# Supplementary material for: Comparative proteome analysis of Saccharomyces cerevisiae: A global overview of in vivo targets of the yeast activator protein 1
Source: BMC Genomics. 2012 Jun 9;13:230. doi: 10.1186/1471-2164-13-230 (PMC3476450; doi:10.1186/1471-2164-13-230)
Supplement: Additional file 2 — 1-5_MALDI_MS. [file 1471-2164-13-230-S2.zip]

Archive with 16 entries (15 files):
- 1-5 MALDI_MS_data/
- 1-5 MALDI_MS_data/spot_01__yeast-61.txt
- 1-5 MALDI_MS_data/spot_01__yeast_61_B9b_0001.cts
- 1-5 MALDI_MS_data/spot_01__yeast_61_B9b_0001.dat
- 1-5 MALDI_MS_data/spot_02__yeast_90_D7b.txt
- 1-5 MALDI_MS_data/spot_02__yeast_90_D7b_0001.cts
- 1-5 MALDI_MS_data/spot_02__yeast_90_D7b_0001.dat
- 1-5 MALDI_MS_data/spot_03__yeast_25_B3b.txt
- 1-5 MALDI_MS_data/spot_03__yeast_25_B3b_0001.cts
- 1-5 MALDI_MS_data/spot_03__yeast_25_B3b_0001.dat
- 1-5 MALDI_MS_data/spot_04__yeast-96.txt
- 1-5 MALDI_MS_data/spot_04__yeast_96_E8b_0001.cts
- 1-5 MALDI_MS_data/spot_04__yeast_96_E8b_0001.dat
- 1-5 MALDI_MS_data/spot_05__yeast_24_B2b.txt
- 1-5 MALDI_MS_data/spot_05__yeast_24_B2b_0001.cts
- 1-5 MALDI_MS_data/spot_05__yeast_24_B2b_0001.dat
