# Supplementary material for: Comparative proteome analysis of Saccharomyces cerevisiae: A global overview of in vivo targets of the yeast activator protein 1
Source: BMC Genomics. 2012 Jun 9;13:230. doi: 10.1186/1471-2164-13-230 (PMC3476450; doi:10.1186/1471-2164-13-230)
Supplement: Additional file 2 — 1-5_MALDI_MS. [file 1471-2164-13-230-S2.zip › 1-5 MALDI_MS_data/spot_01__yeast-61.txt]

942.59599
1042.603028
1212.71191
1217.633609
1237.680501
1267.735301
1618.931374
1794.913455
1795.954864
1855.027515
1862.998314
1876.002621
1991.086024
2100.074518
2116.064071
2125.124306
2126.107102
2147.191873
2160.194263
2241.203782
2554.396733
