# Supplementary material for: Comparative proteome analysis of Saccharomyces cerevisiae: A global overview of in vivo targets of the yeast activator protein 1
Source: BMC Genomics. 2012 Jun 9;13:230. doi: 10.1186/1471-2164-13-230 (PMC3476450; doi:10.1186/1471-2164-13-230)
Supplement: Additional file 2 — 1-5_MALDI_MS. [file 1471-2164-13-230-S2.zip › 1-5 MALDI_MS_data/spot_02__yeast_90_D7b.txt]

1042.581443
1050.099221
1070.645163
1217.619933
1257.741277
1416.725463
1444.772729
1572.863922
1619.767994
1795.957339
1821.954065
1855.019659
1862.993839
1876.015663
1991.091669
2035.079016
2036.05362
2067.992086
2125.124616
2126.12101
2241.215667
2352.269346
