# Supplementary material for: Comparative proteome analysis of Saccharomyces cerevisiae: A global overview of in vivo targets of the yeast activator protein 1
Source: BMC Genomics. 2012 Jun 9;13:230. doi: 10.1186/1471-2164-13-230 (PMC3476450; doi:10.1186/1471-2164-13-230)
Supplement: Additional file 2 — 1-5_MALDI_MS. [file 1471-2164-13-230-S2.zip › 1-5 MALDI_MS_data/spot_03__yeast_25_B3b.txt]

826.414648
861.076556
928.545112
1032.482074
1038.509277
1057.641713
1100.51837
1112.559585
1147.614482
1207.685861
1245.697336
1290.662439
1306.648425
1387.716256
1434.650602
1450.662792
1516.860624
1517.816189
1521.860498
1583.828236
1618.934952
1646.928458
1672.951425
1765.835801
1799.94146
1972.106839
1997.966
2013.12553
2029.965003
2179.160007
2229.111938
2261.215239
2384.034173
2414.386033
2416.267082
2470.203394
2492.25053
2531.360978
2538.358419
2554.306266
