# Supplementary material for: Comparative proteome analysis of Saccharomyces cerevisiae: A global overview of in vivo targets of the yeast activator protein 1
Source: BMC Genomics. 2012 Jun 9;13:230. doi: 10.1186/1471-2164-13-230 (PMC3476450; doi:10.1186/1471-2164-13-230)
Supplement: Additional file 2 — 1-5_MALDI_MS. [file 1471-2164-13-230-S2.zip › 1-5 MALDI_MS_data/spot_04__yeast-96.txt]

928.517736
1032.450145
1100.492944
1112.533456
1147.597983
1207.666444
1240.628827
1245.631212
1272.623854
1290.629709
1297.632944
1306.626672
1329.628642
1387.701364
1516.847396
1521.84074
1750.813829
1752.815327
1756.817668
1765.807899
1768.804223
1784.805438
1800.946473
1813.993039
2013.114585
2067.079862
2211.139222
2229.135176
2245.21384
2261.211848
2470.048094
2531.360325
2591.361041
2593.392409
