# Supplementary material for: Comparative proteome analysis of Saccharomyces cerevisiae: A global overview of in vivo targets of the yeast activator protein 1
Source: BMC Genomics. 2012 Jun 9;13:230. doi: 10.1186/1471-2164-13-230 (PMC3476450; doi:10.1186/1471-2164-13-230)
Supplement: Additional file 2 — 1-5_MALDI_MS. [file 1471-2164-13-230-S2.zip › 1-5 MALDI_MS_data/spot_05__yeast_24_B2b.txt]

861.082289
942.552009
1014.621255
1037.538338
1230.773487
1232.625088
1235.562622
1307.716746
1308.695322
1320.622784
1323.699781
1339.64531
1343.645829
1343.808877
1360.709703
1387.778768
1404.7179
1420.707492
1425.733212
1471.763553
1475.799397
1507.779487
1573.763128
1638.913476
1677.898542
1689.844274
1716.907372
1791.782887
1806.762449
1851.979016
1867.97623
1894.96304
1953.020067
2065.190179
2210.157627
2253.127875
2286.190307
2375.219221
2384.015712
2392.153194
2393.241208
2482.278046
2501.336568
2510.226398
3223.413343
3457.653334
