# Supplementary material for: Comparative proteome analysis of Saccharomyces cerevisiae: A global overview of in vivo targets of the yeast activator protein 1
Source: BMC Genomics. 2012 Jun 9;13:230. doi: 10.1186/1471-2164-13-230 (PMC3476450; doi:10.1186/1471-2164-13-230)
Supplement: Additional file 3 — 6-10_MALDI_MS. [file 1471-2164-13-230-S3.zip]

Archive with 16 entries (15 files):
- 6-10 MALDI_MS_data/
- 6-10 MALDI_MS_data/spot_06__yeast-81.txt
- 6-10 MALDI_MS_data/spot_06__yeast_81_D5b_0001.cts
- 6-10 MALDI_MS_data/spot_06__yeast_81_D5b_0001.dat
- 6-10 MALDI_MS_data/spot_07__yeast-80.txt
- 6-10 MALDI_MS_data/spot_07__yeast_80_D4b_0001.cts
- 6-10 MALDI_MS_data/spot_07__yeast_80_D4b_0001.dat
- 6-10 MALDI_MS_data/spot_08__yeast-72.txt
- 6-10 MALDI_MS_data/spot_08__yeast_72_C8b_0001.cts
- 6-10 MALDI_MS_data/spot_08__yeast_72_C8b_0001.dat
- 6-10 MALDI_MS_data/spot_09__yeast-45.txt
- 6-10 MALDI_MS_data/spot_09__yeast_45_A5b_0001.cts
- 6-10 MALDI_MS_data/spot_09__yeast_45_A5b_0001.dat
- 6-10 MALDI_MS_data/spot_10__yeast-65.txt
- 6-10 MALDI_MS_data/spot_10__yeast_65_C1b_0001.cts
- 6-10 MALDI_MS_data/spot_10__yeast_65_C1b_0001.dat
