# Supplementary material for: Comparative proteome analysis of Saccharomyces cerevisiae: A global overview of in vivo targets of the yeast activator protein 1
Source: BMC Genomics. 2012 Jun 9;13:230. doi: 10.1186/1471-2164-13-230 (PMC3476450; doi:10.1186/1471-2164-13-230)
Supplement: Additional file 3 — 6-10_MALDI_MS. [file 1471-2164-13-230-S3.zip › 6-10 MALDI_MS_data/spot_06__yeast-81.txt]

1219.703857
1238.758715
1252.605622
1297.64402
1313.640343
1329.632546
1374.738488
1451.746906
1567.784242
1583.783104
1599.778436
1644.885677
1736.815678
1752.796827
1768.800734
2000.10029
2625.268378
2671.238274
