# Supplementary material for: Comparative proteome analysis of Saccharomyces cerevisiae: A global overview of in vivo targets of the yeast activator protein 1
Source: BMC Genomics. 2012 Jun 9;13:230. doi: 10.1186/1471-2164-13-230 (PMC3476450; doi:10.1186/1471-2164-13-230)
Supplement: Additional file 3 — 6-10_MALDI_MS. [file 1471-2164-13-230-S3.zip › 6-10 MALDI_MS_data/spot_07__yeast-80.txt]

1088.628378
1089.628989
1179.680004
1238.753795
1252.607711
1297.644783
1301.644998
1313.640685
1329.63459
1374.735853
1567.796644
1644.891668
1752.814647
1756.81315
1768.809865
1783.795818
1784.804231
2020.021328
2159.031701
