# Supplementary material for: Comparative proteome analysis of Saccharomyces cerevisiae: A global overview of in vivo targets of the yeast activator protein 1
Source: BMC Genomics. 2012 Jun 9;13:230. doi: 10.1186/1471-2164-13-230 (PMC3476450; doi:10.1186/1471-2164-13-230)
Supplement: Additional file 3 — 6-10_MALDI_MS. [file 1471-2164-13-230-S3.zip › 6-10 MALDI_MS_data/spot_08__yeast-72.txt]

834.459651
835.408428
1072.333898
1088.650917
1089.63824
1297.66211
1313.654321
1329.649886
1752.844871
1768.827843
1784.827273
1882.987837
2011.087155
2591.396775
3171.749694
