# Supplementary material for: Comparative proteome analysis of Saccharomyces cerevisiae: A global overview of in vivo targets of the yeast activator protein 1
Source: BMC Genomics. 2012 Jun 9;13:230. doi: 10.1186/1471-2164-13-230 (PMC3476450; doi:10.1186/1471-2164-13-230)
Supplement: Additional file 3 — 6-10_MALDI_MS. [file 1471-2164-13-230-S3.zip › 6-10 MALDI_MS_data/spot_09__yeast-45.txt]

1050.566728
1119.528695
1317.756828
1400.827058
1429.823851
1439.84027
1444.720485
1460.703464
1618.913187
1667.929381
1668.906951
1719.885551
1720.877974
1747.006341
1768.031792
1774.891282
2040.076393
2216.086452
2327.140381
2328.136293
2343.133748
2345.202595
2391.254154
2519.254049
