# Supplementary material for: Comparative proteome analysis of Saccharomyces cerevisiae: A global overview of in vivo targets of the yeast activator protein 1
Source: BMC Genomics. 2012 Jun 9;13:230. doi: 10.1186/1471-2164-13-230 (PMC3476450; doi:10.1186/1471-2164-13-230)
Supplement: Additional file 3 — 6-10_MALDI_MS. [file 1471-2164-13-230-S3.zip › 6-10 MALDI_MS_data/spot_10__yeast-65.txt]

1050.543567
1119.506283
1218.703421
1399.680302
1429.806626
1438.815945
1439.836662
1444.716088
1460.700672
1768.044761
1774.900303
2002.072364
2327.184891
2343.180831
2345.246408
2359.152943
