# Supplementary material for: Comparative proteome analysis of Saccharomyces cerevisiae: A global overview of in vivo targets of the yeast activator protein 1
Source: BMC Genomics. 2012 Jun 9;13:230. doi: 10.1186/1471-2164-13-230 (PMC3476450; doi:10.1186/1471-2164-13-230)
Supplement: Additional file 4 — 11-15_MALDI_MS. [file 1471-2164-13-230-S4.zip]

Archive with 16 entries (15 files):
- 11-15 MALDI_MS_data/
- 11-15 MALDI_MS_data/spot_11__yeast-92.txt
- 11-15 MALDI_MS_data/spot_11__yeast_92_E4b_0001.cts
- 11-15 MALDI_MS_data/spot_11__yeast_92_E4b_0001.dat
- 11-15 MALDI_MS_data/spot_12__yeast-34.txt
- 11-15 MALDI_MS_data/spot_12__yeast_34_E2-b_0001.cts
- 11-15 MALDI_MS_data/spot_12__yeast_34_E2-b_0001.dat
- 11-15 MALDI_MS_data/spot_13__yeast-35.txt
- 11-15 MALDI_MS_data/spot_13__yeast_35_E3-b_0001.cts
- 11-15 MALDI_MS_data/spot_13__yeast_35_E3-b_0001.dat
- 11-15 MALDI_MS_data/spot_14__yeast-38.txt
- 11-15 MALDI_MS_data/spot_14__yeast_38_E6-b_0001.cts
- 11-15 MALDI_MS_data/spot_14__yeast_38_E6-b_0001.dat
- 11-15 MALDI_MS_data/spot_15__yeast-71.txt
- 11-15 MALDI_MS_data/spot_15__yeast_71_C7b_0001.cts
- 11-15 MALDI_MS_data/spot_15__yeast_71_C7b_0001.dat
