# Supplementary material for: Comparative proteome analysis of Saccharomyces cerevisiae: A global overview of in vivo targets of the yeast activator protein 1
Source: BMC Genomics. 2012 Jun 9;13:230. doi: 10.1186/1471-2164-13-230 (PMC3476450; doi:10.1186/1471-2164-13-230)
Supplement: Additional file 4 — 11-15_MALDI_MS. [file 1471-2164-13-230-S4.zip › 11-15 MALDI_MS_data/spot_11__yeast-92.txt]

824.587144
856.455095
897.545806
929.541169
960.519419
992.513038
1158.644965
1239.718092
1255.709317
1269.710669
1271.713391
1285.696004
1290.638481
1312.738377
1418.737331
1429.74287
1430.407404
1446.741933
1513.865869
1574.839198
1668.966238
1831.003275
1915.97893
2072.077771
2215.172281
2343.282386
2373.165344
2424.355604
2664.319059
