# Supplementary material for: Comparative proteome analysis of Saccharomyces cerevisiae: A global overview of in vivo targets of the yeast activator protein 1
Source: BMC Genomics. 2012 Jun 9;13:230. doi: 10.1186/1471-2164-13-230 (PMC3476450; doi:10.1186/1471-2164-13-230)
Supplement: Additional file 4 — 11-15_MALDI_MS. [file 1471-2164-13-230-S4.zip › 11-15 MALDI_MS_data/spot_12__yeast-34.txt]

825.405736
893.536346
944.509019
1001.603578
1029.576892
1068.715468
1099.651963
1159.645513
1164.565319
1180.571265
1185.683086
1288.746326
1292.197068
1292.709044
1369.81001
1414.82193
1430.819397
1471.841574
1497.863088
1578.857657
1608.993929
1627.76595
1669.985082
1793.986702
1799.961787
1818.934595
1821.984603
1840.971867
1854.071797
1855.051223
1876.042293
1920.842627
1966.059812
1972.115329
2039.156929
2124.124351
2128.214114
2180.198586
2349.307443
2471.276087
2478.34992
2497.962151
2543.33717
2566.055674
2567.057041
2583.398963
2590.43544
2696.535637
2697.530262
