# Supplementary material for: Comparative proteome analysis of Saccharomyces cerevisiae: A global overview of in vivo targets of the yeast activator protein 1
Source: BMC Genomics. 2012 Jun 9;13:230. doi: 10.1186/1471-2164-13-230 (PMC3476450; doi:10.1186/1471-2164-13-230)
Supplement: Additional file 4 — 11-15_MALDI_MS. [file 1471-2164-13-230-S4.zip › 11-15 MALDI_MS_data/spot_13__yeast-35.txt]

825.381737
1159.598435
1288.702978
1414.778602
1430.765143
1497.798102
1557.739695
1578.795241
1801.745004
1812.86769
1821.938239
1833.661549
1833.823156
1840.932666
1846.87822
1854.99959
1862.860151
1875.980104
1878.860413
1893.929008
1894.869379
1909.923343
1945.04138
1961.030084
2328.122168
2471.201681
2543.255691
2985.412156
3016.396695
3257.662378
