# Supplementary material for: Comparative proteome analysis of Saccharomyces cerevisiae: A global overview of in vivo targets of the yeast activator protein 1
Source: BMC Genomics. 2012 Jun 9;13:230. doi: 10.1186/1471-2164-13-230 (PMC3476450; doi:10.1186/1471-2164-13-230)
Supplement: Additional file 4 — 11-15_MALDI_MS. [file 1471-2164-13-230-S4.zip › 11-15 MALDI_MS_data/spot_14__yeast-38.txt]

825.397815
944.501787
979.50369
1098.619745
1159.622431
1227.691629
1288.7221
1355.787774
1369.735631
1369.982987
1414.811072
1430.802293
1497.833666
1519.822195
1557.772844
1578.832777
1669.945544
1796.717136
1812.814469
1821.963242
1833.714919
1840.969122
1846.926366
1855.032952
1860.957484
1872.934768
1876.018655
1904.023465
2009.152241
2039.134147
2124.097199
2471.25485
2493.266917
2497.888412
2543.309436
2553.503756
2559.313769
2583.372728
2590.439194
3208.753119
3257.721247
