# Supplementary material for: Comparative proteome analysis of Saccharomyces cerevisiae: A global overview of in vivo targets of the yeast activator protein 1
Source: BMC Genomics. 2012 Jun 9;13:230. doi: 10.1186/1471-2164-13-230 (PMC3476450; doi:10.1186/1471-2164-13-230)
Supplement: Additional file 4 — 11-15_MALDI_MS. [file 1471-2164-13-230-S4.zip › 11-15 MALDI_MS_data/spot_15__yeast-71.txt]

825.405163
1159.633803
1252.629665
1288.747108
1439.872023
1471.843722
1497.858461
1556.822074
1564.863044
1669.972543
1821.991325
1855.060346
1982.059378
2021.117957
2039.16782
2349.332718
2471.280329
