# Supplementary material for: Comparative proteome analysis of Saccharomyces cerevisiae: A global overview of in vivo targets of the yeast activator protein 1
Source: BMC Genomics. 2012 Jun 9;13:230. doi: 10.1186/1471-2164-13-230 (PMC3476450; doi:10.1186/1471-2164-13-230)
Supplement: Additional file 5 — 16-20_MALDI_MS. [file 1471-2164-13-230-S5.zip]

Archive with 16 entries (15 files):
- 16-20 MALDI_MS_data/
- 16-20 MALDI_MS_data/spot_16__yeast-76.txt
- 16-20 MALDI_MS_data/spot_16__yeast_76_C12b_0002.cts
- 16-20 MALDI_MS_data/spot_16__yeast_76_C12b_0002.dat
- 16-20 MALDI_MS_data/spot_17__yeast-78.txt
- 16-20 MALDI_MS_data/spot_17__yeast_78_D2b_0001.cts
- 16-20 MALDI_MS_data/spot_17__yeast_78_D2b_0001.dat
- 16-20 MALDI_MS_data/spot_18__yeast-16.txt
- 16-20 MALDI_MS_data/spot_18__yeast_16_B8-b_0001.cts
- 16-20 MALDI_MS_data/spot_18__yeast_16_B8-b_0001.dat
- 16-20 MALDI_MS_data/spot_19__yeast-41.txt
- 16-20 MALDI_MS_data/spot_19__yeast_41_A1-b_0001.cts
- 16-20 MALDI_MS_data/spot_19__yeast_41_A1-b_0001.dat
- 16-20 MALDI_MS_data/spot_20__yeast-99.txt
- 16-20 MALDI_MS_data/spot_20__yeast_99_E11b_0001.cts
- 16-20 MALDI_MS_data/spot_20__yeast_99_E11b_0001.dat
