# Supplementary material for: Comparative proteome analysis of Saccharomyces cerevisiae: A global overview of in vivo targets of the yeast activator protein 1
Source: BMC Genomics. 2012 Jun 9;13:230. doi: 10.1186/1471-2164-13-230 (PMC3476450; doi:10.1186/1471-2164-13-230)
Supplement: Additional file 5 — 16-20_MALDI_MS. [file 1471-2164-13-230-S5.zip › 16-20 MALDI_MS_data/spot_16__yeast-76.txt]

825.383226
968.482073
1082.041591
1159.600226
1251.69854
1292.658743
1369.784715
1414.790411
1430.779579
1439.821699
1497.799474
1578.796525
1618.862212
1757.848515
1768.028889
1793.934063
1856.939392
1875.994612
1981.988765
2039.100553
2124.059599
2566.95028
2583.322625
2590.336354
2665.248848
2805.52474
