# Supplementary material for: Comparative proteome analysis of Saccharomyces cerevisiae: A global overview of in vivo targets of the yeast activator protein 1
Source: BMC Genomics. 2012 Jun 9;13:230. doi: 10.1186/1471-2164-13-230 (PMC3476450; doi:10.1186/1471-2164-13-230)
Supplement: Additional file 5 — 16-20_MALDI_MS. [file 1471-2164-13-230-S5.zip › 16-20 MALDI_MS_data/spot_17__yeast-78.txt]

825.402247
841.395451
1030.561688
1119.522909
1159.621255
1181.609719
1369.83547
1387.666202
1414.802738
1416.762771
1430.792252
1438.744814
1439.846798
1444.75967
1497.823613
1578.817418
1600.810975
1768.029098
1770.836541
1795.841404
1840.954243
1856.939523
1876.00281
1945.051975
1961.037795
1985.964516
2327.141475
2328.14567
2498.046772
2499.921644
2543.262505
2559.264821
