# Supplementary material for: Comparative proteome analysis of Saccharomyces cerevisiae: A global overview of in vivo targets of the yeast activator protein 1
Source: BMC Genomics. 2012 Jun 9;13:230. doi: 10.1186/1471-2164-13-230 (PMC3476450; doi:10.1186/1471-2164-13-230)
Supplement: Additional file 5 — 16-20_MALDI_MS. [file 1471-2164-13-230-S5.zip › 16-20 MALDI_MS_data/spot_18__yeast-16.txt]

820.46957
822.435961
842.524639
855.064601
861.084285
870.562112
871.036936
877.055943
986.602199
1227.698026
1315.790482
1355.794155
1500.88691
1877.121019
2185.23416
2537.141498
2553.456485
2556.460786
