# Supplementary material for: Comparative proteome analysis of Saccharomyces cerevisiae: A global overview of in vivo targets of the yeast activator protein 1
Source: BMC Genomics. 2012 Jun 9;13:230. doi: 10.1186/1471-2164-13-230 (PMC3476450; doi:10.1186/1471-2164-13-230)
Supplement: Additional file 5 — 16-20_MALDI_MS. [file 1471-2164-13-230-S5.zip › 16-20 MALDI_MS_data/spot_19__yeast-41.txt]

986.603309
1002.57876
1140.713065
1142.707601
1156.695653
1227.698254
1277.23485
1277.739519
1344.771422
1355.79012
1378.736236
1381.80025
1394.719366
1459.792386
1499.663274
1500.877398
1509.893214
1515.675669
1749.013092
1821.969577
1826.867936
1855.034411
1873.040209
1876.005837
1877.103848
1899.105456
2001.142015
2028.151418
2184.253287
2185.232419
2195.283921
2214.243661
2255.079359
2425.365044
2480.310685
2481.341008
2536.155818
2537.122625
2553.457283
2581.447386
2584.389178
2608.452727
2650.354728
2705.401236
2912.596173
