# Supplementary material for: Comparative proteome analysis of Saccharomyces cerevisiae: A global overview of in vivo targets of the yeast activator protein 1
Source: BMC Genomics. 2012 Jun 9;13:230. doi: 10.1186/1471-2164-13-230 (PMC3476450; doi:10.1186/1471-2164-13-230)
Supplement: Additional file 5 — 16-20_MALDI_MS. [file 1471-2164-13-230-S5.zip › 16-20 MALDI_MS_data/spot_20__yeast-99.txt]

986.604177
1142.705177
1227.687076
1277.231954
1277.726737
1344.775255
1353.748217
1355.783884
1483.589088
1484.568545
1499.664858
1499.845774
1500.87319
1509.902272
1515.659294
2001.133641
2195.257052
2255.063863
2271.050106
2425.339577
2513.081609
2536.097886
2537.097787
2553.43075
2608.443061
3185.547978
3200.524796
