# Supplementary material for: Comparative proteome analysis of Saccharomyces cerevisiae: A global overview of in vivo targets of the yeast activator protein 1
Source: BMC Genomics. 2012 Jun 9;13:230. doi: 10.1186/1471-2164-13-230 (PMC3476450; doi:10.1186/1471-2164-13-230)
Supplement: Additional file 6 — 21-25_MALDI_MS. [file 1471-2164-13-230-S6.zip]

Archive with 16 entries (15 files):
- 21-25 MALDI_MS_data/
- 21-25 MALDI_MS_data/spot_21__yeast-18.txt
- 21-25 MALDI_MS_data/spot_21__yeast_18_C2-b_0001.cts
- 21-25 MALDI_MS_data/spot_21__yeast_18_C2-b_0001.dat
- 21-25 MALDI_MS_data/spot_22__yeast_22_A12b.txt
- 21-25 MALDI_MS_data/spot_22__yeast_22_A12b_0001.cts
- 21-25 MALDI_MS_data/spot_22__yeast_22_A12b_0001.dat
- 21-25 MALDI_MS_data/spot_23__yeast-21.txt
- 21-25 MALDI_MS_data/spot_23__yeast_21_C5_b_0001.cts
- 21-25 MALDI_MS_data/spot_23__yeast_21_C5_b_0001.dat
- 21-25 MALDI_MS_data/spot_24__yeast-36.txt
- 21-25 MALDI_MS_data/spot_24__yeast_36_E4-b_0001.cts
- 21-25 MALDI_MS_data/spot_24__yeast_36_E4-b_0001.dat
- 21-25 MALDI_MS_data/spot_25__yeast-46.txt
- 21-25 MALDI_MS_data/spot_25__yeast_46_A6b_0001.cts
- 21-25 MALDI_MS_data/spot_25__yeast_46_A6b_0001.dat
