# Supplementary material for: Comparative proteome analysis of Saccharomyces cerevisiae: A global overview of in vivo targets of the yeast activator protein 1
Source: BMC Genomics. 2012 Jun 9;13:230. doi: 10.1186/1471-2164-13-230 (PMC3476450; doi:10.1186/1471-2164-13-230)
Supplement: Additional file 6 — 21-25_MALDI_MS. [file 1471-2164-13-230-S6.zip › 21-25 MALDI_MS_data/spot_21__yeast-18.txt]

820.369661
855.073278
1038.52109
1056.600457
1057.642988
1066.104822
1080.576371
1085.640737
1108.571014
1197.769216
1496.854298
1497.84686
1573.807956
1591.850995
1596.916582
1618.910524
1623.842046
1997.98046
2029.974719
2106.160635
2384.22499
2554.301456
2654.415608
2685.414539
2742.609797
