# Supplementary material for: Comparative proteome analysis of Saccharomyces cerevisiae: A global overview of in vivo targets of the yeast activator protein 1
Source: BMC Genomics. 2012 Jun 9;13:230. doi: 10.1186/1471-2164-13-230 (PMC3476450; doi:10.1186/1471-2164-13-230)
Supplement: Additional file 6 — 21-25_MALDI_MS. [file 1471-2164-13-230-S6.zip › 21-25 MALDI_MS_data/spot_22__yeast_22_A12b.txt]

832.339196
1038.519646
1050.119679
1057.637136
1080.594916
1108.565782
1235.600608
1320.632471
1336.765182
1372.665829
1375.682155
1497.837264
1540.844656
1573.797951
1591.843824
1596.899391
1618.886312
1623.824016
1638.909147
1689.851824
1791.776985
1793.997238
1866.904146
1981.961314
1997.963245
2013.968162
2027.938978
2029.948822
2088.125282
2105.139596
2106.140902
2318.238606
2384.099851
2416.185425
2420.246659
2421.252437
2431.130447
2432.322123
2432.547688
2476.957818
2479.131371
2492.949182
2538.270364
2554.274067
2685.34977
2742.586884
