# Supplementary material for: Comparative proteome analysis of Saccharomyces cerevisiae: A global overview of in vivo targets of the yeast activator protein 1
Source: BMC Genomics. 2012 Jun 9;13:230. doi: 10.1186/1471-2164-13-230 (PMC3476450; doi:10.1186/1471-2164-13-230)
Supplement: Additional file 6 — 21-25_MALDI_MS. [file 1471-2164-13-230-S6.zip › 21-25 MALDI_MS_data/spot_23__yeast-21.txt]

820.360526
1038.506379
1057.625948
1227.747579
1259.613069
1497.822429
1573.786547
1596.896051
1618.877224
1997.95303
2029.938575
2106.146232
2742.582555
