# Supplementary material for: Comparative proteome analysis of Saccharomyces cerevisiae: A global overview of in vivo targets of the yeast activator protein 1
Source: BMC Genomics. 2012 Jun 9;13:230. doi: 10.1186/1471-2164-13-230 (PMC3476450; doi:10.1186/1471-2164-13-230)
Supplement: Additional file 6 — 21-25_MALDI_MS. [file 1471-2164-13-230-S6.zip › 21-25 MALDI_MS_data/spot_24__yeast-36.txt]

820.362166
1038.506269
1057.625426
1080.555539
1292.747294
1403.698548
1433.727921
1591.825238
1596.887242
1618.866755
1717.875095
1793.979385
1847.998779
1876.022223
2055.232657
2085.978539
2315.126952
2384.188209
2427.170631
2476.879135
2653.392504
2685.370903
2742.57578
