# Supplementary material for: Comparative proteome analysis of Saccharomyces cerevisiae: A global overview of in vivo targets of the yeast activator protein 1
Source: BMC Genomics. 2012 Jun 9;13:230. doi: 10.1186/1471-2164-13-230 (PMC3476450; doi:10.1186/1471-2164-13-230)
Supplement: Additional file 6 — 21-25_MALDI_MS. [file 1471-2164-13-230-S6.zip › 21-25 MALDI_MS_data/spot_25__yeast-46.txt]

820.358286
1038.501289
1050.101411
1057.622985
1080.552887
1092.556118
1171.608338
1227.722544
1259.61441
1573.769833
1591.812585
1596.88181
1614.844101
1618.852739
1623.807721
1717.874018
1793.969505
1826.846086
1922.082352
2055.229404
2384.173371
2416.155068
2653.357743
2685.324626
2742.556218
