# Supplementary material for: Comparative proteome analysis of Saccharomyces cerevisiae: A global overview of in vivo targets of the yeast activator protein 1
Source: BMC Genomics. 2012 Jun 9;13:230. doi: 10.1186/1471-2164-13-230 (PMC3476450; doi:10.1186/1471-2164-13-230)
Supplement: Additional file 7 — 26-30_MALDI_MS. [file 1471-2164-13-230-S7.zip]

Archive with 16 entries (15 files):
- 26-30 MALDI_MS_data/
- 26-30 MALDI_MS_data/spot_26__yeast-49.txt
- 26-30 MALDI_MS_data/spot_26__yeast_49_A9b_0001.cts
- 26-30 MALDI_MS_data/spot_26__yeast_49_A9b_0001.dat
- 26-30 MALDI_MS_data/spot_27__yeast-52.txt
- 26-30 MALDI_MS_data/spot_27__yeast_52_A12b_0001.cts
- 26-30 MALDI_MS_data/spot_27__yeast_52_A12b_0001.dat
- 26-30 MALDI_MS_data/spot_28__yeast_17_A7b.txt
- 26-30 MALDI_MS_data/spot_28__yeast_17_A7b_0001.cts
- 26-30 MALDI_MS_data/spot_28__yeast_17_A7b_0001.dat
- 26-30 MALDI_MS_data/spot_29__yeast-25.txt
- 26-30 MALDI_MS_data/spot_29__yeast_25_D1-b_0001.cts
- 26-30 MALDI_MS_data/spot_29__yeast_25_D1-b_0001.dat
- 26-30 MALDI_MS_data/spot_30__yeast-11.txt
- 26-30 MALDI_MS_data/spot_30__yeast_11_B3-b_0001.cts
- 26-30 MALDI_MS_data/spot_30__yeast_11_B3-b_0001.dat
