# Supplementary material for: Comparative proteome analysis of Saccharomyces cerevisiae: A global overview of in vivo targets of the yeast activator protein 1
Source: BMC Genomics. 2012 Jun 9;13:230. doi: 10.1186/1471-2164-13-230 (PMC3476450; doi:10.1186/1471-2164-13-230)
Supplement: Additional file 7 — 26-30_MALDI_MS. [file 1471-2164-13-230-S7.zip › 26-30 MALDI_MS_data/spot_26__yeast-49.txt]

1038.520838
1057.63936
1065.600859
1082.565806
1092.571504
1180.713403
1259.626514
1379.911186
1424.719401
1497.836735
1573.785031
1596.900609
1692.947459
1759.908525
1790.940732
1793.98993
1922.085556
1991.988149
1997.962788
2013.956861
2029.956863
2106.141894
2124.185797
2163.173226
2385.205547
2478.00408
2522.272787
2538.27917
2554.276543
2742.583007
