# Supplementary material for: Comparative proteome analysis of Saccharomyces cerevisiae: A global overview of in vivo targets of the yeast activator protein 1
Source: BMC Genomics. 2012 Jun 9;13:230. doi: 10.1186/1471-2164-13-230 (PMC3476450; doi:10.1186/1471-2164-13-230)
Supplement: Additional file 7 — 26-30_MALDI_MS. [file 1471-2164-13-230-S7.zip › 26-30 MALDI_MS_data/spot_27__yeast-52.txt]

823.109344
839.078647
861.082933
968.498583
1017.564405
1034.144992
1045.585676
1050.116346
1052.12375
1066.089757
1251.703361
1395.396694
1411.730073
1421.813076
1579.843529
1600.897595
1618.890845
1694.939092
1987.094625
2213.169485
2312.216854
