# Supplementary material for: Comparative proteome analysis of Saccharomyces cerevisiae: A global overview of in vivo targets of the yeast activator protein 1
Source: BMC Genomics. 2012 Jun 9;13:230. doi: 10.1186/1471-2164-13-230 (PMC3476450; doi:10.1186/1471-2164-13-230)
Supplement: Additional file 7 — 26-30_MALDI_MS. [file 1471-2164-13-230-S7.zip › 26-30 MALDI_MS_data/spot_28__yeast_17_A7b.txt]

1034.150329
1036.163452
1050.127481
1091.593262
1114.614795
1136.544173
1231.68956
1237.69159
1250.653735
1251.64415
1254.686357
1268.719886
1296.766739
1383.815868
1457.818633
1500.898907
1501.933617
1529.945409
1555.94612
1573.753474
1589.750475
1605.749452
1629.005561
1684.8101
1700.798557
1774.868718
1790.849757
1857.998423
1858.911684
1862.912505
1874.908625
1889.851058
1890.904414
2027.026637
2270.854647
2288.032906
2332.114316
2349.119971
2359.277287
2384.025778
2475.286132
