# Supplementary material for: Comparative proteome analysis of Saccharomyces cerevisiae: A global overview of in vivo targets of the yeast activator protein 1
Source: BMC Genomics. 2012 Jun 9;13:230. doi: 10.1186/1471-2164-13-230 (PMC3476450; doi:10.1186/1471-2164-13-230)
Supplement: Additional file 7 — 26-30_MALDI_MS. [file 1471-2164-13-230-S7.zip › 26-30 MALDI_MS_data/spot_29__yeast-25.txt]

1309.634536
1310.645748
1327.636578
1349.665125
1367.680114
1402.726304
1535.79452
1562.911452
1667.86284
1927.939609
2091.034837
2133.1623
