# Supplementary material for: Comparative proteome analysis of Saccharomyces cerevisiae: A global overview of in vivo targets of the yeast activator protein 1
Source: BMC Genomics. 2012 Jun 9;13:230. doi: 10.1186/1471-2164-13-230 (PMC3476450; doi:10.1186/1471-2164-13-230)
Supplement: Additional file 7 — 26-30_MALDI_MS. [file 1471-2164-13-230-S7.zip › 26-30 MALDI_MS_data/spot_30__yeast-11.txt]

1082.059095
1094.642349
1193.579413
1230.699384
1258.683028
1356.68379
1373.638863
1517.809243
1644.776255
1670.84034
1684.842953
1687.860135
1707.947142
1740.857056
1868.866723
2028.046007
2183.035118
2199.016632
2201.122841
2212.101369
2215.02903
2347.185709
