# Supplementary material for: Comparative proteome analysis of Saccharomyces cerevisiae: A global overview of in vivo targets of the yeast activator protein 1
Source: BMC Genomics. 2012 Jun 9;13:230. doi: 10.1186/1471-2164-13-230 (PMC3476450; doi:10.1186/1471-2164-13-230)
Supplement: Additional file 8 — 31-35_MALDI_MS. [file 1471-2164-13-230-S8.zip]

Archive with 16 entries (15 files):
- 31-35 MALDI_MS_data/
- 31-35 MALDI_MS_data/spot_31__yeast_13_A3b.txt
- 31-35 MALDI_MS_data/spot_31__yeast_13_A3b_0001.cts
- 31-35 MALDI_MS_data/spot_31__yeast_13_A3b_0001.dat
- 31-35 MALDI_MS_data/spot_32__yeast-32.txt
- 31-35 MALDI_MS_data/spot_32__yeast_32_D8-b_0001.cts
- 31-35 MALDI_MS_data/spot_32__yeast_32_D8-b_0001.dat
- 31-35 MALDI_MS_data/spot_33__yeast-30.txt
- 31-35 MALDI_MS_data/spot_33__yeast_30_D6-b_0001.cts
- 31-35 MALDI_MS_data/spot_33__yeast_30_D6-b_0001.dat
- 31-35 MALDI_MS_data/spot_34__yeast_20_A10b.txt
- 31-35 MALDI_MS_data/spot_34__yeast_20_A10b_0001.cts
- 31-35 MALDI_MS_data/spot_34__yeast_20_A10b_0001.dat
- 31-35 MALDI_MS_data/spot_35__yeast-31.txt
- 31-35 MALDI_MS_data/spot_35__yeast_31_D7-b_0001.cts
- 31-35 MALDI_MS_data/spot_35__yeast_31_D7-b_0001.dat
