# Supplementary material for: Comparative proteome analysis of Saccharomyces cerevisiae: A global overview of in vivo targets of the yeast activator protein 1
Source: BMC Genomics. 2012 Jun 9;13:230. doi: 10.1186/1471-2164-13-230 (PMC3476450; doi:10.1186/1471-2164-13-230)
Supplement: Additional file 8 — 31-35_MALDI_MS. [file 1471-2164-13-230-S8.zip › 31-35 MALDI_MS_data/spot_31__yeast_13_A3b.txt]

914.473016
1034.145158
1050.118479
1094.660573
1102.625399
1193.603541
1209.663037
1211.661066
1227.634798
1230.719236
1237.745252
1251.691264
1255.11965
1258.719168
1261.150359
1274.675006
1277.132147
1284.735529
1296.702655
1312.732203
1354.676049
1356.70269
1361.717092
1373.677459
1384.723817
1386.820428
1389.664035
1400.831239
1405.664256
1410.723739
1413.845671
1433.770461
1468.840126
1493.827819
1515.865628
1517.831388
1524.806299
1545.825993
1583.780331
1644.817542
1660.831091
1670.869156
1676.809609
1687.91851
1708.904617
1725.853607
1740.916254
1752.934611
1826.877196
1868.910719
1892.929982
2028.104042
2183.086809
2187.089953
2201.133778
2212.184216
2215.086576
2269.108319
2331.231535
2346.209138
2347.269093
2616.500782
2791.424107
2820.497549
