# Supplementary material for: Comparative proteome analysis of Saccharomyces cerevisiae: A global overview of in vivo targets of the yeast activator protein 1
Source: BMC Genomics. 2012 Jun 9;13:230. doi: 10.1186/1471-2164-13-230 (PMC3476450; doi:10.1186/1471-2164-13-230)
Supplement: Additional file 8 — 31-35_MALDI_MS. [file 1471-2164-13-230-S8.zip › 31-35 MALDI_MS_data/spot_32__yeast-32.txt]

807.447124
832.450593
1113.532819
1123.68272
1495.868897
1591.846492
1719.943076
1795.870644
1821.96981
1840.968672
1850.985954
1856.962344
1876.031482
1912.101989
2011.138278
2027.026984
2124.098796
2441.237498
2567.004367
2583.383259
2730.435998
