# Supplementary material for: Comparative proteome analysis of Saccharomyces cerevisiae: A global overview of in vivo targets of the yeast activator protein 1
Source: BMC Genomics. 2012 Jun 9;13:230. doi: 10.1186/1471-2164-13-230 (PMC3476450; doi:10.1186/1471-2164-13-230)
Supplement: Additional file 8 — 31-35_MALDI_MS. [file 1471-2164-13-230-S8.zip › 31-35 MALDI_MS_data/spot_33__yeast-30.txt]

917.51874
933.510436
974.615714
999.486619
1013.566283
1134.584645
1168.610946
1174.686673
1210.669591
1223.593184
1408.782985
1425.757363
1426.785476
1435.893742
1454.778843
1566.919312
1881.050971
2089.126477
