# Supplementary material for: Comparative proteome analysis of Saccharomyces cerevisiae: A global overview of in vivo targets of the yeast activator protein 1
Source: BMC Genomics. 2012 Jun 9;13:230. doi: 10.1186/1471-2164-13-230 (PMC3476450; doi:10.1186/1471-2164-13-230)
Supplement: Additional file 8 — 31-35_MALDI_MS. [file 1471-2164-13-230-S8.zip › 31-35 MALDI_MS_data/spot_34__yeast_20_A10b.txt]

1008.550037
1050.116399
1130.671651
1138.606534
1148.670562
1232.634322
1235.562275
1242.635868
1291.675817
1522.856816
1534.859749
1791.795809
1806.799223
1867.985791
1883.954808
1890.013504
1891.932258
1905.96061
1921.08314
1922.050317
2060.853296
2077.121085
2078.159923
2132.180175
2286.200247
2384.057302
2572.259778
3223.441157
