# Supplementary material for: Comparative proteome analysis of Saccharomyces cerevisiae: A global overview of in vivo targets of the yeast activator protein 1
Source: BMC Genomics. 2012 Jun 9;13:230. doi: 10.1186/1471-2164-13-230 (PMC3476450; doi:10.1186/1471-2164-13-230)
Supplement: Additional file 8 — 31-35_MALDI_MS. [file 1471-2164-13-230-S8.zip › 31-35 MALDI_MS_data/spot_35__yeast-31.txt]

1082.070074
1114.580049
1257.76463
1420.702465
1444.800237
1459.815877
1482.729178
1514.721629
1541.856371
1555.857823
1677.968145
1694.975835
1738.00003
1763.054902
2247.240011
2446.379222
2675.533135
