# Supplementary material for: Comparative proteome analysis of Saccharomyces cerevisiae: A global overview of in vivo targets of the yeast activator protein 1
Source: BMC Genomics. 2012 Jun 9;13:230. doi: 10.1186/1471-2164-13-230 (PMC3476450; doi:10.1186/1471-2164-13-230)
Supplement: Additional file 9 — 36-40_MALDI_MS. [file 1471-2164-13-230-S9.zip]

Archive with 16 entries (15 files):
- 36-40 MALDI_MS_data/
- 36-40 MALDI_MS_data/spot_36__yeast-04.txt
- 36-40 MALDI_MS_data/spot_36__yeast_04_A4-b_0001.cts
- 36-40 MALDI_MS_data/spot_36__yeast_04_A4-b_0001.dat
- 36-40 MALDI_MS_data/spot_37__yeast_02_B2_b.txt
- 36-40 MALDI_MS_data/spot_37__yeast_02_B2_b_0001.cts
- 36-40 MALDI_MS_data/spot_37__yeast_02_B2_b_0001.dat
- 36-40 MALDI_MS_data/spot_38__yeast_03_B3_b.txt
- 36-40 MALDI_MS_data/spot_38__yeast_03_B3_b_0001.cts
- 36-40 MALDI_MS_data/spot_38__yeast_03_B3_b_0001.dat
- 36-40 MALDI_MS_data/spot_39__yeast_05_conc_C1_b.txt
- 36-40 MALDI_MS_data/spot_39__yeast_05_conc_C1_b_0001.cts
- 36-40 MALDI_MS_data/spot_39__yeast_05_conc_C1_b_0001.dat
- 36-40 MALDI_MS_data/spot_40__yeast_81_D2b.txt
- 36-40 MALDI_MS_data/spot_40__yeast_81_D2b_0001.cts
- 36-40 MALDI_MS_data/spot_40__yeast_81_D2b_0001.dat
