# Supplementary material for: Comparative proteome analysis of Saccharomyces cerevisiae: A global overview of in vivo targets of the yeast activator protein 1
Source: BMC Genomics. 2012 Jun 9;13:230. doi: 10.1186/1471-2164-13-230 (PMC3476450; doi:10.1186/1471-2164-13-230)
Supplement: Additional file 9 — 36-40_MALDI_MS. [file 1471-2164-13-230-S9.zip › 36-40 MALDI_MS_data/spot_36__yeast-04.txt]

1066.117885
1066.579305
1082.094142
1082.565039
1164.581542
1180.578768
1201.684797
1266.724891
1277.156524
1379.945011
1424.738153
1582.659022
1627.783619
1643.770302
1759.935948
1775.912647
1791.915635
1937.098373
1972.134168
1992.027547
2000.128956
2124.228729
2128.237525
2179.205728
2180.215154
2478.374145
2587.507884
