# Supplementary material for: Comparative proteome analysis of Saccharomyces cerevisiae: A global overview of in vivo targets of the yeast activator protein 1
Source: BMC Genomics. 2012 Jun 9;13:230. doi: 10.1186/1471-2164-13-230 (PMC3476450; doi:10.1186/1471-2164-13-230)
Supplement: Additional file 9 — 36-40_MALDI_MS. [file 1471-2164-13-230-S9.zip › 36-40 MALDI_MS_data/spot_37__yeast_02_B2_b.txt]

861.099811
1082.581579
1164.595176
1201.702973
1214.754277
1242.641428
1320.647294
1379.942908
1422.849027
1424.747923
1609.016294
1627.78683
1643.779227
1759.945673
1791.907481
1799.980216
1888.030736
1932.134335
1937.094291
1972.137954
1978.012218
2124.223207
2128.245864
2401.316692
2478.379414
2573.451877
2696.579835
2697.550418
2823.535663
