# Supplementary material for: Comparative proteome analysis of Saccharomyces cerevisiae: A global overview of in vivo targets of the yeast activator protein 1
Source: BMC Genomics. 2012 Jun 9;13:230. doi: 10.1186/1471-2164-13-230 (PMC3476450; doi:10.1186/1471-2164-13-230)
Supplement: Additional file 9 — 36-40_MALDI_MS. [file 1471-2164-13-230-S9.zip › 36-40 MALDI_MS_data/spot_38__yeast_03_B3_b.txt]

832.32024
909.534652
915.541078
1060.61741
1098.703508
1106.590182
1116.60336
1183.493873
1191.646256
1216.714443
1232.623885
1234.681009
1248.586512
1272.71232
1291.63081
1339.600482
1360.731207
1390.788219
1400.802783
1439.634693
1484.644908
1500.641249
1516.784225
1532.783445
1548.784045
1638.871896
1692.78484
1693.762742
1707.813772
1725.617532
1725.829271
1738.821693
1754.814906
1770.807339
1780.85991
1786.80782
1825.838036
1841.825124
1873.8827
1874.855821
1887.887704
1889.978167
1891.906965
1892.866331
1904.857408
1905.884354
1906.879148
1913.064715
2025.962823
2041.956236
2190.182493
2338.082909
2352.125152
2354.107433
2373.027362
2401.234684
2418.20867
2434.208681
2466.199148
2482.247928
2775.400899
2803.414178
3004.474702
