# Supplementary material for: Comparative proteome analysis of Saccharomyces cerevisiae: A global overview of in vivo targets of the yeast activator protein 1
Source: BMC Genomics. 2012 Jun 9;13:230. doi: 10.1186/1471-2164-13-230 (PMC3476450; doi:10.1186/1471-2164-13-230)
Supplement: Additional file 9 — 36-40_MALDI_MS. [file 1471-2164-13-230-S9.zip › 36-40 MALDI_MS_data/spot_39__yeast_05_conc_C1_b.txt]

952.483445
991.636426
1017.474181
1034.499223
1043.546248
1045.566802
1066.078837
1082.054387
1090.594502
1104.586325
1117.563558
1132.651992
1147.751555
1171.646896
1218.690832
1232.626098
1323.772766
1357.791046
1439.687509
1652.833971
1653.838652
1667.910327
1695.858323
1707.805136
1716.933082
2233.116812
2269.307144
2272.104041
2394.317735
2416.302611
2438.278214
