# Supplementary material for: Comparative proteome analysis of Saccharomyces cerevisiae: A global overview of in vivo targets of the yeast activator protein 1
Source: BMC Genomics. 2012 Jun 9;13:230. doi: 10.1186/1471-2164-13-230 (PMC3476450; doi:10.1186/1471-2164-13-230)
Supplement: Additional file 9 — 36-40_MALDI_MS. [file 1471-2164-13-230-S9.zip › 36-40 MALDI_MS_data/spot_40__yeast_81_D2b.txt]

1033.566624
1082.049495
1093.560736
1204.634389
1232.696906
1266.654108
1270.649225
1277.103246
1282.641516
1296.629684
1298.648161
1364.723308
1417.447195
1426.748607
1433.762546
1548.796952
1570.938089
1598.926349
2139.118191
