# Supplementary material for: Comparative proteome analysis of Saccharomyces cerevisiae: A global overview of in vivo targets of the yeast activator protein 1
Source: BMC Genomics. 2012 Jun 9;13:230. doi: 10.1186/1471-2164-13-230 (PMC3476450; doi:10.1186/1471-2164-13-230)
Supplement: Additional file 10 — 41-45_MALDI_MS. [file 1471-2164-13-230-S10.zip]

Archive with 16 entries (15 files):
- 41-45 MALDI_MS_data/
- 41-45 MALDI_MS_data/spot_41__yeast-97.txt
- 41-45 MALDI_MS_data/spot_41__yeast_97_E9b_0001.cts
- 41-45 MALDI_MS_data/spot_41__yeast_97_E9b_0001.dat
- 41-45 MALDI_MS_data/spot_42__yeast_09_B9_b.txt
- 41-45 MALDI_MS_data/spot_42__yeast_09_B9_b_0001.cts
- 41-45 MALDI_MS_data/spot_42__yeast_09_B9_b_0001.dat
- 41-45 MALDI_MS_data/spot_43__yeast-07.txt
- 41-45 MALDI_MS_data/spot_43__yeast_07_A7-b_0001.cts
- 41-45 MALDI_MS_data/spot_43__yeast_07_A7-b_0001.dat
- 41-45 MALDI_MS_data/spot_44__yeast_92_D1b.txt
- 41-45 MALDI_MS_data/spot_44__yeast_92_D1b_0001.cts
- 41-45 MALDI_MS_data/spot_44__yeast_92_D1b_0001.dat
- 41-45 MALDI_MS_data/spot_45__yeast-77.txt
- 41-45 MALDI_MS_data/spot_45__yeast_77_D1b_0001.cts
- 41-45 MALDI_MS_data/spot_45__yeast_77_D1b_0001.dat
