# Supplementary material for: Comparative proteome analysis of Saccharomyces cerevisiae: A global overview of in vivo targets of the yeast activator protein 1
Source: BMC Genomics. 2012 Jun 9;13:230. doi: 10.1186/1471-2164-13-230 (PMC3476450; doi:10.1186/1471-2164-13-230)
Supplement: Additional file 10 — 41-45_MALDI_MS. [file 1471-2164-13-230-S10.zip › 41-45 MALDI_MS_data/spot_41__yeast-97.txt]

810.530873
894.538931
911.563108
966.632783
984.582167
1101.660174
1140.682301
1530.84202
1638.893309
1686.948314
1791.755548
1851.961993
2383.986527
2594.487341
2706.197214
