# Supplementary material for: Comparative proteome analysis of Saccharomyces cerevisiae: A global overview of in vivo targets of the yeast activator protein 1
Source: BMC Genomics. 2012 Jun 9;13:230. doi: 10.1186/1471-2164-13-230 (PMC3476450; doi:10.1186/1471-2164-13-230)
Supplement: Additional file 10 — 41-45_MALDI_MS. [file 1471-2164-13-230-S10.zip › 41-45 MALDI_MS_data/spot_42__yeast_09_B9_b.txt]

1016.564524
1065.480867
1087.584201
1089.201548
1105.550316
1119.62061
1355.77147
1377.738166
1380.684101
1480.738115
1483.456102
1483.656768
1483.803532
1484.58235
1528.723861
1544.711752
1649.826082
1673.746588
1689.666077
1690.837363
1712.572579
1725.727115
1728.905804
1741.730338
1747.834339
1757.710528
1771.703908
1846.969638
1942.03015
1975.07428
1982.978875
2029.03402
2077.074394
2084.034369
2086.068816
2157.1301
2212.030613
2243.129051
2256.182977
2272.281004
2381.113137
2396.088191
2412.097738
2441.258887
2499.314655
2745.451201
2749.2898
