# Supplementary material for: Comparative proteome analysis of Saccharomyces cerevisiae: A global overview of in vivo targets of the yeast activator protein 1
Source: BMC Genomics. 2012 Jun 9;13:230. doi: 10.1186/1471-2164-13-230 (PMC3476450; doi:10.1186/1471-2164-13-230)
Supplement: Additional file 10 — 41-45_MALDI_MS. [file 1471-2164-13-230-S10.zip › 41-45 MALDI_MS_data/spot_43__yeast-07.txt]

1082.086462
1091.660902
1098.062468
1179.640109
1197.703784
1199.720362
1244.673235
1345.745728
1513.78468
1543.817103
1544.828497
1610.94793
1627.981201
1791.807647
1829.046935
1888.061176
2023.117271
2182.194527
