# Supplementary material for: Comparative proteome analysis of Saccharomyces cerevisiae: A global overview of in vivo targets of the yeast activator protein 1
Source: BMC Genomics. 2012 Jun 9;13:230. doi: 10.1186/1471-2164-13-230 (PMC3476450; doi:10.1186/1471-2164-13-230)
Supplement: Additional file 10 — 41-45_MALDI_MS. [file 1471-2164-13-230-S10.zip › 41-45 MALDI_MS_data/spot_44__yeast_92_D1b.txt]

845.343406
941.456511
951.47701
999.450484
1005.491745
1058.543577
1059.56502
1060.581029
1088.594049
1103.53693
1118.610159
1158.478271
1159.504801
1297.604877
1301.603895
1315.615297
1329.600851
1372.660784
1429.708879
1471.712407
1557.804497
1558.702601
1748.903957
1752.785671
1756.760663
1769.766383
1784.759057
2096.974356
2108.96815
2122.964197
2124.95126
2174.078534
2653.215187
3498.70874
3501.671923
