# Supplementary material for: Comparative proteome analysis of Saccharomyces cerevisiae: A global overview of in vivo targets of the yeast activator protein 1
Source: BMC Genomics. 2012 Jun 9;13:230. doi: 10.1186/1471-2164-13-230 (PMC3476450; doi:10.1186/1471-2164-13-230)
Supplement: Additional file 10 — 41-45_MALDI_MS. [file 1471-2164-13-230-S10.zip › 41-45 MALDI_MS_data/spot_45__yeast-77.txt]

1219.62341
1242.634377
1267.611476
1281.659709
1283.674687
1287.677605
1295.679788
1299.659585
1305.651068
1313.657153
1315.658412
1321.627288
1607.844491
1764.9084
2296.143928
2547.33093
