# Supplementary material for: Comparative proteome analysis of Saccharomyces cerevisiae: A global overview of in vivo targets of the yeast activator protein 1
Source: BMC Genomics. 2012 Jun 9;13:230. doi: 10.1186/1471-2164-13-230 (PMC3476450; doi:10.1186/1471-2164-13-230)
Supplement: Additional file 11 — 46-50_MALDI_MS. [file 1471-2164-13-230-S11.zip]

Archive with 16 entries (15 files):
- 46-50 MALDI_MS_data/
- 46-50 MALDI_MS_data/spot_46__yeast_43_C9b.txt
- 46-50 MALDI_MS_data/spot_46__yeast_43_C9b_0001.cts
- 46-50 MALDI_MS_data/spot_46__yeast_43_C9b_0001.dat
- 46-50 MALDI_MS_data/spot_47__yeast_12_A2b_0001.cts
- 46-50 MALDI_MS_data/spot_47__yeast_12_A2b_0001.dat
- 46-50 MALDI_MS_data/spot_47__yeast_12_A2b_no2.txt
- 46-50 MALDI_MS_data/spot_48__yeast_14_A4b.txt
- 46-50 MALDI_MS_data/spot_48__yeast_14_A4b_0001.cts
- 46-50 MALDI_MS_data/spot_48__yeast_14_A4b_0001.dat
- 46-50 MALDI_MS_data/spot_49__yeast-09.txt
- 46-50 MALDI_MS_data/spot_49__yeast_09_B1-b_0001.cts
- 46-50 MALDI_MS_data/spot_49__yeast_09_B1-b_0001.dat
- 46-50 MALDI_MS_data/spot_50__yeast-08.txt
- 46-50 MALDI_MS_data/spot_50__yeast_08_A8-b_0001.cts
- 46-50 MALDI_MS_data/spot_50__yeast_08_A8-b_0001.dat
