# Supplementary material for: Comparative proteome analysis of Saccharomyces cerevisiae: A global overview of in vivo targets of the yeast activator protein 1
Source: BMC Genomics. 2012 Jun 9;13:230. doi: 10.1186/1471-2164-13-230 (PMC3476450; doi:10.1186/1471-2164-13-230)
Supplement: Additional file 11 — 46-50_MALDI_MS. [file 1471-2164-13-230-S11.zip › 46-50 MALDI_MS_data/spot_46__yeast_43_C9b.txt]

1025.646165
1203.689602
1244.660043
1256.777159
1326.839252
1352.755266
1437.758092
1492.840241
1523.81916
1791.776181
1795.95285
1904.892512
1918.893349
1926.890659
2098.09889
2383.995898
2421.224333
2459.416657
2481.413957
2842.612225
