# Supplementary material for: Comparative proteome analysis of Saccharomyces cerevisiae: A global overview of in vivo targets of the yeast activator protein 1
Source: BMC Genomics. 2012 Jun 9;13:230. doi: 10.1186/1471-2164-13-230 (PMC3476450; doi:10.1186/1471-2164-13-230)
Supplement: Additional file 11 — 46-50_MALDI_MS. [file 1471-2164-13-230-S11.zip › 46-50 MALDI_MS_data/spot_47__yeast_12_A2b_no2.txt]

947.441869
962.443514
963.429091
1002.574842
1034.111805
1044.073504
1045.561632
1050.086592
1060.042017
1066.062808
1067.573639
1082.04439
1142.619053
1182.572732
1199.598159
1289.694338
1293.684965
1298.722029
1308.630969
1327.707226
1436.689066
1483.653253
1502.83018
1524.730373
1541.783831
1542.778984
1550.74816
1564.791146
1676.757077
1796.915477
1826.800716
1869.074612
1913.876164
2013.932934
2038.993333
2041.969621
2077.04851
2145.936655
2302.047057
2324.119911
2444.187425
2772.277973
