# Supplementary material for: Comparative proteome analysis of Saccharomyces cerevisiae: A global overview of in vivo targets of the yeast activator protein 1
Source: BMC Genomics. 2012 Jun 9;13:230. doi: 10.1186/1471-2164-13-230 (PMC3476450; doi:10.1186/1471-2164-13-230)
Supplement: Additional file 11 — 46-50_MALDI_MS. [file 1471-2164-13-230-S11.zip › 46-50 MALDI_MS_data/spot_48__yeast_14_A4b.txt]

947.482195
962.484734
963.472043
1034.166155
1050.146022
1065.56752
1067.628148
1142.678271
1177.704175
1182.638568
1199.658505
1289.763162
1298.784349
1327.76443
1333.782961
1436.759191
1461.891876
1483.726209
1502.906417
1505.719753
1524.811393
1541.863962
1542.856787
1564.851635
1631.010727
1676.848792
1739.931621
1869.16993
1875.121416
1913.977207
2014.047983
2039.10866
2042.092749
2077.169094
2078.161586
2147.0679
2302.179751
2324.277107
2444.311939
2772.435125
2775.447428
