# Supplementary material for: Comparative proteome analysis of Saccharomyces cerevisiae: A global overview of in vivo targets of the yeast activator protein 1
Source: BMC Genomics. 2012 Jun 9;13:230. doi: 10.1186/1471-2164-13-230 (PMC3476450; doi:10.1186/1471-2164-13-230)
Supplement: Additional file 11 — 46-50_MALDI_MS. [file 1471-2164-13-230-S11.zip › 46-50 MALDI_MS_data/spot_49__yeast-09.txt]

1017.568383
1066.076316
1082.042476
1199.674943
1203.645674
1209.622259
1343.64782
1346.742046
1360.715601
1424.678772
1457.704753
1459.783998
1471.714973
1513.800945
1517.723013
1552.786455
1553.768259
1566.791914
1609.809831
1610.899718
1623.756277
1625.816008
1627.916251
1675.736231
1717.996903
1718.60792
1763.87407
1779.861049
1788.005117
1796.872479
1814.965632
1815.995486
1893.935225
1894.946358
1908.005472
1909.007555
1938.058427
2130.167389
2140.119771
2167.207574
2183.061662
2199.058797
2498.403148
2599.280853
