# Supplementary material for: Comparative proteome analysis of Saccharomyces cerevisiae: A global overview of in vivo targets of the yeast activator protein 1
Source: BMC Genomics. 2012 Jun 9;13:230. doi: 10.1186/1471-2164-13-230 (PMC3476450; doi:10.1186/1471-2164-13-230)
Supplement: Additional file 11 — 46-50_MALDI_MS. [file 1471-2164-13-230-S11.zip › 46-50 MALDI_MS_data/spot_50__yeast-08.txt]

1017.597629
1082.071821
1098.047387
1199.709875
1457.747462
1459.810325
1471.759768
1535.817824
1552.833451
1553.82576
1610.942302
1627.974194
1675.797945
1763.919063
1788.047867
1816.058835
1895.004833
1938.114193
2130.217779
2168.276696
