# Supplementary material for: Comparative proteome analysis of Saccharomyces cerevisiae: A global overview of in vivo targets of the yeast activator protein 1
Source: BMC Genomics. 2012 Jun 9;13:230. doi: 10.1186/1471-2164-13-230 (PMC3476450; doi:10.1186/1471-2164-13-230)
Supplement: Additional file 12 — 51-55_MALDI_MS. [file 1471-2164-13-230-S12.zip]

Archive with 16 entries (15 files):
- 51-55 MALDI_MS_data/
- 51-55 MALDI_MS_data/spot_51__yeast_26_B4b.txt
- 51-55 MALDI_MS_data/spot_51__yeast_26_B4b_0001.cts
- 51-55 MALDI_MS_data/spot_51__yeast_26_B4b_0001.dat
- 51-55 MALDI_MS_data/spot_52__yeast-12.txt
- 51-55 MALDI_MS_data/spot_52__yeast_12_B4-b_0001.cts
- 51-55 MALDI_MS_data/spot_52__yeast_12_B4-b_0001.dat
- 51-55 MALDI_MS_data/spot_53__yeast_32_B10b.txt
- 51-55 MALDI_MS_data/spot_53__yeast_32_B10b_0001.cts
- 51-55 MALDI_MS_data/spot_53__yeast_32_B10b_0001.dat
- 51-55 MALDI_MS_data/spot_54__yeast-13.txt
- 51-55 MALDI_MS_data/spot_54__yeast_13_B5-b_0001.cts
- 51-55 MALDI_MS_data/spot_54__yeast_13_B5-b_0001.dat
- 51-55 MALDI_MS_data/spot_55__yeast_06_B6_b.txt
- 51-55 MALDI_MS_data/spot_55__yeast_06_B6_b_0001.cts
- 51-55 MALDI_MS_data/spot_55__yeast_06_B6_b_0001.dat
