# Supplementary material for: Comparative proteome analysis of Saccharomyces cerevisiae: A global overview of in vivo targets of the yeast activator protein 1
Source: BMC Genomics. 2012 Jun 9;13:230. doi: 10.1186/1471-2164-13-230 (PMC3476450; doi:10.1186/1471-2164-13-230)
Supplement: Additional file 12 — 51-55_MALDI_MS. [file 1471-2164-13-230-S12.zip › 51-55 MALDI_MS_data/spot_51__yeast_26_B4b.txt]

1199.71176
1203.688839
1457.750934
1459.819167
1471.764357
1525.795519
1526.803317
1552.829194
1553.825329
1566.846123
1606.849699
1610.94354
1625.863093
1626.916893
1627.971718
1655.973382
1675.806595
1763.920451
1779.919337
1788.063061
1798.086015
1816.061615
1892.958352
1895.011385
1908.073277
1938.1217
2126.160386
2130.223905
2140.179365
2167.282764
2585.378155
