# Supplementary material for: Comparative proteome analysis of Saccharomyces cerevisiae: A global overview of in vivo targets of the yeast activator protein 1
Source: BMC Genomics. 2012 Jun 9;13:230. doi: 10.1186/1471-2164-13-230 (PMC3476450; doi:10.1186/1471-2164-13-230)
Supplement: Additional file 12 — 51-55_MALDI_MS. [file 1471-2164-13-230-S12.zip › 51-55 MALDI_MS_data/spot_52__yeast-12.txt]

950.528536
1062.53323
1066.10602
1123.573104
1185.692083
1216.64243
1218.671287
1394.778692
1459.81397
1478.801273
1479.792355
1497.750819
1539.847459
1551.904028
1556.896836
1563.842257
1564.856245
1596.912896
1613.939677
1788.035323
1798.065696
2359.330776
2450.339695
2477.204018
