# Supplementary material for: Comparative proteome analysis of Saccharomyces cerevisiae: A global overview of in vivo targets of the yeast activator protein 1
Source: BMC Genomics. 2012 Jun 9;13:230. doi: 10.1186/1471-2164-13-230 (PMC3476450; doi:10.1186/1471-2164-13-230)
Supplement: Additional file 12 — 51-55_MALDI_MS. [file 1471-2164-13-230-S12.zip › 51-55 MALDI_MS_data/spot_53__yeast_32_B10b.txt]

832.342719
1038.522942
1050.116293
1062.531472
1198.743322
1216.645245
1218.672421
1227.711083
1355.800426
1393.771171
1394.780977
1444.7922
1448.803661
1459.820466
1539.846911
1548.776756
1556.90129
1564.868336
1591.848451
1779.95505
1787.017674
1788.04245
1790.954821
1791.954178
1798.066287
1816.042727
1821.982392
1842.059537
1855.051489
1876.037428
2154.30164
2185.243888
2218.189407
2418.240262
2433.344415
2450.35522
2463.199035
2472.28228
2553.48267
2793.509112
2831.40922
2963.517544
