# Supplementary material for: Comparative proteome analysis of Saccharomyces cerevisiae: A global overview of in vivo targets of the yeast activator protein 1
Source: BMC Genomics. 2012 Jun 9;13:230. doi: 10.1186/1471-2164-13-230 (PMC3476450; doi:10.1186/1471-2164-13-230)
Supplement: Additional file 12 — 51-55_MALDI_MS. [file 1471-2164-13-230-S12.zip › 51-55 MALDI_MS_data/spot_54__yeast-13.txt]

950.520729
1050.123656
1060.081527
1062.533552
1066.099145
1082.073321
1098.032851
1123.591517
1185.686607
1216.62044
1218.683591
1393.753686
1394.773313
1459.808824
1478.797797
1513.735339
1539.836276
1550.87726
1551.894536
1556.88785
1563.825824
1564.844677
1596.902672
1613.933159
1729.986199
1788.027956
1798.052507
1921.080046
2126.253937
2153.262838
2359.312231
2418.209886
2433.322378
2450.338892
2963.49561
