# Supplementary material for: Comparative proteome analysis of Saccharomyces cerevisiae: A global overview of in vivo targets of the yeast activator protein 1
Source: BMC Genomics. 2012 Jun 9;13:230. doi: 10.1186/1471-2164-13-230 (PMC3476450; doi:10.1186/1471-2164-13-230)
Supplement: Additional file 12 — 51-55_MALDI_MS. [file 1471-2164-13-230-S12.zip › 51-55 MALDI_MS_data/spot_55__yeast_06_B6_b.txt]

939.580607
1168.605354
1209.651045
1300.706517
1337.753581
1338.761617
1342.754274
1348.702668
1360.741646
1383.661837
1399.639782
1415.637904
1431.631626
1513.820963
1523.82425
1544.868478
1586.858324
1598.829854
1614.988154
1622.893139
1714.955633
1730.979151
1782.961564
1818.860377
1860.032876
1939.061503
1988.08435
2017.170273
2192.131624
2279.242905
2280.243503
2501.368769
2510.26684
2518.303573
2734.359997
2767.390212
3075.393116
3107.371024
