# Supplementary material for: Comparative proteome analysis of Saccharomyces cerevisiae: A global overview of in vivo targets of the yeast activator protein 1
Source: BMC Genomics. 2012 Jun 9;13:230. doi: 10.1186/1471-2164-13-230 (PMC3476450; doi:10.1186/1471-2164-13-230)
Supplement: Additional file 13 — 56-60_MALDI_MS. [file 1471-2164-13-230-S13.zip]

Archive with 16 entries (15 files):
- 56-60 MALDI_MS_data/
- 56-60 MALDI_MS_data/spot_56__yeast-03.txt
- 56-60 MALDI_MS_data/spot_56__yeast_03_A3-b_0001.cts
- 56-60 MALDI_MS_data/spot_56__yeast_03_A3-b_0001.dat
- 56-60 MALDI_MS_data/spot_57__yeast_07_B7_b.txt
- 56-60 MALDI_MS_data/spot_57__yeast_07_B7_b_0001.cts
- 56-60 MALDI_MS_data/spot_57__yeast_07_B7_b_0001.dat
- 56-60 MALDI_MS_data/spot_58__yeast-98.txt
- 56-60 MALDI_MS_data/spot_58__yeast_98_E10b_0001.cts
- 56-60 MALDI_MS_data/spot_58__yeast_98_E10b_0001.dat
- 56-60 MALDI_MS_data/spot_59__yeast-50.txt
- 56-60 MALDI_MS_data/spot_59__yeast_50_A10b_0001.cts
- 56-60 MALDI_MS_data/spot_59__yeast_50_A10b_0001.dat
- 56-60 MALDI_MS_data/spot_60__yeast-51.txt
- 56-60 MALDI_MS_data/spot_60__yeast_51_A11b_0001.cts
- 56-60 MALDI_MS_data/spot_60__yeast_51_A11b_0001.dat
