# Supplementary material for: Comparative proteome analysis of Saccharomyces cerevisiae: A global overview of in vivo targets of the yeast activator protein 1
Source: BMC Genomics. 2012 Jun 9;13:230. doi: 10.1186/1471-2164-13-230 (PMC3476450; doi:10.1186/1471-2164-13-230)
Supplement: Additional file 13 — 56-60_MALDI_MS. [file 1471-2164-13-230-S13.zip › 56-60 MALDI_MS_data/spot_56__yeast-03.txt]

855.072943
933.5344
939.584598
1019.631374
1066.106153
1167.577438
1168.598791
1209.657501
1300.707513
1337.758787
1338.762895
1343.73215
1360.753583
1370.646128
1383.659548
1399.646842
1415.650836
1431.641971
1513.829669
1523.840191
1544.875753
1551.960984
1586.879468
1598.844231
1615.003917
1621.887013
1714.973744
1745.003636
1782.97985
1818.872078
1939.082442
2004.203823
2192.138214
2263.236782
2501.416243
