# Supplementary material for: Comparative proteome analysis of Saccharomyces cerevisiae: A global overview of in vivo targets of the yeast activator protein 1
Source: BMC Genomics. 2012 Jun 9;13:230. doi: 10.1186/1471-2164-13-230 (PMC3476450; doi:10.1186/1471-2164-13-230)
Supplement: Additional file 13 — 56-60_MALDI_MS. [file 1471-2164-13-230-S13.zip › 56-60 MALDI_MS_data/spot_57__yeast_07_B7_b.txt]

832.328016
1075.580354
1179.615883
1232.618115
1235.54972
1275.722432
1279.69119
1307.705027
1314.717775
1339.626342
1350.723606
1377.753512
1417.714715
1488.812594
1513.811621
1542.821563
1568.484516
1569.894288
1572.882419
1584.859743
1605.914396
1638.882261
1707.798715
1783.859012
1791.753654
1806.86625
1819.049933
1835.965467
1851.950314
1853.022831
1987.04818
2013.010748
2072.173038
2388.329036
2501.27754
2528.251518
2705.20199
2905.549871
3312.347172
