# Supplementary material for: Comparative proteome analysis of Saccharomyces cerevisiae: A global overview of in vivo targets of the yeast activator protein 1
Source: BMC Genomics. 2012 Jun 9;13:230. doi: 10.1186/1471-2164-13-230 (PMC3476450; doi:10.1186/1471-2164-13-230)
Supplement: Additional file 13 — 56-60_MALDI_MS. [file 1471-2164-13-230-S13.zip › 56-60 MALDI_MS_data/spot_58__yeast-98.txt]

950.521718
1185.67239
1199.692513
1232.672559
1233.682942
1234.713649
1327.843743
1394.772953
1459.801355
1478.797798
1539.832313
1551.894204
1562.836079
1566.835693
1613.931455
1627.944731
1788.020307
1798.043103
1894.962495
2174.186334
2302.29316
2446.325938
2963.43833
3232.624369
