# Supplementary material for: Comparative proteome analysis of Saccharomyces cerevisiae: A global overview of in vivo targets of the yeast activator protein 1
Source: BMC Genomics. 2012 Jun 9;13:230. doi: 10.1186/1471-2164-13-230 (PMC3476450; doi:10.1186/1471-2164-13-230)
Supplement: Additional file 13 — 56-60_MALDI_MS. [file 1471-2164-13-230-S13.zip › 56-60 MALDI_MS_data/spot_59__yeast-50.txt]

866.568301
933.565513
946.483778
1065.608952
1075.617076
1107.549356
1179.687761
1180.717549
1240.581024
1300.635244
1309.737242
1322.712404
1336.821943
1692.946159
1722.952018
1729.941499
1802.009804
1932.113831
2012.970516
2013.967688
2029.148155
2146.83916
2163.187546
2344.932397
2368.862802
2385.213174
2417.191707
2434.105358
2633.221204
3295.658258
