# Supplementary material for: Comparative proteome analysis of Saccharomyces cerevisiae: A global overview of in vivo targets of the yeast activator protein 1
Source: BMC Genomics. 2012 Jun 9;13:230. doi: 10.1186/1471-2164-13-230 (PMC3476450; doi:10.1186/1471-2164-13-230)
Supplement: Additional file 13 — 56-60_MALDI_MS. [file 1471-2164-13-230-S13.zip › 56-60 MALDI_MS_data/spot_60__yeast-51.txt]

1179.705405
1180.726395
1227.722024
1240.597434
1309.74964
1336.834794
1355.80594
1394.725664
1500.915565
1692.970724
1729.979812
2029.181301
2163.228542
2227.328705
2385.250414
2417.253973
2434.174579
2649.282485
