# Supplementary material for: Comparative proteome analysis of Saccharomyces cerevisiae: A global overview of in vivo targets of the yeast activator protein 1
Source: BMC Genomics. 2012 Jun 9;13:230. doi: 10.1186/1471-2164-13-230 (PMC3476450; doi:10.1186/1471-2164-13-230)
Supplement: Additional file 14 — 61-65_MALDI_MS. [file 1471-2164-13-230-S14.zip]

Archive with 16 entries (15 files):
- 61-65 MALDI_MS_data/
- 61-65 MALDI_MS_data/spot_61__yeast_B18_B6b.txt
- 61-65 MALDI_MS_data/spot_61__yeast_B18_B6b_0001.cts
- 61-65 MALDI_MS_data/spot_61__yeast_B18_B6b_0001.dat
- 61-65 MALDI_MS_data/spot_62__yeast-23.txt
- 61-65 MALDI_MS_data/spot_62__yeast_23_C7_b_0001.cts
- 61-65 MALDI_MS_data/spot_62__yeast_23_C7_b_0001.dat
- 61-65 MALDI_MS_data/spot_63__yeast-67.txt
- 61-65 MALDI_MS_data/spot_63__yeast_67_C3b_0001.cts
- 61-65 MALDI_MS_data/spot_63__yeast_67_C3b_0001.dat
- 61-65 MALDI_MS_data/spot_64__yeast_01_B1_b.txt
- 61-65 MALDI_MS_data/spot_64__yeast_01_B1_b_0001.cts
- 61-65 MALDI_MS_data/spot_64__yeast_01_B1_b_0001.dat
- 61-65 MALDI_MS_data/spot_65__yeast_08_B8_b.txt
- 61-65 MALDI_MS_data/spot_65__yeast_08_B8_b_0001.cts
- 61-65 MALDI_MS_data/spot_65__yeast_08_B8_b_0001.dat
