# Supplementary material for: Comparative proteome analysis of Saccharomyces cerevisiae: A global overview of in vivo targets of the yeast activator protein 1
Source: BMC Genomics. 2012 Jun 9;13:230. doi: 10.1186/1471-2164-13-230 (PMC3476450; doi:10.1186/1471-2164-13-230)
Supplement: Additional file 14 — 61-65_MALDI_MS. [file 1471-2164-13-230-S14.zip › 61-65 MALDI_MS_data/spot_61__yeast_B18_B6b.txt]

933.471351
1116.662864
1123.569032
1366.794979
1367.791325
1420.725515
1435.783706
1444.788644
1526.779048
1531.793477
1540.791237
1553.796589
1592.828973
1601.841796
1676.940558
1677.960958
1745.03639
1763.046063
1773.965308
1814.964933
1906.735001
1919.085387
1923.108086
1938.089364
1977.134478
1978.172913
2006.176979
2017.100359
2167.228302
2214.947513
2276.211969
2466.914504
2527.246522
2583.311982
2671.151792
2732.477978
2784.410271
3815.028479
