# Supplementary material for: Comparative proteome analysis of Saccharomyces cerevisiae: A global overview of in vivo targets of the yeast activator protein 1
Source: BMC Genomics. 2012 Jun 9;13:230. doi: 10.1186/1471-2164-13-230 (PMC3476450; doi:10.1186/1471-2164-13-230)
Supplement: Additional file 14 — 61-65_MALDI_MS. [file 1471-2164-13-230-S14.zip › 61-65 MALDI_MS_data/spot_62__yeast-23.txt]

906.521242
966.508714
1082.064977
1087.604578
1103.645481
1124.595252
1157.70668
1277.137176
1285.811082
1307.731222
1323.734809
1346.769124
1374.670664
1375.658861
1382.709972
1415.8355
1610.934404
1761.913414
1772.919455
1789.998445
1791.770883
1822.891983
1838.889316
1839.912619
1866.073709
1890.973228
1967.154133
1968.018369
1969.020776
2095.225146
2096.110218
2358.296656
2390.224513
