# Supplementary material for: Comparative proteome analysis of Saccharomyces cerevisiae: A global overview of in vivo targets of the yeast activator protein 1
Source: BMC Genomics. 2012 Jun 9;13:230. doi: 10.1186/1471-2164-13-230 (PMC3476450; doi:10.1186/1471-2164-13-230)
Supplement: Additional file 14 — 61-65_MALDI_MS. [file 1471-2164-13-230-S14.zip › 61-65 MALDI_MS_data/spot_63__yeast-67.txt]

934.479006
998.544113
1034.162934
1050.111081
1193.570433
1277.128159
1305.320484
1321.670166
1341.745395
1383.567593
1406.524167
1407.43226
1407.766638
1412.783234
1423.785521
1511.574592
1535.501111
1535.857706
1551.887167
1626.592404
1648.927395
1649.610926
1650.557746
1663.959773
1666.921481
1732.908205
1738.943469
1754.842841
1777.639847
1778.640742
1795.019122
1820.931284
2003.057877
2004.048299
2018.065013
2035.794908
2050.033614
2052.101962
2140.149879
2490.36271
2863.5414
2865.581556
3056.569082
3126.670552
3128.650987
3469.871409
