# Supplementary material for: Comparative proteome analysis of Saccharomyces cerevisiae: A global overview of in vivo targets of the yeast activator protein 1
Source: BMC Genomics. 2012 Jun 9;13:230. doi: 10.1186/1471-2164-13-230 (PMC3476450; doi:10.1186/1471-2164-13-230)
Supplement: Additional file 14 — 61-65_MALDI_MS. [file 1471-2164-13-230-S14.zip › 61-65 MALDI_MS_data/spot_64__yeast_01_B1_b.txt]

832.332588
957.534469
1027.638361
1192.634602
1246.667285
1302.697729
1303.66338
1319.616304
1320.60629
1580.93842
1691.886734
1693.9022
1719.876207
1736.961002
1738.928933
1752.960551
1755.960114
1759.957008
1791.747769
1847.042835
1853.025712
1987.09927
2046.027801
2069.093669
2263.279746
2383.963365
2947.531209
