# Supplementary material for: Comparative proteome analysis of Saccharomyces cerevisiae: A global overview of in vivo targets of the yeast activator protein 1
Source: BMC Genomics. 2012 Jun 9;13:230. doi: 10.1186/1471-2164-13-230 (PMC3476450; doi:10.1186/1471-2164-13-230)
Supplement: Additional file 14 — 61-65_MALDI_MS. [file 1471-2164-13-230-S14.zip › 61-65 MALDI_MS_data/spot_65__yeast_08_B8_b.txt]

832.315967
957.531303
1192.63581
1246.663597
1691.860912
1752.957628
1759.965138
1853.0347
1987.11115
2069.106814
2263.272075
2947.5125
