# Supplementary material for: Comparative proteome analysis of Saccharomyces cerevisiae: A global overview of in vivo targets of the yeast activator protein 1
Source: BMC Genomics. 2012 Jun 9;13:230. doi: 10.1186/1471-2164-13-230 (PMC3476450; doi:10.1186/1471-2164-13-230)
Supplement: Additional file 15 — 66-69_MALDI_MS. [file 1471-2164-13-230-S15.zip]

Archive with 13 entries (12 files):
- 66-69 MALDI_MS_data/
- 66-69 MALDI_MS_data/spot_66__yeast_15_A5b_0001.cal
- 66-69 MALDI_MS_data/spot_66__yeast_15_A5b_0001.cts
- 66-69 MALDI_MS_data/spot_66__yeast_15_A5b_no2.txt
- 66-69 MALDI_MS_data/spot_67__yeast-20.txt
- 66-69 MALDI_MS_data/spot_67__yeast_20_C4_b_0001.cts
- 66-69 MALDI_MS_data/spot_67__yeast_20_C4_b_0001.dat
- 66-69 MALDI_MS_data/spot_68__yeast-73.txt
- 66-69 MALDI_MS_data/spot_68__yeast_73_C9b_0001.cts
- 66-69 MALDI_MS_data/spot_68__yeast_73_C9b_0001.dat
- 66-69 MALDI_MS_data/spot_69__yeast-60.txt
- 66-69 MALDI_MS_data/spot_69__yeast_60_B8b_0001.cts
- 66-69 MALDI_MS_data/spot_69__yeast_60_B8b_0001.dat
