# Supplementary material for: Comparative proteome analysis of Saccharomyces cerevisiae: A global overview of in vivo targets of the yeast activator protein 1
Source: BMC Genomics. 2012 Jun 9;13:230. doi: 10.1186/1471-2164-13-230 (PMC3476450; doi:10.1186/1471-2164-13-230)
Supplement: Additional file 15 — 66-69_MALDI_MS. [file 1471-2164-13-230-S15.zip › 66-69 MALDI_MS_data/spot_66__yeast_15_A5b_0001.cal]

SerialNumber=4269
InstrumentType=110
InstrumentMode=Reflector
NegativeIons=OFF
TimeDelta=0.5
MaxDataChannels=0
FlightLength=0
AcceleratingVoltage=20000
Cal_A2=-110
InitialVelocity=300
ExtractDistance=3.8
StageTwoDistance=17.4
GridVoltage=61.65
DEPercent=-0.15
PulseDelay=140
PulseSwitchDelay=180
FieldFreeDistance=1430.5
GuideWireVoltage=0
GuideWireCorrection=0.002
MirrorLength=394
MirrorVoltageRatio=1.12
MultiplierAccelDistance=2
MultiplierAccelVoltage=1.8
DEDecayConstants=5
GridRatioCorrection=0.3
GridAbsoluteCorrection=0
ExtractCorrection=0
PulseEnable=ON
CalAcqType=5
ReadCalAnal=TRUE
CalAnalA0=1462.77796466853
CalAnalA1=-123.31489817169
CalAnalA2=0.00131566167572113
CalAnalA3=2.89504091910873e-007
CalAnalA4=-73.7785772141567
