# Supplementary material for: Comparative proteome analysis of Saccharomyces cerevisiae: A global overview of in vivo targets of the yeast activator protein 1
Source: BMC Genomics. 2012 Jun 9;13:230. doi: 10.1186/1471-2164-13-230 (PMC3476450; doi:10.1186/1471-2164-13-230)
Supplement: Additional file 15 — 66-69_MALDI_MS. [file 1471-2164-13-230-S15.zip › 66-69 MALDI_MS_data/spot_66__yeast_15_A5b_no2.txt]

885.440507
925.548378
939.473758
950.49425
957.497207
962.540462
970.430636
971.519103
986.433808
1002.463541
1034.117605
1050.095507
1062.499459
1066.062492
1096.532362
1141.618562
1216.613074
1221.60626
1303.327911
1307.6994
1308.659316
1319.666091
1332.678174
1333.702921
1341.743924
1361.689976
1387.71573
1394.730685
1459.763319
1478.755308
1479.745992
1497.840917
1500.774554
1533.815672
1545.802425
1551.848487
1553.744396
1561.797125
1564.804378
1613.879025
1643.747326
1646.779145
1703.759414
1715.889596
1717.843822
1719.782894
1733.874562
1780.845818
1787.97514
1797.986816
1917.903694
2051.966522
2162.060794
2273.1984
2340.071084
2359.23198
2418.122381
2450.252114
2660.351409
2963.367141
