# Supplementary material for: Comparative proteome analysis of Saccharomyces cerevisiae: A global overview of in vivo targets of the yeast activator protein 1
Source: BMC Genomics. 2012 Jun 9;13:230. doi: 10.1186/1471-2164-13-230 (PMC3476450; doi:10.1186/1471-2164-13-230)
Supplement: Additional file 15 — 66-69_MALDI_MS. [file 1471-2164-13-230-S15.zip › 66-69 MALDI_MS_data/spot_67__yeast-20.txt]

1082.060777
1209.648387
1244.701376
1282.639635
1360.740335
1393.614935
1394.773354
1459.807851
1472.779623
1473.771718
1478.803899
1479.793173
1513.819087
1525.914522
1533.356673
1549.719372
1550.717782
1551.895267
1564.852041
1608.860992
1613.934442
1703.941979
1706.872551
1741.932956
1742.946573
1745.869632
1746.856124
1798.059432
2154.122147
2155.098672
2415.192185
2430.217946
