# Supplementary material for: Comparative proteome analysis of Saccharomyces cerevisiae: A global overview of in vivo targets of the yeast activator protein 1
Source: BMC Genomics. 2012 Jun 9;13:230. doi: 10.1186/1471-2164-13-230 (PMC3476450; doi:10.1186/1471-2164-13-230)
Supplement: Additional file 15 — 66-69_MALDI_MS. [file 1471-2164-13-230-S15.zip › 66-69 MALDI_MS_data/spot_68__yeast-73.txt]

1249.589676
1389.842729
1405.67778
1427.710772
1570.917717
1754.882197
1791.773139
1809.979855
2112.075402
2244.127497
2383.988524
2458.29052
2499.29065
2589.436507
2650.343026
2765.082447
2810.44879
2824.42637
2826.413797
2842.406551
2965.607092
