# Supplementary material for: Comparative proteome analysis of Saccharomyces cerevisiae: A global overview of in vivo targets of the yeast activator protein 1
Source: BMC Genomics. 2012 Jun 9;13:230. doi: 10.1186/1471-2164-13-230 (PMC3476450; doi:10.1186/1471-2164-13-230)
Supplement: Additional file 15 — 66-69_MALDI_MS. [file 1471-2164-13-230-S15.zip › 66-69 MALDI_MS_data/spot_69__yeast-60.txt]

808.448805
900.504888
962.552182
971.568975
1045.598548
1066.101754
1073.597886
1089.578462
1105.575195
1114.577752
1114.76673
1159.589485
1175.576838
1191.581028
1468.711624
1482.725977
1500.708743
1585.743858
1607.722198
1676.857219
1725.049382
1832.97621
1848.963571
2454.347842
