# Supplementary material for: Comparative proteome analysis of Saccharomyces cerevisiae: A global overview of in vivo targets of the yeast activator protein 1
Source: BMC Genomics. 2012 Jun 9;13:230. doi: 10.1186/1471-2164-13-230 (PMC3476450; doi:10.1186/1471-2164-13-230)
Supplement: Additional file 16 — 70-73_MALDI_MS. [file 1471-2164-13-230-S16.zip]

Archive with 13 entries (12 files):
- 70-73 MALDI_MS_data/
- 70-73 MALDI_MS_data/spot_70__yeast_42_C8b.txt
- 70-73 MALDI_MS_data/spot_70__yeast_42_C8b_0001.cts
- 70-73 MALDI_MS_data/spot_70__yeast_42_C8b_0001.dat
- 70-73 MALDI_MS_data/spot_71__yeast_41_C7b.txt
- 70-73 MALDI_MS_data/spot_71__yeast_41_C7b_0001.cts
- 70-73 MALDI_MS_data/spot_71__yeast_41_C7b_0001.dat
- 70-73 MALDI_MS_data/spot_72__yeast_82_D3b.txt
- 70-73 MALDI_MS_data/spot_72__yeast_82_D3b_0001.cts
- 70-73 MALDI_MS_data/spot_72__yeast_82_D3b_0001.dat
- 70-73 MALDI_MS_data/spot_73__yeast_34_B12b.txt
- 70-73 MALDI_MS_data/spot_73__yeast_34_B12b_0001.cts
- 70-73 MALDI_MS_data/spot_73__yeast_34_B12b_0001.dat
