# Supplementary material for: Comparative proteome analysis of Saccharomyces cerevisiae: A global overview of in vivo targets of the yeast activator protein 1
Source: BMC Genomics. 2012 Jun 9;13:230. doi: 10.1186/1471-2164-13-230 (PMC3476450; doi:10.1186/1471-2164-13-230)
Supplement: Additional file 16 — 70-73_MALDI_MS. [file 1471-2164-13-230-S16.zip › 70-73 MALDI_MS_data/spot_70__yeast_42_C8b.txt]

1004.574163
1034.132919
1034.505443
1050.107153
1066.083577
1082.05809
1160.684101
1302.629645
1381.738698
1403.717366
1484.734088
1489.683501
1698.889304
1714.835055
1765.014075
1788.936429
1940.075688
1950.005374
2251.140711
2732.05502
2746.390536
2764.402285
2776.468304
2777.416144
2793.40893
