# Supplementary material for: Comparative proteome analysis of Saccharomyces cerevisiae: A global overview of in vivo targets of the yeast activator protein 1
Source: BMC Genomics. 2012 Jun 9;13:230. doi: 10.1186/1471-2164-13-230 (PMC3476450; doi:10.1186/1471-2164-13-230)
Supplement: Additional file 16 — 70-73_MALDI_MS. [file 1471-2164-13-230-S16.zip › 70-73 MALDI_MS_data/spot_71__yeast_41_C7b.txt]

825.107793
841.091807
912.571214
922.443737
1215.592885
1218.667235
1269.699203
1397.725633
1402.700964
1403.735516
1431.750834
1457.734669
1472.73832
1491.77034
1517.929055
1520.756786
1625.984544
1633.910353
1681.011346
1764.004782
1765.034295
1777.907308
1784.911602
1819.04837
1834.021926
1940.727401
1969.964938
1985.952173
2001.949221
2251.121096
2380.290759
2777.513971
2882.577905
3135.63456
3419.790852
