# Supplementary material for: Comparative proteome analysis of Saccharomyces cerevisiae: A global overview of in vivo targets of the yeast activator protein 1
Source: BMC Genomics. 2012 Jun 9;13:230. doi: 10.1186/1471-2164-13-230 (PMC3476450; doi:10.1186/1471-2164-13-230)
Supplement: Additional file 16 — 70-73_MALDI_MS. [file 1471-2164-13-230-S16.zip › 70-73 MALDI_MS_data/spot_72__yeast_82_D3b.txt]

973.566437
1070.582733
1091.629067
1110.676445
1165.642999
1180.733735
1238.772129
1343.725751
1656.87522
1788.906305
1986.070513
2215.035994
2231.027025
2232.055956
