# Supplementary material for: Comparative proteome analysis of Saccharomyces cerevisiae: A global overview of in vivo targets of the yeast activator protein 1
Source: BMC Genomics. 2012 Jun 9;13:230. doi: 10.1186/1471-2164-13-230 (PMC3476450; doi:10.1186/1471-2164-13-230)
Supplement: Additional file 16 — 70-73_MALDI_MS. [file 1471-2164-13-230-S16.zip › 70-73 MALDI_MS_data/spot_73__yeast_34_B12b.txt]

911.441398
912.492511
968.491452
1207.620862
1290.643891
1308.652375
1371.764691
1411.723233
1439.854871
1440.830521
1618.876661
1767.976751
1772.96975
1789.961748
1791.768366
1796.957011
1919.03886
1920.033022
1931.005681
2370.14357
2383.996233
2464.226209
2465.231271
2492.24372
2499.252712
2661.439679
