# Supplementary material for: Comparative proteome analysis of Saccharomyces cerevisiae: A global overview of in vivo targets of the yeast activator protein 1
Source: BMC Genomics. 2012 Jun 9;13:230. doi: 10.1186/1471-2164-13-230 (PMC3476450; doi:10.1186/1471-2164-13-230)
Supplement: Additional file 17 — 74_LC_MS_MS. [file 1471-2164-13-230-S17.zip]

Archive with 3 entries (2 files):
- 74 LC_MS_MS_data/
- 74 LC_MS_MS_data/spot_74__Yeast_S17_C2_01_1424.mgf
- 74 LC_MS_MS_data/spot_74__yeast_S17_C2_01_1424_export_mzML
