# Supplementary material for: Comparative proteome analysis of Saccharomyces cerevisiae: A global overview of in vivo targets of the yeast activator protein 1
Source: BMC Genomics. 2012 Jun 9;13:230. doi: 10.1186/1471-2164-13-230 (PMC3476450; doi:10.1186/1471-2164-13-230)
Supplement: Additional file 17 — 74_LC_MS_MS. [file 1471-2164-13-230-S17.zip › 74 LC_MS_MS_data/spot_74__Yeast_S17_C2_01_1424.mgf]

###	D:\data\thomas_k\2011_05_31_yeast\Yeast_S17_C2_01_1424.D\ProteinAnalysisResults_0.00 - 10.00.mgf
###	D:\data\thomas_k\2011_05_31_yeast\Yeast_S17_C2_01_1424.D\Analysis.yep(Yeast_S17_C2_01_1424.D)
###	Instrument: HCTultra ETD II
###	Manufacturer: Bruker
###    Yeast_S17
###    PeakWidth 0.10, MiniumIntensity 50, S/N 0
###    Retain Residuals no, Create neutrally no,
###    FullScan Parameters: AdductIon (+)+H (-)-H, LowMass 250, HighMass 10000, MaxCharge charge decon 4, MinPeaks 3
###    Perf. isotope decon yes, Max Charge Istopic decon 0, MW agreement 0.00, Abund. cutoff 10.00, Envelope cutoff 75.00
###    MaxRes   Parameters: AdductIon (+)+H (-)-H, LowMass 100, HighMass 3000 
###    Perf. isotope decon yes, Max Charge Istopic decon 0, Abund. cutoff 2.00
###    MSn      Parameters: AdductIon (+)+H (-)-H, LowMass 120, HighMass 6000 
###    Perf. isotope decon yes, Max Charge Istopic decon 0, Abund. cutoff 1.00
###    Global Charge Limit: no 3, Prefer FullScan Result: no, Export what: 2 (0=non deconv/1=deconv only/2=mixed), NoMSMSSignals: 50, Intensity threshold: 250, NoMSSignals (deconv): 30, NoMSSignals (non-deconv): 0, NormalizeData: no, SingleCharged: no
###FS:    #m/z: 419.2862 #charge-128
###MaxRes:#m/z:   0.0000 #charge-128
###MS: 1/
###MSMS: 2/
BEGIN IONS
TITLE= Cmpd 1, +MSn(419.2862), 0.0 min
PEPMASS=419.28620	8000

126.86789	4216	1+
146.83901	379	
148.69881	1134	
166.70926	779	
242.03229	322	
270.76315	1182	
273.82278	2808	2+
275.83285	722	
281.29840	482	
282.90793	362	
285.87633	623	1+
289.88977	459	
293.83547	507	
299.89222	317	
300.91614	2113	2+
302.16615	2846	1+
304.84229	334	
316.83544	424	
320.64144	372	
321.85210	1823	1+
325.04721	1682	
328.43599	417	
329.70160	514	1+
336.38573	776	1+
341.67757	262	
348.10879	1489	
355.87898	254	
362.07164	1176	2+
373.68445	284	
378.59187	637	
383.30806	414	
383.90061	1741	2+
387.64783	262	
397.47401	474	
399.76535	2694	1+
400.69988	2121	2+
402.12545	424	
402.88735	1427	
403.26116	824	
410.28313	374	
422.71176	347	
428.84356	517	
440.87660	259	
END IONS

###FS:    #m/z: 639.5956 #charge-128
###MaxRes:#m/z:   0.0000 #charge-128
###MS: 7/
###MSMS: 8/
BEGIN IONS
TITLE= Cmpd 2, +MSn(639.5956), 0.1 min
PEPMASS=639.59562	17564

328.82299	620	2+
330.28687	272	
399.23743	291	
405.03688	751	
407.75998	1607	
502.83248	294	
505.08981	409	
508.63962	437	
522.44527	548	
600.88894	587	
621.17572	1402	
623.30476	617	
625.92538	322	
630.46627	732	
END IONS

###FS:    #m/z: 643.8276 #charge-128
###MaxRes:#m/z:   0.0000 #charge-128
###MS: 9/
###MSMS: 10/
BEGIN IONS
TITLE= Cmpd 3, +MSn(643.8276), 0.2 min
PEPMASS=643.82761	6501

333.76367	482	
407.25014	931	
544.13514	574	1+
554.69169	260	
558.28705	634	
572.03172	452	
606.87820	888	1+
624.82183	1096	
629.29231	311	
630.63958	304	
635.09143	499	
642.83869	321	
662.65079	552	
678.38307	292	
END IONS

###FS:    #m/z: 418.8227 #charge-128
###MaxRes:#m/z:   0.0000 #charge-128
###MS: 14/
###MSMS: 15/
BEGIN IONS
TITLE= Cmpd 4, +MSn(418.8227), 0.3 min
PEPMASS=418.82271	6580

126.34588	2544	2+
126.81358	2006	1+
128.86037	737	
148.89157	664	
218.63220	469	
254.68586	624	
272.87837	544	
274.30376	1894	2+
285.63710	1072	
292.89437	1052	
300.89144	1348	1+
315.78101	1404	1+
338.49301	549	
341.04336	289	
358.64022	459	
367.44799	1172	
378.08475	289	
394.64158	587	
397.24386	284	
399.62580	734	
401.78082	1854	1+
419.10456	857	
427.83483	294	
435.03189	1442	
437.28977	464	
739.45806	472	
END IONS

###FS:    #m/z: 639.8968 #charge-128
###MaxRes:#m/z:   0.0000 #charge-128
###MS: 24/
###MSMS: 25/
BEGIN IONS
TITLE= Cmpd 5, +MSn(639.8968), 0.4 min
PEPMASS=639.89679	7325

200.68945	451	
203.83764	502	2+
216.83796	2744	
231.17776	1433	2+
233.92575	1121	2+
239.74363	265	
244.94328	1206	
249.06801	328	
251.23317	337	
252.77916	2467	
258.75018	869	
271.03584	284	
273.18930	968	
281.15530	549	
287.01803	451	
288.79962	522	
301.80479	285	
303.90081	290	
309.21690	631	1+
313.30521	4212	1+
315.24091	1022	
326.79252	566	
328.15476	3956	
329.20195	48296	1+
331.67761	14540	2+
334.20858	835	1+
336.28667	587	
337.98797	1015	1+
348.01152	527	
349.28691	474	
351.29321	328	
357.14717	365	
371.66045	434	
382.91875	814	
390.75637	964	
402.12076	1675	1+
405.21387	6801	
405.98032	11585	1+
407.81607	11611	2+
409.99403	3216	2+
412.12507	659	2+
413.72639	287	
414.64659	1389	
445.11108	687	
488.23406	517	
508.80244	425	
538.46373	1542	
541.64019	2562	
544.03228	469	
550.70398	425	
554.49184	332	
560.46939	387	
585.24047	430	
595.04123	432	
598.63718	1317	
604.06148	722	
604.84584	1356	1+
607.88452	405	
618.91066	467	
619.98021	4256	1+
641.03364	922	
644.64039	847	
647.89674	711	
658.42597	1017	
673.08804	469	
678.44087	1104	
990.40287	1180	1+
END IONS

###FS:    #m/z: 716.7713 #charge-128
###MaxRes:#m/z:   0.0000 #charge-128
###MS: 38/
###MSMS: 39/
BEGIN IONS
TITLE= Cmpd 6, +MSn(716.7713), 0.7 min
PEPMASS=716.77128	12313

357.92778	1173	
387.14792	284	
461.30148	3375	
462.70003	1034	2+
470.44507	1160	
472.04406	806	
479.69186	489	
483.32839	1142	
506.05867	1482	
579.63427	324	
617.95878	1785	
631.30374	1208	
639.23175	302	
665.83758	1936	
679.24163	991	1+
682.64123	302	
695.64615	1211	
697.80091	678	
698.75251	1123	1+
701.83608	259	
702.45998	839	
715.32955	274	
715.83125	432	
716.41156	8162	1+
719.93661	3395	
721.29913	3111	
723.00790	2477	
724.98486	879	
728.54506	991	
743.84505	1047	
918.14274	354	
END IONS

###FS:    #m/z: 741.1872 #charge-128
###MaxRes:#m/z:   0.0000 #charge-128
###MS: 38/
###MSMS: 40/
BEGIN IONS
TITLE= Cmpd 7, +MSn(741.1872), 0.7 min
PEPMASS=741.18719	7722

360.23398	939	
413.25470	997	
467.49533	1797	
469.44130	417	
471.23370	627	
546.88674	482	
633.68418	427	
647.52635	724	
651.86620	927	
680.03412	579	
703.84123	432	
708.75834	553	1+
721.23337	814	
723.60090	579	1+
729.87494	1567	
1030.43893	689	
END IONS

###FS:    #m/z: 670.7261 #charge-128
###MaxRes:#m/z:   0.0000 #charge-128
###MS: 41/
###MSMS: 42/
BEGIN IONS
TITLE= Cmpd 8, +MSn(670.7261), 0.7 min
PEPMASS=670.72612	3988

325.16428	584	
343.23719	1027	
362.83579	387	
368.28396	484	
383.62222	417	
414.24110	259	
551.72480	999	
558.04603	624	
597.45358	537	
608.70046	507	
615.89995	1187	
632.66663	786	1+
635.47334	1519	
643.83660	2771	1+
649.75976	1161	1+
652.65530	2416	1+
657.57514	317	
END IONS

###FS:    #m/z: 889.5423 #charge-128
###MaxRes:#m/z:   0.0000 #charge-128
###MS: 41/
###MSMS: 43/
BEGIN IONS
TITLE= Cmpd 9, +MSn(889.5424), 0.7 min
PEPMASS=889.54234	7564

720.71227	389	
766.10050	579	
798.84030	444	
823.88345	289	
852.81741	1383	1+
869.06565	1074	
869.49188	813	1+
871.68559	334	
872.59106	2578	1+
890.45703	812	
907.55083	497	
END IONS

###FS:    #m/z: 660.1194 #charge-128
###MaxRes:#m/z:   0.0000 #charge-128
###MS: 44/
###MSMS: 45/
BEGIN IONS
TITLE= Cmpd 10, +MSn(660.1194), 0.8 min
PEPMASS=660.11942	3347

468.35569	267	
507.75135	504	
540.90526	300	
555.16209	1616	1+
563.63921	1075	1+
592.90246	2622	1+
597.83264	282	
611.92666	525	
623.07696	857	
623.67929	2076	1+
632.83099	409	
639.37593	784	1+
641.74833	7963	1+
645.22726	752	
647.43366	447	
660.08096	1099	
690.35908	438	1+
692.59935	917	
1160.70157	517	
END IONS

###FS:    #m/z: 825.9362 #charge-128
###MaxRes:#m/z:   0.0000 #charge-128
###MS: 44/
###MSMS: 46/
BEGIN IONS
TITLE= Cmpd 11, +MSn(825.9362), 0.8 min
PEPMASS=825.93620	8458

587.23447	1029	
626.83358	332	
703.83887	802	
781.52793	1459	
789.70645	304	
793.36664	939	
805.43511	694	
808.63579	1224	
812.64310	3376	1+
826.10343	494	
842.31272	784	
866.64010	327	
932.49637	254	
1599.10397	272	
END IONS

###FS:    #m/z: 826.8666 #charge-128
###MaxRes:#m/z:   0.0000 #charge-128
###MS: 47/
###MSMS: 48/
BEGIN IONS
TITLE= Cmpd 12, +MSn(826.8666), 0.8 min
PEPMASS=826.86662	4507

374.31211	662	
617.03986	492	
721.56875	324	
724.51317	494	
735.91772	604	1+
770.55172	963	1+
784.03299	997	
807.53048	872	
808.90100	689	
827.68713	707	
844.04151	294	
END IONS

###FS:    #m/z: 568.0952 #charge-128
###MaxRes:#m/z:   0.0000 #charge-128
###MS: 49/
###MSMS: 50/
BEGIN IONS
TITLE= Cmpd 13, +MSn(568.0952), 0.8 min
PEPMASS=568.09523	7851

313.23984	829	
369.87829	349	
390.83531	519	
411.04104	354	
439.44027	3534	
449.90751	727	
451.28798	334	
454.70605	509	
475.23360	307	
491.12028	602	
492.85116	1052	
495.48150	547	
505.85889	2534	
510.32945	444	
532.63307	196	1+
546.03400	1427	
548.85414	784	
549.65458	1109	1+
553.10000	524	
555.23509	329	
571.25589	934	
571.63890	457	
582.91683	371	1+
634.31060	407	
760.09658	699	
END IONS

###FS:    #m/z: 852.9694 #charge-128
###MaxRes:#m/z:   0.0000 #charge-128
###MS: 49/
###MSMS: 51/
BEGIN IONS
TITLE= Cmpd 14, +MSn(852.9694), 0.9 min
PEPMASS=852.96936	7169

385.23068	1012	
544.72210	489	
574.27970	269	
739.03341	349	
787.22465	1206	1+
796.84571	427	
804.43945	2987	
807.23457	1567	
815.89492	419	
821.63420	1087	
824.05520	2134	
833.47212	352	
834.73849	349	
835.34637	354	
837.49883	307	
878.64522	332	
END IONS

###FS:    #m/z: 778.8382 #charge-128
###MaxRes:#m/z:   0.0000 #charge-128
###MS: 52/
###MSMS: 53/
BEGIN IONS
TITLE= Cmpd 15, +MSn(778.8382), 0.9 min
PEPMASS=778.83817	1330

450.49932	692	
508.63026	488	
661.04712	1074	
707.63940	942	
711.51896	1004	
714.66160	1359	
727.24047	2452	
743.27592	543	
743.77970	945	
758.53317	1172	1+
761.48857	349	
780.48849	778	
801.03357	357	
END IONS

###FS:    #m/z: 581.9002 #charge-128
###MaxRes:#m/z:   0.0000 #charge-128
###MS: 55/
###MSMS: 56/
BEGIN IONS
TITLE= Cmpd 16, +MSn(581.9001), 0.9 min
PEPMASS=581.90017	4291

253.88512	687	
329.34378	1213	1+
453.83575	862	
462.84752	389	
464.83555	1639	
484.29014	269	
486.95284	269	
489.60125	824	
490.91164	537	
498.72855	502	
502.43682	1639	
519.09613	649	
542.62898	484	
545.95941	431	1+
548.22390	749	
554.47059	264	
561.74154	569	
564.92132	1574	
583.69196	736	1+
601.64659	674	
END IONS

###FS:    #m/z: 419.2001 #charge-128
###MaxRes:#m/z:   0.0000 #charge-128
###MS: 57/
###MSMS: 58/
BEGIN IONS
TITLE= Cmpd 17, +MSn(419.2001), 1.0 min
PEPMASS=419.20007	5965

125.43333	597	
126.85630	1756	
148.77518	1229	1+
168.46796	811	
199.71084	593	
239.79036	395	
270.89934	1588	
272.38754	903	
274.02076	5741	1+
275.63199	1354	
281.76262	1057	
291.67236	281	
292.81826	1866	
298.88868	399	
311.23275	332	
320.08363	446	
329.90617	641	
342.80776	322	
345.85818	1042	
347.19590	382	
363.23965	1159	
364.76344	1395	
366.83894	1017	
373.96146	599	
383.43746	269	
385.45972	271	
399.08605	1567	
400.50478	1129	
401.46227	2776	1+
403.03538	1812	
405.67822	292	
433.49128	674	
END IONS

###FS:    #m/z: 419.1407 #charge-128
###MaxRes:#m/z:   0.0000 #charge-128
###MS: 59/
###MSMS: 60/
BEGIN IONS
TITLE= Cmpd 18, +MSn(419.1407), 1.0 min
PEPMASS=419.14074	6362

126.89652	2649	1+
148.73389	2094	1+
170.73198	877	
202.64145	1530	
251.63328	1027	
259.68853	392	
273.41984	5860	1+
275.90079	373	
292.69014	1329	
301.89091	333	
321.79554	216	1+
323.50921	1057	1+
346.91398	654	
349.69309	444	
356.83564	1206	1+
364.48371	262	
365.23023	757	
377.83884	278	
384.44378	1342	
385.89583	472	
398.94968	1944	1+
399.92454	2368	2+
401.49837	4355	1+
409.00677	799	
639.24053	1324	
701.73522	787	
705.26896	622	
END IONS

###FS:    #m/z: 496.6266 #charge-128
###MaxRes:#m/z:   0.0000 #charge-128
###MS: 64/
###MSMS: 65/
BEGIN IONS
TITLE= Cmpd 19, +MSn(496.6266), 1.1 min
PEPMASS=496.62662	2350

250.69930	422	
297.03546	1619	
362.43931	1217	
365.03926	4127	
377.03741	1177	
379.83495	307	
382.67176	304	
384.10239	834	
404.23173	1124	
427.09063	1143	1+
437.09002	272	
452.69451	369	
459.13866	554	2+
461.08405	2032	
475.93790	1029	1+
477.56627	2836	1+
480.34697	1792	
498.68937	577	
517.10098	297	
868.24349	559	
END IONS

###FS:    #m/z: 419.1030 #charge-128
###MaxRes:#m/z:   0.0000 #charge-128
###MS: 66/
###MSMS: 67/
BEGIN IONS
TITLE= Cmpd 20, +MSn(419.1030), 1.1 min
PEPMASS=419.10298	6540

125.47251	352	
126.87550	2351	
148.87250	2883	
170.72420	367	
210.83398	797	
238.78648	784	1+
257.84758	549	
262.84326	1274	
265.04526	574	
272.65733	2425	1+
274.44931	4699	1+
288.82625	684	
291.89640	592	
292.42017	3087	2+
294.04291	1557	
302.94068	332	
310.03051	827	
319.33333	262	
324.84396	284	
326.55271	641	1+
328.29095	302	
330.19774	1697	1+
340.49470	956	
365.23228	1569	
366.94574	505	
381.78856	996	1+
399.97374	1106	2+
401.36136	1977	
401.71861	2881	
402.82092	1641	1+
427.23464	593	
429.44260	649	
637.81094	768	
END IONS

###FS:    #m/z: 791.0222 #charge-128
###MaxRes:#m/z:   0.0000 #charge-128
###MS: 68/
###MSMS: 69/
BEGIN IONS
TITLE= Cmpd 21, +MSn(791.0222), 1.1 min
PEPMASS=791.02216	8237

481.58613	1288	
522.63801	579	
534.26074	364	
586.63536	419	
606.70893	1128	
671.63583	252	
701.69253	348	
754.05326	575	
772.69073	989	
835.03413	537	
858.63069	887	
END IONS

###FS:    #m/z: 597.9621 #charge-128
###MaxRes:#m/z:   0.0000 #charge-128
###MS: 70/
###MSMS: 71/
BEGIN IONS
TITLE= Cmpd 22, +MSn(597.9620), 1.2 min
PEPMASS=597.96206	7147

203.27127	319	
267.98061	447	
288.07610	297	
478.83581	992	
481.03991	1249	2+
498.84352	969	
500.71997	772	
503.91413	747	
525.80731	677	
526.88508	1072	
553.37727	1132	
562.03188	1237	
572.48485	344	
578.69383	1454	1+
587.64552	1592	
1014.48449	412	
1076.48543	584	
END IONS

###FS:    #m/z: 707.4645 #charge-128
###MaxRes:#m/z:   0.0000 #charge-128
###MS: 70/
###MSMS: 72/
BEGIN IONS
TITLE= Cmpd 23, +MSn(707.4645), 1.2 min
PEPMASS=707.46446	1234

379.79607	399	
452.88536	314	
576.45492	797	
588.56982	647	
590.03536	492	
590.84929	1612	
604.70171	339	
615.87437	198	1+
647.28811	367	
671.28855	337	
672.61478	1137	
689.16293	509	1+
717.94419	664	
720.91568	332	
742.08409	559	
1029.43980	682	
END IONS

###FS:    #m/z: 662.1990 #charge-128
###MaxRes:#m/z:   0.0000 #charge-128
###MS: 76/
###MSMS: 77/
BEGIN IONS
TITLE= Cmpd 24, +MSn(661.9374), 1.3 min
PEPMASS=662.19896	5758

257.64160	744	
449.23923	875	
538.43795	447	
540.54581	592	
542.63881	1527	
548.15035	424	
551.03319	1216	
593.04167	304	
601.08661	472	
620.87781	659	
625.68677	687	
633.09527	322	
636.34694	1537	
642.72484	4546	1+
651.43768	481	
873.84095	1322	
END IONS

###FS:    #m/z: 418.1148 #charge-128
###MaxRes:#m/z:   0.0000 #charge-128
###MS: 78/
###MSMS: 79/
BEGIN IONS
TITLE= Cmpd 25, +MSn(418.1148), 1.3 min
PEPMASS=418.11482	2015

126.72122	4244	
129.83209	314	
132.83190	274	
148.86798	1076	1+
166.68135	639	
274.13837	5406	2+
283.69166	624	
292.90103	2382	
300.82400	1052	
312.87666	709	
314.90127	542	
320.32140	539	
328.84049	1079	
336.03561	514	
344.24468	914	
373.85485	369	
381.84332	1344	
383.23143	567	
385.03591	1377	
389.83621	294	
395.63409	1374	
399.14682	2924	2+
401.78298	2866	1+
404.96923	264	
425.90609	504	
433.28618	317	
435.03753	1459	
441.24775	307	
450.74328	624	
613.47139	537	
END IONS

###FS:    #m/z: 723.5907 #charge-128
###MaxRes:#m/z:   0.0000 #charge-128
###MS: 83/
###MSMS: 84/
BEGIN IONS
TITLE= Cmpd 26, +MSn(723.5907), 1.4 min
PEPMASS=723.59069	1820

580.83279	255	
591.91863	312	
615.10580	385	
616.88624	422	
630.23763	319	
652.63739	778	
660.68707	352	
669.84093	1177	
673.90189	1367	
691.50365	602	
697.25423	1132	
704.82766	882	2+
710.29065	1286	
713.45342	605	
725.85882	310	
END IONS

###FS:    #m/z: 419.1009 #charge-128
###MaxRes:#m/z:   0.0000 #charge-128
###MS: 86/
###MSMS: 87/
BEGIN IONS
TITLE= Cmpd 27, +MSn(419.1009), 1.4 min
PEPMASS=419.10089	11915

125.84059	452	
126.99085	4141	1+
148.87259	4030	1+
158.60320	762	
168.73588	445	
203.63653	1312	
247.83303	364	
272.20691	1276	1+
274.32367	7459	
292.73051	2763	
297.08826	488	
299.85043	276	
301.06613	2289	
302.89142	597	
308.67192	567	
319.91859	622	
322.70402	557	
328.72073	955	
358.23092	661	2+
374.90021	844	
376.79507	811	1+
391.63224	557	
398.66444	2599	1+
400.90831	2135	
402.44144	3658	2+
404.34935	376	2+
414.70159	544	
426.44808	565	
427.82668	560	2+
440.05492	573	
534.23638	974	
END IONS

###FS:    #m/z: 660.0509 #charge-128
###MaxRes:#m/z:   0.0000 #charge-128
###MS: 88/
###MSMS: 89/
BEGIN IONS
TITLE= Cmpd 28, +MSn(660.0509), 1.5 min
PEPMASS=660.05093	4709

312.73639	729	
329.18411	624	1+
330.97032	1969	1+
529.48437	306	
541.63791	372	
560.43245	1412	
562.85053	524	
577.50437	363	
641.70156	24716	1+
649.65607	1209	
653.21285	586	
883.63358	332	
END IONS

###FS:    #m/z: 848.0255 #charge-128
###MaxRes:#m/z:   0.0000 #charge-128
###MS: 90/
###MSMS: 91/
BEGIN IONS
TITLE= Cmpd 29, +MSn(848.0255), 1.5 min
PEPMASS=848.02552	4271

660.45213	827	
712.72045	374	
758.83365	539	
774.71747	437	
789.52475	804	
823.83996	1757	
831.66344	654	
859.78353	312	
996.61278	882	
END IONS

###FS:    #m/z: 418.7939 #charge-128
###MaxRes:#m/z:   0.0000 #charge-128
###MS: 92/
###MSMS: 93/
BEGIN IONS
TITLE= Cmpd 30, +MSn(418.7939), 1.5 min
PEPMASS=418.79393	6682

126.74987	3376	1+
148.75824	2622	
220.84078	604	
231.63325	677	
266.69438	332	
271.45129	1848	2+
273.58427	937	
274.52745	4474	
292.75512	1702	
305.43497	492	
318.20746	799	
338.63833	484	
343.03495	307	
391.69727	759	
399.59760	924	
401.25728	2187	
739.44343	537	
END IONS

###FS:    #m/z: 659.1228 #charge-128
###MaxRes:#m/z:   0.0000 #charge-128
###MS: 96/
###MSMS: 97/
BEGIN IONS
TITLE= Cmpd 31, +MSn(659.1228), 1.6 min
PEPMASS=659.12281	4016

533.72671	657	
539.88760	394	
541.38997	284	
560.29863	344	
563.43312	418	
579.48873	1468	
596.23672	957	
623.13785	1401	1+
639.78005	13464	
640.71349	58931	1+
644.10169	781	
647.03136	928	
END IONS

###FS:    #m/z: 905.5134 #charge-128
###MaxRes:#m/z:   0.0000 #charge-128
###MS: 96/
###MSMS: 98/
BEGIN IONS
TITLE= Cmpd 32, +MSn(905.5134), 1.6 min
PEPMASS=905.51335	3212

610.28614	304	
744.91273	797	
788.03391	548	
843.53961	1008	
862.63897	521	
877.68603	411	
885.94625	818	1+
888.58571	966	
904.29555	408	
1474.88074	505	
END IONS

###FS:    #m/z: 418.9845 #charge-128
###MaxRes:#m/z:   0.0000 #charge-128
###MS: 99/
###MSMS: 100/
BEGIN IONS
TITLE= Cmpd 33, +MSn(418.9845), 1.6 min
PEPMASS=418.98450	7320

126.88703	1933	
148.76807	3242	
166.83420	534	
201.63605	680	
272.27355	883	
274.58233	3210	
275.84054	928	
292.43674	518	
300.81281	597	
321.51604	1852	
325.29120	547	
340.23523	949	
349.08577	322	
374.03521	2797	1+
382.02098	1592	
383.83924	2756	
390.43712	732	
399.63746	1873	1+
401.28382	3604	
406.31052	331	
418.65053	966	
419.88572	1426	1+
429.03075	587	
448.64485	582	
710.90276	417	
END IONS

###FS:    #m/z: 706.9649 #charge-128
###MaxRes:#m/z:   0.0000 #charge-128
###MS: 101/
###MSMS: 102/
BEGIN IONS
TITLE= Cmpd 34, +MSn(706.9649), 1.7 min
PEPMASS=706.96493	8206

260.83311	252	
327.43732	2012	
453.24440	432	
512.32567	519	
533.23493	769	
588.83311	252	
595.52625	2292	
607.93453	487	
608.45921	1178	1+
617.97858	517	
634.59804	404	
669.88384	676	1+
680.32492	772	
685.64683	3174	
690.30452	377	
696.38070	674	
718.30293	579	
720.46560	1199	
END IONS

###FS:    #m/z: 418.4663 #charge-128
###MaxRes:#m/z:   0.0000 #charge-128
###MS: 103/
###MSMS: 104/
BEGIN IONS
TITLE= Cmpd 35, +MSn(418.4663), 1.7 min
PEPMASS=418.46627	4906

125.61840	629	
126.75614	3068	
148.90043	632	
168.84146	300	
207.71123	421	
247.71064	629	
256.70521	488	
260.85928	649	
271.89927	480	
273.26787	319	
273.91606	1294	2+
275.75944	971	
280.69046	527	
282.71077	797	
284.10000	675	
292.83324	4281	1+
298.73131	1319	
300.77101	472	
307.49884	759	
311.87048	1099	1+
314.89330	449	
329.31809	1018	2+
329.89876	1014	1+
333.84059	322	
334.60657	677	
346.11230	315	
346.92912	674	
363.25273	1489	1+
372.83636	752	
381.33337	1361	
383.03089	2001	1+
386.22103	791	
397.95119	508	
398.76443	1567	1+
401.02403	2941	
401.85061	1338	
403.25505	257	
406.44475	644	
414.12882	827	
420.67331	547	
439.13893	780	1+
END IONS

###FS:    #m/z: 576.7171 #charge-128
###MaxRes:#m/z:   0.0000 #charge-128
###MS: 107/
###MSMS: 108/
BEGIN IONS
TITLE= Cmpd 36, +MSn(576.3046), 1.8 min
PEPMASS=576.71714	7726

401.83598	1964	
443.94612	697	
454.64484	499	
457.79642	822	
470.85253	574	
472.57898	664	
475.72775	557	
483.55259	589	
485.05361	783	2+
503.24473	302	
515.63441	1147	
523.63414	1767	
529.90175	394	
539.76029	654	
541.85996	729	
550.09380	1991	1+
556.34902	1486	1+
558.64027	374	
562.47934	289	
582.84919	787	
END IONS

###FS:    #m/z: 660.1105 #charge-128
###MaxRes:#m/z:   0.0000 #charge-128
###MS: 109/
###MSMS: 110/
BEGIN IONS
TITLE= Cmpd 37, +MSn(660.1105), 1.8 min
PEPMASS=660.11052	2994

329.47548	2166	2+
330.91992	1105	
363.05576	555	
497.29752	1268	
540.23577	326	
541.03173	907	
560.70554	384	
565.32117	787	
570.47221	928	
587.23389	671	
622.54575	796	1+
623.86619	431	
633.43698	1304	
640.22663	2521	
641.63518	27733	1+
679.49577	372	
END IONS

###FS:    #m/z: 420.3918 #charge-128
###MaxRes:#m/z:   0.0000 #charge-128
###MS: 111/
###MSMS: 112/
BEGIN IONS
TITLE= Cmpd 38, +MSn(420.3918), 1.8 min
PEPMASS=420.39182	5999

126.93226	2795	1+
148.80209	1065	1+
166.65449	1964	
272.95020	857	
274.06921	5379	
274.66848	6653	1+
288.79158	273	
292.85223	2967	1+
301.83370	375	
302.78663	1242	
320.23554	841	2+
321.51402	610	
323.84360	347	
328.90177	264	
329.63496	967	
332.90218	784	
342.03572	752	
347.63990	649	
363.06989	827	
376.98708	507	
383.03296	621	
385.83341	354	
399.47143	724	
401.35821	3495	
402.92289	3981	1+
404.92391	1511	2+
END IONS

###FS:    #m/z: 739.3810 #charge-128
###MaxRes:#m/z:   0.0000 #charge-128
###MS: 113/
###MSMS: 114/
BEGIN IONS
TITLE= Cmpd 39, +MSn(739.3810), 1.9 min
PEPMASS=739.38099	8163

411.38160	444	
500.10310	442	
641.24842	382	
650.96078	369	
687.90775	562	
693.82079	522	
702.72138	1042	
720.39568	1466	1+
722.76481	1624	
881.25114	279	
END IONS

###FS:    #m/z: 659.7985 #charge-128
###MaxRes:#m/z:   0.0000 #charge-128
###MS: 116/
###MSMS: 117/
BEGIN IONS
TITLE= Cmpd 40, +MSn(659.7985), 1.9 min
PEPMASS=659.79850	6892

331.03290	667	
334.09044	1262	
346.63691	987	
528.70663	2194	1+
538.69612	732	
555.43655	662	
568.37433	896	1+
581.03939	1154	
615.63380	354	
624.19197	1081	1+
639.43333	864	
640.66945	10967	
641.65870	17139	1+
646.92356	1049	
657.83833	1189	
END IONS

###FS:    #m/z: 724.5833 #charge-128
###MaxRes:#m/z:   0.0000 #charge-128
###MS: 116/
###MSMS: 118/
BEGIN IONS
TITLE= Cmpd 41, +MSn(724.5833), 1.9 min
PEPMASS=724.58332	7952

550.26419	557	
564.90150	572	
594.03317	337	
609.63568	727	
623.03093	929	
627.03338	579	
647.85740	922	
649.43247	572	
665.49440	572	
686.09098	602	
705.78057	1872	1+
709.10254	542	
END IONS

###FS:    #m/z: 418.4822 #charge-128
###MaxRes:#m/z:   0.0000 #charge-128
###MS: 121/
###MSMS: 122/
BEGIN IONS
TITLE= Cmpd 42, +MSn(418.4822), 2.0 min
PEPMASS=418.48224	5168

125.96534	2374	1+
127.76697	1087	
148.69644	2906	1+
200.83289	1104	
215.90657	679	
244.71114	409	
247.35228	1187	
256.98325	1039	
263.83465	272	
268.85130	1152	
273.82032	3254	2+
293.08763	426	1+
301.84981	1396	1+
311.84089	677	
319.06127	417	
321.02985	342	
327.29187	2784	2+
342.23014	434	
372.83595	1682	
374.23590	642	
382.02114	1528	1+
383.92186	432	
398.12272	856	2+
399.88909	567	
401.17953	9108	1+
404.18654	1039	
407.47597	967	
410.25081	732	
455.84812	722	
655.08468	464	
745.88432	319	
END IONS

###FS:    #m/z: 419.1609 #charge-128
###MaxRes:#m/z:   0.0000 #charge-128
###MS: 123/
###MSMS: 124/
BEGIN IONS
TITLE= Cmpd 43, +MSn(419.1609), 2.0 min
PEPMASS=419.16092	9990

125.67224	1324	
126.88830	2678	
138.83774	404	
146.83160	357	
148.86678	3474	
230.83327	426	
257.93116	583	
274.17085	1719	
274.48544	1879	
275.64007	1538	
292.99928	2191	
298.94585	369	
299.70997	849	
300.78277	1256	1+
318.05643	659	1+
321.05289	782	
322.86262	562	
324.69728	311	
327.83256	932	
329.69699	2083	1+
331.64402	1269	
333.30967	482	
343.68635	719	
365.09958	820	
375.24879	1286	2+
383.63748	446	
384.85504	1473	
396.63620	867	
398.86950	3041	1+
401.16072	5429	
404.39225	1117	
413.38353	557	
415.83459	434	
END IONS

###FS:    #m/z: 732.7719 #charge-128
###MaxRes:#m/z:   0.0000 #charge-128
###MS: 123/
###MSMS: 125/
BEGIN IONS
TITLE= Cmpd 44, +MSn(732.7719), 2.0 min
PEPMASS=732.77190	7986

335.08446	327	
601.83423	1054	
603.84457	597	
614.83915	469	
628.55032	469	
634.03243	547	
638.83317	1232	
642.94146	526	1+
687.84850	1089	
695.98954	651	1+
704.70360	709	
708.43240	782	
713.09085	1052	
745.65717	839	
783.83440	2424	
END IONS

###FS:    #m/z: 401.2145 #charge-128
###MaxRes:#m/z:   0.0000 #charge-128
###MS: 128/
###MSMS: 129/
BEGIN IONS
TITLE= Cmpd 45, +MSn(401.2145), 2.1 min
PEPMASS=401.21455	6695

193.92671	472	
257.03340	1393	
263.24147	1374	
268.83843	1404	1+
283.97864	1074	1+
287.73269	755	
299.83717	480	
302.67968	252	
303.84563	1797	1+
326.63667	354	
330.98471	380	1+
347.89052	382	
349.43195	714	
354.18133	787	1+
361.03581	393	
362.83697	269	
367.72918	290	
381.35991	205	2+
382.93985	6957	2+
385.28287	1911	1+
389.87666	2767	
401.24971	274	
438.42796	827	
END IONS

###FS:    #m/z: 945.9204 #charge-128
###MaxRes:#m/z:   0.0000 #charge-128
###MS: 128/
###MSMS: 130/
BEGIN IONS
TITLE= Cmpd 46, +MSn(945.9204), 2.1 min
PEPMASS=945.92042	7470

615.69310	427	
790.03612	392	
810.95983	557	
824.23514	1469	
829.23846	1041	1+
837.84078	1029	
882.63568	822	
893.04142	1719	
893.62075	692	
918.49807	309	
928.29110	807	
END IONS

###FS:    #m/z: 831.3343 #charge-128
###MaxRes:#m/z:   0.0000 #charge-128
###MS: 131/
###MSMS: 132/
BEGIN IONS
TITLE= Cmpd 47, +MSn(831.3343), 2.1 min
PEPMASS=831.33429	6908

332.89239	556	
520.72483	372	
719.68406	272	
772.92358	1572	
795.23706	510	
809.90643	419	
812.03988	2582	
813.68881	1109	
829.69531	539	
1422.29099	1264	
END IONS

###FS:    #m/z: 865.4860 #charge-128
###MaxRes:#m/z:   0.0000 #charge-128
###MS: 133/
###MSMS: 134/
BEGIN IONS
TITLE= Cmpd 48, +MSn(865.4860), 2.2 min
PEPMASS=865.48600	1705

729.23190	547	
746.63729	502	
787.65385	1939	
828.83982	367	
829.65613	786	1+
845.24054	312	
848.83497	269	
1201.50891	489	
1552.63054	344	
END IONS

###FS:    #m/z: 843.3195 #charge-128
###MaxRes:#m/z:   0.0000 #charge-128
###MS: 144/
###MSMS: 145/
BEGIN IONS
TITLE= Cmpd 49, +MSn(843.3195), 2.4 min
PEPMASS=843.31948	8009

659.89993	798	
701.88616	414	
740.89108	541	
806.14303	364	
807.63958	474	
816.50333	413	
823.80331	297	
825.63889	972	
841.43529	294	
END IONS

###FS:    #m/z: 867.6352 #charge-128
###MaxRes:#m/z:   0.0000 #charge-128
###MS: 157/
###MSMS: 158/
BEGIN IONS
TITLE= Cmpd 50, +MSn(867.6353), 2.6 min
PEPMASS=867.63523	253

677.03245	652	
700.05789	349	
734.86017	768	1+
743.85659	914	
813.11983	1139	
814.63416	457	
820.50625	552	
829.08771	374	
830.63508	882	
835.46833	289	
848.62825	397	
851.63170	292	
END IONS

###FS:    #m/z: 639.4749 #charge-128
###MaxRes:#m/z:   0.0000 #charge-128
###MS: 169/
###MSMS: 170/
BEGIN IONS
TITLE= Cmpd 51, +MSn(639.4749), 2.8 min
PEPMASS=639.47488	9602

221.24613	587	
245.23288	698	
295.65583	502	
328.34775	789	
329.29885	2065	1+
331.00151	1792	1+
333.47804	239	2+
379.03536	312	
393.43333	970	
399.05450	569	
402.43989	918	
405.28434	2103	1+
407.93476	322	
408.58851	709	1+
413.23172	382	
535.63888	1528	
558.48865	462	
566.59005	2422	1+
576.07111	635	
604.25452	1153	
611.13713	687	
620.32857	1942	1+
622.83490	713	
643.88140	285	
1033.93944	990	
1067.64514	267	
END IONS

###FS:    #m/z: 419.0017 #charge-128
###MaxRes:#m/z:   0.0000 #charge-128
###MS: 176/
###MSMS: 177/
BEGIN IONS
TITLE= Cmpd 52, +MSn(419.0017), 2.9 min
PEPMASS=419.00171	6404

125.67553	818	1+
127.06864	1312	2+
144.63843	388	
148.71571	1572	
166.63394	274	
170.86345	289	
183.63665	329	
201.23393	1010	
243.83471	1402	
271.45847	411	
273.21012	2085	1+
274.66335	934	
292.36883	1686	2+
299.61898	372	
300.71553	759	
304.90985	502	
310.03125	324	
319.88045	479	
321.09570	1116	1+
327.10324	303	
328.82976	743	
331.69402	1214	
341.37881	464	
345.83543	649	
364.51443	813	
373.40157	650	
378.09785	660	
379.03395	1529	
387.83373	362	
396.83370	454	
399.82705	1370	
401.05702	3772	1+
402.59510	970	
418.63158	1224	
449.64990	402	
603.24119	1815	
END IONS

###FS:    #m/z: 576.3383 #charge-128
###MaxRes:#m/z:   0.0000 #charge-128
###MS: 179/
###MSMS: 180/
BEGIN IONS
TITLE= Cmpd 53, +MSn(576.3383), 3.0 min
PEPMASS=576.33834	6129

302.95414	689	
355.03357	1309	
369.23302	354	
419.30649	394	
459.83441	402	
476.89165	934	
479.73414	499	
482.12123	257	
484.77459	1697	
486.13707	1476	1+
494.83260	267	
496.64348	252	
522.63776	1457	
539.95275	1181	1+
555.63983	1196	1+
561.87328	364	
572.84488	1039	
575.89064	1274	
577.89802	302	
580.08470	312	
592.08631	674	
640.96054	944	
END IONS

###FS:    #m/z: 739.2779 #charge-128
###MaxRes:#m/z:   0.0000 #charge-128
###MS: 179/
###MSMS: 181/
BEGIN IONS
TITLE= Cmpd 54, +MSn(739.2779), 3.0 min
PEPMASS=739.27788	5997

575.84521	944	
598.43895	359	
604.24151	2214	
619.92861	454	
623.83190	549	
630.89591	442	
632.92168	839	
637.84050	732	
651.43362	497	
674.31256	569	
710.24013	2547	
715.70340	322	
719.71831	602	
721.52389	779	
736.29424	951	1+
831.43092	1074	
END IONS

###FS:    #m/z: 658.0118 #charge-128
###MaxRes:#m/z:   0.0000 #charge-128
###MS: 183/
###MSMS: 184/
BEGIN IONS
TITLE= Cmpd 55, +MSn(658.0118), 3.0 min
PEPMASS=658.01176	1834

393.12531	812	
472.88651	572	
487.94795	270	
522.09659	495	
524.68628	421	
527.85958	732	
534.49352	267	
541.87003	994	
543.15886	1027	
552.04126	2069	
561.03039	374	
570.83730	1302	
592.83252	273	
605.29154	784	
621.88860	1636	
638.73221	3320	
639.69384	23102	1+
644.69981	935	
657.87900	403	
END IONS

###FS:    #m/z: 432.7272 #charge-128
###MaxRes:#m/z:   0.0000 #charge-128
###MS: 187/
###MSMS: 188/
BEGIN IONS
TITLE= Cmpd 56, +MSn(432.7272), 3.1 min
PEPMASS=432.72717	1594

140.83896	454	
169.69138	292	
226.83362	997	
274.29784	277	
283.05137	464	
293.23740	522	
306.83485	529	
328.84378	359	
332.46153	1074	
333.69213	314	
337.03170	292	
338.24473	629	
349.88881	522	
352.78504	216	1+
354.63118	352	
365.83890	869	
379.84684	1607	
397.69900	297	
411.41260	1661	1+
412.42357	1391	2+
415.28131	952	
430.85121	682	
431.98903	1041	1+
461.08619	682	
464.63631	869	
534.45656	674	
END IONS

###FS:    #m/z: 711.0132 #charge-128
###MaxRes:#m/z:   0.0000 #charge-128
###MS: 189/
###MSMS: 190/
BEGIN IONS
TITLE= Cmpd 57, +MSn(711.0131), 3.1 min
PEPMASS=711.01315	7637

368.04063	302	
532.83861	1187	
610.03486	1644	
612.85133	622	
615.69256	699	
619.89459	427	
631.74340	342	
665.46488	1899	
689.79656	457	
691.67511	1356	1+
693.74016	719	
697.05141	254	
699.83264	282	
713.85833	367	
718.94642	757	
1409.48496	292	
END IONS

###FS:    #m/z: 428.8852 #charge-128
###MaxRes:#m/z:   0.0000 #charge-128
###MS: 195/
###MSMS: 196/
BEGIN IONS
TITLE= Cmpd 58, +MSn(428.8852), 3.2 min
PEPMASS=428.88518	9908

144.85324	350	
166.75132	457	
172.70816	383	
174.78692	772	
293.70036	325	
299.90228	307	
323.83390	505	
325.92745	701	
330.23868	943	
339.21503	2328	2+
347.63566	527	
351.17671	607	
375.63536	1192	
391.05904	381	
392.92741	416	
394.89593	892	
398.09075	869	
409.22140	615	
410.66077	3304	1+
437.71457	582	
442.48815	382	
449.05434	419	
461.63432	902	
471.77302	1007	
706.70078	594	
723.92070	694	
END IONS

###FS:    #m/z: 419.0258 #charge-128
###MaxRes:#m/z:   0.0000 #charge-128
###MS: 198/
###MSMS: 199/
BEGIN IONS
TITLE= Cmpd 59, +MSn(419.0258), 3.3 min
PEPMASS=419.02577	6575

126.95505	1742	
148.74280	2439	
201.89680	319	
259.89067	384	
268.77561	504	
274.04301	2281	1+
279.24613	1094	
286.90055	319	
292.34597	362	
292.96614	2884	1+
297.10762	377	
297.87038	1609	
300.86983	459	1+
303.92733	424	
316.09041	412	
317.84108	1038	1+
319.71194	844	
322.88286	259	
345.51276	2353	2+
352.84717	602	
358.83407	302	
359.83324	599	
399.68114	1693	2+
401.98695	1939	
405.70232	1622	
408.30802	392	
419.86760	724	2+
425.64015	1357	
531.03597	342	
551.75896	1259	
END IONS

###FS:    #m/z: 679.8088 #charge-128
###MaxRes:#m/z:   0.0000 #charge-128
###MS: 198/
###MSMS: 200/
BEGIN IONS
TITLE= Cmpd 60, +MSn(679.8088), 3.3 min
PEPMASS=679.80882	3089

405.32012	996	1+
563.81761	481	1+
573.47702	744	
582.83465	1732	
643.65051	469	
661.44237	549	
662.00851	927	
685.49747	399	
768.21857	342	
783.63997	1902	
787.50730	1974	
END IONS

###FS:    #m/z: 419.1374 #charge-128
###MaxRes:#m/z:   0.0000 #charge-128
###MS: 229/
###MSMS: 230/
BEGIN IONS
TITLE= Cmpd 61, +MSn(419.1374), 3.8 min
PEPMASS=419.13736	6169

124.84188	1508	
126.86548	2582	
148.86892	2961	
160.69079	466	
167.29002	383	
230.69288	411	
260.89651	358	
270.81815	601	
273.42496	1140	
274.36202	6111	
284.63596	387	
287.69358	649	
293.02455	1244	1+
298.12357	852	
302.73958	1996	1+
308.49042	551	
323.03219	1163	
328.66650	283	
332.83504	339	
370.65010	416	
375.03103	354	
383.64091	370	
386.04350	277	
399.82556	3489	2+
400.37103	4327	1+
405.88722	293	
415.89225	477	
418.66750	350	
419.81241	1557	2+
423.13825	506	
447.08525	275	
504.43195	1213	
531.26883	814	
569.64100	699	
668.65441	639	
END IONS

###FS:    #m/z: 844.3173 #charge-128
###MaxRes:#m/z:   0.0000 #charge-128
###MS: 231/
###MSMS: 232/
BEGIN IONS
TITLE= Cmpd 62, +MSn(844.3173), 3.8 min
PEPMASS=844.31725	11278

504.63406	634	
711.51041	493	
751.30079	364	
755.48633	472	
771.68877	844	
783.45111	568	
797.00550	477	
801.31106	452	
823.50024	490	
824.82385	597	
827.45414	309	
871.32996	616	
950.48066	487	
1482.48808	459	
END IONS

###FS:    #m/z: 920.2897 #charge-128
###MaxRes:#m/z:   0.0000 #charge-128
###MS: 231/
###MSMS: 233/
BEGIN IONS
TITLE= Cmpd 63, +MSn(920.2897), 3.8 min
PEPMASS=920.28966	3789

737.63903	932	
829.21732	3404	1+
851.10845	866	1+
855.02593	1262	
880.63985	1949	
886.43619	459	
888.24080	379	
892.11243	294	
902.82528	899	
1403.24654	1389	
END IONS

###FS:    #m/z: 696.8530 #charge-128
###MaxRes:#m/z:   0.0000 #charge-128
###MS: 234/
###MSMS: 235/
BEGIN IONS
TITLE= Cmpd 64, +MSn(696.8530), 3.9 min
PEPMASS=696.85304	13030

349.30116	349	
353.48018	304	
367.30075	619	
397.43509	534	
426.48720	832	
441.43505	832	
461.37313	612	
550.63532	359	
563.45938	392	
569.28541	304	
577.75517	1519	1+
587.63566	529	
608.09816	672	
631.29589	584	
633.06996	374	
650.73698	1052	
659.86374	2522	
669.04356	1396	1+
677.81995	1364	
678.71690	2923	1+
686.12602	557	
714.23204	342	
715.92508	1614	
716.42824	4274	
720.88178	1267	
722.94422	879	
END IONS

###FS:    #m/z: 573.7661 #charge-128
###MaxRes:#m/z:   0.0000 #charge-128
###MS: 237/
###MSMS: 238/
BEGIN IONS
TITLE= Cmpd 65, +MSn(573.7661), 3.9 min
PEPMASS=573.76613	10474

263.83698	2369	
266.93997	241	2+
281.05781	831	2+
428.83484	629	
441.43365	719	
473.08835	267	
475.03445	322	
476.84651	317	
478.50310	1394	1+
502.07216	814	
513.83581	1822	
515.23617	547	
518.34570	1648	1+
524.79545	1074	
527.83951	962	
530.83801	277	
533.97838	316	1+
535.70535	524	
554.83482	1304	
555.71719	1828	1+
561.43187	829	
564.26522	474	
568.88713	677	
576.89005	504	
578.70944	657	
583.63875	459	
600.83132	779	
887.83083	919	
END IONS

###FS:    #m/z: 657.8783 #charge-128
###MaxRes:#m/z:   0.0000 #charge-128
###MS: 237/
###MSMS: 239/
BEGIN IONS
TITLE= Cmpd 66, +MSn(657.8783), 3.9 min
PEPMASS=657.87829	8592

285.83418	342	
328.78749	824	
329.31758	1529	1+
356.29851	437	
402.23858	479	
456.89601	1049	
556.62183	253	
558.78159	582	
563.28840	318	
567.83155	267	
568.79054	302	
588.09840	409	
590.58075	873	
600.88161	262	
603.49758	636	
621.84270	1103	
639.68489	60705	1+
647.66993	623	
661.52185	697	
664.24125	1749	
762.94966	437	
1077.63904	1022	
1167.43840	404	
END IONS

###FS:    #m/z: 679.8240 #charge-128
###MaxRes:#m/z:   0.0000 #charge-128
###MS: 240/
###MSMS: 241/
BEGIN IONS
TITLE= Cmpd 67, +MSn(679.8240), 4.0 min
PEPMASS=679.82404	8935

369.63242	857	
393.18592	1122	
405.42953	1269	
425.43774	584	
554.20283	1439	
612.82188	714	
616.72504	804	
632.84392	979	1+
641.94963	258	1+
643.67972	549	1+
653.45494	544	
659.90911	2084	1+
662.73275	832	
663.07048	679	
667.43859	1827	
1157.64341	512	
END IONS

###FS:    #m/z: 911.6966 #charge-128
###MaxRes:#m/z:   0.0000 #charge-128
###MS: 240/
###MSMS: 242/
BEGIN IONS
TITLE= Cmpd 68, +MSn(911.6966), 4.0 min
PEPMASS=911.69658	2334

781.60940	1474	
792.71345	409	
794.93701	559	
798.63852	1742	
802.71353	432	
822.59313	562	
874.53333	414	
894.70717	269	
898.72970	262	
END IONS

###FS:    #m/z: 792.7195 #charge-128
###MaxRes:#m/z:   0.0000 #charge-128
###MS: 243/
###MSMS: 244/
BEGIN IONS
TITLE= Cmpd 69, +MSn(792.7195), 4.0 min
PEPMASS=792.71955	4076

435.69263	499	
447.03798	1417	
492.30734	509	
675.98168	307	
755.43272	792	
773.73930	316	1+
781.97218	557	
802.63333	737	
866.47433	387	
END IONS

###FS:    #m/z: 915.5242 #charge-128
###MaxRes:#m/z:   0.0000 #charge-128
###MS: 243/
###MSMS: 245/
BEGIN IONS
TITLE= Cmpd 70, +MSn(915.5242), 4.0 min
PEPMASS=915.52421	2793

617.05904	364	
783.84859	627	
793.63868	942	
798.79377	684	
843.84176	919	
887.64105	759	
897.23662	977	
913.79019	349	
END IONS

###FS:    #m/z: 848.8986 #charge-128
###MaxRes:#m/z:   0.0000 #charge-128
###MS: 246/
###MSMS: 247/
BEGIN IONS
TITLE= Cmpd 71, +MSn(848.8986), 4.1 min
PEPMASS=848.89863	7193

519.29306	837	
541.51871	349	
710.44892	704	
729.83564	862	
740.65697	1237	
746.43307	762	
748.32301	2149	
788.10000	664	
789.43552	1393	
821.83518	328	
831.43319	819	
853.24277	1127	
857.23630	471	
END IONS

###FS:    #m/z: 886.0222 #charge-128
###MaxRes:#m/z:   0.0000 #charge-128
###MS: 246/
###MSMS: 248/
BEGIN IONS
TITLE= Cmpd 72, +MSn(886.0222), 4.1 min
PEPMASS=886.02221	1979

604.50418	462	
693.41271	1034	
782.04430	489	
832.21760	681	1+
859.45121	967	
867.10487	807	
END IONS

###FS:    #m/z: 682.8472 #charge-128
###MaxRes:#m/z:   0.0000 #charge-128
###MS: 249/
###MSMS: 250/
BEGIN IONS
TITLE= Cmpd 73, +MSn(682.8472), 4.1 min
PEPMASS=682.84717	6380

325.96069	515	
558.90718	304	
564.72137	1536	
570.23571	276	
584.23661	444	
585.82486	298	1+
605.63855	718	
625.44119	1671	
628.07925	392	
644.03175	589	
646.53432	379	
654.83608	827	
658.28924	718	
663.67160	915	
665.16021	1581	1+
671.05819	1543	1+
END IONS

###FS:    #m/z: 834.2319 #charge-128
###MaxRes:#m/z:   0.0000 #charge-128
###MS: 251/
###MSMS: 252/
BEGIN IONS
TITLE= Cmpd 74, +MSn(834.2319), 4.1 min
PEPMASS=834.23192	5981

467.89135	259	
698.03472	665	
724.86130	1323	
764.44257	541	
779.64608	354	
785.83277	449	
790.66489	585	
797.62852	681	
815.04966	387	1+
839.83793	804	
861.19051	1205	
896.64200	1283	
923.10715	504	
END IONS

###FS:    #m/z: 404.0569 #charge-128
###MaxRes:#m/z:   0.0000 #charge-128
###MS: 253/
###MSMS: 254/
BEGIN IONS
TITLE= Cmpd 75, +MSn(404.0569), 4.2 min
PEPMASS=404.05687	6564

148.72050	873	
150.83392	634	
166.71504	2959	2+
167.23270	2578	1+
223.70950	951	
261.75744	492	
265.71703	268	
268.26991	803	
274.84085	359	
286.71150	606	
290.71199	565	
302.08166	985	1+
304.03653	562	
306.38729	1110	2+
314.55717	789	
319.03563	2174	
328.54540	1169	
334.55308	447	
337.98428	401	1+
352.01025	1460	1+
359.48912	552	
362.83512	656	
368.04254	783	1+
371.83351	666	
383.47893	550	
384.12743	2637	2+
385.47209	692	
386.72415	4484	1+
390.69351	592	
394.28563	1270	
400.89850	822	
405.69032	419	
408.32338	1026	1+
409.69571	524	
419.23028	426	
422.27433	803	
424.48212	337	
476.44762	1044	
502.24280	448	
558.34863	978	
616.10028	827	
END IONS

###FS:    #m/z: 648.3576 #charge-128
###MaxRes:#m/z:   0.0000 #charge-128
###MS: 253/
###MSMS: 255/
BEGIN IONS
TITLE= Cmpd 76, +MSn(648.3576), 4.2 min
PEPMASS=648.35758	6794

322.30900	1144	
324.83970	444	
379.23303	849	
463.43519	267	
496.84197	642	
569.67627	327	
577.84262	1174	1+
595.76557	1238	1+
600.69442	502	
620.46880	1109	
631.23836	1944	
633.44307	942	
648.41187	904	
652.03895	277	
660.14531	279	
734.66649	1064	
1245.08450	307	
END IONS

###FS:    #m/z: 661.1092 #charge-128
###MaxRes:#m/z:   0.0000 #charge-128
###MS: 256/
###MSMS: 257/
BEGIN IONS
TITLE= Cmpd 77, +MSn(661.1091), 4.2 min
PEPMASS=661.10916	2755

330.29925	397	
541.95642	522	1+
549.88582	537	
562.43258	766	
564.11937	305	
568.72892	974	
579.68981	527	
590.71211	782	
613.92081	537	
623.72622	1160	
626.44562	718	
640.56780	1313	
641.82932	1645	
642.81079	3990	1+
656.86102	337	
695.83923	525	
933.03527	1063	
END IONS

###FS:    #m/z: 866.2867 #charge-128
###MaxRes:#m/z:   0.0000 #charge-128
###MS: 256/
###MSMS: 258/
BEGIN IONS
TITLE= Cmpd 78, +MSn(866.2867), 4.2 min
PEPMASS=866.28670	7962

537.72636	592	
652.12632	727	
673.29776	397	
747.72432	414	
769.79803	302	
821.68750	724	
829.24112	1134	
831.72212	737	
837.30798	1182	
846.71612	407	
863.49275	449	
END IONS

###FS:    #m/z: 419.1038 #charge-128
###MaxRes:#m/z:   0.0000 #charge-128
###MS: 259/
###MSMS: 260/
BEGIN IONS
TITLE= Cmpd 79, +MSn(419.1038), 4.3 min
PEPMASS=419.10380	9165

126.44926	5105	2+
148.80519	1938	1+
169.08715	371	
196.83251	407	
257.74555	679	
273.40465	471	
274.54634	2485	
285.03208	622	
288.18989	1124	
291.53394	2399	2+
292.81175	1435	
300.19656	369	2+
314.05011	1055	
316.89774	527	
328.03942	2254	
330.08514	512	
339.43681	450	
356.03062	612	
365.53452	1134	
367.00055	1296	1+
371.23239	829	
381.68913	637	1+
389.29528	1037	
398.83270	353	
399.62560	1438	2+
401.22662	3012	1+
408.43079	2859	
413.44234	1442	
420.94303	2189	
430.48982	584	
438.08588	550	
440.48546	297	
441.88939	422	
445.23116	819	
447.25613	415	
489.28839	507	
END IONS

###FS:    #m/z: 657.8823 #charge-128
###MaxRes:#m/z:   0.0000 #charge-128
###MS: 261/
###MSMS: 262/
BEGIN IONS
TITLE= Cmpd 80, +MSn(657.8823), 4.3 min
PEPMASS=657.88226	7671

386.03089	449	
550.03749	1372	
556.85504	399	
566.15750	2083	1+
581.03621	294	
592.63798	854	
612.23148	582	
618.23908	1822	
637.27848	482	
639.71221	37831	1+
648.86907	594	
1007.23369	1049	
1149.27240	767	
END IONS

###FS:    #m/z: 418.1673 #charge-128
###MaxRes:#m/z:   0.0000 #charge-128
###MS: 263/
###MSMS: 264/
BEGIN IONS
TITLE= Cmpd 81, +MSn(418.1673), 4.3 min
PEPMASS=418.16726	2840

126.89304	714	
141.03061	332	
148.86413	1269	
151.89491	1007	
186.95116	749	
259.86693	216	1+
273.46763	1529	2+
274.66489	2331	1+
292.94741	1827	
299.75488	1167	
315.00735	262	
318.60590	1506	1+
321.00485	422	
321.84242	2534	
323.24895	856	1+
328.38721	1243	1+
346.28858	589	
350.87062	749	
359.97808	2437	
363.59572	457	
369.83658	277	
379.90274	354	
381.58657	1847	
388.83743	617	
399.21991	756	1+
400.91976	5122	1+
407.89048	599	
415.44222	1474	
418.27934	1161	2+
421.29480	1104	2+
436.03171	884	
END IONS

###FS:    #m/z: 418.9595 #charge-128
###MaxRes:#m/z:   0.0000 #charge-128
###MS: 265/
###MSMS: 266/
BEGIN IONS
TITLE= Cmpd 82, +MSn(418.9595), 4.3 min
PEPMASS=418.95948	3645

124.79751	396	
126.25586	427	
126.91030	823	1+
148.94990	1544	
221.94120	329	
264.64476	464	
270.89496	848	
274.55913	3208	
292.30923	432	
293.02777	1261	
301.69446	555	
314.89835	429	
340.03864	595	
354.84703	622	
373.03004	354	2+
381.11816	1116	
383.66331	1010	
398.87545	500	
399.82760	2165	1+
402.03024	975	
418.32462	657	2+
424.12907	313	
437.83777	1510	
452.92300	714	
456.63512	416	
761.43236	259	
END IONS

###FS:    #m/z: 865.5857 #charge-128
###MaxRes:#m/z:   0.0000 #charge-128
###MS: 265/
###MSMS: 267/
BEGIN IONS
TITLE= Cmpd 83, +MSn(865.5857), 4.4 min
PEPMASS=865.58569	6622

607.70224	334	
643.16968	1024	
759.04813	962	
766.88959	397	
774.84268	934	
789.73194	727	
798.46513	697	
808.03199	519	
822.09295	369	
843.82148	266	1+
848.25655	534	
919.43312	924	
END IONS

###FS:    #m/z: 662.5755 #charge-128
###MaxRes:#m/z:   0.0000 #charge-128
###MS: 284/
###MSMS: 285/
BEGIN IONS
TITLE= Cmpd 84, +MSn(662.5755), 4.7 min
PEPMASS=662.57548	3127

235.83234	337	
285.64647	359	
411.49839	472	
428.83333	442	
455.93456	329	
531.53304	302	
535.79902	1014	
547.83574	262	
549.30035	1162	
570.90461	252	
573.03470	692	
580.48577	309	
615.84029	464	
623.93439	621	1+
626.86744	252	
644.98126	1499	
661.63435	299	
1060.64305	254	
END IONS

###FS:    #m/z: 780.3504 #charge-128
###MaxRes:#m/z:   0.0000 #charge-128
###MS: 284/
###MSMS: 286/
BEGIN IONS
TITLE= Cmpd 85, +MSn(780.3503), 4.7 min
PEPMASS=780.35037	1115

434.44893	899	
647.42714	877	
679.92160	349	
699.71449	652	
702.23590	1987	
706.97885	279	
744.03912	1939	
745.69615	419	
786.02919	392	
791.03269	902	
END IONS

###FS:    #m/z: 419.0406 #charge-128
###MaxRes:#m/z:   0.0000 #charge-128
###MS: 310/
###MSMS: 311/
BEGIN IONS
TITLE= Cmpd 86, +MSn(419.0406), 5.1 min
PEPMASS=419.04064	6653

125.67829	354	
126.08023	3044	1+
148.67784	1512	
170.84984	507	
228.31808	702	
258.75366	386	1+
273.39088	272	
274.65158	1229	
285.63660	717	
292.87018	479	
299.83575	917	
300.84342	2751	1+
311.03728	487	
315.32105	739	
317.47059	542	
318.73822	496	1+
329.89100	504	
339.49996	1337	
346.83105	419	
358.17153	2862	
360.49697	1314	
364.90797	857	
367.33204	577	
385.09087	297	
387.64130	1112	
390.06315	1572	
394.89456	1087	
399.13181	2261	2+
401.32816	2132	
420.04938	1909	1+
567.09564	592	
END IONS

###FS:    #m/z: 418.9487 #charge-128
###MaxRes:#m/z:   0.0000 #charge-128
###MS: 318/
###MSMS: 319/
BEGIN IONS
TITLE= Cmpd 87, +MSn(418.9487), 5.3 min
PEPMASS=418.94873	6670

126.83205	699	
148.89822	1108	
159.64266	972	
174.73852	899	
183.69714	1471	
205.63517	423	
226.89014	765	
244.71138	795	1+
257.30880	417	
273.26747	303	
274.40134	2030	
279.03077	647	
285.64548	1405	
292.85366	420	
294.13776	1441	
300.87990	789	
303.88954	472	
319.09240	316	
320.86061	1567	
329.10619	301	
331.63226	594	
340.09862	469	
367.04180	408	
372.13165	967	
372.86195	1178	1+
382.83746	302	
384.27200	525	
395.17745	1385	
400.16863	2375	2+
402.11357	3031	1+
404.79278	267	
406.45806	946	
418.93659	216	2+
420.24115	604	
473.13446	872	
542.04781	479	
END IONS

###FS:    #m/z: 550.2391 #charge-128
###MaxRes:#m/z:   0.0000 #charge-128
###MS: 321/
###MSMS: 322/
BEGIN IONS
TITLE= Cmpd 88, +MSn(550.2391), 5.3 min
PEPMASS=550.23914	8237

224.83812	1292	
236.84669	439	
339.03398	494	
441.03560	254	
450.91912	324	
454.71873	1409	
468.04756	1303	1+
480.91164	489	
504.95573	292	
514.64385	1103	1+
532.94789	764	
540.02523	704	
727.83789	624	
END IONS

###FS:    #m/z: 429.1436 #charge-128
###MaxRes:#m/z:   0.0000 #charge-128
###MS: 329/
###MSMS: 330/
BEGIN IONS
TITLE= Cmpd 89, +MSn(429.1436), 5.4 min
PEPMASS=429.14360	5847

144.91988	582	
167.83337	829	
175.83458	754	
193.89536	549	
259.83439	1654	
265.85530	984	
270.70119	342	
278.83561	1722	
280.68227	284	
296.94254	166	1+
309.72917	437	
311.90089	327	
315.22219	554	
328.83259	664	
331.02441	1114	
335.73846	297	
342.44609	1107	
346.30958	812	
352.91950	864	
355.83830	304	
359.30444	319	
364.09008	454	
382.89645	504	
390.95114	1321	1+
399.20349	1079	
406.75672	261	1+
410.52563	1199	
411.23855	4559	1+
413.56258	882	
427.29345	574	
428.84327	1383	1+
435.97203	369	
447.43639	679	
486.89550	534	
518.43326	779	
765.42234	1069	
END IONS

###FS:    #m/z: 873.1113 #charge-128
###MaxRes:#m/z:   0.0000 #charge-128
###MS: 331/
###MSMS: 332/
BEGIN IONS
TITLE= Cmpd 90, +MSn(873.1113), 5.5 min
PEPMASS=873.11134	7963

487.24736	444	
545.49766	579	
744.03207	755	
773.69383	672	
779.83800	725	
828.55979	461	
843.43363	2123	
853.48773	381	
856.43371	461	
862.36949	250	
908.49443	274	
END IONS

###FS:    #m/z: 639.6168 #charge-128
###MaxRes:#m/z:   0.0000 #charge-128
###MS: 338/
###MSMS: 339/
BEGIN IONS
TITLE= Cmpd 91, +MSn(639.6168), 5.6 min
PEPMASS=639.61675	20140

218.11222	629	
245.53267	754	
251.27511	632	
267.03523	480	
308.99841	1993	
311.88864	557	
327.71921	1753	1+
329.23113	8624	2+
331.45669	3668	2+
332.68073	3116	1+
339.52010	687	
351.61441	412	
379.31417	564	
401.69512	997	
403.40422	325	
405.01622	5980	1+
408.24686	1216	
409.56355	1223	1+
442.05147	538	
445.23527	358	
482.30942	825	
492.29127	718	
519.47290	662	
524.83837	704	
526.66275	267	
546.23690	1788	
558.70167	480	
584.44245	2787	
587.03967	1419	
589.75724	1232	
594.69866	744	
600.03200	542	
621.23255	1285	
622.60031	681	1+
626.06307	357	
629.05611	276	
646.63709	1132	
659.08812	602	
661.24677	584	
664.99284	913	1+
END IONS

###FS:    #m/z: 639.7459 #charge-128
###MaxRes:#m/z:   0.0000 #charge-128
###MS: 343/
###MSMS: 344/
BEGIN IONS
TITLE= Cmpd 92, +MSn(639.7459), 5.7 min
PEPMASS=639.74592	13048

329.27617	349	
330.80453	539	1+
406.09146	1259	
407.69271	487	
413.07126	612	
507.84846	364	
521.63363	1264	
542.86323	317	
544.05224	994	
564.28555	569	
577.08598	1092	
606.08840	517	
620.84967	798	1+
622.24213	629	
END IONS

###FS:    #m/z: 639.6717 #charge-128
###MaxRes:#m/z:   0.0000 #charge-128
###MS: 346/
###MSMS: 347/
BEGIN IONS
TITLE= Cmpd 93, +MSn(639.6717), 5.7 min
PEPMASS=639.67170	33029

217.03382	344	
242.53946	334	
248.81884	1064	
270.66883	1292	
272.89212	254	
277.03935	413	
309.83086	579	
328.31217	507	
329.46913	4684	
331.24784	937	
377.63145	654	
404.82545	1352	1+
405.74627	1592	2+
407.07063	636	
408.05520	1264	1+
409.05894	606	2+
410.50898	354	
414.92771	454	
447.92914	359	
488.84305	1242	
548.97631	2129	
609.64368	382	
619.25611	543	
620.31488	1944	1+
622.84869	536	
649.63134	571	
650.88993	624	
END IONS

###FS:    #m/z: 402.0168 #charge-128
###MaxRes:#m/z:   0.0000 #charge-128
###MS: 359/
###MSMS: 360/
BEGIN IONS
TITLE= Cmpd 94, +MSn(402.0168), 5.9 min
PEPMASS=402.01684	2903

146.69808	252	
160.89723	534	
166.82608	804	
169.15482	1070	2+
242.69940	782	
268.88937	437	
283.73053	1319	
290.04663	2128	
300.83345	762	
302.83217	1557	
305.89906	1312	
309.93469	793	1+
312.83884	1103	
320.12663	844	
321.49422	933	2+
329.03006	554	
330.52334	1770	2+
332.82940	701	
342.81259	372	
353.57774	865	1+
356.04545	289	
357.03791	1037	
359.83410	416	
361.23605	2169	
364.63626	772	
366.99091	378	
375.85750	399	2+
378.92220	377	
381.63424	945	
384.03439	5582	1+
385.77181	1030	
387.03540	389	
390.66961	627	
401.69593	514	
405.63059	2468	2+
407.69769	973	2+
417.24077	867	
693.72399	416	
END IONS

###FS:    #m/z: 419.0387 #charge-128
###MaxRes:#m/z:   0.0000 #charge-128
###MS: 371/
###MSMS: 372/
BEGIN IONS
TITLE= Cmpd 95, +MSn(419.0387), 6.2 min
PEPMASS=419.03874	8042

126.25194	2106	1+
148.84183	1869	1+
167.83798	1156	1+
176.73516	369	
182.44136	392	
196.83814	992	
254.84374	2047	
257.83602	909	
272.57504	617	
273.94007	409	
274.89157	1501	1+
282.24735	1269	
285.24781	334	2+
286.74031	409	
291.08791	502	
292.51307	1367	
298.83251	1398	1+
301.03229	874	
302.94770	514	
310.05493	739	
312.03812	344	
314.63711	809	
319.73641	429	
320.83093	1057	
327.68859	857	
337.10231	422	
337.87796	822	
345.10708	767	
357.65694	804	1+
371.83575	834	
373.23526	539	
376.69769	967	
381.23791	342	
397.60732	474	
398.98964	2594	
400.78517	4426	2+
407.32218	482	
419.03426	1616	2+
422.23273	674	
562.85245	452	
END IONS

###FS:    #m/z: 418.9697 #charge-128
###MaxRes:#m/z:   0.0000 #charge-128
###MS: 373/
###MSMS: 374/
BEGIN IONS
TITLE= Cmpd 96, +MSn(418.9697), 6.2 min
PEPMASS=418.96967	6304

122.90514	599	
126.94260	514	
143.87900	459	
149.64862	319	
166.89765	282	
187.03418	439	
227.49251	329	
257.69359	259	
273.95280	614	
274.75738	1516	1+
284.01818	332	
288.94312	614	
292.44558	1437	
297.84325	594	
299.65890	457	
300.98358	2546	1+
306.25197	839	
316.78224	1437	
319.75142	1099	1+
321.43167	372	
322.12308	877	
322.44310	707	
324.23557	584	
328.20426	394	1+
334.69468	344	
345.88826	404	
360.03978	617	
361.93825	573	1+
373.88239	836	1+
393.83453	597	
397.74728	257	
399.76684	337	
400.84959	6010	2+
403.25535	1042	
404.83335	1404	
408.53634	272	
421.56375	1543	2+
428.48601	379	
430.63445	387	
472.89842	374	
691.05037	429	
END IONS

###FS:    #m/z: 418.9620 #charge-128
###MaxRes:#m/z:   0.0000 #charge-128
###MS: 388/
###MSMS: 389/
BEGIN IONS
TITLE= Cmpd 97, +MSn(418.9620), 6.4 min
PEPMASS=418.96196	7377

123.88868	657	
126.43721	853	2+
148.70948	1443	1+
156.83641	337	
248.49395	254	
255.63188	1197	
258.84139	432	
266.83483	724	
274.04425	264	
274.97457	1653	1+
278.03272	797	
284.83417	792	
286.79507	1187	
288.95397	274	1+
292.04775	2703	1+
300.17643	1362	
301.89640	989	1+
317.89913	469	
319.31952	1873	2+
319.91794	2596	1+
326.94576	1384	
329.83685	727	
343.83605	282	
371.11816	592	
373.48252	282	
374.25835	951	1+
388.45542	627	
391.18258	262	
394.83915	1669	1+
398.22471	724	
398.86428	1476	1+
400.94787	5651	2+
402.88500	407	
407.83043	607	
416.54169	277	
419.49956	1072	
422.83421	412	
END IONS

###FS:    #m/z: 418.1454 #charge-128
###MaxRes:#m/z:   0.0000 #charge-128
###MS: 401/
###MSMS: 402/
BEGIN IONS
TITLE= Cmpd 98, +MSn(418.1454), 6.7 min
PEPMASS=418.14539	2575

121.93474	287	
126.49907	1686	2+
148.78768	1797	
174.69670	324	
192.63560	254	
201.72913	614	
220.66936	374	
231.27339	497	
273.91097	474	
274.71052	2359	
292.91004	1049	
299.08713	349	
299.96993	1501	1+
317.84944	637	
319.23603	879	
320.84521	608	2+
326.64348	642	
335.90386	409	
337.85283	417	
344.69682	599	
346.10228	552	
349.24554	1217	
372.35021	534	
373.68498	552	
375.04304	2104	1+
396.83061	372	
398.71931	817	
400.03129	1264	
400.94967	2636	1+
419.43463	1494	
427.04173	844	
432.05842	442	
439.10624	1479	1+
537.83660	592	
END IONS

###FS:    #m/z: 658.8240 #charge-128
###MaxRes:#m/z:   0.0000 #charge-128
###MS: 404/
###MSMS: 405/
BEGIN IONS
TITLE= Cmpd 99, +MSn(658.8240), 6.7 min
PEPMASS=658.82396	6902

328.63380	494	
330.21581	602	
358.09122	362	
424.83448	336	
468.92236	654	
499.19685	500	
546.69275	304	
557.94893	1324	
562.24762	372	
566.43357	617	
613.68396	767	
621.83272	409	
638.08044	8575	1+
639.76964	46533	1+
643.23782	609	
650.23295	289	
668.23444	677	
END IONS

###FS:    #m/z: 661.8743 #charge-128
###MaxRes:#m/z:   0.0000 #charge-128
###MS: 408/
###MSMS: 409/
BEGIN IONS
TITLE= Cmpd 100, +MSn(661.8743), 6.8 min
PEPMASS=661.87434	6678

330.88707	339	
390.46230	374	
408.29685	474	
546.26195	974	
549.68381	324	
568.48444	482	
571.03749	1847	
572.49418	557	
580.89273	382	
584.63879	2222	
618.23542	302	
619.69617	394	
641.30316	397	
642.54624	3218	1+
650.37359	1512	
673.12205	919	
989.87103	627	
END IONS

###FS:    #m/z: 657.3200 #charge-128
###MaxRes:#m/z:   0.0000 #charge-128
###MS: 411/
###MSMS: 412/
BEGIN IONS
TITLE= Cmpd 101, +MSn(657.3199), 6.8 min
PEPMASS=657.31996	5824

552.93680	632	
562.84610	476	
568.63850	322	
577.89677	794	
584.83691	481	
594.43403	334	
595.43418	813	
613.24636	365	
618.03130	760	
621.67567	438	
637.30881	2224	
639.75287	40964	
661.76285	1201	
665.17117	1526	
764.50000	734	
END IONS

###FS:    #m/z: 418.9688 #charge-128
###MaxRes:#m/z:   0.0000 #charge-128
###MS: 429/
###MSMS: 430/
BEGIN IONS
TITLE= Cmpd 102, +MSn(418.9688), 7.1 min
PEPMASS=418.96878	6464

124.52397	508	1+
127.03267	527	
127.93583	1052	
148.82140	3082	
165.83092	618	
167.71435	534	
182.71806	317	
246.15693	623	
260.76812	327	
273.83445	2020	1+
288.52467	1074	
292.85720	1946	1+
301.81934	1408	1+
318.83704	1894	
320.68311	663	1+
321.90315	1529	1+
364.93279	2109	2+
377.03575	1014	
383.90437	1138	
388.63708	455	
390.81157	405	1+
399.18831	2648	1+
401.14898	2687	1+
401.93340	1461	2+
416.64329	732	
733.91633	488	
END IONS

###FS:    #m/z: 639.6040 #charge-128
###MaxRes:#m/z:   0.0000 #charge-128
###MS: 440/
###MSMS: 441/
BEGIN IONS
TITLE= Cmpd 103, +MSn(639.6039), 7.3 min
PEPMASS=639.60397	13655

245.50114	257	
409.66734	569	
521.71934	799	
532.83676	1277	
569.11936	1079	
576.63357	597	
594.44399	364	
605.36751	441	1+
617.78580	1282	
645.43405	849	
END IONS

###FS:    #m/z: 418.9998 #charge-128
###MaxRes:#m/z:   0.0000 #charge-128
###MS: 443/
###MSMS: 444/
BEGIN IONS
TITLE= Cmpd 104, +MSn(418.9998), 7.4 min
PEPMASS=418.99976	6777

125.61776	1187	
148.92992	403	
257.88172	414	
273.29678	1840	1+
275.71815	332	
284.06197	267	
291.23591	297	
296.83785	484	
299.89466	893	
303.69504	617	
322.79905	709	1+
324.50286	2466	1+
345.09980	589	
347.86594	271	
372.76172	507	
382.89182	639	
387.09456	872	
390.30924	822	
397.58328	307	
399.10238	457	
400.86793	3044	1+
404.31905	1131	
418.83211	757	
424.39635	377	
END IONS

###FS:    #m/z: 419.0836 #charge-128
###MaxRes:#m/z:   0.0000 #charge-128
###MS: 455/
###MSMS: 456/
BEGIN IONS
TITLE= Cmpd 105, +MSn(419.0836), 7.6 min
PEPMASS=419.08359	6210

127.11086	769	
166.63870	1267	
176.89504	884	
259.63292	1037	
263.02520	679	
265.04988	324	
274.33880	1901	2+
275.83665	654	
285.83408	1069	
288.73437	434	
297.24986	574	
299.74259	964	1+
301.91338	1322	
304.91597	1166	2+
317.83894	539	
318.87775	1401	1+
322.66214	337	
327.85302	1466	1+
355.91080	354	
358.08991	599	
365.86173	902	
371.70046	259	
376.25148	769	
382.03076	1119	
388.27823	367	
391.33429	1782	
397.43507	1684	
398.93962	1619	1+
400.64040	2474	1+
402.89720	949	
411.07828	737	
416.77654	1129	
418.91719	164	2+
422.29263	1077	
520.03578	904	
651.69768	337	
END IONS

###FS:    #m/z: 639.6942 #charge-128
###MaxRes:#m/z:   0.0000 #charge-128
###MS: 457/
###MSMS: 458/
BEGIN IONS
TITLE= Cmpd 106, +MSn(639.6942), 7.6 min
PEPMASS=639.69420	25578

203.08242	754	
205.84944	502	
207.90453	279	
232.37826	287	
244.87836	299	
303.63455	1314	
312.23571	697	
329.03614	10772	1+
331.25698	762	
332.02824	577	
337.94457	787	
357.87454	221	1+
377.66171	337	
378.48192	1211	1+
403.96112	1153	1+
406.02532	7033	1+
408.99044	1373	1+
415.32654	821	2+
475.83958	402	
508.23858	642	
519.66603	457	
524.83435	299	
540.84129	642	
592.29679	557	
596.23906	2482	
600.81538	741	1+
603.93314	697	
618.64820	389	
619.78455	2611	1+
648.67931	312	
680.82170	1674	
END IONS

###FS:    #m/z: 419.0146 #charge-128
###MaxRes:#m/z:   0.0000 #charge-128
###MS: 459/
###MSMS: 460/
BEGIN IONS
TITLE= Cmpd 107, +MSn(419.0146), 7.7 min
PEPMASS=419.01456	8399

126.53333	1306	
148.81785	877	
221.68803	460	
240.28495	345	
243.63113	396	
270.90678	396	
271.78551	1127	
273.80140	2181	1+
280.83158	416	
287.19225	521	
288.83463	729	
292.90899	2244	
300.30954	1378	2+
302.69994	937	
309.88807	312	
316.81917	975	1+
320.23493	556	1+
322.02491	982	
323.88333	294	
327.88924	641	1+
334.89195	374	
341.23260	510	
354.32397	1112	
370.90735	251	
376.03754	994	
382.09429	1301	
384.00282	350	
389.84973	447	
398.88780	4278	1+
401.40856	3349	1+
403.91564	1253	
422.64854	332	
431.49260	917	
433.68429	599	
452.45967	319	
END IONS

###FS:    #m/z: 639.7863 #charge-128
###MaxRes:#m/z:   0.0000 #charge-128
###MS: 465/
###MSMS: 466/
BEGIN IONS
TITLE= Cmpd 108, +MSn(639.7863), 7.8 min
PEPMASS=639.78630	7408

258.30329	467	
271.83366	437	
295.30197	582	
328.89028	1780	
330.58140	554	
332.01037	951	
338.89057	1344	
380.71943	378	
404.43533	289	
405.03972	1354	1+
406.08401	806	2+
408.69253	682	
506.48967	323	
548.90385	652	1+
558.83446	534	
596.23484	382	
602.63544	1094	
618.03622	436	
621.14908	715	1+
625.02553	1185	
632.49296	265	
641.90152	1259	
799.85036	332	
END IONS

###FS:    #m/z: 639.7824 #charge-128
###MaxRes:#m/z:   0.0000 #charge-128
###MS: 472/
###MSMS: 473/
BEGIN IONS
TITLE= Cmpd 109, +MSn(639.7825), 7.9 min
PEPMASS=639.78244	10251

204.83434	292	
260.26786	402	
301.93575	262	
308.44075	624	
328.19705	334	
329.22693	2194	1+
330.84483	289	
331.93525	567	
349.28200	422	
379.91632	424	
404.59639	3073	2+
406.67616	429	
407.46263	811	1+
409.28765	382	
412.49738	344	
507.64029	932	
544.83689	437	
574.10884	1459	
602.01327	962	
603.85363	936	1+
617.03292	489	
619.24851	747	
642.63067	414	
645.75238	544	
662.47807	382	
END IONS

###FS:    #m/z: 945.3050 #charge-128
###MaxRes:#m/z:   0.0000 #charge-128
###MS: 472/
###MSMS: 474/
BEGIN IONS
TITLE= Cmpd 110, +MSn(945.3049), 7.9 min
PEPMASS=945.30495	7267

814.91651	1147	
869.23816	1137	
872.43339	544	
893.23611	1084	
896.63576	894	
910.64000	862	
945.50026	452	
END IONS

###FS:    #m/z: 433.0283 #charge-128
###MaxRes:#m/z:   0.0000 #charge-128
###MS: 477/
###MSMS: 478/
BEGIN IONS
TITLE= Cmpd 111, +MSn(433.0284), 8.0 min
PEPMASS=433.02835	6290

126.83539	628	
139.03761	354	
148.73531	1322	
199.69649	509	
219.05586	618	
274.45262	746	
294.76069	879	
303.23179	471	
304.04395	1204	
309.03550	699	
314.83840	282	
315.80673	1006	1+
329.65315	1034	2+
330.84505	1084	
333.67517	517	
335.01981	382	
336.47543	443	
341.83396	465	
343.43264	302	
353.01454	896	1+
356.52017	414	
357.93608	562	
367.04532	849	
374.88994	580	
388.49368	692	
395.84827	717	
398.03824	460	
406.72412	970	
413.31956	271	2+
415.26051	1832	1+
429.30304	840	
438.71144	609	
END IONS

###FS:    #m/z: 658.9136 #charge-128
###MaxRes:#m/z:   0.0000 #charge-128
###MS: 479/
###MSMS: 480/
BEGIN IONS
TITLE= Cmpd 112, +MSn(658.9136), 8.0 min
PEPMASS=658.91364	10885

303.91366	724	
411.06681	328	
452.99708	338	
567.58631	381	
589.12023	312	
590.63506	742	
603.27856	452	
611.89187	389	
617.10560	972	
623.81971	590	
637.63212	324	
639.72360	7137	
640.67335	16126	1+
644.04214	514	
669.98368	1632	1+
728.48606	260	
1178.64519	1254	
END IONS

###FS:    #m/z: 594.2461 #charge-128
###MaxRes:#m/z:   0.0000 #charge-128
###MS: 485/
###MSMS: 486/
BEGIN IONS
TITLE= Cmpd 113, +MSn(594.2461), 8.1 min
PEPMASS=594.24607	7775

267.03239	927	
419.04996	990	
474.87034	703	1+
483.49816	358	
493.98881	253	
556.64192	301	1+
566.85132	982	
572.46958	1100	
574.21877	756	1+
576.73236	272	
577.85949	2506	
593.59774	970	1+
598.34783	374	
602.64204	1712	
607.84936	437	
610.12183	614	
615.43244	844	
END IONS

###FS:    #m/z: 419.3365 #charge-128
###MaxRes:#m/z:   0.0000 #charge-128
###MS: 487/
###MSMS: 488/
BEGIN IONS
TITLE= Cmpd 114, +MSn(419.3365), 8.1 min
PEPMASS=419.33654	7829

126.12435	681	2+
148.89940	1734	
162.68984	623	
176.25902	417	
184.09176	852	
240.64356	716	
247.83344	847	
269.47566	262	
273.97375	470	
274.66367	2556	
286.70462	1245	
293.63841	679	
299.04744	632	
300.71261	514	
301.96362	2148	1+
303.75846	534	
307.75450	438	
321.27938	1037	
323.83240	648	
330.23166	589	
331.35906	1642	
338.85234	285	
340.68019	565	
352.48657	767	
362.85261	915	
370.23339	534	
381.76150	1267	
383.34225	1180	
386.30121	335	
390.63744	716	
396.48438	280	
399.38422	5012	2+
401.20895	3619	
402.64081	2718	1+
405.43101	625	
408.19027	711	
419.88618	275	
421.63234	337	
428.24122	1112	
431.06217	398	
439.95585	812	
532.55853	711	
END IONS

###FS:    #m/z: 617.4049 #charge-128
###MaxRes:#m/z:   0.0000 #charge-128
###MS: 489/
###MSMS: 490/
BEGIN IONS
TITLE= Cmpd 115, +MSn(617.4049), 8.1 min
PEPMASS=617.40492	7123

369.83950	602	
410.83319	1412	
428.03311	524	
486.83526	327	
497.09766	707	
519.03646	314	
521.89249	794	
526.84615	522	
543.68442	432	
545.23169	479	
550.27312	1899	
550.65666	922	
552.68846	267	
570.74881	654	
578.70150	1069	
582.03240	682	
596.83971	1046	1+
601.32849	539	
617.43540	279	
625.64838	1212	
1036.64822	834	
END IONS

###FS:    #m/z: 639.5414 #charge-128
###MaxRes:#m/z:   0.0000 #charge-128
###MS: 494/
###MSMS: 495/
BEGIN IONS
TITLE= Cmpd 116, +MSn(639.5414), 8.2 min
PEPMASS=639.54138	9554

231.63796	637	
245.88741	272	
329.11868	3431	1+
331.83838	1224	
333.48027	833	2+
401.88944	442	
403.28875	634	
404.71149	1014	
407.00665	1633	1+
409.06677	942	
412.49128	274	
424.35600	312	
510.25596	1169	
536.67165	367	
542.03318	372	
549.80244	602	
568.83363	282	
589.88800	257	
590.41223	1007	
602.85473	304	
618.96201	307	
620.83209	1484	
662.03934	1022	
END IONS

###FS:    #m/z: 429.3356 #charge-128
###MaxRes:#m/z:   0.0000 #charge-128
###MS: 508/
###MSMS: 509/
BEGIN IONS
TITLE= Cmpd 117, +MSn(429.3355), 8.5 min
PEPMASS=429.33555	5965

166.69025	277	
188.68909	1147	
277.70028	410	
295.92505	307	
311.91991	759	
316.03322	509	
327.71113	519	
328.86524	1586	1+
330.42958	1585	
337.89481	260	
346.89424	422	
371.03294	509	
388.68866	785	
406.90938	624	
409.13817	2960	1+
411.15317	10211	1+
429.96215	287	
431.66403	2746	1+
434.62305	544	
438.63521	337	
454.31312	539	
592.69580	615	
725.33136	532	
END IONS

###FS:    #m/z: 427.0484 #charge-128
###MaxRes:#m/z:   0.0000 #charge-128
###MS: 510/
###MSMS: 511/
BEGIN IONS
TITLE= Cmpd 118, +MSn(427.0484), 8.5 min
PEPMASS=427.04841	6597

148.72965	1067	
157.69062	820	
162.88846	299	
166.72181	930	
171.83670	739	
223.49847	428	
228.83713	272	
244.84807	374	
281.48725	687	
282.89927	877	
289.00000	597	
292.83266	1368	
306.03481	984	
307.94063	289	
308.83876	4294	1+
313.50471	527	
325.85957	1821	1+
327.92506	2377	1+
345.83441	402	
360.56425	294	
364.03631	257	
366.03338	584	
371.45177	289	
378.89211	558	
385.30126	551	
389.29390	334	
402.18097	542	
402.67481	2671	
404.82769	979	
407.37708	3638	1+
408.61650	1527	
409.32557	3039	
412.46082	1917	
415.04202	299	
437.23109	2229	
573.03810	1656	
783.54662	412	
END IONS

###FS:    #m/z: 438.0180 #charge-128
###MaxRes:#m/z:   0.0000 #charge-128
###MS: 510/
###MSMS: 512/
BEGIN IONS
TITLE= Cmpd 119, +MSn(438.0180), 8.5 min
PEPMASS=438.01800	7130

175.03455	407	
226.43040	279	
236.85038	522	
286.88095	932	
295.23395	269	
304.91451	722	
306.75520	582	
314.89809	314	
317.71226	2276	1+
319.97455	2113	1+
322.71051	1299	
334.93535	492	
348.66730	609	
360.51850	269	
362.03636	562	
379.44813	704	
401.03618	659	
402.96541	846	1+
407.93517	716	1+
416.19679	1246	2+
419.14888	751	1+
421.34866	304	
427.41770	2536	2+
436.76039	2376	1+
482.75763	532	
END IONS

###FS:    #m/z: 430.9730 #charge-128
###MaxRes:#m/z:   0.0000 #charge-128
###MS: 517/
###MSMS: 518/
BEGIN IONS
TITLE= Cmpd 120, +MSn(430.9730), 8.6 min
PEPMASS=430.97296	2933

145.04522	467	
213.83203	472	
241.83432	609	
264.91822	292	
272.90075	774	
274.64023	447	
282.71295	327	
296.65547	397	
298.03167	916	1+
300.83202	299	
303.90483	1393	2+
312.90475	2009	
314.90132	1929	1+
326.87950	904	
331.11946	534	
333.44022	1999	
335.63413	277	
342.03714	597	
356.63482	389	
368.05597	774	1+
373.31792	589	
376.86907	457	
385.39880	2391	1+
394.03225	1073	1+
395.11178	1183	2+
410.45480	892	
412.28323	4706	1+
413.81226	2978	1+
418.89605	729	
422.10123	1404	
433.05672	526	2+
469.48999	779	
705.23915	469	
803.83852	732	
END IONS

###FS:    #m/z: 623.0375 #charge-128
###MaxRes:#m/z:   0.0000 #charge-128
###MS: 533/
###MSMS: 534/
BEGIN IONS
TITLE= Cmpd 121, +MSn(623.0375), 8.9 min
PEPMASS=623.03750	8931

251.79875	318	
354.68999	472	
392.44554	349	
454.89385	426	
475.89892	651	
481.04409	307	
490.90648	278	
506.85012	1298	
515.84277	3209	
520.70049	599	
530.95180	674	
555.34800	629	
568.63892	659	
576.44066	1052	
581.25048	416	
586.03399	1684	1+
588.03503	1123	
600.93537	421	
603.55911	537	
604.99616	807	
610.03261	402	
626.32578	444	
799.43438	1124	
1070.63385	842	
END IONS

###FS:    #m/z: 435.0200 #charge-128
###MaxRes:#m/z:   0.0000 #charge-128
###MS: 539/
###MSMS: 540/
BEGIN IONS
TITLE= Cmpd 122, +MSn(435.0201), 9.0 min
PEPMASS=435.02004	7118

176.68788	254	
202.63497	979	
221.03553	324	
243.84273	265	
266.03429	1263	
269.44631	732	
289.43137	387	
291.02323	684	
292.94565	864	1+
297.60929	267	
303.86925	749	1+
313.91110	1676	
315.84066	1115	
316.84989	1587	
317.85500	3818	
319.19885	865	
331.70525	657	1+
333.32307	2224	2+
334.79756	597	
335.00591	590	
340.88963	340	
341.97594	1097	
343.99049	1841	1+
354.61582	779	
373.04450	359	
382.74519	226	2+
389.23453	362	
389.92705	933	
393.71165	1107	2+
395.86654	716	1+
407.73584	744	1+
410.49671	904	
414.77183	377	
415.84429	4799	1+
417.72884	2685	
423.87515	1308	
425.62305	918	
427.08272	447	
430.87496	1257	2+
730.03881	299	
789.70430	577	
END IONS

###FS:    #m/z: 810.5920 #charge-128
###MaxRes:#m/z:   0.0000 #charge-128
###MS: 542/
###MSMS: 543/
BEGIN IONS
TITLE= Cmpd 123, +MSn(810.5920), 9.0 min
PEPMASS=810.59199	2547

240.69379	567	
439.93942	1558	
485.83140	557	
487.84641	687	
589.03202	2292	
590.83121	854	
628.45027	300	
667.29078	432	
734.43988	1932	
746.73412	285	
754.70225	2007	
790.82439	3278	1+
914.28432	372	
922.54392	544	
END IONS

###FS:    #m/z: 1072.1794 #charge-128
###MaxRes:#m/z:   0.0000 #charge-128
###MS: 542/
###MSMS: 544/
BEGIN IONS
TITLE= Cmpd 124, +MSn(1072.1793), 9.0 min
PEPMASS=1072.17937	2504

766.73311	392	
907.31678	957	
953.92483	377	
959.50839	1309	
997.11535	1172	
1015.91274	677	
1032.63215	659	
1036.12087	527	
END IONS

###FS:    #m/z: 434.1542 #charge-128
###MaxRes:#m/z:   0.0000 #charge-128
###MS: 545/
###MSMS: 546/
BEGIN IONS
TITLE= Cmpd 125, +MSn(434.1541), 9.1 min
PEPMASS=434.15415	7145

143.84082	273	
203.63432	280	
211.03727	1050	
217.63363	282	
243.08571	617	
257.83602	322	
268.83843	1928	
272.78160	891	1+
297.05438	1118	
298.64964	599	1+
300.82995	771	
302.87772	1248	
306.44714	549	
315.00884	4117	1+
316.33496	2529	
316.93004	5604	1+
324.83566	1460	
328.46693	554	
332.97911	1095	1+
335.57571	1716	1+
342.74145	459	
344.85961	1972	
346.19539	551	
351.89220	879	
354.89164	478	
370.63542	561	
372.58635	314	
388.73878	544	
404.76747	599	
408.12361	1676	2+
410.29103	369	
412.67629	1452	
414.10427	3002	1+
415.95645	5326	1+
420.92907	5057	1+
422.03799	2753	2+
429.52746	1822	
432.84355	721	1+
435.48753	465	
477.92512	660	
717.83325	689	
END IONS

###FS:    #m/z: 639.6557 #charge-128
###MaxRes:#m/z:   0.0000 #charge-128
###MS: 545/
###MSMS: 547/
BEGIN IONS
TITLE= Cmpd 126, +MSn(639.6558), 9.1 min
PEPMASS=639.65574	12233

224.85658	544	
246.63198	394	
262.06073	597	
271.04646	617	
297.52855	367	
327.43135	1084	
328.70413	5519	2+
330.70110	2804	
341.43265	637	
348.70705	372	
379.24481	1089	
388.23953	497	
402.69760	1231	1+
404.48937	1799	2+
406.56524	4374	1+
410.77504	1341	2+
414.89041	367	
418.64202	299	
422.22047	1342	
446.63823	494	
484.08776	454	
507.83316	1174	
518.80942	1218	1+
521.69755	272	
523.35541	1509	
570.05632	349	
575.43757	927	
577.43959	494	
594.03341	349	
602.24515	1849	
617.44591	1304	
619.09705	267	
620.21165	1631	1+
621.90969	968	1+
648.54897	1407	
END IONS

###FS:    #m/z: 402.9915 #charge-128
###MaxRes:#m/z:   0.0000 #charge-128
###MS: 548/
###MSMS: 549/
BEGIN IONS
TITLE= Cmpd 127, +MSn(402.9915), 9.1 min
PEPMASS=402.99147	7647

129.83985	1309	
169.54483	504	
188.83276	1347	
215.23962	792	
228.24277	657	
231.88914	567	
257.76259	751	1+
259.79791	2048	1+
268.84251	369	
274.93674	669	
283.43132	624	2+
284.72627	1048	1+
286.91335	2287	
300.75110	757	
301.76919	3025	1+
304.83787	1379	
307.95364	1694	1+
312.84120	1327	
322.69329	397	
324.46939	1846	1+
329.42111	339	
338.81106	1208	1+
351.23325	712	
356.89559	317	
374.44884	891	1+
382.94407	319	
383.56921	1929	2+
384.91669	2011	1+
387.25034	1726	1+
388.06184	764	2+
402.37537	712	
404.43470	484	
412.54529	324	
419.73278	879	
500.10271	712	
556.63946	684	
677.04327	514	
END IONS

###FS:    #m/z: 783.9132 #charge-128
###MaxRes:#m/z:   0.0000 #charge-128
###MS: 548/
###MSMS: 550/
BEGIN IONS
TITLE= Cmpd 128, +MSn(783.9132), 9.1 min
PEPMASS=783.91323	7930

277.83560	254	
655.25540	559	
667.12142	1144	1+
683.18294	387	
727.14118	1044	
731.18480	304	
739.46062	314	
746.84082	412	
749.43337	724	
760.20714	1029	
765.40582	434	
END IONS

###FS:    #m/z: 419.1263 #charge-128
###MaxRes:#m/z:   0.0000 #charge-128
###MS: 551/
###MSMS: 552/
BEGIN IONS
TITLE= Cmpd 129, +MSn(419.1263), 9.2 min
PEPMASS=419.12626	6732

126.72058	1667	
144.72180	922	
148.73707	1442	
159.24714	367	
168.69867	444	
209.90566	272	
236.83155	812	
246.66764	1422	
255.63641	1129	
258.65033	624	
264.26429	269	
272.63619	5082	1+
278.64886	809	
287.95669	1041	1+
293.03707	884	
298.72355	1124	2+
300.85836	6964	1+
302.85644	4214	
304.83263	359	
309.16142	1339	
310.63198	289	
314.95065	1321	1+
316.82840	2618	1+
319.23394	477	
320.52490	946	1+
323.46697	1546	1+
327.11894	519	1+
329.24224	779	
329.94757	4358	1+
333.89539	264	
334.83335	1454	
347.63347	1632	
350.86137	1009	
352.27498	241	1+
353.35226	244	2+
356.27029	637	
364.07747	533	1+
371.45283	332	
372.88905	349	
382.69123	259	
394.45103	654	
398.70460	1171	1+
400.03713	2921	1+
401.89504	4078	1+
407.83730	579	
409.74066	934	
412.03668	972	
415.84232	682	
418.83372	1327	
606.84514	1062	
END IONS

###FS:    #m/z: 868.9870 #charge-128
###MaxRes:#m/z:   0.0000 #charge-128
###MS: 554/
###MSMS: 555/
BEGIN IONS
TITLE= Cmpd 130, +MSn(868.9870), 9.2 min
PEPMASS=868.98698	5090

250.68460	709	
542.63647	875	
662.46600	651	
684.23951	264	
735.84274	817	
738.32527	684	
778.44069	1067	
796.57616	946	
810.72677	1686	
817.26803	2374	
829.90904	2102	
842.83087	942	
845.30459	1014	
849.12987	250	
971.25515	1283	
1251.50699	556	
1339.44101	252	
END IONS

###FS:    #m/z: 941.1564 #charge-128
###MaxRes:#m/z:   0.0000 #charge-128
###MS: 554/
###MSMS: 556/
BEGIN IONS
TITLE= Cmpd 131, +MSn(941.1564), 9.2 min
PEPMASS=941.15644	541

783.03458	484	
833.64203	714	
896.06868	992	
900.63212	324	
904.63497	1969	1+
921.10326	507	
921.79659	1514	1+
929.50976	1547	
931.04144	287	
1040.24061	1087	
1264.78297	1644	
END IONS

###FS:    #m/z: 409.2691 #charge-128
###MaxRes:#m/z:   0.0000 #charge-128
###MS: 557/
###MSMS: 558/
BEGIN IONS
TITLE= Cmpd 132, +MSn(409.2691), 9.3 min
PEPMASS=409.26909	2588

146.89695	410	
165.69820	757	
204.63510	567	
207.51056	382	
210.70600	600	
245.69856	356	1+
248.84110	1292	
255.78381	454	
275.69065	263	
278.66492	834	
288.03600	568	1+
289.88213	3310	1+
292.89079	845	
295.83086	439	
305.69397	578	
307.61739	277	
309.87415	597	
310.58556	1456	
313.43085	822	
314.70406	1061	
316.86043	1983	
318.08303	1020	1+
319.49833	1839	
321.43252	679	
324.43954	512	
325.76403	776	2+
329.43064	304	
335.89400	509	
337.96824	1160	
339.44406	932	
353.09326	359	
365.03597	549	
371.87796	571	1+
377.59904	522	2+
387.68161	453	
389.34023	2114	2+
391.34364	4075	1+
398.92794	1106	
406.10286	949	2+
407.50818	389	
408.83526	903	2+
412.21584	754	
417.03354	273	
420.63501	377	
428.29735	779	
563.46119	329	
576.70522	254	
END IONS

###FS:    #m/z: 958.3529 #charge-128
###MaxRes:#m/z:   0.0000 #charge-128
###MS: 557/
###MSMS: 559/
BEGIN IONS
TITLE= Cmpd 133, +MSn(958.3529), 9.3 min
PEPMASS=958.35293	9471

767.83195	422	
840.70915	477	
896.83521	729	
902.04447	4214	
916.83721	1092	
937.77500	399	
END IONS

###FS:    #m/z: 880.0525 #charge-128
###MaxRes:#m/z:   0.0000 #charge-128
###MS: 560/
###MSMS: 561/
BEGIN IONS
TITLE= Cmpd 134, +MSn(880.0525), 9.3 min
PEPMASS=880.05248	7812

304.95054	347	
599.12208	387	
842.90034	509	
850.41593	2133	1+
852.30751	1134	
859.09501	462	
866.44351	2294	
936.64528	869	
END IONS

###FS:    #m/z: 1036.6784 #charge-128
###MaxRes:#m/z:   0.0000 #charge-128
###MS: 560/
###MSMS: 562/
BEGIN IONS
TITLE= Cmpd 135, +MSn(1036.6785), 9.3 min
PEPMASS=1036.67841	11247

769.04358	419	
856.24208	384	
903.25022	539	
937.45429	3084	
957.43174	1159	
995.24523	3437	
1001.65165	2704	
1013.29848	1082	
END IONS

###FS:    #m/z: 957.0826 #charge-128
###MaxRes:#m/z:   0.0000 #charge-128
###MS: 563/
###MSMS: 564/
BEGIN IONS
TITLE= Cmpd 136, +MSn(957.0826), 9.4 min
PEPMASS=957.08264	8155

807.63497	407	
857.09352	389	
860.09583	859	
894.19017	3462	
899.04174	3249	
907.11807	575	
911.03992	1209	
922.13281	507	
938.46092	874	1+
957.83229	1024	
1127.24737	2919	
1694.43950	1132	
END IONS

###FS:    #m/z: 933.8303 #charge-128
###MaxRes:#m/z:   0.0000 #charge-128
###MS: 566/
###MSMS: 567/
BEGIN IONS
TITLE= Cmpd 137, +MSn(933.8303), 9.4 min
PEPMASS=933.83028	11831

288.64217	262	
627.06653	697	
739.32542	259	
826.65303	619	
869.49323	627	
880.04588	4552	
899.83858	3867	
911.90406	1209	
914.91604	387	
918.50361	1127	
922.63987	1069	
END IONS

###FS:    #m/z: 993.9836 #charge-128
###MaxRes:#m/z:   0.0000 #charge-128
###MS: 566/
###MSMS: 568/
BEGIN IONS
TITLE= Cmpd 138, +MSn(993.9836), 9.4 min
PEPMASS=993.98358	9868

591.63687	427	
672.49006	1109	1+
874.84370	304	
925.51085	817	
963.94949	3417	
966.31086	1592	
974.60631	884	
END IONS

###FS:    #m/z: 943.2009 #charge-128
###MaxRes:#m/z:   0.0000 #charge-128
###MS: 569/
###MSMS: 570/
BEGIN IONS
TITLE= Cmpd 139, +MSn(943.2009), 9.5 min
PEPMASS=943.20087	4688

876.50022	787	
884.44151	1494	
898.03174	1145	
903.36689	252	
904.88634	619	
923.46479	262	
925.83343	284	
928.92755	1044	
1045.79069	2049	
1081.03262	272	
1194.04535	4034	
END IONS

###FS:    #m/z: 857.0108 #charge-128
###MaxRes:#m/z:   0.0000 #charge-128
###MS: 572/
###MSMS: 573/
BEGIN IONS
TITLE= Cmpd 140, +MSn(857.0108), 9.5 min
PEPMASS=857.01082	14156

631.70322	827	
711.68404	324	
739.23651	1061	
741.03979	1612	
777.45867	777	
783.52909	649	
783.86359	527	
800.90686	2461	
809.61175	746	
818.69805	485	
821.50613	292	
824.88744	1113	
835.83463	1714	
839.69853	442	
1345.58491	392	
END IONS

###FS:    #m/z: 918.9799 #charge-128
###MaxRes:#m/z:   0.0000 #charge-128
###MS: 572/
###MSMS: 574/
BEGIN IONS
TITLE= Cmpd 141, +MSn(918.9799), 9.5 min
PEPMASS=918.97994	13590

701.23169	482	
839.71889	3267	
847.69579	709	
879.23490	317	
890.44339	2744	
892.28618	1622	
899.24519	859	
900.89268	779	
905.23333	1872	
END IONS

###FS:    #m/z: 936.1111 #charge-128
###MaxRes:#m/z:   0.0000 #charge-128
###MS: 575/
###MSMS: 576/
BEGIN IONS
TITLE= Cmpd 142, +MSn(936.1111), 9.5 min
PEPMASS=936.11111	8089

781.76321	874	
788.28065	734	
845.75237	1018	1+
871.05954	424	
875.90310	3508	
880.40404	2502	
893.40143	2434	
897.83948	709	
903.42442	4492	
906.24318	3069	
907.64346	7370	
915.79564	1437	
918.09888	1052	
926.04938	452	
1099.32590	717	
END IONS

###FS:    #m/z: 951.0949 #charge-128
###MaxRes:#m/z:   0.0000 #charge-128
###MS: 575/
###MSMS: 577/
BEGIN IONS
TITLE= Cmpd 143, +MSn(951.0948), 9.6 min
PEPMASS=951.09486	7632

752.63684	814	
835.84096	1079	
843.24195	614	
855.28604	567	
907.25590	2653	1+
923.64365	2064	
931.04690	1799	
933.23803	974	
976.44991	2619	
END IONS

###FS:    #m/z: 972.4599 #charge-128
###MaxRes:#m/z:   0.0000 #charge-128
###MS: 578/
###MSMS: 579/
BEGIN IONS
TITLE= Cmpd 144, +MSn(972.4599), 9.6 min
PEPMASS=972.45988	7292

324.82304	2107	
485.68481	1128	
487.02068	2170	
628.25117	571	
649.11386	1532	
854.03997	634	1+
913.83480	799	
917.70843	1573	1+
928.18854	510	
933.84967	359	
939.44193	1849	
951.69310	2572	
954.53795	4869	1+
955.99307	632	
957.18213	5639	1+
1249.12696	1050	
1295.93022	933	
END IONS

###FS:    #m/z: 1060.9352 #charge-128
###MaxRes:#m/z:   0.0000 #charge-128
###MS: 578/
###MSMS: 580/
BEGIN IONS
TITLE= Cmpd 145, +MSn(1060.9352), 9.6 min
PEPMASS=1060.93518	16150

794.13697	867	
954.03711	437	
964.83499	1637	
972.97995	1359	
1005.30986	1849	
1007.97154	874	
1009.48101	837	
1013.76594	794	
1025.84628	289	
1030.51393	1697	
1031.83915	3414	
1036.11508	477	
1037.71754	2647	
1047.11005	2864	
1827.63344	259	
END IONS

###FS:    #m/z: 847.2067 #charge-128
###MaxRes:#m/z:   0.0000 #charge-128
###MS: 581/
###MSMS: 582/
BEGIN IONS
TITLE= Cmpd 146, +MSn(847.2067), 9.6 min
PEPMASS=847.20667	8696

325.83190	789	
431.27680	332	
704.23326	824	
813.91060	1252	
817.52824	2649	1+
823.64089	4167	
827.30051	4347	
828.83681	297	
833.15008	3243	1+
834.84497	2494	
872.41914	1287	
960.43567	584	
END IONS

###FS:    #m/z: 933.5132 #charge-128
###MaxRes:#m/z:   0.0000 #charge-128
###MS: 581/
###MSMS: 583/
BEGIN IONS
TITLE= Cmpd 147, +MSn(933.5132), 9.6 min
PEPMASS=933.51319	6035

762.88704	482	
774.69139	557	
838.01711	469	
860.71443	444	
875.48931	982	
895.44176	2382	
900.13709	4134	
903.41044	3374	
905.27099	687	
908.65928	1167	
913.36146	2761	1+
915.03894	6152	
916.64779	2282	
929.50944	1084	
1804.24556	967	
END IONS

###FS:    #m/z: 848.3530 #charge-128
###MaxRes:#m/z:   0.0000 #charge-128
###MS: 584/
###MSMS: 585/
BEGIN IONS
TITLE= Cmpd 148, +MSn(848.3530), 9.7 min
PEPMASS=848.35304	8274

362.28462	412	
476.89584	591	
485.28778	429	
679.04016	829	
716.32029	584	
756.65072	2176	
776.05834	3167	
783.83515	2497	
801.24181	3337	
811.18692	1609	1+
814.72619	359	
819.04699	3974	
824.91045	2210	
829.72343	1337	
830.78316	6557	1+
834.46084	4341	
1101.89771	591	
END IONS

###FS:    #m/z: 886.3709 #charge-128
###MaxRes:#m/z:   0.0000 #charge-128
###MS: 584/
###MSMS: 586/
BEGIN IONS
TITLE= Cmpd 149, +MSn(886.3708), 9.7 min
PEPMASS=886.37087	3809

323.60761	379	
713.83687	609	
783.43305	389	
813.88039	274	
816.30191	812	
822.87015	569	
841.04003	3074	
847.68255	3551	1+
856.79052	1507	
867.75177	1661	1+
871.04392	2744	
885.69543	564	
END IONS

###FS:    #m/z: 883.4902 #charge-128
###MaxRes:#m/z:   0.0000 #charge-128
###MS: 587/
###MSMS: 588/
BEGIN IONS
TITLE= Cmpd 150, +MSn(883.4902), 9.7 min
PEPMASS=883.49024	11233

308.31843	257	
831.91490	1087	
847.24872	2584	
848.88213	2375	
852.90564	1930	
859.23986	2822	
862.07296	2483	1+
863.42364	811	
864.16023	3918	1+
870.53998	1152	
871.10361	2779	
1021.03881	3511	
END IONS

###FS:    #m/z: 948.9070 #charge-128
###MaxRes:#m/z:   0.0000 #charge-128
###MS: 587/
###MSMS: 589/
BEGIN IONS
TITLE= Cmpd 151, +MSn(948.9070), 9.7 min
PEPMASS=948.90702	7126

290.83934	1214	
687.91723	517	
793.71189	254	
839.93634	1992	
880.87191	579	
892.90786	607	
907.92031	1007	
909.95292	432	
911.24116	6332	
915.63526	609	
918.90344	1069	
927.96506	2589	
930.64494	2009	
932.07032	2319	
1025.03186	492	
END IONS

###FS:    #m/z: 887.0771 #charge-128
###MaxRes:#m/z:   0.0000 #charge-128
###MS: 590/
###MSMS: 591/
BEGIN IONS
TITLE= Cmpd 152, +MSn(887.0771), 9.8 min
PEPMASS=887.07710	8355

402.22984	439	
837.04043	1409	
844.04515	3559	
847.97728	2595	1+
850.67977	799	
852.68464	823	
856.01665	1707	
857.40191	7446	1+
863.29759	1747	
865.15246	2861	
869.70275	1559	
872.28517	1150	
873.10523	5912	1+
END IONS

###FS:    #m/z: 990.6548 #charge-128
###MaxRes:#m/z:   0.0000 #charge-128
###MS: 590/
###MSMS: 592/
BEGIN IONS
TITLE= Cmpd 153, +MSn(990.6548), 9.8 min
PEPMASS=990.65485	18087

325.04619	1239	
356.91220	354	
484.08266	779	1+
486.89264	319	
649.08765	682	
808.69806	459	
838.45657	1852	
893.69726	647	
910.52791	2044	
917.88702	532	
921.28413	329	
923.23798	3637	
949.52991	1709	
954.05322	1823	1+
963.84265	3807	
966.45120	5156	1+
970.03429	1169	
970.39045	1021	1+
976.31915	644	
978.89921	1249	
1469.09208	374	
END IONS

###FS:    #m/z: 958.6499 #charge-128
###MaxRes:#m/z:   0.0000 #charge-128
###MS: 593/
###MSMS: 594/
BEGIN IONS
TITLE= Cmpd 154, +MSn(958.6499), 9.8 min
PEPMASS=958.64993	23493

808.85915	272	
878.08746	397	
898.24284	1919	
918.94269	4081	
925.11039	1110	
926.90707	1191	
929.71980	1549	
930.23404	5541	
931.71988	3754	
934.08456	339	
935.88103	1918	1+
938.20123	1662	1+
939.85732	2269	1+
942.11028	1191	
944.90569	802	
947.07641	894	
948.83467	554	
954.63430	314	
END IONS

###FS:    #m/z: 972.5650 #charge-128
###MaxRes:#m/z:   0.0000 #charge-128
###MS: 593/
###MSMS: 595/
BEGIN IONS
TITLE= Cmpd 155, +MSn(972.5650), 9.8 min
PEPMASS=972.56498	25652

325.00618	1619	
410.30548	362	
486.45610	1222	
646.29210	552	
648.67025	2604	
836.83694	379	
877.71459	267	
895.40627	402	
908.04654	4487	
928.25344	892	
936.84007	512	
942.69225	2144	
947.44653	2454	
949.43449	2981	1+
951.03306	6041	1+
954.69615	2962	
956.24240	2417	
959.10704	1937	
1002.63460	519	
1135.24491	1974	
1561.06360	1334	
END IONS

###FS:    #m/z: 826.8898 #charge-128
###MaxRes:#m/z:   0.0000 #charge-128
###MS: 596/
###MSMS: 597/
BEGIN IONS
TITLE= Cmpd 156, +MSn(826.8898), 9.9 min
PEPMASS=826.88978	27944

232.71183	468	
466.84689	714	
563.22261	891	
668.43340	2026	
695.83124	362	
708.85329	749	
712.24863	1017	
735.69395	266	
754.10482	2662	
783.50531	1107	
788.85327	1347	
791.29851	2722	
792.84174	3538	
795.91109	1252	
800.17129	3657	
801.71873	1607	
802.58417	9633	1+
805.23314	2731	
807.61104	2697	
808.87755	2915	
811.55451	1994	
813.45459	1783	
1055.54057	1516	
1093.31368	540	
END IONS

###FS:    #m/z: 1009.9905 #charge-128
###MaxRes:#m/z:   0.0000 #charge-128
###MS: 596/
###MSMS: 598/
BEGIN IONS
TITLE= Cmpd 157, +MSn(1009.9905), 9.9 min
PEPMASS=1009.99048	6532

341.83125	297	
480.90754	399	
488.35246	279	
651.44134	324	
667.43862	709	
846.08940	737	
930.03323	1154	
931.92171	342	
948.30565	2334	
949.64445	4084	
961.52461	1562	
965.91558	1584	
967.65781	837	
976.98260	1364	
978.71233	829	
982.27649	4566	1+
984.43934	4186	1+
986.80829	3726	1+
988.24558	994	
991.88870	2867	
995.67811	3907	
998.71776	872	
1058.78169	1022	
1148.23750	312	
1238.08435	1084	
END IONS

###FS:    #m/z: 934.6823 #charge-128
###MaxRes:#m/z:   0.0000 #charge-128
###MS: 599/
###MSMS: 600/
BEGIN IONS
TITLE= Cmpd 158, +MSn(934.6823), 9.9 min
PEPMASS=934.68230	28162

447.85535	787	
881.69229	951	
883.84157	4399	
890.08028	660	
895.10615	592	
898.43771	2692	1+
907.44544	8849	1+
911.04011	2336	
915.31023	5142	1+
917.80810	3995	1+
920.49741	1999	
1050.25824	707	
1052.88473	452	
END IONS

###FS:    #m/z: 944.8343 #charge-128
###MaxRes:#m/z:   0.0000 #charge-128
###MS: 599/
###MSMS: 601/
BEGIN IONS
TITLE= Cmpd 159, +MSn(944.8343), 9.9 min
PEPMASS=944.83428	21970

809.75613	274	
861.83138	817	
883.31698	1757	
891.84344	1722	
903.94371	3385	1+
924.44469	6299	
926.94612	544	
927.29510	649	
928.20086	1669	
929.84303	2502	
931.33328	4469	
933.68460	1389	
1074.83734	1002	
END IONS

###FS:    #m/z: 812.2156 #charge-128
###MaxRes:#m/z:   0.0000 #charge-128
###MS: 602/
###MSMS: 603/
BEGIN IONS
TITLE= Cmpd 160, +MSn(812.2156), 10.0 min
PEPMASS=812.21560	14200

324.92538	2451	1+
453.43555	347	
482.70032	357	
484.69834	467	
485.68793	1826	1+
646.49934	582	
647.92834	5401	1+
667.23107	452	
677.35618	5567	
681.44635	322	
687.83841	1942	
702.48452	1934	
749.43568	2632	
764.85058	3582	
766.19996	2581	1+
774.91670	1719	
778.09308	844	
782.84674	4177	
783.42754	3799	
790.88974	1646	1+
792.64065	2594	
794.15325	6506	1+
813.28539	512	
997.81966	664	
1062.44638	1814	
END IONS

###FS:    #m/z: 912.0986 #charge-128
###MaxRes:#m/z:   0.0000 #charge-128
###MS: 602/
###MSMS: 604/
BEGIN IONS
TITLE= Cmpd 161, +MSn(912.0986), 10.0 min
PEPMASS=912.09859	20971

364.31499	959	
748.64281	1382	
861.67933	959	
871.14986	2457	
874.77347	3656	1+
878.11100	4078	1+
881.93590	1499	
883.44525	2579	
889.22579	3522	
890.86780	3137	
894.09141	3616	1+
895.64074	3067	
897.70065	1784	
899.03191	1062	
900.32891	3494	
1014.92683	754	
END IONS

###    Global Charge Limit: no 3, Prefer FullScan Result: no, Export what: 2 (0=non deconv/1=deconv only/2=mixed), NoMSMSSignals: 50, Intensity threshold: 250, NoMSSignals (deconv): 30, NoMSSignals (non-deconv): 0, NormalizeData: no, SingleCharged: no
###FS:    #m/z: 762.7471 #charge-128
###MaxRes:#m/z:   0.0000 #charge-128
###MS: 605/
###MSMS: 606/
BEGIN IONS
TITLE= Cmpd 162, +MSn(762.7471), 10.0 min
PEPMASS=762.74712	5594

404.96401	524	
499.23387	586	
632.23759	1938	
638.63666	579	
669.23991	361	
694.23727	1231	
704.66843	1660	
714.90676	2977	
718.29481	341	
719.50113	2167	
723.59556	2334	
733.57102	8246	1+
743.07611	2280	
746.63531	519	
749.73638	4017	
752.50546	1469	
776.99467	1642	
987.43799	307	
1329.89041	294	
END IONS

###FS:    #m/z: 826.6198 #charge-128
###MaxRes:#m/z:   0.0000 #charge-128
###MS: 605/
###MSMS: 607/
BEGIN IONS
TITLE= Cmpd 163, +MSn(826.6198), 10.0 min
PEPMASS=826.61976	31433

324.99076	764	
484.74486	444	
486.08531	322	
645.42587	1394	1+
678.49078	277	
682.88651	1157	
724.83199	689	
770.37499	2204	
776.31121	744	
779.57910	4469	1+
787.83967	4287	
792.12381	1014	
792.61250	792	
797.22057	2534	1+
799.16490	5909	1+
802.36565	5826	1+
809.20437	4217	
812.36435	9380	2+
813.37727	5871	1+
816.24249	1452	
END IONS

###FS:    #m/z: 773.4505 #charge-128
###MaxRes:#m/z:   0.0000 #charge-128
###MS: 608/
###MSMS: 609/
BEGIN IONS
TITLE= Cmpd 164, +MSn(773.4505), 10.0 min
PEPMASS=773.45052	11866

292.95393	284	
484.09335	442	
492.65965	262	
503.08332	1864	
541.09693	354	
597.30160	539	
640.30928	524	
664.89868	488	
712.04067	1492	
717.42469	2264	
721.53363	1675	
725.56356	4526	1+
728.01585	719	
729.78497	1280	
733.30274	379	
734.83749	2622	
741.63311	1436	
743.06033	5582	
743.44269	1877	
745.54945	4356	1+
746.43673	7225	2+
751.90171	2007	
754.05243	2777	1+
756.62516	5773	1+
758.21899	2107	
760.23092	339	
772.88480	349	
785.64544	1962	
1066.59739	907	
END IONS

###FS:    #m/z: 877.2649 #charge-128
###MaxRes:#m/z:   0.0000 #charge-128
###MS: 608/
###MSMS: 610/
BEGIN IONS
TITLE= Cmpd 165, +MSn(876.9698), 10.1 min
PEPMASS=877.26495	25797

402.72692	1372	
788.71278	737	
809.60852	337	
817.80273	4216	1+
819.84895	4044	
829.68818	949	
831.03501	2504	
833.54974	1144	
836.54116	2631	1+
843.04990	2727	
847.05261	3866	1+
850.51715	2049	
853.90794	2864	
855.63881	1154	
857.00415	4481	1+
859.42755	3677	
862.03743	2972	
1230.91877	1484	
END IONS

###FS:    #m/z: 741.3962 #charge-128
###MaxRes:#m/z:   0.0000 #charge-128
###MS: 611/
###MSMS: 612/
BEGIN IONS
TITLE= Cmpd 166, +MSn(741.3962), 10.1 min
PEPMASS=741.39622	9563

472.23596	1242	
563.71659	534	
572.83911	912	
627.03211	319	
650.89742	987	
681.83381	1980	
684.83731	1006	
688.03033	894	
693.84508	1453	
695.66137	2214	
697.03578	1487	
699.14788	13537	2+
702.68676	4029	
703.06794	2584	
705.86991	269	
706.94056	1601	
710.84268	5204	
714.56746	1333	1+
718.21279	2841	
721.72267	1546	1+
723.29654	926	1+
728.95660	1494	
760.04542	2732	
936.85509	1927	
996.32541	2055	1+
1045.61874	387	
END IONS

###FS:    #m/z: 915.7036 #charge-128
###MaxRes:#m/z:   0.0000 #charge-128
###MS: 611/
###MSMS: 613/
BEGIN IONS
TITLE= Cmpd 167, +MSn(915.7036), 10.1 min
PEPMASS=915.70360	33165

652.87867	864	
828.10644	362	
857.05394	4357	
859.38263	2524	
875.67353	4276	1+
880.32629	5154	1+
882.43855	4199	
885.65129	1734	
888.46874	2242	
890.02375	1679	
891.64661	3719	
893.21188	3171	1+
896.37201	3044	1+
901.39848	2617	
903.44564	2114	
905.82463	976	1+
914.91029	359	
1202.63381	1274	
END IONS

###FS:    #m/z: 833.4750 #charge-128
###MaxRes:#m/z:   0.0000 #charge-128
###MS: 614/
###MSMS: 615/
BEGIN IONS
TITLE= Cmpd 168, +MSn(833.4750), 10.1 min
PEPMASS=833.47498	12425

331.09652	1353	
419.06382	399	
494.89847	689	
624.36741	714	
718.24812	3624	
766.43533	2163	
774.31005	1090	
781.12142	2182	
782.56486	4026	
785.36510	3004	
790.50520	2667	
800.51783	4679	
811.28778	5002	
814.46677	902	
816.19037	1885	
817.78025	5665	
822.91713	1744	
856.64282	19461	
END IONS

###FS:    #m/z: 901.7094 #charge-128
###MaxRes:#m/z:   0.0000 #charge-128
###MS: 614/
###MSMS: 616/
BEGIN IONS
TITLE= Cmpd 169, +MSn(901.7094), 10.1 min
PEPMASS=901.70939	83076

324.04624	562	
608.69258	354	
716.70421	632	
726.49807	707	
843.64685	1224	
855.43295	892	
857.30544	909	
858.30731	2439	1+
863.64326	3744	
865.23148	942	
867.11910	4091	1+
870.03814	982	
874.47990	2952	
875.92197	819	
877.18389	2366	1+
881.04487	1952	
882.16844	5286	1+
885.96962	2764	
1026.11115	872	
1267.11511	1074	
END IONS

###FS:    #m/z: 666.4271 #charge-128
###MaxRes:#m/z:   0.0000 #charge-128
###MS: 617/
###MSMS: 618/
BEGIN IONS
TITLE= Cmpd 170, +MSn(666.4271), 10.2 min
PEPMASS=666.42715	31468

312.83857	592	
320.05444	254	
324.54134	1432	
466.71356	787	
485.83395	269	
491.09897	2062	
495.71787	254	
530.30693	889	
534.83294	512	
554.23396	352	
566.14327	574	1+
572.04165	722	
583.63879	1779	
598.84569	2849	
604.03829	1712	
607.70183	2192	
609.51999	3547	
614.04198	1074	
616.88161	1734	
621.49792	1419	
627.66804	2094	
628.59583	6904	1+
631.21463	3208	1+
633.69696	1579	
636.32085	3796	1+
639.89254	4221	1+
645.23433	3592	
646.37755	774	1+
648.62904	4835	2+
650.43936	2462	
652.50860	2782	
654.00452	7484	
670.04965	1474	
772.49914	2267	
831.32344	1019	
END IONS

###FS:    #m/z: 808.5962 #charge-128
###MaxRes:#m/z:   0.0000 #charge-128
###MS: 617/
###MSMS: 619/
BEGIN IONS
TITLE= Cmpd 171, +MSn(808.5962), 10.2 min
PEPMASS=808.59621	10514

304.85881	724	
335.90190	544	
483.88961	292	
567.05598	904	
639.24313	902	
712.88412	524	
714.29145	1329	
735.04112	1599	
751.09980	2334	
761.80884	5356	1+
765.89403	1962	
769.84228	2109	
771.59731	1834	
773.77907	3554	1+
775.93944	3654	
782.64641	6604	
787.57164	3718	1+
791.07412	21511	1+
793.50517	2312	
795.34217	1984	
795.88927	2182	
821.29532	297	
825.23136	414	
872.90510	604	
END IONS

###FS:    #m/z: 864.5524 #charge-128
###MaxRes:#m/z:   0.0000 #charge-128
###MS: 620/
###MSMS: 621/
BEGIN IONS
TITLE= Cmpd 172, +MSn(864.5524), 10.2 min
PEPMASS=864.55245	15070

378.08994	332	
666.66635	605	
692.43934	294	
712.68082	357	
732.03502	545	
757.25409	1074	
776.10454	2592	
779.64429	2289	
801.43187	3092	
809.89899	1276	
812.95655	1027	
815.43919	994	
818.24835	3991	1+
824.04386	1125	
825.42716	3084	
828.53168	13774	1+
831.11328	3703	
834.43555	1679	
835.73093	1236	
837.64608	4152	
838.81435	7130	1+
841.96898	2568	1+
845.67796	427	
847.40593	2379	1+
1101.69894	554	
END IONS

###FS:    #m/z: 972.6071 #charge-128
###MaxRes:#m/z:   0.0000 #charge-128
###MS: 620/
###MSMS: 622/
BEGIN IONS
TITLE= Cmpd 173, +MSn(972.6071), 10.2 min
PEPMASS=972.60713	32539

323.20495	1139	
324.50274	3116	2+
450.43260	862	
486.30988	1067	
487.91194	769	
491.09013	337	
646.85089	574	
648.88392	1802	
809.49641	447	
810.50704	577	
811.04848	879	
825.24094	3219	
882.45936	502	
926.42830	2714	
930.69814	2004	
934.37547	2732	
937.05484	2564	
938.64331	2794	
940.92967	3064	
944.43899	6052	
945.88726	2839	
947.69805	2567	
949.05507	1204	
951.31363	2259	
952.67350	1607	
955.30719	4252	
958.11482	2782	
959.43760	1222	
1123.31236	259	
1834.76445	347	
END IONS

###FS:    #m/z: 821.7660 #charge-128
###MaxRes:#m/z:   0.0000 #charge-128
###MS: 623/
###MSMS: 624/
BEGIN IONS
TITLE= Cmpd 174, +MSn(821.7660), 10.3 min
PEPMASS=821.76597	28032

415.90709	1249	
420.03458	488	
465.03198	352	
706.48601	317	
765.50829	2662	
768.30699	742	
774.76319	2602	
778.64232	4498	
781.30581	2019	
782.93451	1541	1+
786.44897	2594	
787.77179	1794	
788.09247	2210	
790.29761	5017	
793.60818	4322	
794.06587	2187	
795.84866	2899	
798.69720	406	
801.69869	4144	
803.03448	404	
803.68610	9258	1+
806.49979	3676	
807.03916	12544	
809.08957	4190	
811.64504	4577	
1065.07832	1814	
1179.85459	1844	
1190.44857	1442	
1217.31335	1125	
END IONS

###FS:    #m/z: 883.0012 #charge-128
###MaxRes:#m/z:   0.0000 #charge-128
###MS: 623/
###MSMS: 625/
BEGIN IONS
TITLE= Cmpd 175, +MSn(883.0012), 10.3 min
PEPMASS=883.00116	29527

324.89425	972	
539.88795	319	
634.05035	2619	
669.23806	854	
769.69628	324	
792.48679	307	
811.83916	4124	
818.08992	1324	
828.30662	1554	
832.83478	1087	
836.49948	12144	
842.66539	2492	
844.27720	3599	
845.70967	1497	
847.19592	3638	1+
848.63150	4829	
849.94005	1329	
851.29430	2037	
854.21272	2894	
860.36958	3774	
865.26285	969	
866.33449	7034	
868.15390	2487	
869.97625	2412	
871.32404	4571	1+
992.91299	1022	
1052.30382	594	
1055.43689	252	
1125.40922	414	
1170.51641	344	
END IONS

###FS:    #m/z: 793.2373 #charge-128
###MaxRes:#m/z:   0.0000 #charge-128
###MS: 626/
###MSMS: 627/
BEGIN IONS
TITLE= Cmpd 176, +MSn(793.2373), 10.3 min
PEPMASS=793.23730	26208

370.95467	819	
396.84957	3163	1+
426.03254	386	
528.91388	1641	
647.88604	335	
651.07821	334	
661.10619	1032	
703.70401	2165	1+
733.30499	1323	
747.30304	934	
747.83031	2137	
752.14376	4493	1+
754.83540	482	
756.03007	3223	1+
758.67271	7032	1+
763.38722	2349	
763.78258	2315	
764.49001	2127	1+
767.69206	1847	
769.92287	6063	1+
773.23060	719	
776.08052	6455	
779.87110	2288	
798.10142	970	
802.31233	592	
817.63420	366	
929.91885	1431	
END IONS

###FS:    #m/z: 969.4860 #charge-128
###MaxRes:#m/z:   0.0000 #charge-128
###MS: 626/
###MSMS: 628/
BEGIN IONS
TITLE= Cmpd 177, +MSn(969.4860), 10.3 min
PEPMASS=969.48605	9863

324.64808	1492	
601.43743	304	
635.63607	1869	
684.68557	382	
772.01924	357	
781.83340	399	
849.14962	2269	
911.13823	3484	
920.64906	3192	
922.49216	6721	1+
926.45368	2864	
929.64495	5044	
935.85292	947	
939.03551	1797	
941.26876	2399	
942.98236	5568	1+
947.17707	9567	2+
949.99834	4549	
951.47005	4243	1+
956.44587	2729	
959.63264	1547	
992.51116	837	
1408.07648	1754	
END IONS

###FS:    #m/z: 798.5104 #charge-128
###MaxRes:#m/z:   0.0000 #charge-128
###MS: 629/
###MSMS: 630/
BEGIN IONS
TITLE= Cmpd 178, +MSn(799.0286), 10.4 min
PEPMASS=798.51040	47984

272.93535	358	
454.64714	338	
600.07535	1654	
617.24277	644	
681.23409	758	
707.30040	429	
719.68223	322	
723.09714	1494	
728.64296	4774	
732.04190	7890	
734.64223	992	
737.50052	1631	1+
745.87830	2042	
748.64753	1432	
749.89096	4468	1+
754.04126	2644	
755.92925	2723	
758.66436	2202	
761.27134	911	
763.75506	1419	
764.12360	1248	
765.43671	1462	
776.07911	2868	
780.85896	324	
782.02527	5224	
786.03574	1997	
1020.52423	869	
1043.43773	2359	
1059.22394	1771	
1315.28922	379	
END IONS

###FS:    #m/z: 950.6576 #charge-128
###MaxRes:#m/z:   0.0000 #charge-128
###MS: 629/
###MSMS: 631/
BEGIN IONS
TITLE= Cmpd 179, +MSn(950.6576), 10.4 min
PEPMASS=950.65760	14355

774.67232	564	
860.66031	4057	
889.50267	1434	
890.85054	2467	
894.58460	4614	
908.11247	2393	1+
912.10504	999	
912.62485	1959	
915.06397	3504	
918.32069	1479	
919.81972	1059	
920.49403	4427	
922.31969	2067	
927.19052	5851	1+
928.85166	3166	1+
1164.58262	1597	
END IONS

###FS:    #m/z: 841.1221 #charge-128
###MaxRes:#m/z:   0.0000 #charge-128
###MS: 632/
###MSMS: 633/
BEGIN IONS
TITLE= Cmpd 180, +MSn(841.1221), 10.4 min
PEPMASS=841.12210	37442

383.16931	1269	
498.64957	369	
582.09248	549	
665.01791	1052	
693.05404	424	
732.13066	537	
757.82203	404	
777.86045	1587	
784.83850	1882	
787.84195	4842	
791.72587	1922	
792.21242	1737	
793.80128	3495	1+
797.70433	6399	
800.31073	1919	
802.06870	5273	1+
806.06454	4338	1+
808.78788	3242	
810.85743	4524	1+
815.20130	2069	
816.09916	3766	1+
818.38001	5791	1+
822.56599	3033	1+
824.24452	254	
827.34331	5824	
989.24035	277	
END IONS

###FS:    #m/z: 967.4278 #charge-128
###MaxRes:#m/z:   0.0000 #charge-128
###MS: 632/
###MSMS: 634/
BEGIN IONS
TITLE= Cmpd 181, +MSn(967.4278), 10.4 min
PEPMASS=967.42781	10074

482.03452	847	
492.64391	1154	
737.83457	879	
753.23822	254	
874.42962	1399	
890.94422	1329	
911.44062	532	
916.31087	2617	
921.31081	1584	
924.90236	1257	
933.11754	1464	
936.43785	2204	
941.84723	2817	
944.40743	2954	
948.09451	1277	
948.57899	3888	1+
951.07888	457	
953.63622	2189	
954.45024	9236	1+
1152.23498	2119	
1596.64447	789	
END IONS

###FS:    #m/z: 772.8757 #charge-128
###MaxRes:#m/z:   0.0000 #charge-128
###MS: 635/
###MSMS: 636/
BEGIN IONS
TITLE= Cmpd 182, +MSn(772.8757), 10.5 min
PEPMASS=772.87574	21224

286.84217	551	
334.48030	717	
491.03730	1867	
558.96264	666	
583.23229	1527	
601.02513	542	
653.43326	782	
673.32553	627	
687.72155	330	
701.23486	747	
703.03372	355	
704.51801	1622	
708.30511	899	
712.29287	3353	
717.83827	3514	
726.14777	3047	
727.69463	3204	1+
734.43937	477	
739.90787	1142	
743.54646	3946	1+
746.69380	1845	
747.93714	2393	1+
751.37229	1026	
753.09888	523	
755.11429	3083	
755.42616	5161	1+
759.25120	6506	1+
760.97392	1314	
1142.43863	589	
END IONS

###FS:    #m/z: 972.6276 #charge-128
###MaxRes:#m/z:   0.0000 #charge-128
###MS: 635/
###MSMS: 637/
BEGIN IONS
TITLE= Cmpd 183, +MSn(972.6276), 10.5 min
PEPMASS=972.62761	32307

482.03636	1224	
484.77719	404	
486.15714	2486	2+
646.57390	1713	1+
648.84056	1069	
789.88119	472	
809.33922	1127	
811.14839	877	
822.71223	312	
888.83354	424	
892.69415	1782	
911.51656	1302	
915.35042	2039	
919.64611	2682	
926.58366	2288	1+
933.25546	1224	
935.12398	1949	
936.61904	3389	
939.30565	1187	
941.69650	867	
945.84926	3904	
948.69213	1382	
950.64615	4082	
953.44772	3012	
954.20030	6003	1+
1127.65352	1797	
END IONS

###FS:    #m/z: 972.5293 #charge-128
###MaxRes:#m/z:   0.0000 #charge-128
###MS: 638/
###MSMS: 639/
BEGIN IONS
TITLE= Cmpd 184, +MSn(972.5294), 10.5 min
PEPMASS=972.52934	15354

324.88801	1199	
332.03433	604	
485.89186	1317	
649.23505	1247	
738.69270	479	
809.79065	367	
811.29993	816	
856.35750	1512	
875.04049	892	
883.04439	1538	
913.04111	3832	
918.65665	1162	
923.69973	3510	
927.26165	1287	
929.92821	1275	
939.32879	926	
946.70179	2612	
948.11208	2529	
954.41444	2859	1+
1210.69047	1437	
END IONS

###FS:    #m/z: 1090.9215 #charge-128
###MaxRes:#m/z:   0.0000 #charge-128
###MS: 638/
###MSMS: 640/
BEGIN IONS
TITLE= Cmpd 185, +MSn(1090.9215), 10.5 min
PEPMASS=1090.92152	9758

389.92649	709	
409.11789	537	
529.23159	1029	
540.83330	1759	
704.68024	334	
983.11304	607	
987.10179	324	
1028.32446	1552	
1036.47911	997	
1039.25040	2249	
1044.66564	2102	
1045.21546	1377	
1048.90156	2324	
1052.70951	1767	
1066.83434	1734	
1068.44590	2452	
1071.33715	2477	
1072.89451	2082	
1073.64000	612	
1076.63251	1309	
1328.03735	1072	
END IONS

###FS:    #m/z: 1002.4383 #charge-128
###MaxRes:#m/z:   0.0000 #charge-128
###MS: 641/
###MSMS: 642/
BEGIN IONS
TITLE= Cmpd 186, +MSn(1002.4384), 10.5 min
PEPMASS=1002.43833	22430

497.84749	467	
574.01677	437	
586.09396	417	
648.29693	602	
855.05150	554	
863.68290	1689	
910.81730	1307	
914.23084	604	
940.51799	4139	
941.84455	3592	
947.72313	2297	
956.67302	809	
960.55455	1589	
961.01798	2963	1+
964.67388	419	
967.90282	3186	1+
969.48260	1974	
973.82873	5844	1+
978.67300	1917	
984.25898	2882	
985.52417	2391	1+
991.39988	3307	
1033.51782	734	
END IONS

###FS:    #m/z: 1009.4455 #charge-128
###MaxRes:#m/z:   0.0000 #charge-128
###MS: 641/
###MSMS: 643/
BEGIN IONS
TITLE= Cmpd 187, +MSn(1009.0508), 10.5 min
PEPMASS=1009.44549	36657

325.04841	834	
729.01072	1147	
800.44196	359	
811.18652	1079	
851.89776	399	
917.23842	517	
932.49443	1374	
937.32683	702	
953.24568	2247	
954.51680	1502	
954.91571	5281	1+
956.64264	2804	
959.34439	2277	
967.31212	842	
979.31252	957	
987.34202	2584	
989.14771	2777	
991.68032	3269	1+
994.13230	1489	
1002.35679	1132	
END IONS

###FS:    #m/z: 643.3924 #charge-128
###MaxRes:#m/z:   0.0000 #charge-128
###MS: 644/
###MSMS: 645/
BEGIN IONS
TITLE= Cmpd 188, +MSn(643.3924), 10.6 min
PEPMASS=643.39239	32291

210.83280	1194	
330.89652	397	
393.89374	562	
440.03806	1284	
463.11094	497	
483.05057	412	
495.84813	1659	
503.05947	884	
522.44349	1086	1+
539.11048	959	
542.63067	569	
570.44788	497	
573.11688	457	
578.72539	3284	
581.06038	1859	
582.71347	1696	1+
591.03900	974	
597.46262	2087	
599.25099	1492	
602.25091	1599	
604.84758	4907	
605.95875	4321	1+
612.88946	1167	
617.93022	1509	
618.32519	1992	
620.85442	4191	1+
623.35551	2189	
624.16398	7636	1+
626.83596	1489	
628.44750	5343	1+
630.51390	7253	1+
795.90585	904	
810.07983	637	
939.43820	322	
1130.89816	1052	
END IONS

###FS:    #m/z: 959.6859 #charge-128
###MaxRes:#m/z:   0.0000 #charge-128
###MS: 644/
###MSMS: 646/
BEGIN IONS
TITLE= Cmpd 189, +MSn(959.6859), 10.6 min
PEPMASS=959.68585	26919

491.05524	509	
616.59854	952	
857.43143	872	
862.64068	1419	
871.69783	1442	
879.03288	1079	
880.53662	1772	
883.03473	414	
883.66337	2327	
895.50328	677	
897.82689	1642	
907.14391	1719	
911.50371	2922	
913.03646	779	
914.08376	3519	
915.41072	4076	1+
921.20392	1609	
924.30674	2533	1+
928.51774	1294	
930.33496	1467	
931.81014	2237	
934.24482	1919	
935.02565	6593	1+
937.86331	1092	
939.25835	8053	2+
941.73160	6084	
981.23262	1484	
1250.30585	714	
END IONS

###FS:    #m/z: 934.3974 #charge-128
###MaxRes:#m/z:   0.0000 #charge-128
###MS: 647/
###MSMS: 648/
BEGIN IONS
TITLE= Cmpd 190, +MSn(934.3974), 10.6 min
PEPMASS=934.39738	25433

564.70075	542	
650.08960	334	
726.64930	914	
756.92372	1257	
772.14083	557	
806.90678	267	
853.08316	1004	
854.96118	1287	
859.09463	487	
860.63703	1017	
866.25644	437	
872.83284	1589	
876.29581	5429	1+
884.11719	467	
886.30065	1067	
888.04204	789	
889.90830	1607	
895.08172	884	
900.04414	3154	
906.49064	982	
909.45060	1252	
911.55374	10055	1+
914.80982	2169	
916.41521	4451	1+
919.67211	5378	1+
947.49435	379	
998.23883	1297	
1066.88922	599	
1614.31307	532	
END IONS

###FS:    #m/z: 959.7759 #charge-128
###MaxRes:#m/z:   0.0000 #charge-128
###MS: 647/
###MSMS: 649/
BEGIN IONS
TITLE= Cmpd 191, +MSn(959.7759), 10.6 min
PEPMASS=959.77592	27189

473.75550	304	
566.69623	257	
621.50994	1189	
693.88562	582	
797.64673	634	
821.24169	1097	
825.43580	344	
846.28653	557	
875.82284	989	
900.83657	2561	1+
907.43826	1732	
913.31440	1299	
917.54988	957	
924.58257	2461	1+
929.10451	3339	
931.71165	1462	
934.10377	827	
934.94467	11493	2+
936.02461	8948	1+
938.56003	1149	
940.18205	2228	1+
942.59678	6751	1+
950.27170	1372	
1300.45965	482	
END IONS

###FS:    #m/z: 799.5322 #charge-128
###MaxRes:#m/z:   0.0000 #charge-128
###MS: 650/
###MSMS: 651/
BEGIN IONS
TITLE= Cmpd 192, +MSn(799.5322), 10.7 min
PEPMASS=799.53218	33348

456.03196	756	
571.05808	254	
610.03470	964	
633.11554	502	
634.51255	269	
695.49377	514	
697.70064	806	
707.46037	1174	
732.65562	624	
737.53686	557	
752.71439	6273	
753.26658	3737	
754.63519	267	
756.10956	1647	1+
764.25618	2497	
768.83338	1777	
772.32479	3464	1+
773.90109	2375	
776.59327	5523	1+
779.80465	3731	1+
781.34480	4348	1+
918.31032	1064	
949.88577	330	
1241.06921	265	
END IONS

###FS:    #m/z: 933.1358 #charge-128
###MaxRes:#m/z:   0.0000 #charge-128
###MS: 650/
###MSMS: 652/
BEGIN IONS
TITLE= Cmpd 193, +MSn(933.1359), 10.7 min
PEPMASS=933.13583	32984

519.23554	489	
764.03896	934	
797.50305	412	
825.71098	3527	
839.09978	797	
859.32008	2317	
871.84586	3314	
882.05906	754	
883.69939	2792	
885.09284	2437	
901.84509	3004	
911.29707	2037	
911.77485	4616	1+
914.81702	4129	1+
917.57177	1509	
940.70933	627	
1112.70939	1642	
END IONS

###FS:    #m/z: 928.2423 #charge-128
###MaxRes:#m/z:   0.0000 #charge-128
###MS: 653/
###MSMS: 654/
BEGIN IONS
TITLE= Cmpd 194, +MSn(927.9222), 10.7 min
PEPMASS=928.24230	31964

264.31649	279	
361.69378	467	
396.48931	1052	
398.84458	522	
440.83956	2067	
529.19159	797	
657.68817	392	
658.95095	1262	1+
663.05763	1162	
717.92038	502	
739.03247	387	
792.32660	1321	1+
798.63407	302	
844.04395	3362	
888.59209	6901	1+
890.24067	3109	
893.45025	2174	
896.16561	4386	1+
899.46039	1877	
900.02388	1434	
910.24170	607	
910.97053	6366	1+
1191.84282	2919	
END IONS

###FS:    #m/z: 1027.7520 #charge-128
###MaxRes:#m/z:   0.0000 #charge-128
###MS: 653/
###MSMS: 655/
BEGIN IONS
TITLE= Cmpd 195, +MSn(1027.7520), 10.7 min
PEPMASS=1027.75200	52688

464.23346	697	
527.63117	1032	
537.73280	917	
630.58644	1444	
901.64106	1902	
909.63447	1767	
910.23593	262	
941.80822	2066	1+
969.41072	1422	
978.65803	2359	
983.88862	419	
986.65846	854	
990.75461	1039	
992.44150	714	
994.46425	1044	
996.64448	2367	
1004.24833	2077	
1010.25039	4654	
1015.69215	1612	
END IONS

###FS:    #m/z: 927.5853 #charge-128
###MaxRes:#m/z:   0.0000 #charge-128
###MS: 656/
###MSMS: 657/
BEGIN IONS
TITLE= Cmpd 196, +MSn(927.5853), 10.8 min
PEPMASS=927.58533	16817

394.54647	550	
396.64905	715	
510.76542	507	
515.03459	1138	
527.43222	1659	
529.03300	771	
661.74272	436	
758.24324	365	
791.73190	614	
851.27984	844	
869.10835	2141	
884.10344	530	
894.12216	2348	
896.71556	1649	
898.84087	5194	
903.68574	702	
907.33851	669	
910.90961	1027	
911.43251	2629	
914.51444	1557	
926.31707	312	
966.11661	695	
1054.08161	383	
END IONS

###FS:    #m/z: 984.2408 #charge-128
###MaxRes:#m/z:   0.0000 #charge-128
###MS: 656/
###MSMS: 658/
BEGIN IONS
TITLE= Cmpd 197, +MSn(984.2408), 10.8 min
PEPMASS=984.24076	50139

419.10198	492	
568.68140	324	
584.70334	1624	
623.65645	1374	
649.43833	1889	
662.03153	374	
700.20000	417	
708.90982	1062	
718.04197	3227	
766.24886	2724	
793.28717	317	
845.63202	1259	
847.48836	477	
850.87460	479	
865.43299	1442	
867.13699	337	
887.21142	1504	1+
896.86180	1927	
920.25510	1764	
923.71635	1359	
925.43876	1622	
937.10759	1604	
940.33475	1712	
944.85560	1749	
947.15556	4317	
948.44504	2742	
950.37348	1917	
950.94986	922	
953.04227	2687	
956.84060	4359	
959.84577	2164	
962.83986	2089	
965.90207	2069	
969.64954	1707	
971.52597	1164	
995.84209	2252	
1286.64160	517	
1549.23922	727	
END IONS

###FS:    #m/z: 817.1374 #charge-128
###MaxRes:#m/z:   0.0000 #charge-128
###MS: 659/
###MSMS: 660/
BEGIN IONS
TITLE= Cmpd 198, +MSn(817.1374), 10.8 min
PEPMASS=817.13742	36189

338.02995	352	
343.03713	272	
473.46000	1382	
612.06573	259	
682.68504	274	
720.67975	947	
742.64319	1599	
748.05451	824	
758.64532	539	
759.24849	3089	
777.10333	2002	
779.03591	297	
782.25206	2142	
782.83333	382	
786.44074	1164	
788.49779	404	
790.23581	4922	
793.91536	3072	
797.65593	9825	1+
800.73648	2827	
803.64405	4708	1+
1069.48247	459	
1129.03609	907	
END IONS

###FS:    #m/z: 826.1389 #charge-128
###MaxRes:#m/z:   0.0000 #charge-128
###MS: 659/
###MSMS: 661/
BEGIN IONS
TITLE= Cmpd 199, +MSn(826.1389), 10.8 min
PEPMASS=826.13891	41384

294.99292	954	
334.64163	917	
483.23292	1032	
515.03721	692	
558.62980	297	
596.84104	577	
626.89180	899	
666.44194	2297	
698.10686	662	
710.91271	1117	
721.23982	382	
732.68636	587	
735.84656	1614	
743.23948	1717	
754.24814	2309	
758.24709	649	
760.30249	459	
766.23886	1154	
773.23847	3299	
775.24798	834	
779.63351	1804	
789.29820	489	
791.24473	1019	
792.65251	1802	
796.83880	2337	
801.44225	2452	
802.96986	3661	1+
805.16289	10928	1+
808.31135	1747	
809.67403	2162	
950.05429	1999	
1384.85042	2064	
END IONS

###FS:    #m/z: 910.3362 #charge-128
###MaxRes:#m/z:   0.0000 #charge-128
###MS: 662/
###MSMS: 663/
BEGIN IONS
TITLE= Cmpd 200, +MSn(910.3362), 10.9 min
PEPMASS=910.33616	20748

378.62566	679	
391.11272	257	
568.65241	267	
614.05795	1374	
648.43715	494	
716.23209	314	
795.63275	332	
814.28753	877	
832.04582	3654	
855.23906	432	
861.49814	2079	
863.30222	3082	
864.91868	2189	
868.24636	2977	
872.06012	2304	
877.28332	602	
880.26904	2804	1+
883.31075	2684	
886.93522	2394	
888.37118	8287	
891.84687	2944	1+
894.23718	829	
1088.72558	2197	
1322.68967	532	
1405.56996	379	
END IONS

###FS:    #m/z: 986.3484 #charge-128
###MaxRes:#m/z:   0.0000 #charge-128
###MS: 662/
###MSMS: 664/
BEGIN IONS
TITLE= Cmpd 201, +MSn(986.3484), 10.9 min
PEPMASS=986.34845	12022

287.03969	979	
453.87873	869	
586.68391	552	
704.23791	389	
858.06413	369	
893.03794	722	
919.22211	1332	
951.08971	1759	
956.09531	2367	
962.46509	1477	
965.33342	3514	
965.68387	3257	
968.17636	4219	
973.91261	1152	
1011.58227	442	
1154.29737	252	
1291.24554	2557	
1466.24286	1617	
END IONS

###FS:    #m/z: 692.3108 #charge-128
###MaxRes:#m/z:   0.0000 #charge-128
###MS: 665/
###MSMS: 666/
BEGIN IONS
TITLE= Cmpd 202, +MSn(692.3108), 10.9 min
PEPMASS=692.31079	15889

219.90019	617	
321.01076	1032	
336.46805	379	
359.28578	277	
368.89122	502	
373.24314	1462	
421.29759	882	
440.03580	1049	
473.43209	429	
498.15755	1002	
513.63222	699	
526.10401	1412	
526.79671	899	1+
531.11858	1867	
545.83275	332	
558.36702	314	
560.03421	252	
574.89651	317	
593.67976	337	
603.90587	399	
625.64122	1512	
627.64179	1347	
631.23656	2154	
633.03532	1002	
637.11846	2092	
639.23681	2164	
641.30733	1312	
647.33786	5399	
653.04009	1787	
656.36849	1138	1+
658.79591	6646	1+
661.30429	987	
662.86447	1042	
664.31746	2464	
666.10451	427	
666.62872	1017	
667.90076	2069	
669.29781	7077	1+
673.23951	964	
674.25797	7763	2+
677.05714	1677	
680.90308	954	
799.83884	932	
914.35085	574	
915.76096	907	
934.51278	759	
END IONS

###FS:    #m/z: 935.4198 #charge-128
###MaxRes:#m/z:   0.0000 #charge-128
###MS: 665/
###MSMS: 667/
BEGIN IONS
TITLE= Cmpd 203, +MSn(935.4199), 10.9 min
PEPMASS=935.41985	40525

268.83114	282	
573.85567	719	
651.43688	429	
689.71443	444	
737.24417	989	
744.03210	867	
840.20879	1436	1+
846.55260	499	
849.10939	524	
867.44971	3579	1+
877.26880	1447	
884.03810	2499	
888.70927	872	
896.22276	1887	
899.40000	622	
906.35242	2799	1+
908.52476	1794	
911.45685	2099	
915.29565	759	
916.91833	3472	
1113.31840	1007	
1635.53513	1004	
END IONS

###FS:    #m/z: 877.7623 #charge-128
###MaxRes:#m/z:   0.0000 #charge-128
###MS: 668/
###MSMS: 669/
BEGIN IONS
TITLE= Cmpd 204, +MSn(877.7623), 10.9 min
PEPMASS=877.76231	9549

429.30052	1229	
606.17976	959	
714.44706	765	
727.03226	464	
744.83563	1029	
801.51178	332	
806.70856	2304	
811.72771	3087	1+
819.24005	1463	
828.28277	1307	
837.24756	3372	1+
844.09747	1543	
849.13060	909	
851.03675	5023	1+
856.66734	3896	
857.04859	1851	
860.47178	1654	
863.63913	3891	
865.46796	737	
944.64641	1614	
1242.14546	1899	
END IONS

###FS:    #m/z: 916.1963 #charge-128
###MaxRes:#m/z:   0.0000 #charge-128
###MS: 668/
###MSMS: 670/
BEGIN IONS
TITLE= Cmpd 205, +MSn(916.1963), 11.0 min
PEPMASS=916.19629	35265

492.23313	1304	
689.66627	732	
752.35362	414	
761.91384	1324	
764.36462	884	
771.34859	604	
816.83778	339	
850.49072	1222	
858.73473	644	
867.29874	789	
872.81960	3464	
875.44411	1914	
877.03525	1702	
877.62377	2104	
885.38698	1286	1+
886.95195	2031	1+
890.23146	392	
899.39997	4903	1+
END IONS

###FS:    #m/z: 953.4643 #charge-128
###MaxRes:#m/z:   0.0000 #charge-128
###MS: 671/
###MSMS: 672/
BEGIN IONS
TITLE= Cmpd 206, +MSn(953.4643), 11.0 min
PEPMASS=953.46431	26584

444.87979	759	
484.42109	509	
549.09700	887	
594.90092	320	
615.70741	609	
641.49192	822	
648.30346	817	
652.90385	559	
657.32240	336	
659.98870	885	
701.23714	307	
743.23492	537	
802.58209	427	
816.05116	917	
821.26609	922	
834.76053	549	
882.63493	2033	
889.91325	2086	
899.29569	437	
901.03669	2624	
907.76304	3458	1+
925.37004	789	1+
932.34444	2535	
936.31156	1293	
940.99084	1562	
942.88952	1079	
1042.23141	484	
1082.50318	432	
1275.89151	637	
END IONS

###FS:    #m/z: 964.1815 #charge-128
###MaxRes:#m/z:   0.0000 #charge-128
###MS: 671/
###MSMS: 673/
BEGIN IONS
TITLE= Cmpd 207, +MSn(964.1815), 11.0 min
PEPMASS=964.18145	3948

317.90344	709	
451.89248	1122	
494.64348	472	
625.34374	649	
643.74019	907	
697.36171	929	
701.03980	674	
822.68644	729	
856.87072	742	
903.90695	1532	
910.20216	2074	
913.44231	1962	
916.97816	367	
920.00877	562	
922.15747	3669	1+
925.01875	2214	
928.69127	2483	1+
931.79541	2344	
933.24555	4642	
936.03774	659	
937.69411	2927	
940.06772	1492	
942.43530	5221	1+
946.70259	774	
953.04153	3639	
955.48794	539	
1113.28519	629	
1154.69845	492	
1532.24908	1604	
1584.85133	252	
END IONS

###FS:    #m/z: 693.3505 #charge-128
###MaxRes:#m/z:   0.0000 #charge-128
###MS: 674/
###MSMS: 675/
BEGIN IONS
TITLE= Cmpd 208, +MSn(693.3505), 11.0 min
PEPMASS=693.35050	30567

199.63471	1247	
380.63787	543	
456.83518	634	
459.03765	418	
489.83712	754	
495.85329	781	
511.03370	1703	1+
518.43266	292	
563.30017	693	
575.65669	1139	
606.30890	532	
611.24796	2930	
632.61603	2533	1+
636.29591	1169	
641.10612	396	
642.31642	1917	
643.78652	512	
647.32703	954	
649.83850	2290	
653.06790	2748	1+
656.44289	4363	1+
657.85235	1750	1+
659.63011	3054	1+
664.54938	1627	
669.80569	5959	1+
672.23188	327	
674.15475	2774	
675.50759	7736	1+
678.49899	1043	
700.03838	670	
792.23636	261	
840.64473	388	
852.04582	604	
978.43442	1132	
1059.05989	406	
END IONS

###FS:    #m/z: 981.3872 #charge-128
###MaxRes:#m/z:   0.0000 #charge-128
###MS: 674/
###MSMS: 676/
BEGIN IONS
TITLE= Cmpd 209, +MSn(981.3872), 11.0 min
PEPMASS=981.38720	28364

324.83694	1022	
396.65199	259	
454.14856	849	
540.03342	324	
584.23277	512	
595.77516	832	
614.29864	434	
672.78866	749	
718.23685	1312	
755.29663	479	
819.90000	499	
834.29793	742	
835.82088	1032	
844.79448	282	
872.63346	1117	
887.16907	1077	
896.88791	1019	
926.64094	2859	
933.64386	2769	
942.31818	689	
944.43591	297	
951.71218	1059	
955.70350	597	
957.44721	1282	
960.31291	1312	
960.95570	2483	1+
967.44334	2294	
968.85149	2469	
1223.71000	1579	
1228.91501	479	
1281.83120	599	
1301.95279	1644	
END IONS

###FS:    #m/z: 601.1931 #charge-128
###MaxRes:#m/z:   0.0000 #charge-128
###MS: 677/
###MSMS: 678/
BEGIN IONS
TITLE= Cmpd 210, +MSn(601.1931), 11.1 min
PEPMASS=601.19310	38241

189.71110	2677	
191.51835	919	
195.69011	444	
198.83622	427	
286.62638	759	
300.88784	444	
304.94614	1449	
335.20260	397	
353.62815	1439	
370.69924	769	
383.91206	799	
395.11447	609	
403.44275	639	
415.83180	1417	
420.03269	769	
422.08289	2773	1+
459.23289	967	
483.24428	442	
489.24110	1834	
497.72540	2408	2+
501.86419	1024	
504.29816	577	
508.53439	1989	1+
515.96847	839	
541.53785	3796	1+
544.08797	312	
545.12303	2494	
547.04202	492	
550.83268	529	
551.30916	4136	1+
555.09160	554	
560.15213	5211	1+
561.52505	4482	
563.32272	694	
565.83887	1187	
567.03155	3106	1+
570.13157	4785	2+
574.49553	1309	1+
578.06737	2599	
579.36960	844	
581.14271	2943	1+
583.20705	5872	
585.25442	1369	
587.41473	3422	
605.12811	319	
619.83452	482	
624.06140	857	
645.83577	527	
675.23509	329	
680.03823	649	
725.33114	1601	1+
762.01012	1429	
765.10689	924	
780.16710	1661	1+
782.42412	2524	
783.69120	459	
809.25169	884	
813.04553	489	
897.51259	924	1+
934.23786	902	
940.43378	714	
950.55200	1014	1+
976.44441	1401	1+
978.43102	474	
994.44351	14683	1+
1011.54094	537	
1012.45614	16059	1+
END IONS

###FS:    #m/z: 918.3380 #charge-128
###MaxRes:#m/z:   0.0000 #charge-128
###MS: 677/
###MSMS: 679/
BEGIN IONS
TITLE= Cmpd 211, +MSn(918.3380), 11.1 min
PEPMASS=918.33798	28538

527.87216	479	
586.32385	727	
648.06088	1089	
704.28366	302	
715.65093	342	
717.12158	1197	
802.30252	277	
831.29482	1369	
833.63846	529	
843.03893	689	
866.64573	1689	
872.83537	1507	
880.05763	2739	
886.97208	3918	1+
891.83737	1749	
895.03248	294	
899.24589	2862	
1114.63248	507	
1303.77332	812	
1350.50090	514	
1512.64630	352	
END IONS

###FS:    #m/z: 601.2300 #charge-128
###MaxRes:#m/z:   0.0000 #charge-128
###MS: 680/
###MSMS: 681/
BEGIN IONS
TITLE= Cmpd 212, +MSn(601.2300), 11.1 min
PEPMASS=601.23005	24059

189.70929	4204	
205.03039	307	
222.83270	779	
236.84082	312	
238.75573	802	
304.83779	1292	
371.09853	719	
389.23226	364	
390.88858	457	
402.16573	474	
419.91316	589	
422.02276	2037	
427.13197	1206	2+
446.85616	514	
471.08131	367	
483.97727	312	
497.14897	2478	1+
500.89049	432	
501.62419	2863	1+
505.04244	922	
506.77107	3894	1+
509.19396	1838	1+
525.23865	3087	
528.03626	902	
531.08558	1254	
551.50036	1607	
554.80116	1121	1+
561.09631	434	
562.84198	4197	
564.90690	557	
567.31728	577	
568.36788	1586	1+
570.73310	1727	
571.42701	1212	
572.98351	3228	1+
576.64553	1214	1+
578.02599	549	
580.23915	469	
582.22091	842	
583.20079	8483	1+
585.93963	3718	1+
588.28113	3678	1+
589.89683	522	
592.12511	892	
606.69269	919	
624.35850	1266	1+
626.25998	764	
657.22431	1474	
669.03934	457	
675.84054	312	
679.24122	574	
693.22537	537	
724.61242	509	1+
750.09456	1227	
762.30758	547	
780.25159	1559	
782.39949	949	1+
824.68790	304	
857.23938	2267	
879.40971	392	
897.36891	2031	1+
932.04819	1347	
950.10250	1067	
994.46437	4533	1+
997.31133	954	
1012.47062	9246	1+
1015.43942	809	
1038.35973	349	
END IONS

###FS:    #m/z: 860.0090 #charge-128
###MaxRes:#m/z:   0.0000 #charge-128
###MS: 680/
###MSMS: 682/
BEGIN IONS
TITLE= Cmpd 213, +MSn(860.0090), 11.1 min
PEPMASS=860.00904	20147

320.32917	414	
478.88704	712	
701.03487	574	
766.78905	397	
791.86391	1009	
793.50034	349	
802.10236	484	
810.92216	1287	
812.19661	1622	
817.97150	1354	
823.66369	2292	
825.10539	744	
826.48219	6284	1+
835.54460	5031	1+
838.29518	1007	
840.99942	689	
842.26875	3118	1+
847.86172	2057	
957.20585	857	
1083.84240	1789	
1264.39709	542	
END IONS

###FS:    #m/z: 639.6652 #charge-128
###MaxRes:#m/z:   0.0000 #charge-128
###MS: 683/
###MSMS: 684/
BEGIN IONS
TITLE= Cmpd 214, +MSn(639.6652), 11.2 min
PEPMASS=639.66522	76100

186.71220	722	
194.83249	414	
217.11646	803	
219.83779	502	
221.22385	1172	
230.62593	304	
231.23547	732	
242.87395	426	1+
250.63409	421	
272.86201	368	
276.49558	340	
293.29577	257	
312.56100	388	
314.04020	999	
328.78616	4685	
329.26207	19397	1+
331.50655	4221	1+
348.24670	279	
349.37540	1183	1+
351.67716	1041	1+
355.14635	270	2+
358.23219	734	
376.04166	1492	
391.37354	522	1+
404.27743	934	
405.11292	12088	2+
407.75386	3240	
409.04282	2429	1+
410.71617	2727	1+
412.55766	848	2+
414.91017	379	
424.72533	428	2+
431.08924	644	
436.83614	919	
445.25949	469	
450.89831	800	
462.24265	332	
487.43712	697	
530.03628	361	
537.61465	689	1+
541.95193	591	
553.05439	2636	
564.84799	859	
574.07026	304	
577.04387	2875	1+
585.87510	1548	
586.18797	1479	1+
592.47321	1624	
594.23796	367	
602.26967	2871	1+
603.47778	580	
605.17214	722	
606.46768	2502	
609.03645	1329	
612.63258	1101	
614.15189	2415	1+
616.84160	4222	
619.47267	3698	1+
620.90034	4626	1+
624.99876	3932	
652.15181	482	
662.23673	1320	
666.35806	833	1+
692.83287	439	
729.28327	1664	
768.20487	621	
790.04268	2729	
937.09768	838	
989.03214	1382	
1092.43657	747	
END IONS

###FS:    #m/z: 810.5110 #charge-128
###MaxRes:#m/z:   0.0000 #charge-128
###MS: 683/
###MSMS: 685/
BEGIN IONS
TITLE= Cmpd 215, +MSn(810.5110), 11.2 min
PEPMASS=810.51102	14546

254.83398	342	
324.89052	1724	
360.16006	509	
397.90253	344	
483.27952	1251	1+
484.34668	1521	2+
484.88104	1081	1+
487.27247	1431	2+
499.03043	874	
528.08580	454	
587.84160	539	
647.04155	729	
661.23171	329	
678.84578	3234	
729.22667	1142	
732.17380	1937	
738.50436	1692	
743.71550	1319	
750.84420	1127	
753.55360	2311	1+
765.53158	1254	
766.92563	2104	1+
771.14740	3951	1+
776.04191	504	
778.05424	1587	
780.76451	4176	1+
782.51101	2079	
784.30787	1349	
788.63763	1972	
791.98922	5038	2+
794.70771	609	
797.31726	6790	1+
830.24614	702	
1047.63491	402	
1147.80670	1344	
END IONS

###FS:    #m/z: 949.1383 #charge-128
###MaxRes:#m/z:   0.0000 #charge-128
###MS: 686/
###MSMS: 687/
BEGIN IONS
TITLE= Cmpd 216, +MSn(949.1382), 11.2 min
PEPMASS=949.13827	10426

343.83953	272	
529.20319	762	
626.23306	537	
661.23816	534	
821.44270	679	
866.72593	1129	
885.43547	1349	
908.37641	957	
913.24066	1412	
913.83093	437	
914.98718	1854	
920.45665	2417	
922.77898	579	
924.90974	4046	1+
932.32873	1689	
934.64561	3212	
971.04646	367	
999.34801	1039	
1088.55061	372	
END IONS

###FS:    #m/z: 1087.7207 #charge-128
###MaxRes:#m/z:   0.0000 #charge-128
###MS: 686/
###MSMS: 688/
BEGIN IONS
TITLE= Cmpd 217, +MSn(1087.7207), 11.2 min
PEPMASS=1087.72074	26863

659.60803	742	
677.43383	1224	
753.51780	397	
833.25407	1179	
905.90681	1167	
986.28614	1147	
995.83704	264	
1026.70722	1579	
1028.84167	1542	
1032.71604	839	
1045.04959	3169	
1047.03566	1647	
1059.49234	347	
1061.24315	3357	
1061.80313	467	
1131.43839	462	
1524.13761	997	
1886.56913	619	
END IONS

###FS:    #m/z: 639.6786 #charge-128
###MaxRes:#m/z:   0.0000 #charge-128
###MS: 689/
###MSMS: 690/
BEGIN IONS
TITLE= Cmpd 218, +MSn(639.6786), 11.3 min
PEPMASS=639.67864	30853

323.10347	1194	
329.83454	297	
417.03547	509	
447.03362	809	
492.99513	546	1+
495.09751	474	
508.65302	427	
521.50690	689	
521.85839	554	
522.90447	552	
523.84424	1739	
541.10903	307	
542.10076	1063	1+
553.32386	1809	
561.23326	844	
572.51893	377	
592.23502	1517	
593.49838	727	
595.01580	1804	
596.60123	1669	
598.24279	2757	
601.10469	1749	
604.66008	564	
607.45314	697	
611.07698	1187	
614.70414	597	
616.84438	1557	
618.30273	1937	
621.55094	1282	
622.29792	7523	1+
624.63732	532	
627.25372	1127	
END IONS

###FS:    #m/z: 1011.2552 #charge-128
###MaxRes:#m/z:   0.0000 #charge-128
###MS: 689/
###MSMS: 691/
BEGIN IONS
TITLE= Cmpd 219, +MSn(1011.2552), 11.3 min
PEPMASS=1011.25517	31728

565.70812	1047	
669.10352	1107	
689.82391	592	
825.17942	654	
850.42351	1047	
870.63508	332	
876.03254	1524	
879.23733	2427	
909.91980	717	
923.69303	589	
967.84530	1259	
969.45520	3372	
977.64361	1174	
983.64080	459	
984.71203	2324	
990.43856	1792	
1255.49711	372	
END IONS

###FS:    #m/z: 794.1047 #charge-128
###MaxRes:#m/z:   0.0000 #charge-128
###MS: 692/
###MSMS: 693/
BEGIN IONS
TITLE= Cmpd 220, +MSn(794.1047), 11.3 min
PEPMASS=794.10467	27213

290.10888	472	
315.69485	1517	
321.25902	692	
325.02963	414	
360.52653	279	
394.53986	679	
396.77111	4026	1+
418.24944	644	
462.30641	374	
493.41124	252	
499.09289	394	
512.10142	407	
526.27898	1496	1+
528.81261	1114	
530.02481	1059	
549.05343	1539	
551.43313	994	
625.96504	864	
642.72056	387	
646.71163	379	
658.57780	3490	1+
661.28228	432	
662.84565	1134	
681.07619	544	
684.88395	319	
694.30416	1054	
709.63482	427	
729.24020	2137	
732.10000	379	
736.43786	1009	
739.11750	957	
742.89881	3019	
749.28696	392	
753.44529	4117	
758.41057	1711	1+
766.19456	1359	
766.75481	744	
771.30095	1832	
772.88248	1081	1+
775.07719	2954	
775.59127	3399	1+
779.50023	3954	
781.10012	1942	
828.64742	2839	
876.30925	374	
1060.31931	1319	
1350.09460	702	
END IONS

###FS:    #m/z: 991.6149 #charge-128
###MaxRes:#m/z:   0.0000 #charge-128
###MS: 692/
###MSMS: 694/
BEGIN IONS
TITLE= Cmpd 221, +MSn(991.6149), 11.3 min
PEPMASS=991.61488	28828

325.23282	382	
647.98949	871	1+
666.56577	2878	1+
804.86715	1284	
829.24072	2751	1+
850.32410	927	
903.68830	437	
919.84802	2334	
937.65330	1374	
941.37916	2234	
943.69132	1162	
946.43886	2889	1+
950.24422	2704	
972.65964	1409	1+
979.44221	1624	
1116.51535	432	
1154.88427	322	
1164.01852	294	
1232.43220	297	
END IONS

###FS:    #m/z: 422.5137 #charge-128
###MaxRes:#m/z:   0.0000 #charge-128
###MS: 695/
###MSMS: 696/
BEGIN IONS
TITLE= Cmpd 222, +MSn(422.5137), 11.4 min
PEPMASS=422.51373	7143

133.89896	452	
144.94414	1463	
173.68934	284	
206.23907	797	
208.78212	1599	
248.79261	667	1+
264.88716	1245	
268.83399	254	
276.85180	1239	1+
279.91933	757	1+
285.83170	430	
288.85396	2560	1+
290.77282	3159	
291.96782	3520	1+
302.77354	7192	1+
306.30399	2771	2+
311.46964	1924	1+
315.74940	688	
321.83935	1485	1+
323.81569	1100	1+
327.87079	1257	1+
331.87490	1816	1+
336.09077	657	
345.84415	671	1+
347.67459	2246	2+
350.18848	893	1+
353.03226	286	
358.83333	1047	
360.16567	917	
368.66412	1050	
371.02215	872	
376.08115	2327	1+
379.76034	954	
385.90931	2176	2+
387.95244	875	
390.03888	1906	
399.94997	1539	1+
402.12740	2191	1+
403.96855	2518	
405.03603	4498	1+
410.91829	734	
412.00558	3042	1+
413.92159	1936	
421.77321	873	
431.63595	522	
444.09100	387	
472.42553	509	
482.23742	2794	
606.29005	739	
800.43488	517	
END IONS

###FS:    #m/z: 708.5485 #charge-128
###MaxRes:#m/z:   0.0000 #charge-128
###MS: 695/
###MSMS: 697/
BEGIN IONS
TITLE= Cmpd 223, +MSn(708.5485), 11.4 min
PEPMASS=708.54849	14401

316.93186	269	
318.04018	572	
382.91099	697	
466.69680	612	
471.13966	324	
486.47700	284	
502.17531	497	
506.83931	434	
509.90274	667	
529.83511	432	
545.29474	357	
549.03518	789	
574.04367	1672	
589.09711	677	
600.55833	494	
607.05015	274	
629.64176	2832	
658.29302	1994	
678.11131	1737	
680.62217	862	
684.51312	849	
687.23826	1239	
689.37347	4256	1+
691.22875	4337	
695.30421	2554	
729.26485	1049	
880.43827	687	
968.58067	997	
1052.89811	469	
END IONS

###FS:    #m/z: 675.5466 #charge-128
###MaxRes:#m/z:   0.0000 #charge-128
###MS: 698/
###MSMS: 699/
BEGIN IONS
TITLE= Cmpd 224, +MSn(675.5466), 11.4 min
PEPMASS=675.54661	13793

344.29612	435	
349.23499	1519	
427.12947	558	
489.03318	734	
508.64436	684	
528.84922	357	
548.89835	534	
558.04377	474	1+
564.50099	1277	
569.92904	922	
577.09344	611	
582.43272	661	
588.84446	1552	
590.88909	1202	
600.63856	1102	
604.35192	455	
629.30116	1087	
633.04161	2884	
634.69228	399	
637.00102	1670	1+
642.89838	2085	
648.90011	1047	
652.21119	1149	
653.67728	1483	
657.14726	2606	1+
659.05326	2440	
663.61820	2722	
708.03319	394	
785.89843	412	
794.28861	407	
END IONS

###FS:    #m/z: 988.4499 #charge-128
###MaxRes:#m/z:   0.0000 #charge-128
###MS: 698/
###MSMS: 700/
BEGIN IONS
TITLE= Cmpd 225, +MSn(988.4499), 11.4 min
PEPMASS=988.44986	16812

591.35503	1958	1+
644.43262	1494	
712.05910	794	
753.05154	999	
757.03689	252	
823.11804	2951	1+
870.63321	949	
894.46235	804	
915.64085	3102	
922.94603	1277	
939.21234	1774	
953.46399	567	
958.65986	1819	
967.54524	4131	1+
974.89973	2169	
978.50535	1379	
1023.44470	839	
END IONS

###FS:    #m/z: 498.7155 #charge-128
###MaxRes:#m/z:   0.0000 #charge-128
###MS: 701/
###MSMS: 702/
BEGIN IONS
TITLE= Cmpd 226, +MSn(498.7155), 11.4 min
PEPMASS=498.71548	26625

147.69484	947	
174.65050	1117	
184.89217	1182	
246.43157	689	
265.83894	544	
271.18091	1148	2+
275.69752	524	
285.89037	747	
306.68784	444	
310.98442	407	
327.08686	422	
332.92708	779	
336.00813	1731	1+
344.85760	532	
353.23100	652	
363.36418	1499	
364.73659	1001	1+
367.00665	1069	1+
368.90506	1387	
370.63174	1164	
374.03551	1019	
376.04214	1019	
378.90352	1112	
379.98003	3608	1+
382.85326	2106	1+
386.83483	1107	
388.53736	6214	
390.48540	587	
397.64169	1684	
405.88549	417	
406.91133	2454	
408.17978	736	1+
413.32296	929	
415.25463	657	
416.63629	1734	
417.90369	762	
435.89740	977	
443.27945	546	1+
448.95956	659	
453.10070	1201	1+
456.08464	599	
461.24119	1549	
463.09022	617	
464.03675	2169	
469.64263	667	
471.29210	2311	1+
475.12299	567	
476.97008	1666	2+
478.98348	1262	
479.57029	4616	1+
481.13222	9104	1+
482.67664	732	
483.70081	2491	1+
487.31515	2918	2+
488.63747	1034	
538.18140	439	
572.44319	872	
584.45720	729	
608.10652	597	
615.92262	1442	
673.84035	567	
725.42384	1976	1+
735.28612	1257	
767.29028	422	
769.50219	1042	
775.31404	879	1+
779.28079	824	1+
801.71041	822	
812.42994	2707	1+
END IONS

###FS:    #m/z: 652.7966 #charge-128
###MaxRes:#m/z:   0.0000 #charge-128
###MS: 701/
###MSMS: 703/
BEGIN IONS
TITLE= Cmpd 227, +MSn(652.7966), 11.4 min
PEPMASS=652.79657	24304

325.63953	272	
352.08184	274	
361.17118	297	
425.16546	297	
426.10373	829	
458.03305	924	
475.63831	422	
487.15592	1787	
504.14159	749	
533.90343	367	
577.48601	317	
583.05681	1849	
592.83165	727	
594.89422	867	
598.89802	449	
600.88174	294	
606.63285	724	
607.89130	1114	
609.48400	539	
615.46354	287	
618.30681	992	
620.35152	3694	
624.10062	1307	
625.83947	637	
629.55890	1914	
631.13718	1584	
634.37824	557	
639.16819	3798	1+
658.86089	407	
670.32333	304	
750.23778	1547	
872.43598	814	
887.69917	912	
1188.43083	662	
END IONS

###FS:    #m/z: 740.6800 #charge-128
###MaxRes:#m/z:   0.0000 #charge-128
###MS: 704/
###MSMS: 705/
BEGIN IONS
TITLE= Cmpd 228, +MSn(740.6801), 11.5 min
PEPMASS=740.68004	22667

265.93529	322	
410.03115	562	
542.86444	639	
592.89132	254	
622.83748	1004	
624.12536	1447	1+
643.86154	322	
648.53944	1179	
658.10952	1179	
673.83772	2642	
675.48803	1167	
679.74948	1071	
684.64479	2081	
686.37323	1262	
688.77495	1565	1+
695.24255	2639	
700.79956	378	1+
703.86667	467	
707.83826	1569	
708.40749	257	
711.43719	376	
712.19988	3899	1+
717.64110	1204	
718.93155	3877	
721.53472	449	
722.38366	1880	
727.75868	6847	1+
785.90135	680	
937.88774	652	
1016.31749	497	
END IONS

###FS:    #m/z: 890.7121 #charge-128
###MaxRes:#m/z:   0.0000 #charge-128
###MS: 704/
###MSMS: 706/
BEGIN IONS
TITLE= Cmpd 229, +MSn(890.7122), 11.5 min
PEPMASS=890.71215	13278

402.06104	277	
690.06811	567	
787.64805	354	
793.62789	813	1+
823.83178	504	
836.03803	1659	
839.47226	1182	
854.04229	2454	
856.52018	262	
859.83565	1389	
871.09815	1307	
873.85333	1759	
933.28307	494	
1650.11922	487	
1677.63501	647	
END IONS

###FS:    #m/z: 639.6711 #charge-128
###MaxRes:#m/z:   0.0000 #charge-128
###MS: 707/
###MSMS: 708/
BEGIN IONS
TITLE= Cmpd 230, +MSn(639.6711), 11.5 min
PEPMASS=639.67110	17253

264.81654	2204	
281.83891	744	
283.11241	1441	1+
324.03312	549	
334.85867	282	
343.30029	402	
376.87339	382	
442.44545	1019	
451.29101	469	
486.43763	1514	
493.95161	282	
497.09424	299	
508.87311	949	1+
515.47011	402	
523.21862	1776	1+
528.09697	742	
534.10935	497	
547.63372	449	
549.90455	314	
559.03660	647	
560.43278	884	
562.23308	1019	
566.09251	334	
576.89367	532	
578.43864	544	
587.89465	372	
591.44037	544	
592.85805	1572	
593.98102	7658	1+
598.74475	1289	
600.40312	504	
606.01091	5531	1+
615.84891	622	
618.25147	3699	
620.00223	664	
620.95581	2326	1+
622.65489	3734	1+
628.84962	2062	
734.43415	357	
779.44146	819	
837.23725	284	
1011.53434	444	
1042.43156	609	
END IONS

###FS:    #m/z: 975.0519 #charge-128
###MaxRes:#m/z:   0.0000 #charge-128
###MS: 707/
###MSMS: 709/
BEGIN IONS
TITLE= Cmpd 231, +MSn(975.0519), 11.5 min
PEPMASS=975.05187	7799

571.64062	599	
577.50214	1064	
649.62374	559	
759.23092	257	
773.29378	422	
866.48107	422	
904.23834	997	
918.84624	2042	
939.27345	2104	
943.31396	939	
956.51063	1717	
957.90722	309	
1140.43134	644	
1504.63185	719	
END IONS

###FS:    #m/z: 400.7278 #charge-128
###MaxRes:#m/z:   0.0000 #charge-128
###MS: 710/
###MSMS: 711/
BEGIN IONS
TITLE= Cmpd 232, +MSn(400.7278), 11.6 min
PEPMASS=400.72776	13750

125.84949	317	
134.90242	289	
145.03353	452	
154.03212	1214	1+
182.84871	828	2+
188.63309	849	
198.65801	699	
210.83447	1082	
214.74554	294	
223.74273	993	1+
225.55153	1532	
226.90364	732	
227.82696	1541	1+
239.09754	747	
240.79274	2494	
242.79878	3134	1+
246.83323	572	
257.75652	1044	
263.00968	1932	
264.80947	314	1+
268.46348	1537	
269.83483	294	
275.03495	1202	
279.63025	404	
283.08320	1431	1+
284.98013	707	
286.85378	1942	
288.44886	1833	2+
289.90595	392	
294.23808	737	
296.34579	1609	2+
296.90881	1151	1+
298.89245	614	
302.77603	1296	2+
305.05476	1844	1+
306.47773	334	
308.63243	482	
311.88429	599	
317.35193	1904	1+
325.49512	631	2+
326.71084	439	
328.88341	584	1+
333.20541	901	1+
337.92116	939	1+
340.90457	1121	1+
351.07695	374	
356.03660	1099	
357.30590	334	
360.03718	622	
364.63750	2382	
367.08531	431	2+
368.31521	1382	
375.16261	1829	1+
377.44267	1457	
379.93099	4456	1+
382.22856	3592	
382.94862	5006	1+
384.75696	2434	1+
387.34384	607	
391.47069	2727	
402.64570	1362	
404.03021	1142	
406.03423	339	
410.09079	594	
416.56469	644	2+
459.08970	714	
478.52084	1319	
530.52162	2197	
547.03599	997	
557.10801	819	
585.25997	532	
617.63407	434	
657.64216	1114	
666.43898	497	
END IONS

###FS:    #m/z: 879.6861 #charge-128
###MaxRes:#m/z:   0.0000 #charge-128
###MS: 710/
###MSMS: 712/
BEGIN IONS
TITLE= Cmpd 233, +MSn(879.6862), 11.6 min
PEPMASS=879.68614	21641

733.83636	1027	
777.64922	1077	
794.86628	894	
805.96315	1647	
832.51022	2194	
837.15262	5699	1+
856.26162	714	
859.84321	804	
860.52887	3936	1+
870.70581	757	
992.30143	1007	
END IONS

###FS:    #m/z: 499.0305 #charge-128
###MaxRes:#m/z:   0.0000 #charge-128
###MS: 713/
###MSMS: 714/
BEGIN IONS
TITLE= Cmpd 234, +MSn(499.0305), 11.6 min
PEPMASS=499.03052	5647

189.69682	374	
231.03581	644	
249.69035	777	
260.83408	809	
275.90107	274	
277.83237	347	
321.03454	549	
334.00395	1022	
338.30267	577	
346.93640	519	
349.08945	422	
353.73928	1206	1+
356.94360	522	
364.82493	1309	
366.89273	1666	2+
369.93359	527	
379.03271	1247	
380.90450	1595	1+
387.91229	722	
392.03254	917	
393.83053	1059	
397.23722	1064	
398.77379	1094	
407.03608	2317	
410.43548	769	
422.95614	1894	
426.10630	747	
427.89861	632	
436.09245	809	
445.30000	377	
452.97311	1231	2+
455.84377	292	
461.90527	2061	1+
464.49947	787	
472.38797	1198	1+
477.89903	599	
478.66735	3146	1+
480.98553	5807	1+
484.34446	1911	1+
489.69651	1042	
528.44714	1487	
536.61411	654	1+
562.09320	432	
573.05966	269	
589.29707	609	
593.13209	389	
654.23590	667	
713.23038	792	
738.09831	802	
752.49402	604	
812.40610	1126	1+
814.12570	384	
END IONS

###FS:    #m/z: 809.3809 #charge-128
###MaxRes:#m/z:   0.0000 #charge-128
###MS: 713/
###MSMS: 715/
BEGIN IONS
TITLE= Cmpd 235, +MSn(809.3809), 11.6 min
PEPMASS=809.38091	9194

292.88023	349	
317.09613	1199	
324.44112	532	
373.85344	409	
469.06757	267	
529.04988	644	
570.88185	597	
607.43533	1114	
631.32575	337	
653.24671	1504	
687.90257	489	
693.06695	347	
703.90036	804	
712.29767	439	
716.44529	727	
772.43158	1059	
775.23925	447	
776.49697	1562	
782.42390	1467	
787.44775	414	
792.24023	1162	
793.48621	2266	1+
798.90896	1537	
948.46347	1392	
968.89029	657	
970.83314	287	
1082.86654	747	
END IONS

###FS:    #m/z: 527.8826 #charge-128
###MaxRes:#m/z:   0.0000 #charge-128
###MS: 716/
###MSMS: 717/
BEGIN IONS
TITLE= Cmpd 236, +MSn(527.8826), 11.7 min
PEPMASS=527.88259	24432

210.52850	372	
239.08970	682	
247.83756	541	
259.06011	1194	
272.03608	1167	
289.50912	329	
292.63459	1322	
304.89581	542	
310.84466	413	
313.04707	1152	
322.70581	282	
340.04423	785	
350.89366	332	
361.08403	592	
367.03603	507	
368.04100	1359	
370.97113	1258	1+
377.03303	576	
380.89203	345	
383.96452	844	
387.13027	2167	
390.27496	474	
393.27058	1703	1+
394.33556	1539	2+
396.28127	2573	2+
398.29253	1259	
409.03707	1912	
410.88515	848	
424.03823	364	
427.03548	690	
432.09687	932	2+
434.68883	261	
438.12517	1088	
442.08623	287	
445.62094	1158	1+
453.12815	437	
470.23523	874	
475.83979	4272	
478.83601	2621	1+
482.10183	723	1+
485.63208	1009	
487.36680	2467	
490.61603	571	
492.30400	3797	1+
498.49129	357	
500.20127	2086	1+
501.63487	3956	1+
504.44255	2941	
506.97905	1545	
509.02067	4143	1+
511.37741	4933	
515.55142	3401	
516.88335	3636	
518.25565	1519	
592.24526	533	
593.63710	902	
617.23843	924	
672.08352	467	
682.11124	282	
739.14743	617	
753.32006	769	
787.63037	837	
END IONS

###FS:    #m/z: 805.3112 #charge-128
###MaxRes:#m/z:   0.0000 #charge-128
###MS: 716/
###MSMS: 718/
BEGIN IONS
TITLE= Cmpd 237, +MSn(805.3112), 11.7 min
PEPMASS=805.31124	18396

244.90428	747	
565.95426	509	
657.18660	557	
706.29369	644	
707.63779	1284	
744.15087	1827	
765.90549	1249	
768.14429	1629	
776.70676	917	
785.07213	259	
786.71682	684	
791.29639	1359	
793.04179	1527	
795.23567	1252	
804.39825	1469	
849.69381	1232	
935.45516	1199	
939.03554	2129	
END IONS

###FS:    #m/z: 527.0349 #charge-128
###MaxRes:#m/z:   0.0000 #charge-128
###MS: 719/
###MSMS: 720/
BEGIN IONS
TITLE= Cmpd 238, +MSn(527.0349), 11.7 min
PEPMASS=527.03486	17549

169.60752	384	
185.71302	499	
220.63748	499	
229.89462	432	
237.88930	469	
240.99317	424	
251.62727	376	1+
264.03989	289	
269.23280	367	
283.09579	607	
289.66598	1044	
315.90900	444	
319.05268	917	
335.04185	359	
339.07037	307	
354.11431	579	
355.08453	1329	
361.63490	317	
369.23742	796	1+
379.10531	392	
380.73671	659	
385.23390	914	
387.02832	1357	
394.90953	904	
397.89832	284	
403.04931	402	
412.44456	3714	
417.83812	327	
427.94563	744	1+
430.06341	1246	1+
444.63717	1329	
457.64645	1629	
461.83384	1307	
465.03136	414	
468.89314	382	
476.04083	2927	
477.30593	2689	
484.63672	289	
488.49533	554	
492.65079	2037	
499.15082	3161	1+
502.62020	462	
503.79133	4019	1+
505.33016	3279	
506.38127	489	
506.85360	1166	1+
509.30896	7828	1+
513.09543	654	
514.90660	1827	
515.80408	3286	1+
527.03743	1754	
536.03648	1314	
544.29220	274	
547.63163	719	
634.12206	462	
658.11391	479	
765.10202	1769	
792.04780	277	
893.44032	629	
END IONS

###FS:    #m/z: 639.7578 #charge-128
###MaxRes:#m/z:   0.0000 #charge-128
###MS: 719/
###MSMS: 721/
BEGIN IONS
TITLE= Cmpd 239, +MSn(639.7578), 11.7 min
PEPMASS=639.75780	42531

238.69633	747	
267.98091	597	
297.83354	849	
346.31729	329	
395.14422	1272	
422.18075	1023	1+
462.89222	322	
472.16468	317	
480.84265	567	
492.89913	542	
494.05720	2111	1+
512.63526	679	
521.16493	2029	1+
529.37384	299	
542.66894	854	
549.06464	1752	
557.10630	747	
572.64220	1539	
581.06072	1222	
602.15302	1167	
606.99932	882	
608.03553	2587	
611.90521	1427	
613.87956	669	
617.43366	1999	
619.58293	1607	
619.98275	924	1+
622.08346	4928	1+
624.83452	847	
654.23547	467	
687.10556	324	
835.30044	922	
888.12577	532	
1075.52926	539	
1378.10592	779	
END IONS

###FS:    #m/z: 443.5765 #charge-128
###MaxRes:#m/z:   0.0000 #charge-128
###MS: 722/
###MSMS: 723/
BEGIN IONS
TITLE= Cmpd 240, +MSn(443.5764), 11.8 min
PEPMASS=443.57646	21345

170.83508	362	
194.80484	1108	
202.83307	446	
204.63711	437	
212.38305	324	
216.69056	297	
225.83564	962	
227.83423	642	
236.78863	680	
238.83400	332	
240.87528	1498	1+
243.13102	1176	2+
245.63360	438	
251.03598	433	
253.04149	649	
268.86598	1050	1+
270.78313	528	1+
280.84398	792	
284.89175	1877	1+
299.90952	2320	1+
303.20466	1455	
305.89760	322	
307.83311	521	
308.83772	2253	2+
310.83131	946	1+
312.67183	2173	2+
314.32029	2054	2+
317.38005	824	
319.84006	589	
324.05582	1107	2+
326.01492	1916	1+
328.69246	617	
332.18180	889	
338.83089	449	
340.83177	1068	
345.94387	1547	1+
352.91331	1005	1+
355.09229	587	
360.02116	1109	
362.80318	309	
367.06048	1129	
371.26723	590	2+
376.69257	847	
379.20640	879	1+
384.05530	751	1+
385.90038	1204	
388.17412	2288	1+
391.03235	642	
397.04511	782	
398.23806	2322	
404.45215	2064	
406.88574	1842	1+
410.68946	514	
412.69380	664	
419.83178	1471	
422.86498	1901	1+
424.45147	3971	1+
427.08177	2808	1+
430.41552	1670	1+
434.03092	640	
438.09812	1189	
441.83256	1497	
443.49414	272	
445.11775	282	
466.69328	985	
511.76667	325	
519.36691	464	
535.09405	443	
569.03692	670	
593.70522	801	
632.40176	584	
764.23318	352	
772.17470	932	
END IONS

###FS:    #m/z: 788.4597 #charge-128
###MaxRes:#m/z:   0.0000 #charge-128
###MS: 722/
###MSMS: 724/
BEGIN IONS
TITLE= Cmpd 241, +MSn(788.4597), 11.8 min
PEPMASS=788.45972	17474

611.23131	334	
617.63657	1137	
619.91047	517	
622.84038	524	
642.63302	354	
653.98629	2554	
675.83857	687	
680.90283	1064	
688.69638	659	
690.07532	1069	1+
707.24681	382	
726.82115	1411	1+
741.25392	814	
743.24742	392	
746.45016	2757	
751.24376	779	
763.30155	1367	
764.97601	1074	
766.87681	369	
768.20388	1089	
770.35351	1377	
770.81602	1124	
807.05247	2324	
1047.63883	1544	
1207.44381	1509	
END IONS

###FS:    #m/z: 942.1554 #charge-128
###MaxRes:#m/z:   0.0000 #charge-128
###MS: 725/
###MSMS: 726/
BEGIN IONS
TITLE= Cmpd 242, +MSn(942.1554), 11.8 min
PEPMASS=942.15539	7836

522.24700	1230	
627.70553	892	
753.24172	599	
791.37014	359	
795.08744	567	
823.83719	411	
837.29412	1162	
881.08979	1578	
882.43803	1439	
884.84692	1292	
887.30229	1374	
891.84248	932	
902.39439	1558	
913.43217	797	
917.03264	786	
921.83440	884	
924.11287	1272	
925.46242	670	
926.84128	1966	
1699.23828	804	
END IONS

###FS:    #m/z: 972.0917 #charge-128
###MaxRes:#m/z:   0.0000 #charge-128
###MS: 725/
###MSMS: 727/
BEGIN IONS
TITLE= Cmpd 243, +MSn(972.0917), 11.8 min
PEPMASS=972.09169	16829

324.71276	464	
385.48638	659	
560.05695	464	
613.17837	602	
847.17895	442	
856.48834	582	
866.64288	2259	
886.24944	2627	
894.50695	1094	
897.23988	2007	
904.63194	627	
916.63543	1062	
927.42491	1362	
934.90653	382	
938.64910	579	
951.28025	1297	
952.70000	324	
1148.31073	769	
1410.67778	812	
END IONS

###FS:    #m/z: 660.9488 #charge-128
###MaxRes:#m/z:   0.0000 #charge-128
###MS: 728/
###MSMS: 729/
BEGIN IONS
TITLE= Cmpd 244, +MSn(660.9488), 11.8 min
PEPMASS=660.94879	4558

248.83230	622	
322.87315	724	
329.91674	910	
333.23009	677	
353.90931	750	
394.68444	479	
396.30614	2761	
396.61571	1790	
400.43421	859	
428.30621	950	
448.04680	836	
457.83294	585	
462.30065	1425	
471.22325	537	
493.02402	674	
505.64331	1222	
508.23890	461	
517.03912	986	
525.68865	452	
527.23060	474	
528.96235	2661	1+
542.39659	500	1+
544.03501	614	
558.47273	851	
582.84050	1194	
591.03661	692	
594.43556	1148	
599.31008	1252	
602.31546	631	
606.70494	712	
611.84326	9681	
617.56226	1230	1+
619.19456	1108	
620.63534	472	
624.63464	595	
625.79787	1754	1+
628.30422	3557	
635.30223	822	
642.07209	2529	1+
643.73291	2414	
644.06457	1795	
645.16572	1431	1+
647.44515	1437	
648.70780	1537	
650.29572	1297	
651.29023	3440	1+
652.67298	810	
674.43229	557	
702.44663	1794	
726.70260	661	
738.50112	769	
849.43751	1006	
875.75137	1158	
889.12139	928	
929.25147	4130	
932.83747	1532	
964.32876	497	
END IONS

###FS:    #m/z: 958.0097 #charge-128
###MaxRes:#m/z:   0.0000 #charge-128
###MS: 728/
###MSMS: 730/
BEGIN IONS
TITLE= Cmpd 245, +MSn(958.0097), 11.9 min
PEPMASS=958.00973	19976

288.89949	349	
597.37689	597	
798.38500	592	
825.81657	678	1+
869.66461	1064	
924.10969	1857	
926.03595	522	
938.70179	1379	
1013.90390	1632	
1097.04918	339	
1249.03153	757	
1328.64012	259	
END IONS

###FS:    #m/z: 661.5950 #charge-128
###MaxRes:#m/z:   0.0000 #charge-128
###MS: 731/
###MSMS: 732/
BEGIN IONS
TITLE= Cmpd 246, +MSn(661.5950), 11.9 min
PEPMASS=661.59499	25715

203.89112	904	
240.79559	1332	
244.99460	829	
264.83931	727	
333.83088	887	
337.68889	1622	
361.03771	1207	
393.23622	1277	
402.13914	3521	1+
411.23370	1004	
457.98448	2619	1+
460.26049	3296	1+
467.03949	924	
469.29034	2119	
495.29499	757	
497.10686	772	
498.29849	1562	
515.69288	1491	1+
524.19046	1397	
526.63340	1252	
529.07921	822	
529.67895	3312	
545.48367	1301	1+
560.06286	688	1+
563.44067	3529	1+
568.98946	1868	1+
571.77515	1366	1+
580.64151	3559	
594.63798	1934	
601.63790	1802	
615.27140	1657	
620.76303	1751	1+
624.02450	1456	1+
626.10872	717	
630.83414	992	
637.17583	2041	1+
641.44429	1749	1+
643.41301	6100	1+
649.08097	1424	
651.44088	3291	1+
653.39245	1432	
692.41120	2659	1+
728.23836	662	
732.24062	1929	
736.26198	1074	
738.42316	2446	1+
753.29901	947	
762.26396	4432	
762.74365	3147	
789.46656	1984	
801.87106	874	
819.95025	1921	1+
822.25404	1559	
835.24118	929	
848.24399	1014	
875.86337	1681	1+
883.28208	3285	1+
901.13353	1148	1+
919.12876	1524	
919.79299	3686	1+
928.25093	6774	
932.71221	859	
933.24908	1664	
936.56081	1006	1+
942.68248	2841	1+
964.30913	1059	
1002.71130	847	
1036.43718	662	
1065.55378	732	
1162.49679	1019	
1306.86188	1052	
1435.52495	994	
1510.77565	1349	
1628.64904	832	
END IONS

###FS:    #m/z: 906.7939 #charge-128
###MaxRes:#m/z:   0.0000 #charge-128
###MS: 731/
###MSMS: 733/
BEGIN IONS
TITLE= Cmpd 247, +MSn(906.7939), 11.9 min
PEPMASS=906.79390	10663

745.02589	304	
830.23525	1789	
831.51170	1542	
837.10422	1134	
849.18834	727	
862.30626	492	
873.32643	1129	
880.71384	362	
888.45240	1074	
890.11748	1694	
892.44043	4867	
1069.51098	374	
1161.03926	1217	
1564.24603	2219	
END IONS

###FS:    #m/z: 425.1024 #charge-128
###MaxRes:#m/z:   0.0000 #charge-128
###MS: 734/
###MSMS: 735/
BEGIN IONS
TITLE= Cmpd 248, +MSn(425.1024), 11.9 min
PEPMASS=425.10236	16721

144.69416	759	
156.74525	1178	
159.83275	383	
194.77560	799	
208.83863	464	
222.74491	968	1+
224.89475	1459	
236.29684	1089	1+
238.90178	872	
241.63827	262	
244.84223	492	
246.24766	380	
247.70874	697	
264.89464	386	
266.81941	838	1+
269.84218	338	
272.87510	1493	1+
279.61634	761	2+
286.50860	502	
291.85927	479	
292.88089	1092	
294.86226	1739	
296.97463	413	
300.45623	1366	
306.93632	1526	
308.81546	394	
321.04364	752	
323.84149	1557	
325.83702	317	
326.89858	819	
329.89398	407	
334.77836	930	2+
349.03509	329	
350.89336	732	
354.19582	1981	1+
356.50489	847	
366.27193	1273	1+
367.31083	1621	2+
373.36240	965	2+
383.89775	1125	
388.00764	2472	1+
394.51513	1027	
397.44922	3517	
400.37752	1493	1+
403.92976	1877	1+
406.02703	4001	
407.69063	2126	
409.04160	2109	
410.69048	352	
411.75028	2542	
413.33294	1584	
414.89298	479	
415.54343	2689	
425.63340	469	
430.13838	694	
433.04575	1523	
503.48768	364	
515.83741	2441	
543.30525	724	
564.10669	904	
572.44846	339	
593.04755	347	
813.33930	280	
END IONS

###FS:    #m/z: 496.7718 #charge-128
###MaxRes:#m/z:   0.0000 #charge-128
###MS: 734/
###MSMS: 736/
BEGIN IONS
TITLE= Cmpd 249, +MSn(496.7719), 11.9 min
PEPMASS=496.77184	31058

153.63534	726	
204.57494	719	
225.44778	1135	
233.83960	2251	2+
240.89395	3218	1+
252.31959	1874	
257.85894	1967	1+
266.07282	1648	
297.97599	2591	1+
305.13700	1359	
310.04581	841	
321.34476	1486	
326.22808	853	1+
329.96758	2575	2+
331.73920	1154	
333.30230	1553	2+
345.07631	2502	
348.85810	1710	1+
365.86488	2181	2+
375.03102	701	
377.89302	1123	
379.04208	1717	1+
383.06221	1578	
386.51279	4657	
389.06985	1352	
391.34937	914	
393.07075	2107	
395.19290	866	2+
399.08435	4851	1+
404.63139	774	
411.13386	3702	
414.30140	904	
416.44065	1173	
423.92988	3881	1+
427.59961	1694	1+
430.14003	2090	2+
433.05220	4158	2+
436.08742	9316	2+
440.83705	1745	
441.68278	9236	
447.38029	2346	1+
449.91137	2864	2+
452.31056	1309	
456.38245	1258	
458.48232	1582	2+
460.04983	11159	1+
465.22112	1412	
468.84438	7594	2+
470.51496	2060	
473.41635	7254	2+
475.88686	3009	1+
476.91490	2735	2+
478.11966	5483	2+
479.42185	11177	2+
483.26330	6415	
485.26656	2147	
486.62863	2769	
499.24939	1414	1+
503.04838	858	1+
510.71626	1176	
513.28611	3728	1+
524.45887	2358	
525.84511	1894	
531.26763	19311	1+
533.37488	10864	1+
540.73284	1173	
578.22285	1399	
581.81216	957	
588.67298	864	
589.32104	3562	1+
597.78691	22470	1+
601.83557	1054	
617.43471	1247	
632.85228	1779	
651.83320	1693	
653.29692	22091	2+
660.39127	6678	1+
662.33185	37064	
663.83464	2290	
690.24232	1207	
699.83674	1746	
701.23469	1852	
708.89131	4454	
710.15570	684	1+
717.74946	8125	1+
726.70678	5519	
727.32739	7269	1+
771.52619	1284	1+
789.37853	2273	1+
882.63811	1615	
1141.29697	801	
END IONS

###FS:    #m/z: 496.4239 #charge-128
###MaxRes:#m/z:   0.0000 #charge-128
###MS: 737/
###MSMS: 738/
BEGIN IONS
TITLE= Cmpd 250, +MSn(496.4239), 12.0 min
PEPMASS=496.42392	37819

140.89389	902	
221.83787	1674	
240.84991	2591	
243.24061	1034	
251.83309	950	
256.83614	1030	
265.92951	1638	
268.23923	962	
287.92860	769	
294.83210	1151	
306.95089	2053	2+
321.91728	2186	1+
327.03512	882	
330.49527	5454	
339.29844	1057	
345.05575	2381	1+
350.08714	3689	2+
365.84500	839	
370.04939	2669	
376.91701	4518	1+
381.03682	1707	
386.08378	5116	2+
395.06727	7324	
401.09634	1432	
403.02522	1084	1+
429.16986	1467	1+
432.49145	1322	
435.03655	731	
435.85164	6537	1+
440.10426	830	
442.09701	5040	1+
448.86703	3140	1+
451.06853	699	
455.75225	1014	
458.09540	1239	
460.21175	12946	1+
467.43685	3133	
469.02691	4926	
471.48159	3557	
472.83135	4568	
476.97406	2753	1+
479.05382	8744	1+
484.83295	6013	
508.36837	2765	1+
514.26210	4336	1+
517.24596	909	
524.17667	4860	1+
531.20739	15692	1+
533.22425	13419	
534.66176	1686	
540.72190	2157	
580.23806	1802	
589.27127	2086	
597.75014	16757	
599.30118	2484	
626.90678	1412	
642.36791	1282	
644.78924	1497	
653.29622	5255	
660.32220	5243	1+
662.34037	33975	
663.82404	3811	1+
700.29257	1142	
708.77827	3203	
717.81170	8261	
718.21188	5011	1+
726.48677	12866	1+
744.64012	1724	
773.24757	1222	
821.84165	1022	
829.43317	1594	
844.39197	956	
END IONS

###FS:    #m/z: 523.3443 #charge-128
###MaxRes:#m/z:   0.0000 #charge-128
###MS: 737/
###MSMS: 739/
BEGIN IONS
TITLE= Cmpd 251, +MSn(523.3443), 12.0 min
PEPMASS=523.34428	30841

146.93224	1126	
159.83685	1291	
205.83669	515	
207.69234	559	
225.54084	1595	1+
246.08041	613	
250.93822	1057	1+
257.84689	869	
262.70101	682	
267.81582	1611	1+
274.49681	802	
285.87148	1195	
298.02004	482	1+
333.14776	2667	
335.97800	1970	1+
344.84426	867	
349.89466	3144	1+
356.03346	669	
357.96234	2553	1+
361.94830	2013	1+
362.90581	1619	2+
364.22335	1845	1+
366.12906	2163	2+
375.92376	2767	1+
390.02356	815	
391.51155	732	
400.24941	1856	2+
432.84368	767	
444.21119	1576	
449.70106	2642	1+
458.78722	11252	
460.34145	713	1+
464.17017	1198	
464.59330	1833	
479.44954	779	1+
481.72448	1224	
482.06981	1311	
483.27149	1008	2+
490.11065	1522	
493.63823	3267	
495.35471	2557	1+
498.88815	1340	
500.47777	1837	
500.88891	1279	
501.83344	1070	
503.29678	2512	
504.14421	5310	1+
506.16371	3810	
508.83682	6271	1+
512.25551	3378	
514.54469	2378	
526.43734	1017	
529.64070	857	
550.34146	1619	
556.14637	697	1+
566.38115	431	1+
579.55256	759	
584.35775	3480	1+
586.63844	1224	
602.63448	674	
610.44355	413	1+
646.28456	2449	1+
668.31796	739	
674.20971	1919	
679.31017	883	1+
695.27469	1924	1+
706.30402	1339	
713.30718	9387	1+
731.44330	2007	
745.65720	779	
749.23846	1784	
754.35319	2005	1+
760.48639	3028	1+
764.25126	2810	1+
772.62239	1192	
782.32456	2294	
783.45417	4373	1+
789.56839	634	
800.31912	3543	1+
803.73680	632	
853.34882	1431	1+
855.63966	2374	
863.22451	881	
866.44967	610	1+
871.49573	4458	1+
874.42240	1147	
881.48272	5431	1+
899.39465	8339	1+
END IONS

###FS:    #m/z: 472.7493 #charge-128
###MaxRes:#m/z:   0.0000 #charge-128
###MS: 740/
###MSMS: 741/
BEGIN IONS
TITLE= Cmpd 252, +MSn(472.7493), 12.0 min
PEPMASS=472.74926	20041

197.84091	372	
221.89074	527	
241.63605	282	
254.71583	567	
269.91085	649	
297.81150	1126	1+
308.91159	1363	1+
311.93033	1314	1+
314.70971	444	
321.02360	752	
325.98633	777	
326.96383	3621	1+
332.94547	1654	
337.08412	607	
338.93088	729	
340.27699	718	2+
341.92878	1622	
342.84842	3184	1+
345.03396	912	
349.21500	2952	
351.89750	594	
352.99214	4133	1+
353.90426	2656	2+
355.24536	1273	2+
356.94174	922	
358.90174	882	
360.66190	312	
362.56634	1359	
366.10091	319	
370.90212	732	
373.85938	1246	1+
378.48994	2106	2+
382.27840	1534	2+
383.43321	376	2+
389.03688	597	
390.89444	674	
396.09551	504	
397.78360	2441	2+
401.10529	2410	1+
406.59046	7858	1+
409.46362	351	1+
413.12396	432	
415.19451	6379	
420.09924	992	
428.14801	427	
428.89825	1112	
431.17234	324	
433.59025	795	1+
442.23136	2859	
445.48984	279	
446.22218	4038	2+
450.17037	3171	1+
453.35235	3621	2+
455.15437	5220	1+
460.03554	494	
462.12440	859	
463.18170	2552	
475.48517	779	
485.44513	2509	
492.13374	882	
505.08952	1394	1+
511.83774	1074	
523.23979	4519	
548.71968	1034	
594.69575	637	
641.45241	1309	
643.24801	1742	
674.03566	527	
684.16133	753	1+
709.84901	2802	
720.52774	419	
742.40253	913	1+
END IONS

###FS:    #m/z: 523.3013 #charge-128
###MaxRes:#m/z:   0.0000 #charge-128
###MS: 740/
###MSMS: 742/
BEGIN IONS
TITLE= Cmpd 253, +MSn(523.3013), 12.0 min
PEPMASS=523.30134	91473

146.54909	694	
156.69861	629	
158.95520	1022	
168.80054	1139	
198.73159	1587	
239.89245	767	
246.11751	594	
268.08151	1256	2+
285.99291	1414	
287.80779	767	
297.70277	621	2+
309.44079	1509	
314.03238	574	
327.65095	577	
333.11644	4120	1+
335.55761	607	
338.29823	602	
340.70593	1464	
353.09470	1539	
360.03572	1347	
371.06535	1389	1+
377.58509	1976	1+
383.06590	3504	
390.04889	1824	
390.92314	3378	1+
399.98436	1214	
401.01984	3283	1+
416.30930	987	
424.63375	1377	
427.14112	2562	
433.05568	769	
439.05576	1672	
440.94625	601	2+
444.45865	1829	
453.07684	3046	1+
454.83425	884	
458.68173	18918	2+
466.42157	1022	1+
470.33838	2430	1+
474.12515	2264	
477.96719	1188	2+
479.23506	1031	1+
482.63613	944	
486.84914	927	
488.86416	874	
493.00274	1583	2+
495.16633	1871	2+
499.21757	2136	2+
500.63128	817	
501.73545	3022	
503.09158	573	1+
505.03104	8989	
507.14324	2447	
510.81905	2921	1+
514.30704	1937	
524.61208	639	
529.43853	622	
537.19905	709	1+
548.73521	1219	
566.34195	1701	1+
584.21547	1757	
602.44157	699	
628.55775	1626	1+
646.37198	4246	1+
653.27113	1086	1+
678.23817	629	
685.50776	1089	
695.26995	5560	1+
713.29628	7364	1+
725.50587	1082	
742.63369	509	1+
749.38981	1604	1+
760.36904	724	1+
770.37017	1522	
782.29734	6713	1+
800.29598	729	
801.54254	2634	1+
847.43511	1854	
852.57112	3538	1+
863.36756	1152	
871.65475	5551	1+
874.44800	607	
881.45320	2785	1+
899.51770	5978	1+
902.62028	934	
917.35953	996	1+
END IONS

###FS:    #m/z: 473.7486 #charge-128
###MaxRes:#m/z:   0.0000 #charge-128
###MS: 743/
###MSMS: 744/
BEGIN IONS
TITLE= Cmpd 254, +MSn(473.7486), 12.1 min
PEPMASS=473.74859	12247

133.69656	829	
156.70629	529	
174.70650	1381	1+
184.69557	3559	
195.98876	924	
198.89717	1113	1+
212.89980	889	
220.85343	2559	
225.86437	1326	1+
239.95818	764	
243.12244	416	2+
244.84080	3156	1+
250.89711	336	1+
262.91799	3187	
267.91546	1027	
286.81361	1866	1+
289.23959	572	
295.63110	1069	
304.11691	674	
309.01227	1817	
312.23940	1508	2+
315.01414	1164	
316.40859	3549	1+
326.90241	3172	
328.16004	2623	1+
331.84355	446	1+
336.99534	629	
339.89880	997	
341.14632	3313	1+
343.04568	6783	1+
344.70058	3654	2+
345.18662	2834	1+
349.17657	886	1+
351.03459	1247	
355.03677	727	
356.39284	679	2+
357.90363	737	
368.22511	3079	
370.52788	789	
372.06529	2529	
376.74524	854	
379.03162	739	
393.77137	822	
395.49892	1247	
404.44956	1994	
406.61412	6899	2+
408.48843	547	
413.11916	947	
415.25516	9457	
416.61003	1082	
420.02104	1319	
425.17051	1229	
425.43746	1114	
426.68345	752	
428.72399	1850	2+
435.06074	1074	
438.05111	1346	1+
440.39753	799	
442.07369	849	
444.39138	1436	1+
448.24444	552	
450.04355	1104	
452.56134	1961	1+
453.70966	1633	2+
455.07226	10603	1+
457.17320	8924	2+
459.14581	1512	
460.91225	1017	
464.32705	2571	2+
477.92448	1646	1+
493.90804	962	
503.23533	1037	
508.23791	677	
525.23509	1297	
528.34753	672	
628.68407	1159	
667.32188	589	
END IONS

###FS:    #m/z: 523.3036 #charge-128
###MaxRes:#m/z:   0.0000 #charge-128
###MS: 743/
###MSMS: 745/
BEGIN IONS
TITLE= Cmpd 255, +MSn(523.3036), 12.1 min
PEPMASS=523.30360	65123

180.86710	779	
194.83364	1382	
232.73865	852	
234.84308	1417	
246.13429	1301	1+
252.44189	932	
267.89559	1472	1+
274.87144	3184	1+
285.80893	1142	
296.36052	478	1+
297.38905	613	2+
297.88730	856	1+
333.15157	4657	
348.40173	1171	1+
360.31908	827	
363.03184	1009	
373.71389	2241	1+
381.75269	2966	1+
383.05523	1409	
391.11022	2326	1+
393.16387	2108	1+
403.37317	1194	
411.83458	1562	
424.11318	1579	
427.97822	802	
441.04498	2722	
446.16817	663	1+
449.27834	1244	
450.88387	1369	
458.69646	9817	
459.00693	6232	
468.96250	1186	1+
473.41322	774	
479.50356	2124	
483.05189	1229	
485.93082	2755	1+
489.10420	1302	
491.09918	1441	1+
493.68173	2656	2+
498.18463	699	2+
500.09609	714	
502.94624	3238	1+
504.74762	2484	
506.13417	5976	1+
510.96762	1967	
513.75976	1447	
514.12527	3736	1+
534.29692	1407	
544.04774	959	
548.08452	1202	
556.04326	944	
560.43074	982	
566.35922	1791	1+
584.20629	1476	1+
598.43153	757	
626.24983	909	
646.45317	5736	1+
668.63553	1014	
672.82908	1779	
680.04560	1029	
683.43666	1004	
685.49207	1147	
696.35049	1478	1+
713.35874	6632	1+
731.40223	1899	1+
740.61185	937	
742.46239	3037	1+
754.45447	702	
760.34734	2552	
762.46216	809	
764.41212	1259	1+
772.31278	1134	
782.41859	6364	1+
785.19615	764	
800.59630	3029	
818.43861	2029	
847.23010	2217	
871.16050	1189	
872.62091	1422	
881.31457	3393	1+
899.41426	5128	1+
END IONS

###FS:    #m/z: 640.7664 #charge-128
###MaxRes:#m/z:   0.0000 #charge-128
###MS: 746/
###MSMS: 747/
BEGIN IONS
TITLE= Cmpd 256, +MSn(640.7664), 12.1 min
PEPMASS=640.76639	21994

198.72712	614	
225.69523	479	
234.73440	379	
251.24906	592	
273.31152	364	
274.83711	1649	
292.68834	289	
309.03299	329	
314.08788	464	
328.06351	1019	
329.33043	2637	
330.02917	4941	1+
333.91056	932	
353.58254	1464	
356.80805	862	
392.23243	864	
402.44035	1039	
405.21573	1354	
406.52213	4621	1+
408.36502	2997	
410.02807	1101	1+
414.30963	757	
450.04437	1279	
463.83566	467	
466.11441	544	
491.11573	1692	
494.96670	471	1+
503.43630	984	
505.83804	264	
507.55044	417	
511.04397	2044	
519.66070	1474	
524.30065	719	
528.88040	407	
566.29527	734	
570.03590	1657	
574.90184	319	
576.43534	382	
589.63760	999	
591.83599	674	
598.64411	1359	
602.29751	359	
605.15206	5866	1+
608.17159	5237	
610.24030	1117	
611.90919	612	
614.16022	2337	
618.94900	986	1+
622.42622	3421	1+
624.89703	364	
628.50525	1467	
630.03844	2729	
667.25376	1099	
679.24987	312	
719.98557	2116	1+
1073.11238	1407	
END IONS

###FS:    #m/z: 670.2711 #charge-128
###MaxRes:#m/z:   0.0000 #charge-128
###MS: 746/
###MSMS: 748/
BEGIN IONS
TITLE= Cmpd 257, +MSn(670.2711), 12.1 min
PEPMASS=670.27108	21741

215.83623	832	
313.01859	1931	1+
359.93094	1274	
388.23649	747	
395.83764	777	
422.83934	602	
497.24893	707	
501.05284	1542	
503.90291	782	
505.84531	522	
510.34803	1238	1+
521.04208	894	
522.72887	1897	
539.16476	1614	1+
543.09255	502	
544.21305	833	1+
547.43965	1049	
554.48177	537	
556.12940	2116	1+
559.44528	889	
564.69341	1244	1+
568.15880	2334	1+
571.69565	584	
579.04798	1397	
580.91661	702	
583.50378	747	
586.07386	1227	
589.54808	599	
589.92044	2408	1+
594.87287	587	
599.27300	1319	
606.23609	567	
608.04126	2334	
613.84056	1077	
623.61749	2696	1+
631.25852	1869	
633.04694	1974	1+
642.07124	3264	
645.57641	3829	
647.29814	1039	
648.54993	1709	
651.23391	804	
652.70217	4972	
658.55441	1497	
679.26250	524	
680.62295	1179	
686.32360	1317	
691.34311	2016	1+
729.83711	1129	
743.52890	669	
748.37166	5561	1+
750.50306	2632	
778.41313	962	
821.44408	947	
830.43860	2009	
917.25949	652	
934.03171	1228	1+
992.62468	719	
994.32139	752	
1080.58653	1219	
1146.03282	567	
1149.52954	979	
1165.51132	944	
1167.56631	5651	1+
1224.59301	1823	1+
END IONS

###FS:    #m/z: 528.7671 #charge-128
###MaxRes:#m/z:   0.0000 #charge-128
###MS: 749/
###MSMS: 750/
BEGIN IONS
TITLE= Cmpd 258, +MSn(528.7671), 12.2 min
PEPMASS=528.76708	37680

153.88246	1444	
188.88352	1440	
228.62868	1918	
240.91191	2736	
245.76911	2548	1+
256.05331	795	1+
315.02596	1599	1+
342.22527	3060	1+
351.27773	1671	2+
369.85861	3295	
375.03906	1677	
378.05108	1098	
380.78824	1640	
387.20917	4249	1+
396.08072	1507	1+
397.08718	615	2+
402.31137	1534	2+
408.86293	1002	
410.12157	1846	1+
415.04835	998	
423.06956	1338	1+
430.87012	1780	
432.49695	895	
433.56122	2978	1+
436.57812	1826	1+
439.23634	1997	1+
445.23072	1070	
457.04144	1332	
463.85049	1049	
465.26902	1208	
466.57689	2449	
473.23735	1074	
474.68887	3117	2+
478.83629	1319	
481.48528	2025	1+
489.03871	4361	
492.10483	1872	
493.95618	2288	2+
499.89690	820	
503.23904	2412	
505.06427	1202	1+
507.03822	799	
507.74631	3671	1+
509.08581	1810	
510.12432	4428	1+
512.66701	2621	
515.40542	3542	
518.06990	1987	
522.25091	989	
523.63367	1712	
529.31010	812	
539.34879	2214	
546.81977	2670	1+
559.03642	3254	
561.24219	889	
564.32417	2962	
582.43914	2372	
588.18582	2590	
596.87953	12147	2+
616.18282	830	
620.23744	1142	
626.41264	3422	
632.52902	23702	
652.84615	5742	1+
661.35566	3890	
669.11935	1073	
717.20789	3102	1+
725.77569	3997	1+
728.90262	979	
772.35253	3745	1+
790.36314	6907	2+
791.32859	2556	1+
809.90791	1214	
826.84318	1442	
828.43592	845	
836.89982	1933	
847.30616	1129	
854.71964	5015	1+
938.93231	1038	
END IONS

###FS:    #m/z: 662.0332 #charge-128
###MaxRes:#m/z:   0.0000 #charge-128
###MS: 749/
###MSMS: 751/
BEGIN IONS
TITLE= Cmpd 259, +MSn(662.0333), 12.2 min
PEPMASS=662.03325	14246

210.81007	1040	
229.64175	1287	
244.69542	737	
313.09510	442	
365.29047	692	
395.81451	728	
399.13375	539	
440.98975	1252	1+
458.83846	524	
463.09507	440	
464.84299	1082	
485.64334	607	
498.43206	842	
515.76578	770	1+
524.23609	1410	
527.77004	1632	1+
529.66163	992	
532.83998	1353	
546.24220	2147	
566.05778	687	
569.38098	1589	
572.09665	1294	
599.63475	629	
602.15863	1831	1+
607.99335	959	
610.66780	813	
615.49779	1014	
618.14516	3134	
629.72959	1362	
633.03841	1287	
635.27991	886	
636.44378	2822	
636.93179	1521	
643.29644	2887	
644.84907	2913	
646.21147	2828	
652.05140	1662	
659.28710	599	
669.43867	657	
683.67591	1405	
699.65142	584	
714.44321	1491	
727.66620	722	
738.31031	1872	
753.52574	657	
762.73203	1694	
789.38082	443	
819.70591	728	
919.30193	594	
927.93322	2062	
928.36139	3145	
933.85423	1169	
1047.31495	742	
1325.83186	455	
END IONS

###FS:    #m/z: 618.9676 #charge-128
###MaxRes:#m/z:   0.0000 #charge-128
###MS: 752/
###MSMS: 753/
BEGIN IONS
TITLE= Cmpd 260, +MSn(618.9676), 12.2 min
PEPMASS=618.96761	53770

170.70244	584	
188.83391	2192	1+
216.80079	2616	
241.84123	437	
288.09435	690	
297.03902	827	
343.04763	1002	
357.89080	742	
388.04354	564	
408.83321	462	
418.53876	469	
423.42523	1002	
485.03848	2766	1+
502.23384	1083	
516.50959	577	
521.83407	507	
522.63322	1322	
524.09443	522	
529.87914	2313	1+
543.04579	1005	
545.20824	1887	
561.04463	504	
564.09961	453	
571.84398	1417	
573.16764	2466	1+
580.96386	1401	
584.09538	559	
588.07796	1156	1+
593.24213	1337	
597.32952	5944	1+
599.13041	2362	1+
601.51444	2418	1+
604.38322	2992	
604.60377	2859	
605.98842	4529	1+
646.23892	2167	
653.58812	3039	
662.37862	1337	
662.78419	1605	
717.86058	1212	
718.32617	924	
720.09111	512	
726.84234	2554	
749.74697	704	
762.69581	9145	1+
772.88931	563	
789.29160	1877	1+
799.28435	1094	
801.83613	1667	
808.43789	1389	
810.84010	3366	1+
819.94029	59916	
821.93601	1744	
846.31929	436	
855.02046	2492	
866.43957	1100	
875.83877	713	
884.43691	1009	
930.52536	687	
1090.65477	697	
1215.45696	725	
1511.71411	554	
END IONS

###FS:    #m/z: 670.3188 #charge-128
###MaxRes:#m/z:   0.0000 #charge-128
###MS: 752/
###MSMS: 754/
BEGIN IONS
TITLE= Cmpd 261, +MSn(670.3188), 12.2 min
PEPMASS=670.31878	53304

186.03761	700	
194.84209	569	
243.63696	879	
248.84354	689	
268.73256	682	
282.83695	1057	
285.03751	1538	
329.03394	499	
397.03720	814	
422.03931	2714	
466.85832	1669	
475.55365	811	
488.83261	597	
501.18915	610	
508.23546	1217	
511.50000	642	
521.83657	684	
523.84050	539	
543.02477	694	
546.03829	589	
549.93492	1373	1+
552.95694	1374	
554.64325	2582	
556.24363	1501	1+
560.88292	1610	1+
565.99059	431	1+
573.30543	622	
574.70713	607	
581.09551	709	
590.69869	761	
595.64104	1564	
603.52568	1901	1+
612.89742	826	
616.20986	1633	1+
630.41115	2706	1+
632.83948	580	
638.24629	3246	
640.51760	1941	
643.32519	564	
644.87727	858	
646.79629	2552	1+
650.19758	3427	1+
652.03946	7145	1+
658.25729	1662	
678.70561	1012	
693.03439	1514	
742.39558	930	
748.28893	3629	
847.50522	1862	1+
917.49872	822	
934.20590	790	1+
1003.76614	2174	
1041.57344	934	
1079.05036	1214	
1096.82786	1754	
1149.36270	741	
1151.63342	1658	
1167.52835	1743	
1168.83666	1742	
1169.53882	1074	
1224.62765	2056	
1225.62273	1482	
END IONS

###FS:    #m/z: 528.4810 #charge-128
###MaxRes:#m/z:   0.0000 #charge-128
###MS: 755/
###MSMS: 756/
BEGIN IONS
TITLE= Cmpd 262, +MSn(528.4810), 12.3 min
PEPMASS=528.48097	13602

154.69326	639	1+
158.71535	1259	
186.51312	1919	1+
188.82867	2379	
216.74529	1824	1+
227.91037	1519	1+
240.97294	882	
259.03426	1644	
285.01176	1107	
298.05902	1809	1+
312.92852	551	1+
327.05683	1316	1+
330.05223	1984	2+
343.03662	1144	
349.12089	966	2+
352.08258	1231	1+
363.03503	1701	1+
365.98962	877	
368.48468	1798	1+
380.93436	1398	1+
383.04107	2979	
387.04476	4186	1+
393.87604	1906	1+
396.23967	1553	2+
398.50415	2044	2+
399.76466	744	
403.29050	1258	1+
410.70535	2241	1+
414.03224	661	1+
425.66575	939	
428.66526	2259	
435.21612	2177	
438.29946	2192	
439.87454	1117	
455.82216	789	
468.10295	1647	
470.83816	2934	
472.85055	2064	
475.23542	2196	1+
478.03761	2382	
482.83272	794	
490.43080	1024	
494.03672	711	1+
496.62139	867	
503.58837	1313	1+
506.04150	2238	1+
509.44074	2564	
510.04684	5833	1+
512.05595	6160	1+
516.02461	3181	1+
521.83524	689	
539.19587	1754	
558.31179	1057	
564.23592	1024	
587.81758	2232	
594.30158	1837	
596.86852	3782	
598.23597	2132	
620.26464	3469	
625.25542	2214	
626.22519	9236	1+
632.34801	10604	
633.47876	516	1+
635.22884	1723	1+
643.26439	1252	
652.78496	1864	
661.37008	4187	
675.90254	1419	
708.03517	1059	
725.74015	8445	2+
772.23889	939	
781.35801	1539	
790.81808	5669	
791.30212	2359	
792.83146	1114	
836.84434	1727	
839.07038	1122	
845.70551	789	
854.85622	1717	
856.30535	1782	
873.83114	1019	
END IONS

###FS:    #m/z: 618.9607 #charge-128
###MaxRes:#m/z:   0.0000 #charge-128
###MS: 755/
###MSMS: 757/
BEGIN IONS
TITLE= Cmpd 263, +MSn(618.9607), 12.3 min
PEPMASS=618.96072	78456

188.83284	2304	
216.82949	5665	1+
254.89413	957	
282.04158	1666	
293.03244	845	
297.23093	1006	
312.84580	1236	1+
332.95016	2854	1+
348.29605	1234	
357.13161	1438	
385.04271	2716	
399.17827	2276	1+
404.38240	1327	1+
435.30688	1790	
440.16897	2115	1+
450.68961	1234	
460.09365	927	
463.83224	1300	
468.63141	725	2+
485.22756	857	
499.69958	970	
510.10673	857	
515.04188	1109	
516.91144	1218	
519.83132	1363	
527.94339	1112	
533.64116	1227	
543.30687	1059	
560.11819	1663	
562.06679	937	1+
564.19485	2064	1+
573.06033	1076	
582.12653	2127	
590.83891	2221	
597.29210	1399	
598.23000	2385	1+
601.28014	2753	
606.94567	5590	
608.63371	996	
627.23313	1152	
653.30323	858	
653.86663	4781	
662.33056	6775	1+
710.59418	5209	1+
718.18981	5464	1+
727.25393	6227	1+
754.20176	1964	1+
762.35573	14970	1+
773.63573	957	
777.84190	2829	
797.84235	1952	
802.28449	1095	
810.88648	2038	
811.32832	3284	1+
819.88425	82544	
820.27553	60820	
822.34080	1772	1+
836.85738	1024	
845.83601	1019	
856.23852	1742	
866.23427	1114	
875.00946	4075	1+
882.46523	2257	
890.28790	878	
919.24364	1941	
936.25554	2701	1+
1047.43462	1178	
1163.49928	1128	
1349.64558	889	
1450.54558	1201	
END IONS

###FS:    #m/z: 569.2305 #charge-128
###MaxRes:#m/z:   0.0000 #charge-128
###MS: 758/
###MSMS: 759/
BEGIN IONS
TITLE= Cmpd 264, +MSn(569.2305), 12.3 min
PEPMASS=569.23054	38986

194.92130	321	1+
198.83745	454	
201.72513	1307	
231.68669	377	
246.12190	844	1+
305.88924	397	
313.29030	579	
322.83543	952	
340.04097	962	
349.68745	687	
351.03447	832	
354.63782	604	
356.03445	847	
368.85868	369	
386.03319	394	
389.64765	444	
393.85484	1981	1+
399.88644	407	
410.83527	1414	
418.83263	379	
424.09601	1044	
436.98537	1014	
439.23845	2814	1+
441.11277	477	
443.14591	607	
455.34727	377	
466.84214	1232	
474.45751	1282	
478.03386	969	
481.07084	1308	1+
492.61796	1567	
494.47000	1371	1+
506.03800	744	
510.11628	507	
512.12593	539	
515.83734	729	
517.90559	499	
523.24293	787	
526.11256	569	
528.83810	3289	
534.08606	792	
534.71572	3597	
538.70758	856	1+
546.43345	1187	
547.71781	656	1+
549.34824	6228	1+
551.92308	414	
552.27468	394	
553.11938	1269	
598.36789	1004	
618.23397	814	
623.68059	6122	
630.16498	457	
653.23548	374	
675.04626	457	
708.66193	1217	
851.32626	714	
979.29867	442	
1532.24062	432	
END IONS

###FS:    #m/z: 820.1386 #charge-128
###MaxRes:#m/z:   0.0000 #charge-128
###MS: 758/
###MSMS: 760/
BEGIN IONS
TITLE= Cmpd 265, +MSn(820.1386), 12.3 min
PEPMASS=820.13860	35293

257.57090	734	
266.98828	1088	1+
268.83757	3207	
287.23437	2038	1+
298.64383	1007	
316.45919	2117	
323.89343	1941	1+
332.25124	1329	1+
334.79424	5771	1+
336.87251	5847	
345.64081	864	
347.03463	1779	
385.23381	484	
413.12818	614	
425.03728	1909	
430.89386	769	
443.08494	3554	
445.73040	444	
446.94905	2988	2+
449.01137	5284	
460.79744	1544	
464.47540	1969	
466.42126	4742	
472.73577	1801	2+
478.28279	527	
484.90947	399	
490.34721	2439	1+
498.75732	1069	
522.52634	1384	
552.43292	357	
593.04661	1724	
605.10633	1149	
609.68727	749	
620.92417	2436	1+
622.97433	1774	
625.51331	349	
626.52608	1112	
628.92433	2354	
632.89120	859	
638.73811	1682	
639.93767	4934	
640.91287	14894	
645.95747	858	1+
671.31201	779	
677.25927	1179	
689.28314	392	
699.91171	1264	
722.81292	379	
734.05025	474	
742.92754	484	
747.40246	2826	1+
753.72564	637	
758.23985	439	
763.14501	617	
765.93295	4563	1+
774.94663	1154	
779.83046	832	
786.05361	3154	
800.03806	2846	1+
802.23890	1907	
803.48768	377	
810.24722	1324	
1399.72391	684	
END IONS

###FS:    #m/z: 560.5017 #charge-128
###MaxRes:#m/z:   0.0000 #charge-128
###MS: 761/
###MSMS: 762/
BEGIN IONS
TITLE= Cmpd 266, +MSn(560.5017), 12.3 min
PEPMASS=560.50168	41082

183.84276	1617	
240.81180	2494	
248.54948	1154	
271.51245	1039	
312.24097	1017	
314.10332	899	
330.50381	1239	
348.02099	2989	1+
351.14153	724	1+
353.18987	3066	1+
356.03406	909	
366.07469	1101	1+
370.13156	414	1+
385.15689	1037	
386.43086	2612	2+
388.04768	1611	1+
394.99675	2017	
398.03577	1227	
410.34393	2662	
414.05232	3023	1+
428.40000	977	
429.08833	2259	1+
430.69853	2109	
435.27030	6709	
442.03629	2084	1+
453.16929	834	1+
459.33037	919	
460.15044	3956	1+
462.90230	1927	
465.70633	1214	
466.18339	1437	
472.36230	3943	1+
474.86515	2662	
477.94724	8764	1+
484.08611	4399	2+
493.13876	3024	2+
496.14303	2247	
498.48668	1808	2+
509.66026	3152	
511.63499	2194	
513.05412	3611	1+
515.31083	7930	2+
521.28552	14843	1+
523.62703	2474	
527.14839	1449	
530.14751	2942	
531.32041	3641	1+
532.99771	4891	1+
537.70329	1469	
539.26173	4228	1+
542.19870	1567	
543.10811	1639	
544.00251	2229	1+
547.09224	5866	1+
549.14998	2524	1+
558.43042	889	
574.23714	874	
582.29493	3559	
588.08799	6029	1+
592.83728	1999	
595.23601	1167	
596.84095	12037	
624.43955	1422	
628.27139	1364	
642.33152	1584	1+
643.86357	2954	
652.79557	7944	
658.01741	1286	1+
660.28828	13226	1+
661.78192	9347	
662.27741	3672	
692.26083	1419	
697.99634	2071	1+
702.12495	902	
704.41682	4039	
707.22475	2799	1+
714.23636	982	
716.92019	6199	1+
726.24074	8239	
763.19252	3061	1+
772.53167	2951	1+
781.35853	12756	1+
789.36230	2167	
790.23399	18745	1+
837.23369	3683	1+
855.33963	1958	1+
918.47461	2698	1+
937.24779	894	
939.47651	1452	
948.50196	1876	1+
1162.43844	1127	
END IONS

###FS:    #m/z: 619.5873 #charge-128
###MaxRes:#m/z:   0.0000 #charge-128
###MS: 761/
###MSMS: 763/
BEGIN IONS
TITLE= Cmpd 267, +MSn(619.5873), 12.4 min
PEPMASS=619.58729	51290

216.73947	1295	
236.83173	940	
243.71557	545	1+
268.03522	789	
299.09502	1076	
339.43399	700	
359.03433	1002	
376.09588	1014	
389.04878	1659	
403.09527	1230	
405.49110	1129	
411.25378	684	
428.24150	1901	1+
434.75810	1517	
445.01590	469	1+
449.25320	781	
469.14818	814	
487.04139	1169	
489.89509	1293	1+
498.23397	1126	
503.23308	1384	
529.98479	1142	1+
541.02522	2349	1+
549.23773	1262	
551.53644	1979	
556.43707	2119	
560.68672	992	
566.71159	1006	
569.34511	772	
575.90657	3206	
582.03307	773	
585.27034	1455	
587.48105	1315	
589.70738	1779	
590.63532	5073	1+
593.37867	687	
597.76659	5776	2+
601.10610	4111	
601.60153	4337	
603.10339	2014	
603.47231	1643	
606.89558	2579	1+
608.77516	1389	
610.71120	864	
613.64526	1194	
652.43874	935	
662.20377	6165	1+
718.01740	3591	1+
726.88912	3167	1+
753.70446	1782	
759.04528	1297	
762.37508	12567	2+
780.24268	2722	
807.62861	1842	1+
811.64401	3190	
819.93058	22394	
821.46661	3528	
855.83573	739	
890.23985	869	
916.43287	995	
918.24212	857	
993.96300	859	
1077.54991	844	
1252.11279	710	
END IONS

###FS:    #m/z: 560.5610 #charge-128
###MaxRes:#m/z:   0.0000 #charge-128
###MS: 764/
###MSMS: 765/
BEGIN IONS
TITLE= Cmpd 268, +MSn(560.5610), 12.4 min
PEPMASS=560.56102	65701

213.07949	1948	2+
240.86086	2013	1+
258.79410	2233	1+
279.85914	1261	1+
286.04223	996	1+
302.69398	1224	
310.14197	673	1+
311.83349	1832	
314.04170	1688	1+
348.70249	1037	
359.14661	814	1+
368.89821	1306	1+
371.96257	1771	1+
378.93218	944	1+
385.04215	1294	1+
395.41105	1583	1+
398.13429	4108	1+
401.88255	2938	1+
402.90827	1213	2+
410.24974	1214	
411.87928	641	2+
414.90278	2708	1+
426.90813	900	2+
430.90609	991	2+
435.80342	4334	1+
441.36619	1299	
445.69930	1094	
451.10647	2419	
460.00297	2551	2+
463.94857	2952	
465.95442	3007	
474.73924	5672	
478.37099	9239	
487.03803	1469	
492.69748	1052	
494.03622	1159	
495.56594	1679	
500.24154	1204	
502.11382	1481	1+
509.24277	1197	
511.24058	3074	
512.51878	1287	
513.15313	3051	1+
515.41180	4499	
519.64862	3917	
521.30495	12399	
523.91251	2121	1+
525.26357	3089	
530.27108	2912	
530.96741	6296	1+
533.32882	1641	1+
539.21881	10781	1+
540.93124	2514	
542.28962	3512	
543.34886	6488	1+
546.54345	3501	1+
548.00428	1199	
549.00269	2738	2+
552.13865	1609	
570.58190	1387	
579.24538	1627	
587.52045	5096	1+
593.92891	992	
596.75413	18860	2+
620.24230	2299	
642.21287	2643	1+
652.35136	7001	1+
660.37555	5422	
661.29838	21552	
687.24047	1642	
697.31495	992	
699.36315	1669	
699.89190	1549	
704.17390	4841	1+
708.38909	1439	
708.89577	1369	
716.69354	9336	1+
725.83251	8444	
726.35961	7692	
746.84451	1477	
761.25657	966	1+
763.43916	1893	1+
772.32126	4912	
781.78659	9968	1+
789.32195	2214	
790.76775	9336	1+
830.36405	1702	
836.86193	1064	
846.33015	3079	
856.46599	1309	1+
901.39725	1003	1+
918.39265	3098	1+
940.31171	1259	
973.84403	1952	
END IONS

###FS:    #m/z: 838.0861 #charge-128
###MaxRes:#m/z:   0.0000 #charge-128
###MS: 764/
###MSMS: 766/
BEGIN IONS
TITLE= Cmpd 269, +MSn(838.0861), 12.4 min
PEPMASS=838.08607	52573

243.89552	682	
251.83207	664	
257.98834	533	
268.85270	3137	1+
299.08593	427	
303.01520	304	
304.92968	780	
324.51946	1412	
334.21185	2921	2+
335.52558	2346	
336.87197	7899	1+
346.78907	693	1+
413.88117	927	1+
430.33030	2901	2+
443.31398	1621	
446.94439	815	
447.31316	927	
448.20569	5920	2+
459.48735	939	
461.17674	1153	1+
465.00300	2772	2+
466.81997	2705	
472.88014	957	1+
480.79041	417	
486.03114	759	
490.23187	459	
491.10313	2311	
498.59959	1473	
508.19739	1645	1+
515.15962	664	
523.03397	724	
545.44520	2586	
587.08884	294	
621.05195	364	
622.70240	1877	1+
626.67987	459	
627.43416	2289	1+
628.85249	4138	1+
636.70287	1441	1+
638.02197	1086	
639.19992	4894	
640.88796	10153	1+
644.23939	676	1+
646.84043	2789	
652.89595	271	
654.58683	1813	1+
656.41654	1347	
669.94992	1076	1+
690.81453	410	
708.25383	772	
728.24075	664	
738.29370	892	
767.05058	2634	1+
776.14649	490	
785.09543	264	
801.44009	2036	1+
807.44613	2478	
818.55445	2493	1+
820.35558	1692	
823.11330	264	
874.29075	1159	
919.14906	357	
1026.78369	732	
1131.47392	502	
END IONS

###FS:    #m/z: 820.4327 #charge-128
###MaxRes:#m/z:   0.0000 #charge-128
###MS: 767/
###MSMS: 768/
BEGIN IONS
TITLE= Cmpd 270, +MSn(820.4327), 12.4 min
PEPMASS=820.43273	72559

257.86951	1609	1+
268.87454	9449	
270.69737	747	
286.91559	838	
316.76792	1047	
324.70293	4734	
333.89681	7757	1+
336.85350	24229	
354.88986	712	
358.90489	769	
395.03593	678	
403.23751	1917	
412.95766	1754	
413.42637	1721	
425.07687	841	
428.96144	706	1+
430.31813	1572	
430.72963	1991	
441.80946	2458	1+
443.06001	4933	
445.61575	2269	
447.63335	2055	
448.67297	3909	
451.22650	729	
458.87232	1297	1+
460.82141	1786	
462.97810	1648	
463.71218	6011	1+
465.82990	10631	
466.71435	16028	1+
472.88514	1149	
477.84070	3173	1+
480.50756	1445	
488.22528	1313	
490.62554	2027	
491.06711	977	
497.48539	864	1+
498.96610	1388	
551.66215	874	
570.50306	909	
587.23669	1284	
590.63103	882	
592.77686	1353	
602.28146	1422	
603.15959	3563	1+
604.78184	766	
609.07280	3501	1+
620.93621	1310	
622.09217	3987	1+
626.47675	3716	1+
628.15439	7393	1+
638.19521	9553	1+
640.98220	41284	1+
644.67332	954	
645.45260	3187	
645.91691	6548	1+
664.67110	738	
669.03473	775	
724.91615	1212	
728.01619	801	1+
745.14839	667	
757.89931	758	
763.71032	821	
764.02621	698	
766.94026	2663	
783.68916	757	
791.64135	2527	
794.63804	2737	
798.68156	1881	1+
800.70694	3490	1+
802.26259	4196	1+
END IONS

###FS:    #m/z: 838.0724 #charge-128
###MaxRes:#m/z:   0.0000 #charge-128
###MS: 767/
###MSMS: 769/
BEGIN IONS
TITLE= Cmpd 271, +MSn(838.0724), 12.4 min
PEPMASS=838.07245	73236

251.84245	1424	
267.86556	962	
268.83779	8457	1+
271.29122	724	
286.90340	643	
298.27243	1394	
324.90588	454	
334.83114	3393	2+
336.14776	2131	
336.93130	12849	1+
371.03132	709	
413.93440	704	
428.08949	1194	
430.49093	1764	2+
443.10304	2741	1+
446.70311	769	
447.86846	1959	
449.04551	3321	1+
458.40052	794	
460.53449	2009	
464.52260	1211	
465.71392	1704	
466.56164	4310	
473.03628	1952	
478.73321	367	
490.52094	437	
491.07764	2346	1+
496.46801	322	
509.29037	444	
522.24814	816	
525.02747	1040	
543.83926	2137	
580.01460	381	
586.90065	554	
594.09527	1399	
604.06348	2086	1+
620.47585	484	
622.25687	4553	1+
623.71096	783	
625.43438	1767	
626.73678	874	
627.83943	3773	1+
629.41046	728	
638.59634	5031	1+
641.03485	15251	1+
644.41656	1296	
645.40194	1881	1+
647.10510	1981	1+
655.23992	854	
656.20317	1332	1+
659.43186	632	
662.23812	1287	1+
691.11230	1399	
703.64228	970	
719.22714	838	
731.21222	744	
757.43317	337	
759.84065	1632	
765.29502	484	
766.38067	1586	1+
783.06784	529	
785.96076	721	
787.05350	3208	1+
793.73505	472	
799.40777	2181	1+
801.64220	5164	1+
817.99167	9206	1+
821.30557	1498	
821.96713	3683	
997.69350	777	
1393.59329	432	
END IONS

###FS:    #m/z: 646.0338 #charge-128
###MaxRes:#m/z:   0.0000 #charge-128
###MS: 770/
###MSMS: 771/
BEGIN IONS
TITLE= Cmpd 272, +MSn(646.0338), 12.5 min
PEPMASS=646.03377	11369

208.64559	552	
240.79264	2224	
261.90073	557	
268.73447	5251	1+
324.88344	909	
333.19496	911	1+
334.84720	1729	
369.84175	684	
394.96159	589	
412.02603	1688	1+
422.23199	582	
429.17551	884	
431.03189	684	
446.33166	867	
447.96142	3094	1+
453.16748	1442	
464.75196	631	2+
466.34285	2899	2+
472.28824	607	
474.29162	432	
481.70211	462	
498.88554	644	
502.68096	637	
515.15811	1087	
516.55047	742	
517.05968	532	
528.03417	614	
546.70319	1339	
549.78777	307	
555.63100	447	
556.70108	1504	
559.10643	1182	
565.03743	304	
572.03874	584	
574.39098	1548	1+
576.17504	3366	1+
591.24692	474	
604.30743	512	
610.23796	2529	
614.68736	1384	
620.03996	5529	
621.50418	902	
623.65558	1508	2+
625.44745	963	1+
627.30543	462	
628.44315	3802	
630.25135	3116	1+
636.89934	444	
649.23610	412	
662.32346	979	
798.10341	452	
914.11115	309	
938.48754	449	
975.43693	674	
1075.43656	464	
END IONS

###FS:    #m/z: 724.1923 #charge-128
###MaxRes:#m/z:   0.0000 #charge-128
###MS: 770/
###MSMS: 772/
BEGIN IONS
TITLE= Cmpd 273, +MSn(724.1923), 12.5 min
PEPMASS=724.19233	2351

243.83780	692	
398.17490	1254	
421.09694	797	
488.95153	594	
500.23634	787	
525.43365	539	
557.92235	479	
597.16336	602	
599.28943	1197	
611.03315	1897	
612.83655	729	
626.64702	558	1+
646.30031	944	
651.28773	607	
674.25673	1269	
682.64394	689	
696.90252	1754	
704.19064	1125	1+
707.70825	2327	
710.01291	2513	1+
714.83985	1964	
716.25918	597	
767.43511	1059	
774.24255	967	
821.52265	574	
841.85246	1047	
1231.55914	557	
END IONS

###FS:    #m/z: 541.2869 #charge-128
###MaxRes:#m/z:   0.0000 #charge-128
###MS: 773/
###MSMS: 774/
BEGIN IONS
TITLE= Cmpd 274, +MSn(541.2869), 12.5 min
PEPMASS=541.28687	26199

160.79880	1605	1+
188.28214	2002	
192.69864	862	
195.90300	607	
206.84524	1488	
257.89419	677	
261.88448	4025	
277.26347	904	
282.90076	1452	
291.68615	183	1+
298.51202	789	2+
324.90227	680	
347.83531	1339	1+
363.03359	882	
367.03079	1412	
370.90271	575	
374.29978	781	
376.08319	5771	1+
380.92692	3862	1+
386.97230	295	1+
394.91839	739	1+
398.63526	1124	
405.11337	1183	
409.28518	1222	2+
412.21842	1101	1+
415.91285	786	
421.26903	628	
423.04787	2791	
424.44631	1117	
436.35143	414	1+
438.06380	4534	1+
445.00660	1243	1+
447.14039	7811	
453.11348	1397	
461.90606	527	
464.23294	2147	1+
471.25114	1451	
474.73138	1726	2+
478.14849	3511	
482.17666	518	2+
488.12339	6055	1+
489.19248	3976	2+
491.29658	4607	2+
493.56839	587	2+
497.75298	819	
499.40041	1505	
500.70106	979	
501.68457	1470	
502.84545	2159	1+
505.11840	1254	
505.59854	2161	1+
507.82740	827	
509.19491	3018	1+
510.61237	659	
512.24813	704	
514.06684	5629	1+
517.16587	2353	1+
519.69553	1167	
520.22610	1372	
521.04008	3389	1+
523.24762	6037	
524.58036	6595	1+
527.97924	3594	1+
529.34026	2633	1+
532.30426	907	
542.47985	1031	
558.16812	1700	1+
595.09389	625	
615.09454	585	
618.36297	2521	
620.48661	622	
655.43739	857	
671.39021	1108	
688.34118	1328	1+
704.23470	1066	
706.13965	1225	
707.97689	1500	
729.11598	2635	1+
746.60430	3348	
779.23306	749	
804.24099	639	
812.17902	1331	
820.32143	2894	1+
893.42555	3098	1+
END IONS

###FS:    #m/z: 820.9535 #charge-128
###MaxRes:#m/z:   0.0000 #charge-128
###MS: 773/
###MSMS: 775/
BEGIN IONS
TITLE= Cmpd 275, +MSn(820.9535), 12.5 min
PEPMASS=820.95351	136916

172.83344	842	
239.43540	1279	
240.86564	2721	
268.86396	13581	
285.23517	1902	
298.43163	1212	
300.83411	1252	
303.61389	1794	
316.97396	2963	
322.61438	974	
324.04711	1830	
325.05108	4063	
328.84358	1372	
334.85582	11511	
336.88073	32815	
346.94095	4919	
380.33611	914	
394.03116	1299	
399.18208	1199	
402.89274	1009	
412.01622	1625	1+
424.87215	1894	
431.00604	6162	
442.98469	10459	1+
445.23279	1314	
446.88594	7884	1+
448.94000	12376	1+
459.22908	1394	
461.04371	1769	
462.89143	3031	
464.59635	18402	1+
466.85617	21089	1+
473.02550	903	
479.02556	834	
486.00903	984	
488.22657	918	
491.02007	2843	1+
496.33088	1424	
498.82807	2398	
507.71997	1252	
509.03167	2419	
585.25147	1097	1+
587.20034	1893	
603.05077	1646	1+
605.06909	2712	1+
608.53202	1643	
616.64852	1159	
619.38600	1628	1+
621.18399	3580	1+
622.72202	2210	
625.17164	1025	
627.08636	8130	
627.79999	17420	1+
635.23557	864	
638.46296	11502	1+
640.93152	55829	1+
644.19957	2620	1+
645.96097	4712	
646.65337	6855	1+
747.63434	937	
765.94061	2103	1+
790.49652	1232	
792.13414	4292	1+
798.39846	1289	
799.07177	6357	1+
801.43871	10579	1+
808.10499	832	
810.30561	1051	
838.23214	1064	
919.06928	1426	
977.30068	1444	
END IONS

###FS:    #m/z: 541.2463 #charge-128
###MaxRes:#m/z:   0.0000 #charge-128
###MS: 776/
###MSMS: 777/
BEGIN IONS
TITLE= Cmpd 276, +MSn(541.2463), 12.6 min
PEPMASS=541.24632	44902

160.69197	729	
174.70840	657	
211.69957	969	
245.05284	678	1+
255.30803	847	
258.83320	2444	
261.95763	5203	1+
275.95786	3289	1+
289.84175	2447	
295.87078	1419	1+
299.66912	1544	
306.93372	1487	
310.91493	712	
318.16014	1806	2+
335.03686	1964	1+
338.03394	999	
343.04653	1291	1+
347.13416	1431	2+
355.44875	1221	2+
364.11215	854	
365.01188	1423	1+
366.95521	752	
369.12455	688	1+
370.11422	563	2+
376.09630	7916	1+
378.91093	561	1+
382.34235	551	2+
384.13172	1962	
394.02089	1126	1+
397.60807	2584	
405.14288	1874	1+
407.11378	867	
408.96344	1283	1+
429.10184	5778	1+
438.12411	7694	2+
440.02370	1919	
443.97686	2331	2+
446.09355	684	
447.17804	25877	
449.87295	1353	2+
459.93925	612	
464.22390	732	
464.93321	1797	
467.83932	1399	
481.09348	662	
484.70535	1179	
489.28761	18490	1+
492.19254	3048	1+
494.09565	1207	
496.23777	2514	
497.58841	3116	1+
499.24261	1202	
500.14214	3034	
501.01948	4548	1+
502.68886	1652	
503.21914	2449	1+
504.31696	3938	2+
506.32397	2289	
509.23061	5798	1+
514.76290	2239	
515.22906	2646	1+
517.19396	2718	1+
519.09564	5303	1+
521.09338	6161	1+
523.66536	16227	
527.83220	819	
529.43465	2488	1+
532.70661	1729	
533.20362	1409	
557.37771	1306	1+
560.20463	744	
575.13557	4168	1+
579.43373	717	
593.22881	5775	1+
600.35573	1231	1+
618.36958	13388	1+
653.26144	1212	
654.43419	1471	1+
670.32235	636	1+
672.40314	839	
678.43815	952	
687.60720	2226	1+
705.52129	789	
707.28599	2859	1+
723.04503	1564	
727.40689	4037	1+
740.30403	984	
746.44038	16307	1+
759.66502	794	
785.27074	576	1+
822.34564	1053	1+
858.29773	704	
861.29928	809	
876.88665	1382	
893.48407	2689	
894.66329	3126	1+
907.49279	719	
928.44461	659	
END IONS

###FS:    #m/z: 820.4212 #charge-128
###MaxRes:#m/z:   0.0000 #charge-128
###MS: 776/
###MSMS: 778/
BEGIN IONS
TITLE= Cmpd 277, +MSn(820.4212), 12.6 min
PEPMASS=820.42123	90719

240.73520	3860	
250.84012	2272	
258.33804	714	
268.86216	13715	
270.59966	1190	
280.75843	1731	1+
286.88158	738	
288.83823	2207	
303.51028	719	
304.01450	1161	
305.33544	1227	1+
307.03611	679	
324.96030	3481	
333.13794	659	
335.30011	5304	
336.89276	34040	
345.05407	1072	
346.07619	2924	1+
412.78211	2384	
424.52994	1629	1+
426.99846	1679	
428.63498	3356	1+
431.04299	5238	
441.90823	8787	1+
444.95043	3422	1+
447.13254	9006	1+
448.74915	9783	1+
460.85255	7081	1+
462.52931	1687	
463.97239	4987	
466.09724	14744	
466.82028	24781	1+
469.89914	888	1+
476.69330	1514	
477.23713	3707	1+
482.73720	852	
498.44208	1107	
508.45966	2453	
521.24171	713	
539.63867	987	
584.03201	639	
586.71219	2018	
591.53044	3205	1+
603.09826	2451	1+
605.09494	3777	1+
609.02900	1192	
609.67469	2989	1+
620.29782	1455	
622.41379	6551	
625.64850	1338	
627.09929	13875	1+
628.93828	13673	
637.83904	9393	1+
640.91940	48010	
644.43887	1851	
645.76388	10227	1+
670.32622	1189	
692.51220	1632	
717.43665	1989	
722.24000	969	
749.08987	1195	
759.49221	1579	
763.70522	2156	
767.07652	2029	
783.48037	829	1+
786.25758	1299	
799.28546	2283	
799.61622	1503	
800.58364	1424	
801.40018	10871	1+
989.03093	692	
1103.24697	1634	
END IONS

###FS:    #m/z: 431.2100 #charge-128
###MaxRes:#m/z:   0.0000 #charge-128
###MS: 779/
###MSMS: 780/
BEGIN IONS
TITLE= Cmpd 278, +MSn(431.2101), 12.6 min
PEPMASS=431.21005	62637

133.90994	2269	1+
138.90195	1024	
142.86302	949	1+
153.78238	1843	1+
155.69087	861	
157.72636	2238	1+
170.69877	1434	
172.77923	1680	
180.69150	842	
186.69574	1124	
188.82846	2124	2+
190.79318	5767	1+
218.80086	1093	1+
226.67055	930	1+
228.88030	1294	1+
240.88760	872	
242.79668	1430	1+
252.91882	1788	1+
258.75785	1027	1+
268.92887	2261	1+
273.84134	1519	
275.23358	1494	
280.86438	797	
283.17903	1025	1+
286.84603	1014	
289.04781	700	
291.94118	9216	
293.25186	764	
298.01579	2039	1+
299.74706	894	
300.92999	1945	
302.91455	1465	
308.69984	2247	
312.74357	1417	
313.98082	6907	1+
316.96140	2331	1+
319.67553	3365	1+
323.69095	1678	2+
325.06009	3497	1+
331.64540	2298	
332.63397	4223	2+
338.11140	2452	
340.94706	3685	1+
343.03474	14914	1+
346.59876	11409	
347.89763	753	
350.64230	5083	
355.62007	7569	
356.91271	1067	
361.04757	2685	1+
363.95490	741	2+
365.04173	3644	
368.04773	1215	
370.83889	1424	
371.99025	4242	1+
377.84065	666	
379.19880	1326	
380.05735	28173	
384.08467	1998	
390.65849	2264	1+
394.85563	3925	
396.11505	8562	1+
400.15796	1229	1+
402.09235	2587	
404.08333	10528	1+
408.41559	1885	
410.08160	3007	1+
411.90521	2563	
413.07669	39344	1+
418.03569	989	
419.75662	2665	2+
421.13523	1928	1+
422.20640	1536	2+
431.23349	1999	
436.05870	1108	
437.42907	1327	
439.24342	1132	
448.63333	672	
455.16752	2748	1+
459.51689	924	
478.14484	1263	
483.28399	21907	1+
524.31143	3119	1+
540.29732	2440	1+
543.09982	1725	1+
551.58546	1148	1+
561.31098	1486	
565.17433	1142	1+
570.34980	14690	1+
592.33059	2986	1+
595.26309	687	
601.44400	2253	
630.04970	674	
636.24277	712	
652.78585	926	1+
671.44777	20826	1+
728.45033	11952	1+
END IONS

###FS:    #m/z: 541.2627 #charge-128
###MaxRes:#m/z:   0.0000 #charge-128
###MS: 779/
###MSMS: 781/
BEGIN IONS
TITLE= Cmpd 279, +MSn(541.2626), 12.6 min
PEPMASS=541.26266	121888

174.94180	1279	
179.75150	1334	
233.31602	1456	
248.83276	1464	
257.85016	4029	1+
261.98040	2666	
264.18780	903	2+
275.84824	3616	1+
278.75009	1314	
283.83394	1097	
296.08108	1099	
297.89316	746	1+
299.97547	1037	1+
320.03093	1057	
328.45313	1349	
336.07714	1569	1+
345.03796	1517	
356.04777	1278	
356.89573	2539	1+
359.20768	4356	
361.23193	1135	
366.06463	4822	1+
367.05722	3718	2+
376.13297	15801	1+
379.09062	2177	1+
383.28569	1572	
386.10703	706	2+
404.93972	1631	1+
409.01688	2953	1+
412.09233	1051	1+
420.26344	1316	
421.23838	1993	1+
423.25485	878	1+
425.77309	1830	1+
428.22985	1157	
429.64246	5780	
438.66488	11096	
441.14816	2125	2+
446.09119	2946	
447.13251	31606	
452.18862	486	1+
456.03454	943	
457.82994	1294	2+
463.92920	989	
465.27110	2678	2+
467.03452	1275	
468.96664	1074	
472.17085	2704	1+
476.80198	2366	1+
477.73459	3756	2+
480.80483	1249	
482.42153	1144	1+
483.85622	3560	1+
487.68953	1986	
489.26305	28665	1+
493.24703	4167	
497.69869	8181	1+
500.44178	3560	
502.05931	2238	1+
504.86185	2554	
506.70082	2611	
509.27299	10205	1+
513.07012	925	1+
514.54163	9850	1+
516.11863	3357	1+
520.67581	2430	1+
523.28153	25796	
523.76881	19699	
525.21030	3077	1+
528.98457	3369	1+
532.31652	6499	
532.62911	4561	
533.21143	1513	
557.32788	3889	1+
561.31223	1276	
569.64786	1086	
575.08568	1013	
576.15440	4419	1+
593.23858	7446	1+
600.25627	2117	1+
618.32560	12570	1+
670.33247	5446	1+
675.65250	1389	
688.42933	2263	
689.85427	2618	
706.37937	6218	1+
710.46987	1209	
729.32707	6022	1+
746.45743	26130	1+
784.35657	1501	1+
802.35043	3105	1+
808.44655	1539	
812.43858	1932	
819.48160	3055	1+
829.39479	606	1+
844.43535	1018	
870.43243	1492	
871.74704	894	
876.13124	1058	1+
889.52047	2405	1+
893.46431	10683	1+
896.44954	1209	
907.41080	1656	
END IONS

###FS:    #m/z: 431.1967 #charge-128
###MaxRes:#m/z:   0.0000 #charge-128
###MS: 782/
###MSMS: 783/
BEGIN IONS
TITLE= Cmpd 280, +MSn(431.1967), 12.7 min
PEPMASS=431.19671	82590

127.83865	1073	
133.88808	2318	
158.87449	1734	
170.86185	1678	1+
172.85568	3618	
184.69250	847	1+
190.79634	9381	1+
212.52304	2278	2+
214.64070	1244	
227.71879	964	
229.83871	1642	1+
239.03815	1857	
244.94191	1996	
252.91969	1232	
254.83425	1031	
257.83770	2377	
260.85777	2454	1+
268.79850	4405	2+
269.94617	1971	1+
273.13613	1783	1+
282.01594	1005	1+
283.88182	1217	2+
288.23291	1296	
291.96359	11146	1+
294.57550	1182	
299.08756	1517	
301.10102	3169	1+
303.83754	2697	
312.04418	1636	2+
313.15302	1024	1+
314.16410	1141	2+
314.67850	1427	1+
317.04786	1437	
320.49111	1624	
326.97940	3358	1+
339.24550	1076	
339.98552	2330	1+
341.85726	2538	
343.11389	14201	1+
346.66569	13655	
349.32888	1399	1+
351.03389	2677	
355.65464	6297	1+
356.73740	3231	2+
360.04282	1182	
361.06323	5579	
363.27565	2723	1+
365.07683	4714	2+
370.06083	1024	
371.46582	2079	
373.03834	881	
374.64393	884	
379.03692	6726	
379.95054	28477	
383.00087	1437	
384.12848	3332	1+
390.18452	2320	1+
393.09327	1937	
393.99696	3104	1+
396.48717	2882	
397.94943	2070	
399.55162	3367	1+
401.84192	2002	1+
404.12911	11082	1+
408.44164	1206	
410.98857	1221	
411.94789	3604	
413.09184	48821	1+
418.63815	2032	
421.09827	1699	
422.39363	1367	
424.73104	1315	
437.64497	2824	
442.23431	1566	
444.97613	1432	1+
483.30601	30457	1+
501.18816	1574	
502.85458	4625	
515.41463	1951	
523.71547	985	
524.33916	3329	1+
552.18453	4443	1+
570.36693	24591	1+
584.10519	1270	
592.31348	968	
614.38326	1275	1+
643.23767	1085	
653.48398	2609	
671.44224	18181	1+
711.48000	1586	1+
728.40520	10052	1+
748.42665	2183	1+
END IONS

###FS:    #m/z: 438.0699 #charge-128
###MaxRes:#m/z:   0.0000 #charge-128
###MS: 782/
###MSMS: 784/
BEGIN IONS
TITLE= Cmpd 281, +MSn(438.0699), 12.7 min
PEPMASS=438.06994	32373

172.85046	1059	1+
193.28920	619	
194.89257	743	
210.84746	812	1+
217.93269	617	
229.83868	746	1+
238.85650	687	
243.64513	689	
251.75177	416	1+
254.90588	696	
257.04921	1061	1+
262.90522	901	
268.88758	872	
275.22480	929	
282.96188	2322	1+
286.69160	647	
293.03885	1360	
300.09204	2906	2+
306.94139	2707	
308.74610	1238	
311.05158	827	
316.89701	992	
318.97140	2196	1+
320.94386	4343	1+
322.92055	1261	
329.03428	1206	
333.03734	1344	
335.88166	584	
339.84339	877	1+
341.42496	1922	
345.03674	1172	1+
346.95893	824	1+
351.03404	732	
361.22215	2254	
363.84066	2674	
370.84082	1142	
372.09670	1905	1+
376.03898	2103	
378.88370	1680	1+
380.02499	3843	2+
386.08563	922	
387.84099	976	
389.23682	3564	
390.68821	834	
391.99379	1234	1+
397.11752	2040	1+
398.88286	2377	
402.23758	1403	1+
404.02481	1024	1+
408.23153	2052	
411.64000	1457	
414.80831	3219	1+
418.04830	589	
419.07241	2218	1+
421.20128	2249	
428.28970	3213	2+
447.23778	888	
455.23333	1231	
456.28396	1828	1+
483.01173	1423	1+
496.86257	2466	1+
518.09808	707	
523.03875	1426	
544.11392	704	
555.03272	797	
562.44437	992	
570.11929	1268	
572.15839	647	
572.50405	816	
573.62457	633	1+
613.43250	800	
617.13368	1032	
659.50053	767	
661.26606	1031	
690.68318	1176	
761.95099	764	
END IONS

###FS:    #m/z: 663.2600 #charge-128
###MaxRes:#m/z:   0.0000 #charge-128
###MS: 785/
###MSMS: 786/
BEGIN IONS
TITLE= Cmpd 282, +MSn(663.2600), 12.7 min
PEPMASS=663.26002	22014

220.26995	392	
239.51257	1052	
259.28672	564	
271.88964	354	
309.82254	1139	
324.48655	862	
403.04332	4154	
412.23519	267	
421.89895	554	
436.03938	494	
441.04533	1868	
455.10745	1045	
464.71537	1152	
470.50700	1022	
474.47605	474	
514.96923	352	
515.93528	972	
533.23576	624	
539.10147	741	
543.81583	1887	1+
554.19032	747	
557.04821	2296	
561.23505	1110	
563.23380	615	
575.24988	989	
581.00642	763	1+
596.43782	2338	
603.64581	542	
612.64029	813	
618.15810	1064	
622.43598	1372	
626.23303	472	
627.08609	1216	1+
634.04462	1836	
641.91250	570	
643.24778	2374	
644.18713	5394	1+
646.77042	1570	1+
649.70563	692	
650.23814	3832	
747.44023	2022	
818.10127	906	
927.64783	812	
930.17950	394	
933.08922	509	
1031.32247	417	
1091.66244	482	
END IONS

###FS:    #m/z: 858.2150 #charge-128
###MaxRes:#m/z:   0.0000 #charge-128
###MS: 785/
###MSMS: 787/
BEGIN IONS
TITLE= Cmpd 283, +MSn(858.2150), 12.7 min
PEPMASS=858.21500	12706

335.47579	414	
482.69535	939	
489.04708	864	
523.63147	332	
527.08158	452	
555.29209	819	
582.75533	824	
613.29374	364	
641.29427	1126	1+
642.85969	672	
669.22945	662	
680.71190	409	
684.29635	976	1+
687.08940	1802	
724.03727	932	
743.12003	839	
746.44429	3469	
756.03548	357	
759.35444	1274	
770.08510	567	
783.00180	1477	
799.50927	696	1+
813.04335	812	
818.69217	482	
822.42432	902	
824.89749	262	
834.28900	854	
840.69157	782	
843.26220	3562	
884.09504	909	
895.50190	754	
END IONS

###FS:    #m/z: 423.2438 #charge-128
###MaxRes:#m/z:   0.0000 #charge-128
###MS: 788/
###MSMS: 789/
BEGIN IONS
TITLE= Cmpd 284, +MSn(423.2438), 12.7 min
PEPMASS=423.24383	32165

156.91803	514	
174.71219	754	1+
184.83341	3418	1+
194.76817	2289	1+
212.83248	744	
224.81012	1021	1+
231.66719	637	
235.03218	604	
237.54612	534	
237.82540	542	
248.83471	522	
250.96728	3468	1+
253.35877	1211	1+
255.84619	3053	1+
259.89510	777	
261.77448	1969	
263.90435	766	1+
265.69106	689	
268.03670	739	
271.90107	537	
275.93862	1556	1+
279.03322	527	
286.64836	1049	
288.82788	1582	
291.88273	787	
301.89512	1304	1+
304.52074	1271	2+
305.03992	1911	1+
317.12802	631	1+
319.48804	714	
321.72363	497	
322.62575	1167	
330.16388	2141	1+
332.00402	4526	1+
340.20956	824	
345.87942	1206	1+
359.16790	1904	1+
362.99433	1453	2+
370.07917	1563	2+
371.90113	2307	
375.11448	2421	1+
378.03624	1272	
380.30717	1537	
384.01543	718	1+
385.97743	5128	1+
388.24387	1309	
394.16841	831	1+
396.63509	1349	
403.14044	1624	
403.73409	6991	2+
405.12921	7474	
405.89978	9071	1+
408.49972	1227	
410.58789	3680	1+
414.11099	1399	
415.70868	1004	
433.63814	799	
441.83501	562	
447.23403	659	
449.27604	704	
452.33484	1132	
468.34988	649	
483.83084	1932	
489.29367	784	
490.31591	2059	
493.64085	592	
520.84575	979	
527.28229	1024	
553.23498	709	
561.70129	2262	
568.87242	954	
584.16590	754	
586.26794	1229	
590.42429	5450	1+
601.24183	559	
617.31505	642	
643.52530	506	1+
660.33872	1695	1+
712.42918	571	1+
717.10312	634	
END IONS

###FS:    #m/z: 486.3015 #charge-128
###MaxRes:#m/z:   0.0000 #charge-128
###MS: 788/
###MSMS: 790/
BEGIN IONS
TITLE= Cmpd 285, +MSn(486.3015), 12.8 min
PEPMASS=486.30150	55251

138.84027	1094	
168.83854	1246	
196.88267	1300	1+
198.87408	1553	
205.53712	1485	
207.63333	847	
214.76211	4022	1+
226.91139	7487	1+
232.04375	1468	1+
241.95778	6303	1+
250.85338	1391	
258.94233	9927	1+
265.86722	1334	
268.93609	2749	1+
272.03453	911	
283.94962	1945	
286.95785	7356	
287.92422	1371	
289.22164	853	
291.84955	2233	1+
296.77286	981	
298.05331	2054	1+
306.83462	736	
310.70050	1474	
311.00997	1201	
314.91718	774	
316.44188	1688	
320.46581	1177	
324.04860	907	2+
327.02450	751	
328.85502	569	2+
330.89891	1127	
334.27428	875	2+
338.74617	1412	
340.04605	12999	1+
344.10447	1246	
349.69156	742	
354.30482	689	
355.08723	4811	1+
357.08358	1744	2+
360.10976	22894	1+
362.81331	1417	
365.23159	867	
370.34485	1417	2+
372.15295	3537	1+
379.81468	1655	1+
382.15637	3248	1+
392.09405	609	
397.43632	1467	
399.08925	1036	
400.19985	8359	1+
407.19392	957	
407.58730	1547	
413.23246	821	
421.11501	2029	1+
428.24198	835	
435.72261	3301	
441.53140	1436	2+
447.22037	1741	
448.98056	3720	1+
452.03952	2096	
456.47148	3074	1+
459.83217	1179	
464.23824	5709	
466.96202	4417	1+
469.18857	6466	2+
475.00584	5941	2+
476.41906	2390	
505.24994	725	
530.64932	2744	
535.83426	710	
538.13576	634	
555.49010	1545	
572.35059	50824	1+
612.29814	2131	
618.69820	654	
635.90987	774	
685.36766	4229	1+
687.33273	1257	
726.23536	931	
756.38662	659	1+
814.54307	1152	1+
END IONS

###FS:    #m/z: 486.2873 #charge-128
###MaxRes:#m/z:   0.0000 #charge-128
###MS: 791/
###MSMS: 792/
BEGIN IONS
TITLE= Cmpd 286, +MSn(486.2874), 12.8 min
PEPMASS=486.28734	46411

136.29700	632	
156.83679	652	
170.69424	999	
185.69704	704	
197.88773	2452	1+
211.63296	1303	
213.72541	2079	1+
215.73913	2602	1+
224.99976	3923	1+
226.77930	2718	
240.81720	3492	1+
258.84061	8138	1+
266.64092	1808	
268.94887	8067	1+
277.46747	1367	
282.22359	873	2+
284.01315	2646	1+
287.04791	7601	
299.04332	1622	
310.98525	5727	1+
314.03937	1550	
317.06017	2141	
323.02469	954	
326.00477	774	1+
327.44062	3049	
329.73249	577	
334.46435	964	2+
337.01041	1107	
338.93046	1379	
340.17403	6427	1+
342.90081	577	
343.67677	2643	1+
345.83867	1509	
349.89811	784	
353.02661	2252	1+
355.06914	9871	1+
360.17532	24041	1+
366.95684	912	
372.18143	9796	1+
375.79056	949	
379.25709	2037	
381.24912	1074	
382.19608	5671	
386.09671	634	
386.99017	1558	1+
398.96197	758	
400.14649	7214	1+
407.09830	4472	1+
413.12939	973	
418.07724	2286	
424.23921	1862	
435.65202	5507	2+
437.63555	1642	
440.23462	959	1+
444.06855	1249	
449.20826	1102	1+
451.15812	1397	
453.85367	1414	1+
459.99571	1818	
463.10565	574	
464.06921	5183	2+
467.13515	1278	
469.02572	1923	
470.42283	2397	
475.09923	1472	1+
478.30397	539	
482.40762	548	
493.63114	614	
512.43211	1095	
524.28702	627	
545.63079	663	
554.37290	1198	1+
572.35442	56378	1+
587.31041	557	
594.07692	2405	1+
597.50708	1474	
612.25267	2268	1+
685.51341	6773	1+
703.43912	837	
742.28518	653	
753.24816	634	
820.04280	2656	
END IONS

###FS:    #m/z: 1054.6010 #charge-128
###MaxRes:#m/z:   0.0000 #charge-128
###MS: 791/
###MSMS: 793/
BEGIN IONS
TITLE= Cmpd 287, +MSn(1054.6010), 12.8 min
PEPMASS=1054.60097	29710

391.09115	327	
404.73703	433	
408.30275	394	
410.84167	462	
478.30185	436	
553.11732	820	
562.24037	364	
571.10408	419	
577.98378	442	
651.88454	962	
708.43030	579	
717.19821	1521	1+
731.43779	645	1+
733.00855	532	
739.07665	268	
742.32556	845	
809.03325	722	
825.30210	274	
839.43893	2417	
851.25000	285	
877.03785	257	
895.21383	599	
925.26310	872	
982.12110	1722	
1020.33481	397	
1020.79292	1180	
1033.07194	416	
1035.90715	902	
1169.79470	294	
1221.91861	462	
1288.63540	482	
1359.64010	1027	
END IONS

###FS:    #m/z: 544.7720 #charge-128
###MaxRes:#m/z:   0.0000 #charge-128
###MS: 794/
###MSMS: 795/
BEGIN IONS
TITLE= Cmpd 288, +MSn(544.7720), 12.8 min
PEPMASS=544.77203	10422

198.78128	2956	1+
203.83333	492	
216.84233	447	
240.16056	399	
243.84262	1204	
246.86084	2716	1+
257.77095	1501	1+
275.03339	554	
293.69656	626	1+
300.83161	829	
310.47723	417	
317.03568	727	
345.87080	1989	
357.16699	1888	1+
360.23719	1249	
369.90901	629	
380.69165	934	
387.44401	1414	
394.00678	2168	1+
399.06385	2004	
400.91330	737	
410.03613	1344	1+
424.98863	344	1+
427.11211	1944	
430.09547	1032	
444.62060	522	
446.17881	941	1+
449.62510	1182	
454.26522	672	
463.89187	2483	1+
476.89908	1134	
486.63081	692	
488.47982	447	
490.27863	1214	
494.05416	549	
498.86787	2278	1+
505.82573	2759	1+
511.06701	992	
517.73709	1192	
518.29556	1249	
520.33144	1582	
523.88853	514	
525.96714	8601	1+
553.63527	952	
557.24162	982	
561.27783	1209	
563.26265	1546	1+
587.29562	654	
611.34679	2808	1+
624.43565	894	
629.38601	5855	1+
639.63993	494	
641.23617	482	
656.44103	1132	
694.27127	3737	
697.44434	539	
707.24076	572	
731.51838	409	
742.66830	827	
746.40983	407	
790.64613	437	
795.11389	984	
822.44366	582	
896.23646	502	
909.64005	729	
942.42671	933	1+
957.80371	549	
END IONS

###FS:    #m/z: 551.2037 #charge-128
###MaxRes:#m/z:   0.0000 #charge-128
###MS: 794/
###MSMS: 796/
BEGIN IONS
TITLE= Cmpd 289, +MSn(551.2037), 12.8 min
PEPMASS=551.20371	28646

172.83194	669	
174.63406	592	
184.69156	334	
188.83621	2094	
263.07516	424	
267.84061	314	
287.83788	562	
300.83462	1617	
309.69791	372	
311.09047	414	
371.09724	474	
373.03747	1597	
380.10950	847	
384.89598	419	
394.83853	709	
403.87696	3983	2+
407.02413	1019	
419.23716	529	
420.06444	886	1+
427.92723	542	
432.64741	669	
436.03567	564	
437.39126	1856	1+
449.29163	424	
453.64455	2844	
461.64385	1364	
464.82400	2716	1+
468.40498	966	1+
472.05353	642	
482.51584	1324	
488.19569	454	
491.10845	1986	1+
502.42303	1382	
510.11529	524	
511.49827	612	
513.97613	3262	
515.22755	2211	1+
518.44740	2862	
526.24794	2669	
528.33827	392	
530.03955	704	
531.16733	2734	
532.43008	3726	1+
535.23935	969	1+
537.23316	1494	
540.47035	1966	1+
558.03421	587	
566.06275	982	
573.99304	1609	
616.30134	349	
709.70414	777	
715.83857	1457	
722.83797	1607	
738.03365	549	
770.46746	607	
781.23787	984	
836.24304	2277	
841.49195	634	
846.21591	564	
896.31571	442	
END IONS

###FS:    #m/z: 441.0431 #charge-128
###MaxRes:#m/z:   0.0000 #charge-128
###MS: 797/
###MSMS: 798/
BEGIN IONS
TITLE= Cmpd 290, +MSn(441.0431), 12.9 min
PEPMASS=441.04306	7707

129.83095	915	
170.03277	1390	1+
174.87803	2498	1+
181.83340	920	
186.71770	1183	1+
188.43625	2223	
210.99057	869	
214.71254	839	
215.80051	5785	1+
231.83704	2156	
238.70922	2208	
240.80551	2373	
253.24697	654	
254.83621	912	
268.68637	704	
280.84645	879	1+
286.85545	820	
292.84847	1692	
294.82972	631	1+
296.43955	1487	
311.01017	1464	1+
317.92246	537	
320.97199	927	
321.89059	1857	
322.87347	5345	1+
326.43144	2283	2+
336.03349	569	
343.45610	942	
345.97341	1265	
347.52683	2778	1+
349.82363	1478	2+
351.72592	1205	2+
361.91915	5637	
363.24321	504	
375.49652	1178	
376.92548	2646	2+
378.23830	1602	
380.95465	1277	
383.01663	960	
388.11085	2177	1+
389.83795	1704	
393.13048	1085	2+
395.23311	2522	1+
396.83687	757	
398.23842	524	
403.06381	5139	1+
410.09610	11809	
411.67945	4635	
413.90890	532	
415.05967	2849	
417.47095	1812	2+
420.95257	4464	1+
422.95162	8907	1+
424.51810	2450	
424.90311	2964	1+
429.24645	1887	
430.41941	2582	1+
446.66022	1744	
486.68583	626	
492.63221	541	
499.60331	2677	1+
509.34662	2288	1+
542.91373	1015	
544.71591	681	
558.23844	907	
560.86585	1119	
576.23393	722	
596.35650	9941	1+
632.04737	1817	
667.41739	11556	1+
669.82686	1034	
729.64103	812	
735.33553	494	
745.30221	644	
778.40860	1727	
804.23185	587	
END IONS

###FS:    #m/z: 843.1807 #charge-128
###MaxRes:#m/z:   0.0000 #charge-128
###MS: 797/
###MSMS: 799/
BEGIN IONS
TITLE= Cmpd 291, +MSn(843.1807), 12.9 min
PEPMASS=843.18070	49700

333.05488	404	
347.05348	2736	1+
388.94296	3228	2+
390.83495	357	
393.06935	3117	
451.23263	822	
468.04358	717	
489.06573	2032	1+
492.84481	349	
509.19850	927	
517.45067	1062	
527.13976	914	
536.98619	944	
539.20844	367	
549.48518	312	
555.14109	297	
565.68610	287	
567.17644	6639	1+
569.15769	9677	1+
607.03556	767	
610.29059	894	
642.11182	1469	1+
650.92421	814	
651.24675	587	
667.85102	312	
669.18771	23048	1+
670.87537	2559	
684.43655	794	
701.17656	964	
710.63792	1407	
723.16061	763	1+
726.30197	1164	
729.21613	569	
743.31058	17723	1+
753.04075	2814	
781.03315	302	
783.30213	1901	1+
810.92412	862	
814.84628	1849	
819.83276	342	
823.74961	2268	1+
825.33258	584	
996.43509	2342	
1026.30558	522	
END IONS

###FS:    #m/z: 441.7189 #charge-128
###MaxRes:#m/z:   0.0000 #charge-128
###MS: 800/
###MSMS: 801/
BEGIN IONS
TITLE= Cmpd 292, +MSn(441.7188), 12.9 min
PEPMASS=441.71885	40823

170.85520	2693	
194.79691	1782	
196.83372	665	
206.83619	715	
215.88420	7479	
224.92338	1174	
227.68934	744	
234.83364	937	
238.86841	1408	
240.88014	3194	1+
242.89152	1144	
245.49213	767	
253.83535	2416	1+
259.73485	739	
268.93716	1781	1+
273.26175	1752	2+
283.06258	1473	
286.98966	1150	
291.27165	872	
294.88195	3109	1+
308.94246	5386	
311.94384	2300	1+
322.95268	4010	1+
327.25300	873	2+
340.95624	1478	
346.00419	3844	
347.63715	2752	
348.96563	882	
354.53956	859	
356.10327	1058	1+
357.63748	3324	
366.88330	2022	1+
370.47459	2024	
375.95729	1694	
378.52085	684	
381.81401	1562	
386.64404	892	
389.03503	1512	
393.63300	1909	
395.19914	1649	2+
401.66699	1047	
402.96286	3461	1+
404.90693	4424	1+
409.17426	1747	
410.15350	11080	
412.43919	1127	2+
415.50834	2161	
417.50971	1384	
420.86158	4294	1+
423.08991	12012	2+
424.10110	7681	
430.76581	3139	1+
432.64320	56179	
445.03969	2047	
464.69776	1587	
500.34187	2179	1+
521.03865	922	
568.10228	1129	
575.49918	1002	
578.25169	1019	
595.74934	1082	
596.43728	19364	1+
604.56736	1497	
631.43645	1027	
667.43263	16546	1+
735.33014	1088	
742.63217	1240	
752.31199	967	
778.26388	2078	1+
782.29178	662	
847.24177	1290	
END IONS

###FS:    #m/z: 603.8341 #charge-128
###MaxRes:#m/z:   0.0000 #charge-128
###MS: 800/
###MSMS: 802/
BEGIN IONS
TITLE= Cmpd 293, +MSn(603.8341), 12.9 min
PEPMASS=603.83413	10867

185.69335	832	
212.66886	508	1+
305.11521	1049	
331.83552	624	
338.74624	612	
357.03478	438	
364.89170	426	
375.09972	1879	
393.10333	1693	
398.12173	1235	
403.03655	907	
430.93118	605	1+
432.86138	789	
440.07488	974	
447.44821	1666	1+
454.65000	888	
459.06534	2435	
461.52934	1026	2+
464.07691	1156	
470.52427	530	
480.23337	1186	
482.14167	7078	1+
484.29738	587	
485.25640	1485	2+
489.23546	498	
492.90815	2444	
502.84974	1358	
506.83894	2965	1+
514.99481	1239	
521.83560	2223	
523.68842	827	
529.20592	1788	1+
530.62650	1332	
537.90246	730	
541.54721	1054	
544.63279	902	
550.53621	3226	1+
552.04505	364	
554.74553	859	1+
560.10247	1498	
562.52548	527	
565.84416	1005	
567.34956	3384	1+
569.03670	1679	
573.85716	2664	
576.88968	458	
577.37722	1185	1+
579.69894	1107	
583.07140	1421	
584.20159	2452	1+
585.12388	5171	2+
586.82995	2467	
588.84121	2537	
591.44644	2519	
594.34041	5026	1+
609.90263	1576	1+
665.29517	537	
690.50994	636	
707.35005	4948	1+
719.25663	594	
780.43584	805	
788.62586	1206	
799.58359	1766	1+
805.29034	857	
828.22937	1512	
862.43789	435	
925.75757	1764	1+
960.49462	449	
1000.03979	639	
END IONS

###FS:    #m/z: 441.7524 #charge-128
###MaxRes:#m/z:   0.0000 #charge-128
###MS: 803/
###MSMS: 804/
BEGIN IONS
TITLE= Cmpd 294, +MSn(441.7524), 13.0 min
PEPMASS=441.75239	61170

128.84820	1881	
142.83635	1234	
152.87234	1370	1+
166.87202	1007	
169.86221	820	
170.84473	3705	
181.82547	873	
187.87249	1456	
194.96693	1050	1+
198.81273	2196	
210.89407	968	
215.84269	13724	1+
223.96049	2102	1+
227.03305	800	
237.63269	856	
238.84532	2572	
240.28046	3549	2+
243.02555	872	
245.96901	960	
253.77447	1109	1+
265.44237	1352	
267.90180	699	
268.90276	2204	1+
270.76715	977	
281.93605	1438	1+
286.92100	1222	
290.87579	3178	1+
294.99209	553	1+
298.81189	1455	
302.97186	971	
309.79303	1662	
322.96023	3718	
329.03630	774	
337.08890	1341	2+
340.36375	690	1+
345.03492	1492	
350.84470	1608	1+
358.86514	1177	1+
362.51316	1674	2+
364.63583	1503	
365.49534	3184	
378.84703	2547	
380.27797	1067	
385.65034	1173	
387.09428	697	
390.86462	947	
401.68042	2164	2+
403.03139	3191	2+
406.00927	3224	1+
410.15849	11910	2+
411.83368	1579	
413.24262	1895	
415.40967	3620	1+
418.77361	4399	1+
421.89809	6221	1+
424.37733	5877	
426.28097	1184	
427.65939	1816	
428.90613	6493	2+
432.68133	42272	
439.63375	1310	
505.23943	1399	
509.18485	3012	1+
512.30328	1127	1+
516.03452	722	
548.43422	1127	
574.67631	3275	
581.83850	1197	
596.37004	12351	1+
598.04678	823	
617.35574	1654	
635.43226	1207	
640.23594	692	
646.13368	1167	
667.32528	26361	1+
693.44334	1304	
740.63537	1268	
778.28333	5530	1+
END IONS

###FS:    #m/z: 505.8059 #charge-128
###MaxRes:#m/z:   0.0000 #charge-128
###MS: 803/
###MSMS: 805/
BEGIN IONS
TITLE= Cmpd 295, +MSn(505.8059), 13.0 min
PEPMASS=505.80591	32166

146.85660	1090	1+
215.69351	562	
225.83491	725	
228.89120	508	
259.89127	852	
265.84529	1797	
289.01134	519	
299.88385	692	
312.05075	1226	
316.05503	441	1+
320.03498	539	
327.03180	1417	
335.96926	1577	
344.03729	1493	1+
347.03555	816	1+
349.01246	668	
354.23529	1812	
357.89485	1029	
358.95802	10467	1+
361.12970	2155	1+
370.09372	669	
372.92096	5495	1+
377.22647	999	1+
386.89263	929	1+
388.83749	876	
390.83531	492	
400.74618	717	
404.05563	547	
410.03506	742	
424.01367	497	
426.43379	827	
428.51958	855	
439.42740	2520	
441.90187	921	
446.49295	927	
451.02634	4697	1+
453.44969	2554	
457.84620	2439	1+
461.70102	860	
465.49933	522	
467.53648	709	
469.00802	1303	1+
477.08938	1231	2+
479.27260	3306	
482.48514	772	
483.89210	1447	
484.86706	2520	
486.13099	4044	1+
487.87953	1704	
489.01981	3784	1+
491.23655	659	
494.58737	3507	1+
503.95326	1626	1+
506.89416	527	
512.83563	893	
514.23191	654	
521.23138	1132	
525.82982	1000	
539.04738	889	
604.90287	1064	
607.23775	1339	
621.63394	712	
638.31005	887	
706.50410	1687	
744.30388	918	
796.03632	1633	
877.20938	756	
END IONS

###FS:    #m/z: 418.9989 #charge-128
###MaxRes:#m/z:   0.0000 #charge-128
###MS: 806/
###MSMS: 807/
BEGIN IONS
TITLE= Cmpd 296, +MSn(418.9989), 13.0 min
PEPMASS=418.99886	18826

126.87573	877	1+
141.76334	2482	1+
171.84505	844	1+
173.85996	1482	1+
185.87969	1519	1+
198.67277	474	1+
215.10301	515	
219.66688	1037	
222.14387	910	
224.88967	1649	
226.77972	1365	
230.80632	962	1+
240.51833	297	
240.98088	1574	1+
242.88095	1380	
244.89812	874	
249.63811	1377	
254.65615	800	
257.51696	580	
261.29945	322	
268.93980	1051	1+
270.90208	964	
272.62895	514	
276.23118	352	
278.03163	1164	1+
281.98700	1096	1+
284.86814	1644	1+
286.88039	1878	1+
288.85534	3617	1+
292.63608	2002	1+
296.87566	1415	
298.67365	272	1+
300.91091	4492	1+
303.92804	484	
306.88816	477	
307.95323	1032	
311.90749	822	
313.93860	745	
314.82378	2154	1+
316.88551	1040	1+
318.77869	587	
321.44102	2134	
323.38621	362	
324.06841	2085	2+
327.11532	2865	1+
328.91921	2245	
330.03052	4842	1+
335.88976	395	
337.09865	869	
342.91734	1782	1+
354.99804	750	
358.99200	1200	
362.53098	797	
364.79536	537	2+
370.93146	1205	1+
372.96528	1312	1+
381.48662	2132	2+
382.00972	3405	1+
387.00321	1053	2+
388.97059	377	
393.01742	3910	1+
396.94440	2049	1+
397.92735	1825	2+
399.01898	5740	1+
401.04654	10205	1+
404.63786	1778	
406.83333	912	
409.61991	1245	
419.84867	844	
423.99116	757	
437.16001	1324	1+
445.46497	2382	
447.23253	722	
449.48872	832	
508.83400	432	
512.71959	699	
531.07668	647	
540.70315	1077	
547.85491	662	
573.29359	724	
574.94613	1193	1+
580.28942	319	
663.52843	314	
683.44255	1164	
727.31933	639	
815.90571	702	
END IONS

###FS:    #m/z: 1058.3285 #charge-128
###MaxRes:#m/z:   0.0000 #charge-128
###MS: 806/
###MSMS: 808/
BEGIN IONS
TITLE= Cmpd 297, +MSn(1058.3285), 13.0 min
PEPMASS=1058.32847	5979

821.10229	502	
844.23138	597	
879.48082	1162	
909.86069	817	
962.48440	284	
1038.83382	1057	
1041.03679	909	
1045.64740	2599	
1723.46259	514	
END IONS

###FS:    #m/z: 423.2209 #charge-128
###MaxRes:#m/z:   0.0000 #charge-128
###MS: 809/
###MSMS: 810/
BEGIN IONS
TITLE= Cmpd 298, +MSn(423.2209), 13.1 min
PEPMASS=423.22094	15446

146.90080	2572	
186.63125	697	
189.80652	1669	
192.83361	1342	
202.43799	967	
206.84902	524	
209.29228	404	
210.70259	602	
213.01969	543	1+
217.83231	764	
221.74082	2503	1+
224.75111	701	1+
231.77436	556	1+
241.28663	1516	2+
245.78466	1283	1+
248.73590	1179	
265.04200	894	
273.87980	661	2+
276.04691	379	
276.90307	4054	
279.69408	689	
290.93484	1076	1+
301.44112	919	
302.88863	434	
303.83992	1381	1+
305.84354	1789	
314.20916	1934	
317.87579	409	
318.90243	1267	
321.06804	927	
325.08080	614	
326.49297	949	
328.86354	606	1+
331.27247	532	
331.94349	4051	1+
345.48863	962	
351.84102	906	1+
358.30063	4455	1+
360.60955	1049	
363.05105	869	
373.46280	558	2+
375.97773	574	1+
378.18846	2392	
382.89321	539	
384.87098	2473	1+
386.06004	404	
387.05947	1224	
388.06363	2941	1+
390.49902	479	
391.80559	469	
394.82767	628	1+
399.09743	1262	
402.94258	7456	1+
404.91702	10919	1+
410.71155	1014	
413.06703	3396	2+
425.87519	1719	
438.98903	1258	1+
444.13324	479	
451.91916	1017	
461.03610	647	
479.72102	1287	
486.03816	717	
526.91878	332	
539.50000	667	
573.94861	694	
632.45969	717	
652.31368	619	
681.10522	504	
688.28218	589	
716.43653	1119	
781.03521	354	
END IONS

###FS:    #m/z: 554.7656 #charge-128
###MaxRes:#m/z:   0.0000 #charge-128
###MS: 809/
###MSMS: 811/
BEGIN IONS
TITLE= Cmpd 299, +MSn(554.7656), 13.1 min
PEPMASS=554.76562	11476

172.86802	1142	
174.86220	2654	
187.71142	732	
190.88559	1147	
213.03546	802	
218.39314	999	1+
228.83468	1339	
249.58415	697	
275.89211	622	
345.15965	356	1+
361.95244	907	
367.09090	887	
397.87080	976	2+
403.03571	1024	
404.51458	1432	
404.90842	1474	
409.04867	1262	
418.23244	619	
421.63345	722	
431.45561	1694	
437.23631	1692	
439.34086	3028	1+
453.58694	1889	
456.91142	1584	1+
462.58810	354	1+
468.35168	722	
471.83475	1429	
474.79145	2018	2+
483.69703	2954	
489.26047	1999	1+
492.34091	2282	
495.09631	567	
500.16811	694	1+
503.11608	1303	1+
504.63099	2249	
506.29926	1027	
509.03238	8225	1+
514.27027	1492	
514.71084	1189	
516.16002	1309	
517.45091	989	
518.19738	5960	1+
522.09584	2249	
523.50904	4493	1+
529.11516	1512	
530.63784	2491	1+
531.75049	6452	2+
534.63695	1442	
536.02957	2994	
537.70819	2307	
539.08285	1394	
544.38665	2813	1+
595.03440	844	
602.24513	3934	1+
618.10588	967	
621.14926	859	
633.25201	897	
660.49289	1329	
687.30046	1018	1+
705.28974	3289	1+
714.17551	803	1+
720.49068	632	
759.05013	1572	
785.47846	719	
826.74720	536	1+
842.49905	1302	
865.49021	782	
891.64000	1104	
892.62272	2319	1+
906.61979	884	
944.43880	674	
953.64665	834	
END IONS

###FS:    #m/z: 479.0249 #charge-128
###MaxRes:#m/z:   0.0000 #charge-128
###MS: 812/
###MSMS: 813/
BEGIN IONS
TITLE= Cmpd 300, +MSn(479.0249), 13.1 min
PEPMASS=479.02491	19244

151.89650	815	
207.95403	473	2+
223.82957	1637	1+
229.74409	737	
231.67933	1671	
240.89783	1304	
242.76288	702	
244.83459	749	
251.84252	1594	
269.91327	1697	
301.63337	704	
314.89494	704	
320.03675	711	
327.94931	757	
331.07330	4589	1+
335.45393	1189	
343.90301	2111	1+
345.84197	7242	1+
349.13370	1276	
350.98219	798	
356.12233	719	1+
359.93695	2607	1+
361.87518	1502	1+
365.64022	1342	
371.83499	1087	
385.16204	1059	1+
386.88816	1740	1+
391.03818	1423	1+
395.04612	5969	
398.98218	1176	
400.65040	688	
406.97410	2803	
413.63010	787	
420.13306	972	
422.45233	1071	
423.97330	4021	2+
433.03287	815	
436.38451	1767	1+
440.86455	1116	2+
442.10342	2025	1+
445.25890	13488	1+
448.28796	1014	
450.89261	3482	1+
451.73233	4905	2+
453.69251	3722	1+
456.44833	2954	
458.14806	852	
459.11273	4243	1+
461.08305	8299	1+
467.08151	3182	
469.10197	1858	
473.18915	1760	
477.23181	857	
486.69905	3305	1+
494.89600	1957	
519.23875	4727	1+
541.29742	1010	
549.45635	782	1+
551.46481	1467	
551.86860	837	
555.05752	1446	
561.10414	882	
562.44366	2542	
574.90253	1282	
583.24419	5222	
587.58011	3036	
604.11600	794	
618.82632	16446	1+
623.72817	744	
624.21748	896	
625.40162	3352	1+
641.83036	3411	1+
645.10305	1208	
646.26633	1919	1+
667.46664	4219	
669.03608	1375	
692.64304	1727	
797.09884	1749	1+
1071.24647	1869	
END IONS

###FS:    #m/z: 554.3260 #charge-128
###MaxRes:#m/z:   0.0000 #charge-128
###MS: 812/
###MSMS: 814/
BEGIN IONS
TITLE= Cmpd 301, +MSn(554.3260), 13.1 min
PEPMASS=554.32598	11015

202.80316	1602	
204.69529	769	
212.88556	1467	
223.89136	594	
247.71384	699	
258.70059	687	
260.83471	849	
275.88927	542	
282.47784	589	
329.51658	2239	
352.03333	762	
366.24085	894	
380.23356	754	
388.06252	491	1+
390.43168	562	
395.04122	547	
398.88425	1389	
408.87922	1489	
415.00970	368	1+
436.35640	1566	2+
453.64331	4492	
456.22071	688	1+
458.80357	1307	
462.10369	692	
469.04551	2709	
473.10160	1437	
474.44087	694	
478.64458	1484	
480.83353	732	
484.93140	952	
488.23678	599	
489.31137	3191	1+
491.67261	3439	2+
496.34749	997	
499.23520	2607	
501.03990	1439	1+
503.09445	1926	1+
509.34274	4138	1+
514.19438	1858	1+
517.02245	514	
518.13994	1572	
519.16766	2964	1+
521.59628	1246	1+
523.13461	772	
523.68033	2944	
525.04997	1059	1+
533.80161	1626	1+
535.69153	4756	1+
537.22125	8093	1+
540.88430	4489	
541.25828	2654	
544.75333	2947	
607.23716	1692	
618.49872	2949	
631.21892	939	
694.84464	2404	
705.53914	5620	1+
718.28941	732	
742.23833	1394	
757.39252	1159	
759.45648	2128	1+
822.23757	587	
833.34587	2011	1+
891.25637	1237	
892.61354	966	1+
907.38697	574	
918.43981	714	
925.45727	1039	
932.30585	612	
1022.04111	689	
END IONS

###FS:    #m/z: 425.5581 #charge-128
###MaxRes:#m/z:   0.0000 #charge-128
###MS: 815/
###MSMS: 816/
BEGIN IONS
TITLE= Cmpd 302, +MSn(425.5581), 13.1 min
PEPMASS=425.55813	14866

128.84602	2103	
137.60305	663	
146.83327	862	
180.83364	1291	
194.77371	1242	
196.48969	1033	
198.83289	1179	1+
203.81335	752	
208.66536	911	1+
210.85854	2158	1+
213.89841	1674	
224.72949	1697	
228.91650	1942	
238.90012	1350	
244.04521	996	1+
245.93268	6154	1+
250.96242	981	
252.91054	1569	
254.68107	1584	
262.71363	1647	
268.83028	2086	
285.71119	994	
293.97282	3290	1+
295.98715	2755	1+
299.31786	1221	2+
306.95955	4511	
308.50211	423	2+
313.79184	1392	1+
322.84293	787	
327.09291	1222	
330.08475	2973	
334.14831	2263	1+
338.80525	1107	
341.00395	875	
345.63493	1624	
350.07312	1688	2+
351.87109	2562	1+
359.12491	3194	
366.10211	948	
371.08738	673	
373.96761	947	
377.08316	1755	
378.69383	3305	1+
385.98798	2309	1+
387.98267	1476	1+
388.93962	1971	2+
389.39255	3160	1+
395.98414	2947	1+
396.90098	2253	2+
399.43059	814	
400.43756	2577	1+
405.15602	2658	
406.95729	2385	
407.95472	5731	1+
408.94349	2899	2+
413.83973	6825	2+
414.98898	2469	1+
415.96656	2714	2+
417.07824	1494	
427.43523	631	1+
458.68339	1632	
462.94801	1039	
466.58309	4791	2+
469.09875	1122	
493.63266	1149	
505.66171	1266	
506.31722	1997	1+
514.70077	13783	
515.22362	6573	
519.03662	672	
523.15132	1579	
531.17215	2021	
531.51865	1576	1+
570.39392	521	1+
579.71942	1982	
588.26694	4053	
588.90351	2483	1+
613.63486	709	
623.58050	1854	1+
652.28005	1071	1+
670.16673	2345	
671.63768	3187	
700.10649	1126	1+
781.53783	1540	1+
783.46758	767	
830.17255	767	
END IONS

###FS:    #m/z: 466.2492 #charge-128
###MaxRes:#m/z:   0.0000 #charge-128
###MS: 815/
###MSMS: 817/
BEGIN IONS
TITLE= Cmpd 303, +MSn(466.2492), 13.2 min
PEPMASS=466.24916	20809

170.68113	1023	
175.83195	772	
199.70751	847	1+
218.87858	1140	
221.84279	1163	1+
235.84213	963	
247.87967	457	1+
252.83341	1453	
257.93988	1140	
273.83807	1567	
276.84079	2183	
280.91620	929	
307.14723	617	1+
318.97590	1450	
329.90297	794	1+
332.84857	1125	
333.96793	5436	1+
336.91752	882	
343.43872	759	
346.76284	792	
347.42714	2934	
349.01857	7976	1+
355.00278	1005	
358.13099	1194	
365.15423	1466	1+
368.79869	1803	
370.74441	1990	2+
372.50644	3763	1+
374.12541	1561	1+
376.12064	3339	1+
379.57709	39635	2+
385.06091	2868	1+
390.32424	1327	1+
392.91950	904	
398.69017	1108	
402.65226	556	2+
405.23408	1199	
407.20950	1805	1+
410.85978	955	
420.05144	3420	
421.53455	2316	
422.96066	2879	
426.05966	1832	
429.04223	918	
430.06387	8650	
433.57900	1594	
439.00811	3022	2+
440.47532	929	1+
443.24894	929	1+
444.90906	1880	
446.36771	805	
446.99081	7066	1+
448.20203	1434	
449.10354	4611	
456.58378	5165	
458.93348	1545	
475.35070	917	
488.97853	927	2+
506.06972	2652	1+
516.69346	1439	
521.10050	807	
543.08262	1762	
545.51218	2149	1+
563.04280	1534	
582.10202	1479	
619.82886	1059	
620.37481	777	
649.04060	2382	
675.31777	1088	1+
741.63677	2438	
746.04557	1229	
749.27768	1320	
759.52467	1003	
762.33533	1804	1+
851.41928	777	
903.44595	1981	
END IONS

###FS:    #m/z: 465.6990 #charge-128
###MaxRes:#m/z:   0.0000 #charge-128
###MS: 818/
###MSMS: 819/
BEGIN IONS
TITLE= Cmpd 304, +MSn(465.6990), 13.2 min
PEPMASS=465.69902	19699

162.80774	682	1+
204.64263	1599	
253.01201	1216	
255.91844	1271	1+
258.79045	698	
275.84252	1003	
277.77527	886	
287.03338	1682	
289.89322	898	
293.70221	645	
296.70877	527	
307.03865	1810	
315.05449	561	1+
319.88975	522	
331.03609	1071	
332.92335	3700	1+
334.91288	1024	
336.81441	1817	1+
343.13462	1394	
345.91319	824	
346.94515	4114	1+
348.90411	2249	
350.81548	1327	
352.58062	1856	1+
356.64625	1004	
358.98715	741	2+
361.82489	2285	1+
364.68616	827	2+
368.03511	647	
368.73155	1822	
371.09453	3557	2+
372.62926	3253	
375.01691	2698	1+
376.14824	828	2+
379.59473	14977	
382.22593	967	
387.84888	818	
390.17236	2341	1+
393.50356	1175	2+
403.09718	901	
405.06470	1709	1+
410.67748	1489	1+
419.73355	2476	
421.61809	1055	2+
424.02242	1280	
426.89589	2314	1+
428.64565	3377	
430.06667	7570	
433.15362	2507	
436.57573	2089	2+
438.73834	4142	1+
443.10016	1107	
444.03984	3517	1+
446.96992	7371	1+
448.76189	3020	
450.31168	1324	
455.63260	2267	
456.64724	9009	1+
479.23165	1154	
484.43177	721	
489.23570	2434	
494.86173	1644	
501.33608	1141	
505.09560	2609	
541.63398	667	
570.23277	622	
572.29354	523	
579.37345	784	
606.61963	1850	
618.26798	708	1+
626.93296	1422	
675.02326	2033	
725.07115	912	
748.43700	1064	
758.60703	1222	1+
762.41847	2387	1+
843.46897	1281	
END IONS

###FS:    #m/z: 478.9804 #charge-128
###MaxRes:#m/z:   0.0000 #charge-128
###MS: 818/
###MSMS: 820/
BEGIN IONS
TITLE= Cmpd 305, +MSn(478.9803), 13.2 min
PEPMASS=478.98036	26281

140.89058	612	
148.64000	667	
155.83335	1459	
157.89587	869	
184.80098	955	1+
204.84945	794	
217.47561	1036	2+
225.69602	724	
241.85425	759	
269.95857	824	1+
271.86077	544	
273.90269	739	
276.90993	1603	1+
283.87643	847	
305.91024	927	
319.03307	994	
320.86763	802	
331.00957	5641	1+
332.97089	1362	
333.93046	2591	1+
336.91782	552	
345.96042	9113	1+
348.89774	2249	1+
350.67993	393	2+
357.23757	754	
360.07393	3843	1+
363.03914	1399	
371.24296	959	
374.95639	1118	1+
383.63629	1482	
387.91174	667	
389.24729	1312	
393.44526	1682	
400.62821	2064	1+
403.91839	869	
405.09393	2141	1+
415.92684	448	1+
419.47457	2011	1+
421.22579	574	
423.83509	3742	
426.52412	597	
431.71880	3083	2+
435.15559	514	1+
437.60253	839	1+
440.00689	3730	1+
444.04102	3108	1+
445.20564	6306	2+
450.15272	1712	
452.11624	2211	1+
454.03333	1267	
458.25053	4331	1+
461.10806	6848	1+
464.10901	1797	
465.93686	1034	
469.07158	2684	
481.84887	844	
486.85429	2494	
501.64687	1269	
505.43498	577	
507.31876	687	
510.26643	923	1+
512.10744	1014	
519.23650	2302	
551.51740	877	
565.69475	1032	
577.29387	917	
582.98276	3986	1+
587.69612	739	
595.69708	1024	
611.23756	654	
619.30231	3157	
621.72670	1032	
635.23933	947	
640.63678	742	
642.15428	2464	1+
666.32834	3374	1+
714.09301	837	
727.43525	909	
END IONS

###FS:    #m/z: 471.8177 #charge-128
###MaxRes:#m/z:   0.0000 #charge-128
###MS: 821/
###MSMS: 822/
BEGIN IONS
TITLE= Cmpd 306, +MSn(471.8177), 13.2 min
PEPMASS=471.81774	23720

146.90672	1048	1+
166.89244	852	
168.83774	1288	
206.65467	935	
227.87883	2101	2+
240.83259	852	
242.90595	1162	
244.63426	804	
252.73637	2302	1+
255.89627	766	
268.94135	1128	
273.80293	3638	
277.03488	854	
280.83175	1104	2+
283.85115	821	
298.92444	1987	1+
310.99772	2248	1+
315.08264	869	
315.85180	2045	1+
320.82833	722	
325.43180	1380	
327.04381	2957	
328.99754	1609	
333.03748	937	
334.63583	1094	
336.68828	709	
339.20427	1877	2+
340.88174	1833	
342.95858	4520	1+
349.55056	931	1+
352.89609	1464	1+
353.94004	1381	2+
355.05436	1437	
355.95336	2960	1+
361.03413	754	
369.49652	1543	
370.90429	892	1+
373.09804	2032	1+
375.42411	1181	2+
386.04077	824	
389.94834	1059	1+
398.31997	1364	2+
401.73513	879	
403.28409	1491	2+
407.36421	1004	
412.05188	937	
415.83307	1862	
420.11139	4336	1+
424.15282	3040	1+
435.50746	3217	2+
438.09741	1277	
439.41884	911	
444.05539	1631	
444.87373	3995	1+
447.64855	1455	
450.51458	914	
451.22373	6083	
452.95448	2747	
454.19429	7370	
455.99848	765	
456.33027	1597	1+
460.27210	708	
462.71028	15056	
472.44023	727	
481.98755	1715	1+
499.13088	578	2+
500.85166	1772	
524.23905	847	
540.89541	789	
560.66744	1134	
608.48986	1199	
610.44549	1012	1+
628.10393	789	
634.34828	1101	
653.29854	801	
697.13465	752	
698.44793	1830	1+
760.32855	1356	1+
779.53761	1295	1+
796.79471	920	
END IONS

###FS:    #m/z: 549.4784 #charge-128
###MaxRes:#m/z:   0.0000 #charge-128
###MS: 821/
###MSMS: 823/
BEGIN IONS
TITLE= Cmpd 307, +MSn(549.4784), 13.2 min
PEPMASS=549.47842	27718

216.69059	462	
239.83481	504	
275.03657	1772	
280.05923	439	
290.03745	1062	
300.03203	492	
316.91538	469	
322.18129	1304	2+
326.98898	1213	1+
329.03873	1762	
333.03633	409	
338.32066	1289	1+
354.88391	2478	2+
372.86879	334	
375.19263	1391	1+
380.08848	1362	
384.99311	553	1+
388.63103	994	
390.89568	1009	
398.84248	1074	
401.93754	5608	1+
406.03386	599	
412.80741	407	
415.16888	694	1+
417.92307	1059	
423.44283	2356	2+
424.83659	937	
431.73829	549	
439.53917	469	
441.45637	369	
452.88749	746	2+
454.64027	977	
458.84017	1159	
463.32284	1264	
474.49149	614	
486.20961	1369	
504.20297	928	1+
511.90323	352	
513.15476	609	
515.25057	1887	
515.62965	714	
517.33083	609	
521.23353	1157	
524.07195	1199	
527.13362	3136	1+
529.19369	3353	1+
531.10516	6173	1+
532.82227	1667	
535.43667	507	
536.90194	1937	
539.31950	1222	
557.64223	1489	
565.08567	574	1+
568.05673	689	
600.84864	3792	
624.25084	569	
677.44692	1847	
687.43542	629	
782.44126	374	
792.22500	329	
805.31715	724	
840.36154	462	
944.51479	1193	1+
961.58268	654	
965.31669	874	
1035.63833	1707	
END IONS

###FS:    #m/z: 404.2793 #charge-128
###MaxRes:#m/z:   0.0000 #charge-128
###MS: 824/
###MSMS: 825/
BEGIN IONS
TITLE= Cmpd 308, +MSn(404.2793), 13.3 min
PEPMASS=404.27932	12748

127.94029	321	1+
133.92822	1186	
141.75293	1368	
146.68705	515	
182.79634	5778	1+
186.90538	773	
188.83619	704	
196.69914	1774	
200.71213	1661	1+
205.65028	2019	
210.64711	821	
212.48897	778	
213.87525	823	
214.84209	2516	1+
217.25126	860	2+
218.76944	346	1+
221.83254	1131	
223.83608	1342	
226.88398	1346	1+
232.84286	2666	
236.76396	646	
240.71065	504	
244.89335	1112	
246.75633	1720	1+
249.84079	1099	
254.83472	1828	1+
259.04596	2374	1+
264.83583	809	
267.08065	1138	
269.83563	1363	1+
274.10341	1332	2+
276.67109	1061	
283.67116	1064	1+
286.86329	2877	1+
292.74439	740	
298.14349	467	1+
301.91853	572	1+
304.00523	525	1+
305.63381	2018	
313.01194	2657	
314.91830	2926	1+
316.73605	1453	
319.11439	1385	2+
325.83841	992	
326.80472	1937	1+
329.81511	1265	1+
334.11790	1031	
335.69181	2588	1+
339.51623	2241	1+
340.88981	1376	1+
344.32761	517	2+
349.23412	1236	
352.03548	1034	
354.11400	704	2+
357.00855	639	1+
358.95467	870	
359.99521	2003	1+
362.23752	2709	
367.03753	787	2+
369.13501	1520	
370.97338	509	1+
376.02205	1291	
380.24481	1210	1+
382.18520	2536	2+
382.72534	1921	1+
385.05723	16179	1+
387.04967	8393	1+
388.05452	3326	2+
390.33002	6043	
391.68714	1414	
393.89774	10659	
404.85508	527	
406.43924	744	
417.54639	640	2+
430.24633	723	2+
438.24395	1427	
462.17471	1517	1+
530.43662	972	
533.63797	1529	
541.23231	513	
549.24237	1038	
557.31674	2353	1+
570.31816	488	
572.86114	2744	
582.08082	426	1+
590.32907	7404	1+
595.53260	661	
616.27575	728	
632.43483	689	
636.45678	1220	1+
673.43038	1894	1+
684.63643	682	
691.25578	1140	
701.27912	1944	
702.63520	634	1+
END IONS

###FS:    #m/z: 570.7105 #charge-128
###MaxRes:#m/z:   0.0000 #charge-128
###MS: 824/
###MSMS: 826/
BEGIN IONS
TITLE= Cmpd 309, +MSn(570.7104), 13.3 min
PEPMASS=570.71046	6232

186.69930	589	
204.78454	1432	
208.89146	754	
222.78354	541	1+
255.49329	384	
263.19387	833	1+
283.23429	842	
287.90474	664	
296.10905	461	1+
325.97665	469	
328.10038	617	
344.23300	432	
345.89819	1162	
348.89195	369	
353.69911	332	
360.30032	1937	
370.24116	1674	
372.44774	659	
391.89617	364	
397.63427	1162	
404.08658	683	1+
412.63129	567	
424.01889	709	
426.03308	459	
428.00624	199	1+
429.43750	464	
430.87059	1162	
436.44306	929	
441.20610	686	1+
450.67594	419	
453.09159	572	
453.92976	2293	1+
459.03272	794	
472.00480	856	1+
472.97678	791	2+
481.64801	1287	
485.22310	1277	
489.21383	1311	1+
494.29363	727	
497.03895	2509	
499.49537	734	2+
505.56120	644	
508.07119	417	
517.06429	687	
525.48069	974	
526.01644	1407	
527.18532	2331	1+
530.05317	1139	
537.25760	334	
542.31657	482	
543.17794	1121	1+
550.87800	1892	
552.23609	5341	1+
555.28428	1212	
559.28436	1824	
560.70017	682	
581.63879	1779	
619.63788	1364	
639.29965	1174	
891.31480	384	
907.23788	2222	
910.88513	537	
935.11121	382	
977.47392	829	
END IONS

###FS:    #m/z: 402.7628 #charge-128
###MaxRes:#m/z:   0.0000 #charge-128
###MS: 827/
###MSMS: 828/
BEGIN IONS
TITLE= Cmpd 310, +MSn(402.7628), 13.3 min
PEPMASS=402.76279	18633

134.06476	534	
141.88476	1269	
158.83373	1159	
170.80186	1102	
172.83647	1289	
181.71558	839	
186.82230	3329	1+
195.02175	697	
196.68410	1549	1+
200.78442	509	1+
209.86352	2068	1+
211.77308	5781	1+
216.63350	706	
222.86667	509	
226.87891	2991	1+
230.83083	1530	
238.90828	639	
246.71630	1431	1+
249.63962	622	
257.78166	1602	1+
259.84385	1764	1+
270.89038	389	1+
273.98188	582	
283.67464	626	
284.83628	1676	1+
286.85090	1541	
289.78994	510	
293.04121	558	1+
297.66064	1357	
299.83672	1349	1+
301.73217	2168	1+
304.22752	872	1+
310.38092	1440	1+
312.87363	1414	1+
314.98263	1889	1+
321.90235	1810	
323.91567	1041	
325.04428	2217	1+
326.96392	2149	
329.88648	1068	1+
332.25422	799	
340.05514	2556	1+
343.01157	2069	1+
344.11806	2797	2+
344.62762	1714	1+
346.04876	872	
349.24421	911	1+
350.84872	1241	1+
354.10117	1955	2+
356.50964	1116	
358.14666	2008	1+
364.06352	535	
365.23236	1389	
367.04142	4249	1+
373.26794	656	
375.60938	2115	1+
379.46163	2524	
380.89274	1272	
383.04738	2957	
384.06318	10104	
385.11365	17438	1+
392.78315	1838	
393.69572	6820	
402.95922	1693	1+
407.41997	1417	
424.19531	1542	
430.05295	648	
432.23465	1737	
447.11926	2099	
451.71173	681	
473.26158	559	
481.20329	803	
490.39312	375	1+
500.40233	823	1+
518.23125	1977	1+
532.72587	523	
542.67900	749	
550.24547	1822	
552.04139	1259	
555.44811	806	
557.43107	645	
573.32742	2058	1+
590.30436	5145	1+
610.32858	1347	1+
655.44323	847	
671.63443	529	
674.34934	3131	1+
683.45993	1386	1+
701.40335	2527	
703.48749	1069	
END IONS

###FS:    #m/z: 415.1548 #charge-128
###MaxRes:#m/z:   0.0000 #charge-128
###MS: 827/
###MSMS: 829/
BEGIN IONS
TITLE= Cmpd 311, +MSn(415.1548), 13.3 min
PEPMASS=415.15477	3491

155.30116	842	
168.84305	2144	
170.85117	936	1+
173.84312	484	
181.69100	492	
195.84158	964	
196.78423	2404	1+
208.72788	1692	
210.67668	914	
212.70394	1324	
215.03285	424	
216.90223	1996	1+
226.74627	2932	
228.74983	2201	1+
238.83770	827	
239.87357	979	
240.87720	1979	1+
242.84137	7797	1+
247.84086	2284	
250.88816	444	
254.45263	539	
257.74332	576	1+
262.89180	469	
266.83380	674	
268.77583	1142	
277.88796	499	
281.43632	2607	
282.99492	2486	2+
284.82486	862	
286.92849	1403	1+
289.83236	657	
291.03985	1597	
295.43134	542	
297.03196	577	
297.78144	1998	1+
300.88173	1665	1+
303.49281	517	
307.05634	1016	1+
309.85810	1603	1+
315.02743	3071	1+
316.06289	2019	2+
318.02453	2506	1+
320.92455	964	
322.26650	2326	1+
323.75133	1047	
325.01594	2746	1+
339.90125	479	1+
342.03731	1744	1+
352.56035	926	1+
356.02075	651	1+
360.62912	874	
362.17694	4366	1+
365.66052	1234	
369.01176	1352	
369.99143	1783	1+
371.13832	651	2+
373.26592	589	
374.21257	1321	1+
378.02607	4166	1+
381.03343	2061	1+
383.17156	1426	1+
389.04783	614	
389.83755	3157	
391.13126	3241	1+
394.83700	6991	1+
397.09825	13508	1+
397.98439	6891	2+
400.04927	4389	
401.51789	2021	1+
404.10105	2519	
404.96445	3904	1+
417.27177	442	
432.83359	609	2+
434.43862	2159	
436.70077	904	
465.23514	1422	
489.23500	1417	
494.23921	1017	
509.43132	404	
553.17756	554	
582.09354	787	
583.43421	592	
617.26680	9071	1+
630.46199	3016	1+
643.43169	479	
667.29808	709	
684.55005	303	1+
687.90017	674	
718.49791	3046	1+
728.40222	3331	1+
804.89313	472	
END IONS

###FS:    #m/z: 422.1944 #charge-128
###MaxRes:#m/z:   0.0000 #charge-128
###MS: 830/
###MSMS: 831/
BEGIN IONS
TITLE= Cmpd 312, +MSn(422.1944), 13.4 min
PEPMASS=422.19438	37117

129.03674	1270	
134.27129	1704	2+
152.63364	869	1+
181.78564	1835	1+
197.87824	1261	1+
200.77052	1475	1+
211.85492	1055	
222.70143	967	
226.83430	1390	
232.83544	1055	
241.89706	543	1+
246.82137	548	2+
264.89747	1397	
267.51943	928	
276.95207	12709	1+
280.63195	837	
290.39681	2346	
291.85995	1630	
295.23087	3894	2+
302.89956	6397	1+
307.21396	485	1+
314.91664	1650	1+
316.91550	1818	1+
319.54292	1227	
325.01523	8996	1+
330.89716	2152	1+
332.99644	2513	1+
337.10786	2560	1+
339.53516	2114	1+
343.22540	845	
346.04368	4392	1+
357.94610	1847	1+
360.31557	620	2+
367.04678	1788	
370.77845	2120	
374.77068	2383	1+
381.25354	837	
384.79837	3665	1+
387.24075	1024	
389.37136	5760	1+
395.67985	1672	2+
398.13257	3814	
399.54950	1412	
400.90811	6441	1+
403.00261	11035	1+
404.87600	10129	1+
406.63512	2899	1+
409.26635	2542	
410.56222	24224	
412.07120	7574	1+
419.76751	825	
426.30980	835	
444.71987	1704	
451.10644	1099	
453.76205	1862	
463.37156	1709	
467.09980	874	
468.04100	1757	
470.13764	885	
470.83650	2649	
473.62672	1529	
482.23417	1331	
485.23434	971	
502.82338	4123	1+
510.23879	2381	
519.26950	6093	
535.23526	2580	1+
541.63811	2505	
545.23485	847	
550.79935	918	
553.46008	947	
558.01472	888	
559.89593	1088	
573.30961	1397	
580.31165	2567	
582.23685	2216	1+
584.34717	1727	
590.29100	594	1+
594.43380	1105	1+
624.31982	4000	
646.63208	922	
667.16047	880	1+
677.45203	1297	
691.47593	1133	
728.49472	488	1+
751.42557	2234	1+
759.14065	1855	1+
779.23807	822	
796.43489	1211	
END IONS

###FS:    #m/z: 901.1935 #charge-128
###MaxRes:#m/z:   0.0000 #charge-128
###MS: 830/
###MSMS: 832/
BEGIN IONS
TITLE= Cmpd 313, +MSn(901.1935), 13.4 min
PEPMASS=901.19350	24382

536.47510	682	
601.29520	1039	
643.23949	787	
657.09173	427	
754.12887	1982	1+
763.23770	897	
806.83650	1544	
843.83224	1219	
865.09320	257	
866.23840	1302	
881.28784	354	
884.53608	1452	
888.63541	522	
890.24472	535	
END IONS

###FS:    #m/z: 422.2289 #charge-128
###MaxRes:#m/z:   0.0000 #charge-128
###MS: 833/
###MSMS: 834/
BEGIN IONS
TITLE= Cmpd 314, +MSn(422.2289), 13.4 min
PEPMASS=422.22895	67225

128.91025	1927	1+
146.80225	1533	
172.77416	748	
176.19531	1816	2+
181.85120	2276	1+
194.84660	2085	1+
199.97662	1608	1+
204.21541	1797	
209.02279	1749	
209.84503	4706	1+
212.83256	791	
223.02515	962	2+
230.85304	2686	
239.86530	1083	
250.95856	2468	
260.85578	1047	1+
275.09869	648	1+
276.99646	17685	1+
280.92003	1399	
285.85317	4206	1+
290.48619	2529	
292.95997	3157	1+
299.51989	1510	
302.89811	5470	1+
304.85175	1539	1+
306.96403	2086	1+
316.92209	783	
318.92784	2289	
323.09239	1576	
324.08113	7616	1+
330.97384	5713	1+
335.03466	1865	
343.41739	1033	
345.06746	1413	1+
352.63384	1474	
359.77914	1026	
365.49043	1662	1+
374.96622	3257	2+
381.94287	816	1+
384.64915	2396	2+
386.22588	4977	
387.84025	2765	
389.50107	1457	
390.47665	2328	1+
395.11963	1177	2+
399.20564	3704	1+
401.30894	7108	2+
401.87881	10045	1+
404.07256	15283	1+
408.19924	6281	1+
410.39712	43059	
415.50157	659	
430.11848	1026	
439.97791	1514	
445.29513	1043	2+
451.05158	3331	1+
453.76051	6130	1+
457.12297	1683	2+
459.23211	759	
461.42785	1537	
463.09142	5821	2+
470.35984	987	
479.33282	6816	1+
491.46135	684	
499.83936	1874	
502.70114	3946	1+
510.74266	846	
513.09957	674	
519.56220	6946	2+
542.20285	3744	1+
559.32081	2413	1+
573.36929	959	
579.32126	1192	
580.20453	8835	1+
584.27563	2447	
587.13549	1781	
596.73145	1672	
607.83257	1172	
615.18725	3129	
619.48468	819	
624.62592	6527	
626.06889	861	1+
646.28374	1924	
668.34757	1082	
671.23444	700	
680.44631	3002	
690.86861	1053	
697.41106	2310	1+
729.63712	1641	
751.39166	689	
769.25325	1241	
770.61112	1624	
796.45033	3848	2+
END IONS

###FS:    #m/z: 688.1190 #charge-128
###MaxRes:#m/z:   0.0000 #charge-128
###MS: 833/
###MSMS: 835/
BEGIN IONS
TITLE= Cmpd 315, +MSn(688.1190), 13.4 min
PEPMASS=688.11899	34305

228.79418	767	
236.94860	292	
254.30228	1633	2+
289.08960	321	
410.10355	419	
440.50083	494	
461.46298	1211	2+
478.48345	289	
499.03355	1474	
509.25415	3130	
512.90274	459	
517.06847	1041	
518.58752	1547	
539.03318	362	
556.63892	1059	
569.92918	259	
572.03713	629	
578.09870	899	
581.46535	1102	
584.49542	353	
589.27409	1712	
590.63747	1694	
597.09539	1785	1+
599.16570	6319	
604.07929	267	
613.13624	1217	1+
619.35459	3097	1+
625.63868	3052	
633.63555	1449	
638.10231	962	
640.43956	292	
645.47043	379	
653.11348	442	
658.20524	4563	1+
665.26078	1517	1+
668.28912	2467	1+
670.23226	11022	1+
675.30147	1125	
679.15502	18828	
789.16330	436	
802.43111	1384	
817.23973	494	
838.90080	580	
877.43598	1134	
922.43663	1792	
1023.23141	1012	
1110.88722	452	
1171.63122	1102	
END IONS

###FS:    #m/z: 563.2838 #charge-128
###MaxRes:#m/z:   0.0000 #charge-128
###MS: 836/
###MSMS: 837/
BEGIN IONS
TITLE= Cmpd 316, +MSn(563.2839), 13.5 min
PEPMASS=563.28384	49351

168.89330	677	
170.80694	660	
203.72845	587	
242.03736	1242	
291.15310	1464	1+
318.42339	874	1+
344.04559	1352	
346.86338	599	
354.03795	1057	
359.38533	1054	1+
376.95302	1506	1+
382.84883	3164	
384.32533	767	
386.15738	1940	2+
388.03656	2665	2+
397.92742	732	
414.93040	1227	1+
417.00779	1958	1+
420.09100	615	
429.36308	1334	
432.23668	3497	1+
433.92083	1066	1+
436.83949	2607	
440.69715	1039	
447.16264	1685	
448.63547	1377	
452.83034	752	
458.73417	2155	1+
459.91997	1169	2+
464.39150	1239	
466.03391	647	
469.71882	647	
471.96114	850	
473.23490	822	
476.45531	682	
479.73721	2766	2+
480.25322	3046	1+
486.42099	1001	1+
492.03304	785	
502.84055	1277	
509.99653	567	
516.12828	1060	
518.49631	1109	
520.15918	854	
522.06129	2829	1+
532.83421	1404	
535.49900	1347	
537.49790	1205	
542.01849	2055	
543.03642	6755	1+
546.23277	8209	
550.27520	3119	
596.29235	899	1+
600.37241	875	
618.31977	1439	
634.43736	772	
693.24685	782	
724.71825	962	
725.22008	1215	
743.72675	744	
758.33416	597	
807.26976	1849	1+
811.40604	1592	
817.33595	1360	1+
835.48335	3285	2+
837.30894	944	
860.43405	1085	
863.64963	754	
892.48185	1365	1+
912.10901	877	
917.63486	600	
950.23218	932	
END IONS

###FS:    #m/z: 584.5225 #charge-128
###MaxRes:#m/z:   0.0000 #charge-128
###MS: 836/
###MSMS: 838/
BEGIN IONS
TITLE= Cmpd 317, +MSn(584.5225), 13.5 min
PEPMASS=584.52245	9733

204.84060	1009	
240.90885	689	
258.95625	897	
280.49335	914	
297.90858	712	
300.47418	501	2+
324.03707	832	
327.03412	1017	
337.77019	942	
352.90340	1287	
377.23458	1152	
383.01312	2557	1+
394.04343	1252	
403.03683	952	
415.03232	1259	1+
416.36521	741	2+
418.98450	569	1+
421.05143	1296	1+
428.07723	714	
432.30792	892	
435.51546	982	
437.93424	694	
439.00281	1096	1+
445.58975	938	2+
448.03586	1899	1+
450.04121	2625	2+
454.07039	2102	
474.74195	1487	
476.15034	1423	1+
478.47468	2024	
492.00428	742	
493.22686	1001	1+
499.26956	1933	1+
505.63524	2174	
517.80702	3596	1+
524.46351	2886	1+
530.70014	5804	
534.04026	777	
536.50406	3529	
542.23325	1696	1+
548.43870	2302	
550.06899	3039	1+
556.28089	1331	1+
560.94270	4607	
563.31742	1519	1+
565.48224	8486	1+
567.06140	8351	1+
569.11122	1659	
571.07371	1434	
572.50121	9879	1+
583.16496	1177	
584.67870	964	
588.63889	1324	
602.98272	8031	1+
620.83125	1287	
631.93255	6922	
673.74541	1662	
675.42005	7697	
680.31968	3046	1+
684.69677	1756	1+
697.20402	1007	
701.35149	2374	
718.88643	7599	
719.32972	4599	
733.63990	2362	
738.59134	1522	
747.86474	1987	
775.95494	3357	
776.31432	4179	
793.01269	1752	
804.43053	3744	1+
808.92187	872	
876.74742	2369	
898.10686	804	
911.65612	1049	
960.51102	1219	
END IONS

###FS:    #m/z: 450.7456 #charge-128
###MaxRes:#m/z:   0.0000 #charge-128
###MS: 839/
###MSMS: 840/
BEGIN IONS
TITLE= Cmpd 318, +MSn(450.7456), 13.5 min
PEPMASS=450.74564	41977

128.97825	2084	1+
133.84145	1009	
184.70586	899	
197.63319	819	
203.89278	637	
210.83557	1077	
227.02046	601	1+
228.90867	1269	1+
231.84471	1149	
236.89308	1197	
250.23497	662	
270.79329	649	
272.85181	672	
276.89343	4904	
278.84425	2483	1+
303.12265	2003	1+
304.11811	1713	2+
305.83310	872	
311.22351	2464	
314.27223	659	
316.96049	3676	1+
318.97942	2006	1+
321.07780	1334	
322.76520	293	1+
325.73108	1164	
328.99821	1661	1+
330.98485	2712	
331.88748	6806	1+
333.53954	1496	2+
333.98030	1696	1+
336.92909	659	
340.94391	1737	
342.31619	1926	1+
343.47758	1317	
345.89078	689	
347.01348	3891	1+
349.70471	3394	
351.80137	1197	
357.50010	1157	
358.86208	1369	
361.03487	1906	1+
376.06413	3233	1+
378.06867	2199	
391.09057	689	
392.40170	2618	1+
394.78511	1083	1+
397.27795	639	
400.03902	889	
406.05424	1061	1+
413.22301	1194	
416.08350	757	
419.92543	996	1+
423.63905	3539	
427.80595	5509	1+
430.14269	3316	1+
432.00228	6029	1+
433.90864	3014	
435.73155	1399	
437.24322	1502	
438.70782	1602	
440.24099	2074	
441.62253	1984	
448.84550	687	
460.21094	816	2+
475.15832	1189	
496.24040	667	
553.14877	632	
570.43259	1247	
587.74499	717	
588.33054	4841	1+
592.44415	799	
680.78333	957	
697.62769	1273	1+
702.41502	866	1+
716.25877	3279	1+
720.26574	1294	
767.30825	607	
768.85321	351	1+
773.63259	664	
787.44140	902	
END IONS

###FS:    #m/z: 584.7340 #charge-128
###MaxRes:#m/z:   0.0000 #charge-128
###MS: 839/
###MSMS: 841/
BEGIN IONS
TITLE= Cmpd 319, +MSn(584.7339), 13.5 min
PEPMASS=584.73396	32893

201.85943	639	1+
212.74208	839	
258.67818	1524	
298.03322	1024	
324.44552	3942	
328.16747	1637	
342.04225	1934	
365.68071	536	1+
385.28853	1571	2+
386.63445	924	
396.34286	1486	2+
405.10824	1758	1+
424.09514	1839	
426.07870	1858	1+
435.08188	2080	1+
437.37289	1911	2+
444.84543	3207	
450.30121	1197	
453.99181	556	1+
464.83954	1722	
474.99001	2893	1+
493.78753	902	
495.23785	2112	
503.12733	1667	
503.60655	1384	
511.31537	702	
512.69613	2624	
518.14355	2884	
524.54610	1204	
524.97711	3332	
526.39346	3228	1+
528.29525	909	
530.50673	3084	
533.11962	1759	
535.74170	4108	2+
537.58734	1996	1+
542.63640	2417	
545.50339	872	
546.00674	689	
549.23128	1079	
553.43141	1314	
556.32426	1434	
557.88049	794	
558.87721	2309	
563.28076	1027	
565.16650	4773	1+
567.50890	5744	
569.54915	2842	
572.77903	4634	
573.20188	10523	1+
575.45592	2657	
599.69985	1192	
603.28705	909	
605.25861	1262	
607.70545	1117	
630.05355	1289	
631.88349	9454	
664.23686	902	
672.36969	1747	
675.16552	7056	1+
700.97099	2881	1+
718.87312	2222	
719.26150	1554	
747.75454	5172	
761.69854	1521	1+
775.81458	2766	1+
786.87526	2329	
796.71534	734	
804.44670	11006	1+
923.45306	682	
996.28664	2218	1+
END IONS

###FS:    #m/z: 414.1699 #charge-128
###MaxRes:#m/z:   0.0000 #charge-128
###MS: 842/
###MSMS: 843/
BEGIN IONS
TITLE= Cmpd 320, +MSn(414.1699), 13.5 min
PEPMASS=414.16988	15545

128.92323	4210	1+
158.89339	928	
171.81231	838	1+
176.69113	769	
185.68673	1936	
188.86364	1446	2+
194.70000	849	
196.84733	1911	1+
204.03864	1223	
210.86474	5811	1+
214.72827	1561	1+
222.76471	2547	1+
224.87840	4834	1+
226.97710	1686	
235.69385	1151	
238.92503	2200	1+
240.82996	17110	1+
244.86097	1028	1+
249.69677	877	
251.91665	1693	1+
254.78110	1236	
257.71132	639	
265.88697	784	
266.97344	3907	1+
268.85304	2560	1+
272.23320	668	
275.13159	2051	
276.51159	1279	2+
280.98155	1092	
281.79321	2219	1+
283.95497	2289	1+
285.95506	1878	
288.03712	729	
293.87129	1297	1+
298.20525	1353	1+
309.12283	1095	
310.84195	1724	
314.93466	2074	1+
317.78572	1746	1+
323.27471	1172	
329.05264	821	1+
332.10066	1587	
333.84019	933	
336.29139	624	
341.28330	984	
342.88003	1556	1+
353.85872	1698	1+
356.10669	2043	1+
358.63598	6905	2+
363.65111	2079	
366.77922	839	1+
369.05790	2204	1+
371.28033	5869	1+
378.62366	2740	2+
379.85071	902	
384.91315	3610	1+
388.84465	7288	
391.83450	583	
392.83380	2663	1+
394.93356	2044	
395.95128	5151	
397.01033	13358	1+
400.47994	896	
402.29801	822	
403.09807	1716	
403.99385	4240	1+
405.65263	1884	
410.83897	1166	
419.69092	911	
423.51168	1140	2+
424.04128	1713	1+
442.36098	623	
459.19943	1539	1+
480.81799	1875	1+
490.50266	1373	
509.15874	1354	1+
519.09681	858	
525.25723	1603	1+
529.54447	1267	
541.70779	1562	
555.28948	1408	
562.83805	987	
570.35805	2333	1+
572.30389	1642	
584.23780	1227	
588.32385	20784	1+
598.29620	672	
628.31897	812	
682.29498	1093	1+
688.65606	607	
701.63056	1704	
713.43516	1151	
716.26468	1066	1+
725.68811	767	
END IONS

###FS:    #m/z: 563.3332 #charge-128
###MaxRes:#m/z:   0.0000 #charge-128
###MS: 842/
###MSMS: 844/
BEGIN IONS
TITLE= Cmpd 321, +MSn(563.3333), 13.6 min
PEPMASS=563.33324	71694

156.88951	782	
180.86609	1584	
207.62791	1634	
208.89231	844	
215.82838	2052	
237.01377	1214	
253.88626	888	1+
273.03357	1577	
290.92272	3354	
318.69237	719	1+
322.23505	1877	
327.96807	2171	1+
335.23421	757	
348.24423	1989	1+
360.93718	2799	1+
364.49509	794	
371.82762	857	
386.70912	994	
395.03901	1419	
400.05574	1246	1+
410.16514	443	1+
414.86637	5593	1+
417.35405	2176	2+
417.91924	1263	1+
419.44524	1436	2+
428.22428	874	
429.33014	2461	2+
432.91107	817	
446.63596	1617	
449.28946	716	1+
453.09752	1267	
463.99241	2258	1+
465.73407	984	2+
468.29252	982	
480.13667	1721	1+
486.18060	2122	
490.03625	812	
501.33528	1198	1+
504.70374	1704	
507.66650	1549	1+
510.34170	2292	
518.12365	2781	1+
520.65723	1727	
522.55615	2564	
527.02727	2536	1+
528.87839	1459	
530.23000	1382	
532.31539	1882	
537.80676	1329	
539.89113	884	
543.01464	3763	1+
545.55033	3249	
545.99297	6766	1+
548.29257	2534	
549.61486	5294	
552.83067	1032	
554.83407	2252	
573.27412	1509	
596.30721	1188	1+
599.63076	1324	
600.15465	1069	1+
617.43532	1399	
626.44696	1204	
687.43692	1089	
726.29877	1094	
736.47775	3036	1+
761.83833	747	
763.35439	914	
764.30769	4361	1+
766.34509	1374	
768.32183	1158	1+
774.30769	1014	
798.33911	2143	1+
801.22151	633	1+
807.49107	2325	1+
824.48370	857	
834.46201	6260	1+
866.42128	1876	1+
882.50501	2993	1+
892.54476	5771	1+
909.48475	2303	1+
930.66046	1237	
943.44025	2372	
950.32647	1276	1+
952.62529	1177	
961.48848	2748	1+
963.24124	807	
979.42896	6881	1+
997.61196	1943	1+
END IONS

###FS:    #m/z: 415.2295 #charge-128
###MaxRes:#m/z:   0.0000 #charge-128
###MS: 845/
###MSMS: 846/
BEGIN IONS
TITLE= Cmpd 322, +MSn(415.2295), 13.6 min
PEPMASS=415.22953	64377

125.88978	509	1+
128.96820	4831	1+
131.23743	1342	
166.83490	1052	
171.83629	996	1+
180.43877	1522	
184.06484	1506	2+
186.89299	907	
188.63249	999	
196.85570	6467	1+
203.86915	857	
205.90589	882	1+
209.20493	683	1+
210.79656	2140	1+
212.90095	1162	1+
214.86404	1536	1+
222.66648	752	
224.93583	2308	1+
232.83421	689	
238.92665	2286	1+
240.88364	6382	1+
243.83954	2439	
256.87464	1384	1+
260.83379	819	
272.05073	1687	
274.87105	1049	
275.69904	2877	1+
279.77650	1620	1+
285.21555	2814	2+
285.74375	2066	1+
287.48649	1300	2+
298.94111	1524	
299.98270	3938	2+
306.84526	1497	
308.27544	1524	2+
311.95249	1324	1+
313.72358	3664	1+
314.66000	2658	2+
316.85587	660	1+
320.56258	2272	
323.82717	712	
325.51400	2871	2+
327.49228	2712	
334.89852	2168	1+
339.72227	774	
341.71712	1064	
349.03707	739	
350.12911	2581	
354.00722	1296	
357.83244	812	
358.62324	2502	
363.20604	4680	1+
367.08594	960	
367.99270	4396	1+
369.05767	1721	2+
371.34406	2518	1+
372.27389	1226	2+
374.14015	878	2+
377.80632	1837	1+
379.99549	2560	1+
383.31851	1052	
384.55819	2289	
388.84554	10387	2+
392.50201	1297	2+
395.32462	3971	
396.01162	12642	1+
397.26341	10363	2+
399.28059	1708	2+
401.12436	3973	2+
404.38762	2340	1+
406.23563	3494	
425.07207	1250	
441.98947	2358	
459.17149	2187	1+
493.04496	1427	
494.29743	1267	
502.90602	894	
506.07835	683	
515.70059	1139	
517.68707	777	
521.37143	1381	1+
546.25046	1459	
553.43853	713	
555.24723	1608	
556.65041	787	
562.88624	764	
564.63840	3081	
570.37854	3913	1+
588.35851	34670	1+
596.68626	940	
603.91696	693	
605.63230	811	
611.43708	780	1+
616.49350	711	
651.24090	2619	
683.44418	1747	1+
724.43685	1047	
726.45536	1079	
END IONS

###FS:    #m/z: 563.3312 #charge-128
###MaxRes:#m/z:   0.0000 #charge-128
###MS: 845/
###MSMS: 847/
BEGIN IONS
TITLE= Cmpd 323, +MSn(563.3312), 13.6 min
PEPMASS=563.33117	64680

215.83738	837	1+
233.85050	1897	
238.03403	1077	
242.04164	1112	
290.85758	1261	
300.20750	1989	1+
302.83810	887	
309.84068	356	1+
314.84086	1389	
319.50730	1385	2+
352.84902	1982	
363.04126	1232	
365.03651	1497	
387.43791	1399	
389.09509	383	1+
393.70302	1764	
401.04248	1041	1+
405.05649	731	
408.11117	1237	1+
415.22348	716	2+
417.23512	1213	1+
424.43758	2082	
445.50147	975	
446.88486	864	
450.23123	970	
455.65024	1348	
464.17003	970	
465.19969	1835	1+
472.62659	1189	2+
483.14571	840	
485.43450	1106	1+
490.05792	770	1+
492.23503	1123	
497.43917	3795	
509.29768	2340	
511.65813	787	
513.65078	2077	
515.71558	1046	
517.15722	3402	2+
524.29554	939	
525.89883	2962	
536.67866	931	
541.35205	2604	1+
543.17940	5796	1+
546.08233	4155	1+
549.89866	1355	
553.30028	2549	
554.81087	820	
574.43251	947	
596.41519	1339	
597.69248	766	
599.25338	1008	
618.35616	1553	
637.36979	1450	
654.65675	2002	
666.05232	1408	
667.35069	751	1+
669.45400	799	
719.84106	2417	
736.39854	2441	1+
764.36934	6204	1+
807.34880	3467	1+
823.64466	1142	
835.34417	2820	
836.59685	1443	
844.23730	731	
859.43855	1319	
865.46391	3382	
888.37086	488	1+
892.47235	6323	1+
935.43421	302	1+
937.24968	1099	
949.64046	1225	
962.39216	3558	1+
980.44651	2143	1+
997.47274	876	
END IONS

###FS:    #m/z: 501.9688 #charge-128
###MaxRes:#m/z:   0.0000 #charge-128
###MS: 848/
###MSMS: 849/
BEGIN IONS
TITLE= Cmpd 324, +MSn(501.9688), 13.6 min
PEPMASS=501.96880	12035

224.68015	532	
227.90219	831	
236.71573	949	
239.73275	1003	1+
241.83724	1212	
246.89062	1569	
251.86389	679	1+
281.90490	839	
292.89641	1207	
298.86271	2311	2+
303.03548	1037	
308.63945	732	
310.79424	1024	1+
316.90041	702	
327.02850	732	
329.19027	927	2+
331.09390	1467	
335.41962	1344	1+
341.25311	2186	2+
343.07511	1946	
345.91324	795	
350.83318	1327	
353.23916	655	1+
355.16659	2511	1+
357.00676	8469	
358.90942	834	
371.00251	3975	1+
373.03080	2467	
375.80546	922	
383.04200	827	
383.73873	2060	1+
385.96822	463	1+
388.75594	1666	1+
389.89623	829	2+
394.71183	721	1+
395.91942	1245	2+
401.15297	466	1+
418.84430	1162	
424.05712	1049	1+
427.05751	2240	1+
431.93407	1052	
439.43730	1067	
445.24809	2364	1+
448.63962	2797	
456.13753	1801	
463.14116	715	
466.98903	1547	1+
469.18671	1222	
471.54756	1877	
479.68633	1042	
481.29523	881	
482.31150	1789	
483.07916	7519	1+
486.33141	1075	
488.98507	4664	1+
492.11063	3206	
510.29376	689	
512.43146	1119	
519.33911	658	
531.46830	817	
537.63563	969	
546.25393	2020	
555.58280	691	
556.31679	5000	1+
571.70842	972	
574.10151	762	
611.08551	1242	
644.64087	804	
663.43982	1099	
669.32217	832	
729.49915	692	
769.46159	1067	
771.49702	1637	1+
851.31268	724	
922.03124	598	
END IONS

###FS:    #m/z: 688.1603 #charge-128
###MaxRes:#m/z:   0.0000 #charge-128
###MS: 848/
###MSMS: 850/
BEGIN IONS
TITLE= Cmpd 325, +MSn(688.1603), 13.6 min
PEPMASS=688.16031	26311

208.29016	729	
215.86006	534	
244.91068	1124	
246.83693	1774	
257.89360	1116	1+
297.03198	894	
347.03540	1254	
400.97203	449	
436.09263	672	
445.21950	939	
479.39009	1521	1+
498.32296	482	
503.34270	824	
509.44070	707	
515.22405	3521	1+
521.04714	1109	
522.68284	542	
528.04313	1602	
538.41640	1119	1+
539.67047	2683	1+
544.25186	907	
554.23558	419	
557.21040	1717	
577.84327	487	
582.50212	597	
589.09026	1309	1+
594.75865	967	
599.18155	974	
599.54011	1629	
600.05166	1079	
613.91532	704	
617.04167	519	
622.12656	567	
623.65939	689	
637.64779	907	
642.26359	2090	1+
646.30700	514	
649.23786	1636	1+
650.85036	1312	
654.42532	777	
656.95869	774	
665.03908	437	
666.28438	747	
666.84023	1813	1+
669.28261	792	
670.08286	6319	1+
673.43056	1559	
679.14465	8287	
679.61714	11237	
689.28430	439	
739.33278	1047	
809.21973	687	
811.24053	2067	
858.28032	669	
874.24204	1024	
904.83333	467	
920.11218	1197	
949.50660	857	
975.79298	742	
1230.50546	634	
END IONS

###FS:    #m/z: 435.2513 #charge-128
###MaxRes:#m/z:   0.0000 #charge-128
###MS: 851/
###MSMS: 852/
BEGIN IONS
TITLE= Cmpd 326, +MSn(435.2513), 13.7 min
PEPMASS=435.25132	51925

122.83463	1408	
126.03489	2017	
147.79499	1406	1+
154.64354	922	
156.84500	1654	1+
168.76620	1175	
174.87115	5866	1+
194.88748	1166	1+
196.77647	2602	
198.03264	1047	
199.83190	789	
200.85767	1414	1+
209.50035	814	
212.83347	1688	1+
235.83349	902	
244.10055	2117	1+
248.86888	1107	1+
251.21708	779	1+
259.03505	2498	1+
261.91071	912	
262.72104	2187	
266.15419	801	
269.97472	3382	1+
276.04579	867	
279.30502	967	
283.53036	964	
283.83854	769	
285.89699	789	
287.50218	1717	
288.78762	339	1+
291.07311	1895	1+
295.57167	1527	
303.97016	6992	1+
308.95529	2255	1+
314.62083	3791	
315.90629	1320	
316.99771	11088	1+
319.93231	2267	
321.69181	794	
323.24682	1656	1+
327.48622	1562	
331.87690	949	
334.66122	3607	1+
336.00267	1768	1+
341.10846	2743	1+
342.92431	2767	1+
345.86901	3706	
346.96415	1014	
364.65508	1573	
367.93078	424	1+
372.93133	2797	1+
376.16986	1300	1+
377.57412	2109	1+
383.08439	1507	1+
386.24628	2026	1+
388.14738	1155	
389.05993	1660	1+
391.72316	1510	
396.16571	2095	2+
398.96208	2185	1+
404.03362	1785	1+
407.11868	891	1+
412.66733	4785	1+
414.70235	7664	2+
416.00057	5144	2+
417.04463	16480	1+
421.06926	1639	
422.26651	4145	1+
425.05269	4922	1+
446.45834	1362	
455.25049	1117	
479.23188	441	1+
493.43820	1714	
496.24393	1174	
505.06871	891	1+
514.23035	1971	
522.10872	826	1+
527.08136	2189	
538.27463	1591	1+
540.25947	2559	1+
545.62778	1597	
557.44437	4520	1+
559.10045	1478	
566.43230	1844	
567.24727	3625	1+
572.32211	1077	
575.62451	1536	
585.29538	1319	1+
587.74719	2418	2+
590.45564	937	
593.24944	1200	1+
595.03756	887	
628.37110	3072	1+
639.62823	897	
641.10935	947	
650.95332	762	
664.30996	872	
667.45719	989	
678.39322	2156	1+
695.48231	6035	1+
698.38073	1116	
713.18300	2245	1+
725.26978	1531	1+
END IONS

###FS:    #m/z: 468.2213 #charge-128
###MaxRes:#m/z:   0.0000 #charge-128
###MS: 851/
###MSMS: 853/
BEGIN IONS
TITLE= Cmpd 327, +MSn(468.2213), 13.7 min
PEPMASS=468.22130	31305

156.88563	899	
175.00982	852	
178.89905	1229	
189.69400	937	
192.98167	2560	1+
213.08113	1906	2+
217.86591	1022	
226.87991	1824	1+
240.64615	1164	
242.83303	857	
252.91629	1277	1+
256.81394	1581	1+
278.83215	1464	
284.96386	884	
291.44656	1507	
296.91081	851	
299.56526	1874	
302.09846	1147	
302.99137	1735	1+
306.95712	359	1+
308.67335	1527	
312.43523	1083	2+
320.33033	1255	1+
322.99077	1593	1+
326.02939	2228	1+
327.69661	3043	1+
332.87502	920	
335.45375	1556	2+
337.04486	7580	1+
344.03929	1172	
346.00450	4544	1+
348.10744	2482	1+
351.16275	1512	1+
352.69352	1857	
354.11953	5061	1+
357.07794	3338	
371.09741	1911	2+
373.98565	2785	1+
378.05814	799	
379.11196	4866	1+
387.99782	1518	1+
390.76126	1018	1+
393.09457	1418	1+
395.23390	1519	
403.09783	819	
405.11790	5564	1+
408.72428	6267	2+
410.71060	4607	1+
418.47138	1324	
420.65310	1271	
428.03571	1762	
429.43757	2702	
432.42973	2936	
433.82902	3657	1+
436.20110	3080	
438.44194	1073	
442.42893	3091	1+
443.51192	2401	2+
446.95998	5109	2+
448.74137	5488	2+
450.01771	7530	1+
452.64711	1151	
458.44695	2329	
490.03912	1261	
494.23439	1034	
530.60315	5828	1+
541.25459	2131	1+
570.12153	1157	
576.95807	1092	1+
579.28736	3417	
579.81050	3058	
581.23591	1904	
587.77574	23876	
589.22156	1749	
591.28861	914	
601.24534	1234	
610.23437	1107	
613.24606	833	
615.50586	1936	1+
617.45582	930	
622.37751	908	1+
641.16037	1763	1+
651.99866	5944	
698.23660	1665	
722.30355	990	
753.23742	809	
762.03960	2071	
780.24396	1128	
815.44806	1167	1+
1000.45229	818	
END IONS

###FS:    #m/z: 488.3290 #charge-128
###MaxRes:#m/z:   0.0000 #charge-128
###MS: 854/
###MSMS: 855/
BEGIN IONS
TITLE= Cmpd 328, +MSn(488.3290), 13.7 min
PEPMASS=488.32898	88609

145.83507	2120	
148.89561	967	
155.96000	1504	
156.87606	4956	
157.85300	16966	1+
163.77248	1692	
174.85613	15719	
180.84514	836	1+
183.76317	3662	1+
198.79254	7380	1+
201.80719	6946	1+
208.84622	4086	1+
219.89043	2613	1+
226.06602	876	
226.80629	23038	1+
238.69598	770	
239.79271	1846	1+
242.81979	1994	2+
244.02107	4495	
244.92094	14113	1+
246.82661	1501	
253.86541	1475	1+
261.94324	7021	1+
268.93159	1988	2+
270.79679	3282	1+
279.10607	3082	2+
282.83866	802	
285.74801	1517	1+
294.27916	1733	2+
296.02784	5811	1+
299.62133	1495	1+
308.96673	3624	1+
313.35512	3156	
314.01664	5927	1+
317.22701	736	
318.43693	1587	
321.64183	956	2+
323.07183	4144	
325.08949	2502	
327.11185	639	1+
328.96976	2097	1+
331.98958	1546	
335.60149	1644	
340.13684	8748	1+
342.96188	7290	
348.84880	1508	1+
351.09309	686	
355.02368	1164	
357.03290	16458	1+
359.98593	3411	2+
367.15569	2522	
368.94039	3036	1+
370.84402	2744	1+
373.11306	3327	
375.33495	3270	1+
376.50138	1856	2+
380.46621	2291	2+
382.17784	1112	1+
385.08119	684	
386.48373	2121	2+
389.35823	3936	
391.08353	2506	1+
393.64559	2764	1+
399.03476	1148	
405.25980	2269	
407.48638	1047	1+
410.68428	931	
418.25994	833	
424.17319	1667	
426.25366	1751	1+
428.44062	1612	
435.28653	6070	1+
441.62980	3579	2+
443.37242	5448	1+
446.26862	1449	
451.23703	816	
452.43730	2143	
453.22600	17771	1+
456.83333	672	
458.16046	5882	1+
460.35596	1815	2+
462.63135	759	
465.58509	2300	1+
469.12598	4159	
470.26743	59262	1+
476.26409	1537	
477.00044	2810	1+
478.68744	769	
488.35952	733	
505.55908	1020	1+
527.29604	1338	
540.25342	1409	
545.24442	699	
554.24569	1099	
577.90162	1714	
592.29301	669	1+
604.50661	971	
720.50318	1069	
737.44648	1177	
752.42494	2347	
770.55636	817	
END IONS

###FS:    #m/z: 558.8276 #charge-128
###MaxRes:#m/z:   0.0000 #charge-128
###MS: 854/
###MSMS: 856/
BEGIN IONS
TITLE= Cmpd 329, +MSn(558.8276), 13.7 min
PEPMASS=558.82763	204926

174.71108	2804	
188.53028	2705	2+
188.95473	2218	1+
194.87402	3136	1+
198.76993	5807	1+
205.84813	1536	
216.78637	6562	
221.84682	1924	1+
229.80932	1866	2+
238.90233	4352	
239.82464	5390	1+
256.90748	6339	1+
275.84303	1520	
284.93468	1930	
286.22198	1243	
287.98311	8728	
299.02491	1746	1+
303.07479	6277	1+
312.03786	3215	1+
315.03733	2379	
320.06147	3278	1+
326.03295	2266	
327.07390	15096	1+
339.10113	3419	1+
342.12443	1888	1+
345.02877	4362	1+
357.02965	3501	1+
360.63605	2155	
369.19673	8483	
377.62772	8582	2+
379.03509	1957	
383.11630	1498	
384.10894	3605	1+
399.21411	6658	1+
401.63751	2341	
406.99635	1431	2+
410.67133	3262	
412.99206	1984	
414.29009	3268	2+
416.26211	52718	1+
424.65854	8221	2+
427.12396	1795	
428.90747	1515	
433.15288	7189	
433.47372	7795	
436.08439	2511	1+
438.06765	6877	1+
442.14343	53393	2+
450.80741	3232	1+
453.29463	4833	2+
455.10137	8187	1+
460.03202	3962	1+
461.78075	3189	1+
463.51031	2467	
468.12972	5624	
473.24005	4962	
474.76993	9041	2+
476.13845	1963	2+
482.71954	2836	1+
485.11749	2997	1+
489.23526	1330	
491.10393	2432	
492.68710	6556	
493.17997	8041	1+
498.37348	2720	2+
501.30432	98610	
503.26950	2170	
505.42706	2410	1+
507.34291	1911	1+
509.17852	1682	
510.75141	1505	
515.02621	1469	
516.32337	5395	1+
520.16170	5859	1+
527.31775	6891	1+
529.85921	1558	
532.21529	5160	1+
533.84284	3147	1+
536.70534	3858	
537.07288	3427	
538.11319	10440	1+
541.28796	16414	
545.36808	64423	1+
549.95403	12081	
568.55556	1295	
572.35839	5980	1+
578.43590	1428	
584.41692	2613	1+
609.30944	2231	
620.43370	2019	
626.50086	10199	1+
639.46181	1454	
642.27933	1442	
644.50781	43520	1+
646.22410	6417	1+
682.39357	1536	
683.24707	9495	1+
695.44768	3005	
701.19409	2844	1+
719.57259	3470	1+
722.51256	2164	1+
734.76020	2075	
735.12914	2485	
737.60539	9066	1+
754.50688	23842	1+
772.52480	47595	1+
784.06105	1323	
796.37389	2896	1+
814.49216	1802	1+
855.56427	3993	1+
865.47306	2681	
873.54018	4267	1+
882.69612	1742	
883.27958	3886	1+
900.55337	6917	1+
952.37267	2103	1+
970.51372	20304	1+
988.55926	9635	1+
END IONS

###FS:    #m/z: 450.7948 #charge-128
###MaxRes:#m/z:   0.0000 #charge-128
###MS: 857/
###MSMS: 858/
BEGIN IONS
TITLE= Cmpd 330, +MSn(450.7948), 13.8 min
PEPMASS=450.79481	73559

128.97051	5539	1+
153.97483	1632	
171.83470	3069	1+
174.85289	2092	
192.69743	964	
200.75083	1227	
210.83934	1965	1+
225.79240	2366	1+
228.88041	3154	
232.69315	2341	1+
237.83575	1129	
238.82930	2504	
239.85659	5197	
241.85350	2007	
246.78142	2217	
252.84364	3556	1+
256.93790	1477	
259.95281	853	1+
262.97051	939	1+
266.00279	1846	1+
276.87721	4218	1+
278.98324	12503	1+
285.05169	546	1+
288.03872	6093	1+
293.84630	1894	
299.66584	2881	1+
303.10251	3439	1+
305.87404	1049	
308.75019	3819	1+
311.11798	3466	1+
313.91266	1422	
316.79987	4512	
318.88714	3693	1+
322.42989	7609	1+
327.26158	1284	
330.91038	12525	1+
336.96641	1599	1+
339.09078	2159	
345.98161	1807	
348.42101	1018	2+
352.97740	2609	
357.03045	3086	1+
359.03316	5955	1+
369.04144	2099	
372.89294	11743	2+
375.82165	902	
377.65104	33724	
383.38138	1111	2+
385.44101	1514	
386.99739	1754	1+
390.38431	3831	1+
395.75568	1314	
399.16633	1077	
400.61683	3628	1+
402.03694	3889	1+
408.25876	3472	
414.03924	2231	1+
416.24782	7479	
417.23725	9748	1+
422.10579	2092	
423.61551	3358	2+
429.13097	1382	
431.18857	4972	
433.12456	12317	
434.23669	1702	
437.12809	1284	
440.13785	3729	2+
441.69588	21302	
467.15610	2027	
468.23329	6269	
486.95588	1192	
496.23959	1299	
509.70026	1547	
521.10523	1437	
526.62030	1326	1+
545.37364	9797	
546.69358	1462	
553.24576	1919	
558.77951	6153	1+
561.00405	2346	1+
581.24131	1342	
599.24059	1074	
611.23394	932	
618.63513	1049	
623.80198	2069	
626.31429	2599	
644.43463	4985	1+
665.21126	1381	1+
729.23679	1154	
737.54889	4933	1+
755.28951	2931	1+
END IONS

###FS:    #m/z: 558.8267 #charge-128
###MaxRes:#m/z:   0.0000 #charge-128
###MS: 857/
###MSMS: 859/
BEGIN IONS
TITLE= Cmpd 331, +MSn(558.8267), 13.8 min
PEPMASS=558.82675	439760

157.83433	3481	
174.83022	8246	
177.84051	5027	
184.84547	2961	
198.72501	5404	
211.84896	3182	1+
216.87999	3630	1+
221.94746	3152	1+
223.82582	6739	
228.93728	3948	
229.89499	11629	
236.85889	3402	
238.85920	26190	1+
253.05993	4359	
256.98536	9613	1+
264.05122	5041	
265.83514	2770	1+
269.89421	5626	1+
273.89646	2652	
280.95468	4158	1+
282.92061	3830	
284.38124	3645	2+
285.87617	5013	
288.06140	12495	
290.91192	3973	
303.07301	14953	
309.09325	3878	
311.07825	4738	1+
325.08584	3392	
327.01459	15380	1+
338.12787	5163	1+
344.02110	17577	1+
357.06843	4412	1+
359.21398	5975	1+
362.01598	4777	1+
375.64160	4021	
377.95140	9869	1+
380.22326	4988	1+
386.84462	5737	
394.01379	11197	
396.38054	2479	2+
398.30539	5238	
399.32707	9929	1+
401.43865	2727	
403.67920	5444	1+
409.19193	7949	1+
413.45581	4093	
416.21083	91922	1+
419.47124	6237	
421.06551	7132	
424.11749	3979	2+
426.27347	13930	1+
429.14934	4784	1+
432.37157	12918	1+
434.68840	3547	
436.28291	3006	2+
439.14672	7780	2+
442.24688	72256	
443.66515	8465	2+
445.03925	4367	
451.68295	7668	2+
453.11875	7502	2+
454.25627	7170	1+
456.09974	19114	1+
459.05962	5044	1+
461.66675	13146	
463.81697	3837	
466.23357	2652	1+
468.90669	5044	
470.20514	3484	
473.26890	22589	1+
475.14346	10745	
477.20515	9542	
479.63896	7792	
483.35993	7704	1+
485.63682	4738	
493.10455	6793	
494.23702	4898	
497.18207	15677	2+
501.30586	155785	1+
507.04616	4930	
509.35966	3698	
510.38058	12241	1+
511.83623	4633	
516.31559	20232	1+
519.14536	24687	1+
522.90421	15615	1+
525.40912	3069	1+
527.33307	30092	1+
531.68052	6745	
536.48259	5284	
537.27020	17810	1+
540.48339	28693	1+
543.07394	1380	1+
545.35049	77755	1+
547.08561	8166	2+
550.36246	24398	
572.33683	8838	1+
575.43369	3425	
584.26764	4162	1+
609.37719	3946	1+
626.53908	11603	1+
628.64834	8782	1+
642.41494	3342	1+
644.53379	91474	1+
656.54105	1881	1+
665.21634	2626	1+
667.55960	4813	1+
683.44436	8644	1+
737.49376	19268	1+
749.23659	8516	
754.50646	56672	1+
772.60000	79334	1+
849.28658	5246	
855.35319	8086	1+
874.63437	3442	
883.70667	8821	1+
900.65846	12457	1+
951.75440	1827	1+
953.48566	10612	2+
970.54015	19273	1+
988.63012	19269	1+
END IONS

###FS:    #m/z: 450.7710 #charge-128
###MaxRes:#m/z:   0.0000 #charge-128
###MS: 860/
###MSMS: 861/
BEGIN IONS
TITLE= Cmpd 332, +MSn(450.7710), 13.8 min
PEPMASS=450.77102	62750

128.30010	984	2+
129.90150	881	1+
131.83240	802	
146.92973	709	
152.87505	1174	1+
171.88503	3986	
174.73202	1105	
190.84893	1098	
195.03145	1283	
206.08735	1757	2+
209.42982	1579	
210.89421	2979	1+
225.89078	939	
228.90106	5234	1+
235.99803	1439	1+
238.77576	2951	
239.87402	11286	1+
250.91394	966	1+
263.91148	3905	1+
276.83271	5569	1+
278.93964	18274	1+
285.03373	1865	
288.09313	5770	1+
290.83533	1904	
292.89055	1488	
296.63573	2144	
300.69600	803	1+
303.04729	7344	1+
305.61409	701	1+
308.53258	2291	2+
310.05986	3339	1+
313.98547	2034	1+
317.00722	6225	1+
320.94058	1572	
322.51778	9911	2+
326.02619	6575	1+
330.11374	1842	
330.96293	9060	1+
332.92153	3473	
336.63245	2369	
338.07375	2443	
339.06793	6797	1+
345.96963	2340	2+
346.89612	1318	
355.98391	2566	1+
359.08708	3348	2+
364.03464	1269	
368.71400	5099	
372.87289	5171	1+
376.52123	1535	
377.68744	38435	
385.76119	1723	1+
390.30684	914	
391.44246	2225	
395.57124	1042	
399.16002	1813	1+
405.89822	856	1+
412.79444	1554	
416.24050	26670	1+
421.09715	683	
427.95543	1014	
428.97062	4099	1+
431.07741	8458	1+
433.18558	12751	
436.15189	4278	2+
438.93222	3149	1+
441.77892	14639	
449.84236	1154	
467.12943	7533	
469.12198	2952	1+
480.23659	839	
496.21745	1404	1+
497.99904	1042	
509.43656	2118	
516.57604	1859	
527.42215	3854	1+
541.54784	2188	
545.42163	12824	1+
551.71345	1618	1+
557.64889	680	
558.77877	5145	1+
562.16289	1014	
570.93326	1631	
580.45433	1308	
591.43570	1297	
626.37778	1564	1+
643.43487	764	
644.42353	15723	1+
736.64138	1291	
737.45019	9478	1+
739.43886	2288	
748.64700	994	
754.28204	1145	
755.49027	6084	1+
772.35483	761	
912.87995	1098	
END IONS

###FS:    #m/z: 501.2711 #charge-128
###MaxRes:#m/z:   0.0000 #charge-128
###MS: 860/
###MSMS: 862/
BEGIN IONS
TITLE= Cmpd 333, +MSn(501.2711), 13.8 min
PEPMASS=501.27107	39366

185.80791	379	1+
204.84620	1472	
212.02357	1859	
226.67393	665	1+
229.03624	1382	
229.84350	6014	1+
239.85339	1663	
264.50763	822	
265.89425	1092	
269.02546	1778	1+
270.78723	3575	1+
284.02448	1368	1+
295.90000	2835	
301.17336	1792	1+
302.28998	2261	2+
305.09693	732	
308.51771	1512	
317.23554	727	
325.83689	949	1+
327.51234	742	
330.22608	396	1+
337.17874	1148	1+
340.02109	2608	1+
344.01254	3511	1+
345.79707	6334	1+
352.94605	777	
353.92880	2696	1+
356.08508	2405	
356.95589	7435	
358.27451	2884	2+
359.69631	967	
370.46751	4385	2+
373.12622	6194	1+
375.16026	1129	
377.54635	1702	
378.07492	4681	2+
381.47258	1213	
383.03446	1222	
385.96075	1508	2+
387.36224	964	
396.10983	1967	1+
399.16431	2208	1+
402.24874	1236	2+
404.47698	1555	
410.85369	2563	1+
414.47662	838	
416.42448	3391	
417.28486	3892	1+
419.27415	1101	2+
420.79379	1310	
422.08307	741	1+
425.10306	2915	1+
430.43587	2923	
435.47786	2770	1+
438.65224	1832	
442.16343	1118	
442.53107	1485	
444.45936	1742	
449.43683	897	
451.03179	2073	
452.07931	4200	1+
455.11800	695	
455.95816	3090	1+
460.49627	1688	1+
462.23677	2402	
464.20433	879	1+
466.18460	3585	1+
470.03537	2168	
474.15190	907	
474.66480	11881	1+
477.81044	4105	1+
479.75510	2030	2+
481.09744	802	
483.01013	3854	
484.19503	8760	1+
490.13679	5561	2+
492.24865	3770	
516.36344	788	
517.39133	1542	1+
543.23254	694	
545.30115	862	
546.40193	3096	1+
548.36708	2010	
553.04009	1762	
555.50402	1869	1+
558.83152	4005	1+
569.38367	1406	1+
572.15996	631	1+
582.43643	1697	
586.39339	1053	
609.63410	1388	
613.20959	498	1+
626.48606	1428	1+
644.51827	10311	1+
651.70943	1769	
676.35717	2613	1+
682.46521	1557	
728.26765	977	
754.51114	9439	1+
772.48821	15409	1+
1126.49370	696	
END IONS

###FS:    #m/z: 501.2491 #charge-128
###MaxRes:#m/z:   0.0000 #charge-128
###MS: 863/
###MSMS: 864/
BEGIN IONS
TITLE= Cmpd 334, +MSn(501.2491), 13.9 min
PEPMASS=501.24908	64856

146.84025	1056	1+
175.11277	1833	2+
177.76664	1149	
191.98511	493	1+
194.79346	2286	1+
199.97411	1116	1+
207.65044	812	
229.89989	2926	1+
235.83544	759	
240.91353	708	1+
259.23868	489	1+
269.89755	898	1+
279.03352	757	
282.89390	189	1+
288.06190	2724	1+
296.03968	1267	
303.27480	2739	1+
304.65094	1119	
306.02391	2371	1+
311.09312	799	
312.08301	1738	1+
320.53469	2252	
324.92105	762	
326.85708	1551	1+
328.87837	2182	1+
340.05687	1834	
344.85848	4114	1+
354.06247	1965	1+
356.93613	4289	1+
359.16843	2374	
368.04417	2219	
369.11526	3801	1+
370.99549	1466	1+
373.01742	2326	1+
377.77174	2127	
383.12808	3516	1+
384.26560	1119	2+
387.14208	538	1+
395.23504	1246	1+
396.62731	847	
398.15000	1392	
405.28718	1422	
407.15296	1366	1+
410.50099	1054	
412.98841	1252	
414.55812	1772	
416.24298	3062	
417.29898	4353	1+
425.13084	1154	
426.43086	989	
439.90547	1194	
441.67915	2709	
442.33761	5304	2+
446.86710	909	
452.25332	1609	
453.70285	1209	
456.09440	1754	1+
458.03322	1742	
460.11649	2049	
461.66927	7999	
463.67421	869	
465.52220	1848	2+
466.70028	3329	1+
470.10944	4488	2+
473.52228	944	
474.66253	12076	2+
479.02661	4151	1+
482.00796	1809	
482.69901	6244	2+
484.21515	3494	
485.28025	1224	
487.41687	2162	
517.62024	989	
527.42353	1151	1+
535.17299	1294	
545.30565	5774	
553.10357	759	
558.84447	1244	
573.33838	959	
577.64213	2567	
580.15148	1011	1+
583.35502	989	
620.36437	992	
626.49841	3506	1+
644.52241	6263	1+
651.86687	781	1+
665.28317	628	1+
738.67772	1609	
743.40956	2331	1+
754.68381	2899	
755.60595	3011	1+
760.35511	463	1+
772.60956	12708	1+
786.43493	772	
802.86518	817	
855.68055	2666	1+
873.49841	3478	1+
895.64094	814	
END IONS

###FS:    #m/z: 664.3879 #charge-128
###MaxRes:#m/z:   0.0000 #charge-128
###MS: 863/
###MSMS: 865/
BEGIN IONS
TITLE= Cmpd 335, +MSn(664.3879), 13.9 min
PEPMASS=664.38794	46696

246.85771	649	
263.83455	894	
292.90049	829	
301.89801	449	
308.89428	907	
420.04088	417	
439.23485	527	
443.03462	1222	
445.31445	919	
471.23683	794	
472.66205	779	
479.70553	1234	
484.63711	847	
496.44039	2834	
498.66890	1274	
507.81567	669	
511.88830	979	
515.01012	944	1+
531.03971	1977	
540.90164	842	
547.31827	437	
558.82246	697	
560.51550	477	
566.11946	982	
568.85088	809	
572.58729	442	
573.20236	824	1+
582.04975	647	
597.29875	614	
602.49990	1777	
608.44475	537	
610.34109	1002	
614.83887	799	
618.88705	412	
621.89421	399	
626.03320	859	
627.27410	412	
628.29028	1194	1+
629.84484	3984	
633.37419	1563	1+
636.65737	587	
638.43103	392	
641.92394	1307	
643.50265	3494	1+
645.28122	4774	1+
646.17258	9450	2+
648.43273	419	
651.64107	2154	
653.10855	989	
690.67415	702	
749.43800	1549	
827.43100	467	
846.64004	927	
865.30058	707	
907.24185	1977	
958.64223	609	
1129.70736	1389	
END IONS

###FS:    #m/z: 402.1853 #charge-128
###MaxRes:#m/z:   0.0000 #charge-128
###MS: 866/
###MSMS: 867/
BEGIN IONS
TITLE= Cmpd 336, +MSn(402.1853), 13.9 min
PEPMASS=402.18532	24915

128.90305	617	
129.83948	1554	
142.90499	729	
156.85724	1171	1+
161.56110	543	2+
168.83336	2197	1+
170.84003	2060	
172.69783	1802	1+
174.87348	1408	
180.69303	757	
188.72771	749	
192.83542	1720	
194.78663	2925	1+
198.68956	599	
210.96667	1511	1+
213.73036	1067	1+
216.82298	1157	
217.82404	1595	1+
223.72939	1706	1+
227.86861	1580	1+
229.82146	2779	
234.89079	4493	1+
238.04655	864	
254.84764	742	1+
256.91754	1671	2+
264.50462	950	1+
268.86417	3909	1+
271.40330	2823	2+
282.43889	837	
283.61121	1351	1+
285.03345	2432	1+
286.12141	2108	2+
291.97416	1785	1+
295.69438	622	
298.75510	3653	1+
300.07371	3196	1+
303.63000	3106	1+
307.64480	1702	
308.52045	4202	
311.03498	862	
312.03537	3257	1+
313.87890	1793	
316.16734	2444	
318.89775	964	
321.68746	1482	
324.87467	2560	1+
328.02325	3081	1+
330.04770	3927	
331.92920	872	
335.29618	1532	
338.28882	3517	1+
339.91023	964	
343.16265	3897	2+
344.71677	1591	
348.09389	1591	1+
355.99218	2731	1+
357.89284	2860	1+
359.83660	2744	2+
366.95023	4738	1+
372.47310	1908	
374.00055	2533	1+
378.56526	2754	
381.40676	1864	
383.05770	6756	
384.12605	20790	1+
385.06954	19321	1+
389.29567	842	
390.33757	2067	
392.08815	1197	
393.06710	4660	1+
403.79851	738	1+
409.43125	1117	
418.31564	2334	1+
420.96567	6168	1+
469.69847	1034	2+
470.23203	952	1+
475.84147	924	
480.10499	1475	
482.23430	772	
489.03398	794	
494.63786	1739	
507.29118	911	1+
509.44395	1035	
514.43812	2389	
516.03996	3199	
520.16222	1082	
534.30664	2157	1+
542.09751	617	
554.28887	651	
563.25171	719	
571.23554	1919	1+
576.70202	801	
582.20000	792	
615.43404	1542	1+
631.23807	981	
681.64448	729	
END IONS

###FS:    #m/z: 442.2537 #charge-128
###MaxRes:#m/z:   0.0000 #charge-128
###MS: 866/
###MSMS: 868/
BEGIN IONS
TITLE= Cmpd 337, +MSn(442.2537), 13.9 min
PEPMASS=442.25374	45703

128.02744	3366	1+
131.04047	927	
134.78505	361	1+
153.07975	969	2+
163.66083	812	
198.91176	817	
201.00182	1472	
210.67480	649	
211.84763	3159	
217.79336	3494	
221.70941	4743	1+
224.86204	1079	
228.79030	719	
236.82546	643	1+
238.88946	11073	1+
246.74908	1654	
252.88811	2678	1+
254.83320	1052	
256.89463	921	1+
260.90685	1064	
266.82226	694	
269.02934	2521	2+
276.99725	1122	
282.90323	701	1+
285.53943	3508	1+
288.11779	5671	1+
292.85543	1054	
294.12223	769	
295.02686	1369	
297.71649	1314	
299.10760	1034	
303.04424	3593	1+
310.51124	831	2+
310.97139	988	1+
313.34641	2357	
314.92041	1803	1+
317.52334	687	
322.89879	2647	
324.91347	388	2+
327.11417	814	
333.95009	2153	1+
335.86937	4185	1+
339.01014	4658	1+
342.98494	169	1+
350.90972	1976	1+
353.08366	932	
359.67154	999	
368.53341	4151	1+
373.32075	5769	1+
378.08722	6374	
381.18159	3121	1+
383.39412	1954	1+
385.72892	2294	1+
388.93963	451	2+
390.23119	2111	1+
392.23295	3756	2+
393.63469	842	
395.92870	3006	2+
397.24406	1686	1+
399.29327	1556	1+
401.02051	3595	1+
405.10105	1807	
406.65497	2758	2+
407.86958	1779	
411.78193	2833	1+
414.22630	1944	2+
416.22954	16572	1+
420.97623	2416	1+
423.13361	3624	
424.12694	6881	1+
425.92901	6683	1+
432.08605	1537	
433.00615	9298	1+
450.10554	697	
453.99467	586	1+
455.98334	584	1+
460.84919	1079	
467.17147	1711	1+
514.03571	932	
516.48803	2696	1+
520.33365	854	
527.51147	1472	
529.32507	1341	1+
546.29457	1989	
549.04699	789	
556.10652	1322	
558.88080	1749	1+
561.45794	972	
564.23448	697	
575.58748	2483	1+
585.66035	992	
614.71408	1114	
626.83390	762	
637.11145	858	1+
644.34890	2672	
647.49044	1847	
654.52860	1882	
671.29039	679	
737.40057	1588	1+
755.32605	1538	1+
785.45447	984	
808.37789	684	
END IONS

###FS:    #m/z: 442.5803 #charge-128
###MaxRes:#m/z:   0.0000 #charge-128
###MS: 869/
###MSMS: 870/
BEGIN IONS
TITLE= Cmpd 338, +MSn(442.5803), 13.9 min
PEPMASS=442.58027	48830

127.85148	3478	1+
142.04510	1674	
168.67926	914	
184.82064	934	
194.65385	1726	1+
196.92918	684	
199.68896	1108	1+
206.02379	1272	
211.85353	1687	
216.94073	591	1+
221.80964	2168	1+
224.89029	1100	1+
230.71717	1194	
239.85934	4189	1+
252.93194	1986	1+
255.93230	163	1+
263.03772	1712	
266.90968	1686	1+
268.76767	1167	
269.86904	1771	1+
274.09409	1242	
275.84566	2284	1+
281.89450	1264	1+
287.97660	2539	1+
293.09610	1117	
294.75995	599	
295.11912	1063	1+
296.92062	1097	
298.89445	274	1+
309.01828	696	1+
310.89733	4324	1+
313.02721	1489	
314.00304	2589	1+
322.55480	2347	
322.96956	4246	1+
326.02202	3269	1+
329.08130	2094	
337.20734	1073	1+
338.89406	1184	
340.10562	3279	1+
343.71432	1263	1+
345.91463	837	
352.14782	4246	1+
354.67287	902	
358.93154	1099	
360.87895	1717	
369.69936	909	
373.04301	977	
377.70438	3771	1+
380.12663	3919	2+
382.31816	592	
384.24203	944	
385.62172	3824	
387.04432	1312	
390.33550	2092	
394.02654	4206	1+
396.05556	1947	
398.11126	1052	
399.02711	3414	1+
400.96018	1979	
402.85310	1089	
405.09310	7168	1+
408.14107	2213	1+
409.30476	903	2+
410.93586	3423	1+
414.15586	1077	
416.07731	3312	
417.38597	1774	
420.10878	8354	1+
424.03272	18574	1+
429.43714	1489	
431.06594	727	
432.50782	8338	1+
464.27947	1263	2+
467.27006	2224	
498.29199	689	
516.17856	1524	
527.16036	1214	1+
530.09258	514	
541.28071	763	1+
545.52045	2617	
554.88986	577	
557.20708	704	1+
626.40195	837	
629.63346	536	1+
644.52000	549	
715.63721	692	
735.57992	672	
737.30560	577	
738.63739	1412	
755.17542	2960	2+
756.37960	316	1+
769.31397	767	
END IONS

###FS:    #m/z: 617.7619 #charge-128
###MaxRes:#m/z:   0.0000 #charge-128
###MS: 869/
###MSMS: 871/
BEGIN IONS
TITLE= Cmpd 339, +MSn(617.7619), 13.9 min
PEPMASS=617.76192	5474

172.71363	1084	
181.88072	2144	
195.68859	1852	
208.01868	852	
223.87490	932	
234.86893	3074	
252.91342	1654	1+
261.93584	3758	1+
299.64532	901	2+
303.92653	787	
309.08811	898	1+
313.18292	857	
337.17006	1284	1+
340.04326	1109	1+
349.20943	2047	
355.07835	1380	1+
363.06026	1373	1+
371.03578	982	
391.12564	2157	
396.64162	1769	
405.02697	1449	
406.11141	3647	
408.25557	889	
410.09003	1974	
416.04748	3234	
420.04214	1864	
424.11127	3207	1+
431.99082	1094	1+
441.23510	4531	1+
454.08053	1186	1+
463.23951	4075	1+
470.02997	1476	1+
473.07137	1932	
474.56797	1757	
479.63557	1684	
483.14750	14274	
488.66133	2679	1+
491.03927	2244	
492.14276	10324	2+
496.04220	2367	
499.01925	1931	1+
501.24025	5326	1+
513.24170	1089	
520.27233	26778	1+
524.24710	601	1+
526.77787	2347	
527.22886	1644	
533.24649	2145	1+
536.04258	2318	1+
538.33140	2584	
540.87853	3532	
545.70073	2807	
550.59019	938	1+
556.19027	933	1+
560.44024	842	
577.05594	4120	1+
580.29072	1669	
581.36984	4151	1+
583.35350	2784	1+
590.24050	867	
591.70500	4747	
592.83258	4239	
595.11848	5568	1+
597.00122	3054	
598.41230	46040	1+
609.37766	2529	
638.24758	1112	
644.34146	2838	1+
680.20688	1164	
683.35900	8750	1+
698.21542	1952	
720.23630	984	
740.32644	10723	1+
755.16655	1529	
762.85740	942	
827.45031	10540	1+
837.50950	1107	
851.43661	892	
860.71951	1591	1+
865.63576	822	
878.46964	807	
914.47962	6558	1+
965.21786	1347	
973.43025	1698	1+
1001.46660	5568	1+
1089.50789	1247	
1098.40371	1017	
END IONS

###FS:    #m/z: 468.2556 #charge-128
###MaxRes:#m/z:   0.0000 #charge-128
###MS: 872/
###MSMS: 873/
BEGIN IONS
TITLE= Cmpd 340, +MSn(468.2556), 14.0 min
PEPMASS=468.25558	16126

135.94265	787	
156.90303	1184	
158.94609	832	
172.97606	1199	
174.87754	12046	1+
179.89163	884	
191.05642	752	
194.83534	894	
197.04024	837	
201.73781	647	
205.72817	801	1+
207.92674	839	
210.63880	1234	
224.87774	1779	1+
248.74149	682	
251.86427	956	1+
257.93806	662	
264.69260	1686	2+
265.10496	2388	1+
278.82227	2708	1+
291.00924	1284	
292.90565	3164	
294.00697	2498	1+
296.89601	752	
298.23280	1194	
304.48658	1841	2+
307.72467	4129	1+
313.03810	835	1+
317.80063	679	
320.08188	3437	1+
323.00681	2421	1+
325.97608	714	
327.86741	724	
334.01957	1102	
334.99589	2894	1+
337.00471	4884	
338.34359	2039	1+
344.04430	2956	1+
348.84766	6097	
351.06829	1292	
352.93243	796	1+
357.66447	2989	
363.05537	2218	1+
370.95576	1498	1+
372.98226	5018	1+
373.84106	3566	2+
375.02072	4599	
377.89223	691	1+
387.04223	4391	1+
393.23317	892	
395.38991	2183	1+
399.68070	987	
402.65568	1089	
405.01692	744	
406.35911	972	
408.48249	912	
410.63140	747	
414.10804	781	1+
416.43422	1132	
419.25285	2868	1+
423.16943	1069	
425.55478	426	1+
426.47372	376	2+
429.75223	3502	
431.34883	2659	
432.21642	18193	1+
439.03988	1937	
442.69640	1774	
447.18949	2851	2+
448.55426	3121	2+
450.11643	5752	
451.21344	8864	1+
456.42140	2811	1+
457.51428	2759	2+
459.03491	4381	2+
468.50174	984	
476.71369	652	
485.44750	1093	2+
491.49379	1104	
494.26891	2224	
524.45999	2049	
541.36670	1626	1+
575.43661	1022	
588.01630	2884	
610.32759	841	1+
643.93245	1301	1+
656.83525	642	
701.43504	719	
799.43073	694	
END IONS

###FS:    #m/z: 618.2609 #charge-128
###MaxRes:#m/z:   0.0000 #charge-128
###MS: 872/
###MSMS: 874/
BEGIN IONS
TITLE= Cmpd 341, +MSn(618.2609), 14.0 min
PEPMASS=618.26089	97614

193.63587	1606	
196.74531	1193	
206.69718	1807	
234.81134	4471	
256.03882	1951	
262.05032	1008	1+
285.94125	2036	1+
303.99684	1892	
322.03931	1159	
330.05352	1423	1+
337.19547	2157	
349.05628	1644	1+
367.97414	974	
373.11984	5082	1+
381.97286	431	2+
385.03783	1299	
392.05857	1244	
399.05118	2252	
403.31646	1114	2+
405.08042	8191	2+
407.88504	1865	
414.04898	2041	1+
416.95787	798	1+
419.53207	1538	
427.51890	951	2+
441.90087	1326	
445.89219	727	2+
457.47526	1169	
460.11228	3639	1+
463.23933	8005	1+
469.44957	1919	
471.05100	1837	2+
479.63846	1459	
483.09946	31783	1+
487.24903	1208	1+
489.19666	1143	1+
492.20543	5639	
496.08664	3835	
498.91932	2223	1+
501.13246	4977	
502.49142	1089	
503.30153	1700	1+
505.47471	2758	1+
508.08707	451	1+
515.66200	1206	
517.91486	3134	1+
520.29146	18598	1+
525.09877	1389	
528.58862	978	
534.12093	3339	1+
535.13482	4920	2+
538.36258	1002	1+
551.17798	1054	1+
554.04173	2929	
563.25255	1033	1+
565.17999	1196	1+
570.70088	1131	1+
573.03982	1284	
575.27976	2177	
580.33710	10804	1+
585.28322	1167	
587.14422	1254	
588.47620	968	1+
591.64995	3863	
592.60459	1266	
595.16464	1566	1+
597.04561	1130	
598.43087	12572	
599.31846	40660	1+
606.57352	4672	
634.46102	780	1+
644.23999	2649	
647.65113	1013	
662.11956	2733	
663.43029	1592	
680.25489	3713	1+
682.24504	1247	
683.32012	7956	1+
697.55356	992	
698.20700	1850	1+
709.43943	2496	
713.69060	1531	1+
716.21414	1424	1+
722.28510	1139	
727.29461	1154	1+
740.31595	18342	1+
773.23183	2186	1+
799.44450	1358	
809.23757	1347	
827.27915	8227	1+
828.81483	1662	
829.52169	2568	1+
837.24634	1507	
866.10217	674	1+
878.37658	1569	1+
896.31061	1657	
914.41489	5946	1+
937.39461	2671	1+
947.45018	989	1+
965.40697	1934	1+
975.23728	1044	
983.46527	1325	
1001.48744	12226	1+
END IONS

###FS:    #m/z: 432.2276 #charge-128
###MaxRes:#m/z:   0.0000 #charge-128
###MS: 875/
###MSMS: 876/
BEGIN IONS
TITLE= Cmpd 342, +MSn(432.2276), 14.0 min
PEPMASS=432.22761	39881

127.11054	628	2+
128.90334	797	
145.80863	2685	1+
164.83358	1175	
171.85424	1424	
172.88425	3053	
186.72167	814	
188.87779	1855	1+
196.83355	1054	
198.91272	1891	1+
199.87250	1801	2+
203.71879	1580	1+
208.78097	1084	
210.84022	1230	
214.86046	2654	1+
221.77986	2148	1+
225.80478	1333	1+
228.79258	2876	1+
238.90497	774	1+
240.97604	2092	1+
242.89484	6734	1+
246.93321	363	1+
250.61733	902	
252.20111	1286	
256.97488	1225	
258.75139	1653	1+
260.89743	3367	
268.97390	1899	
270.83375	1264	
276.02813	1579	1+
279.83791	1752	
285.98533	2911	1+
299.38956	2236	2+
300.83216	4733	1+
305.07806	1232	2+
308.53917	2306	
312.81819	2090	1+
315.02110	7120	
317.02314	3538	
318.93346	1863	1+
321.43807	1467	
322.60567	4847	1+
326.02986	1775	
328.25362	751	1+
330.06319	3647	1+
332.07350	4843	
333.90024	952	
338.50945	2789	
339.84426	1016	
341.90815	3851	1+
343.95272	5516	1+
347.49457	939	
349.23342	1022	
351.83604	1412	
353.12039	1890	1+
359.11632	1823	1+
365.63000	996	
367.81068	1371	2+
370.00213	3908	1+
372.83900	19348	
374.44351	3581	1+
376.51110	1694	
378.73666	1264	1+
384.35385	1730	2+
387.05664	1315	
389.07101	2063	
394.90542	2191	1+
396.93814	1732	2+
399.38272	2847	2+
404.15997	1262	1+
406.01571	3352	2+
408.57452	1992	1+
411.16964	2148	
412.10114	9328	1+
413.90216	11357	1+
417.88879	839	
420.17798	5070	1+
422.56725	996	
443.67024	1132	
461.16273	1122	
474.19389	1113	1+
517.35628	1777	1+
518.95546	955	
519.27759	960	
528.06044	784	
535.33391	4984	1+
554.23937	844	
556.43454	1238	
558.71700	3356	2+
583.26245	946	
585.18253	1288	1+
601.31343	1803	1+
604.23776	938	
618.34851	838	1+
620.41423	1426	
636.69860	757	
645.59734	1381	1+
653.46633	986	
663.42669	11021	1+
701.35166	1503	
717.09123	1277	1+
747.44539	2196	
776.27930	1134	
END IONS

###FS:    #m/z: 618.2351 #charge-128
###MaxRes:#m/z:   0.0000 #charge-128
###MS: 875/
###MSMS: 877/
BEGIN IONS
TITLE= Cmpd 343, +MSn(618.2351), 14.0 min
PEPMASS=618.23509	107665

173.90722	606	1+
234.82771	3386	1+
239.88285	2044	
243.78223	3628	1+
257.03402	1172	
261.99950	3952	
270.01672	967	
273.84317	1129	
283.06811	1469	1+
285.86732	974	1+
290.96585	2424	1+
301.98458	1077	
303.96495	1561	1+
322.05984	2121	1+
325.02276	954	1+
336.09234	1904	1+
346.06107	1169	
349.17616	1131	1+
354.98880	543	1+
372.85042	1161	1+
375.83375	1239	
391.05229	3995	1+
396.03785	2379	
405.14912	977	
406.17425	3678	1+
409.33073	1236	1+
414.04067	2142	
425.13660	2016	1+
436.09061	989	
443.43223	1712	
445.05958	1951	1+
450.43000	1424	1+
461.15491	1402	
463.28347	3437	
464.26956	7482	
465.64089	1352	
468.20414	2552	
470.92595	1512	
472.49897	1089	
474.01725	2853	1+
477.13530	1869	2+
483.55335	19061	1+
484.52818	4921	2+
488.66316	1559	
492.07763	10522	
497.03289	1297	
498.42847	1287	
501.20214	5569	2+
506.12848	2306	1+
517.06674	2977	
520.24232	22424	1+
526.26356	1099	
526.85965	2624	1+
532.44164	1367	
534.06979	2141	1+
538.29132	1294	1+
541.04422	1955	2+
544.50941	2598	1+
547.55396	4579	1+
550.37037	396	1+
554.13931	1528	1+
558.65603	2144	
560.20133	1671	1+
563.16671	973	1+
566.18146	1938	1+
569.71199	1107	
572.69247	1019	
574.16957	961	1+
580.94912	1904	
581.39051	1759	
582.10567	6896	1+
589.44264	1199	
591.30314	3042	
592.63417	1464	
596.83719	1042	
598.35827	6124	
599.33635	26301	1+
600.71500	13704	
602.28134	1173	1+
662.17150	1031	1+
664.38768	1771	1+
680.33757	5508	1+
683.26462	5198	1+
685.63994	1157	
698.32395	1966	1+
701.24212	1024	
716.25810	1351	1+
719.40260	431	1+
725.28366	1257	
737.17871	1524	1+
740.37865	17338	1+
773.03743	2654	
812.13548	1054	
821.63757	1414	
827.45415	12853	1+
837.31867	1258	1+
869.15863	1342	
896.74091	1989	
914.46189	4228	1+
965.55792	957	
975.43513	1397	
1001.39699	11880	1+
1061.42596	1072	
1099.69659	1509	
END IONS

###FS:    #m/z: 431.2260 #charge-128
###MaxRes:#m/z:   0.0000 #charge-128
###MS: 878/
###MSMS: 879/
BEGIN IONS
TITLE= Cmpd 344, +MSn(431.2260), 14.1 min
PEPMASS=431.22595	17527

129.00812	3202	
138.71002	881	1+
141.05236	1397	
168.67791	885	
172.85202	4693	1+
174.85591	5391	
196.64080	792	
202.97562	1363	1+
204.05471	1204	2+
212.84610	3477	2+
214.72739	1266	1+
225.90204	1365	
228.83691	729	
230.87411	1151	1+
240.21996	3758	2+
242.93013	2131	1+
247.01694	760	
256.97501	1083	1+
259.90848	802	
260.87013	4961	1+
268.67428	577	1+
270.86073	1384	
274.06558	1552	
276.83299	759	
279.35962	846	
285.99580	3541	1+
291.83489	1664	
298.77135	645	1+
300.89577	3186	
301.95954	999	
302.32192	859	
304.29716	542	1+
306.10453	1588	1+
309.28061	910	
311.96702	5390	1+
314.91856	6875	1+
318.94203	930	1+
323.49832	3444	
325.10763	757	
326.64248	958	
329.02171	4499	1+
331.91433	3205	1+
333.52294	3204	2+
334.03231	2740	1+
340.16011	3372	2+
342.05516	2168	
344.52460	2237	
345.87832	1155	
353.20106	2584	1+
356.74327	739	
357.91286	3652	1+
360.77776	1775	
368.78562	927	
370.17778	1342	1+
371.92035	819	
372.83370	21386	1+
378.80974	3229	
380.62890	720	
383.14562	2992	1+
385.89093	757	2+
387.97300	3637	1+
388.92977	2904	2+
390.70562	852	
393.22702	1266	1+
394.95794	1628	
395.22922	1744	
396.03324	3865	1+
400.46606	1268	2+
403.22645	1363	2+
405.60178	1619	1+
407.25143	3257	1+
408.13993	3689	2+
409.90039	1337	
411.25150	3981	1+
413.14940	4777	
413.96548	13227	1+
418.27502	5328	2+
420.02327	3352	
421.35744	3053	
423.09716	2604	
441.25859	752	1+
451.01927	1120	
455.50323	1487	
458.27764	1332	
465.09719	639	1+
476.68680	1267	
485.41923	1162	2+
500.26439	3023	2+
517.40702	2707	1+
535.25464	2049	
539.69642	1499	
558.84248	2161	
567.04562	751	
584.77540	941	
603.31661	3173	1+
619.41786	2440	1+
635.43467	1382	
640.18929	1889	1+
654.55716	741	
663.45666	10722	1+
665.47497	2682	1+
679.31295	921	1+
688.38651	964	1+
700.46858	1587	
709.48475	1061	1+
716.43901	781	1+
727.15860	1586	1+
END IONS

###FS:    #m/z: 458.2426 #charge-128
###MaxRes:#m/z:   0.0000 #charge-128
###MS: 878/
###MSMS: 880/
BEGIN IONS
TITLE= Cmpd 345, +MSn(458.2426), 14.1 min
PEPMASS=458.24260	13457

173.83003	857	
184.74612	1082	
197.89245	619	1+
200.74361	1406	1+
211.83671	672	
213.80000	1469	
220.69485	1386	1+
225.82557	3121	1+
231.32130	1313	2+
235.83122	951	1+
238.91074	4609	2+
240.96136	771	1+
243.89118	581	1+
249.84858	2077	
255.83227	817	
257.89118	919	
270.79103	391	1+
273.65954	859	
284.03339	1447	
284.94084	3369	1+
286.64702	1184	
292.36898	899	
296.02141	2071	2+
302.83304	1394	
304.07243	1191	1+
307.94086	2733	2+
310.52672	391	2+
312.01577	5865	1+
314.86523	1591	1+
321.79834	1852	1+
327.82064	2679	
328.94878	4293	1+
331.03543	1804	
335.03251	829	
336.59616	1633	1+
338.16553	973	2+
341.25698	1337	
341.89629	1972	
343.01075	3743	1+
348.04890	1706	1+
350.03742	2192	1+
355.02041	3192	
358.00586	3997	1+
361.64487	1173	2+
364.57206	1447	
366.09182	844	
367.86748	4272	1+
370.16650	1834	1+
371.14234	639	2+
373.91075	819	
377.53897	904	
379.65799	2964	
381.14174	1331	1+
383.70435	3443	2+
386.75842	762	
391.68870	721	1+
394.15906	931	1+
396.98767	1981	1+
400.44812	3719	1+
403.06790	967	
409.56173	1459	
412.02245	2543	1+
414.16677	5941	2+
421.77860	1564	1+
425.04989	1496	1+
428.30262	1752	
431.90790	1164	
435.04894	1122	
435.88427	3387	
437.91919	3593	1+
440.10149	9590	1+
442.85161	1814	
447.24728	2732	
449.14707	3306	1+
458.07883	714	
461.44649	714	
468.69164	1252	
471.12697	1041	2+
476.53184	977	
480.75502	491	1+
484.83840	819	
493.64288	1319	
506.66368	952	
511.21005	491	1+
516.10083	837	
584.08683	809	
584.52090	1288	1+
597.29872	824	
601.92854	1034	
604.27920	2084	1+
607.33294	1227	
620.54572	1336	1+
623.20797	697	
632.44000	712	
642.23815	1349	
667.33812	1752	
679.55551	2084	1+
699.38157	1056	1+
717.40633	1216	1+
784.40055	1156	1+
828.14161	1084	
831.64162	817	
END IONS

###FS:    #m/z: 420.2273 #charge-128
###MaxRes:#m/z:   0.0000 #charge-128
###MS: 881/
###MSMS: 882/
BEGIN IONS
TITLE= Cmpd 346, +MSn(420.2273), 14.1 min
PEPMASS=420.22733	37314

119.88503	728	
126.92638	1375	
136.83297	876	
154.83842	1592	
162.63358	694	
170.83771	1704	
172.70464	1453	
200.82718	859	2+
205.63691	814	
210.83777	987	
212.73301	2069	
218.82577	1151	1+
222.85379	2250	1+
230.30504	1258	2+
232.87209	24390	1+
242.89763	1416	1+
245.28373	1226	
246.35414	1469	
251.69747	1002	
255.88254	1229	1+
257.40014	906	2+
260.90479	11429	1+
263.13488	1454	
264.85127	857	
272.80086	4374	1+
275.89389	12300	1+
278.33602	1097	2+
281.14584	851	
288.26609	1846	2+
288.80310	1674	1+
290.79518	689	
293.06518	1085	1+
294.92240	1248	1+
300.78616	2355	1+
302.97757	4151	1+
306.78202	830	
308.01894	2056	2+
311.79785	1508	1+
314.87519	1270	
316.86778	1845	1+
320.42169	2139	1+
329.01137	1367	
329.86134	3453	1+
333.29122	1543	
337.28647	2100	1+
340.03636	12380	2+
345.99320	1133	1+
347.95246	2193	
349.22650	880	
354.04696	1252	1+
357.02796	3668	
363.45672	1767	1+
364.96315	2396	1+
367.14418	2358	
368.77909	1139	
373.91886	2191	1+
376.13662	4177	2+
378.08702	2298	1+
379.24377	909	
380.63908	1316	
382.05715	9551	1+
387.36304	1255	2+
390.69171	1097	
393.09983	1003	
395.94063	3174	1+
398.13904	1660	
399.11483	3422	
401.03324	28527	1+
405.48057	3348	2+
409.03084	8811	2+
411.13380	3599	
416.76111	1108	1+
418.87071	1228	
426.16330	1082	1+
430.09059	1206	1+
438.91978	1726	1+
453.03793	1657	
488.35960	2319	
492.07437	3716	2+
507.58153	914	
513.46420	956	
519.83545	1452	
521.09940	782	
531.83979	1288	
540.63803	1184	
543.11527	816	
547.22899	2126	1+
561.09499	1095	
562.32284	3109	1+
578.31111	766	
579.34497	59145	1+
587.24256	1099	
595.75433	1338	
612.57102	2235	1+
621.23857	1456	
639.33688	1544	
702.76120	901	1+
809.16312	1902	
END IONS

###FS:    #m/z: 618.7759 #charge-128
###MaxRes:#m/z:   0.0000 #charge-128
###MS: 881/
###MSMS: 883/
BEGIN IONS
TITLE= Cmpd 347, +MSn(618.7759), 14.1 min
PEPMASS=618.77587	22818

225.78886	729	
239.44323	1024	
260.73866	1586	1+
274.86188	1999	1+
285.96659	791	
319.03361	1640	
322.04436	1061	
324.85429	1339	
349.43145	1082	
357.99399	807	
369.01367	437	1+
372.54373	1484	2+
388.23522	1971	
406.06110	1365	
414.04454	1502	
417.10155	2303	1+
423.37643	1744	
432.90384	867	
442.04255	664	
448.52061	2152	
451.03351	825	
459.24254	631	1+
462.03652	1393	
463.08504	3959	1+
471.73417	2280	1+
473.55936	2429	1+
474.47917	1729	2+
481.12192	1156	1+
483.05154	2499	1+
489.80048	867	
491.14282	1805	1+
495.04075	466	1+
499.89233	721	
501.17991	4352	
503.06057	903	1+
505.92054	1030	1+
517.00171	2576	1+
520.24202	8921	1+
526.60530	1491	1+
528.76333	568	1+
534.23468	1466	
535.94893	1327	1+
540.41371	1491	1+
545.23557	1921	
556.30395	672	
557.38787	2850	1+
565.71178	1532	
566.21821	1637	
568.67482	1308	
571.23906	1528	
577.23634	2237	
578.67237	2569	1+
582.25864	2231	1+
587.29031	1249	
594.83902	1067	
598.07706	3900	
600.41716	8886	
601.21514	3066	
605.43127	969	
609.71675	1394	
611.09874	1162	
635.26175	927	
637.33535	1072	
645.64982	676	
657.48042	762	
677.05544	1814	
681.11388	726	
683.29087	2246	
698.37884	1344	1+
710.63950	809	
739.44684	5054	1+
791.52689	1149	
827.36474	2607	1+
878.51849	1913	1+
902.43653	1654	
915.17682	2085	1+
929.31401	944	
965.42226	423	1+
1001.21623	761	
1098.44536	688	
1111.68997	947	
END IONS

###FS:    #m/z: 409.9673 #charge-128
###MaxRes:#m/z:   0.0000 #charge-128
###MS: 884/
###MSMS: 885/
BEGIN IONS
TITLE= Cmpd 348, +MSn(409.9673), 14.2 min
PEPMASS=409.96733	19088

134.85537	701	1+
164.79776	908	1+
180.50915	996	
186.86897	3048	1+
188.63966	1379	
193.04308	1099	
194.75599	3590	
196.77901	1305	
208.82108	1209	1+
210.71692	1607	
215.70728	1748	
220.89878	2347	
222.86022	4531	
224.83469	6330	1+
233.37236	1096	2+
236.82427	6412	1+
238.83197	9120	
243.84898	2310	1+
250.85604	815	
252.75551	1968	
260.43445	2107	
264.89284	1014	
274.84842	2188	1+
276.91731	9884	1+
286.03208	1636	
292.87056	1442	
303.27349	2545	1+
308.49564	1295	
311.04202	1011	
313.20515	813	1+
315.26063	899	
317.87635	2247	1+
320.89724	962	
326.11086	1429	
327.93437	2018	2+
331.04275	1494	2+
335.52623	1011	2+
337.49950	1674	
339.86647	3393	1+
343.13213	1497	
345.63314	3444	2+
347.48215	2170	1+
352.02709	921	
362.70947	1260	
364.47609	1497	2+
367.06693	1477	
369.06582	1695	1+
372.36851	2486	
373.02037	3732	1+
374.94772	1006	
376.32966	2261	1+
378.15260	1069	2+
380.23363	1363	
381.01684	1663	1+
387.47708	2715	2+
388.92202	4693	
390.90081	7415	
391.94352	16058	1+
397.06819	2789	
399.04114	1397	
400.14965	3995	1+
417.21423	1264	1+
419.63889	3225	
430.28041	2504	1+
435.95984	820	
443.43098	1099	
460.06783	1056	
468.09217	1093	1+
471.16598	2556	1+
483.43132	808	
486.63247	842	
489.11057	1619	1+
498.93226	2293	
509.83758	1147	
525.86422	1692	
531.24473	882	
554.24296	2392	
557.13451	1695	1+
588.35430	1092	1+
593.43333	1012	
604.49798	1619	
616.25423	939	
652.23874	1140	
662.64411	1262	
691.03870	1137	
END IONS

###FS:    #m/z: 420.2095 #charge-128
###MaxRes:#m/z:   0.0000 #charge-128
###MS: 884/
###MSMS: 886/
BEGIN IONS
TITLE= Cmpd 349, +MSn(420.2095), 14.2 min
PEPMASS=420.20949	88030

119.97769	14777	1+
126.86456	6419	
138.86820	1578	
200.86493	1241	
218.82634	2142	
231.11202	2927	
232.93192	97973	1+
243.27577	1592	
259.14459	2377	
260.93649	49295	1+
263.84472	1306	
273.08423	2866	
274.59473	1694	
275.94299	14189	1+
280.85986	1980	
286.97917	1419	
288.89690	2144	
290.69906	1177	
292.85760	1380	
293.83361	1139	
295.01509	2821	1+
300.74127	5196	1+
302.93752	4468	1+
311.90183	2945	
319.10733	2506	1+
320.44787	1777	
325.88267	1344	
330.05948	1347	
331.14988	4050	
333.23308	1855	
334.44063	3672	
337.57628	6154	
340.01657	4054	
340.64599	6369	2+
341.87305	2142	
346.13241	1717	
348.11285	8093	1+
350.09663	2225	
351.62608	1527	
354.24054	1297	
357.78315	4655	
363.44844	3039	
365.10014	1696	
367.12308	3323	
368.54674	9924	2+
373.23543	3614	1+
383.03088	1348	
383.99912	4607	1+
388.07513	1994	
396.28574	1232	
399.04882	13000	1+
401.01632	38944	1+
405.22678	3510	
411.15904	28930	
418.05177	1934	
469.41500	1567	
475.21839	1959	
492.19653	11354	1+
513.60318	1287	
528.03419	2031	
529.35362	1282	
543.22122	3742	
545.24126	1898	
546.16848	8576	1+
561.25557	7824	1+
564.40858	1314	
579.26816	255560	1+
589.43392	1114	
639.48195	1558	
692.45256	5457	1+
736.41075	3374	1+
END IONS

###FS:    #m/z: 584.3351 #charge-128
###MaxRes:#m/z:   0.0000 #charge-128
###MS: 887/
###MSMS: 888/
BEGIN IONS
TITLE= Cmpd 350, +MSn(584.3351), 14.2 min
PEPMASS=584.33508	37549

174.93155	2276	1+
186.88034	3093	1+
195.85546	2134	
201.83358	934	
211.84725	3473	1+
228.84195	1199	
236.84409	2549	
247.73691	773	1+
254.95923	4211	1+
260.83423	1537	
264.99010	1632	
268.83272	937	
271.94445	6082	
280.97403	1593	1+
283.06405	2967	
299.04494	1637	
300.83562	932	
308.91940	479	1+
313.04528	711	1+
326.29247	1334	
343.08885	1042	
350.89354	656	1+
365.24852	1172	
366.23920	2679	
369.21533	1051	1+
378.50609	1124	
383.02624	1292	
411.06146	1962	
412.55856	981	2+
417.09325	2427	
420.05101	819	
427.23556	1632	
436.84844	521	1+
437.71285	331	2+
438.90335	1719	
442.23608	873	1+
445.25737	1784	
451.46813	1059	
461.15482	1662	
465.02800	2693	1+
469.84198	1399	
477.07885	1319	
479.12511	867	
489.97646	772	
501.62880	2579	
506.34669	2416	1+
508.98554	2092	
520.23521	1021	1+
522.29763	824	
524.44100	3174	
529.27230	2326	1+
535.43837	3004	
543.01827	1002	
545.28285	2261	1+
549.16283	3716	1+
557.62795	1447	
561.06624	1914	
562.96135	1887	
564.44255	3281	1+
566.26922	2952	
567.33444	15739	
569.82065	1362	
573.12376	2813	1+
597.83304	967	
616.87418	964	
662.71544	2624	
700.63668	787	
764.03669	814	
767.44439	1597	
913.09311	1022	
969.84685	784	
989.99709	1692	
END IONS

###FS:    #m/z: 802.0774 #charge-128
###MaxRes:#m/z:   0.0000 #charge-128
###MS: 887/
###MSMS: 889/
BEGIN IONS
TITLE= Cmpd 351, +MSn(802.0774), 14.2 min
PEPMASS=802.07738	4774

256.23662	1077	
404.84720	522	
415.11194	314	
513.23429	929	
547.18504	1101	1+
613.03604	849	
628.10426	427	
641.24138	1677	
646.43829	379	
654.03748	429	
662.65538	489	
668.33906	284	1+
685.65010	2349	
692.19429	593	1+
697.55384	2143	1+
701.43675	567	
705.10529	637	
707.45862	357	
715.44927	3434	
720.10793	857	
739.86307	994	
745.68435	1049	
759.44127	2054	
761.35698	1331	1+
767.29474	257	
768.04788	1917	
781.61713	444	
782.91169	797	
785.43992	2081	1+
788.19525	617	
823.24174	254	
866.85960	794	
892.28546	572	
907.30828	639	
923.97347	327	
1079.84615	362	
1187.44498	807	
END IONS

###FS:    #m/z: 401.0328 #charge-128
###MaxRes:#m/z:   0.0000 #charge-128
###MS: 890/
###MSMS: 891/
BEGIN IONS
TITLE= Cmpd 352, +MSn(401.0328), 14.3 min
PEPMASS=401.03278	24434

123.13616	306	2+
129.81673	1209	1+
154.86177	1709	
157.85043	669	1+
172.83550	1682	
174.92581	2437	
183.86990	889	
194.78681	5387	1+
200.83242	1014	
212.91014	899	
213.87112	2079	
215.14516	892	
216.91076	1381	1+
219.09378	1024	
220.51570	1512	
224.84285	4088	1+
226.86597	3454	
228.74812	3054	1+
234.93593	3059	
243.80947	1629	1+
245.78813	1559	
254.85221	2099	
271.78176	971	1+
275.74912	1072	
277.80556	894	1+
280.24920	1794	
285.88178	2131	1+
288.21426	1152	
292.60820	1904	1+
298.91166	1529	
301.87562	823	1+
304.30888	2232	1+
308.85615	1211	1+
310.95013	1159	
314.10513	1646	1+
316.03434	476	1+
318.59497	892	
319.02455	3500	1+
323.31415	2326	1+
326.90164	1337	
329.11023	2986	1+
334.63718	6014	
338.96707	1214	
342.99985	2601	1+
345.22554	2541	1+
350.07984	1497	
354.02599	2561	1+
355.89650	2008	1+
358.21898	1491	1+
361.22459	3818	1+
362.61661	1197	
363.66217	986	2+
364.92900	1795	1+
370.12086	1291	2+
371.89167	2167	
373.48053	1037	
374.89540	822	
376.61419	4991	2+
377.66047	2259	
379.09522	2328	1+
380.17010	2593	2+
382.07086	17701	1+
383.98217	18250	1+
387.69649	1394	
389.55629	3146	1+
391.48882	2479	
392.23763	2004	
406.14828	1681	1+
409.03572	872	
418.63769	1919	
420.40608	1528	1+
435.70138	1372	
442.88053	1897	
448.43333	1547	
461.43127	1012	
470.23885	1084	
480.17772	1037	
493.76519	1123	2+
498.67837	1169	1+
506.83403	1237	
510.28336	1519	
513.83429	1287	
516.41850	1077	
519.47641	326	1+
557.12287	2791	1+
575.23675	907	
610.23822	947	
656.39595	2161	1+
665.82266	1402	
667.26023	1084	
672.26887	1072	
685.25245	1254	
END IONS

###FS:    #m/z: 501.2655 #charge-128
###MaxRes:#m/z:   0.0000 #charge-128
###MS: 890/
###MSMS: 892/
BEGIN IONS
TITLE= Cmpd 353, +MSn(501.2655), 14.3 min
PEPMASS=501.26553	62610

147.12351	1077	
154.83804	1457	
156.87187	1317	
185.03453	2059	
194.65416	1169	
196.86877	1264	
199.28853	782	
200.79399	703	1+
214.03260	982	
217.84321	1482	
240.84370	2077	
242.68825	894	
261.85033	1741	1+
266.89517	1407	
271.68214	2121	1+
278.46320	899	1+
281.83392	789	
286.92157	899	
288.91859	909	
295.94023	1754	1+
311.05005	859	2+
312.84745	1616	1+
319.44438	1074	
323.03639	1448	1+
327.98213	917	
328.92200	1754	1+
330.35997	1463	1+
333.97933	1067	
336.91407	761	1+
342.00568	1234	
343.22946	3228	1+
350.59549	1432	
352.97305	3001	1+
354.98723	16159	1+
358.47393	2611	2+
360.84115	388	1+
364.04194	954	
369.06914	1344	1+
370.89662	2163	1+
381.86990	1091	1+
383.67698	1042	
386.00325	611	1+
387.54875	811	2+
390.49643	1387	
392.63125	1182	
396.05130	810	1+
401.70391	1402	
403.03962	946	1+
405.06194	3134	
412.13749	2026	1+
414.18287	3353	2+
419.09780	1276	1+
421.82203	2306	1+
425.02751	3779	
427.02808	1839	1+
428.96925	2152	
437.06152	3559	1+
442.12832	3451	1+
443.28003	3039	2+
446.96824	1017	
448.02751	2288	1+
453.09611	626	1+
455.03727	954	
456.29883	3813	2+
464.29041	1772	
464.99265	2903	1+
469.92755	3741	2+
471.27413	5723	1+
472.71157	1302	
475.29398	2234	
481.08900	6819	1+
483.02410	5613	1+
486.06743	867	
488.22420	4997	
489.56562	6996	1+
491.96364	1044	
531.22261	2054	
534.23850	942	
540.40617	326	1+
553.11523	889	
556.23840	822	
559.28795	678	1+
582.13330	1377	
591.23542	1427	
600.26750	1866	1+
606.30858	1839	
613.27382	5561	1+
620.64203	2369	
654.25916	1693	1+
671.28980	1409	1+
686.31518	1062	
706.46334	2786	1+
739.43981	1891	1+
742.32607	2496	1+
755.39156	1551	1+
766.45065	301	1+
768.77122	2508	1+
783.47419	4603	1+
786.25435	1018	1+
827.35847	2303	1+
855.56237	2750	1+
866.44282	1027	
873.37776	1412	
873.61769	1344	
874.22011	1398	1+
876.44105	1042	
880.23555	914	
END IONS

###FS:    #m/z: 444.2063 #charge-128
###MaxRes:#m/z:   0.0000 #charge-128
###MS: 893/
###MSMS: 894/
BEGIN IONS
TITLE= Cmpd 354, +MSn(444.2063), 14.3 min
PEPMASS=444.20634	14119

128.91840	3581	1+
135.94816	848	1+
172.04063	1217	
199.84080	3074	1+
207.40315	1167	
209.79097	2029	1+
214.83373	1504	
222.08050	689	
224.88647	2498	1+
229.90112	1031	1+
241.92357	679	
242.83258	3551	1+
247.82324	2381	2+
250.84908	971	1+
254.96646	859	1+
256.88030	989	
268.72872	1299	1+
270.45694	932	
270.91819	5221	1+
276.15102	1642	
281.86853	2159	1+
282.91347	1606	2+
284.70448	967	
286.93143	2177	
291.63582	1659	
297.95787	2048	1+
302.69072	1252	
310.70742	2026	1+
312.96591	2034	
313.91880	2583	1+
315.87307	2721	1+
321.05338	989	
324.75517	1582	
327.05765	7866	1+
333.10071	1614	
337.94790	894	1+
342.76949	1676	2+
346.06543	882	
349.13279	1893	1+
352.23072	824	
353.10393	1736	1+
355.08334	1853	1+
356.91245	1224	1+
360.53765	2842	
364.95554	1056	1+
369.83412	764	
371.12751	712	
371.58611	2518	1+
377.45395	3282	1+
382.08442	3551	1+
386.10406	1586	1+
390.28196	897	
391.64937	847	
396.07136	1699	1+
401.17350	1912	
403.63951	3212	
406.03199	2606	1+
408.64246	7238	2+
410.42523	1212	
412.69803	987	
415.30666	2106	2+
416.91338	712	
419.97303	698	2+
421.66074	2801	2+
422.98442	3032	
425.17767	11121	1+
427.07457	8056	1+
429.63299	1594	
432.90414	979	
434.43721	2312	
470.24327	1844	
472.44219	784	
480.22030	1112	
490.67567	1874	
499.12742	701	2+
500.44901	2281	1+
542.12880	1514	
546.23518	1357	
556.23366	1199	
558.37303	802	
574.17541	656	1+
592.36343	5779	
595.25827	3358	1+
601.49954	1027	
612.46541	3373	1+
622.06499	957	
623.38243	727	
636.66828	2286	1+
647.24002	1634	
689.51998	1102	
715.93892	812	
742.23949	919	
751.24954	1622	
840.24247	1239	
END IONS

###FS:    #m/z: 501.3168 #charge-128
###MaxRes:#m/z:   0.0000 #charge-128
###MS: 893/
###MSMS: 895/
BEGIN IONS
TITLE= Cmpd 355, +MSn(501.3168), 14.3 min
PEPMASS=501.31682	39532

156.78123	711	1+
178.27865	996	2+
199.88349	1059	
200.22174	812	
205.64162	2342	
225.89734	1002	
248.65509	651	1+
251.03479	2402	
271.05230	987	
284.78135	1666	1+
289.89519	1529	
292.02593	747	
292.85248	2339	
300.05394	1407	
311.03584	737	
312.97307	932	
313.99412	1976	1+
321.02442	1041	1+
325.13274	1293	1+
330.92066	1489	
333.03580	1757	
338.20706	1607	
341.90535	1141	1+
343.88137	1789	
349.07484	1749	1+
355.02549	11006	1+
357.08705	2379	
361.47505	1034	
367.66846	1154	1+
368.51896	799	2+
371.63209	5584	
373.04471	3168	1+
382.98848	1101	1+
385.80551	1153	2+
386.20792	1160	1+
390.44046	1092	
402.06929	2127	
403.40990	909	
405.22628	1521	2+
408.04075	927	
409.09832	1476	1+
411.95224	797	
414.29173	4396	1+
415.49998	1731	2+
420.09776	666	2+
427.08928	2293	1+
430.27894	2601	1+
436.20569	3073	1+
440.91736	1014	
442.31674	3991	1+
446.85301	2376	1+
450.83404	1264	
453.23294	1024	
458.24539	1684	
463.35884	1576	1+
465.72819	2344	2+
466.12861	3276	1+
470.18696	1089	
471.25597	2939	
473.14444	1166	1+
475.04155	1372	
476.77280	1931	1+
479.08425	1084	
480.05834	2654	
481.59512	7313	2+
483.28536	2237	
484.16843	7203	1+
525.44322	2467	
531.19114	1286	1+
539.29955	777	
567.20522	1511	1+
586.29920	874	
600.33779	2279	
613.19318	2324	
641.92119	1387	
643.44086	762	
646.31851	1207	
655.30399	732	
669.44098	3864	
671.31186	829	1+
694.14692	1514	
697.84825	2416	1+
723.63860	1012	
742.68376	817	
753.38954	1086	1+
756.51521	1021	1+
784.43318	1868	1+
827.39260	859	
850.49518	774	
855.62789	10353	1+
873.35830	3754	1+
894.51907	999	
END IONS

###FS:    #m/z: 408.8091 #charge-128
###MaxRes:#m/z:   0.0000 #charge-128
###MS: 896/
###MSMS: 897/
BEGIN IONS
TITLE= Cmpd 356, +MSn(408.8091), 14.3 min
PEPMASS=408.80913	50520

116.00312	980	
135.97552	1054	
137.83427	1757	
157.89445	3164	1+
168.93293	751	1+
171.71749	1149	1+
174.70659	5881	1+
186.86327	1671	
190.94451	1416	2+
202.65069	262	1+
205.95337	3188	1+
209.84593	1498	1+
222.88197	1767	
224.88247	5543	1+
228.91120	985	
233.23752	1779	
236.78561	10482	1+
243.04146	1152	
243.97929	5167	
246.22499	741	2+
248.83333	970	
261.88456	986	1+
265.83843	1131	
276.78755	3540	1+
278.41093	1377	2+
291.83041	1443	1+
294.78681	1581	1+
302.63662	2102	
307.89007	1527	
312.46127	4835	
317.89446	1733	2+
319.52037	1312	
325.52452	1389	
326.99180	1776	1+
334.91011	2307	
344.94412	1015	1+
347.03523	1057	
355.10742	5483	1+
359.94991	1736	
361.21406	1081	1+
364.27500	1120	
370.08350	2516	1+
371.13748	2068	2+
372.95319	2367	
374.09879	11048	1+
375.26403	3450	2+
378.58863	1989	1+
382.04738	2215	
383.49570	985	
385.38178	5531	1+
387.78841	1170	
389.04860	14886	1+
391.35044	2812	
392.05510	11384	1+
394.35156	2159	
397.70965	3469	
399.17938	9204	2+
422.52293	2726	2+
432.23663	1947	
438.23588	1048	
451.44452	1159	
460.24146	975	
463.08735	1583	
471.63515	1562	
482.64024	2459	
490.74626	4474	
496.03886	1789	
498.68828	13200	
500.33534	2651	1+
508.09732	1351	
510.63788	2283	
514.10293	968	
516.88743	2849	
534.10337	3117	1+
536.83513	1314	
554.15649	1097	
563.65198	8312	1+
574.43425	1129	
577.27632	1421	
585.75395	1713	1+
592.23645	1653	
613.83753	2162	
615.70145	1102	
616.30468	1568	1+
641.24737	1618	
661.43072	1589	
END IONS

###FS:    #m/z: 512.9073 #charge-128
###MaxRes:#m/z:   0.0000 #charge-128
###MS: 896/
###MSMS: 898/
BEGIN IONS
TITLE= Cmpd 357, +MSn(512.9073), 14.4 min
PEPMASS=512.90733	39417

146.83458	867	
155.91812	1171	1+
198.83410	1237	
202.82574	907	
204.67283	1056	1+
211.86396	969	
224.69954	1422	
228.87194	1964	1+
238.74001	591	1+
243.79840	867	
257.04726	741	1+
269.86635	1628	1+
278.33400	1614	
282.85332	864	
300.07832	1387	
303.03802	889	
314.43522	1737	
323.85876	1159	1+
329.67320	779	1+
336.45801	4047	2+
338.90698	1984	
341.08203	1219	
341.92500	1798	1+
344.76069	266	1+
346.82733	1167	
353.96486	451	1+
359.05820	1021	1+
360.95386	1374	
363.34872	1601	2+
363.84277	1901	1+
367.10678	3688	1+
368.24738	1941	2+
369.96430	1542	
372.64104	1459	
379.85231	1271	1+
380.86947	1273	2+
383.19294	1704	
384.88512	1167	
393.04439	3267	
394.83604	1134	
396.21601	966	1+
397.93712	6013	1+
402.74329	2489	
410.65001	2446	1+
420.69082	2014	1+
434.11136	869	
436.14362	889	
439.12109	2768	1+
452.20234	2011	1+
453.87906	1559	1+
454.73843	2134	2+
468.21745	1276	1+
470.20291	936	1+
475.72566	1604	
483.10078	1924	
485.03131	1179	
492.09039	1328	1+
493.75477	1849	
495.16485	5583	1+
497.40866	1432	
499.08251	1532	
502.64346	1922	
503.15208	1072	
527.11279	1632	
532.62428	1014	
534.17085	1441	1+
540.72231	1502	
569.23660	2242	
592.32857	972	
601.25621	778	1+
610.25910	1414	
612.24009	1132	
617.31999	1792	
619.23520	887	
622.93753	3856	1+
631.58634	1239	1+
659.40812	1469	
680.04994	1327	
688.08362	2359	1+
695.63521	1907	
702.44980	1169	
720.39116	2984	
743.39530	1741	1+
746.43572	1252	
771.39214	1222	
840.37463	1393	1+
857.68502	1394	
874.26460	836	1+
950.35004	1308	1+
989.49463	902	
END IONS

###FS:    #m/z: 537.8240 #charge-128
###MaxRes:#m/z:   0.0000 #charge-128
###MS: 899/
###MSMS: 900/
BEGIN IONS
TITLE= Cmpd 358, +MSn(537.8240), 14.4 min
PEPMASS=537.82403	62200

186.00669	747	
214.46976	1502	
221.84229	896	
231.85167	2184	
240.97177	1681	1+
242.84295	1204	1+
259.56361	805	1+
267.91051	799	
271.51629	1044	2+
284.04055	858	
312.87622	396	1+
320.03303	864	
322.98052	693	1+
337.95369	1426	1+
345.85014	886	
347.15182	3016	1+
351.23965	1155	
351.98899	1623	1+
362.51105	1397	
364.05434	981	
371.03529	1263	
374.04153	1034	
381.03650	629	1+
384.12989	1208	
388.23285	829	
389.94261	2352	2+
392.22058	1885	
401.96624	837	
404.16012	2035	1+
407.04705	994	
408.96680	852	
413.61904	890	1+
416.04343	1022	
417.97161	1361	1+
426.59409	1781	1+
431.74309	2527	
439.62914	2832	2+
441.45209	2734	1+
444.66699	904	
446.06422	1219	
449.53266	1167	2+
454.01075	5902	1+
456.64488	3701	1+
462.11883	4437	2+
464.23392	1200	2+
467.05232	1480	
470.21729	2774	
471.56811	3785	
474.06860	1032	
475.84822	3630	
478.48013	779	1+
483.22706	3915	
485.64187	1853	
487.06476	1491	2+
489.63873	3479	
493.14797	1934	
494.75938	1334	
500.12133	3398	1+
501.44173	1065	
503.63645	934	
505.18190	2446	1+
511.09235	7066	1+
516.07522	2991	1+
518.13253	4448	1+
519.16556	12909	2+
520.21650	8593	1+
523.29503	1003	
527.64157	1537	
536.24692	988	
552.97603	1810	1+
556.19878	1797	
570.35197	6592	1+
577.04602	2291	
592.25231	1869	
597.84238	1364	
624.93291	2782	
671.48296	2422	1+
692.63392	1127	
712.63513	1427	
717.09883	1247	
729.23238	1150	1+
748.23776	2742	
758.37401	837	
805.12370	1190	
843.50054	6577	1+
942.54479	17912	1+
944.24774	1677	
956.53196	477	1+
END IONS

###FS:    #m/z: 572.8053 #charge-128
###MaxRes:#m/z:   0.0000 #charge-128
###MS: 899/
###MSMS: 901/
BEGIN IONS
TITLE= Cmpd 359, +MSn(572.8053), 14.4 min
PEPMASS=572.80529	60747

158.84564	754	
174.87490	1019	
201.05502	1182	
227.88753	603	1+
239.89174	629	
244.94280	779	
247.70075	774	
253.07205	2201	1+
254.85397	692	
270.05686	2408	1+
271.89238	2953	1+
280.03376	1199	
288.09438	15172	1+
295.26975	1151	2+
306.83674	1184	
312.84875	1299	1+
356.16723	2133	1+
360.04459	1021	1+
363.11424	2367	
365.19552	2206	1+
368.23836	621	1+
377.11936	669	
379.63687	2039	
382.07358	2043	1+
386.04771	1014	
391.15355	1537	
395.54773	1756	2+
396.08436	4635	1+
404.03605	744	
408.06760	4725	1+
412.22894	854	
414.23676	1017	
417.63876	2896	1+
425.19977	911	1+
427.17271	6481	1+
428.89142	1844	
434.03870	2252	
440.08006	2786	1+
442.97420	1359	1+
444.83708	1529	
446.14054	1111	1+
451.43620	2117	
454.83039	634	
458.06333	2554	
470.29990	1791	1+
475.04992	1908	1+
480.75872	448	1+
483.62675	1243	2+
494.77594	1138	2+
498.45258	2149	
501.31959	3019	1+
510.16507	953	1+
512.33293	1774	1+
515.44188	4389	1+
530.50929	967	
532.25896	649	
535.85516	2179	1+
538.10616	1969	
541.78351	2908	2+
544.03526	1007	
549.70934	5569	1+
552.07790	10963	1+
555.30350	9986	1+
558.71026	1059	
560.23437	2949	
562.36947	2019	1+
563.82715	3988	1+
595.32951	1084	
601.27405	1024	
604.10100	694	
612.41960	907	
629.24949	4142	
642.24580	732	
644.34725	1313	1+
647.13710	837	
651.43289	924	
683.35881	886	1+
695.24713	2647	
700.31425	2328	1+
702.43811	1019	
711.42098	1199	
728.36019	5001	1+
781.14699	1794	
784.40289	919	
794.44825	844	
799.83992	857	
813.15301	2526	1+
829.51396	4541	1+
839.75716	1104	
840.42201	4742	1+
857.46489	32237	1+
873.56992	3907	1+
942.48075	1296	1+
953.45104	1096	1+
970.52966	5345	1+
988.50803	1537	
989.77931	1144	
991.63839	942	
1085.52355	897	
END IONS

###FS:    #m/z: 512.8980 #charge-128
###MaxRes:#m/z:   0.0000 #charge-128
###MS: 902/
###MSMS: 903/
BEGIN IONS
TITLE= Cmpd 360, +MSn(512.8979), 14.4 min
PEPMASS=512.89798	49166

146.78677	1381	1+
183.71746	2014	1+
186.84411	1177	
225.88518	1530	1+
237.49544	959	
238.85064	2121	1+
241.87244	1470	1+
253.83044	1125	1+
256.75026	1169	
257.85803	3274	1+
282.91917	1458	
292.84147	1531	
332.04362	1299	1+
334.61824	2938	1+
340.70071	914	
341.11174	830	
346.26737	1142	2+
347.59205	1579	
349.10243	517	2+
351.06502	1785	
353.98370	2267	1+
357.94172	817	
361.24141	820	
363.55110	690	2+
365.26457	1863	2+
368.10367	2493	1+
370.05896	1327	
372.04692	1152	1+
379.26224	1336	1+
383.21204	1822	
385.04394	1975	1+
388.35554	2417	2+
396.25942	1113	1+
398.04197	4588	1+
406.01343	1072	
409.30035	1159	
415.11434	5952	1+
420.92641	532	1+
429.06072	1179	
430.05670	2614	1+
433.15251	1865	1+
439.10852	2677	
440.62738	2422	1+
446.62258	860	
448.50214	1884	
453.57160	3435	2+
455.04556	3336	
459.44000	897	
464.70295	918	
467.11287	3898	2+
469.95792	1122	
477.16071	2030	1+
483.81196	3599	1+
491.04173	1473	
492.46576	1860	
493.91289	7917	1+
495.08700	3812	
496.11582	3309	2+
499.11862	1582	1+
502.04365	3059	
524.74956	3520	
532.60898	974	1+
539.20508	6165	1+
540.68507	1462	
552.41559	4439	1+
556.26069	1029	
574.23696	882	
583.28597	1755	1+
587.56674	956	1+
591.60407	1004	
600.91005	827	
605.83269	1445	
607.43482	1326	
608.83717	1503	
612.07022	880	1+
623.24839	3712	1+
628.19697	2425	1+
631.65838	1073	
632.25410	5933	
635.83806	2057	
649.37747	855	1+
657.37290	1517	
669.83392	830	
673.84553	2683	
678.67037	1922	
687.83229	1627	
694.55040	2156	1+
696.86660	2295	
705.18973	3694	
714.28383	784	1+
738.50012	997	
743.13834	670	1+
796.25048	1338	1+
807.25540	969	
857.14499	2081	1+
859.99663	1438	1+
875.47257	2391	1+
943.64219	1057	
1002.04694	989	
END IONS

###FS:    #m/z: 572.8941 #charge-128
###MaxRes:#m/z:   0.0000 #charge-128
###MS: 902/
###MSMS: 904/
BEGIN IONS
TITLE= Cmpd 361, +MSn(572.8941), 14.4 min
PEPMASS=572.89409	130747

173.41540	1641	
174.88263	4739	1+
182.83579	926	
216.80169	1885	1+
226.83774	1562	
228.96225	3578	1+
242.69625	928	1+
244.69189	1182	
254.81272	2933	1+
269.62113	1122	2+
270.95450	8861	1+
276.83555	1064	
288.08796	34943	1+
311.90858	3037	1+
324.03506	1777	
336.03708	1267	
340.20321	1705	1+
342.91289	854	
345.29829	857	
355.51755	2264	2+
366.22505	695	1+
373.01571	2359	1+
384.47212	1545	
396.10689	939	
398.30782	4344	1+
403.08678	2099	
412.51687	2090	2+
417.28428	1872	
420.09853	1535	
423.06939	936	2+
424.93979	2719	2+
427.09506	2630	1+
440.19805	1726	
449.18857	3716	1+
455.85264	1261	2+
458.23572	1696	
464.07311	1123	
469.74178	1515	
476.66103	1540	
497.17260	1373	
498.99065	1617	2+
502.04928	889	
514.07382	2699	1+
515.34806	4000	2+
517.09360	1613	1+
519.27756	2212	1+
529.31479	929	1+
533.84253	912	
541.10302	2029	1+
542.14689	4110	2+
545.50097	1441	
550.91335	1572	
551.31013	1556	
552.78318	1961	
554.26727	2868	
555.20328	9328	1+
562.84739	2178	
564.15654	9945	1+
597.04386	942	
601.22000	1084	
604.39041	1390	
608.29884	1014	
612.40000	1812	
624.84146	1762	
627.56972	1788	
629.42720	2528	1+
635.30330	1014	
644.56146	1167	1+
658.20356	3923	1+
667.43455	1133	
669.23303	1431	
684.43802	1679	
693.17493	907	
700.22964	3886	1+
702.69081	1322	1+
711.29433	3291	1+
722.61943	1699	
728.47165	9525	1+
737.29531	570	1+
741.34030	1160	1+
765.43815	892	
772.46155	1411	1+
812.56662	2533	1+
829.46083	13232	1+
839.43826	15972	1+
857.47624	61618	1+
867.46548	1144	
873.47580	7584	1+
884.57102	1133	
899.63432	1966	
929.64622	1727	
943.77535	2079	
953.53746	778	1+
970.49128	4297	1+
988.58074	6207	1+
998.81327	853	
1018.83401	972	
1085.67042	866	
END IONS

###FS:    #m/z: 537.8055 #charge-128
###MaxRes:#m/z:   0.0000 #charge-128
###MS: 905/
###MSMS: 906/
BEGIN IONS
TITLE= Cmpd 362, +MSn(537.8055), 14.5 min
PEPMASS=537.80548	55792

162.72506	529	
231.32426	2469	2+
258.69760	614	
304.03878	659	
320.01376	702	
333.23925	1744	
344.89282	532	
346.98257	1766	1+
352.05128	862	
362.06255	534	1+
364.98851	1446	2+
368.89380	569	
371.10494	3688	2+
373.05769	2515	1+
382.60418	481	1+
389.69440	1882	
391.02867	2049	
392.51638	1526	2+
394.83240	679	
403.98405	4776	1+
406.98878	2816	1+
414.04481	706	1+
418.87260	404	
421.06979	2421	1+
422.26328	549	2+
423.92402	1949	
431.11433	2151	1+
439.84081	5004	2+
441.15077	2781	2+
445.09906	1754	
447.13708	1013	2+
448.68535	622	
450.04270	3072	
453.71979	4323	2+
456.10263	479	
457.77321	4596	1+
462.22843	1741	1+
464.21193	1962	
469.70836	499	
471.78691	13706	2+
478.83333	702	
481.43472	827	
483.31228	5898	1+
489.42104	2764	
492.09939	1444	
497.11462	1352	
500.05639	684	
501.14393	2971	1+
502.63905	834	
504.03205	607	
505.17165	4469	
508.20270	2114	
510.92384	5348	1+
512.10403	2979	
513.73330	2742	
515.23798	1949	
517.02901	3039	
518.30136	2324	
518.76442	2049	
520.29110	3882	
521.08224	1528	1+
524.16987	966	1+
525.61586	1029	
527.05745	732	
554.29414	1162	
570.39973	10590	1+
574.32718	2038	1+
592.29385	3451	1+
619.03404	937	
655.24349	574	
671.50463	3148	1+
676.48655	854	
690.48258	542	
693.03668	984	
713.24710	642	
728.52669	1673	1+
730.48097	1706	1+
793.64545	982	
807.63571	549	
818.89041	699	
842.83473	922	
843.51929	7417	1+
851.64838	1372	
942.60056	25869	1+
END IONS

###FS:    #m/z: 554.8336 #charge-128
###MaxRes:#m/z:   0.0000 #charge-128
###MS: 905/
###MSMS: 907/
BEGIN IONS
TITLE= Cmpd 363, +MSn(554.8336), 14.5 min
PEPMASS=554.83356	37548

162.83450	1467	
168.98956	2924	
174.98241	1089	
247.69050	574	
276.03300	1408	1+
302.50412	3032	
331.83638	1334	
339.73502	1334	
368.17617	1886	1+
383.03944	1597	
388.87846	3172	1+
399.05556	832	
406.95532	993	1+
411.79124	2009	
420.84163	1784	
422.34507	2744	1+
424.98889	629	1+
427.04008	1307	
430.24746	1589	
432.09909	1162	
435.65483	1224	
437.04406	672	
448.20200	808	1+
453.63400	1539	
456.29404	2646	2+
458.74549	1172	
464.04432	1939	
465.88576	824	
472.86781	308	1+
473.91306	288	2+
479.00398	2702	
483.01011	3612	
484.36332	1447	
492.30601	1044	1+
497.02901	1444	
501.70317	677	
502.10280	609	
504.48370	1762	
509.63202	707	
517.06022	2447	1+
522.64146	2377	
524.49576	887	
529.15658	714	
532.68333	2002	
533.15393	3681	1+
534.69305	3881	1+
537.22081	7656	1+
538.89089	651	1+
541.60456	2124	
562.71644	609	
615.23965	2112	
628.50831	722	
657.65488	954	
661.36090	1864	
698.67859	1554	
709.30099	697	
719.43413	1369	
765.63647	1172	
791.44167	559	
800.29702	617	
837.52751	1703	1+
839.03570	1322	
863.13075	557	
872.43771	1577	
879.22472	1846	1+
889.34146	1464	1+
934.46260	9312	1+
949.32306	547	
952.56984	1136	1+
975.64099	639	
978.66050	832	
END IONS

###FS:    #m/z: 504.2882 #charge-128
###MaxRes:#m/z:   0.0000 #charge-128
###MS: 908/
###MSMS: 909/
BEGIN IONS
TITLE= Cmpd 364, +MSn(504.2882), 14.5 min
PEPMASS=504.28821	5260

154.83905	712	
156.54876	2776	2+
174.15151	554	1+
214.01071	1931	1+
226.82167	836	1+
245.00759	466	1+
253.86645	469	1+
256.89155	351	1+
259.83113	499	
264.83786	1847	
274.50744	1206	1+
290.29095	552	
295.87298	872	
302.64288	2424	
304.69397	732	
315.05351	444	1+
319.07160	1172	
326.08727	1632	
331.08066	529	
331.89851	1126	1+
337.96548	719	
339.19111	1462	
343.03740	504	
344.95308	1132	
348.03400	767	
351.43579	1339	
355.04075	4764	
357.00044	5874	1+
359.04753	4306	1+
360.69904	1012	
362.11812	1309	1+
363.96574	717	
370.84901	3191	1+
372.97235	4331	1+
375.04392	2819	1+
376.81046	1864	1+
381.25455	974	
382.22895	2867	
384.45398	1712	
385.87530	2701	1+
387.64759	626	2+
390.03687	997	
394.97697	892	
395.94883	2301	1+
403.99603	2124	
410.51943	962	
415.99229	2846	1+
427.08975	844	
432.19289	847	
433.83740	609	
438.69810	1022	
439.96002	421	1+
444.56879	1854	2+
450.06977	1121	1+
452.25228	1396	1+
461.06908	1604	
466.81972	667	
468.01703	4159	1+
469.95694	1312	
471.88657	1547	
475.28959	1841	2+
483.11571	1844	
483.48516	1822	
484.23450	3937	
485.18394	9008	1+
488.00959	4077	
492.22571	947	
494.90131	749	
506.68932	934	
519.16341	524	
550.43274	727	
575.08236	436	1+
585.10411	1124	
593.43754	1179	
600.64950	1112	
618.73683	1044	
702.24115	856	1+
721.42183	1229	1+
790.88162	517	
834.53644	1849	1+
851.44851	1419	
969.63693	929	
END IONS

###FS:    #m/z: 537.7547 #charge-128
###MaxRes:#m/z:   0.0000 #charge-128
###MS: 908/
###MSMS: 910/
BEGIN IONS
TITLE= Cmpd 365, +MSn(537.7547), 14.5 min
PEPMASS=537.75469	46742

162.02115	612	
169.64995	864	
185.88889	557	
186.83601	2144	
239.50231	674	
275.30805	1656	2+
285.73362	624	
321.21629	929	
323.90978	1156	1+
326.99084	1209	
338.08783	1006	1+
343.03360	857	
350.94473	974	
359.01446	1191	1+
370.99095	3991	1+
375.03557	1684	
377.23137	667	
384.22373	807	
391.00997	2894	1+
392.81110	3409	1+
404.06987	1241	1+
406.13441	2521	1+
418.51792	399	2+
420.06330	1597	
422.65005	1724	1+
429.05717	762	
432.44199	1374	
435.03338	629	
436.44667	694	
439.11259	559	
440.08617	3520	1+
443.96855	661	1+
445.70894	1487	
448.70583	261	1+
451.84914	1239	
452.73866	2194	1+
454.95735	899	
457.70265	5679	2+
460.15028	934	
464.97833	1651	1+
468.23839	1919	
471.58903	4913	1+
483.33105	574	
489.43971	2724	
491.74453	1451	2+
494.10009	1238	1+
498.30105	1232	
501.23712	2229	
502.53220	886	1+
505.84612	2527	
506.20179	949	1+
508.06418	1292	
509.31499	1197	
512.19835	1204	
516.04358	2721	1+
518.30754	5686	1+
520.17691	12329	1+
522.58568	1349	
526.10114	654	
535.46835	624	
547.91979	1104	1+
558.13504	684	
570.37155	977	
597.23148	1079	
650.63936	2289	
671.40725	557	
697.31346	687	
728.53265	1695	1+
750.80135	1522	
788.43827	627	
789.94530	3094	1+
807.47525	967	
843.53333	8193	1+
863.30321	759	
888.61901	739	
899.23902	997	
902.63729	1457	
922.52012	612	
924.43642	1182	
942.57154	8363	1+
943.69424	1331	1+
END IONS

###FS:    #m/z: 438.2197 #charge-128
###MaxRes:#m/z:   0.0000 #charge-128
###MS: 911/
###MSMS: 912/
BEGIN IONS
TITLE= Cmpd 366, +MSn(438.2197), 14.6 min
PEPMASS=438.21972	51092

128.83314	1339	
135.87527	5735	
154.72281	1284	
158.90378	730	
174.93210	1858	
186.87960	3099	
207.01562	1497	
210.83383	1884	1+
215.03123	705	
220.83373	798	
222.81232	1633	
223.89895	2703	1+
225.73662	3304	
230.02257	1811	
236.80484	4567	1+
238.76817	1141	
245.99813	1910	1+
248.93667	37568	1+
264.90115	1142	
266.79862	4310	1+
274.86775	884	
276.39301	2099	
276.91518	11723	1+
287.92185	1015	
289.92676	1137	
292.89720	702	
299.44313	1522	
307.96132	4206	1+
318.88386	1210	
319.87798	1763	
321.04455	3848	2+
329.03543	747	
337.19218	1962	1+
339.92565	989	1+
344.08229	1362	1+
346.03694	1339	
346.95340	2965	1+
348.84710	2485	
358.04178	1230	
361.24223	1887	
363.84742	980	
374.66516	1060	2+
377.16143	4319	2+
380.49399	1032	
382.10837	2646	
386.63041	1820	1+
389.11042	1183	1+
392.05310	7955	2+
394.52193	6269	2+
397.40835	1678	1+
398.99634	3503	1+
402.97129	1547	1+
406.54508	1556	2+
410.10260	2027	2+
412.43737	824	
416.09762	1317	
416.97465	3627	1+
419.04345	3268	
421.13237	9240	1+
426.81286	3430	1+
428.68155	2191	
453.03411	1241	1+
458.38319	872	
480.07125	779	
483.13426	2506	
484.24538	10293	1+
493.13336	2950	1+
515.04416	946	
568.23655	2213	
572.12908	742	
575.24212	2984	
582.23898	1894	1+
584.10602	1059	
598.04290	1994	
599.30110	89904	1+
603.37740	1499	
617.23225	881	
627.44118	732	
643.24021	949	
644.41298	3586	1+
665.34014	1858	1+
690.53941	2198	
715.83012	1640	
737.42388	3157	1+
747.73160	1464	
762.30524	17791	1+
771.72532	1895	1+
END IONS

###FS:    #m/z: 513.7670 #charge-128
###MaxRes:#m/z:   0.0000 #charge-128
###MS: 911/
###MSMS: 913/
BEGIN IONS
TITLE= Cmpd 367, +MSn(513.7670), 14.6 min
PEPMASS=513.76699	31199

194.91654	1306	1+
198.83640	784	
209.71035	623	1+
212.64445	2152	
226.87980	2466	2+
240.83055	862	
251.90313	1526	1+
255.84596	1776	1+
258.44287	802	
288.43570	1213	
299.89679	1328	1+
308.49816	864	
311.22893	1316	
313.01798	2326	
325.05068	3869	1+
340.91734	829	
342.04061	2096	
344.71833	576	2+
354.17157	1365	1+
364.67754	3660	
366.19695	652	1+
367.95661	4349	1+
371.00891	1776	1+
373.60983	1246	
377.50565	822	2+
382.08442	5188	1+
385.03056	1678	
391.03452	794	
400.11388	1221	1+
402.07918	1325	1+
406.40275	3127	
411.04527	855	
413.01421	356	1+
415.08086	2119	
416.95768	1237	
423.08086	1124	1+
427.49888	941	
432.86639	1663	
434.54035	1410	2+
437.28573	1208	
439.23608	759	
443.03607	894	
446.03824	1510	
453.05651	796	1+
457.09634	782	
459.31807	993	
461.42643	1596	1+
463.04434	1002	
469.56062	1649	
471.43759	1079	
477.02445	2207	1+
479.04316	3128	
481.08345	1275	1+
490.23842	2157	
493.23009	1764	
493.95810	6058	1+
496.68046	2221	
497.79575	1453	1+
498.72350	3491	2+
500.09873	2139	
502.22498	1660	1+
504.70504	1276	
550.11092	1219	
552.25446	3415	
554.32427	1157	
560.08884	787	
584.27114	2116	
607.03409	1447	
611.43663	1527	
614.40010	1483	1+
629.23245	2810	
632.20168	3846	1+
639.10595	1667	
650.62794	2192	
657.34997	753	1+
669.15993	1238	1+
688.30010	1112	
704.64170	1167	
727.41675	1063	1+
747.07325	358	1+
765.45554	1059	
852.46447	805	
857.64564	1604	
END IONS

###FS:    #m/z: 435.1677 #charge-128
###MaxRes:#m/z:   0.0000 #charge-128
###MS: 914/
###MSMS: 915/
BEGIN IONS
TITLE= Cmpd 368, +MSn(435.1677), 14.6 min
PEPMASS=435.16769	37187

126.24626	1037	
147.75079	1256	1+
157.83559	704	
176.83771	1019	
186.63725	1339	
188.73924	2008	1+
201.63446	1602	
203.76867	1091	1+
209.85251	2903	1+
221.77872	714	
223.76118	25121	1+
226.89099	589	
231.78835	1407	
233.87070	783	1+
245.88575	1689	2+
265.11794	674	
280.23045	1076	2+
284.85085	1222	
286.95084	701	1+
291.72872	2476	1+
302.01105	1651	1+
306.54854	1728	2+
311.01689	1659	
316.10047	804	
317.01058	4736	1+
319.05405	2342	
327.06806	1477	
333.03153	2607	
335.43347	642	
336.91981	2413	1+
342.13302	709	
343.28341	2434	1+
344.89846	1059	
346.32801	1313	1+
348.48753	1391	1+
350.27839	2161	1+
356.23748	642	
360.65078	4321	1+
369.49743	1029	
374.92847	744	
376.55030	3382	
378.24213	789	
380.49770	1904	
382.07874	1244	1+
384.72198	702	
389.75363	719	2+
392.66434	819	
396.32122	2146	1+
397.88056	3155	1+
400.72762	1097	
407.45485	1051	1+
410.86704	1939	
414.01780	2162	
414.85388	5439	
416.12205	7751	1+
418.10334	8155	1+
422.29691	2074	
423.95859	3688	1+
445.66762	3813	2+
447.10079	1102	
453.12875	1401	1+
467.63726	1654	
484.24603	1129	
504.29379	1256	1+
512.86730	1737	
516.24319	1232	
522.70450	1532	
527.23657	1279	
531.04446	944	
536.71400	1657	
540.09924	919	
549.25694	3519	
568.24576	1282	
572.12684	697	
590.83490	1239	
595.83825	1234	
597.51246	1047	
622.23634	1272	
659.49502	1251	1+
661.02608	684	
663.44217	1043	1+
667.46462	1749	1+
741.75088	636	1+
757.23558	674	
END IONS

###FS:    #m/z: 438.2445 #charge-128
###MaxRes:#m/z:   0.0000 #charge-128
###MS: 914/
###MSMS: 916/
BEGIN IONS
TITLE= Cmpd 369, +MSn(438.2445), 14.6 min
PEPMASS=438.24449	111890

128.83456	954	
135.89895	7957	
158.89193	974	
174.89743	1191	1+
177.77208	1387	
186.85413	2407	
189.84152	3042	
192.68709	1045	
208.84882	1447	
211.67751	1397	1+
220.92683	1636	1+
223.70283	4211	
224.75469	8467	1+
229.83105	3831	1+
233.91397	1347	
236.85158	7457	1+
238.86724	4552	
244.38287	2342	2+
248.90787	30519	1+
254.13088	1408	2+
263.01533	833	
264.91206	1542	
266.90385	3154	
268.93268	1610	1+
274.12856	1281	1+
276.99050	10246	1+
290.37572	3810	2+
292.77973	1684	
303.99976	1094	1+
306.91003	1971	1+
312.87824	1112	
318.97163	3883	1+
320.86932	2666	1+
333.13533	3635	1+
335.89890	1072	
343.03548	1236	
346.97670	4425	1+
357.84168	1581	1+
360.70389	2499	
366.03740	1233	
368.53405	1776	2+
376.51424	1039	
377.99292	1070	
378.99547	4810	1+
382.09994	2203	2+
385.04608	1241	
388.09784	1598	1+
390.56794	1587	
392.99686	1766	1+
395.18314	858	
397.10577	2514	1+
399.83606	2729	
401.27870	4688	2+
403.00172	2888	1+
406.09303	857	
409.98569	1809	2+
411.91324	1279	
416.03749	1348	
416.91499	7721	1+
418.99310	23371	1+
422.78936	4759	1+
425.43420	929	
427.25073	2276	
428.10971	6261	1+
439.23078	911	
448.56121	1434	
452.14075	2072	1+
455.46225	825	
456.88695	1055	
458.23810	2982	
470.69695	1417	
477.23091	858	
480.13974	1749	
484.13494	5920	1+
501.22673	1128	
520.11368	1122	
525.10613	888	
526.45538	822	
527.87499	2898	1+
531.88666	1565	
538.71913	1454	
550.28822	2439	1+
558.36355	1411	
567.22790	2285	1+
573.32117	2785	1+
581.30587	4753	1+
595.62136	2210	
597.08886	894	
599.30834	104946	1+
644.38352	5313	1+
664.35839	4212	1+
680.25906	3242	1+
711.24158	1282	
744.23266	1658	1+
762.34165	21164	1+
764.80618	2874	
END IONS

###FS:    #m/z: 424.8971 #charge-128
###MaxRes:#m/z:   0.0000 #charge-128
###MS: 917/
###MSMS: 918/
BEGIN IONS
TITLE= Cmpd 370, +MSn(424.8971), 14.7 min
PEPMASS=424.89706	60605

122.72959	1235	
128.95484	2007	1+
154.50634	864	2+
155.79546	1580	1+
182.85581	1630	1+
194.72112	2332	1+
198.81775	1334	
208.44273	1994	
212.85352	2977	
218.84061	587	1+
225.17582	3473	1+
227.75113	2031	1+
236.86876	12578	1+
244.78554	1242	1+
246.87504	1400	
250.85795	4770	1+
252.91392	9850	1+
256.81488	2065	1+
260.17492	2231	1+
268.33953	1595	1+
269.98158	3450	
271.83825	4014	1+
274.10786	1439	1+
278.72798	1322	
280.78428	1903	1+
284.05302	2199	
286.44464	1602	
287.99410	4270	1+
291.03869	2409	
293.82349	1136	1+
296.90223	3281	1+
298.76492	1617	
301.03814	1212	
303.23132	745	1+
304.64248	1257	
306.53754	3738	2+
309.26928	1708	2+
311.06815	2256	
312.04746	5714	1+
315.05436	8236	
318.47560	2211	2+
320.48213	1882	
322.63339	4379	1+
324.60343	3311	
328.84636	1270	
333.62057	2047	2+
335.09276	1259	
340.07069	3187	
342.96978	1237	1+
344.90464	1031	1+
352.04658	1224	
355.73843	2454	
361.12591	3949	1+
363.04242	2359	
364.40414	1587	1+
368.54603	3141	
372.13142	7899	1+
374.72158	2761	
377.58644	9296	1+
380.20546	7281	1+
381.76891	2899	2+
386.90297	2131	1+
388.52772	15400	2+
390.06612	9349	1+
396.72514	1685	
398.32218	4747	2+
399.42369	2574	
401.08322	5262	1+
402.06663	4151	2+
404.72888	5737	
406.08125	5340	
407.08165	14136	1+
413.53392	7785	
415.03255	11258	1+
424.23434	1264	
439.27675	632	1+
448.30622	1363	1+
452.01609	1157	
454.14180	1752	1+
457.42794	2088	
462.42799	3217	
468.63135	3317	
483.25310	2190	1+
490.08306	1235	
501.26257	25794	1+
509.23525	1392	1+
512.26213	872	1+
516.62781	4368	1+
518.26511	1245	1+
527.20158	3268	1+
533.65347	4444	
545.36069	29117	1+
548.40956	2774	
551.27854	3111	
555.32757	6186	1+
559.45608	1658	1+
564.18283	8239	2+
572.69695	2756	1+
579.38009	5396	1+
582.36748	31012	
582.68076	31093	
586.73873	1132	
589.24770	1057	1+
601.23892	1794	1+
610.29192	1917	
621.39337	1392	1+
629.39113	15708	
630.29190	4929	
631.51867	2248	2+
636.83262	1931	
644.51239	10654	1+
647.34137	1248	1+
665.44266	1337	
700.34941	922	1+
711.44114	2031	
729.39883	3397	
737.37697	1027	1+
755.40913	1894	
772.46300	4514	1+
828.46067	7684	1+
857.49622	1971	1+
END IONS

###FS:    #m/z: 447.1654 #charge-128
###MaxRes:#m/z:   0.0000 #charge-128
###MS: 917/
###MSMS: 919/
BEGIN IONS
TITLE= Cmpd 371, +MSn(447.1654), 14.7 min
PEPMASS=447.16538	37778

166.72476	924	1+
184.83528	1474	
186.06092	609	1+
194.71641	1128	
201.83365	632	
211.84366	584	
214.41319	565	
216.66827	397	1+
222.90780	788	
226.87300	1766	1+
228.86676	7613	1+
231.84194	4869	
236.84126	763	
237.84404	2334	
242.69055	1088	1+
245.89407	599	1+
249.44581	1119	
256.07632	876	
257.84862	1918	1+
264.63312	662	
268.53800	847	
269.83897	3130	1+
276.27392	613	2+
278.04440	2794	2+
285.28912	597	
287.03859	1122	
293.05707	1978	
295.86558	659	
299.24037	1177	
299.97193	1761	1+
302.24825	732	
310.93809	4364	1+
313.97125	6250	1+
324.86682	1002	
328.07674	12520	1+
338.26615	1050	
341.99197	2098	1+
345.75203	486	1+
347.70897	3121	2+
348.19797	2867	1+
353.50778	1504	
355.87312	3147	1+
358.97168	1687	
364.43875	758	
368.95604	334	1+
371.10267	829	
376.48667	1707	
378.23763	1524	
381.43489	3094	2+
384.03422	1392	
385.33253	2021	1+
386.23825	1943	2+
388.44231	3818	1+
389.46409	4472	2+
392.92876	1002	1+
394.63936	2804	
398.05794	2213	1+
400.79392	1361	1+
402.97936	2053	1+
408.13210	889	
410.33816	1366	1+
411.22642	1424	2+
415.63631	2132	
416.95341	4026	1+
420.13949	2301	1+
422.35538	2503	1+
423.26365	3004	2+
425.16790	884	
426.04960	4443	1+
428.04746	27560	1+
430.13067	10035	2+
433.16468	5283	1+
435.64737	1372	
436.64260	4407	1+
449.24123	665	1+
465.10878	457	1+
468.23571	1474	
469.69591	1654	
472.03467	642	
475.50037	651	2+
479.27682	1921	
499.93795	627	
504.18626	744	
518.42010	1831	1+
525.27377	1367	1+
544.03746	1249	
547.44179	1342	
560.50429	1342	
566.21971	11595	1+
568.43262	2646	1+
589.30973	892	1+
613.93307	1499	
618.33715	1431	1+
647.59937	1257	
665.44844	13166	1+
668.03704	712	
688.23684	1072	
729.23053	719	
744.49610	761	
746.18357	570	
764.30302	1187	1+
780.30419	767	
END IONS

###FS:    #m/z: 418.8636 #charge-128
###MaxRes:#m/z:   0.0000 #charge-128
###MS: 920/
###MSMS: 921/
BEGIN IONS
TITLE= Cmpd 372, +MSn(418.8636), 14.7 min
PEPMASS=418.86361	45690

119.94527	2245	1+
125.95602	653	2+
127.00516	1746	1+
128.88978	1719	1+
131.83340	1324	
147.86438	659	1+
154.88149	1091	
161.83512	1289	
172.94097	1507	
179.68652	273	1+
189.83475	1046	1+
195.90535	1736	1+
200.77424	616	1+
206.63977	1012	
209.77461	1460	1+
213.98993	340	1+
215.90728	3354	1+
217.66409	1419	
218.98185	137	2+
228.90872	1822	1+
230.85762	1217	
232.29691	4735	2+
233.87909	4175	1+
242.84413	5038	1+
247.01702	811	1+
250.34464	1032	
251.89750	1715	
253.88138	4540	1+
256.46932	3852	
259.83794	1348	1+
262.73878	938	1+
265.90316	2094	
267.98769	830	1+
271.12961	1201	1+
272.84130	2880	
274.43796	2142	1+
276.91377	1318	
279.12521	1028	
281.03843	2763	
285.92975	1483	1+
288.02561	2320	
288.92329	4199	1+
290.19565	2033	1+
293.89870	706	1+
295.99643	1045	
297.89274	5819	1+
302.84826	1980	
305.86823	1949	1+
308.15971	3991	1+
315.47108	3421	1+
317.01450	2128	1+
319.09637	3672	2+
321.02797	2489	2+
323.02833	973	1+
326.10527	2200	1+
328.51386	1721	
329.76925	4231	
332.99831	1406	
335.49781	1482	
339.49102	1611	
343.90993	1769	
344.85654	2547	1+
346.48506	2170	2+
349.30618	2715	2+
352.58597	1837	1+
355.03867	561	1+
356.65010	2299	
359.03527	2341	2+
360.04657	1460	
362.86982	2021	
364.78099	2001	
366.02338	2396	1+
369.06599	1841	
370.60617	1564	2+
373.11149	725	2+
374.46875	1491	2+
377.09262	3129	
381.98458	4235	1+
385.55605	6396	
387.66728	1895	1+
389.31399	2991	1+
391.05479	2069	1+
394.68991	7752	1+
397.14533	3379	1+
399.06595	13595	
400.07403	34253	1+
402.23504	4669	
404.03990	2671	2+
405.60332	2322	
406.86276	3613	2+
408.14364	1822	
408.89830	5223	1+
436.95642	492	1+
441.23475	1925	
453.09980	1460	
454.10596	3730	
457.28093	1089	
459.07882	1312	1+
471.25676	1095	1+
487.24335	1984	
490.37808	7335	1+
500.62280	1164	
506.23577	1147	
530.28316	3317	1+
537.20416	1947	
547.26593	975	1+
556.40573	1437	1+
560.19464	571	1+
562.23628	1647	1+
565.10557	1333	
566.18430	4643	1+
571.10952	1083	1+
579.34321	6598	
597.43987	2757	
599.26841	958	1+
617.20869	5118	1+
620.38228	1310	1+
635.11756	678	1+
637.52543	1729	1+
676.32138	1993	
688.56852	1829	1+
701.63726	1562	
704.45603	701	1+
724.47811	2842	1+
730.24207	1974	1+
748.48336	1144	
764.55645	1555	
765.23073	2517	1+
END IONS

###FS:    #m/z: 424.9278 #charge-128
###MaxRes:#m/z:   0.0000 #charge-128
###MS: 920/
###MSMS: 922/
BEGIN IONS
TITLE= Cmpd 373, +MSn(424.9278), 14.7 min
PEPMASS=424.92776	212158

128.87265	3949	1+
146.85747	1309	
165.72624	1026	1+
174.83744	5095	
180.84564	1861	
182.80063	7013	1+
193.73806	1919	1+
194.75456	2139	2+
200.72942	1046	1+
207.85614	3907	2+
211.88131	1290	1+
213.89728	1873	1+
215.63303	528	1+
222.84513	1983	
224.90771	1109	1+
226.81589	1762	1+
228.86523	2132	1+
234.53359	1642	
236.87058	22635	1+
239.85900	4459	1+
241.89179	1803	
242.48046	3631	
243.89529	2565	
249.44917	1689	
250.89380	7843	1+
252.77564	4838	1+
257.05513	2088	1+
259.54339	5166	2+
263.90886	4866	1+
271.02031	2649	
271.96759	8766	
273.44551	2953	
276.72715	1562	1+
278.93789	3257	1+
280.91548	5643	1+
283.93850	2295	1+
288.04917	20042	1+
290.79944	1679	1+
293.85882	1299	
297.51262	4886	
297.80511	3692	
299.90485	1230	1+
304.11940	2937	2+
304.81046	4548	1+
306.98325	4485	1+
311.02592	2382	1+
314.04586	3384	
315.06069	8758	
316.63775	2863	
318.96655	1557	1+
322.64380	10035	
324.50090	5678	2+
327.05989	787	1+
333.49145	7044	
335.21444	2648	2+
338.34483	2538	1+
342.09235	4196	
344.18534	1471	1+
346.04604	4338	1+
347.56761	1490	
351.56265	2099	2+
353.14833	1493	1+
355.09429	6812	
357.82670	2508	1+
362.97624	3233	1+
367.95171	2489	1+
372.09237	1970	
373.11511	12167	1+
377.75394	3864	
378.22524	7768	2+
381.03402	4596	1+
386.58704	4044	2+
387.96618	19109	2+
390.12781	19136	1+
394.10719	1248	
395.43682	1481	2+
398.29428	5349	1+
400.95674	2438	1+
403.05784	3398	
405.02889	22762	1+
408.00600	8661	2+
410.34144	1954	
413.47259	22796	1+
416.30130	2140	
419.49943	1327	
435.06287	951	1+
439.32587	3166	1+
448.06065	1682	1+
453.22897	2290	2+
457.08698	2413	
464.29839	1677	2+
467.53073	1536	2+
484.96847	1155	1+
491.12122	1554	
492.71691	1279	
495.09511	1323	
498.24879	2457	
499.70055	3774	2+
501.23256	36056	1+
510.20045	1845	1+
516.35424	1889	
518.07950	3574	1+
524.70573	1380	
525.23068	1674	
527.49762	2720	
528.29621	5560	1+
533.58295	2524	1+
542.86054	2038	1+
545.32162	65905	1+
549.70244	1442	
550.20848	3615	1+
555.31236	1681	
559.53918	1451	
563.24273	2025	
563.81788	12821	1+
572.79631	11144	1+
578.96479	2719	
582.29083	25465	
590.63138	1243	
599.31198	3017	1+
602.36077	827	1+
607.55525	2958	1+
612.38633	6447	1+
627.44345	1910	1+
629.35766	46554	1+
644.47799	32911	1+
647.38770	2983	
683.32964	1444	1+
694.26867	3152	1+
700.46135	2014	1+
728.48092	2769	1+
754.52024	2171	
755.44321	6628	1+
772.53794	7021	1+
775.23212	1484	
792.29536	1267	
828.40322	5256	1+
857.56571	8839	1+
END IONS

###FS:    #m/z: 418.5246 #charge-128
###MaxRes:#m/z:   0.0000 #charge-128
###MS: 923/
###MSMS: 924/
BEGIN IONS
TITLE= Cmpd 374, +MSn(418.5246), 14.7 min
PEPMASS=418.52456	70727

120.00790	2522	
121.88969	531	1+
128.95361	3188	1+
148.83797	1084	
169.03697	944	
171.88187	2217	1+
189.91273	236	1+
195.81965	3535	1+
200.91143	2123	1+
202.85118	2281	1+
206.86375	2223	2+
209.90154	543	1+
215.80194	6075	1+
218.86340	2415	1+
226.73790	548	1+
228.85041	4560	1+
231.95070	3378	1+
234.87040	1882	
242.40178	4072	
244.09708	1776	1+
245.22193	2253	2+
245.82456	3298	1+
248.84035	1212	
251.48169	4577	
253.85395	1447	
254.86703	4987	
256.34396	1627	
259.70935	2168	1+
262.41983	1526	2+
265.01793	1716	1+
270.85776	1931	1+
272.82504	4049	1+
273.81924	4336	2+
278.15343	3903	1+
284.04125	1237	
284.95473	2237	
285.88518	3111	1+
287.98915	3936	1+
289.98269	3791	1+
293.96285	1357	
297.03913	1751	1+
298.14063	2531	2+
298.83492	4076	1+
299.98339	6436	2+
300.45956	7380	1+
303.99548	1169	
305.94054	3148	1+
308.68140	1891	2+
311.02984	3688	1+
314.88814	2619	2+
316.11623	2191	1+
318.87384	2229	
319.60743	5184	1+
323.99042	1352	
325.07852	4918	1+
326.93697	1597	
327.98070	3544	
329.01769	4931	1+
330.41926	2103	1+
332.00516	2027	
333.67229	1794	
335.93077	3483	2+
338.13164	6934	1+
343.04887	2438	1+
345.34031	1409	1+
346.94198	2217	
348.27303	1559	
349.67789	1612	
352.46256	2366	1+
354.74722	1037	
357.06542	1659	
358.21901	1504	
359.58499	3778	2+
362.67780	3931	2+
364.48624	3829	
365.75597	2684	
368.76301	2229	
370.52173	1043	2+
371.95804	1357	
373.60024	6261	2+
381.23025	2966	1+
383.09842	4378	1+
385.26441	7166	2+
387.20134	4808	1+
390.18729	2139	1+
392.41031	2547	
394.67436	4963	1+
396.68244	2102	
398.48321	12579	2+
399.00325	19869	1+
401.10630	26535	1+
405.12411	1377	
406.52027	11689	1+
408.54810	12396	2+
410.06632	1001	1+
417.32280	1379	
435.47282	1114	
442.03482	1699	1+
456.12775	1629	1+
459.03975	974	1+
464.90290	1214	1+
473.23589	1752	
476.04268	1274	
486.23097	1661	1+
488.68276	429	2+
490.32625	11315	1+
505.23236	3766	1+
530.20621	2551	1+
537.09755	964	
544.43666	1089	
545.25821	2011	1+
547.42519	1447	
556.09815	1594	
563.40302	1887	
568.23317	1589	
573.14912	431	1+
574.82133	1178	1+
577.73214	636	1+
579.39152	1807	
599.39588	4526	1+
601.76329	1904	
617.30820	6995	1+
620.39139	1444	
633.46544	1072	
636.47516	4743	1+
640.45412	706	1+
706.34842	489	1+
712.55733	1346	1+
724.34833	6051	1+
729.97802	1861	2+
736.43699	1369	
746.48092	939	
764.33192	2126	1+
766.62375	991	1+
979.76060	917	
END IONS

###FS:    #m/z: 438.6778 #charge-128
###MaxRes:#m/z:   0.0000 #charge-128
###MS: 923/
###MSMS: 925/
BEGIN IONS
TITLE= Cmpd 375, +MSn(438.6778), 14.7 min
PEPMASS=438.67778	32773

125.92875	1243	1+
135.90248	1410	
143.78856	754	1+
158.84035	6408	
186.74604	1142	
188.80904	3310	
191.09443	1137	
198.79790	2993	1+
211.78777	1648	1+
216.85914	1057	1+
222.83005	3546	1+
225.77019	4919	1+
228.81117	484	1+
234.69034	1161	1+
236.89878	2508	
237.90085	5961	1+
243.99903	2123	1+
248.89261	8297	1+
250.90107	2904	
252.91525	4526	
256.88347	1411	1+
260.64000	1295	
266.83750	4649	
276.76407	2408	
278.83516	997	
281.01662	2181	1+
283.03506	606	1+
286.88928	2418	1+
290.43977	1272	
292.75107	2673	1+
299.49012	2984	
306.86897	1542	
308.14884	2203	
308.88302	3784	1+
317.94130	2117	1+
319.91332	1469	
320.91239	5721	1+
324.84957	1005	
326.94509	2233	
332.69937	14469	1+
337.08153	2118	
341.65355	921	1+
345.33235	1359	
346.77588	1038	1+
351.79349	1249	
359.28858	3124	1+
361.08532	5377	1+
363.64842	1339	
365.95332	6110	1+
366.97058	4340	2+
371.97368	3099	1+
375.73725	9130	1+
380.51841	2155	1+
387.43050	2644	1+
389.10469	2970	
392.41485	2666	1+
393.44850	2868	2+
395.98242	1039	1+
398.32695	1581	
401.08346	3895	1+
404.11289	7593	2+
409.41566	4321	
411.95811	1908	
412.63366	13853	2+
415.25537	1117	
416.96420	1578	
418.13608	3144	
418.95855	12856	1+
422.10943	19654	1+
425.10492	1139	
427.48041	31943	1+
429.59659	4303	2+
438.03212	1202	
440.85006	1264	
452.14021	1454	
459.22747	1443	2+
468.14956	3208	2+
473.24260	1166	
477.62928	7142	
479.23773	3287	
483.97556	3074	
486.28866	13848	
516.11887	2669	1+
532.90902	1799	
538.83051	2918	1+
542.01949	5855	
544.24165	1560	
550.45789	13984	
551.89352	963	
558.20385	2117	1+
565.64155	4248	
567.42111	946	1+
584.50888	2624	1+
597.30947	1067	
597.76264	2184	
599.25785	28419	1+
605.76725	2007	
606.25946	4427	1+
608.02845	1872	
626.23845	1449	
644.52118	4638	1+
664.29510	2295	1+
666.28065	2453	1+
681.25601	499	1+
690.30557	13683	1+
729.28455	2623	1+
737.35857	1485	1+
762.33700	7188	1+
END IONS

###FS:    #m/z: 418.8721 #charge-128
###MaxRes:#m/z:   0.0000 #charge-128
###MS: 926/
###MSMS: 927/
BEGIN IONS
TITLE= Cmpd 376, +MSn(418.8721), 14.8 min
PEPMASS=418.87210	82562

120.98844	1679	
128.90755	3106	1+
130.87022	1334	
147.19720	2261	2+
157.89858	1357	
162.03460	1056	1+
167.78757	429	1+
189.79824	1912	
198.79899	1853	1+
202.89657	1142	
207.91362	1011	1+
214.78912	1217	
215.85464	4256	1+
218.76048	3151	1+
226.77784	1806	1+
229.43866	3321	1+
230.91168	4471	1+
232.96214	5467	1+
235.43291	2494	
237.69757	2391	2+
238.70173	1499	
242.83259	3846	1+
245.32628	2562	
247.54827	2479	
251.33589	2092	
254.84580	3907	
256.92370	2677	1+
259.95326	1501	1+
263.92127	3316	1+
268.89881	441	1+
271.64228	1942	
272.84390	3488	1+
276.33353	1961	1+
280.27998	1118	2+
282.91180	1504	1+
287.04364	6773	1+
288.72233	2114	
291.10491	2008	1+
293.01939	2454	1+
299.83119	1409	
300.91225	2032	
301.91066	2811	1+
305.05002	1241	2+
307.47261	1244	
309.05147	1674	
312.82038	1676	1+
314.90494	1157	
319.09102	3867	
320.75433	2113	1+
322.86963	1689	
326.95283	2686	1+
329.01249	2664	
330.04841	8929	1+
335.06667	396	1+
336.98007	5171	1+
340.04240	2446	1+
344.06803	5588	1+
346.71330	1242	
348.06015	3264	1+
351.11245	4733	1+
353.72292	263	2+
354.98871	1304	
356.50449	1702	
358.24775	1986	1+
359.73532	2452	
360.04320	2427	
362.21356	1317	
363.64236	1614	
365.17304	2779	
366.97486	1559	1+
368.66730	3064	
371.07036	2391	1+
373.55182	6482	
375.01423	1021	2+
377.48043	1419	
379.42126	2167	
381.07511	7087	1+
384.13186	6708	1+
386.18086	4484	
392.47907	2533	1+
395.09368	901	2+
397.25223	2304	
398.00531	1374	
399.06105	12899	1+
401.14426	20679	1+
404.10491	2430	2+
405.95608	1442	
406.80930	3118	1+
408.99229	5801	1+
425.31877	1424	
438.83914	1367	
459.12319	2111	1+
472.47343	1591	1+
477.41292	1966	1+
490.28453	16578	1+
501.24596	3541	1+
509.47016	1356	1+
513.10164	774	1+
530.31066	5764	1+
539.16096	943	1+
545.26594	671	1+
546.75791	1649	1+
554.24433	4462	
556.84948	3216	1+
561.28561	1548	1+
563.71261	2339	
564.26368	3704	
567.09452	1264	
579.32746	2372	
582.41358	1006	1+
589.33290	1301	1+
599.34563	2516	1+
602.42978	1422	
606.06121	1732	
617.20581	6778	1+
624.31248	1051	1+
629.43566	1472	
632.40623	934	1+
637.42708	3997	1+
643.37747	1821	1+
659.03969	1049	1+
712.26242	931	1+
724.53003	2402	
746.55680	2181	1+
764.41972	5296	1+
835.45712	2629	
961.54261	693	1+
END IONS

###FS:    #m/z: 424.8862 #charge-128
###MaxRes:#m/z:   0.0000 #charge-128
###MS: 926/
###MSMS: 928/
BEGIN IONS
TITLE= Cmpd 377, +MSn(424.8862), 14.8 min
PEPMASS=424.88618	276220

129.05839	965	1+
130.80346	1960	1+
156.29741	1629	2+
180.83541	2103	
182.89956	1746	1+
184.83220	1656	
196.85291	1596	
208.61328	5341	
216.78867	1859	1+
221.05568	4638	2+
224.88080	3212	1+
228.34290	1895	
228.62958	1685	
236.78928	24733	1+
238.86173	5896	1+
241.02974	6235	1+
250.82879	5561	
252.89460	7475	
259.43381	10123	
261.88817	1805	
263.90988	8399	1+
266.40365	3258	2+
266.98797	3173	1+
270.80811	2608	
272.03455	8923	1+
275.27898	3458	
278.92059	6244	1+
283.49497	1406	
285.96986	2530	
288.05409	15844	1+
291.99581	8350	1+
297.84637	1037	1+
300.03758	1943	
305.59969	3398	1+
307.83135	3291	1+
311.07149	4800	1+
315.06440	10930	1+
316.63753	4120	
323.10223	1963	1+
324.95382	1913	1+
327.43973	3199	
329.00282	4455	1+
334.07647	8134	1+
337.03655	2476	
338.93478	1709	
342.10610	6104	2+
343.43135	1590	
348.08202	3056	
355.09590	5038	1+
358.29463	2072	
359.20049	3391	1+
364.75818	4301	1+
368.62205	7679	2+
373.06456	15846	1+
377.13518	2982	
378.22760	8034	
380.02661	2149	1+
384.06207	2760	1+
386.09352	2860	
386.90996	5831	1+
389.42287	1422	
390.12918	14391	1+
394.23433	1845	
396.16405	2432	
398.49586	6534	2+
401.78931	9221	1+
403.39564	2626	1+
405.08879	12817	1+
407.10624	3993	
407.91308	4869	1+
413.57499	14749	1+
416.17989	2671	
441.04157	2271	
443.23696	2744	
458.32368	1524	
471.25008	1521	
477.20144	2271	
483.29283	4460	1+
501.25569	26725	1+
508.23877	2412	
510.19069	1578	
516.23732	1803	
518.28302	4425	1+
522.22845	1179	1+
527.47968	14777	1+
533.67138	6632	
537.81882	3300	1+
539.01798	2046	1+
541.83209	2093	
545.36112	58916	1+
551.83639	3446	
553.61773	4642	1+
555.11026	4723	1+
558.87491	1681	
562.23383	2004	
563.74122	14420	1+
565.22211	3210	1+
570.28114	1890	
572.79544	14030	1+
574.36917	1782	
579.64163	3108	
582.27322	16174	
589.85615	3054	
598.62317	4383	1+
601.46152	1379	1+
610.43461	1996	1+
612.45370	4638	1+
624.23683	1915	
629.28769	35136	1+
644.48738	16992	1+
654.36781	1966	1+
699.41491	4390	1+
711.43928	1989	1+
728.36633	2349	
772.54838	6158	1+
828.47428	2171	1+
END IONS

###FS:    #m/z: 439.2482 #charge-128
###MaxRes:#m/z:   0.0000 #charge-128
###MS: 929/
###MSMS: 930/
BEGIN IONS
TITLE= Cmpd 378, +MSn(439.2482), 14.8 min
PEPMASS=439.24823	135770

125.90648	1580	
128.98620	1403	
158.78771	6982	
170.88719	2558	
171.88907	3739	1+
186.85814	1175	1+
188.70403	2662	1+
194.62308	4082	2+
198.89948	1687	
207.76346	1073	1+
210.90056	1777	
215.12950	1251	1+
216.86340	6356	1+
226.87868	1505	1+
230.00971	1803	
236.79477	8729	1+
248.89246	1881	1+
250.95528	1368	
252.84764	3692	1+
264.84937	1999	1+
266.97246	3074	1+
268.89106	2114	
273.82833	3183	1+
277.08217	2110	
282.79723	1789	
287.92958	857	1+
289.97294	2358	1+
293.99158	2478	1+
299.01339	7377	
303.40009	1271	2+
308.07300	8976	1+
315.12657	2271	1+
318.21368	2234	2+
320.24545	2628	2+
321.98027	1556	1+
326.40071	5054	1+
332.50246	9458	
332.95369	8621	1+
335.01066	1270	
336.92890	1582	
337.31934	2031	
338.93470	1638	
342.08759	1919	
343.89254	1327	
345.14646	3024	1+
348.12768	1301	1+
350.10006	2134	
354.55043	12140	1+
361.25238	9661	2+
363.65527	7341	
367.55314	3238	2+
372.73424	6854	2+
374.75849	6167	1+
376.84517	8982	1+
380.04009	1315	
380.71410	3033	2+
383.04686	2069	
386.37271	2365	1+
391.02564	3520	1+
391.99046	1643	2+
393.12502	2871	1+
395.32342	3422	
397.10336	1755	
398.41669	2228	
400.98204	8665	
404.02890	3050	
406.63251	7376	1+
408.17137	3602	1+
409.12432	2456	2+
412.69768	27333	2+
416.01941	7234	1+
417.77198	6867	
418.35772	13150	2+
419.95663	5296	
421.08176	28825	1+
422.07584	24403	2+
427.40039	63069	1+
436.39380	1441	1+
455.17201	1073	1+
457.06957	1583	
468.68842	3918	2+
473.36656	1382	1+
477.30322	16204	
478.86970	1432	
486.27574	32817	
487.81002	2077	
489.18043	4887	1+
522.43503	3061	
524.23828	2753	
527.28946	1740	1+
532.57514	10355	1+
537.24464	1817	
541.55054	35490	1+
544.14098	1489	
550.33074	51708	
551.83173	3002	
554.28343	2249	
565.55797	1499	1+
568.29898	1489	
572.43087	3294	
575.20375	2216	1+
583.70000	1389	
585.38243	1424	
585.72431	2077	
590.45921	1421	1+
594.51153	4586	1+
597.10463	2737	
599.22258	6781	1+
601.33911	3121	
603.31909	1004	1+
606.24306	7877	1+
644.29033	2320	
650.40129	1624	1+
664.68032	2489	1+
683.31453	3931	1+
690.37030	11436	1+
744.46121	2384	1+
762.40838	1983	1+
END IONS

###FS:    #m/z: 705.8045 #charge-128
###MaxRes:#m/z:   0.0000 #charge-128
###MS: 929/
###MSMS: 931/
BEGIN IONS
TITLE= Cmpd 379, +MSn(705.8045), 14.8 min
PEPMASS=705.80448	39401

240.65812	561	
260.32842	842	2+
260.96650	1317	1+
313.83433	575	
323.03343	929	
374.93811	691	1+
383.46803	602	
412.90299	534	
470.23805	1447	
477.26561	2157	
503.14824	590	
505.08079	802	
505.50909	687	
510.06164	1609	
512.23729	712	
513.45058	2018	1+
516.94524	822	1+
519.23152	594	
530.23379	749	
559.20000	1136	
563.11623	777	
566.63942	1842	
575.06076	7530	1+
583.21339	2643	1+
591.90807	956	
608.04678	1431	1+
611.43964	2019	
618.44458	2950	1+
621.09653	567	
626.05244	3692	
632.04118	987	
656.09735	669	
658.63987	1573	
660.43447	631	
663.23258	1306	
667.47774	917	
670.23725	1393	
675.24577	1019	
677.64850	1510	1+
684.27165	1968	1+
687.47451	2529	
688.98428	1758	
690.83571	692	
696.65145	1824	
729.31881	982	
730.41677	2404	1+
747.36060	3173	1+
751.51206	604	
775.36041	944	
792.45399	773	
824.04864	1024	
828.11834	684	
842.24108	552	
858.07128	1974	
858.50850	1645	1+
870.43599	1133	
874.27296	2193	1+
876.43811	1103	
888.44193	1838	
1017.45888	1148	
1035.10272	1275	
1035.94479	1607	
1149.46492	1180	
1151.44132	1084	
1307.63939	546	
END IONS

###FS:    #m/z: 424.9103 #charge-128
###MaxRes:#m/z:   0.0000 #charge-128
###MS: 932/
###MSMS: 933/
BEGIN IONS
TITLE= Cmpd 380, +MSn(424.9103), 14.9 min
PEPMASS=424.91029	122716

146.87311	1483	1+
157.01982	783	1+
170.03768	3688	
184.91114	1417	1+
194.71989	1143	
200.83857	1035	
208.25228	3218	2+
208.79309	2560	1+
210.26776	1226	
211.82478	2319	1+
214.81364	3101	
216.76304	1140	1+
220.77796	1389	
222.82246	1223	
224.90715	3735	2+
230.87506	1411	1+
236.83106	36814	1+
238.82570	8448	1+
241.34581	1318	
241.88047	2998	
246.77940	926	1+
250.91724	4987	1+
252.89871	4671	1+
259.87528	1979	1+
263.99668	4657	1+
267.43399	1169	
270.80777	2834	
271.92098	4390	1+
275.02972	1797	1+
276.74082	786	1+
278.99455	2759	1+
281.00403	2891	
284.88142	1384	
287.99330	9044	1+
290.86966	1375	
291.71715	2526	1+
294.24855	1552	
299.66655	1632	1+
302.92857	1503	
306.01026	2829	1+
311.05725	987	1+
312.77673	1751	2+
314.94126	5370	1+
318.92231	742	1+
320.97809	3893	
322.56192	1332	2+
324.58541	2586	2+
328.04907	2137	
329.56107	2872	1+
331.49884	1109	
332.92695	3495	2+
335.04209	1589	
337.66515	2092	
339.11852	2233	
340.89413	1497	
342.63977	1595	
345.10428	2843	1+
351.26308	641	2+
354.15872	1627	1+
356.32512	3216	1+
359.89123	1744	1+
363.05847	994	
364.23703	2163	
367.73322	3892	1+
368.67107	2964	2+
371.26508	1039	
372.75292	2005	
375.03320	1047	
378.10568	12218	1+
382.50656	1293	
384.89542	1673	2+
386.26158	2492	
387.93650	8322	2+
390.10018	7016	1+
393.89956	3344	2+
396.39691	5136	1+
399.18076	2886	1+
401.11013	1882	
402.99601	6393	
405.05907	27100	1+
410.02883	1973	1+
413.55392	14049	1+
418.10305	1185	
431.84557	1106	
443.29571	1852	2+
448.71109	2263	2+
451.43598	978	
457.11689	1100	1+
463.74975	3227	1+
473.03934	1166	
478.89164	1837	
498.58040	2118	1+
501.25322	21952	1+
513.29459	936	
516.23557	2265	1+
518.31010	3690	1+
527.34876	5299	1+
533.70106	919	
534.23454	1654	
545.30949	23627	1+
555.36134	2457	
558.62397	2377	1+
560.68998	1116	
563.75902	9293	1+
572.87289	5348	
577.89890	3786	1+
582.27500	7791	
585.36108	1174	1+
601.28095	3161	1+
607.84584	1933	
612.31654	1520	1+
629.30320	13551	1+
644.50137	6484	1+
676.26074	2680	1+
694.23940	1504	
700.44526	2112	
712.29286	1273	
728.44775	2567	1+
755.41470	5216	1+
772.37179	1742	
857.40815	1419	1+
END IONS

###FS:    #m/z: 556.7727 #charge-128
###MaxRes:#m/z:   0.0000 #charge-128
###MS: 932/
###MSMS: 934/
BEGIN IONS
TITLE= Cmpd 381, +MSn(556.7728), 14.9 min
PEPMASS=556.77274	18253

198.83327	884	
229.89705	863	1+
236.70139	949	
251.28662	622	
306.46565	804	
312.12673	1014	2+
340.96694	611	
342.05494	1998	1+
354.85128	1024	
361.23034	807	
366.95601	681	
383.09170	1663	1+
389.80127	878	1+
403.65425	2929	
406.21444	2840	1+
409.97594	1258	
411.95350	1038	
413.27949	3013	1+
416.71041	1322	
424.13766	3107	2+
435.43927	1559	
439.44909	7460	
444.28243	1174	
450.08176	879	
455.25287	1524	1+
459.06472	849	
460.09864	1438	1+
466.16240	704	
471.23474	1720	
479.43213	698	
481.95743	1333	
483.74745	707	
490.43188	1287	
492.37127	771	1+
494.24240	1005	
498.63532	1362	
500.43808	1588	
502.19364	609	
514.08359	1342	
519.64834	1609	
521.84826	437	1+
526.85420	822	
528.83532	907	
529.44446	1596	1+
534.23713	653	
535.75690	772	
537.23873	2450	
538.19314	8001	1+
539.23451	10156	2+
546.21517	4633	1+
558.10389	682	
581.48053	651	
590.05017	954	
598.29328	879	
608.75623	2245	
610.16887	1124	
614.08234	838	
644.62600	1000	
656.56010	847	1+
661.90542	1369	
671.43327	944	
709.33025	709	
710.25749	1693	1+
772.52890	1686	
795.92468	543	1+
805.76056	684	
882.23983	783	
895.56133	796	1+
970.65438	775	
1022.25576	1297	
END IONS

###FS:    #m/z: 407.8768 #charge-128
###MaxRes:#m/z:   0.0000 #charge-128
###MS: 935/
###MSMS: 936/
BEGIN IONS
TITLE= Cmpd 382, +MSn(407.8768), 14.9 min
PEPMASS=407.87679	34717

128.93939	1473	1+
156.96810	1042	
162.65152	1055	
174.88112	2600	
185.12967	999	
186.83469	972	
194.80688	2472	
196.83820	1257	
200.71695	724	1+
202.83098	4069	1+
208.87479	3095	
220.71420	1661	1+
222.84786	1415	
225.82696	2001	1+
227.64627	1271	1+
231.92539	837	
236.80752	11637	
239.87657	1612	
243.83109	4087	
247.75270	1296	1+
249.72989	2464	1+
260.29800	672	2+
264.54871	1371	1+
272.83020	899	
273.96704	1784	1+
276.98580	1835	
284.92922	1017	
287.06087	2278	1+
289.75404	1305	1+
291.07191	2021	1+
295.04180	1217	
299.84896	2033	1+
305.03686	3035	
307.05564	1582	
314.91085	2009	1+
318.05415	4047	1+
321.32440	2319	1+
323.03270	1270	
328.50240	1137	
329.09175	4989	2+
329.63817	3441	1+
332.03892	2594	1+
334.79556	2285	
335.01162	2280	
339.17463	2010	1+
341.95818	976	1+
344.93557	3462	1+
348.99711	2614	1+
354.17617	4054	1+
356.95324	1514	
359.64963	1505	
362.89859	1211	1+
364.48290	2403	2+
365.02885	2583	1+
366.09480	2126	2+
368.05800	1211	1+
371.19282	2655	
372.92178	3489	
374.80141	5567	1+
377.15813	895	
381.93414	829	
384.65817	1056	2+
386.16113	995	
387.05255	11095	1+
389.03740	17185	1+
391.65635	3671	1+
393.43627	870	
396.16642	7114	2+
396.69965	6472	1+
422.44072	2252	1+
436.18872	1255	
441.63786	1447	
455.03731	1372	
456.64088	2762	
461.50690	815	
463.31848	1434	
466.69699	4779	2+
468.11988	1182	
469.89587	1062	
488.43568	2297	
496.04975	2870	
501.28222	1692	
505.95071	2729	1+
510.27679	20893	
510.78842	18893	
512.88536	1652	1+
516.43545	940	
524.63640	3402	
526.14616	1254	1+
529.29239	3447	1+
553.77853	2387	
557.41953	1489	1+
562.18498	1319	1+
564.24743	2765	
567.94370	1192	
584.30066	1947	1+
629.42335	526	1+
690.63766	949	
845.52763	824	1+
END IONS

###FS:    #m/z: 439.2603 #charge-128
###MaxRes:#m/z:   0.0000 #charge-128
###MS: 935/
###MSMS: 937/
BEGIN IONS
TITLE= Cmpd 383, +MSn(439.2603), 14.9 min
PEPMASS=439.26033	85564

126.83522	1771	
130.07284	1441	1+
132.88909	1173	
143.83068	3002	
165.84073	1360	
170.72867	2742	1+
180.00045	3302	1+
188.82408	2647	
192.66213	2512	
194.59802	1501	
198.77941	6462	1+
207.97011	1404	
208.92316	2634	1+
210.88703	1798	2+
216.81793	1672	1+
224.01690	3294	1+
229.94311	1021	1+
236.86136	2588	1+
238.84963	1907	1+
242.59039	1375	1+
247.95063	3702	1+
251.58274	2170	
252.88977	1966	1+
255.05807	2012	1+
264.84599	1289	
266.83794	2174	
267.87078	2647	1+
275.21511	2859	1+
277.93440	3241	1+
281.90758	1234	
282.79604	2546	1+
285.92091	1553	1+
288.13862	1711	1+
292.19711	2735	1+
299.06719	13178	
308.08917	9678	1+
309.99151	4007	
320.96754	6338	1+
323.98148	1334	
327.03665	2569	1+
332.59208	1867	
336.14887	1313	
346.90621	844	1+
354.61269	2319	2+
361.13601	6291	2+
364.03965	8795	1+
365.70874	1457	
367.31444	4579	
373.07396	4473	1+
375.08292	2818	
375.85631	8849	
377.27575	1133	2+
379.06364	1591	
381.71861	2384	
382.96598	2105	1+
385.62263	4355	
389.26753	3028	
394.10916	2300	1+
397.02545	948	1+
398.99723	3792	1+
400.92037	8751	1+
404.18703	3208	1+
405.31411	1840	2+
407.49653	2077	
412.58988	7685	
413.16228	22250	1+
415.75705	10102	2+
417.66192	5338	1+
419.08810	7980	1+
421.19120	33346	1+
425.08990	1313	
426.44512	2729	
427.47654	47751	
429.17668	4853	1+
432.43710	1842	
445.22955	1768	
453.12827	1769	1+
456.18803	1568	1+
459.51525	1970	2+
468.24530	4217	
469.21599	4919	1+
477.72650	7892	
483.10166	1140	
486.65055	18180	
509.16842	2081	1+
511.13208	2363	1+
523.61762	3333	1+
530.43259	2198	
532.78885	5442	
541.81672	24912	1+
544.48744	1145	
550.34869	45229	
551.77317	5840	1+
566.16497	1339	1+
570.49260	1393	1+
574.82199	3020	
576.84144	4214	
578.99541	1911	1+
585.44006	1601	1+
587.84496	2309	
592.21493	2479	1+
594.29298	4220	
594.69359	6028	1+
598.38440	3103	1+
600.63997	3056	1+
605.90601	4089	
622.83264	1647	
649.26938	1209	
661.63933	2194	
683.35903	2479	
690.85467	1437	1+
826.71681	1267	
END IONS

###FS:    #m/z: 439.1908 #charge-128
###MaxRes:#m/z:   0.0000 #charge-128
###MS: 938/
###MSMS: 939/
BEGIN IONS
TITLE= Cmpd 384, +MSn(439.1908), 15.0 min
PEPMASS=439.19076	84844

129.09223	1756	1+
135.91637	1352	
143.82582	2209	1+
148.90511	1119	
153.70347	1092	
170.83901	2527	1+
184.86401	1101	2+
186.71793	1302	1+
188.77156	4311	1+
194.79761	2154	
196.83816	2478	1+
198.76922	5027	
200.18490	1806	2+
208.74513	1288	
216.79603	2777	1+
225.09568	1286	2+
236.87002	9851	1+
248.87039	926	1+
250.79945	1844	1+
252.86998	5296	1+
264.77559	1672	1+
267.84602	1897	
270.09124	1593	1+
276.91472	1469	
282.91397	2921	1+
295.09444	1976	2+
299.05085	3102	
308.25522	3944	
309.96364	1494	
314.99631	3227	1+
320.04330	1238	
320.99832	9024	1+
327.00717	4156	
335.58668	3640	2+
337.76074	1190	1+
342.16902	1766	
346.02371	2164	1+
350.24377	1397	1+
354.97459	2726	1+
361.35959	4738	2+
367.20937	3016	1+
372.65730	2557	2+
376.10916	5092	
378.05571	1259	
380.43591	1364	2+
383.43990	2362	
389.16247	1729	
390.43402	2363	1+
394.23809	3412	
395.77297	1472	
398.70441	5778	2+
401.05081	9601	
404.04415	5372	1+
407.12511	3120	
408.51465	2961	2+
411.60517	1195	
412.80831	14014	
414.11004	3218	
415.98282	2120	1+
417.89877	2855	
419.05899	8947	1+
421.18674	21465	1+
424.60898	2723	1+
427.41661	32511	
429.44473	6103	
455.10818	1021	1+
457.16160	1233	
468.67694	6011	
473.22154	1409	
475.43190	1449	
477.61745	12117	
486.30728	24649	
490.62711	1651	
498.63566	1234	
513.03570	3234	
524.23941	1258	
532.56564	8101	1+
540.77640	1121	
541.84564	12264	
542.35488	8259	
550.31320	30065	
552.00773	3546	1+
579.23674	1487	
584.17797	3166	1+
585.18696	6721	2+
595.43734	4876	
597.81377	3083	
599.21342	991	1+
600.84183	1747	
602.08411	1237	
605.90894	4835	
614.65015	2932	1+
636.85157	1078	
643.43522	1003	1+
665.26503	1151	1+
684.42297	1612	
690.40818	4657	1+
701.47668	2526	1+
745.77652	1325	1+
END IONS

###FS:    #m/z: 705.3388 #charge-128
###MaxRes:#m/z:   0.0000 #charge-128
###MS: 938/
###MSMS: 940/
BEGIN IONS
TITLE= Cmpd 385, +MSn(705.3387), 15.0 min
PEPMASS=705.33877	50900

233.23400	559	
243.83607	1521	
375.63826	1144	
395.07719	656	2+
425.23890	372	
432.23942	928	
438.14776	1482	1+
453.09550	678	
501.31058	559	
506.23348	577	
517.43895	1187	
519.36861	1332	
530.43310	499	
535.30964	478	
550.08639	1019	
557.83964	2662	
566.38255	565	
574.93421	2911	1+
580.07264	766	
585.83764	535	
599.24105	320	
611.78781	1125	
612.20230	1072	
616.44643	1989	
619.24271	2107	
623.00774	998	
646.23167	1432	
648.71826	777	
649.29708	1621	1+
660.10322	463	
663.29133	1990	1+
666.41036	2091	
668.15214	1604	1+
670.23090	1091	1+
673.28995	2626	1+
677.42537	1173	
681.34069	427	
686.24043	5615	1+
693.71019	957	
747.45548	439	
831.24156	1292	
852.43669	1119	
860.77578	354	1+
872.31405	1104	
875.64038	712	
882.68082	904	
890.02704	1281	
904.86658	562	
906.12355	438	
915.24619	1426	
991.63944	1480	
1000.43989	592	
1017.46109	469	
1020.43575	882	
1035.48112	462	
1131.50626	334	
1132.88401	1550	
1149.33173	934	
1150.61083	1498	
1307.36573	977	
END IONS

###FS:    #m/z: 439.6557 #charge-128
###MaxRes:#m/z:   0.0000 #charge-128
###MS: 941/
###MSMS: 942/
BEGIN IONS
TITLE= Cmpd 386, +MSn(439.6557), 15.0 min
PEPMASS=439.65567	41274

154.66760	2047	
168.82429	374	1+
183.76239	569	1+
185.83500	1719	1+
188.83398	7149	
198.82509	1693	
203.82461	1104	
208.82749	689	1+
212.80948	3365	1+
216.82489	1840	
224.74821	1065	1+
230.92456	1702	
232.75067	1696	1+
236.84926	7326	1+
239.86988	903	
252.87163	5658	1+
261.72126	1111	1+
266.75335	1946	1+
268.88001	1977	
274.81043	2162	
280.85852	2126	1+
281.87426	2026	2+
283.01841	1615	1+
285.05451	1192	1+
290.93604	2319	1+
294.97271	2749	1+
296.89920	2201	1+
297.89080	1769	2+
299.48155	1937	
300.85220	579	1+
308.05447	2371	1+
310.00568	4082	1+
320.89966	5213	
327.00625	1554	1+
331.04175	1316	1+
333.01177	1926	1+
336.89601	1167	
340.02629	1746	1+
343.04217	3283	1+
346.13700	1380	1+
347.84271	1222	
348.97877	2708	
352.49447	5162	2+
355.29180	902	
358.36624	3166	1+
361.37149	7674	
363.65107	2365	
373.14116	3104	
375.73185	1244	
378.11989	2586	
380.77111	1001	
386.41885	1793	
389.00767	3511	1+
393.89953	1001	
396.11223	1605	1+
398.47998	2709	
401.07790	3883	
404.03569	1427	
406.16715	2739	1+
408.66940	2249	1+
412.31564	6250	2+
413.65405	12358	1+
417.53879	5263	2+
419.00452	2956	
420.16229	9557	1+
421.94430	19201	1+
423.68014	4423	1+
427.45692	19224	1+
428.31733	10131	2+
430.36888	4447	
445.08790	1001	
448.32536	1531	2+
452.61563	2122	
455.57985	2708	2+
477.36034	6370	
477.64220	5695	
479.05175	1779	
486.28045	17971	
487.83544	1761	
509.03236	4910	1+
519.49170	2165	1+
532.31315	3248	
532.80387	928	
533.64669	3084	
538.24411	1461	1+
541.74303	14509	
544.31730	3510	
550.38413	11392	
550.82568	14998	
552.53452	4533	1+
572.90283	1926	
587.62630	1151	
589.25133	1446	
594.85968	2549	
600.28777	1582	1+
605.58353	1875	1+
607.83529	1307	
617.45463	3908	1+
654.24096	2002	
665.27507	1055	2+
732.96914	2998	1+
754.37919	973	
754.81491	1733	
END IONS

###FS:    #m/z: 492.2133 #charge-128
###MaxRes:#m/z:   0.0000 #charge-128
###MS: 941/
###MSMS: 943/
BEGIN IONS
TITLE= Cmpd 387, +MSn(492.2133), 15.0 min
PEPMASS=492.21332	7577

145.65827	1072	
195.83838	1000	
211.70366	569	
215.83582	593	1+
226.12143	828	2+
234.85732	2554	
241.95121	1260	1+
246.85196	681	
254.83274	967	
256.46638	676	
260.76853	1419	
262.83568	1166	1+
282.87912	1071	
298.09674	729	
300.11368	868	1+
304.86548	1219	
319.00651	1087	
321.05250	6630	1+
326.90578	1108	
338.03948	1231	1+
342.21350	1697	1+
345.12421	1792	
345.98594	7055	1+
359.00072	4904	1+
361.82062	2360	1+
365.61932	1040	
368.88807	767	
371.29693	763	
372.98092	4422	1+
375.90108	1634	
378.01925	1333	
383.32892	809	
389.25994	2912	1+
393.35538	2072	
397.86871	655	
402.06602	2130	1+
409.91911	914	
414.03019	705	1+
415.08706	837	2+
416.38918	2111	
422.10176	1534	
424.30347	1043	
425.60792	1247	
426.55603	2654	
431.06064	5870	1+
435.64054	1662	
437.05450	1532	1+
439.50536	1762	
442.50917	611	2+
444.86659	1840	
447.55299	3804	2+
448.09549	3735	1+
450.31277	1453	
453.03264	689	1+
455.18479	1322	2+
457.11966	1735	
457.43915	1496	
458.34370	1744	2+
462.10069	1679	
463.84026	2417	
467.12038	2897	2+
468.65848	3364	1+
470.40822	980	
471.84289	799	
473.02970	5485	
474.60542	5281	2+
479.13628	2173	
481.13767	5633	1+
482.08714	3849	2+
502.32083	1392	
527.03436	1619	
537.29452	614	
610.23755	980	
624.33400	804	
676.84724	1362	
701.04591	1547	
713.24884	1207	
820.04948	1140	
835.29053	1237	
END IONS

###FS:    #m/z: 459.2492 #charge-128
###MaxRes:#m/z:   0.0000 #charge-128
###MS: 944/
###MSMS: 945/
BEGIN IONS
TITLE= Cmpd 388, +MSn(459.2492), 15.0 min
PEPMASS=459.24924	56220

142.87284	671	1+
147.03352	772	
157.81855	5189	
170.84388	2966	1+
172.84998	2542	
174.90743	2266	1+
179.73294	672	
184.87561	1102	
186.83763	1676	1+
193.00963	604	1+
195.65289	714	
197.81536	2309	1+
200.63333	1012	
210.63187	1092	
214.83021	6749	
222.64458	1477	
225.74475	608	1+
228.81490	3094	1+
232.05853	1694	
238.87110	2546	1+
245.83899	3864	1+
248.88614	744	
250.84234	819	
253.97501	1073	1+
256.91668	1274	
262.01413	1164	1+
268.78515	976	1+
270.83298	1129	
271.91985	8846	1+
274.84969	1014	
284.02915	1103	1+
285.94465	1142	
286.92291	2244	1+
289.02558	1809	
304.83155	1062	
309.83844	947	
310.92323	2796	1+
311.94016	2793	2+
313.94666	2582	
314.89353	3808	1+
320.93023	784	
325.90970	1159	
327.00323	17096	1+
332.72042	712	
336.55280	863	2+
337.02202	1296	1+
339.98278	2101	1+
342.20972	3098	1+
343.92245	3040	1+
351.35987	1565	1+
353.98946	1257	1+
356.70600	398	1+
360.94949	1052	
362.23359	1214	
364.50805	2116	1+
367.62874	2296	2+
369.21818	2996	1+
372.01645	3447	
379.02747	1349	
380.03297	2746	1+
383.07777	1989	
387.10694	894	1+
394.28521	1916	1+
396.22667	1366	1+
398.33262	3566	1+
405.99868	1168	1+
408.17715	1891	1+
411.18205	862	
413.48959	2428	2+
416.14719	3056	1+
421.95794	732	
423.09343	2274	
424.14481	16731	1+
428.72457	1507	
431.77060	1799	
436.90372	989	
438.59800	2503	2+
440.18420	19581	1+
442.18828	28203	1+
446.37572	749	
448.66718	5408	2+
449.18719	4716	1+
472.25399	1564	
478.43382	1229	
490.23872	1103	1+
512.09741	802	
515.03408	1116	1+
527.57434	1696	1+
548.23532	1147	
550.05227	724	
557.24233	1119	
566.29930	1087	
589.43656	1257	
621.69874	1259	
630.27345	792	
633.30541	2299	1+
639.44198	717	
642.40984	1197	
645.63360	758	1+
659.60559	1049	1+
705.38355	1082	
929.28997	857	
END IONS

###FS:    #m/z: 1095.8726 #charge-128
###MaxRes:#m/z:   0.0000 #charge-128
###MS: 944/
###MSMS: 946/
BEGIN IONS
TITLE= Cmpd 389, +MSn(1095.8727), 15.1 min
PEPMASS=1095.87265	21905

348.28402	457	
372.89757	442	
408.24337	362	
412.03561	602	
453.03282	484	
511.23330	1534	
527.23140	1039	
535.04335	554	
539.60545	357	
551.21778	926	1+
566.68401	372	
569.71413	1774	
695.63342	334	
712.21774	2518	1+
728.96255	664	
731.90473	399	
753.90089	2361	1+
768.33776	872	
771.07017	462	
773.05314	324	
789.09895	892	
793.46312	1107	
835.04065	412	
876.35353	1754	1+
891.13281	759	
895.93741	1684	
915.87994	907	
921.48916	1142	
932.88200	1402	
966.43668	534	
999.09011	1242	
1014.94904	1512	
1042.66239	854	
1061.73303	1329	
1074.75179	614	
1075.75768	939	
1079.21023	1287	
1095.24096	347	
1689.55013	292	
END IONS

###FS:    #m/z: 412.7143 #charge-128
###MaxRes:#m/z:   0.0000 #charge-128
###MS: 947/
###MSMS: 948/
BEGIN IONS
TITLE= Cmpd 390, +MSn(412.7143), 15.1 min
PEPMASS=412.71428	44813

118.83498	1139	1+
157.18311	672	
163.77345	1614	1+
174.04153	2128	1+
178.83691	1898	1+
194.85404	6252	1+
197.05906	1516	2+
198.88799	1169	
200.53894	951	1+
206.83507	2801	1+
208.86841	4686	1+
210.83290	2229	
214.76161	6193	1+
217.94167	1037	
218.76547	2277	
220.03193	1032	
222.83872	1871	1+
224.83006	11278	1+
226.86240	3131	2+
234.85171	714	
236.81626	6351	1+
238.80401	11153	1+
240.86293	2707	
242.82410	2582	1+
254.75306	874	
257.70315	813	1+
262.66285	859	
266.73566	4111	2+
268.03337	709	
268.76722	1897	
273.93286	1289	1+
281.10822	904	
282.13588	2790	1+
286.45509	2027	
303.83814	1563	1+
308.00080	2313	1+
310.02423	2256	1+
313.15851	1501	2+
315.43119	1074	
319.47430	563	2+
320.90396	3074	
322.78769	856	1+
326.05057	872	
332.72493	852	
334.07516	1509	
336.80160	1547	
340.03380	1083	1+
342.06887	3236	1+
344.43882	912	
347.05665	2268	1+
349.70893	3074	1+
352.91794	656	1+
354.83481	642	
361.50713	1002	
363.00624	2576	1+
366.11675	2012	
368.09214	1824	
369.04182	2854	1+
370.63438	2057	
371.96101	576	1+
372.88394	378	2+
374.12024	787	
375.14304	6774	1+
378.03476	2923	1+
380.58562	2041	2+
381.07067	3248	1+
383.59595	3566	1+
384.97400	4531	2+
386.06433	2439	
386.69347	1643	1+
391.00705	1794	
392.61559	10153	2+
393.11084	13906	1+
395.13243	18531	1+
399.87048	4376	2+
401.02650	1664	
402.98797	2819	2+
421.85153	873	2+
426.11890	2941	1+
430.38914	629	1+
431.54926	856	2+
434.65441	1313	2+
442.13120	1024	
446.26397	4282	
448.43329	1329	
470.09550	1037	
473.25010	1199	
477.23132	682	
491.43278	1244	
502.04143	2102	
511.63661	1324	
528.61588	2566	1+
533.11310	1779	
536.24343	722	
548.24060	2434	
563.00717	1809	
579.78565	647	
590.26621	1661	1+
608.27005	1074	
609.35772	13693	1+
636.43590	1009	
646.85437	904	
663.23847	1732	
720.24639	1252	
771.49969	929	
END IONS

###FS:    #m/z: 510.3076 #charge-128
###MaxRes:#m/z:   0.0000 #charge-128
###MS: 947/
###MSMS: 949/
BEGIN IONS
TITLE= Cmpd 391, +MSn(510.3076), 15.1 min
PEPMASS=510.30764	29118

172.87064	954	
192.69878	967	
201.84943	1568	1+
217.83269	1127	
219.70991	954	
234.67356	1510	1+
268.91828	306	1+
286.65310	4204	
293.04958	1699	
311.71161	1394	
314.38724	716	2+
321.04503	2488	1+
324.08832	2071	1+
331.06661	817	
336.02582	601	1+
344.11604	1384	2+
349.06268	1142	
353.96288	847	
359.04224	782	
360.19419	2004	
365.03141	2619	1+
367.06851	1959	
370.60380	3239	2+
374.96595	1852	
384.42445	1171	2+
387.05042	754	
390.54160	1227	
393.25365	1692	
395.03507	1687	
398.83994	1249	
404.04403	844	
405.25075	1847	
406.95654	1129	1+
413.16521	1608	1+
416.03950	3294	
421.06799	529	1+
422.79424	1459	
428.84265	1282	
432.11353	814	
434.23361	1344	
435.61380	1438	2+
438.03578	2909	1+
443.43664	1054	
444.43321	1423	1+
447.15755	3379	1+
450.45281	5186	1+
456.64786	1711	1+
460.06621	808	1+
465.92175	4375	1+
474.07813	3183	1+
476.48521	3371	2+
477.67061	1352	
482.29408	759	
487.04817	1884	
490.04786	1182	
491.09654	3214	
492.42323	8827	1+
495.76193	1276	1+
499.11833	6751	2+
508.03272	794	
517.50412	684	
546.09778	957	
550.18728	2158	1+
572.31464	8012	
583.25037	1067	
596.06079	1197	
598.44991	877	
600.23943	704	
608.03113	1149	
655.55101	2496	1+
663.40990	5356	1+
666.31069	694	
685.43561	1134	
689.23696	807	
707.84743	2357	
722.60667	1149	
730.41529	2366	1+
757.45562	1269	
783.40318	1254	1+
793.18372	974	1+
821.21425	737	
827.52989	3099	1+
834.45198	2092	
844.41667	2898	1+
939.43621	1032	
957.28599	803	1+
972.50804	364	1+
END IONS

###FS:    #m/z: 407.2481 #charge-128
###MaxRes:#m/z:   0.0000 #charge-128
###MS: 950/
###MSMS: 951/
BEGIN IONS
TITLE= Cmpd 392, +MSn(407.2481), 15.1 min
PEPMASS=407.24813	33574

128.85588	1758	1+
132.83503	1216	1+
146.71498	604	
153.83424	979	
157.76973	928	1+
166.90862	714	
171.87758	1042	
181.70180	637	
196.82845	1551	1+
200.78623	588	1+
206.04119	561	2+
207.25399	1704	
208.65081	2144	
212.92897	1142	
216.87190	861	1+
219.83797	1554	
220.78442	2454	1+
225.01654	1122	
227.90317	1149	
232.79410	738	1+
234.85865	3338	1+
239.74287	1461	1+
242.96739	652	
246.83503	889	
249.82089	1674	1+
253.63227	1004	
256.88309	1174	1+
258.85682	2598	1+
261.91001	1083	1+
262.87308	773	2+
270.53608	889	1+
272.11367	1258	2+
274.62139	2718	1+
276.88928	2367	
284.45767	627	
286.68476	1452	
287.91097	1962	1+
290.45570	947	
291.99425	912	
294.84099	1144	
297.89635	1572	
300.03047	1294	
301.76920	989	
302.94169	1511	1+
306.91437	1612	
308.44544	739	
311.22121	2686	2+
314.27747	1267	
314.98507	1818	1+
319.55161	5998	2+
324.54151	1742	
326.12195	639	
328.11049	1618	2+
328.68671	1253	1+
343.88301	3769	
345.25310	1257	
350.23429	2269	
353.04348	1329	
355.00044	523	1+
357.13390	15772	1+
361.94899	1209	1+
364.04922	2193	1+
369.02554	1684	1+
370.73824	2342	
372.03320	3149	
373.44357	961	1+
376.16642	1239	
378.60257	5451	1+
379.66480	3738	2+
382.30243	1230	2+
385.08728	4958	1+
387.01874	9581	1+
389.00746	16580	1+
391.63235	1734	
392.46693	3452	
396.56470	2717	
397.39520	1799	
406.43543	2014	
417.31948	3071	1+
425.00783	1769	1+
428.17064	1423	1+
441.40119	864	
443.63812	2092	
467.10592	1164	
487.35499	1193	1+
505.25723	2446	1+
509.94466	2911	1+
517.70543	894	
534.50113	1642	
595.14534	1029	
615.57313	3056	1+
618.48589	694	
633.43155	812	
637.12515	739	
642.28468	1064	1+
698.48777	817	
713.44895	2286	1+
END IONS

###FS:    #m/z: 709.0921 #charge-128
###MaxRes:#m/z:   0.0000 #charge-128
###MS: 950/
###MSMS: 952/
BEGIN IONS
TITLE= Cmpd 393, +MSn(709.0921), 15.1 min
PEPMASS=709.09210	29408

246.83348	1519	
303.83548	884	
324.28046	637	
366.89253	882	
381.43761	367	
383.28827	577	
386.03183	1151	1+
416.09174	1374	
440.03582	627	
451.35211	324	
473.49175	429	
480.17521	424	
508.03508	619	
518.97927	562	
524.65133	1564	
528.28900	259	
529.04119	2389	
538.63755	1739	
544.24041	2924	
555.50485	1182	
558.75613	274	
565.64154	267	
581.23405	1122	
588.49844	1239	
593.40495	394	
599.94760	5184	
605.23973	814	
610.16830	3132	
610.60518	4351	1+
615.83546	1072	
617.50728	454	
618.05627	1364	
619.19412	3734	1+
647.62266	1357	
661.84263	1889	
663.32600	1191	1+
670.56725	2446	1+
673.34015	1117	
676.16486	624	
680.56506	1611	1+
684.88237	349	
686.68741	1769	1+
689.17847	3156	1+
691.26521	3988	1+
696.02283	1682	
700.15012	20153	1+
743.44126	354	
754.89065	487	
776.04040	1499	
904.69376	1342	
925.32782	804	
960.63421	252	
1012.09032	822	
1020.54006	874	
1076.43975	534	
1115.20904	659	
1151.82205	587	
1155.23337	884	
1355.03848	904	
END IONS

###FS:    #m/z: 494.7823 #charge-128
###MaxRes:#m/z:   0.0000 #charge-128
###MS: 953/
###MSMS: 954/
BEGIN IONS
TITLE= Cmpd 394, +MSn(494.7823), 15.2 min
PEPMASS=494.78228	72725

157.83011	1875	1+
174.85095	3316	
188.79458	2170	
197.88041	971	
198.82891	5270	
215.90917	1054	
216.65410	2573	
223.76963	803	1+
238.84265	2607	1+
252.83820	958	
256.93903	2782	1+
261.99726	1081	
266.81336	1419	
276.87678	1990	1+
278.92111	1386	1+
281.08556	1744	1+
283.10627	2709	
288.04461	21516	1+
293.80363	1332	
294.88534	2530	1+
304.08323	442	1+
307.07327	1998	2+
309.03312	2911	1+
320.99505	26599	1+
326.28467	1372	
327.03107	7810	1+
328.83836	1872	2+
332.86035	1800	1+
337.07184	1288	1+
338.81610	950	
345.25245	1111	
346.91581	3777	1+
348.66009	1204	
360.91850	1977	
361.94335	3268	1+
367.97190	1227	1+
370.42486	2402	1+
375.96669	3614	1+
377.67949	10580	
378.04942	6173	
382.08534	1889	
386.06343	1003	
386.68027	9693	1+
390.21262	2297	1+
399.01336	1948	
400.92338	2117	
403.10977	379	1+
406.27701	1967	2+
417.23240	37559	1+
421.10174	1584	
427.19824	1464	
428.90098	1484	
433.08451	2029	1+
436.75571	2111	1+
438.89174	1151	1+
441.80106	938	1+
446.24246	2030	
450.11707	1784	1+
453.64335	2242	2+
454.76109	10791	2+
457.02066	2284	
458.00403	1653	
458.68875	2538	2+
460.51235	3675	2+
462.70061	1613	
463.77328	4554	
465.14194	2053	
468.13454	7561	2+
470.72181	1998	2+
473.17704	9327	1+
474.84915	4089	1+
477.11026	17933	
481.09086	1797	
516.36711	29539	1+
519.17945	1766	1+
521.03615	1537	
525.40135	1223	
537.38687	1861	
537.85040	927	1+
547.84022	1385	
554.16066	8515	1+
557.03653	1393	
571.25361	1562	
572.29922	11093	1+
580.30847	2584	1+
595.29949	1727	
599.36425	1907	
610.35521	2117	1+
615.30468	1484	
626.50937	2881	1+
631.23129	1140	1+
643.10907	1197	
644.43871	22741	1+
648.18374	1187	1+
666.69826	1370	1+
668.78044	1330	1+
683.34342	6968	2+
685.31871	1907	
701.37490	1317	
703.44684	1048	
722.83961	2064	
755.42872	1752	1+
769.41189	1382	1+
772.40888	7166	1+
779.35714	1353	
782.63807	1117	
796.34182	5203	1+
814.34093	6254	1+
819.68722	1294	1+
840.45083	1648	
END IONS

###FS:    #m/z: 533.2850 #charge-128
###MaxRes:#m/z:   0.0000 #charge-128
###MS: 953/
###MSMS: 955/
BEGIN IONS
TITLE= Cmpd 395, +MSn(533.2850), 15.2 min
PEPMASS=533.28504	59544

188.72758	2558	
217.83569	1457	
229.83561	1349	
239.74987	873	
242.84740	1845	1+
257.71504	1631	1+
259.90295	3571	
261.23916	1047	
261.90676	4934	1+
274.86285	1089	1+
288.83369	1202	
301.92386	4582	1+
304.07243	1352	
320.98792	1937	
340.04628	977	
343.04092	1922	1+
354.94213	1025	1+
357.14421	1580	1+
359.14329	1325	
361.03828	954	
364.69858	1544	
369.07256	1041	1+
370.99043	1035	
372.21269	2802	
376.08717	10476	1+
380.60361	846	2+
381.09373	1327	1+
386.33293	2245	2+
388.43071	2177	2+
395.03616	902	
397.75396	559	2+
398.93959	1126	1+
401.25333	2795	
402.95800	1832	
404.17919	629	1+
411.10621	603	1+
412.96121	1921	1+
415.33733	1879	
421.57000	1717	
424.71069	2012	
426.95502	1213	1+
430.52037	4295	
431.65054	7015	2+
437.04975	1528	1+
439.12070	25266	1+
442.48590	3120	2+
446.69295	884	
448.02027	5029	1+
455.06802	1902	
462.43714	2114	
471.09412	2205	1+
473.80499	2942	2+
475.08175	972	
476.07267	3270	
478.07624	775	
480.58340	2816	2+
484.65840	3136	
486.43123	2122	1+
489.32632	12765	1+
496.15533	2054	1+
502.10451	1456	1+
504.90167	997	
506.62773	7302	1+
509.64135	1184	
511.69701	1389	
513.28572	6312	1+
515.12610	23535	1+
520.08707	1757	
521.64786	3559	
523.05250	3384	1+
550.43752	939	
555.03575	1186	
559.22357	944	1+
562.66311	1174	
575.47274	3596	1+
577.21455	3238	
618.35255	18285	1+
628.02078	784	
637.30530	1534	
646.24230	1430	
654.34138	1768	1+
672.15294	1061	1+
673.66565	1104	
676.24114	1919	
690.29236	5566	1+
712.30173	1125	
714.63851	3110	
729.30068	2445	1+
746.40232	20542	1+
769.23520	2779	1+
770.77460	956	
787.27573	1897	1+
804.31726	3125	1+
818.14942	839	
842.02491	2518	1+
845.19515	869	
859.58122	328	1+
875.48038	1189	
877.50306	9624	1+
881.42523	789	
END IONS

###FS:    #m/z: 494.7709 #charge-128
###MaxRes:#m/z:   0.0000 #charge-128
###MS: 956/
###MSMS: 957/
BEGIN IONS
TITLE= Cmpd 396, +MSn(494.7709), 15.2 min
PEPMASS=494.77087	310471

146.79166	5940	1+
155.63390	3718	
158.02715	7160	
174.79564	37774	1+
188.83011	6474	1+
194.69567	2830	
211.82883	17940	
216.86725	8291	
222.71077	5323	
229.05591	3539	
229.99711	5469	1+
238.96897	4426	
239.92396	16162	1+
256.03680	3036	
256.90171	10056	1+
258.42580	6516	
269.99463	5323	1+
277.04113	5191	
279.88520	7172	1+
288.07547	140046	1+
309.01631	21705	
311.22629	10093	1+
315.04013	4281	
320.99215	28374	1+
325.43160	4095	
327.11400	44543	1+
338.94868	4529	
341.83381	3906	
343.16304	6366	
345.01689	11091	1+
354.46455	7855	
361.18562	8302	1+
368.67273	27987	2+
370.43793	10623	
373.02140	3147	
377.71368	95840	
379.19728	19598	1+
386.65089	110828	
388.34482	8964	
391.26166	5949	
394.05443	5757	
399.21544	12381	1+
406.21932	20169	1+
410.06008	18487	2+
415.83667	4564	
417.20682	339592	1+
427.23563	6125	
437.42152	20764	
438.69272	14250	
442.75101	6866	
446.23411	7659	
449.01994	3343	
452.12647	6473	2+
454.77925	33501	2+
457.23137	5142	
459.55981	27630	
462.67377	13802	
463.19401	29876	2+
465.11416	10565	1+
468.52760	26391	
472.42370	7813	
473.12438	36103	1+
477.11381	117393	1+
482.23804	6166	
485.65454	7122	
502.21930	7777	1+
516.33820	153271	1+
537.19182	16411	
554.31492	89229	1+
567.29540	3468	
572.32120	73281	1+
582.23665	3071	
601.91673	2854	
626.40689	27539	1+
629.48933	6768	
639.30307	9178	
644.49650	211264	1+
666.30029	12473	1+
680.43262	6455	
683.24717	35003	1+
701.29371	31343	1+
732.63491	2772	
737.34153	1875	1+
754.49498	26760	1+
772.42397	94710	1+
778.56041	8457	1+
796.44214	23290	1+
798.11652	4574	
814.41181	9813	
815.57666	6039	1+
883.47583	6161	
END IONS

###FS:    #m/z: 616.8273 #charge-128
###MaxRes:#m/z:   0.0000 #charge-128
###MS: 956/
###MSMS: 958/
BEGIN IONS
TITLE= Cmpd 397, +MSn(616.8273), 15.2 min
PEPMASS=616.82735	169682

195.84198	4652	
236.79693	1538	
279.96250	1716	
288.00475	2805	1+
297.86805	6663	1+
322.03295	1110	1+
327.23286	3663	
337.02381	7116	
341.94781	1376	1+
354.95894	3964	
368.15737	1842	
373.09069	1319	1+
375.12588	1695	
381.01378	1482	1+
389.04551	1837	
394.09227	7397	1+
399.28255	1318	
407.03883	1631	
411.92376	3348	
413.20290	2383	
414.92167	1226	2+
420.09849	923	1+
432.17871	2608	1+
438.16427	4566	1+
439.17612	3800	2+
445.09361	2102	
451.19788	2374	
452.10233	1697	
454.17368	2031	2+
456.09038	2116	1+
460.29372	1067	
469.18023	7734	1+
482.22273	1948	1+
485.67902	1795	2+
487.09533	4618	2+
489.31268	19089	1+
495.16351	2859	1+
497.98393	1331	1+
500.03786	1783	1+
507.25202	4983	1+
511.02021	3200	
516.61141	3364	
520.35606	2185	1+
525.19607	2136	1+
526.83186	2817	1+
534.05323	1224	
535.71887	2466	
536.12759	2638	
543.88568	3734	1+
547.28390	2322	
551.47850	1280	1+
553.45699	3365	1+
555.12754	1100	
559.45678	3667	
564.24822	11583	1+
569.35696	3984	
572.12215	1391	
573.02404	4014	1+
575.68035	2167	
576.35002	12196	1+
579.46812	1919	
582.28428	38601	1+
585.39132	1741	
586.28600	3308	1+
595.11025	4497	1+
597.66441	2292	
598.80736	17860	2+
601.18158	2891	1+
604.23757	3967	
607.53941	2149	
609.14578	1973	1+
633.38252	71664	1+
639.31233	4132	
641.16179	1229	1+
691.26698	1398	
708.29126	2486	1+
726.31990	2734	
728.27364	1892	
735.70838	1797	
744.40432	3195	
746.67613	9789	1+
783.32986	1569	1+
785.42978	2036	1+
803.58298	17157	1+
822.30258	1244	
824.38851	3135	
842.35280	1473	
856.50955	1181	
860.56665	13899	1+
917.57882	9413	1+
939.44691	1433	
974.54241	5239	1+
976.76191	1594	
1031.77598	1304	
1040.32883	1879	
1041.74152	1052	
1058.47784	1149	
1088.48244	1283	
END IONS

###FS:    #m/z: 533.2244 #charge-128
###MaxRes:#m/z:   0.0000 #charge-128
###MS: 959/
###MSMS: 960/
BEGIN IONS
TITLE= Cmpd 398, +MSn(533.2244), 15.3 min
PEPMASS=533.22439	93313

174.87765	2260	
188.81712	1631	1+
199.03407	1287	
220.84016	864	
241.01703	1166	1+
244.03493	912	
256.94276	1451	2+
257.34956	1868	1+
259.90258	2550	
261.95026	7125	1+
270.10640	1194	
272.80153	842	
290.45028	1714	
298.78740	886	1+
302.03361	1815	1+
303.89647	1384	
309.24283	870	2+
316.86580	1006	1+
319.24171	1599	
323.24687	1238	
343.27715	989	2+
353.26439	664	2+
355.91173	1800	1+
359.15544	2072	
362.08381	992	
364.98449	2853	
368.13326	1192	
369.48621	544	1+
371.63727	1666	
373.35605	977	1+
376.11636	9506	1+
383.04008	3367	
385.93837	1291	
387.47333	2408	1+
389.13783	3314	
403.00936	2644	1+
409.06950	1555	2+
411.09719	2031	1+
415.48219	1252	
417.10587	1769	
419.64675	1337	
422.16415	2459	
424.28187	2511	2+
430.03181	932	
430.82779	6832	
438.23078	1049	
439.13484	27527	1+
446.18603	1565	2+
448.08433	798	1+
450.11840	2823	2+
450.65628	2284	1+
457.42099	1509	
470.06899	932	
471.48350	1048	
472.29129	4307	1+
474.18631	1996	
478.63683	4783	2+
480.14773	1297	1+
482.78738	1069	
485.23401	5587	1+
486.33577	3316	2+
488.13294	1128	
489.24686	15510	1+
497.00434	2835	
500.39153	4929	2+
502.21087	2149	
505.86292	857	
507.13916	6252	1+
509.14247	3180	1+
511.74625	1034	
514.20074	12283	1+
515.86117	13755	1+
519.03359	3960	1+
527.86337	1834	
537.84100	1092	
541.04724	2011	1+
541.94865	3504	2+
550.03679	1837	
555.63326	1489	
560.18151	2000	1+
576.44204	992	
577.24337	4268	
583.54805	624	1+
600.47288	1357	1+
618.37846	20812	
620.54402	849	
653.61879	3630	1+
656.10152	907	
672.25413	807	
690.31491	4204	1+
728.30259	5016	1+
746.48906	19420	1+
786.36987	4699	1+
804.34348	3032	1+
855.44005	1319	
866.65960	1061	
873.46429	892	1+
877.40440	6629	1+
891.36478	1884	1+
898.43426	1047	
1196.63141	863	
END IONS

###FS:    #m/z: 988.4158 #charge-128
###MaxRes:#m/z:   0.0000 #charge-128
###MS: 959/
###MSMS: 961/
BEGIN IONS
TITLE= Cmpd 399, +MSn(988.4158), 15.3 min
PEPMASS=988.41576	49483

288.00109	2710	
299.03285	771	
320.84309	1634	
327.10914	448	
339.94212	1632	1+
354.93318	562	
362.83347	629	
377.09339	399	
383.23477	1319	
392.23457	529	
396.11275	902	
399.14679	411	
411.72067	1194	
422.23642	514	
423.03258	1144	
438.16881	1281	
440.06414	1174	1+
444.03285	539	
450.23233	446	
455.13972	2841	1+
463.26212	928	
511.09592	427	
515.90234	634	
516.40039	527	
533.03815	438	
539.23520	989	
547.03892	842	
554.24461	447	
555.15210	1516	1+
568.11282	704	
575.24704	655	
582.49667	1888	1+
585.29589	1516	1+
609.35097	999	1+
627.34318	1214	1+
644.40241	1447	1+
649.43003	674	
664.44989	383	
665.27710	758	1+
682.38625	1681	1+
684.34968	2222	1+
696.23349	567	
698.43666	837	
716.64355	894	
730.71021	448	
755.17832	839	
761.27025	858	1+
772.68584	755	
811.10305	559	
812.52315	1367	
814.63654	777	
829.58338	5727	1+
839.33819	389	
855.62020	3994	1+
873.53439	42036	1+
900.51278	587	
909.30337	658	
918.74326	1477	
928.43444	417	
929.83052	974	
936.88845	509	
944.59871	1232	
946.83700	2332	
954.69446	2214	
956.69872	417	
968.52136	728	1+
970.41626	10906	1+
1162.05564	2524	
END IONS

###FS:    #m/z: 532.5136 #charge-128
###MaxRes:#m/z:   0.0000 #charge-128
###MS: 962/
###MSMS: 963/
BEGIN IONS
TITLE= Cmpd 400, +MSn(532.5135), 15.3 min
PEPMASS=532.51356	28106

164.82526	1408	2+
173.90258	642	
210.34231	1681	2+
211.80331	984	1+
241.96956	1382	1+
244.49525	1067	
254.86409	1013	1+
259.92840	2528	2+
261.88889	1568	1+
284.77969	1416	1+
296.90754	1531	1+
302.03182	4390	1+
311.11390	639	
314.91035	921	
319.99112	2966	1+
324.48181	1734	2+
337.49481	842	
342.82660	3507	
344.27798	903	
351.03444	970	1+
353.29474	2349	
355.91395	2370	2+
358.11521	3507	1+
364.65002	1742	
366.91746	944	
369.15747	2618	1+
372.07608	1289	
374.05993	2968	1+
376.02041	5114	1+
378.95783	1218	1+
383.00829	1072	1+
384.94692	3520	1+
386.94690	2072	1+
389.10312	803	
391.20398	1267	
396.01091	1189	1+
398.66924	2140	2+
400.17139	2834	1+
401.29255	2082	2+
412.76063	2550	1+
413.80476	3145	2+
415.08366	2206	1+
420.66564	1128	
421.54950	4340	
422.89544	830	
428.09290	3227	1+
431.12222	4645	
435.10974	1621	1+
439.12194	11258	
442.05188	432	1+
448.03462	1863	1+
459.41446	2053	
461.36179	383	2+
463.09692	1310	
468.31106	2791	2+
471.22058	973	1+
473.23586	859	
475.13186	4910	1+
481.07761	1355	
484.65367	5663	2+
486.81952	3808	1+
489.24660	14594	1+
495.06124	679	
496.21666	3140	1+
497.49914	1258	
498.07515	1425	
501.23480	678	
502.48975	2350	1+
505.56521	4319	2+
507.13658	2347	
509.10075	847	
511.09273	3224	
513.02146	11925	1+
515.17737	18081	1+
517.99602	710	
519.73356	2167	
522.03692	1647	
532.73346	463	1+
536.82033	947	
541.23758	1177	
543.32724	939	
560.09522	916	
561.62855	3934	1+
577.04961	4350	1+
603.10691	1420	
618.51969	13294	1+
628.80525	2114	1+
651.90775	981	
653.49035	1887	1+
670.83714	914	
690.15763	1363	1+
702.23370	1329	
704.44795	705	
705.43611	1241	1+
720.47504	723	1+
723.43935	1861	
736.08563	686	
746.43793	11459	1+
750.32678	263	1+
768.29207	2177	
786.93723	1032	
788.46527	381	1+
794.31868	629	
804.42632	4071	1+
820.43945	1154	
843.45259	1262	
860.50272	738	1+
866.47276	4613	1+
877.42455	2212	
879.46441	765	1+
933.24386	1029	
END IONS

###FS:    #m/z: 616.7911 #charge-128
###MaxRes:#m/z:   0.0000 #charge-128
###MS: 962/
###MSMS: 964/
BEGIN IONS
TITLE= Cmpd 401, +MSn(616.7911), 15.3 min
PEPMASS=616.79108	126095

240.01587	2488	1+
263.83843	1051	
266.98074	2288	1+
269.89596	1056	
280.95340	1857	
288.10474	896	
292.83566	848	
298.07568	1792	
313.61416	1080	2+
339.46956	504	2+
354.97840	7726	1+
356.99329	1729	
368.31492	824	
371.15105	2441	1+
375.42518	2161	
381.40032	3113	2+
387.23169	1272	
394.95044	3149	1+
405.09350	1596	1+
411.99036	2042	1+
428.11984	1709	1+
430.08157	3248	1+
432.16275	4531	1+
435.62390	2454	2+
438.11228	1096	
439.64854	1171	
441.27737	4187	2+
442.82509	2858	
444.12227	1364	1+
450.84041	2937	1+
453.05092	1328	2+
459.23612	999	
469.14273	7949	1+
470.25649	4306	2+
473.77662	866	2+
486.30892	958	
489.27275	9188	1+
494.69730	6279	
499.49995	1140	
504.50116	2359	
507.17828	6600	1+
516.72784	1575	
522.23857	1093	
535.67002	2364	
537.26311	1527	
540.27633	1688	
544.67772	2545	
545.12589	2649	1+
547.11574	1577	
548.12690	4372	1+
551.94280	1725	
556.92398	1839	1+
561.43120	1430	
563.48030	1742	
564.19066	6532	1+
570.05065	1781	
573.25506	1370	
576.41103	8334	1+
579.16484	1579	
579.47133	1769	
581.28926	2039	
582.34934	25082	1+
586.07831	1441	1+
589.92260	1853	1+
597.12898	5876	
598.96934	16775	1+
602.23918	1794	
605.43159	2474	1+
625.33581	1352	1+
633.36368	45926	1+
637.23567	1022	
639.41388	4599	1+
646.28556	812	
658.37855	1992	1+
690.38684	631	1+
708.40029	2855	1+
710.93189	2103	2+
728.43283	1938	
744.24667	908	
746.43419	9963	1+
765.41170	1163	1+
783.51197	1202	
785.47141	658	1+
803.47564	10385	1+
806.42731	1254	
824.66351	824	
840.27124	1460	1+
842.78126	749	1+
860.57357	6791	1+
865.44784	1222	
909.42609	998	
917.47019	6722	1+
974.51519	1761	1+
1023.44150	1217	
1040.58304	1547	
1041.48874	834	
1058.36528	1617	
1059.21955	1126	
1061.63137	843	
END IONS

###FS:    #m/z: 509.1557 #charge-128
###MaxRes:#m/z:   0.0000 #charge-128
###MS: 965/
###MSMS: 966/
BEGIN IONS
TITLE= Cmpd 402, +MSn(509.1557), 15.4 min
PEPMASS=509.15571	60704

171.29321	668	2+
172.89901	713	
178.83846	2920	
205.24467	1830	
212.07788	2412	2+
226.90228	757	1+
236.85285	1400	2+
244.76098	1477	
247.32649	1263	
252.83393	722	
260.83481	817	
266.87727	903	
272.09074	1023	
284.89330	637	
287.09375	1597	
288.07003	3161	1+
293.97555	3445	1+
306.01148	1813	1+
309.89989	950	1+
315.09076	599	
319.04909	2006	
320.98372	12653	1+
323.17146	2434	1+
334.89133	1028	1+
337.10094	1281	
340.24503	971	1+
342.79118	1133	1+
345.17192	796	
347.63030	1127	
352.01842	3247	1+
355.01481	2170	1+
362.97758	4009	1+
364.92195	694	
374.62665	1544	
377.02257	2302	
378.62306	873	
382.09344	862	
387.99245	2396	1+
390.39685	1098	1+
392.07218	902	
392.92955	2210	1+
400.77028	2957	1+
406.47847	3875	1+
408.61239	547	2+
411.90184	987	
414.60969	3171	
416.54966	3561	2+
417.09598	2183	1+
421.08298	838	
422.34700	2201	1+
427.77622	1704	
429.10502	2795	1+
432.64601	1492	
440.91657	4694	1+
443.23550	1245	
444.71423	1196	
446.64595	2754	1+
450.83721	3911	1+
452.87040	1647	
456.26818	1324	
458.10466	807	
460.82697	782	
463.38938	1116	
467.22649	1612	
472.07955	854	1+
473.26345	460	2+
476.13532	7422	2+
480.23348	1201	
481.64448	4010	
485.20333	5755	2+
488.52841	3123	2+
489.11479	4953	1+
491.09603	8218	1+
493.85119	638	
496.20196	3141	1+
497.70618	7233	2+
513.05317	1846	
554.63562	881	
597.63810	2019	
616.93233	1103	
622.47001	902	
634.06823	1456	
659.48918	704	
663.11141	804	
681.22234	975	1+
707.24533	3062	1+
716.43551	604	
727.15195	702	
741.30993	1896	1+
756.30261	702	
830.30292	456	1+
992.43603	874	
END IONS

###FS:    #m/z: 1083.8264 #charge-128
###MaxRes:#m/z:   0.0000 #charge-128
###MS: 965/
###MSMS: 967/
BEGIN IONS
TITLE= Cmpd 403, +MSn(1083.8264), 15.4 min
PEPMASS=1083.82640	99005

730.33377	812	
824.03243	642	
921.23191	857	
925.00142	2597	
1039.24468	392	
1047.83138	817	
1057.64241	1567	
1064.56863	672	
1065.02273	537	
1136.64378	2984	
1403.27198	697	
1416.44030	317	
END IONS

###FS:    #m/z: 517.9502 #charge-128
###MaxRes:#m/z:   0.0000 #charge-128
###MS: 968/
###MSMS: 969/
BEGIN IONS
TITLE= Cmpd 404, +MSn(517.9502), 15.4 min
PEPMASS=517.95018	75793

157.86792	3165	
174.93001	2140	
196.88886	1642	
203.85459	1563	
209.83125	1349	
211.84063	2272	
215.84495	1146	
228.93191	2587	1+
239.89729	1003	
242.00064	982	
252.83880	1152	
270.89708	7032	1+
281.91340	1128	1+
288.06585	39625	1+
295.49269	2659	1+
302.03614	2128	
313.04811	2013	
318.98213	1447	
326.02556	1836	1+
335.89550	1272	1+
342.67156	1683	
342.99738	2295	1+
356.04317	2690	1+
359.10287	1334	
365.27684	1362	
369.11836	993	
371.01717	2508	1+
373.45436	1422	
374.92233	1406	
378.03635	1841	1+
384.07082	1525	
385.14440	2044	1+
386.84475	8635	1+
391.17827	1548	1+
400.05590	1572	1+
401.90551	980	
404.14748	1324	
408.09579	1217	
419.11706	1242	
420.00671	2361	1+
427.07924	997	
427.72853	3199	1+
436.82282	1729	
441.05892	1279	
442.97384	977	
445.43589	1048	
459.16562	1599	1+
463.43690	2272	
470.04076	1551	1+
472.03911	1863	
473.29918	1685	1+
475.10860	1059	
479.08585	2933	1+
481.91199	1052	
483.23235	3507	1+
485.69231	1952	1+
487.51397	3454	1+
490.91100	1550	1+
496.48431	3235	1+
498.16419	10086	1+
500.05258	11490	1+
506.75251	62730	
507.07086	55155	
518.03563	1013	
542.12703	1262	
552.73088	1102	
557.09958	1124	
577.41659	1239	
579.21362	1684	1+
616.85692	1552	
628.31750	987	
653.43524	1618	
697.35610	1831	1+
712.29888	1197	
717.35090	1876	1+
738.85739	1407	
761.48887	924	
784.43070	945	
829.43569	1162	
853.43262	1861	
860.31879	1028	1+
988.42065	3726	
END IONS

###FS:    #m/z: 617.2839 #charge-128
###MaxRes:#m/z:   0.0000 #charge-128
###MS: 968/
###MSMS: 970/
BEGIN IONS
TITLE= Cmpd 405, +MSn(617.2839), 15.4 min
PEPMASS=617.28391	91902

184.84304	1289	
196.83563	572	
205.83072	584	
213.90378	672	
271.86283	548	
276.93874	530	
297.88302	762	1+
311.03577	527	
326.91313	517	
342.00989	833	
346.23527	1027	
347.79853	1214	
367.77645	989	
370.22409	2330	
375.30997	2278	1+
393.90032	1374	1+
397.75522	832	
402.89229	584	
412.23948	892	
415.23360	1164	
421.29324	2069	
424.63317	1197	
427.04520	842	
428.93955	1205	
430.42283	1709	
432.64337	3610	
441.03984	2904	
445.17373	1747	1+
449.91424	1350	1+
453.11727	3128	1+
470.07458	1133	
471.55214	333	2+
473.77249	968	1+
480.31162	557	
482.17116	2920	1+
488.30095	671	
489.22582	5434	1+
494.73372	13567	1+
500.06519	560	
501.32738	1012	
506.15676	3118	1+
513.91879	2298	1+
516.17807	2504	
521.05249	5429	1+
526.85199	950	
528.24163	713	
533.23160	737	
540.23160	890	
541.99818	544	
543.88624	558	1+
553.09724	982	1+
555.53546	1267	
558.57204	3245	1+
561.22549	1604	
564.29543	792	
567.43697	1277	1+
571.33060	991	
573.33790	3129	1+
576.36916	3075	1+
579.43558	2174	1+
581.43643	7650	1+
583.72789	2558	
586.27145	962	1+
596.40713	4768	1+
598.20189	5630	1+
600.17245	4903	1+
633.34725	3421	
634.40334	6503	1+
638.74978	1198	1+
641.09746	1369	1+
704.63417	617	
708.35717	1012	1+
726.61250	544	1+
737.63309	938	
746.34418	1511	
765.44468	626	
784.41983	1841	1+
799.64704	829	
803.51834	1649	
860.83373	932	
917.29881	1214	
918.64213	2000	
945.46927	594	1+
1040.76710	1711	1+
END IONS

###FS:    #m/z: 613.4743 #charge-128
###MaxRes:#m/z:   0.0000 #charge-128
###MS: 971/
###MSMS: 972/
BEGIN IONS
TITLE= Cmpd 406, +MSn(613.4743), 15.5 min
PEPMASS=613.47430	94915

223.63538	459	
239.84898	429	
255.69088	364	
314.83623	599	
331.03264	282	
340.09394	362	
351.91729	1791	1+
359.03528	1114	
364.86138	362	
366.10194	557	
367.83086	1002	
369.18999	1804	
372.49668	1492	
380.92335	309	
404.43128	782	
413.05455	292	
436.08897	679	
442.23175	714	
453.06263	1221	1+
467.04968	2711	1+
471.03688	449	
480.31676	2424	2+
483.11851	1211	1+
488.11480	1291	1+
494.58545	6228	2+
497.49040	792	
504.08990	1254	1+
506.69194	2539	
514.24274	1006	1+
516.25865	524	1+
525.41607	2076	1+
527.01373	1433	1+
531.06540	274	
532.52375	1419	
538.63694	379	
541.23708	1392	
542.74919	417	
544.65903	1081	1+
547.49909	517	
549.36765	907	
561.06492	1239	1+
563.86560	3447	
569.41724	1127	
570.86916	894	
576.20533	996	1+
578.08334	1529	1+
585.90140	1354	
591.28978	1934	
593.03106	602	
594.22640	2342	
595.25541	3666	1+
597.07139	2771	1+
603.11383	1074	
603.43173	694	
605.14820	349	
650.64010	2094	
652.23898	459	
683.84716	3369	1+
714.43365	897	
738.45014	277	
773.24816	1282	
776.71538	664	
806.24895	459	
875.63815	582	
883.36474	257	
897.49575	327	
961.63647	887	
989.83682	719	
1011.43411	2022	
END IONS

###FS:    #m/z: 650.2758 #charge-128
###MaxRes:#m/z:   0.0000 #charge-128
###MS: 971/
###MSMS: 973/
BEGIN IONS
TITLE= Cmpd 407, +MSn(650.2758), 15.5 min
PEPMASS=650.27584	61557

252.85978	1424	
332.89511	712	
379.04310	1409	
393.23338	634	
426.17046	854	
445.43482	2012	
449.25821	1454	2+
458.76691	1009	
475.63972	1782	
477.83150	2222	
484.13900	2416	1+
486.51322	762	
494.88548	712	
503.10255	714	
504.47572	629	
515.95739	1097	
522.11030	589	
529.69335	3658	1+
541.19889	892	
545.09937	1017	
549.87749	1502	
563.05584	1794	
572.25929	662	
572.84107	2212	
577.95177	2721	1+
595.20880	722	
598.23593	607	
606.42060	1574	1+
608.29709	774	
611.71386	1884	1+
615.27684	2384	
617.22613	1682	
619.20489	1403	1+
629.31207	1819	
630.92947	2299	
632.25842	4259	
633.73805	3769	
638.55254	6466	1+
671.91486	1024	
681.73906	1134	
692.43660	1667	
703.24181	1882	
706.04558	1129	
708.24501	2572	
714.08885	1029	
752.23558	632	
760.59317	764	
778.44270	2284	
782.42030	912	
809.72164	1962	
824.12479	1057	
828.43453	1264	
840.29587	1757	
903.03056	919	
941.51408	1134	
962.44614	829	
1063.53473	737	
1076.41974	774	
END IONS

###FS:    #m/z: 417.1421 #charge-128
###MaxRes:#m/z:   0.0000 #charge-128
###MS: 974/
###MSMS: 975/
BEGIN IONS
TITLE= Cmpd 408, +MSn(417.1421), 15.5 min
PEPMASS=417.14208	42368

129.89406	1303	1+
134.13160	2656	1+
139.94844	2281	1+
155.88469	1501	1+
157.91806	2649	
171.86730	3899	1+
174.83227	5000	1+
182.83982	1856	1+
185.06046	1034	1+
190.84306	2347	
192.80863	4606	1+
198.67788	1216	1+
200.83095	4333	1+
204.84575	989	
210.85026	2466	1+
214.89294	987	
217.87122	3339	1+
219.87864	2149	1+
224.95912	1012	
226.78057	3857	
228.79328	1439	
230.76282	2743	1+
233.88719	2326	1+
236.03176	999	
240.99355	1486	1+
242.86429	2053	1+
244.89545	1401	1+
250.03299	1019	
252.97058	1954	
254.97878	927	
258.56192	944	
269.01560	4576	1+
270.88973	1934	
276.90417	902	
278.29299	658	1+
280.31994	1167	
283.80495	3006	1+
285.89816	3504	1+
288.02531	16168	1+
295.01169	523	1+
296.55085	1269	
299.02397	3276	2+
300.28744	3516	2+
302.93420	3273	1+
306.09722	1842	
309.01423	749	1+
311.07391	1216	1+
312.84710	2882	
314.38746	11222	1+
320.53177	1309	
323.21013	1094	
324.76559	1057	
327.05454	4091	1+
329.51361	1114	
330.74988	2507	1+
334.90485	2217	
335.91648	2773	1+
339.09914	1529	
353.15283	431	2+
357.28045	1292	
357.93175	3285	1+
362.04622	3083	1+
364.11022	2373	2+
369.88310	2474	
370.24025	3001	1+
375.45130	3021	2+
377.19969	3444	
378.03121	14399	1+
382.16943	4943	1+
388.62707	2679	
390.05774	1651	1+
392.76717	1662	
393.00396	1424	
395.16997	1794	
397.05429	21691	1+
399.11945	25814	1+
404.71844	2441	2+
406.67038	3351	2+
414.00554	1468	1+
431.19185	1107	
437.12189	1662	
483.70185	1709	
489.56373	1319	2+
494.18690	2303	1+
498.28344	1367	
500.11730	1417	
508.78859	5452	
509.30792	2257	
509.65775	2719	
514.22335	1757	
515.29395	11071	1+
539.29517	907	
547.23470	1562	
549.61537	2167	
581.44104	458	1+
584.14232	1029	
592.07185	1724	
603.41378	1714	
628.28636	1913	1+
637.43224	977	
662.25743	1932	
668.09696	1034	
684.23396	897	
END IONS

###FS:    #m/z: 751.2829 #charge-128
###MaxRes:#m/z:   0.0000 #charge-128
###MS: 974/
###MSMS: 976/
BEGIN IONS
TITLE= Cmpd 409, +MSn(751.2830), 15.5 min
PEPMASS=751.28294	5361

323.44000	377	
332.02623	562	
344.04433	624	
353.95350	274	
390.83750	462	
465.63651	432	
477.23565	802	
514.09453	1057	
521.23666	774	
523.28795	319	
546.23561	852	
564.03374	702	
572.83905	604	
582.23888	2657	
586.03163	852	
588.23896	372	
602.23300	359	
606.64011	287	
632.04096	1242	
635.03166	472	
639.29548	859	
641.15720	2167	
650.35198	307	
652.56672	2493	1+
668.39227	2192	
673.10335	844	
689.48357	669	
690.27318	3217	
706.13795	2225	1+
709.11456	1397	
711.44202	1807	
712.90972	2156	1+
713.84661	1813	2+
716.68498	587	
720.80683	2473	1+
723.89810	962	
724.50483	1991	1+
731.99643	2144	
732.31914	2137	
734.03585	816	1+
740.51991	262	
761.32583	664	
819.34393	634	
846.37987	554	
854.24106	569	
909.65000	352	
1008.83231	539	
1028.64280	2304	
1089.17909	514	
1137.31356	314	
END IONS

###FS:    #m/z: 468.2100 #charge-128
###MaxRes:#m/z:   0.0000 #charge-128
###MS: 977/
###MSMS: 978/
BEGIN IONS
TITLE= Cmpd 410, +MSn(468.2101), 15.5 min
PEPMASS=468.21004	68217

187.69685	904	
194.89775	787	
200.85499	1417	
222.83735	1389	
228.04229	1897	
238.78372	982	
252.95570	1196	1+
256.87334	704	
266.14349	1102	
277.76223	816	1+
280.86311	686	1+
287.20218	1381	1+
290.03478	852	
294.11079	4761	2+
298.90633	719	
301.69695	568	1+
314.90980	717	
316.97260	882	
320.96302	16031	1+
324.03420	929	
329.93625	1874	2+
335.18797	2656	1+
337.49895	2589	
352.09264	2669	1+
355.03491	1589	
359.72200	1502	
363.87992	2052	1+
370.17274	1241	1+
375.43801	932	
376.93295	1497	
379.52572	1929	1+
383.48328	3223	2+
385.51400	1494	
389.10164	1449	1+
391.92745	1602	
397.44586	1094	
399.14547	1579	1+
402.18654	1936	1+
403.03499	3119	1+
407.56043	1214	
409.43444	1499	
411.36703	2024	2+
415.31113	3698	2+
419.09775	1179	
420.94336	4866	2+
423.27764	1666	2+
424.53119	1284	
426.83454	902	
430.13150	898	1+
432.17925	3056	1+
433.22397	1039	2+
437.22866	1888	1+
440.18468	1724	
442.68327	1314	
445.08734	1228	2+
447.30855	1444	
448.17030	8486	1+
449.25983	11354	2+
451.50540	4679	
454.34696	4476	1+
457.05221	1222	
466.53314	1038	1+
483.44548	1234	
498.95957	1192	
500.33404	2003	1+
533.43113	1079	
534.69348	929	
536.43370	1172	
552.91458	1277	
571.43837	1032	
576.49869	1482	
583.23922	1917	
587.21431	3654	1+
588.91200	1522	
592.83557	859	
598.45447	4163	1+
610.29683	1234	1+
637.08972	837	
651.85728	1909	
676.24937	704	
727.38398	1229	
776.10291	1177	
803.39057	383	1+
815.65784	962	
848.91513	719	
887.55027	837	
END IONS

###FS:    #m/z: 721.5326 #charge-128
###MaxRes:#m/z:   0.0000 #charge-128
###MS: 977/
###MSMS: 979/
BEGIN IONS
TITLE= Cmpd 411, +MSn(721.5327), 15.6 min
PEPMASS=721.53263	47128

250.91357	272	
307.35082	282	
329.85492	339	
375.03835	1062	
387.04023	447	
389.03355	382	
434.68622	259	
443.89407	747	
488.99312	337	
501.90745	394	
518.07302	497	
518.51028	394	
521.04801	624	
524.91407	527	
526.28232	822	
538.70000	279	
550.63333	777	
557.43172	382	
561.21969	2834	1+
582.57028	999	
588.37137	407	
591.23333	367	
604.23350	303	1+
622.24352	1077	
659.83547	1014	
664.03997	1179	
667.84630	2902	
676.25452	542	
677.21015	1458	1+
681.24703	1262	
687.66345	537	
689.16402	5073	1+
692.24294	1574	
700.89038	774	
702.92865	1899	
704.09891	3758	1+
708.76433	1699	1+
712.30895	962	
729.23857	752	
781.53259	889	
879.63574	262	
944.47376	929	
1027.64631	1537	
1052.47912	1574	
1067.24403	849	
1079.35101	262	
1180.75222	309	
1312.23954	509	
END IONS

###FS:    #m/z: 474.2713 #charge-128
###MaxRes:#m/z:   0.0000 #charge-128
###MS: 980/
###MSMS: 981/
BEGIN IONS
TITLE= Cmpd 412, +MSn(474.2713), 15.6 min
PEPMASS=474.27133	45209

143.84839	842	
174.94611	949	
182.91129	1736	1+
184.71158	2944	
191.93210	932	
198.83898	959	
199.84572	2676	1+
210.83252	882	
212.87058	2604	1+
215.17177	1871	2+
226.84870	1559	
227.88811	2307	
228.80204	4724	1+
232.72307	1219	
238.85308	2952	
241.85652	1249	
242.72978	2503	1+
244.94281	5031	1+
254.82014	5169	1+
260.83699	1359	
263.91376	827	
268.75951	834	1+
270.80600	1323	1+
274.73932	939	
281.03417	1069	
282.85260	676	1+
287.46461	2156	1+
298.92629	1662	
300.83413	2164	
302.51513	1571	2+
303.04126	2489	1+
307.93887	1811	1+
308.95768	1791	2+
312.97733	2598	1+
317.06810	951	1+
318.73167	1159	1+
321.20241	849	
327.05689	5841	1+
328.93725	5991	1+
331.03848	2733	2+
341.01663	1944	
342.04376	4259	
342.99751	6388	1+
345.02251	1749	
350.45610	1186	2+
354.91262	2013	1+
356.99969	4736	1+
359.01060	13070	1+
365.18308	887	
367.94105	1573	1+
370.19177	2433	2+
372.68007	1441	1+
374.96063	1509	
377.12027	1419	1+
380.68596	1887	
382.00964	3088	1+
384.68632	849	
391.12106	724	1+
392.54467	3706	1+
393.46395	2646	2+
395.03777	511	1+
397.28456	1876	1+
399.05888	1659	
407.34915	751	2+
407.88154	829	1+
411.07810	3709	
413.06765	1104	
414.20213	3096	1+
416.07970	2379	
421.04288	1628	1+
422.69773	4434	1+
426.24492	3648	1+
428.07943	2309	
430.14626	954	
430.62746	5722	
436.95612	3831	1+
439.10000	7127	
441.12864	888	2+
442.50416	1584	
447.15355	2466	1+
451.24317	1107	
452.83208	1514	2+
454.23832	2884	
455.16056	27787	1+
461.68534	3294	
463.13513	1702	
464.08310	5129	1+
482.27937	1144	
491.11874	1060	1+
497.60737	1139	
504.31512	2126	1+
529.44670	2362	
536.21708	1924	
541.05740	1787	
569.27929	1194	
590.69714	1663	1+
596.43786	902	
609.23069	827	
629.03611	1539	
648.62011	1762	
717.37496	1344	
719.31349	801	1+
735.44396	15795	1+
746.45586	1119	1+
804.24038	959	
830.60991	789	1+
END IONS

###FS:    #m/z: 531.2037 #charge-128
###MaxRes:#m/z:   0.0000 #charge-128
###MS: 980/
###MSMS: 982/
BEGIN IONS
TITLE= Cmpd 413, +MSn(531.2037), 15.6 min
PEPMASS=531.20366	27982

200.88968	3038	1+
259.83595	744	1+
266.81995	754	1+
277.11310	908	1+
288.12525	226	1+
298.88826	681	1+
304.17894	1339	1+
313.23756	722	
321.63631	1079	
335.03700	757	
341.09073	1377	1+
347.49482	872	
350.32760	779	
355.43895	1082	
356.06322	3111	1+
358.07248	6140	1+
365.20212	1259	
368.23393	1347	
370.36582	857	
371.69044	749	
374.01680	1432	
378.69489	797	
382.36541	1227	
383.84045	977	
385.04069	4355	1+
388.12007	3428	1+
391.70467	1059	
396.80864	2106	2+
397.28388	3006	1+
398.95950	3232	
401.06947	1392	
402.55643	863	2+
406.84557	3212	
408.94100	1076	1+
413.83431	914	
416.28632	697	
423.02735	819	
425.44263	1102	
430.29858	1516	1+
433.64215	3339	2+
436.86232	933	2+
439.16932	1716	1+
454.13473	563	1+
455.97800	1401	1+
458.03582	2079	
459.74172	1014	
461.27747	1359	
464.07042	1279	
465.10236	3418	1+
469.03359	1831	1+
473.11469	2401	1+
477.27282	3404	1+
482.53353	912	
487.82885	4136	1+
488.91387	1088	2+
492.09260	852	
493.26574	3266	2+
[truncated: 1,527,656 more chars]
