# Supplementary material for: Comparative proteome analysis of Saccharomyces cerevisiae: A global overview of in vivo targets of the yeast activator protein 1
Source: BMC Genomics. 2012 Jun 9;13:230. doi: 10.1186/1471-2164-13-230 (PMC3476450; doi:10.1186/1471-2164-13-230)
Supplement: Additional file 17 — 74_LC_MS_MS. [file 1471-2164-13-230-S17.zip › 74 LC_MS_MS_data/spot_74__yeast_S17_C2_01_1424_export_mzML]

<?xml version="1.0" encoding="ISO-8859-1"?>
<mzML xmlns="http://psi.hupo.org/ms/mzml" xsi:schemaLocation="http://psi.hupo.org/ms/mzml http://psidev.info/files/ms/mzML/xsd/mzML1.1.0.xsd" version="1.1.0" xmlns:xsi="http://www.w3.org/2001/XMLSchema-instance">
<cvList count="2">
<cv id="MS" fullName="Proteomics Standards Initiative Mass Spectrometry Vocabularies" version="2.37.0" URI="http://psidev.cvs.sourceforge.net/*checkout*/psidev/psi/psi-ms/mzML/controlledVocabulary/psi-ms.obo"/>
<cv id="UO" fullName="unit" version="1.20" URI="http://obo.cvs.sourceforge.net/*checkout*/obo/obo/ontology/phenotype/unit.obo?revision=1.20"/>
</cvList>
<fileDescription>
<fileContent>
<cvParam cvRef="MS" accession="MS:1000579" name="MS1 spectrum"/>
<cvParam cvRef="MS" accession="MS:1000580" name="MSn spectrum"/>
<cvParam cvRef="MS" accession="MS:1000127" name="centroid spectrum"/>
</fileContent>
<sourceFileList count="1">
<sourceFile id="sourceFile" location="D:/data/Thomas_K/2011_05_31_yeast/Yeast_S17_C2_01_1424.d" name="analysis.yep">
<cvParam cvRef="MS" accession="MS:1000771" name="Bruker/Agilent YEP nativeID format"/>
<cvParam cvRef="MS" accession="MS:1000567" name="Bruker/Agilent YEP file"/>
<cvParam cvRef="MS" accession="MS:1000569" name="SHA-1" value="950e8170d88ea34cff6b6c886bb4b16dda3b2d33"/>
</sourceFile>
</sourceFileList>
<contact>
<cvParam cvRef="MS" accession="MS:1000586" name="contact name" value=" umea"/>
<cvParam cvRef="MS" accession="MS:1000590" name="contact organization" value=""/>
</contact>
</fileDescription>
<sampleList count="1">
<sample id="sample" name="Yeast_S17">
</sample>
</sampleList>
<softwareList count="3">
<software id="exportSoftware" version="3.0.5">
<cvParam cvRef="MS" accession="MS:1000717" name="CompassXport"/>
</software>
<software id="instrumentSoftware" version="6.2 Build No. 62.24">
<cvParam cvRef="MS" accession="MS:1000692" name="Bruker software"/>
<userParam name="AcquisitionProgram" value="esquireControl"/>
</software>
<software id="recalibrationSoftware" version="4.0.281.0">
</software>
</softwareList>
<instrumentConfigurationList count="1">
<instrumentConfiguration id="instrument">
<cvParam cvRef="MS" accession="MS:1000122" name="Bruker Daltonics instrument model"/>
<userParam name="InstrumentDescription" value="HCTultra ETD II"/>
<componentList count="3">
<source order="1">
<cvParam cvRef="MS" accession="MS:1000008" name="ionization type"/>
</source>
<analyzer order="2">
<cvParam cvRef="MS" accession="MS:1000264" name="ion trap"/>
</analyzer>
<detector order="3">
<cvParam cvRef="MS" accession="MS:1000253" name="electron multiplier"/>
</detector>
</componentList>
<softwareRef ref="instrumentSoftware"/>
</instrumentConfiguration>
</instrumentConfigurationList>
<dataProcessingList count="1">
<dataProcessing id="exportation">
<processingMethod order="1" softwareRef="instrumentSoftware">
<cvParam cvRef="MS" accession="MS:1000035" name="peak picking"/>
</processingMethod>
<processingMethod order="2" softwareRef="recalibrationSoftware">
<cvParam cvRef="MS" accession="MS:1001485" name="m/z calibration"/>
<cvParam cvRef="MS" accession="MS:1000747" name="completion time" value="2011-06-01T11:02:40"/>
<userParam name="RecalibrationGuid" value="7b502516-5b20-4293-b574-cdd3b7ae97ee"/>
</processingMethod>
<processingMethod order="3" softwareRef="exportSoftware">
<cvParam cvRef="MS" accession="MS:1000544" name="Conversion to mzML"/>
<cvParam cvRef="MS" accession="MS:1000747" name="completion time" value="2012-02-13T12:28:12"/>
</processingMethod>
</dataProcessing>
</dataProcessingList>
<run id="run" defaultInstrumentConfigurationRef="instrument" startTimeStamp="2011-06-01T06:55:44.490+02:00">
<spectrumList count="2269" defaultDataProcessingRef="exportation">
<spectrum index="0" id="scan=1" defaultArrayLength="1369">
<cvParam cvRef="MS" accession="MS:1000130" name="positive scan"/>
<cvParam cvRef="MS" accession="MS:1000579" name="MS1 spectrum"/>
<cvParam cvRef="MS" accession="MS:1000127" name="centroid spectrum"/>
<cvParam cvRef="MS" accession="MS:1000285" name="total ion current" value="6926489.70147705"/>
<cvParam cvRef="MS" accession="MS:1000504" name="base peak m/z" value="639.55493164" unitCvRef="MS" unitAccession="MS:1000040" unitName="m/z"/>
<cvParam cvRef="MS" accession="MS:1000505" name="base peak intensity" value="49186.11718750" unitCvRef="MS" unitAccession="MS:1000131" unitName="number of counts"/>
<cvParam cvRef="MS" accession="MS:1000511" name="ms level" value="1"/>
<cvParam cvRef="MS" accession="MS:1000527" name="highest observed m/z" value="1299.83374023" unitCvRef="MS" unitAccession="MS:1000040" unitName="m/z"/>
<cvParam cvRef="MS" accession="MS:1000528" name="lowest observed m/z" value="400.02258301" unitCvRef="MS" unitAccession="MS:1000040" unitName="m/z"/>
<scanList count="1">
<cvParam cvRef="MS" accession="MS:1000795" name="no combination"/>
<scan instrumentConfigurationRef="instrument">
<cvParam cvRef="MS" accession="MS:1000016" name="scan start time" value="0.0376661" unitCvRef="UO" unitAccession="UO:0000031" unitName="minute"/>
</scan>
</scanList>
<binaryDataArrayList count="2">
<binaryDataArray encodedLength="6404">
<cvParam cvRef="MS" accession="MS:1000574" name="zlib compression"/>
<cvParam cvRef="MS" accession="MS:1000514" name="m/z array" value="" unitCvRef="MS" unitAccession="MS:1000040" unitName="m/z"/>
<cvParam cvRef="MS" accession="MS:1000521" name="32-bit float"/>
<binary>eNoNl3dcD+r7hz9SSSVpaUsqiaSBijKeSxJNDaUUKmnppJJUKi0tiZIUcaxjHfv4+nFsR0ZWyJaZEFIk4dcf1+t+33/fz+u5r/ul1CXxOu+SkNlySUS3XxLWY+uEenKdOLC7Tuh214kHJpfFpMzL4vPPy0JtyBXhkn5FLO+4Iq4aXxV9llwVIbVXRYb0NfE1/Zo4c/ia6Pf2mrg4ul5k5dSLv3bUi/wT9aJT/ro4Z3VdRHlfF7Hp10XMsevixJfrwrLohnh47oZ4rnJTWLrcFGuzbwq7nTfF666bwtTmltgZdktUrLslpj+9Jcxlb4u24bfFJ7/bYnrhbeHz/raQGDSIyZENYv+9BnGoo0G4mt4RndF3RN9td8Ty7jtilPtd8bHwrvhv/12h9/2u0Mi9J9r33BNRr++J97KNosyiUXyObxS+6xtFL8l9oR1/Xwzadl/k/ndf/P56X0ilPhDdfz0QSpceCIWuB0LD6qHIiH8oXmx+KEbbPxKrEh+JY0ceCbf2R6JU/7Hw838sdu18LHKePxavJzwRp5Y9EaFrn4jPd56Ind1PhH7KU3Fz7VOh8PypGKXyTFya/ExMS30mXp16JiZ2PBPqg5vEjrQmEdreJLoTnwubVc/F7pbnwkv1hRhW+EJ4v38hLuu8FLurXwq/jy/FoSGvxOElr0TD4Vdi1/tXIk71tcid+lociHgt7gx4I95YvBEbot4I9fNvRFuvZjHYsVmYLmkWftuahU5Dsyhtaxa55m9FZNBbYZT/Vqj9+1Y4dL0Vs7JbBBUt4tmDFvFC6Z2onP5OuG19J+LvvhPSg9+L04vfCzfND+K20wdB4gehv/eDaOv4IF46tArZmlah+bhV3Mr5KGy2fRQFrz4KuX6fxJuCT2La+0/iL43Pws/kszAJ+ixK934Wzp8/i1fqbcJrcpuIzGgT4++1ieGDvwg52y9CeskXob73i/iz44vY3btdlKW2C8d/28XqF+1Cz6pDtCZ2iF1fO8Rq068iO+mrCNz+VXz7/FU8d/8m/i79Jsaf+ybKvn8Tread4ujsTnFsRafopfJdWMR8F8vrvgun39/Fg8FdIiS9S7Rt7xK/WrqEXO8f4pPdDxG54Ifw3vBDHD7zQ7xs/yHODOsW6dHd4rz0T3Fg7E9RVfJTnO34Kbab/xLuib/EyspfYuPdX+Lu4N9iQuRv8fPXb+GmJmGErYSEGRLUUyScrJKw8IgE8U6CkkovrKx78cS1h9heVJX3YuuZXnTf78WDrl54KEohLKSY4SaFRpgU4culMN4ixefdUrz+JYVkYG+a3Xqjl9SblpreaB/vzZaG3vh29PTa0riNlaZpsjTNftLsi5KmNEuazH3SpDyQxlhNhuP2MrT7yPAzVoYb2TJkVciQskeG/EYZLknJ4mAnS0u6LEMPyRIu34drFn2QsuuDTlIfSvP6MH13Hw6e7cOQb314NFSOP4Lk6F4uh9xaOYYflKP5vhwJ3+R4Z9WXEMe+/Bval86cvkRf6Uvk4748tZRnyUx5vJbKU3VQnj8fyqP2Qx5tZQU8LRWY6K6Ae6oCteUKcEyB048U6PtDAW11RXwnKSIbpMiFXEVsqxVJOaaIzVdFJMr92O/dD9/Qfjit6Ufq3n5kX+yH+dd+hGop4T9FiafzlbiXqER3oRKB1UocOaFExF0lTgzsj8rw/tz07o/Zwv7sLO9P8T/92XuzP9Gf+tOppkzLFGVcgpU5laqM7S5l9l1UprVLmap+AxD+AyhIHsCnVQNIOjiAsy8H0PfnAJTsVfAPUEE9QgVJqQoGe3vqKRVqGlWolaiyW1WVzzqqlNioYhCginOhKhZ7VZGcU+VyoyqBX1Q521eNYEs15viq8WO5GgF1aqj8UKNBU52GEHX2Fanz4pY6m36q46+sgZGdBpIZGniFaXA7RYM5ZRr0+k+D7V80eKIwkD06A3nlNJDevgOZt3ggpakDib4zkA1vB6IirYmDpSafJmviOVeT7OWaHPifJmU/NLncX4tl47VY6qJFSLAWXUu0SNqgRcUuLe7e0GLTDy0kGtr4mWuz1kub+hRtZh/uyU+1mfhNmwO6Ojg56eDzhw7KWTq8XafD8kM67L+gQ26XDpUDdGm01kVzvi61Wbp47Nfl+hVdHkjroaiuh/1YPbLRwylJj/QcPU5s1SP+pB7Oj/RI+qrHnVH63PTR599yfTx361P7f/o8vKNP43d9jLQHEeM7iDsRg6jOGcS4LYMI+WcQ2S8GIds9CC8zA7aOMeAPbwOIM8AxzQCPNQYM+duA/f8aENVtwHy7wZT5DEY+cTCtmwbjfngwUtcHM6ttMLUDDDlvYshcV0MiYg25kW7I9S2GuJ40ROamIY7PDQn9Ychm1SGsGzcEp4gh/CoYgsuJIXBjCO/kjZAfYYRNkBG/lhqhWG7Et61GGNUbQZsRJXrGrLQ3pna+McFlxqgdM2Z4kzHDvhtjM9wE+yATsteasGuvCTJPTKiSH4qT2VCueQ9lXfxQHu0Yiu7ZodzvHMqIQaZ0epmSv9iUwHJTDPebcrrelPEdpowyH4bprGFsXzoMw+PD6Pg+DL8BZpw0MUNlihmSQDNSks3Yu9aMiMNm3H1kRnOHGc56wylgOEkxw9m5cjhe+4Yz6Npwat4Px2niCA4GjOBm/Ai68kaQeHgExz6MwFfFnGEjzTH0N+dosjkH15qz57g5rx+bs3XsSCxnj2T+6pGYXRhJ072RyLaOpEBiwWs9C/ZYW6Dkb4FfsgUaDRa0fbegS3UU3iNHMWL8KIzzRvGidhRzro3igJEl4ydZ8iHKkkUFlkw+bcm8Bkt+f7IkfIgVM0daccnfiuL5VszLt+LkESsk96zY+c4KXRlr5MytKYmzZkmJNR6HrSlotWZnHxsuq9swztWG9jQbHpyx4X2rDd3ao5kcNxqb4tFc29uT60YT0TKahAFjMDAfw82AMVStHsN/R8Zw7NIYXJ+Pwbl9DNI6Y1k8fSz7YscSlzuWguqxJF0cS78nY+mU2PLNypbsObbo/mGLY5ktT3fasv+cLZKrtsip2lE70o4TLnZM9rGjIcGOUZvt6Lppx9FOO+rN7NH2s+d/UfaUptgjs8Ge7pP2tLfY4ywzDi3DcSTbjWPCsnEElo2j5s445jWNo9tuPL18x/MsYTztBeN5tHs8vr0dULR04GqcA13pDlRUOaC20wGNegf0Wx1QlnZktLEja0Y7ctDLsec9OGKd60jbMUeUbjvS2OlI7OAJVI6cwInECWzJn4Dj5QmMaJlAeK+JdNtO5L3HRNyKJ9K6YyLBpyfS9Xoi8d6TmBc9iZcbJpFxfhLdbychozmZpImTeT93Mk7LJzOqZjL76ibT+GIyysMFV6cJXMIEHlkC3V0Cq6uCNU8EHZ0CG22YbQ/34+Dgdig4D6bfwER1CqGmU5D2m0JD7RS+XplCW8cUbmk7YTDGiZJFTujmOnF4kxNGZ50oanLilGQqkYOm8tpnKtq5U/E6O5V77VMpU3Nmm50zqZOccU53pmmNM1t3OxN+3plzr5ypHjsNo9nTCImZhkvONLy2TMP32DQ+tfRUiQudU124t8iF7q0utJ5yQe2hCyFtLpyVmU6743Q8oqYzI2k6A1dNJ0VuBg1mM7jqMIMT0TO4sXxGz/82g/r/ZlD3cQYGA12xdnBF0cWV4GhXHhW4Ir/XlY47rnz/4oqprBuNhm74znbr2WNu7ChyI3yvG1+a3Ej57kaWijty9u6YZrrTWuCO/xF3pt10R7vDnR2jPejy9EAn0YOv1R6cv+RBi4EnkvGeFHh6cnixJxXVnnw840nwe0+eD/ZC38aL9iAvEpZ6oXDUiwfPvPjVZyZGJjNpcZ9JUuhMHqTP5OWmmYTdnsm+5pmk/Z5JsrU355280Q7z5tJqb5xueZPdx4ekQT40uPoQVejD1Cof2o74EF3nQ+NrH8KUfXEc7sv2Kb4cTPBFdpUvvf/05dJLXxoV/IjR8kPR3o+L7n7YzvXjaLEfv3b64X7ej6QWPzbrzmKr9Sw0AmcRsHEWVvWz0Nf3Z6ubPxdX+aO5zZ/tJ/05dcGfk03++MkEsE4zgIG2AWT4BNCWFUBjWQByh3tyQwBNXQHYqM1mbdBsbLJn865iNrLHZ3P22WymyASSpB+IpmsgGgsCUf4zkP7/F0hqfSA/ZIL4PSQIZ7sgpAOCGH00iOvdQUjpz+HZpDl8C56DcvYcTmyew/nTc6h5PIcbUsFsNQ+mPC0Y2/JgHh0O5t/mYDZKh6BjEEKnbQgEhRBZFMKk4yGcvhdCy5sQUlXm9njnXPIz5vJ6w1x8z80lt2luz6qax3bHebyePw/fzHns3zOPZzfmkWI4H48p84mbM58RWfPZt20+kqb5rLQL5U50KMrrQ7l4IBTrx6FMbg5Ft1cYLYPDSLYPI8c7jMrYMG6vCyPinzC4HcaSV2EoKoRzRC8cFatw6qLDackOR3VLOOMuhBP1Phy57nBeqixg5YgF/GYBo5MXcLV6Aa/+W4D+owWU9I7AwyiCascIhu2N4NzVCBo/RPBGfiG9xEKUPXr4YyGPqxbS78VCZPtEoq8dSaFNJLFukT1eFcnqG5HI/4zks2sU2gFR/MqMwvvPKHyOR/HjWRSGRLN1TjRlKdForo6m37logu9F02Qcw7ExMbxxj0E3LIYDf8Zw4kwMDfdiiH8Xw7zuGJ4OiEXLPpYYz1gWLYzFuCSW63/HolEXy5YHscz7HIu2xiJ05y5C+89FKDxYRIRuHPes40ibHsfvTXE8PxKHXVscL03+IHzhHxh//YNBSvHcNY3nr5nxFFXEI3Mhnj3f42HYYmocFpMxfTELghbTP3Ex004tZtLzxdQbJXDXJQH3QwlU1yewujmBYKVElhol0scjkTHRiUxdnohURSLbjiWy6k4ipzsSma+TxFOrJC6FJ+FblMTiC0kcakzi4ZckzMyXcHzWEs7kLUGrYgmn7y9hR9cSZqkn029kMtW2yfz2TO5xsmSe7UnmU10yIS+T2SdZijBcipf9UsoilnLl7FLsHi/lUu8Uqo1TsPBJ4X58Civ/TcH4YQpBrSlM0lrG6JBlZBYuI2nTMrKOL2NWxzIK5FPpNyWVlohUKnemMrVXGrpD07g2Po0ziWncXpmGTl0ae13TUd+ejv6xdK4/SWeR3nL+ilhOQ+lyLjYs50DHck4rZWBhksERmwyqJmYQ6ZVBbGQGzWkZeFZk4LI9g/P/ZDDmVQaSjxmkd2cwSy2TUKNMNGwzWTArk91RmaSkZSKfn8mNfZkoPs3k28dMiodkITHNInVGFtbzskiOzuLRniziDmX1+GcWtjey6OzOIkFtBRNHrsDbdQWyc1dQlbeCov0rKD++gtCLKwh8s4JdnStYopHNOqNsvk3KJtU/m+Mx2bwuyia3Mhv7g9ko1WWzuymb+vfZSORycNTKQWl4DhLbHDwDcngcm0Pu0p4+N4dV13I4+DyHYt1cakfnMmVqLnLeuQQuysVxVS4aV3KJu5dLWWcuyQp5nFbLY4xBHrWOeWwNzeNSbB4fMvKIKM2jY2se7QfzuPglj96deSyVze/R7Xy0HfJxj8wntDyfc0fzCbmVT8LPfLqMVpLsvJLzESvJTl9JSclKQretRPfhSj68XUnqmAKynAvYNauA7IQCRq0owONYAUfvF7DAvpC4qYVI4gtxWF+Ib10hFg2FPc5fSGhXIePliygYVcQ8zyJOBBaRNb+Iy/FFJO0v4sjFIsJvFPXMp4iKliIyDYs5YlmMtGsx/f2LSYkspq24mKQ9xeifLKbUqASvUSXUOZWQ4VfCqQUl1OeW0Lq9BLv9JaSfLmGUzCqSZ6/CIG0VaVWrqD6/Cucnq7jUvYrTCqUc0irlbFgpZrGlROaU0ndNKf9rLOX5m1IyPpX2zH51z92+Gmf31VyuWI3cjtXIN6xmqF4ZOZZlhEwrI8GrjN+RZZRnl/FtXxnHX5QR8aWMmBFr0Jy0hqEz1nC4ZA1qu9ewpWENGs/WkCK7lqNaa4l0W4tHyVq2bFlLs305l73LyU8ppz27nJj6cuyby/lbrgKJfg8jK6hyq8A3pALFzAqWWa9j/ZR1zHJbh3vVOvLurMO7Yx1HJJVk61Tia1HJU+dKFnpVEhxRycZtPRysxORCJQby6ykyWo+p13oWlqxH5uR64q2q0JpUheR8FYVPqqhqrWJjdxVpVhuY6bWB9Rs2EHB6A4afNvBrWjUF3tU8TKpGklrN/Y3V+EnVcF7U0D6zhoD4GkwLa6isrOHToRokp3to6aGzhi7FjZTabiTIdyP/i93IvLsb2f95I5t+baR+6iZsF27iYPYmjjVtoti8lm7HWkzn19KVUMvXT7Uc/FlL3pLN3M3ejO7mzQw4vpnOJ5s5328LQSZb2Jeyhf8H7mDlIA==</binary>
</binaryDataArray>
<binaryDataArray encodedLength="6648">
<cvParam cvRef="MS" accession="MS:1000574" name="zlib compression"/>
<cvParam cvRef="MS" accession="MS:1000515" name="intensity array" value="" unitCvRef="MS" unitAccession="MS:1000131" unitName="number of counts"/>
<cvParam cvRef="MS" accession="MS:1000521" name="32-bit float"/>
<binary>eNoNl3dUyAsUxytKJTSMlIbqUYlSdlO/+70pIkoRkbJ7ZdejHckoGW0NtI2KQlnRJKIiGpQkI6TCk4e8/r/n3HPP+Z7P93O3/p1PZ8fP4k7fndS8cR63lUVRTOAmXiwVgeQobx4U4oXIcbGc4LWZDTf1QaUjkQ++dWPFLCOctzbjVpFKYUJ6AXTW58DDcykkAlNwY/U66H2TYfmQEBiWbqD0skt47HeNTFtH0ueyo/R9myGHzdgM06zTCFUdxN7+H2HubMo5J/9jR/0a9j0azDmavVhuN5MV6mLZ80cAX5HQwYLNxRD/shFO54twbiGzPz+1rPrjiZETdHnLrb3Yu65DeKDmxYNidHnYhF6sDJGHjrYZW/TXo2vyGL6LNayd/ByZyecxuykXEqlSvLwolHfHbuEDF5SQ8ycRZmavUDXGDx8UHsJPfxA7eaSgfX4PiT0uotT8fdCtiYN0ehXdP2Ui/JyyCu0OurxhaTM2ve+jmffvULPeRRRlLhdufCynxluqrOwgCd9LDUgbegNV+juhffEg9Qe7wX3OdIr4YULqY5bD9JQjJkur8f2+fYL41l38+cg2GP18QLEuYcK7s4q8un4OfhoG0OMT4AX/mUD7gDonnUxAXL0cRdsvxqUpzzDL2hgb1LbizJdlSNUzgl18FcbfjiQD+Shyr/MnqZThHBb1EINtjsDQQwf3kl4DMmLIKCmFdOtv9Mevw4KyWOHfDatwzXAN63ekkVmEHIdu3grF+kM023sDl+/bQa7pv3DewApeaWN5S2YAcgriURtXQXMblLj0n07Yp2mx38M3GBtii7JzmoTRB7G9fi9p3VLgU6e64KEbjB71g3TpYCvVXg/Hvw01GCEjDbknb1B7Jx6mW6OQm/YBh4rdqbTmCxy/iyNJYTpXzpyPEUtXse+Hd+haFSakicQK+RkiCIyYDFnrb/jVcABWVp3Y9XsbRK7EoMRlMDcv3s1fTirzeO2jGJWQhCfPhyFi1w3omspwSVYOXCbPYkfDdjo7uwcTXiuh2ekKLN3VYCCVB1ulXtLpIG5fW0XDfDTQeqIWG+WyKffOCLYzKsfbpVOgbazPw8NX4cg1Fz4ckw2znTehs60JbTXzOaIgmBU/JtKIFh2+bv4Acx7H02zaQTEmZ4TkglbSeHQaI1tlObspEgkTWmHfOB7+Mb8o4E4NHtopcnr9V7yz66R5+ZnY/b0b/a5HIfFkDl98e4VcCi/h3CFb9GsGI+rkWDQE/0dXbbtxeVUNFg+35x7nWPoU1Y7bd8TRcqgQoxvS4CbfTofdVXnMLXts1V/Lzr+W8n0JMeq6NJUDZTzY88NMlMgZ4O2KLkiaL8JNwzNwOrkSTS8XcUf5WZpZbcivFLdTf3MW1PLDycj3AM32SyfnuBr83Uw0KkoVz5qcERTwlqKXbIfRowc40jySs/rbqctYm7LzLgtu1co4bPALsaLpsL4oy+2jTtDi+zbI8FFg843vyPlHCd77ToLfw0HsY2eOwFVHMMRkJSpvdqBhqy0q373DwaIKaBafQf7OAsi0P4ad5zn03xNH/T/mrP3rpWW4eR3mHmqkvCWWiL8Tjq3ih2jK3BRkpN4ig2+tMLz5BWlPLXC6Wocdm90wI/wsfSyqxegqFXb6XgaL/vvYO62FMs3/I3c9G2iIGKH+qggXNx+EX+l++J9JIqPeQgxd/xeXlinCzP403K8oQurjcSxTFuM/7wto/UoFdiRNuDT5ojZdnqUWqvK+NH+MeCzOF/1dYetSRC8C+ylrUSiqms9RI2+ipvxaXLQ9wRNH6vKeY18R4B5ML2ccxa+SaXy4QBU3Gx1hPliK5cbLs3lYKLRCPLC/W4RvHFZkL60p5KVxAnYWptBqEKVRZ7V4vKsgTJD4RmfmGlB2Rz5t0ByKL4/u0PNhStxo8UG41/SMZozuEibeMUZPcIiw7oA9TzhtzO8j9XgFTWDbOZMxvaRCqJzTLhREpqDt1XDOqG4gydRKXMmSQ4ttGFoHDWJ/31rY6S+Hh0MeqfmuhUFnE/71dcDbNeIk8rMIptaP6NXpcMy13o9PRq6cYxDHd6S78MnUgS49d0V542xOmpNJX0ONkPt8P2VMnci/zBbxKKu/UeKeAZMCYzZzUOY31k602S0b0++XC2OrBrHN9lxKbjVBWHwbTV08HL4bs/Hk114sT9hDi98mQXOXGNd4TYaczSWIHpjIsX9tZ5URg3jVzM/4/KwUBXv2s1B8FaoaFlYrztXwtTYFq/Yte9mh9iaeNsawbJ85cqSyIKHuyXazHLE8ZitC+i7D4v4Iups9i6e0KbNSzwB3IhIRWHwaqaY7MNzYm54JybgZz6y+vV+4sVSFU4wns8nwGazbpCYM6m2nsprH+HuXNFdfz4LI6J+oENR5kbQdtBNTEOo8Bg0yqTj36y009hrwt+9vUHfeFPscRLlGNAD5Z9XY9rcme7U2wHeTFyt6zsZRaVE2aJyGL76qPDfOk3On30d4pxu/797CT3UrAN7DuUtuDuTwGlZ7i3Pe17H89Lksz1JbCM11LjhmHwuje01YMvY6dTzNwc7qEbzHdSaSkyIRPm8ItMSyoXs1AVeKxTBo7VD2rgu17Pkxl36nAsnRMVQ3ZTMmeczEnoG5pp6FeB24DfFDs/H56RBet9ubpi/YQH/tms8fui4BFZfobdV9wVMtD+UVpiybP4OVj9+mWLWHlFnXiuHiZuxRaEXVRbPxR12No35fJ22DcZzhKcsTY2owVjkaTrV1dPXZMEhLzue4usXQlt2ONzWL4S8nYMXLbOi9MofuixbhcfBWPBiXghaTG+RpkCvMS1iHke/UcTZwCFup3R/gYTcVxM2nokk3MK5CAeUtf/B8yxpadecBaWpewJX5duzbKM237l1H84weKjXxYhPnXdAY7IMkyRC8XxWM3hMmdNxSlJxkx3FypirXLT7JFxbnotBHkf/oh0O+6ind8KqFwYxk9HQvw7/PJXjv3Y3YJN8rjCZ7qGgdJ+dKZ+r+z1B49jWBd0/LhJPtQqgfzMQ+TQ/OskwXrtg9RaG5MmfkF9E136M0QkeLnJeM5ttq33E6zQfD8qaS9S5LuLqJcukzG76uq4GCSU0oV38BEu9HZbQKhb4/SuPjFNhZOwKLXCIh4fWdrm4Kp6NZ0QjxMkeZzkYcGHOO1otOYn3aAUkfdVgtn0G6Jl30JGAg+zX7oZsXTt3Fo3jt9MswPzNqoBfO4djm1bD4tAKzGiqEs5fbMWawDOvPG8oq2y+iXPkYdazKBoqzaGyZMx4suIyVu9rR5lpKbqqPMG+Aj1e75NmmwY6eNk3k3ysU0aakju3LHqJPzxjdVhPxp/s41bclY9SmOowMqcNdnWMCp8qyn0sQL+8sFDRey+CHuTtrn9nBng97oDA1D262LxFmsw0vcz4QAkNRabmPjjcCGjpHYGHXBpm/XeF4bR/Unich7kwu5P3WQ35lEC87qytoBGsjZcQyRA1ZhyKnetwOSYWChjalW83BouvR6IjeSkpDddniaiPVnlWj3upI5K+ZDdkPhmx3PVp4dOcUoha8wfThyvxMMglj27/hVVYZ+rqqSJhiTaJbjWEVpMK712VidZcMr4wei3IrS0zq08c9s1YKul+GsXLxuJM7hbN7KwS5sGqsdpblC3XpiPDVZpcUJQzObsC9ej+slArgmB2SrN4TgpZfRHYVsnz5+WtUl4zFD4Vw9n89E05tqZAYo41Zuiug26LH6wVN7q6YQkYWc5Dv4YjuLkVW7jWkIAsZvn93On+0/YGOehs4KUnwX55xdMZSb4DDs3lt5x1EBgVBf/JtVP45gOF6AWQ+fzDWhbdaltrdRe2cLOhcUMfNgUx/r8uBsdZumu/QjPcTFyLMejAU3ggYcek2qpoiWCXClBfYyPFVKyn80fLhHV2dgnNeAuQSf5PHxAKh5Nx8tAz/QmdmaHP+uAtQsV6IOYPO48JiO969MBJff2ij3KyZ9rdpYY3hGhRkafAnt3iE6DjgccQTevIin/cPOksTVotDuXoITtgl4kidHpz3iPM/QWlYoj+EdVEHYx8pVA5dgYBFRnyk9gSNzrqM29aqHGTkASe1gWyERMNnXTpW5yZixc52BCn1oXzLNxyqPoffjvsR3fYMlx/coHMuR8lOXZxbfEtJwluTghadgumjt4g8GiToXKxCktsB9KzQ5dtoReOLi1Tl+xQw+ET7K0/hi2k+9LMUMD+9ggwzVfHPmXAc7E4YYEsCEr2N2S/kBeV678b4ssnIsw+nuJd5CHkVTfLyRbipUYrvYh/piHolDZrSirmpfhATO4YZlx7ixJs4evJ1MPRFpNClOpbXNkShuvcXVGaMppfHtLn18hBqcVLnCK1D8FEohM/5ELK1qaZdOU9pvVkFknUFuCQep7+0ZrPBIElcqHmOn3+Zckk8SHqARTUOFbCvbcaoNx50ctg2ynr8gnomX6PPPnlIFOmj+thLcFVtgczBY4hMHoGpBSL0n9QoONsXI057GvuNssDXiaeQ9mkJAud0Y8apMNrR+YTMn0fBKiyN/lw6i+LuMtivbobq/R+U0T+Lcjc/pW36I2DuHieULw4mufPWnK1WT5uVlGHzWoK3vApGoLUSDqm00gb797j/9yO6kBUGNZ9Cylk/mRIXvsS6+esRV2HJpf5+kMhqo22+AcKWoBQhQ+cxTaovoqivNjxPdCrnizpyZ5sICe9ms57UfI655jjgi9NZc+gnmnA4Hzl9E+B68YlgNCKGdhvL8c/QDOhtlYHcrDT0/cnCkH9D8TPjCvpqYmmkuBqelAzDeNFKkPdcVESdwbLjYnx91njIf52GcR1DWOK3DLeaFeN8VjZezXTnyOAEdN0dBTXF03A7sA884CFk5MUq7hsQcU2J7dJeUcKIQryy/YYzmetx+eMc/izkkEFiDYSmcHhMuENSnR8w37MB5a4rkO5SSH+9f4zPmzdirX4yHnc4UGGEJN1cbgSFYYfZ/Kg21WiI8dEWGzyfkIudPHDP3aeWjq/7Kc9gumB2TZqD53mj5/ASLEckrVF5Ryn28zhk2Uh8uqKJwXv9sX13DIrQC78pWSjaoYPm7Q9JNvII3346DymuPQg+dotCc29QyfcAivv8CNd7XQXrUjshWe49Djqcx861D1DYlwCRVzb8PmYFVFNcOTH5PU1UP4LEVisaVuEy4CZqWC+VhgCT0dwh74B/41OxvLEEUmqTyPuLN1wdiqEeP9BxUXJsFpwjpOo+Rl3/Q1IJlMADmYO431iExj2iEDsUBB3/qXjgEIVFGTOgYTqSv/RaYZGnD6Jax5FqRj6tPTmMt7RH4lnxTpQYWuD62noc9lHFoqRKXHQQw71TViS9YK2QUiQK7aClUDk0G0p+rmiqCsDJ07fI6oo6xe8ywvkX8kj/GiZkx/YK93r/0EvTNzT4cAiuHTtGHgW3hcpKgV/L+uPGinz8muNJNjOz0RjoiDu/ZtCDPV/h6qGFkNlHkPbHCUmIxuHpd7D65HmsuHYdX/+JQ+HuOoT2HMK8Ykfq80qiY1dN6Mw9FVbpvEnhmgaonxdHP7cspXmKf0h0iSOFdmTi9erRuPshGbfHR0P0mRI3Z5kIaQo78GS4K5fdlBSqt9kjIEgNYQ5xUJKKtxxT0yy4OO/ErddmwmizfXh5bCOatq/DYxdD1E7MxtTgkTztVill6z8SPH2HoaijUbi7bRYCqj3h7/EO5x/HkOLgWwhVjUKr02icOLuP9r9W4uc+R4h+7sLoDG2KtKvHrIRYUvk04CQN2oLS+hOUX5tB7jtf0227fZRm4kbSzntg0JQpfL9hzJmNpZTqmIQrOdPo7n8lkOlZhU5LWdb7Io2Nhy9T3l0BHR3tOG93kbpHv7OU/HZAWNU54LbeplQkfpuUi5UwMlFfcF4YgTSFMPzZPAnSUXvIf5wPnfq8l37/I0D7+lLy8IqgoJylpLrZnDTPFpLhnHR8dnMkndxDgsTinZhk8QiZ+RkYo/8EtGUoKc6RouQ+G5r9fShi5TRZGPgZNM+No6KRI3HRQpr0ksWRkNyK59rdtPaQF1LqJ6PcKUa4ed6WOm8sZvExeaQeFkSr7Ezp9mc3KjqQhiybKeiK7qVEx0DIzBqF3G4V+q2RSnM3OmBGxiUcFgulLU3WyEpMo8LTysLIdc5wyR1KKe7T0fC8lra6ScP2y16MNH6A6sNXhfE9MeQuny481NiMr99nUv4pa2pscYOX5DJW7c6kkg9xENFOp3//kcaTUQ546L4JFVdayNnwAcSWSFCYQrnl3GmaQv/MZyT5CWRfK+CjQhjZbfxBdXu3C5q7x2PJ+qEUFfcRRzoNYTbwYyb1fsMX8Wdk9LZfWFgtietVEdjyUJJG/0nG9xo/4NcP/F58jOrL1BD790LyFY/CjTfqsL87SZhqHog4m1by0fOm/DIvpG48RT+G3ESm03647VLjiyv30tJjmzD+/AV8OqRH8sMW4ndxkrBryUAfRxzBHpkcepgigk3iZrRw4QFc3nHNsqROVAgPrcKwD/+gom0MkooDyXhbIEyjxWiTlg3EAt6R1uDdsL/thK8GA/tP/0TM5kphSFsEpiel0t16M3JonwL58UfpqsUGfPIugX/uCEiu2IB3aYU09PpB3NVsETI3Vgv/A3/UVDo=</binary>
</binaryDataArray>
</binaryDataArrayList>
</spectrum>
<spectrum index="1" id="scan=2" defaultArrayLength="64">
<cvParam cvRef="MS" accession="MS:1000130" name="positive scan"/>
<cvParam cvRef="MS" accession="MS:1000580" name="MSn spectrum"/>
<cvParam cvRef="MS" accession="MS:1000127" name="centroid spectrum"/>
<cvParam cvRef="MS" accession="MS:1000285" name="total ion current" value="78549.90877151"/>
<cvParam cvRef="MS" accession="MS:1000504" name="base peak m/z" value="126.90200806" unitCvRef="MS" unitAccession="MS:1000040" unitName="m/z"/>
<cvParam cvRef="MS" accession="MS:1000505" name="base peak intensity" value="8801.78515625" unitCvRef="MS" unitAccession="MS:1000131" unitName="number of counts"/>
<cvParam cvRef="MS" accession="MS:1000511" name="ms level" value="2"/>
<cvParam cvRef="MS" accession="MS:1000527" name="highest observed m/z" value="440.88519287" unitCvRef="MS" unitAccession="MS:1000040" unitName="m/z"/>
<cvParam cvRef="MS" accession="MS:1000528" name="lowest observed m/z" value="126.90200806" unitCvRef="MS" unitAccession="MS:1000040" unitName="m/z"/>
<scanList count="1">
<cvParam cvRef="MS" accession="MS:1000795" name="no combination"/>
<scan instrumentConfigurationRef="instrument">
<cvParam cvRef="MS" accession="MS:1000016" name="scan start time" value="0.0536" unitCvRef="UO" unitAccession="UO:0000031" unitName="minute"/>
</scan>
</scanList>
<precursorList count="1">
<precursor>
<selectedIonList count="1">
<selectedIon>
<cvParam cvRef="MS" accession="MS:1000744" name="selected ion m/z" value="419.448" unitCvRef="MS" unitAccession="MS:1000040" unitName="m/z"/>
</selectedIon>
</selectedIonList>
<activation>
<cvParam cvRef="MS" accession="MS:1000433" name="low-energy collision-induced dissociation"/>
</activation>
</precursor>
</precursorList>
<binaryDataArrayList count="2">
<binaryDataArray encodedLength="356">
<cvParam cvRef="MS" accession="MS:1000574" name="zlib compression"/>
<cvParam cvRef="MS" accession="MS:1000514" name="m/z array" value="" unitCvRef="MS" unitAccession="MS:1000040" unitName="m/z"/>
<cvParam cvRef="MS" accession="MS:1000521" name="32-bit float"/>
<binary>eNoBAAH//tTN/UKMUP9Ck9gSQx61FEPQ5iFDAbgmQ1ziXEPxtGhD27FqQ6qBbENQCHJD82OHQwfmiEMCSolDaoKJQ0PriUOa2YpDPKeMQzV1jUO19I5D3GqPQ+DykENmZpFDFFSSQ6DrkkMz85VDBaOWQ6Iil0M8hJdDpmyYQyw+mUPFa55DqFGgQzj9oEMyaKFDw4aiQ6M3pEN/2qRDplulQyQ4qEMOpahD49eqQ7MKrkN67rFD4Qa1Q9FbtUO22LpDjEy9Q7vUv0N0N8BD9NPBQ6u9xkOf38dDy2LIQ8epyEPfEclDYoLJQ9u2yUNaJc1DxjfRQxZc00PAbNZDF2vaQ05x3EP6hnyd</binary>
</binaryDataArray>
<binaryDataArray encodedLength="356">
<cvParam cvRef="MS" accession="MS:1000574" name="zlib compression"/>
<cvParam cvRef="MS" accession="MS:1000515" name="intensity array" value="" unitCvRef="MS" unitAccession="MS:1000131" unitName="number of counts"/>
<cvParam cvRef="MS" accession="MS:1000521" name="32-bit float"/>
<binary>eNoBAAH//iSHCUbp91pEm90MRDbbHUWXf7tDrXnuRPYiXUMNPZxDJyFeQjMlaUPfKedDhdIrRXkrbUXV2NlEV3CsQyG6gUSwM9NCXyuFRDGDWkQo7mBE7c+sQ7F1bESWH2tC3B+bQ2/NOEQJdSZEdSQKRcPzZkU0JwdFnjX8Q2j80EO24hpElnEVRNa3vkSJPe9EnHQiRcEtm0Q8rgFEFk4nRFUeRETi3NpDnfr0Qw1pYEV4bSBE12aaRFxyGkSo7QtEbS53RJvpjUT8+ttEn7nLQ2VvWERYJ0BFNzEjRYn8rkTmR19EqB/7RHzFhEQtczZEMA17Q2vkUES6L0REBfJTQ6eE8UMEgG3w</binary>
</binaryDataArray>
</binaryDataArrayList>
</spectrum>
<spectrum index="2" id="scan=3" defaultArrayLength="1354">
<cvParam cvRef="MS" accession="MS:1000130" name="positive scan"/>
<cvParam cvRef="MS" accession="MS:1000579" name="MS1 spectrum"/>
<cvParam cvRef="MS" accession="MS:1000127" name="centroid spectrum"/>
<cvParam cvRef="MS" accession="MS:1000285" name="total ion current" value="6591339.06401825"/>
<cvParam cvRef="MS" accession="MS:1000504" name="base peak m/z" value="639.76190186" unitCvRef="MS" unitAccession="MS:1000040" unitName="m/z"/>
<cvParam cvRef="MS" accession="MS:1000505" name="base peak intensity" value="57012.96093750" unitCvRef="MS" unitAccession="MS:1000131" unitName="number of counts"/>
<cvParam cvRef="MS" accession="MS:1000511" name="ms level" value="1"/>
<cvParam cvRef="MS" accession="MS:1000527" name="highest observed m/z" value="1295.81616211" unitCvRef="MS" unitAccession="MS:1000040" unitName="m/z"/>
<cvParam cvRef="MS" accession="MS:1000528" name="lowest observed m/z" value="400.09933472" unitCvRef="MS" unitAccession="MS:1000040" unitName="m/z"/>
<scanList count="1">
<cvParam cvRef="MS" accession="MS:1000795" name="no combination"/>
<scan instrumentConfigurationRef="instrument">
<cvParam cvRef="MS" accession="MS:1000016" name="scan start time" value="0.0697163" unitCvRef="UO" unitAccession="UO:0000031" unitName="minute"/>
</scan>
</scanList>
<binaryDataArrayList count="2">
<binaryDataArray encodedLength="6336">
<cvParam cvRef="MS" accession="MS:1000574" name="zlib compression"/>
<cvParam cvRef="MS" accession="MS:1000514" name="m/z array" value="" unitCvRef="MS" unitAccession="MS:1000040" unitName="m/z"/>
<cvParam cvRef="MS" accession="MS:1000521" name="32-bit float"/>
<binary>eNoNl3lYD+gXxdu0SVKpbBEtJEnaVCq9H4S0UEmUNlESLSqVtK+kUqGi7CbrGNv4GUyMrTJky54tNJaQrcjv+8d5zr33r/d57/Pcc85xlUvCsfCS2Hjgkjj8/ZIYqnlZTLe4LKzTLouG05L6/WUx0uiK0PK6IvpkXxHDt18RVd+viIX9GkRxcoP4VdYgvn5vEEvsG4X/0kYxd3ejuK3UJDLGNYmDSU3C5UeTWDr8qlhXcFV0/++q2PHzqtBe8q84svlf0apxTRyfcE0UZF4T1zuuiYfiurCNvS58y66LvtLNonJUsxiY2iw6PjcLP6UbQjPuhqjcfUN43r8hjnTfEJ98b4rA5pvi++ubIjzxlrj63y1RI24L/djb4sW+2yLik4RN7oijq+6I6ut3hK9+i5CyaRHd6S1CvqZFBD1sERc074quKXfFnoS74uT2u+J5+11xP+iecNl1T+zQvC/CxX2xL/q+uPTbfbFH4YGIHvZAZE18IK5mPhDW5x6Irq4HYvvAh8LJ9qGIL3gobj1+KB6seiT2//NI3JZ+LEaZPBaJqY/F3pLHYq5cqygzbBUd3q1CalWrOPKmVfwl+0QcHPtExIY8ERx9Io6qPBXMeyr6nHkq3n18KqInPRNP1jwT22qeibFSz8WthOdi6uHnIljhhSgUL8S7nS/ENIU2obSsTexd1yZ2dbaJRp+XYmfuS/F610uRfeqlkHv3UmTOfyUeFL8S8ldeiT5dr0Rh8mtRUf9a1PdrF/YV7SLvfLuI+9Auri35T8wr+U9M6fxPuGm+Ed+i3wi1ujci49kbEaD1VkwRb8WpjLdC595bYdr9VtROeCcqk98Jiw/vRFnae1FX9V5oXn0vNDrfi5fOHSIiq0OU/+wQL0Z8EK/SP4jIqx+Eq+xHMT/so6jZ+FH0SH0Sw7U+iQ/ik4hI+iTapTtFoFun0NneKez/1yk83nSK+T6fRXj1Z7H46WdhrfRFXIz7Ih7tk/CdL6JB46vYOParuLTjq3jV/VXcs/wmpoV9E8pV34SM3Hex3Pq7GJfwXXzN+i7e/P1dxMh3ifzkLhF3vUucGtstpkZ2C9273SLxV7cY7PBD6P7xQ+jI/xRn9X4KndifwqHkp5B//FMck+kR+no9om5ljyje1SPsm3vE/wb9ElZTfonKdb9E5NFfYkXXL+HYX4qocVK88ZHCP0EKu1IpGndJYXtOioTHUhwbJI2llTQj3KXRi5KmO1calzPSZDdJ895ahublMnhul0H+uAwz7sgQIC3LDAtZ3i2VxbtIlp69sjT/K0vRe1ksFOX4OVyOWnM5tvvIob5KDqkyOeL/kmP6M8msW47DBr1Y7diLNcm9OJDfi6KqXhz/uxdnrvfiXHsvGgbIM9dOHl9PeXYmyfO6XJ7Tf8iz9195fGQV2GSowC4bBTLdFDicrMCT9QpsrFPAskGB298V0O+jiI6lIpZeitjmK6J0QhHF+4rM7FYkbaIS+1Yq0VatxIRTSni8VOKMsjK6tsqsmamMUqwyieXKDP1DmYPnlYn4rMxTld78mNCbFZ69aYrpzfbNvVl2rjc32ntzWlYFJRsVDkaq8GulCvt2qDDlggr/tapQ0KVClFkf1Gf2ISmmDw0VfbjwWx+aL/bhsJwqI5xVqUhRxT5PlY+/qxIi1xcb577ULezL3FV9ufFnX+Q+9qVNXo3xTmpERanRuVaNN3vUmHhRjdL7akzpUqPKqB/V9v04FdYPy8R+yF3sR0xvddL01ZnupM7kJHXUjqmz9oo6y6U06OyvwQBbDVKWaLBniwYjj2mg8V2D5Xaa4KLJnlWa3D+oifxzTYJ69WfUoP5cse3PyZj+eB7qz59n++P4uj/fpLXYOkqLbkct0v21yEzTomCTFgb/06LjsxY31LQ5baTN9YnatC/TxiFdm7Z92jy+rM2L19pEjNVBdYIOej46nI/XQSpNB48qHV78oUPuHR2c1Abwz6gBnPUawLaIAdzLHkD0tgHsOjwAr38l87cD6KM6kO0GA2mYMJAXiwfSFjeQHw0DkX87EKdxg3i6fhD3dg8is3EQpi2DUPg6iB7NwZwxH8z6JYPZ2DSYOLsh5M8cgu6SIUSvGoL1kSHoPBqC4c8h9NLUZfoUXS7E6HK7VJdBtbo4nNdlY6cuof2HEmQ+lCezhnJ241B2/TmUcx1DSTQZxucJw6iIG4aoGibZ7TAa/hnGj7fDGDZLD9VVegSf1cP8jh573+rhMHQ4fpbD0Zw3HLPLw/H+Npx44xEMmzeCl0tH0LZ1BENPjmBK8whylPQpMNAnzVaf8X76JGbpo3pEn+gWfUZ+0UeoG3DZxIA5EwxI9DTgQJwBd3YbkHfFgJQ2A5R6DKgfbEj4bEOO5RtSXmlI858S3DLE7L0h3qpGOA83ItDOiEZPI9pjjPAtNSLuqBG2d42o+2ZET5+RuI4fybfJI4lfMpKv6SM5XzwSi6Mjcb47ko3vRlImN4qCcaMo8hlFSMQophSN4uDvo/jnxigCpYypUDFG1dqYEbOM8VtkjNVKY/7aaIzUNWP6fzam0mg07dajOec/GrUVo3laM5rAntG4apgwzdqEpYtMOFlmwulbJlR2mDBx4Bg2jBtDy/YxPL84hqgHY0hUNuXjEFOc7Uwp8DBlZIgpLbmmzNlvSsolU1a8M+WCxVhMYsfyfMNYzA6NxfT2WB61jiW4txmXRplxxskMxRgznuabseOUGa7XzKjUGIeH5TgaIsehXDoOk5px1B4fx5EP42g2MOfUJHN0lprTN8Ocs0fNOXTVnJAv5ozRHM8i0/GETB2Pdsp4zH8bT8rz8cj3t+C1uQVSgRb8SLfg8mYL7h22oPihBZe+WCCvYUmLuyU+oZbYZlvi9pcli29bsvubJWr9rYi1t8Lc3Yq0RCuul1ihf9yKriYrTvVYcayvNUcmW6McJkGKNfdKrHE7Zk3rNWtq31pzbIgNHmY23POQIMsGnyobZI7ZcOOyDRv/syFYfQIqYyaQ7jyBWasnkLpuApfPTODdrQlo9rJl8EBbQjxtaY+2RT/bltL9tnQ12pIhY4ePgR0yFnYMd7fjdLAdtXl2OFTZofivHY0v7NiiaE/gcHsu2djzyMuesCR7FKvtaW205/x7eyb/tCdkyETkZ0xkUNhEGpMnsm33RLT/mci9hxPR/DqRfn0cqFzuQPZ2BxyuO1D02oE9vRxJM3PExN+R+2sdKd3tyPyTjly46kj9F0eqVZ3oGOlETYATD1Y6cWiXE+uvO2Hb7sTzXpMYMGoShZMmoRo4CZvUSaw+OAklc2d6JjvzNMuZqDpnXv3PmaRGZ059csZDXWBiLGh2F9RFCU7lCAbuFXBUMOaRoNIW5MLAqhBq6+DneTBvh1eWk5kfOpno+Mmc3DeZL52TqdKYwiKDKXy0nYKN/xQyEqage2EK13Smss1+KuHxU8ncMhXfP6cS3zkVHz0XbG1daPZy4dESFwJWuzB/owt5B1z48rcL8q9c+KYyDVnDacRPn4a8/zSaM6ahf3gaCRenoSYznVnDpiPSp/Nj/3QONE3nttYM+jvPoMRvBgdzZ2C2YwY6J2bw290Z9FN2RV248luCKzFrXMmqc+Vhiysrxs+kyn8mCmtnMuvATM7/PROzRzPx7ZlJmLYbcSZutPm7kZfqRlaJG/m/u9F1wY2BH914oOZOlXCnX4Q78RnuPDvuzpxb7px87U6PmQdfvT1IifcgZ4cH6n95ENrswSE5T0ynepK6TII0T6J3eVJ/yZMT3zzpUpuFluMs3CbPojF8FuaNs5j+chYzBs8m2Go2nWI2pdmz2bljNsX1s+l6NJvlXbOJ0fHiiZUXSTO9kAn0YlOGF8Z1Xoz+SzK74cXXDi+ah3nTISSY4U1lqDcnf/Pmab033fe9yfjljaKeD8Y2PvgF+xCV7UNRmQ/1LT5IvfLhXd855OvNIcl/Doei55CyVdIr+PLvEF9CbXzJmOfL+FRfnpf5cnO/L70v+1Lx3JdIvbkETp2LeuBcXDbNxWHvXOTr57Ln51za1fyIs/RDNcqP1h1+vP7dj+83/ThsMg85x3kSDzSPqPB5pGbM48iReRS/mYd5v/m4G8znm/98TsfOp2b1fPYcnU9by3x+KPpjbeTPuMn+FCz1RybDn9ad/sjf8KfynT+KRgEk2gWgtjSAMakBqBcH4LEvgHtNAZx6FkCXxwIeRS9gT8kCbh9awLp7Cyh4uYCYngU8tA/kdFQg+msD6X0sUKJ/gWh9C6ReJYhZY4Jwcw/iclQQR1YG8bwiiG0NQZx4GsRPuWACjYPxdQnmXlAwJVuCCToZzF93g9moGsLjFSGMORZCwNkQ1j8N4Up3CN22oayPDJXoTihuR0JRPi9h+YV46izE0XIhH+YvpOnoQm7dXMhOmTAuaofRZ0wYRnPDyE8JY+y6MEIPh7GrKQzHjjDuaS/irOUi/EIWsTh5EVZnF/H67iKef1hESZ/FeA1eTLb5Yj5VLya+ZTHK8uHo6YQTaR1Ov6Bw3oaH05EejvfucG7dCWdDZzgjRkUg7RCBlX8EsqUR1D2I4K3sEjTMllCzfAnqT5awWCqSXrqRTLePJCgmkvf7I2m5FsmaX5G80F3KhoClNMQtZW7VUp7WLaVVOoqfA6J4GBpFbXIUv1dGMaQ+iqXPomicuYyumGXcL1hG+aFl2D9dxtChy5nku1zi0Zfz7dxyvkhF46MfTY17NJ8To5Eqjkbln2gePYtmTmc0kcYx+LvF4O4Xw+GcGCyqYrh1NIbu6zHk/YphrGEsr1xiCQ2K5VxZLLIHYvF+FoumTByLDON45BNH5NI4XNPjcNoQh3dTHAPVVuAcvIIL61cQU7eC0pYVGGnF420VT/meeNbdj2eQcQJ5kxJ4H5+AXFUCe/clkPYsga5eiRgZJfLLLZG/gxK5WJvIzfeJpNusJDhkJXOWrSS3eiURDSsZ9WUl/fsloTomiYnBSWStTeLGP0mc7ExirkYy5qbJNM9L5n5SMj+Kk2l/kMyQLkk9OIVn41PYEp6CQ0EKO2pTOHg6hZffU9DTX8Ukx1UsqVhFwbFVLGhaRcL7VZyQSkVmeCpZC1K5VZaK/aFUPl1M5XBHquQPVzMxbDVt2atxrFlN/OnV/N6+mhMyaTgNSaPHKI3rZmlccklDdk4a+qFpNMSm0b46TaKhaZhsS8OvLo1lf6fR+iSN6o40nnWn0amezk39dMqc02nzSad6gaSvTCdsbzqNZ9KJvZDO4uvp1H9O54B0Br4aGXzRz2CmTQaqMzIICMxAbVmGJLNlsKcggzWVGVTsyeDcywyGdWYQp5SJvXYmGyMz6UrJZFhGJqrlmTjUZpJyNBOLc5ks78ykXjYLxT5ZaKlnccokC99lWYTlZHHlShaj5bLJ1s3GzSqb/d7ZeC7N5lR0NrHrshm+M5uqumwqL2TT8zSbqF45TFfLYY1+DlEWOchNy0EpJoebqTnkbshhxp4cdp7IofJmjsSX5qCrkssQvVw2m+VS75SLzIxcgv1yaU3P5WBrLgXvctE0y8PVNo8slzxeBuRxZFUe2jl5nC7PQ397Hmt65/N5eD5XrfMJdM2nMCGfI8n5iPx8QvfnM7I5n7r2fKS+5PNBrgDbEQX42hQgphaw0KeAsoICtPYXsK2pgIg7BTx4X8Bis0J8HQsJm1nIPf9CIsIL2Z1bSNqGQpbtK0T170LONRYy6XUhsT8LyXVcgxdraAuToGkNzg/WEKqyljadtcQbreWE81qcFq3l1fK1HElbS0TuWiLr1pLySoKetVRoFzHEsIgIiyJSXYtI8yvCI6WIYxVFdF0ughdFEq0q4g+1dXSOXIerWMc+j3V01a6j9Ps6amWL+UIxDV7FlAYUMym+mGNVxZI7WIxp7xK0rEvwCytB6kQJx9tK+NJVQpFyKcX2pZIbU8rqxaWS/FjKrtZS5reXSvRrPTtM1hMduh6fK+vRebGeqyplzB9QRqlhGbcnl0n2X8ZC5XLeDyonwKQcc89yIgLL0d1TjvLf5YS2lOOpXYHemAqSMiroOV1B2MUKip5XMPR9BckDN7DXagO2kzcQ5btBkos2YLd1A4dPbcDhgoRvb5C8YSONzhvpydxIiOYminI2cbR6E4svbkLl+ibe9avkmkulJLNU0nmskvpXlTQkVpF2sApD6WqsBlUzenI1y8OqiYuvpqK+Gh2VzQy02EzY5M24RWzGZ/tmpA5tJv38Zgz/24zNr82cnLgFd98tBK/ZQkHVFiK7tuCsUMOCnBrkSmqYvquG2sM1NF2owfhtDfm9azngWotUZi0W5bXsvlrL4s5aXBO24nV7K60dW9Ht2sr/ARMzzI8=</binary>
</binaryDataArray>
<binaryDataArray encodedLength="6564">
<cvParam cvRef="MS" accession="MS:1000574" name="zlib compression"/>
<cvParam cvRef="MS" accession="MS:1000515" name="intensity array" value="" unitCvRef="MS" unitAccession="MS:1000131" unitName="number of counts"/>
<cvParam cvRef="MS" accession="MS:1000521" name="32-bit float"/>
<binary>eNoNl4c/0H8XxSk7RUmSkYoKmYVfRcP3ng+FEnmEJJWRkYYUKjsKiZA9o8xoSEbSVERFqIyGltKgYTQe/8G993XOuecdkxwDLWkDdmk0Fbc8tdjxcHUIFmRSXfECppaxBLkNU9ims49xsyoFoxfjmYF9Cu59XcHaNYWoYVIa1vIKoigth4XelGYpGpm4cMSVadmn41BmHndRIQLGPjrMKyGJqp8uYQe/9iDLPJzJ6fUj+KE5RkSd2eWSebg8LMfuvtdkH0QsWbtgHusqOA++sRVM4j0/+9UtzYo0LmK3hz7dDMhkmkKe5FLfgDTJUnzYJsn2LpkEY99mbufVmexElBCOXp3I3qecw+MN68jm8GVyrBKHoagey26+BO+yeHI9n8a9STVj39yT8O3CU1x/VIbpZxxxwOQHtq1zhZVIERqlo2DgvocyQjKxN+kRd2bSU5QFdUFoSwRO8ZhQgGos5/BmN97xeVPntRtItqomp9yHnOoLZXyzeAmbxxfxkkeaOZZpsScFcxGWq8C+pybQ6MOpzCH5PtYej8TCWY3w7uvE8JnntGj2X+hpt5OfYBNGav4Hp5ajeKe/mk1oWMwyW8yR+lOBJYtH0jy1CPhJibNPtavRqsSQumszVRt5wO6YKBNx74ShzBfKOTiZOSccY0ts8yHNrURAE0eva6diaFcedoTMRbLLBDY2aonyNl9WnhaLUV0FssUEuGRMgubXcBw8noLG/mVc3vyTeD/QzNXZx+FtbxRatkfi/chfUjy6CkpGfZyfx2l4dMzGGc6B3rtFI6jelRS9H2OG0346r6aC3DUzoD++i5ncNGRnnEHIGR8K8laitAojVJzvJrf+SvRLy7K8ij6ouihBTXkO6lO/o8jLiB04GAzlyTNZNt8MPOBKyUtMBu/r6pBnmI7kFDUSjt0B+dGziM+RQHfAWwz03iONGBmW0hGDqT92YmBlNJkaurMZCvPh5leGwwl3oBrJ6EH4CNehkAr/B6lIn3sMMfa3kTs1FS96L6LiEj8EfmjAxq4Hti1b2WuuF45Gr6G7/DFh/y3M9Y/l8iLNuTsBDXitmwqzNzOx6qocO+m/Hv8b0cfZvSX08/pj8N7MxNhXc5JPiMRPq3PYZ+2Lw28DUTQqyA4df4PvdybB/fMONl0yGRbuaTj/yoh1ul/Gvu1Lscu8B/uz5TD2UYzNXr0ETdLvUd8rgNe9wuyuiycaavNhY22PbPcspNkuxM4lVVQZ5YS+1Tq06L4ZdWnJs+nNRYZ1yrysY6yD/BXno2aFMCrv7cdA5wF2reAJyQjPhpmwPbt52waX4ofI97ol8F0bmiMeUNL4i9H2K5B5R+yG9TT2J54fgdNH8eWHNaa5MXhqtaKr0A5i4j9oTLkV+S451HNeD86hvVT8qI+q9e6hUeQ66s9JY7P3M3q5KADyObww2axKGmq28O6qg29PFQ7mHMNIRSHXtHQiUw17gjs2v2mrvg6t+TuEo4dzcfPQOgx3CUH80EzcxnF860rC8OQU+M+xJYn5Vag002ar7KZDTiMVb57fI69QD1TbCOHNS2E2fZoLxB16cTzah7kZpsLnxhDaf+ux7U9vo004kE2wEsB/q+SZsUoEGxaTZMMr1LHAPZiuvHBlnywfUt5FD+gXeLNWf324Vcmz0zO1oSd6BMOj4uzVv8cQGdqPWZl3kX5mKgYNpbkGtXnspsojrOwfQnjpRHbilzHJfBZioxukIbn4HlqnP8Wr4gh6FjmT8SgSJrVsYg1uoXD4pAO3pfzkal+OqF9yLN9RjcXOjYOvmRDMtXVp1oRUbCwIRdz9KXRLIRxc52QU9mph5/knZKimyX6/82AuBk+Raz0Buf/SkJ/si6QNmZTe/4Q8BN9TUk0vd9Y2CJbn7Yhf8xse/VrOpigBcXIzkJBzGY5yGvQncxbLHTgOySYJlC2djsONJTDQGs86+7VYdFoOK5Le0l+9GKrsiKANNUOUkTMfKvv0oNw2ibNQlaJaWz5u81ErJGQvx1aBB8grbYJwxhZUiB9BbIgJ/ZJww9Hf9hQqI4cnAgmItpjG3lrn43txIRpsJDDbsInLHRNmTeXL2AALwseiXFxW6+QUm2aBv6AKc77NoABTKeaRcQBR135DcVcW8TmX0JzT8+EcY4ifl7YYTT443ahupjrLLrnBeH8JsqVtv6i5dwksBgRRm/IWDf1+0NBZS18HtGDld5/2BF2E6eK3CCsTQc32I2xs6A2+WJVzsx9ZseJOG+ayTRmDpbw4XWkGq9GJTP/EJVx2ayf9V+kk3jYP/XEvsWSZECZl9ONFugh9XZqBnhdSkJryCPEUh7CaWPT/94FT7kjCmjJhbJklgh9pTVjWLsQWlwng0Z4HGPQ3w00HCRZWPoj5Khfop+p9hPGdwcDrbNhPLON2OR7AsvmJEN/SjtEPP2jycC9tj1iCj2M+7H6EAGuNnk1mfBUoSlyHKTLadNomEKxciXO90QKDQTHwxuWgUecy5/EiAt1uN7AUO2i3oBwzumSP2PxLKKjfir/vp7KYozWGxV1XMHuGInN8cRwt+6RQ/vQhWh266fICU9g4TcMitWjMi5Zk+7LEYJXXhJWSSpxorjWw6jqCU3mZ7iodFvRgPtVu9mNV88Z/ZyvDXvlYbD9QQN4KMqg3Oo32immIlGmmuA3XMaI7mX0rN2EWB8NpT40nzjxup9k7prKVTYIs16SV7DJ0WZBpGZblSTHeno3cl/lTmfKf59TFr0k/m3WY9K1mEvx8hy6N5+uz5ncI+KLHorpmMu13Cpj6PhSS+xNIrSocRo487OPYZCZ7WZZdF5Fn0YFD0Dw0kzV71eKDbgi05e243/cmwsTrF4m/4kNeYjYMFkViJm8tda2MxYhzBy0OUUKH/TUobFxPZ8WyuRt85vTM+h8eWwVj6gZ3dFVEwTvhBy0oKca6GlmmMMbLVkrNQ35nFiJ6z8Gi7gR4FDYyBR5bUlX6H3P7FYP8Q8MkqNqNXQuMmdSuKjR8CMO7/FNcf0gz7LgSrNPRR6L4XFzJrMPbjeYYWzML/W+lYf1UikkJpGNI/gFmNIazketLEXZSkd0+qc1eNexDn+gZmLlPoeBNhZRntxwySZ+xccoKZF+7NX63QKr4I812Dd1AcekG+Gb5oygzj44sc4F7jAQrbnsKQ0lT2H53ZxUSeXhk4Yj/5ijh88c57FR2DRyMHVjwNVss3puHMI1V7PRhGXavURBPV/DjzqwUZHKKuGS5G8ttntCYTwB4Ysbn1bQip8YnSNV6jpRcZ1L3nMQOfNvFVrpos1YhW9ohTrSytYguPGqGgIIRvupVISNIiBaNd4UVnwsgeW8PYrz4cHjVelaw7xgqk3dSoO0slv1vBaZGtuCX/BMU5mxGBJdI1+qc2AaNKHr3yAOeTgtZ4dN6WjQUQ+23fhMXOUJdqXJMxbSUfg4+RHvtFBy/bUdKH4/BdV0kSlfWQNM0CsZm37HzszO22p5BT3EonJy64LxWmLVNL0O8Uxi8+ptw9rcHJuYrsklBKqzxSyVyyzIgU28HrbedwIMirqauHJbb0tF4LhgH+KVYz+BcnM+1wuWZNjjc3weDolfUfriOdNNkWZt8IEoP7sFa/s/ImfoHOfPzwZtyGNUX9NklHmuoikWz1up8iHZdx8Fr59FispiLuiGPD+tWoCsmC1nus9gUG2O2fDALD3oLUddegx+7zHF+ZzQrqumGeuBXMiviZelt/aTyctwf9ufx84UzEltv0lveQQhZhNMw3xuyv2cN61MpaLW+iUWehuSsKQETiYNoCAhkob/FWJfkNKy/OAYjLR+2K+I0ig1q6ZlIDpQbRrmUGo757pyDC5p/kSv1gK42t0KgxhLDHXm4NVea1c1+R2WuAdQdz8NMxnNWK1kWJfNK4RQfjNI1wkzzWg5W88iy2HhNmPvkkoXZe3R/XY7RVj30GnvC4a43TrvbI+lIAqnK53BNPnoszjkRtb511DzaBQHhdezkK364lW6HrKIXE/j3mRZGaTMvN1k6o+PP9JOM4MU7hZ3dbMe8SxyharYNCntrx3tJGBM9fA3aKWXwvzOTU9r7GhrXS5BqVUSvVVORYSbGsr84QWHkCilNPEP+J7O4hB5isq+EsLxSgy3J/Yx1xy6hojmYlGZ1k1RnCNgfOexXzyHnnCLSMM+n5uJK7o29HwYeSuGWtzt17o5ip4pd8dJ2hGb9yUfH8QLq+v4Lb1vk2Jm+aWgd+ILFlj5c9g4lFvh9CUxWaKCitJhS7eqo7Job21MtwUrWXeRUa3yxR+cK/M1ise9xIEv9tJQNPQzA9v3TGO/640xaYZzHqssB+1jKm7+CPZAsw07Lb+RRLsqy9/+ATaYM/Vuhww4NxuBG6Vnq97HmJrcvZ7VBHDtmzsv2T47j1t3wg0WeOa4IBGEoS5ENBq5kLUN8UGwb90hYKPL+9KJwVQrlNxVg1tB65hcwF0FFjuAduY9i73pK+7SWPMiMyeocxqKA+VSdowrpHduZZzsPksXCIbDJFT2PPIkTtaVTMULMxZCPjSxVwd4pA5yTUibMZdJhOOExPFPEmdwjCxxuvozJIao4MaiEW8+/YnjTYtyRPoq2n4n4JZTLfJY1QPbTa+6i+1UaMJNlizCuYT4/TH45jM/8VdiW44Ot5efwoToYcx1l2fSSaRjYnE0DVwrQaFyANicxEv30En1TzLC05CQt+3UEd/c3UFfhD/pwawMe9sxAfKQ1TnxMROtCUTbc48h6t2pBobCCPrzOo2cn08HXdRUfBOLI/9VXMt2txAzmRUOrZgLzfbMVB9sbYVJ1fpyz49FcLszGfrQY8qa7UulVxhYN3sO+TMaO3B3DDK2vhjOCJ2K/5WxSSHzOrS37xil4rUFZ6xh3q9Se1HPGKMI9kASHZTDxQjBM72whE/9OVDd8RcHDY1DTuwZxIS2oWLxAdOciDARdQ75OElycQzDHKII275ThhIV3IT28nLIiz2N1jhbbm7UQW/z8EOcfhL4Zm9ikRjFknToHrVQlNpp5E9cMOmEqKYMl77Lg6KjE4kSiIZQ5mdkUriajd6uZScwPaFRPQOLhDrTr9NAzGsZaCV1sl3qJIypRqO44wKzLy/DT4DaK392BTlMk96RkORYe3QVPl3wE117BWWkHuIb3cVPOV5PejEKa8s0cr/cmwv7tY6otjiWR5h+QOfwJPh2G6Aqz5/YFpkHwkhx0s5OB/VXgS15GfCeqKTxdCMpdf6l7724M7fMhQdnp9GVwOW6zHlqjJo7OvFQcrS6gSI90iEVHcy3dSrCj8f5to4ubiy3puWE5tpts5TK1+HFTIowMOsW5AyVH4eAkgm+hyrC2tGRPd76l5y+nc5MyhND25BN5Ll3Aam5V4z9jU6hU3IeKLg+K2Glm1r4QIndNUZPFj1Keq1C0iKPukyFIGGf6Omd1NjNoFXzeiLJWOXU2aPAfCRafQ7LMSTou6YcWa1kuJ8wU9gsW0gPHU1Cyu40vjSk00dqALCxjUfZdn3n2SqPvtQYOcqJsz0AoPe+7w8X6RZNZRQXqdSLRKjOJPA620LRNz7FbrpIWPOqg9UX3MdFal1bHKsGy4x/a7RKp/sABKhxUx6lLiqQdN4GtlTmKdfNa6Ea/F8LvJqI0Kpzez07HmtuWEB44B+e3MkhwF2Ye2X8x0eUejmWp4ZpVHqldfEKysoF0qmM+U7UwBY+uOlaHquLem8v0t/KZofpH4qa/nsHE8oOwLHQ72m4oM+32KvJ6Kcf67kQhO0iYjCLDaVPKPc47opGMfWNIpHEh+ruzwRfbZ3jc7hm5zU7DMfdJqIvfTmtmmmHooRIK4sLQl7oTO9rr8F1TFCdSHuOy5w8SUNmKwM/GuFeazSXUSyJ7VwuNdrRTSOs/TqGmhGt9UI9uy8XYG8IDa50e7ll8Ki1cZQfXYxYwiJ2ADvV0fA/IgN5QINZW3aZN9+/TTmNzxL/pp+q8FJqSrIMHrivRczKP2vgSYHZBhnRP36cris/pkLo+iX3+DKtD4+zuzs9M/3BQal7IrhZ3cG4S8ag7003qvhFcU0oFvHl8MPRNGSHhfaR8t5DjCZiO1LvLYOc9iy5QMW34fAXac2VpgrA099BqE3TW1ZOPcQ7xRqpBOkMJOz8Y4LvrOKut9cGnrV50p7sSEmLz6Ym6DG3XH+bGPO8iKFkYKnW7KdRZkPb4RNE5lW2wW/uG29qohVMTHOiPQxjiHMoRvEkGduvPckKfOJJYOkK/lyejR0ljnMk2w+lhBaXdjgKvSQo0tv4PLht5Gf/eCfAM+h987xaQfuRiZjeWhLQ4S3p2xJnmTZgGd21zeir/CPJXFiNUTApeAry4MvEP/JzqoXujlP6jbtLMvEH2vtvI56EV9GsquWe4QDH9RRh4Wk26ukPUfPskRlSsSGdnDHj1KuGoXkGixi+5iCVryF/3KESEdxi24iMlhkzFCc9EfBgawlWrQNKK+k4yZSlQ3zFMSZMPUcqOMCRtTMLJwCga5VXh9nc6crOkT2OplgxKu6IgMiBDPvUOWBldjDna3RS4ugaFyvrkZeWFtrpo+j9xYT9a</binary>
</binaryDataArray>
</binaryDataArrayList>
</spectrum>
<spectrum index="3" id="scan=4" defaultArrayLength="1389">
<cvParam cvRef="MS" accession="MS:1000130" name="positive scan"/>
<cvParam cvRef="MS" accession="MS:1000579" name="MS1 spectrum"/>
<cvParam cvRef="MS" accession="MS:1000127" name="centroid spectrum"/>
<cvParam cvRef="MS" accession="MS:1000285" name="total ion current" value="6769628.44866180"/>
<cvParam cvRef="MS" accession="MS:1000504" name="base peak m/z" value="432.94128418" unitCvRef="MS" unitAccession="MS:1000040" unitName="m/z"/>
<cvParam cvRef="MS" accession="MS:1000505" name="base peak intensity" value="24120.12695313" unitCvRef="MS" unitAccession="MS:1000131" unitName="number of counts"/>
<cvParam cvRef="MS" accession="MS:1000511" name="ms level" value="1"/>
<cvParam cvRef="MS" accession="MS:1000527" name="highest observed m/z" value="1299.72387695" unitCvRef="MS" unitAccession="MS:1000040" unitName="m/z"/>
<cvParam cvRef="MS" accession="MS:1000528" name="lowest observed m/z" value="400.95156860" unitCvRef="MS" unitAccession="MS:1000040" unitName="m/z"/>
<scanList count="1">
<cvParam cvRef="MS" accession="MS:1000795" name="no combination"/>
<scan instrumentConfigurationRef="instrument">
<cvParam cvRef="MS" accession="MS:1000016" name="scan start time" value="0.0868832" unitCvRef="UO" unitAccession="UO:0000031" unitName="minute"/>
</scan>
</scanList>
<binaryDataArrayList count="2">
<binaryDataArray encodedLength="6492">
<cvParam cvRef="MS" accession="MS:1000574" name="zlib compression"/>
<cvParam cvRef="MS" accession="MS:1000514" name="m/z array" value="" unitCvRef="MS" unitAccession="MS:1000040" unitName="m/z"/>
<cvParam cvRef="MS" accession="MS:1000521" name="32-bit float"/>
<binary>eNoNl3lYD9gXxtukDWkThSRpIyXtmnQ/QioJCW2WkiQtWoX2XaXNmm3MjG0MJsuYxmAwRfzIOpZKQqVE9kp+3z8+zzn3nvPXve95n3tvJNYI5doasVijVlTH1Aqfklqx9H6tcJO9JkTwNfEx75qY9fM1Qf81MUjluhiz7LqwyLouZn+8LhqH1okPkXXiwP460fq8Tlip3xB18TeE3bEbYkvzDRFtd1PERd0Uky7dFNbfb4qtWv8TR2L/J072/k8szL0ldh28JX57d0tEa94WmwNvi1vlt8X3P2+Ln9/cFgvl64XVpnqx7qd6kdVWL4IG3BEn194Rq0rvCKkrd0Rl1x1hpnRX7A+4Kz4U3hV/nLkrfuy4Kww87ol/Nt0TFj/fExfu3xNLLe+LJyH3RVHOfdGk8EB0bHgg3jx9INIUHorwSQ9FcsJDsXL7Q+E59j+xLuk/8brsP9Gj/Ei4GD0Sd+MfCZnCR2Jw3SNh+umRaDd5LI7FPhai9rF41fdYROU9EU7ST8URl6difMxTMe71UzHVsUHsL2oQgx81CJNvDULLrlEs39Ao9pxtFPWvG0XLiCah59Ik3JKahPGxJrG3t0l8nPFMxEc/E3Elz4R2xzORrd8s4guaxf7jzeLE92ZhPP656Mt7LtYNbBFLnFpETniLKDjaInTbWkTC6BciZNsLseP0C9E+6KWwm/dSXIh7KVw6Jai8EuYhr0Rc8SthevqVsG97JVJlW8VPk1vFjJhW8aG0VUQ1tYrSKW1ie26bUDvXJi7Ltgs37XYRntYu5lS1i2097eKy42uhF/5atKe/FtfPvBZbNDtErX2HsMnsEGuOd4jctg6hpdEpNFd2ipnFnUK3t1OkuL0RV6reiM6uN0JDv0vULOkScse6RERDlwgd9VZMKngr8p6/FZbq70SN5zvxbcM7Iffqnbis0i2yUrtFdXe3OKL4XkTuei+WnHovVsh/EHqWH0RT9AdxIe+DaHn2QVzT/Sj2h38UAVUfxdKOj6La9ZMoi/4kNA99EqfefhI6YZ/Fg0OfRWf/Z+E67YtojP4ihv30RQx6+kX0Sn0VY6y+Cj+/r2JF5lcxp/+r+KLUI+yie4TUhR7h/rpH3HXpFVbhveLovl4h/65X1OX0CeVbfaLjW5+o0vsmErZ/Ex3D+0XT6n7xv/J+sV/puzi14bsIGyqFq5UUA2ZKYRMjhVSBFF0XpbgkLc12O2naEqTp3yJNzFlpvJ5JYyMtQ6SLDIu9ZSiJlmHsbRmevpHhjpIs8qNlaZwly3wfWTqiZXlRKcu0BlnK+mVRHy5HspMcj+fIERYpR91xOXQvyCH7So60fjkyhg/A2G4A8yMGcGCHhN8GUHBtAMeaBnBvoDwbdeR5aC3P8CXy6MbI861EHofD8tTek8RueQ4MGshAg4EoTBvIgdCBZGweyPn9A1lwfyCv3g/kV1UFVGYqIDVfgSHrFThWokBgiwI6WorImSrS7qVIT5Aii+MVWbhfkQenFDnynyJJrxWpllbCy0GCvxIb45TIy1di4kElrv+txJ/1Soz5pkSduTJSKGMYocy7bcrknFHmeJsyjXIqmBmqcHO6Cnd9VdBLUMFxvwruf6pw4LEKbV9UCFMdRLjpIOqnDuJY+iDGVQzC68Ig5nwZxPeJg3niNJibCYNxzxhM3YHBnPxrMAtaB3NuwBC2mg8hzWcIuzOH8OzMEIyuD6GrewjJw1SZYK1KU6Aq/cmq/HpZFbNPqoRrDqXfaSjPgoay5MBQZl0ZSt77oVgpq6FhrYajuxplUWrklKph/6savv+qcfWRmuQc1KjSUeeuvToxfupYR6sjf0gdrRp1DB+qM/S9OrmKGmCigYaLBjbrNBhdokH7aQ1C72hwrFuDPllN0uw0cc/V5ECVJj01mix7qckkdS3OWWlxdIUWIzZpoX1Ei+Q6LV4NGkaU8TDuBQ7DLXkYVluHoXVVEp8Pw7FzGDLK2jBOmwhXbR74a/NlmzavLmpjcEebO6+18VYazm86w/mR4TR4DOdewnDsdw4n9dxwnrwYjqLmCH6ZOoIXKSN4cH0El1pH8FZDh77JOuSF6HAtSYffi3T45w8dWv7VofaDDh2qutQ46DJjkS7mibrYl+vCJV06Huli26PLhgkj6fMaiUP4SHadGYl37UjMXo7E89NIKrRGkWY7Cn+vUSwOk5AyiuzTo5CrGcXE/lH0q4/mqttoFNaOxnjLaP7sHk2Aph62JnpMnK3H2yg9fi/V48FRPbqu6NHcqkfFRz1WDR6D25gxvLEew+rUMfRvG8Oqk2O4oqhP8RR9HizUZ16kPkvK9FE7pi+ZO30MG/V526vPkCFjkbUZy0PPsdxaN5YbxWNp+mMsA+6N5eabsTQoGqCtb8AIWwN85xmwc5MBR4sNUDpiING+AR8+GnDYcRxSvuNQjZTEQ+NwvjAO+fpxnOsexzVlQ8Q4Q5Y5G7JikSFVEYZY5hhy6zdDjC4ZYv7WkNMq4/nRZDxm88bTnDieyOLxNBwez6Tb41EYYISMnhG7zY0oW2zEPxlGrNttxKYqI+pbjXgia4yYbsyl+ca8iTSmY4Mxm3+S5BeNed1hTLy+CS8wwTHDhBEHTbCoN2FUrwmNCqY4a5iyzNyUOF9TzoSacilWsq40ZdIlU+RemdL93ZQSUzP6PMyoijfDfbMZ8sfNKL9hxqh3ZhxUmoC84QSUHCZwMGMCnjcncOn1BJplJlKuN5GCORMpWzUR/cyJ2J6eSO7jibSomSNlZs4Gf3Nc481JPGhOa4059u3mNChN4qjbJMaHT2JT3iSaSiYRVD2J4K+TOGFoQRwWaMy3YOAaC1R3WLDjhAUB1y3Y3WfBOW1LLk+zpHWhJX6Jljj/ZcmFy5Y8bbZkjfJkCi0mE+I2mdNRkzlfMJnMk5PR/W8y7i2TsZW3YrCFFTtnW6EWbYVlkRWvj0jyOisaO60w+mLFRosplPhMoWXNFFwSprC+ZArNF6dg3DgFp+4pTLewRs7DmoA4a47ts2bbX9aUP7MmRt6Gpdo2XJhrg36qDVXFNjw/acO8mzbsfm/D77K2SGnbkuxsy46FtsjH2+K8xZbQk7bMvG9L1Vdb2l3skHe34/d1djz5zY79V+wwa7WjxMweGxt7xBx7XvrbY1Rkj/Ybe0LlHbg1wYHkmQ6SOXZAsdaBwm8ONOs4SpzAkURfRzZmO3KryhHp245cbXXk+aCpLJ42FUPfqXyJnsrp3Km82TWVUTUSnk2lQN6J4yOc2OnuRO0qJ+rznfA57MSF207clP0BxzE/ED/lB3Z5/cCUih/YdOIHZjz9gRRpZ6pUndGtdCb4mDMhDc4c6Xbm+NBpvJkwjU/O09AInIbeiWmIG9M4/mUa2kouCCsX3N1duJ3qgnGpC9+OujCxzgX9py4oygtWjxREhAiupgns9wtUTgr8Xgkm9Arq9GC7lcQaV0Pebhh2BCJrwLoV7vXCslHTyZ81ndDA6QyunM75G9OR6ZhOi4Irqgau9Hu4YrTIlZRDrly87UpViytK8jOIHjGDc5NnULh/BtYXZ3CvawbesjM5qzmTQvuZJMTORPXkTKofzqTo40xs1WfRYDILu6BZyCbNIqdyFrdqZpH4YhYqX2dxVcuNMFs3+vzdWBHmxvo0N4x+caP4HzdONLpxpccN7fGzOeU4mxmrZhNZMZuKY7NRrJtNQutsLHtn023uTrWLO90L3HGNcserwh23E+503nPnuJoHEyZ40G/nwa0AD4zCPMhI8OBtqQe+v3gw/7IH57s9uKnsyZjJnpjN8eRSlCcz93jy9KIn1Z89MVGZwzi3OVw6NAfnrjloq3lhaOjFJ38vwvO9CDzhRf6/XtQ+8iLivRftCnPRtpjLZI+5PFo5l9Z9c3E8PFfih3N5+GUuUsO9qXX2Rj/MG7Ur3gQ99aas1Ru5AfNw1Z2HjPc8bkbOY9uBeXxSm89Z4/mEx8wnsWw+M87Px/3OfBa8mk+G4wI6/RagkLKAksoFPLm5ALm3C4iQ8yHB2AeNuT5krfFh/l4fSv72wfqaD37vfCQaXki40UI0PBeyOXYhV68v5PcnC3n+diGNI3w56eTLz6G+GJT4EnHAlzkvfent9SVr6CLumyziW+Ii8vcswvHiIl52LuKw9mJW2C/GYN1idLcvRu/UYmraFxPSv5hWsyXc8FrCl7QlzPtxCRdOLUGmZgm7m5bQp+DHXwZ+7LXzk7y9/OgO92PDT35En/NjUb0fb976ETrSn0fB/rQk+PPzHn8iT/rTX+vP3QZ/tLUCOOAeQFN5AB+6AwhQDCRobCCHJwdiMiuQRwmB6B0KJPVaIJFtgRLPD8RaPYhFU4OoWxTEpqggLDcHMf1gENE3glDuDqJPdSlLxyzl5tSlZPsu5XT1UtSalhKhsIxMg2VYBi6j7fQyDOqXUdy6jM6hy0kxX07DjOWUBSzHKHQ5FvnLuXl0OU9uLedW33J6Zq3gXdAK3mSsIPP8CpZfWYG1bDAyY4I56xHMh5xgLu4Oxr86mNL/gin+GEy5QQihbiHcjwshLjeE7r9DSGsJwaMnhM1qK1E0XYnJtJWYBq3kasZK7h1dyf6/V9LdsZIrX1ayY2QobXah2CwK5WRsKOpFodg/DiXhZShd/aFsHLcKU69VjF27Cqstq6g5uIq5MmFoLA5DYUsYa86Gcf9eGMulVxOhv5rTM1cjnbway5LVvPtzNdtfriZ9ZDh9U8PZGRLO4LxwwvaF41cbTuV/4TS1hOP0LRylIWtYMXEN2nPXYF60BvVf13DyyRryxkdQ5RTBlTURdOdEYP9TBN7XIvjaEMFp2bWMt1zLyIVr6Qtcy+eUtez7Yy26XWsxlY7E0DqSmKhI5K5EcsQsik6iKAmIwjgqikcFUTT/GMW0c1Ecfy6pSUVzxCAaM7dokvOiGX8mmofvo4kdGsMtixjagmPQ2hPDzuoYzjXHkPEphtTh6zgxZR3rl66jZvM6/qteh83LdcTKxKKoFYuDhQTPWOYlxfJ1Tyy+l2Op1o3jc1AcdslxSJ+Oo0g6Hi3reMIC4vkxMR6Vsnjqa+LZq5PAU4MEXEUCaokJKN1PwLM3AQezRCzsE8mak4jRmkRUMxN58UsiT64lUtqXyGnNJDRtkjBbkMT5oiTsLybxd2sS/5itp8p9Pe7h65mxfT2yp9ZT3LyeNulkwkcm83B6Mp/3JLPoSjIbO5PpMdlA2LwNNC7bwK8ZG1A/sQHb2xsIVtyIm+VGbII34lS/kUPvNxIxahN9Szfx/tAmDn/exGDlFKq1UjAZlcI9sxQaHFNIWJ3C8dwUlh5OIeDvFBwepxDYl8LZUan42qXS4ZrKXf9UkpanMjUjleFbUzl3MJU3V1Mxa0tFuTeVt95pnEhJwzI/DfPKNO5Xp3H0Vho5TWmM7Uyj5HsaNxXTOTc6HXuzdLLc0nm+PJ29cemkZqeTUZGO3C/p7PgjHbd76VR1pLNGLoNIjQweWmUQ65FBTkCGpF+ydyGDYfKZBKhm4mqYSdLMTOoWZPIhOpOTJZnUVmZSczqT8K+SHr8sElZlSf57WazIyuJVWRbD9mbhczWL7Q+yMG3MwvJ9Ft6K2dhrZ+M9IZseh2xMF2fTF5rNxORsHMuzMarKZu2VbDras9H9kk2bRg7p1jnscc6h2zuHyJAcXGNy6CzJwfFsDg/bc0jty+GATi55Drm4e+ZyOieXg2W5hB/IJe58rkRLuYS156LWk4vhiDx+NcmjxjaP4155zPLNoytMwtU85B/nEWqWT65XPheT8rHMyMflcD73r+UT+TIf2wEF7DAqQMq7gOA1BUQmFyD/UwEmRwvo+7eA9Q0FXOoq4PinApSUNpM1ejOuNpth6WZcwjdj9GAzce2bWWZUyASfQhSCC7GMK8Qnv5BzuwqpP1yI/B+FVD8oZGJ3IZpDi5g/vogwryKqw4o4l1TEzNwiXp4sIvRyEdrPi5D6UMR9mWJMRxXj5VlMYUwxvpuKMfyzmIR/itmms4UlC7ZwbMUWCgu3cKtyC87NW5Dr3MJhgxKkJpbwxrmE98tLWBFXQnNxCUHnSrj7tIRtn0owkypFyqgUNVHK24hSNv9YytKzpchfK2Xvs1I+jCmj0LEM701lXM0uQ7q0jIOVZdT9Lskby7j2rgyfb5K6ejkZ2uUSLy7n7pRyzh4sp6GuHMPH5ch1laOtU8FnowoSHCpwXV5BTHQFn9IqkDpZgbf8Vl6s3UpY4Vb8z21lZf9WkpS28bf3NpxitqH16zYWn9hG/ddtDFLezgXX7ez3205X3nbsj2zH4sp2mhV3SLxwB8u8dvAyeQfPC3dwfNBOcs7vxKBtJ1tG7ML47i7CBleyw6oSOZdKiX4q0T1TidmjSvzaKjkgvxsprd0sDNmN9PrdZO/ezdjpeyis2MPh7j0UDN5LvtFeilfs5WXsXj7l70W3bq/k3vdS0rKXtVr72G68D6nwfYQW7CP24D666/cxv2cfG333YxK/n/8DHOf5ow==</binary>
</binaryDataArray>
<binaryDataArray encodedLength="6728">
<cvParam cvRef="MS" accession="MS:1000574" name="zlib compression"/>
<cvParam cvRef="MS" accession="MS:1000515" name="intensity array" value="" unitCvRef="MS" unitAccession="MS:1000131" unitName="number of counts"/>
<cvParam cvRef="MS" accession="MS:1000521" name="32-bit float"/>
<binary>eNoNl2dciA0Xh6O0tBdtNBQqIUVC3ed/FIlsorIiuzcpCm0phZLs8rRoSEpZJRU9KBXliULJTJEUkfT6cD6cj+d3xnUdvysLeLL2BsgeGc/u7ZdgpX+aFqzwh9o8fz7w5hxbdCTjurcmKn0DWW7GJDxtK+Qomsy1dy7wVfHLuD9zBv84F49zmV0krpZES0Ok+K20B+7JTYZK5wfINI9nJ0Mr3CyVQcKeKrL/s4Uj2t35iZciixVZ0aM/PfjjOpLmf1sI7e8ybDPyLeRTdfhGaiPd2LKPJVTu08e52WwgUY2FKTb80+AXvjcZwH1uB8VUOtD9WFl80c7EdcUx7C0WiTflofhcGI0vqZmQOTGBdQsPYu+GBCQ9Mie9Vyl0tjIHr774YXFXP5T3aJPtjlt8dfYz2vFmHW8fZcLDj0dTUYwe56zsEyRTddmzqICS31vwrUO7sVU+Anr3u6Gb8YesBz3DpokWvKlxO+2bqYbcifZk0zqX2+GHjTWVuHRSmpdnPqSnntU0Sv40brc785Uh9Xiz2gc9Cv1C3/MtLHr2AjbnreAplY0Y6BHnnl2P6VOIBn8uz4RujwVn6V9AcFIzygMcIXW9DR9yRThm72Myb3Vjn8tNsB76B5fzl2P2wzuotjOD+rnJnLKiBzkSpzB4wB3aUb40kKTKW09/g94YJeR+OYW7to4oE3uP+d3D2SSIYKp5GhodR3BJ25XV6kKovng0j/wEmntQl0XGduNl/n00LxrCoxOTUPSpm6JqNYVdi524OaIdxYPr4ey7SAh114Wodpaw3nQeHzS3g497Kj5prUZvnD2XNQ+lvSHSXDK9FAEjjmJXE9jl2VEc3KHPD/73GO/fLieHh4cxpW0JL1ITZXujfsjucIJLgQKvvK+PlONLmL8Qir3FKNmmlkS+yEB2/yDitedxeFIStagfQsxUU371VhlVvrJcN2Euf3cO5Pll1VBYdIoKLoTiv+J5PN/VDS7m6fCNDIDrxQK8WBNHKXZXoNkrgtS+Y0gLHcky2stph8T/oHNlwE6wleNw5wrInDPkogAPXInQ4hf7lTnqpjXbLLoJx11FuPb9OzyWtZOt6iXUbvajc9rDOTPmb/0TTqNslysnKJlinsx+Tt75yO5BfR8UHANAN4wRrmWAmVlJdMfqFhyMR/O426p0WEKKi8Il4BFwHKFHvBF7/yisRDvQ+cYaqV/c8fXwSap9p46GgCS82p2ArGItThgziTtr9nDw83MwKhmEjd2KPO3iS4oOD8TXlGw024vg+K924cCTYJoUacGhRvEQcX5Pk7qdsPR8Ak4eVYPvDzceKCmlMYV/e/PIlKXq3Lht+xR+sCORcud44JmFDE+5dg+eD78Kp7fdhJqrCb1tAW+/LA7J1DD8cHbFSGN5Mt4iz63P9kPFyY4Pl/+AxyAzLPcYwe0t2sh+GIXLOlJsbtKJ4cf2IaPMi/bK3MU9Ezm+uXAwK2sdpck6xvDxi4Op3mSc2e0Jq6xDuJptgsIVbXY/LHVYd9F0+vrREoGHFTgv+C6U+rpQrluGww/mCbWZQfB8HAjrDEOOaQ/B3vxSKH+aCruiWgxqC6Hm7ZpQ1JRHUeFgDjJWxKbiNnycpEuDGkRZTDuWWo8thK36VyHabiK2dcpj5h8V9phiio9e5kiY3gDXzTEwrFkKi+lGOL7WlFXW/EPuPu5w2DYHAbkHkOIvimvH7Xm2ri6W/i8KPYUbafjYwdxlGUSZq5/BT9sLr0dnQm5NDEzzHTnomjhrjboCt5caVPb4LrSV1NA32xWfHxxBYfRJOBn/j0vWtJFpehYyvDKh3JsJ328+EBUU2NOvmqQnuiLoezNc/CcgSVmRJPbbcIakN/JM86Cy7Cm1nOnBrLL53Cd6CyOe/ksqhbn436yF9DO2m0T1EuG0TRrDiwawfv8Q3jIzHLbBM/n4RitsKFGhB42jsOQqQWN4Ca6v+k6XY9LQdVgfg9xVcDskDrKF+vw6MZ3W7FBhLYURWNzmQXfCU2F5fzyv5/MoczsEhenL8HSWN2aOW4jJ8aqIvrUTX/rWIvGjF2oWlyBO1hynr8zCHvHnZBklh6wRFoxVBtz6NpvKwi+i5cwdev/qLcbalZHTbjX+3TIW4inyXChuhD79biodPkD2pgaIKu6j1gMhnBarwpInjdncyBNClzr/uvoWvUfV4TzuPuZ/1MJ9rUZYzRzMhkkNSE3vIqO0j5iwoxfHx0tyxT5ltnLSwuPnpfjR0QJHmVdIWRyIsgdtCBOJRmVGNpy+jsEChwPw976FGqMYyttlzNsmnkHLZ3sUu96ibyLt6NOMFx76JVD83/1/2LkfDkbR1PBqCJ9rscGGz3/vDcTZ3OcW9kiNRVXBLCQ4+OKLfRQkfvWivOoRbL0KoKifB8kr45Bw3gIaK3V44PBkob/kKH6eacQRkwY0i9pg6cGsv7ko789qgd+YLfjRU0T5blHkZH4M3W3/kLmEFV7aR6Ap2AfZxZcoP3Mqm0oOh+X7J+S56SzkL0RjkbEqrTrZSrZfFGjX7MPY1RUu1Lubk2bXSTQkXMPFpnvUNUid+9V24uDPg/ijtoZyN/ULVv4dZCInzyu069HNF8ljwxKIHh6gpHVVkG/6FxI9UgjIPkDrdj+irO03EdzzmWxCj5LtFlnW8jnDc5eL8bXh6/Dn7F/Gi+6hA7QGRcVnoLG5jpQ0TLG64x3CpTpwdegdkrlUQcmpeuyl8S9Ec4x5ZbcX0lFNgudz5F0QRfhJQ1SPnE/KHzOwNjGR82z9hbdyMlx2aQLGJHfjnRxRsVEW5SolwuaJCDf5H0Vz2CDYXPolFLcM4p32OnhDYznsgzmMZ0lTu/0V2r9zPgabSeD0yEc0tyyYRjr3o9lpKCe71GKHnRZn6T3DXpsIqhC5jDUVvQi6XYu21DJarlaAsJVm2CE5lCtnOOKpxCwKLW6inPRkaIRkYarRNci9GIam8XNxJDaRaiyakRQ2hTS/TWDt1aq8b+cleOcpYf2NISi7XYHSukbQrzC46KfhTXMGvh5ZyPXTKnHN8Ccs/s7BFrv76C9wwc2ls4XciBoc7R6HFW8CUWU0H09mZyNbNBXxYXqC6YufuDp7gC5In4P/t0hIqUdx0JFpfETZh29ZmHDXnFOUF5qDBV0r+PagVrr3cxbGuejxCb8DNNallxyz84QGtT3w3GqB3VW9OO1fgV5lDZQGbwWfHcRKx6XYcqAOTW4qnKD8mdYbzONXK4/jkEcjbnTpoX7DN9gNHcUxU7yh/caU0x8vQ8zneJr+8Di+BZ/B1YoJvKl6OnPff9A+U4NeryRK94mGIGqOpZMAz4gkrqrLgcqBFfA51IPeYD0UvN/Al+KWs4XxeRJnd5w9ooivMY1YIqmMyMitPEGnDPbn5oMf36KRa1LR/ryWMiMmYkOkNALiLmGcgws5uuQh7T9ljDsXifdZvfAUVUeX0j48uKsJw+Dl9ChUGsnekXDU86GKjw7s4qfJ1Sm90MhIxTLvCDz9NgDJ9+Z4I1cOY6NmZIeqQq1iL5S2BOFx8gWqNHqJ1hm5dCtuOTJNTaAR5gwF5bX8fHcZRYkNw9i+dlxNnglrfVXEXXXF5cHXsanrCupqI3lsQwVumF2E6f13+Cn5FK9OzYTYilyUDcxC2dg0XJNspXktcui6HYopCqkku0eag0KKMPX5eRzrmY9PI85i77bTqH14AvmiV2nU438heykEXrM7YGl3FjfXZOOdXhFCIpTwxsyBt44ZzIsD1BEsN5RLg5chbWYENdy+gqgjabAaG4DtkXJ4ve4TKlYY8A9HOyyKv4F0+UDEnrhDryfuwlb/UuqIkaEf/66F+r4cBPrmQuPrfYTd2kDPSxow7EQdtM3PYMHVGEyfZQ3lUVvYUV6Mbow+jZ2jpOBkNoSf96/BiYiXxGnN1NDeRebjs5B6pQbDtl9B+183lCyNQP6iAJikTWLt2YN5876PuCF+hqS91iHOywGF06Zy+o88YUn6eF4SMphv7L0NaV01VHn+wrd/tgjqImr412o6akKUeWNkEbpT1wmK6+rRb/0AU+U8sOjNKEiVL0RYXCoSAv5DZUAA31nXT77XI7C7Q4ltp6wmu8rpnPjPDOTH1pKa+X6YBubj2aZ/6XPOZFZ1OYo1ixqE24WFWC82Gob52VyjIMeHjsZj3ExLKI6WxzyTWdTpfhQt6T6kddGE/fv7sdRQHIOy7FFVP5I2HjfkoyM+wLVqBJdZSLPU2yIaXbkYfkcjMO+EGCvX1UItPZnm5fpzhFEnlEoHIK8uyQkBx6Az5Dbse1fRllZ17A5iFnE8JIht0RAuu3SRxHEl/BzngdpSae4/e4M0DurzV60KaLero7WuDdaOn2ng7iTsmPGHPhzqgmJ3AEfEhdKpU0OxstECEpVBmCD1gdL2BWJ5uxVjxmes3HgDJwuSES5pQPN+Z5JzkzPMx7miWHckZL94017JBHxxWgV6dxYuh6LwYMkhygtJJH+3Dyi9PBF+WTHkvNEDEvGPMdW7Cm9MEln8+3lY1QTCtyGMD9QbIPYD8eUlVfROq1W4qJ4Fq6ZT0LsZLkxzrRL652jysweR9C3XArfPGfDUrFRSsXyKYYYj+dBvW1xbnwKxWY9IbkEOftlWC3l75XnxpFv4J9OADaZEsIWkCjqzkmA7wRt+yklYlW2DSxX6eCmdA6lYc+wZo8+N6ytgbBGIZZKHMOPDMZL6YSPkbz4BoyeK9LuynJJWq0DfvxomSdKIX+CKbRWKbLZbjI106ygp9Tn+UwnHtMnAxW1XyXJ9H+z6ImlR8QVsSPiNfemZFL1nFN31mcPy7//Q3suToLhjKVb0qUJ8qrbwZaUv7mw8SQGeEfRBbAN3nNoP2TlBFO6+AD7aM0hhvgtsA1spatlH3JYW4dXSvrgXoc2Tan/jzCp1njzeCt2ND3C7zI3aAspoYJQ+Jlco0LQTutweboPHbVKsqfOQ+qYUIsZNk3rPv8LyA010pH43/ticp5IBb3T0h7CjTyh9152L8S1ZpF46h0fsNIJldTPWXAyh6pImaj68mLcuaabC9nJsbr+CcQlJKF7ShhyjMjpWbgsp8z2oa90Dp81PUTK7SeifVoBFf/yQtOwNrdWfAfnAKNpk2CxsmtCFWzPMofyqENK532FhLMLXXkZR+lVt6DnK043OQBjtrqbVpZkQbz+LT/5hSHbXEgz1U6ChfQrTug/TwIl4WpvdQ6qFp+AwMZkWbKvBgdLttOGgHtK6w+nqb2W8S7KHzrHpdGqyDfckyCF1USGZ6amwzYX9kBGdiN8e4WgKl8Wqg1dwTz0CMcedECPzHsqL35LBawnkK8jzdx6P/WFPqeC8Mdd4PoKZJ2NifQ0q1+r8dYUwZOhI//Xou6jJ3Ilq62jU2EdDUdcAJz+XoNJrJ7abGWJl4BOyVtZlNekM3ImTxU2pBvK48gKf64fisrM1N9nl0fqIG4Lb0kEUmz8Dz6LNQD/McFHEDUlxxZT8cspfBibRMLsYVCUPY2Xv03CYWSjEJo3iix7jeH3ofZKdVou3oa20LPIinrebYWirP4ZmdVPygRVUbp4P6/dSrKNuxP4T3bFBRg6qqm10pz0Z79KMuXGTHkRNR7J38izMm28Cuarj+HNiOMqVtuGfffqCtHgemSeeok3L22jRTDfkN9fjg5kErXAxx4mkaXD8IaCsIZW2pnQLm61VUBp/kMoWPMPJAwkYsjqHdrxQwVODZbhXsJk+TBhLaXMkqPjcXfLs3ykkNR1EzHRJdLr1CoNWFdOMWHn+ltlD/xk4Y6edJTTPree74dMRoB+LvZdWQmlECvb8/QWmROSS8ccRFN8Wh3idKkzvVWDNIk20dd6AV3Mi/adYSnsyLHDg03guM0rDkswYYXnUbDQY7qGSkhRqGxpIvwId8Lolhw55KOCixh+h06hNWLgsEinrRHDONwLpUu/tVGdrokDaCi3Nu/DUsQNpvkk0T2cQvsqUw+CmKU370YgcdV38L1JeqD4cDc3o++Dq8+jrK6DyzBzS9rSHtdICPMyToLOjIkmmrlSIn1cKh4e3cSp1FpUsNOb2kOs0bKsqcoVAPLz9VrCul2Vfzb2YHdEvKEXfpPi0Oso+2y802Y36y/YdaLQaSYHjsqlNtAGO5c+Ee8Ovo+1vyMzOJa/Bu4heThAuF1wSCn7Yk0usH6V8UuTTDxvxfEkyesMS8fLtPjq2ypJabEYi/2EwRLQPYvpOZbgEhtCfYcEof3DPzscrSJB7KYbx6psRVr4Uc+4J2CorjX6pEGxoPYywA/JC+bl8MtuuyQbXxMi+zRTPZtyhw84ZtEcxXhBdPpoM1Jsx+NVOTJcvIM3tb+0ytyxB54V/sKuwC68LnTDezYHNOZ583v0WcsfYkU6kIqRiMnBQVg+BhpPxaIYY/HI1sdUsCJqqarAOVaWdneZQ63pkp/JNFc3ag+nT1GZqCpaluk3WmNJRZxevb4knx6VpiU8RLfsiR05rh6O57jW9HBiL4hd/3S97BUX1LoVDeD2Zxl6niSXyuNEdLhhs7iSdE1/JO3U8RcankWrsWDKNqqLfZl007WYixT3RQEbzcNybewKr1EbBJuc8cscECiPDTpEwUULIKYuD9PVDyAheC7lSCcrVPkkT0pKp49JjBN2RgOEbLbhNWUWuggqEY9n42pVG2vdu4doWTbL6fQaVL17aSZpEC7N2FQi/LGfC+bQZRT7WxnjPtcL/AW/lZNA=</binary>
</binaryDataArray>
</binaryDataArrayList>
</spectrum>
<spectrum index="4" id="scan=5" defaultArrayLength="1365">
<cvParam cvRef="MS" accession="MS:1000130" name="positive scan"/>
<cvParam cvRef="MS" accession="MS:1000579" name="MS1 spectrum"/>
<cvParam cvRef="MS" accession="MS:1000127" name="centroid spectrum"/>
<cvParam cvRef="MS" accession="MS:1000285" name="total ion current" value="6851906.08718109"/>
<cvParam cvRef="MS" accession="MS:1000504" name="base peak m/z" value="642.62939453" unitCvRef="MS" unitAccession="MS:1000040" unitName="m/z"/>
<cvParam cvRef="MS" accession="MS:1000505" name="base peak intensity" value="28035.16015625" unitCvRef="MS" unitAccession="MS:1000131" unitName="number of counts"/>
<cvParam cvRef="MS" accession="MS:1000511" name="ms level" value="1"/>
<cvParam cvRef="MS" accession="MS:1000527" name="highest observed m/z" value="1298.88085938" unitCvRef="MS" unitAccession="MS:1000040" unitName="m/z"/>
<cvParam cvRef="MS" accession="MS:1000528" name="lowest observed m/z" value="400.26940918" unitCvRef="MS" unitAccession="MS:1000040" unitName="m/z"/>
<scanList count="1">
<cvParam cvRef="MS" accession="MS:1000795" name="no combination"/>
<scan instrumentConfigurationRef="instrument">
<cvParam cvRef="MS" accession="MS:1000016" name="scan start time" value="0.104" unitCvRef="UO" unitAccession="UO:0000031" unitName="minute"/>
</scan>
</scanList>
<binaryDataArrayList count="2">
<binaryDataArray encodedLength="6380">
<cvParam cvRef="MS" accession="MS:1000574" name="zlib compression"/>
<cvParam cvRef="MS" accession="MS:1000514" name="m/z array" value="" unitCvRef="MS" unitAccession="MS:1000040" unitName="m/z"/>
<cvParam cvRef="MS" accession="MS:1000521" name="32-bit float"/>
<binary>eNoNlnk4EOjbhW0hUVIkZGkhkkQKIXlvFIpsaVGSIlGShBCyk5CUtZrUr2mfapqmbRr1TaVNUmFKm0qLRlEp4vPHc53n3O+/73OdEz/6ujiefF20fb4uzurcEM5JN4Tc8xvCRbVGyFvXCI20GpH+R40I7awRQumm0Iq6KerKboqQ7zeFp94tsTH9llC5dEvcbbslFGRviyjD2+Kv6NuisKZfR94R+/3viMHld0R20x2RoHhX5ETfFcpVd8Xba3fFmFG1IiG+VrwsrxU3O2pFkd09EVxxT4Q13RPXZepEtXGdWBpTJ4yk74u54r6Yv+q+eFZwX9R/vi+8DOrF4U31ovpCvVj0qV4oRTwQGy8/EA6DHoo9Jg+FX9xD4fPuofhF85GIXvtIqB16JIZrNYgwiwYxYmmDmPh7g+iWbhRZpo1id3yjOHe6URS3NYqS0U0i06xJlCY3CYtTTWK71L+iuuBfEfTjX9Ey/bGYEvpYLCp/LIyvPhaHxzwRflFPRGPpE3H07BMRrNQs/jVvFidEs7ia2CxCvjWLdtWnwtXnqXiX9FQcL38quPVU6Pc9FWvHPhPt8c/E/vpnwkHquZgS9VzYFzwXFy8+F4U/ngs/wxfi3/AXoqr2hTij8FLY2rwUOnEvRcbRl+LLg5diuWSLOBXZIo51t4is6Fei6+gr8bD1lTgs81pMXfRaVOx8LQa8fy3y1d+IJYlvRNCZN+J81xvxY1ir0JvRKlLWt4pfS1uFXF2rMP3SKirHvxU6S98Kfc13InvRO3FuxztR1PtOFDq+Fz5r34vS4veie+QH8X32B3Ex7YMIOv9BnH3/Qeyd0SaKI9vEwow28bKuTTyU/ijC4j6KiQc/irbej+KG/n/i2cr/RN7B/8QWyXbhYtgubBPbxY9D7eJYX7s4a/5JtG/6JEY8/SSKp34WLyI+C02jDvFnboeIrukQR407hapPpzBO7xRXb3aK7mFfRETEFyF/4Ys4NPSr2FHwVZxo/SpMd30Tv7V9E9UTuoTVoi6ht6NLXGvrEo+Mvov7qd/FkavfhUT7d3Fp8g8xZssPsef3H2JVyw8xT7lbjEvoFoU93eLEzB5huq9H3HrRI3yG/RQ2ET+F058/hczHn6LcoVdc3dwrPp7rFfek+0RnaJ/4Y1efiO3oExmKEvxpIcGdQAkex0gwN1+Cp4ckmPp/Esh8lsBJURJXIcmuWEkkdkni9bckU29K0ionRZS5FCcdpDjgI8WVaCk2FUrhcVaKxodS/OiRQnKkNJXW0mR5StMYI82BNGm8j0gTVC2NbJs0r0fKUG4jQ93a/kmX4fYlGYJqZeiRHcBqjQGkmg8gZfEAPmwYwL7tA1A7N4DmTwPYOFIWczNZdrjLciVQlqbNsgRflKW9QZYOVTl6zOWQdJbDa70cIdvkGHdcjph7cuh2yjFnjDwuFvKMDJRnf448t87I8/OKPPseyZP6SR4p64HcThiIw9GBPH47kJ/dA/mip8Dr2Qr0BCrgkKdA8z4F9P9UwOOtAjk/+t+GDyJo1iCmBAyiNXYQtfsH8ez6IP79PIg7too4rlRkXboiNZWKBP+mSM5HRQ7KKrFxqhKPZiqRskaJ3iIlHvyhRMk9JbS/KnF59GBavAejcncw/9c1GDflIWyyG8KyiCHo5g/hx9khzO8YwgglZX6zV2ZItDKypcq0XFHG4b4ydupD6XAdSuKCoRzZOBTJ/KFkXhpK1deh2EqrMGakCvruKrgHq9AZq8K90yqoP1TB5bsKxorDWK87DLPpw6icM4zzOcOY9L9hSJ0fhsSjYZzuGcZb9eFYWg6nY8FwPkYPx/XYcORqhrNSVpV6dVUkrVWJXKLK7mhVrleocvGWKtLfVBmlpsbOKWqYzlJDIlqNoh1q/X9GDYX7aiAzggLVEVSajgC7EXxfMIL7USPwKBlB2ckRLHkygravI/gyVB1jJ3UUk9QZvFudVafVaWzs3+1GEuY2kq8pI/HdOZLPt0fSrKzBDQMNcmdr8HqdBkn5GlSd00D6tQbPpDVZZ6tJsocmp+I1ubJTk82nNfG9r0ldiyZFPzVpV9UiZYoWpb5atMdqUZiuRcJRLaJva1EvPwoZy1FIhI1iUuoonh0ZxZA7o/j17SgMlbSRnqnNIT9tBiRo8/sVbS4/1+bsF22aVHTQsNJhwiodErN0KDquQ1mDDvJfdAiT0OVPE12y7XTpXK3L9XRdZh3U5VO1Lm5PdPkmp8c7Lz1Gb9Tj3Ak9XtTq0ftFjw7r0cxxHk1e4mh+2ToavV9H871zNA/1x3DecwzG4WNoOjWGhsdjcP0yhi7lseyxGkuU21jMgsYyKWIsy/LHor93LM+vjqW9dSyO0uPInzCOQMdxlK8fh3rOOJoOjMPjyjjcv43DR0WfOnt9CkP1eZ6rT+Ihfeqf6KOtakCzpQEqiw3QCDXAdYcBn68ZYNtowLAuA2x0x7PSZTxD1oxnza7xBLSOZ9PX8ewcaojzOEOk7A3x8TUkLc6QpJOG1N8xxHuQEdPNjKhbaERrhBFaBUZsOWyE9gMjbNqMiB84gXcmE/CcNYGFGydQVDGBk5cn0PRuAvG9EygxMKYcY6oDjJHYakzMRWMGdxsTMHQi0YYTiZwzkRfrJvI1eyLGFRM5cr2fd02kWs6E9NEmREwzodrJhNXrTBicY4L1SROuPjdBvtuE0pGT+G3eJJ7FTEJixyS0L03C//4kLvf1c2NTJviY8tcaU06km6K+z5T4c6ZovzdlqsJkUgwnk+g2Ga3gyeRmTmb8/smYPezXt5Nx6Z1MpIoZF+zM0PI0I3m1GbezzVCuNePRUzPcdMzRmWrOb07mvAkz52WhOT03zNn21pwq9SlMWjmFi7FTSCyfwsQbU/hH3oJmPQvOWVlQF27Bw+0W/LXXgp8PLOj5YoHykKk4OU8lPmYqz45O5UrNVIbJT6NXexqZbtOYEzmNKRnTCDo7Dd+H05D+1M+VLKmaYUn3Okvyciy5dMCS02csaXtsyZkuS9aPteLwHCual1vhstGKf/ZY0dRohayMNcfGW5MQbo1ZtDXrdlhz8FdrHG/1793WzBs+nZUW08mzm07MpukonJnOwJv9+mk66nI2tFrZ0Oxjg3q6DbuO2VBSb8OQXhsix9giYWyLv5ctvctt+ZBpy54qW4qr+/lbW/w6bfEwtsNsph1vltsRkm7HxF/tmHDdjjXv7KiVnEHH2BkkOs4gzGsGp8NnMCtvBiqnZnD1Zr++nEGRpD2eGvZ0GNkjYWnPwcX2yKf0a749dbfssX5hz+Vue0arzMRw4kzK7GZyJ2QmyvkzUaiaieT5mfg+mUl990zUBzsg7+nA0TgHbI454NbugOJAwXBjgZW9oHmZ4PoJwfYXApWhgDP0LQDFdRCzE16chrZmaGmHrtGO1Lo5kh/uyKX/OTL4mSPKXY6o2DpxbZUTT9OcsK5w4shFJ3Y9ciL9pxNDtJ1pWOFMbLEzPWedsetzxt1gFh5zZ/E1bBaR2bNI3d/va2fh0tnvNWcjZzybI96zaS6fzZ5/ZqP9YTb7BrmQN9qFZdYuyAS6cGyLC7rHXZA46wI9LnzQc8XJzpUzS12ZnuWKwl5XLre6YtnhykIFN3a4uFEf4MaobDe0/3FD76cbvrZzqMqaQ8PxOQxumENgS78OmUu18Vz2+83F7cBc7lyYS9X9ucQNckdNyx0lD3dOrnano9gdhV/dWV7tTvcrdwJ73Tmk5kHuBA+q8GBqggfTD3lgXO3BlycelH7zYI/aPGKs5jE8ZB5h+fM4cX0e1zrn4TPCEw1rT+zmeWKS5EnTSU8kLnhyqbXfT/bCztOLLWFezN3lxc1TXlS/8+KWujc3HL3JnevN4HBvdhd403LYm85b3tQ89cao25uLUj7omfjQYOmD6gIfToT54JDtg1qVD0vu+OD/2gejPh/uaPjSZelL7yZfmrN8efiLL9vrfLnT60uZ6nzqYuZTWTof9evz+fhqPrVafjRM8yPU2Y/M5X5sy/Sj+bwfM+/7MeWtH+WKCyjyXYBE0AL0f1tAfcMCjHsXYGqwkMuRC2nIWYjD3oWkXljImWcLGSu3iK/ai+hxW4RH5CLi9ywi4M9FHHu7iAOyi9HVW0zvisXMi1/Mq8rFtBxfTNObxWyX9GeRlj/RVv6kB/ujVeiPYZU/3pf82V3vz4k+f16rLyHAYQnnVizBa+MS5pQs4ZfWJTyXWoqs3lKcHJdyctNSdPcu5fE/S9F6upS6zqUcVAygaUIAZk4BGC0I4HxCAF9zAwg+G9Df4wK4qrCMeINlKEcvI+zSMqqeL8NSKZBeg0AOeQXyYkUgHlmBrPpfIMnHA7Hr6Gc2y/mwbDnTk5fz4vByPC4vZ3HPct7rBeHiFcTKyiBGvAnC4HsQamtXYBa3Auf9K6i+sIKguyvo+W8FEkYrueiwknnzVzJ/80rOVa+k5N1KvKWDuWgZjOeyYM5tCcapMpjxN4ORUAxho0UIw9xCMA8LYVpqCFV7Qui7EoJOawgzRq9i5MZVtG9dRc7JVTRdX4ViyypOm4XiPiuUYRtC0akIpe/vUFZJrsZ2+GoO26ymM3A1bb+t5uSd1dx8uZrsb6uZMCiM0VPDeDUnDOeAMCzSw4itDOPsgzBufQyje0A4IjwcqdJw1p0IR/NaOF//Ded5XzgemmuQsFpD+cI1hCSuIf3wGjJur0Hj1RrytdeiZrUWvxVr2RC3lrUFa5lTtZZ5l9ZyrnYtK3vWIqMXwYOICNrzI1j6JAKbwevQD16H8751FDxdR23POl4PiSTYPRLNBZE8iork29ZIBhyKpPvvSKbdjiR84Hp0xq3n5bz1zE5ZT2TWegYdWk/11fWsGxGFhG4U852iOOMXRXJEFJrFUdici+LhsyhKeqNQG7qB88YbOOWxAcfoDezN2UBX5QYizmxg+qcNqFlH0+sZzV/rohmaHc2fHdG8G7sRRf+NyJ7biNe7jRgPiGGSSQyjFsYQnhvDlbIY7j2K4dTbGOZOj2XrylimlceidzaWpOuxVLbE8tEwjlSHOFz84ngYF0dFRhzpVXHsuBDHhb64/u6yCS/7TaiHbWJR1SYm39hEXc8mKjTiyVkWj/aJeGQa4xkgnUCsegLzpiegPTeBzOoErBsSuKKYSFB0IslbE5l9KJErtxJxep2Ig9Rmoudu5nDwZkzXbMY5fTO9FZspe7WZZfJJtBolUU0S9xYn4RibRFlyEhll/exAEgbnkvrzP4knX5O4KpdM+5Bkrpkn4+qcDBuScUxJRrUwmYhLyfjeSeZLczI1HcnUD0jhgk4K1RNTiLFIQX5OCgYLUlgdkkJcagrKFSlcuZHCtZYUssdsIdVkC7WuWzAK3oLvwS3kVm+h+cUWDrZvIebnFh4rphI9PpUYx1QGe6YSujIV082pPC5K5W5NKhLfUjmgncb98WncdE2jZXUa52LTGLw1jcP70rC/mIZnbRoZb9KQ+ZKGZl8aZ7XTUVyezuQd6fw8mN5/v+l0SmagrJrBY6sMemZncNozg6bFGUSGZXAhP4PmugzSnmeg/z4DWdlM1NUzabTPJME3E43VmahuzEQiMZNbZZmE/pqJ5KlMltZkcuJFJpGtmcjKZxGon8VHhyxMNmSxKD+L1BP9/moWs+5mEdGbhaJFNidmZqO+NhuZhOz+bMomrz6bzuZslnzKpmBwDkH6/eOXg0xpDjnXc4j4nIOaRC6hSrk808rlXUguU07lEnw5l7kNuaS+zqWtN5e/TLbSvWIrkRFbWRi/FZvirSQd2Ur82a1kt27tz+Gt2KnmUWieR5VrHhVL8kiNzyOzKI/qg3nEXMjD9G6/l99G5rRtDHTe1t8PtlFcuA3fw9s4Xb0Nr5vbWGWUj6TIJyA1n6MP8inVLSDYpIBFtgX4FxTw+FgBRxsLeNFVgO7wQmQdCzH0LcQ7tJBTcYWEZhVyu7KQ1NOFaN8s5E5DIQmthdR0FlI0bjtPPbdj7b+dgMjt5CT3T+V2TA9t58ff24ls3k5TaBHPdxYR+3sR+Y1F6L8oosZ3B9nXdhD/dAcLe3fwTLEYI71ijpsWM3N6MbKzi1m8tJjyVcWYlxTz+HwxdteL8R6+kw/2O3m4aydSp3ay4NlOAlR2ERC4i8Ifu8gzK6HAvgSX8BJ6tpWgtL+EL2dL8GkvIaa7hLDhpQRNKcXfqRRvz1LsNpSSl17K1IJS8stKGXu/FMXGUt6bldHlWUZNSBneJ8q43FKGvkw5kzXL8RhXjq5/OZciy/t7RzkzPpYzSKOCNTEVyFdUcKG1giVfK/jTpxLTvypZc7+SPx5XMlxnN2VndmPauJtZ7nvYULOH1A97CJDZi8KYvQT47cWvdi83P++leuwvtHr8guniX/h//zrfDw==</binary>
</binaryDataArray>
<binaryDataArray encodedLength="6612">
<cvParam cvRef="MS" accession="MS:1000574" name="zlib compression"/>
<cvParam cvRef="MS" accession="MS:1000515" name="intensity array" value="" unitCvRef="MS" unitAccession="MS:1000131" unitName="number of counts"/>
<cvParam cvRef="MS" accession="MS:1000521" name="32-bit float"/>
<binary>eNoNlwlXiAsXRpUmIWmeKFIoUyRlCL3nOVFCIYXIlNBFoa8IRSUqlZIhlUKqWylNUmnWQEK6UokQCiFDSPr6CWetfdaz9+3SSowy1+U4s0zUzLpPsTVqvGjvfG7zPIbOWdl02WY2p4Zextr3+TzTcxf0ZcvZ2mUe/W/9GB5VFkmFrqmslfGK2ozO4rzTYdLoOUjHtK9iu2wIvs2OgfFSR+QUz+Mi7WLMd4qgLM3t5P82GmvcCqg6LBf34lz5u5c99N324f2fSGjPTOX1d4PQrb0JV61qKCMxgjWP53Ls23Osu+MRajYdwsTVqtw3rYJm2s1nH49EBLqEsEjFNDZ5qcsTXpbDsGsKdj8IhXynBqupO+L1e11u0zNFn4sbtCV1sMhvLY67P6P0W5LslHYHh2JMEdfmQQUvB3G3hCGcXSdT2hsZzJD0gpdUOu3jDKx4O5YfRRtg3QNRBBh0osdzONX1qeHUy2WsJb4ba/9IUEPRML7lNRH9fi+EtGnVrHDlDKarieHv0DhEJFVBrHQnmZyvgr5EE6x/TOXmXafYuDYQf9w+kOT6rzCbGEz8SgRlVXpseHgZR3R+w2+FV7R4XB3VzliBr9YCf9l6gwper8GiX+moPuPIlSoj+NugXBjulOMZf02xIKeISpREeE+zOf79pM+9x2yF6aZanNz4CGMWFiDu+yLIz1jEyydI8reoJDSdysbbFX7wdkkll9xXNF7xFBfun8wKx3KQknIJxs/boFE1g6t9/1J99Bc8HV6NSXWv6Eu9EXLinPF1lxR/t9DhDQFp1L3cEm5Zojy0QJqHyxnw+gQHTMsXhRv0OaI6Do9zPyPALRWeByJQ4zKW+2Z/w58nx/DR8gxct+Thl64lO01UocFyWch4fhb1Gj5klbiAP2yT5g/vHlKLwyVEChk42iAGi8qLOC2VQN8PV8EiRIwDVjzHXXFP6PiXYpWNCPcevEmHXEKR+OExpj6dDoWoOFy8+tPMUncVdB3GYe9dPYSf/AyXhm3CZXTi4Sx1jquLR6NqFBJFRmKlmzVfNtzCT84rITg9CA91qmlacgeyPu2A6VcLOLlKYbmyIj6opeJKg6tw37EDd5MySSt3BnTWWeGTVjueH1FD5/huSGvdpJC7LigNE+WpDqthlnMHO+uHwbBoMyfJjea3aTLw+fSCpouNY1OdStQWbafBM1Q5K9YRPyL/oL3vOVrlMyC1fyybNknAa9MzOvMkS2jLbsb4+gMUv1+W/wbdg0x+Lk5cU+EJE5Nh7C0JT70R2NNzGmvcx9DDnNMQDVqEpYsr6UvqX1qq8RCfy+140Lpikh5E6NlggsDIBFJubaHoU9fwOSEUtR2ToDfEhZZ17+dPp5fyC5dDXPWnFYt6CrEnOILE/3eLZhlK8sd+Db7Z6UPaFrnCXx1x1gpSYaeuqzRiRRx0auKRNcYNmN2DdqXB+GDix/KTRNn2cB+q9SQpbaQ53l7Poa2VLvg3Vod111iS8cFFpPz7LLzFU1B2agJXBSuySHUsBdE1Sv3HGBFrzKGd8AYN2Sq44FAC37mTaOnmpbC+YsCGK8/BVnILvbsZAvMOF1gpVVJ/pyh3f9nGs1KGU8fhe3Rf5DnEho9mmYNayC+cxSFjzmD34JMoNV6Ox982U5GxCH9brADlrfvw6Gop9n0+SaO1DvLYJTrwsJyNUct68ffAevRbtZN49jyuqPaB4rFLaA4+zLonZfhDtzirpwQjYHoxRowawl86jiBr0TWsydsA0+fi6BQZw21vrNDVuBk2Mnk4su29kF1iBpn9cfC3EaFdy5sgKz0IvdqaWCMuynMu3Ma81i+IfKLE/+V+RG9QIcl3JiD4rD6excniwkQdDFNNhM3VFpL/exf/rYseYCYR5jdm0bLx90j++yVovvyDyVPCcD35txAYtpsebVvJ30/rsdnkKSytNhdrUiYLZiUasC4oQN0ESfT/SIHCqwnIzZAmQ+3p8E7+jM05angTcJJ6XMciqU+eO6Z9QIaYMydGtSI/bxXiqu9CNssDwsYGYWG7CrkkGtEwZy/wyX4qknqAg//UU2R6OWouRlGmixN+1K7HrtKn2FJ+DnsnxKB64yOUJqnyQvcYeCxdygoKIiw3uxXZatNJrM6bdLtnQTslGXUW29GW/IFK24/iitcU/Nl5Akdt1vLVjW5c4WPOe8tu0PzHIVzynx4CQ1pwwsgBNhLNHKM3DG4G4vzo1lRMOa/Cm5cSu3A4v4M1fuTfJ/MuCzY+HYGEAeYaMw5ji7gxQs+Fw6jrNp7duAPNRQqcfqIcfj8V2UPEF7NCwpGcL8r9+47CcWMqXF9doWEm8cisUaPuH60ITMilkgdT2eF7MbyMRiJa8ILdNz8MbhrC3ZN34GziGl4hoko7j/0khyOB/GF/D5SzZXCsaANFdcmyu0YYJBffxPxV7aT/ZiHK2yMRk/qMnimqoy5rA0uZXYXK7b840G0Hh3uN0Ay0we/zRxE/fDstzx1NHp1yeH8tGuEz/dC8KYVXjxzDRqWpsLCKheOPGFox9Q/Z/tyOPe+UYWYykk7ae6KiWoGT3upB/+pZdAU7Y35FLiYqB8J20iUy+VQDuYRTGG0sAk3lRMjnq7JD5xec2LgO12VFMHX7HQoxUeYxNvdIb3WNoGqSD1fr1whQ8MfgWxkwSCzGvuWiOBqqy2l3G6l6TC9onB37p7+B7oOJ2KHRgiq3ETiSnU96FTrcczwYO25IspHtLja0fYxtkVPRou+A5SuG87qVzTTqf+eQ+HsUz29upKwAGW7yWEuBHhJ4ISxHQoUmX167AKGTMqk9Xx/x83KgvPoydBPmI2ucNo1rO4O0n7WUMvsUmyRPZO1LJdilEUNBXw4gTEZzYJu3oarJAF+v6kFx/1i0rZgCW/NepAbq4F1uAnwumvPyrZPRffgRbI4EUfoeZbq2ZB4kbjvRmYd6XDVICo9kZeCZugm+/fU4W+uD45sbMeqoBq9/dRmijiasffEgfkhmYmtCj5nN5V5qcx/PSVtOoE3hEn9ZFoU7igPba/wO6zUyabCdKr8y68KP7H8Qr5iMB5d9hGHFMbi9aQKbuz6HTnA3qVVPQX+CL2bXeXJvLNg3v1ho1RuPEZ5HSfjpRXtPyfLFVekYdEcLKR8ccKY4hb20Ayk46humV+9jq5aB30gdwjqV32FkH031Vg3YGt1CW6p1ec3ADmtbynFT9h5YyaylzCZrhM0ZcLF4W3TuOY51YpaIH+2KrsdAr20jmVYW4WmRAT2jEKHKW4o9L24RLi9/Am87ORYb4GHoMFdulvqAOS8Dcf+9CL1on8/+S+di4tb79PkCsXVhGCKbTfjj/14g9OE3XC7Nxce6HzBVO4pJhwzQtDAA+dlRQt0SLbafswXvX9vjUZsb978Zyjo7u2nSWnv01Z1CaPsV/LNoCTJd1LgzT4FVMqIRI1WNo7VnsMuuDjG2lVhnJ4+LD4Lov/ujqXSUFpd5t+OQ3BY+cPAwZGaP5PQ/afQmrAWqIV8xT1kMtmOUkdvjRKs89tL2jQuAARfxj3lGQx/+xvGD+sgrfodWsUiauC2JVMydEblrMu7EXqCOfy5i4/7h7F8wmNvuH0efegbo7TmohqVjnk8YNOYPOGvbl4F7G3DYnWjMDEO+sqMRS1oCaKxmIE/UCcVmi10D7hgPapgL5fVKgrfJYj6ifoUWVk4ecIsxEHGfA+nwTCzpug5hSylJKFVDeVMFWp4t4K8vm+CW3kHbZhzEoknXsHWsEjksVuDn1v6Qs2uC/L163CyPxCtlVcz+VIupZ08j/IYIXk/LoswyddZy/UDyitPx6cAlOnkpjHJ2Wgvk2IrpFQq44rgCBlEJeOHgDZvXAbzp+nDObj2DW+2GPPPWC4x2yIBJxzPYSMZCuLsXaRYRENf1IYn0IVh8/hos8lph4egCP6t/4ZQhi3vnPyJK2QCxi6XZRjmf1myTYKOUNJjt9+CbOr7w09yPpjvdeF8SRpWJ/yE+7rzw3N4PcXb+gm3vT3Ip/B8WLIzAzMJqFJU648XhcRRh9JD2iUnzlglPKFNQ4ukZVhhamYDu6c+w1KUb0THzufO2HKZuiqAeubHsJJsEx/dGJGdUiAyd+/BuXY3CF1n4czYfYpXy7FaxF58azwvFe5PgFlkt2KTrcXKlNDe0LmHtsDQoq2hw2XBvBNmdpnWNUpyx8yW56Ttz+U5f7L4Wi7e1NuicG4X25h04/6sKzqUNePZdgZ6a3cNpz5FkM+cqzi9ZgPfRstD2tSPLioUIL/HmthRp2jzzB7TfnaDfn5sE43AbNjdT4jRugO/jChJ5FYaqMwFo8v5LSRV5Zr/nXsakkhm4mZ9Ed2Zoc/j1ClruPxaKYXJ4IhFIeyWfYUhnED2/Phx1386R1vE0GLAPLAxmoufFE/SuuA2r7kHI+tCJlrhtkNZQYftVqtjUMwVrxm+DKkbzb/szNLVHGlNzLmPJog0Yev0xfL8/wXj3GlqiHobYler8SG4yPv1ThRAlS5bN1cPa6z5YrOEv9B6Jx78O9+GYPR7Wk6bCQ/E5TTmnhxijV/TPlCKaHDSFT50XZSdS4td12ZA+fgmhF49hrAHD6EIVYuTsBI89txD+aBY9H+CmT32TsPhcLMScX9CNzxcQWeyLHferkF8fjUH1NYhdIwtvaWtWej2Ly10+Y+S4tegKM+S8jj40i2Sid3+7Wf+HJkRdd+baWmleFF8Fxfe9VBjjiE8FhDyVvXzpSjlO1NTAZt101r8/mKv/twwnB7iz+7caKmabUSVrz1o+EShZlENDD3ogceVfJFhPRFK7PfJeBJLz7FaKmebMs7MO40atBmfv2Y0fVi1I1jkq7NjtIdjquKPooCH9EhXhi64xsGgX5a5Z1/BX0g+TQ3xh5pFCtYEyqA3fyRhfhyV/LJjH1aCtfzuWGSlyWFUauekYoENVT/Cd3IK/IlehFu1IWt91UfF2DhLWS7D/OUese3yS1k9+h+8/xYSkCQ8Q3BZNWfHFkMs7Q+qWfWaQkyS5RaY0z30/1tytw9uhclAJChE8u72F4EOaKF54ltqVGH7Ro5G2bBX6AzJxwj8MY/7NQWrpK1yfnQ7LYjvWX9oBr8W1tO7SWXpr9hU/qzPh2VeA8AVSrLy0haTHRuGXoM2duWP53up60ioKx8TOWHx5MpysxXqF0z6/KMFEgisffKH6VydQOEIEIZ8ukapLBbzGarDKuhwqe74Mw3bnkFXVXHKzFqe7bs1UGD4Dg60NsVViJ98KycaQlQm0ZFDoQJe/hFVrCq4aGXD4pDlk37GQtr68iNv1S1Far4mK8nt4kDAYp5QKMefgLyQ8qkZZaRQ5FU7CGOdeHN0Vg81myTQkZ6LQ6GSMnnBRNpY8gb4dC/Ft4hzO2LAFNbVPkDhvAustyUKm02jsu5pKl5J1sPbNKrwxK0CsvA3br1yD7aeOCdd79yD5tAly8y9RhlggjXrqitlHHqJ2uzotrDGgIPcgYXx2Elwn1EGmL4B8Q81YAjepaOUT4djvAnxzcGAjSxu4p1hTXWoDHfHQ5fIkK1gc0CGZzYV4WjCbxs0a6AWTy+CcQpIpW41tp3XgdFwJvvGT6EH0CU4x1aY86Qv0VPG3UHByPBolqtC38R3SuuJwqCYG/tFR9Lf5BQUbm8I75yu9Md+N6eIE7ZcLsaL0IMKfJCA0ukZ4ayqPXZJFdOPWeorpc6Yt6prU9/oGdcyxQ2DUBoiU/Id89wpoqdmA8iRxWK0CAUG26B4xE1I7/QXFdYO4aoUnVisFYPSr2zR/1VIO8fpEN+RT8FHBHKkV5pRdGERmNaHCiNfr4RYvT/HaoHuRkSiTk4TS4UgyVPfD6fudyLLYhKSRQ9h7hQUsF5yGVOYpejMuEfm2jRgx0CYjE4/DRGwwtVwbjqGmZ7E2IEVQ3veHgip+UGeDLAqSpNhrXzx0TYcgYkoz+kvskaZ3mpM1/OiP60YcTzNHfOwt4fY9HcS099KCl0rcXNdI83q1USGbiOjoWeiS2YO68I349fBfbJYicrg6DGUlq4W2Z17YMkEPwSb2QoVNF1mqVEMxMoCKitIQv1aH1vlfECI6ApB48q+gi6FIbnCjxMNn4TYsFCU7hyAodztkypbA32c3nQhJw/A9J8hURF3o3zcIGn9ThfL4n3S1Igt9XxRp20l9WOrq0/UbiQNtMQgwS4SW7HLESIQKgy6OJKO8cjirBZBMlJNQluRLUlqOdCO6FCLX/PD6/gshSyZAaPA5QatfzidJQxFq4x9mgzuOC4e3/sQhmXrKiXmHeZ4imBYjit8f5grprudp64TfyD4vRS3Zd4QNRcrC2SGaKCgxI6WAcZS1f6ClS50GfuQODR0vRX/OXIF9mhI0K7yEu+a5lBd6FCUaHfQz2hAt8aL4rhssLFviTn4/rqNsQwit1M6nMfes6J7kTCgL0pR7ZbswerEGHk96KFws+0j1RV1Q+f6F/FckInCyNXnl/KY25+MkbniGZKPiaUPKMRTql5G6qTXaf5cJkRLuqL8rQe7R55EY/xJ1UWIwOHYAt5L76bmKAdWdHi1McfZF8VwbGM9Yj5/FTOXig1Bxcx/V3ZBAbn0OtfxqpAUHFfB/7qJauA==</binary>
</binaryDataArray>
</binaryDataArrayList>
</spectrum>
<spectrum index="5" id="scan=6" defaultArrayLength="1378">
<cvParam cvRef="MS" accession="MS:1000130" name="positive scan"/>
<cvParam cvRef="MS" accession="MS:1000579" name="MS1 spectrum"/>
<cvParam cvRef="MS" accession="MS:1000127" name="centroid spectrum"/>
<cvParam cvRef="MS" accession="MS:1000285" name="total ion current" value="6671417.80369568"/>
<cvParam cvRef="MS" accession="MS:1000504" name="base peak m/z" value="640.65893555" unitCvRef="MS" unitAccession="MS:1000040" unitName="m/z"/>
<cvParam cvRef="MS" accession="MS:1000505" name="base peak intensity" value="22441.50195313" unitCvRef="MS" unitAccession="MS:1000131" unitName="number of counts"/>
<cvParam cvRef="MS" accession="MS:1000511" name="ms level" value="1"/>
<cvParam cvRef="MS" accession="MS:1000527" name="highest observed m/z" value="1299.34521484" unitCvRef="MS" unitAccession="MS:1000040" unitName="m/z"/>
<cvParam cvRef="MS" accession="MS:1000528" name="lowest observed m/z" value="400.16961670" unitCvRef="MS" unitAccession="MS:1000040" unitName="m/z"/>
<scanList count="1">
<cvParam cvRef="MS" accession="MS:1000795" name="no combination"/>
<scan instrumentConfigurationRef="instrument">
<cvParam cvRef="MS" accession="MS:1000016" name="scan start time" value="0.121116" unitCvRef="UO" unitAccession="UO:0000031" unitName="minute"/>
</scan>
</scanList>
<binaryDataArrayList count="2">
<binaryDataArray encodedLength="6444">
<cvParam cvRef="MS" accession="MS:1000574" name="zlib compression"/>
<cvParam cvRef="MS" accession="MS:1000514" name="m/z array" value="" unitCvRef="MS" unitAccession="MS:1000040" unitName="m/z"/>
<cvParam cvRef="MS" accession="MS:1000521" name="32-bit float"/>
<binary>eNoN12lcCFgXx/EkpVCpUGmhQqVIqxaV7q9UUqKikFSWFolCJWkT7alslYRhjG1MlocsgyGUJaExpEGEhhTJUvL04n6+95x398X9n885PeyGOB95Q6wtuCEmV98Q9QNvip+qN8WdDTdF+t6b4szHm+KiTo1Y61kjGtbXiNtXa8Re6Vrhqlsr7nnVCrWSWhH1pFa09b8llk67JZ6suSWq226JWNXbonLNbfH8r9tCYsgd8crsjpBMvyNOH7ojKtruiLHxd8X563dF0Y+7IlG/TkhE1InUvDox5u86Mbq3TryLvCdG/XpP/NN1TxweUy9UVtcLuR31QuJ4vTAfcl882nRf/HL9vrj3477YM+6BOFfwQDz6q8/hD0WM5UMhF/lQXNz9UMRdeyg+fHwo/jepQVxIbBB1ZxtEk+7f4q8Tf4sP0o/EifGPROO6R8Lx0COx9vojcfTzI6Fn/I94vfofofj7PyKg4x/hMP6xiLJ5LPw2PhZKLx+Lc7pPhNnSJ+JS3hPR/fWJcDVqFKHxjcK9pM9PjeKW7lNh5PRU9M94Kqr2PhUz254KNdUmURzVJOb/0STGv2sS7b1N4hfjf0XPxn/F+oP/CguFZ2Kl7jMxL/GZuH3+mWjvfCYmaz4XazKeC5mS50LhxXPRqfVCdMS+EDrnX4jody/Ep+BmIXeqWfR8bhZ5Ki9F26SXomHtS5HysU/DV2J00itx6fwrkd/zSpjotYgToS1iU36LyL/QIlx6W8Rbs9fibsJrcepWn99fi0tGb8Tk1W+ExPU3YmrbG6Gu91Y8Sn4r3Ha+FeG1b8X9L2/F9LJWoXeqVZxtahVT1v0nHv/+n/Bo/U9cW/1OfO54JyrmvhdNJ9+LumFtonxym6jOaROalW1ieHubMJv3QZjmfRBT930Qs5o/iPSB7aLvpWLvqnZhmd0uUhrahWRvu8gb1yEOLeoQp7d1iM7jHeLrhw5hF/pRVFZ/FJ69H0Xwgk8iPPuTaC//JKwlO4XliE7hu6xTPCnpFD0dnSJz1WcR8+6z+Da/S+zJ7BJWT7tEoOoXUTXnizBd90V8bP4iElW/iq/1X0WI0jdRMfWb6Mz4Jlq7vwm90d9F46rv4sWh7+Lg++9inE232BvfLSQKukVZVbf4NKBH3LbuEVWre8Teiz2i83mPcI39Id7v/CGCD/0Qlzp+CHXRKwjuFSMv9Io17b2iRuunyFr+U9xI/Cn+/PhTvBkqgb6DBP/6STArUYK2OglCZftho9yPP536ccGrH1fj+uG4tR8Sl/qxtqsfDRaSvPeW5OgZSYJeS9L2U5Jm+/6kB/bnz/j+XPi1P/vP9efS0/7o/OjPDw0p9I2lGO4rRXmMFI3HpND6R4q2LinkJg1g59oB9KQMYPK+AYSdGUB0f2k8h0vT5SBN40JpEhOkSdspzaXr0lz5Is2HITI8mClDe4IMVw/KUN0sw/kfMvhNH4hl2ECWnRqIauNAtg2S5c9RsrSbyrIjTBbnFFneVcjiUSnLsnpZpvbK0qQqR8xEOT7NleNtqhx2v8lh/D85eu7JceKzHA3Kg/ihOwj9qYNo9x1ES8QgDHIHoXNgECU3+/ofBlGkN5hwt8FELhmM5LrBFJ4cTP/WwQwdMoTHdkPYEjWER/8bQl3dEIb1lyfKRZ7sWfKoJcizIEOepn3ytJzts1Oea4YKPECB0MUKSG9VwPmYAu/uKzC1W4G18ooEmytyfoYic2MVcdqgSMVORQpvK5LQpUiZ6VA6nYfSuHIo7VuHUn55KMceDkW7ayg+Lko4r1KiPVEJ+f8p8bhRifMflYgeqcwLa2U6fJW5F6uMWakyT/5Q5u5lZS79o4yEnAo+WipkTVKhZqEK3hkqbN2rQtdVFRL/VkHijQpPBg/jvOMwDgcMY0LqMFbuHYbT5WGUPRuGZ9cwsuSGY20+nN5ZwwlcO5zyvOF4dg4nWWUEXzVG8J/FCDp8RuCVOoL1O0dQc3oEH5pHMLGfKkfGqKJpqYqxsyrHVqgyrUqVtlZVdKTU2KCpRtxUNXJy1Lh4Uo2KBjVkPqthqqlOkK06Dxark/KnOrM/qaPVfySSniOZd3QkifUjsRypwXw7DUIWanAgSgOJdA0KbmiQVqfB4E4NVNQ0Ef6aJCZpsqtQk5ZTmkg+1uTcJ02yTLW446iFQoAWSbFaJBzt86IWmc+0aO3Wwl1BG0NDbUqdtGkP1sYpSRuf37UZc1Ubk5faOHzXxshwFL9NGUWY/yg0V47iZNkoIv4YheuTUbhIjkbKcDQ1zqOpTR5N1YnRXLo3ml1tfSrpkKinQ5qTDgbBOjSm67B9lw4rT+jQ76IOfwzQpcNaF2VPXSYl6DLztC5nX+gS16vLYw095prr0eynh+VyPdxz9Uj4Uw+JG3rY/KeHleYY8kzHUL54DIczxjDhrzFceTAGm/5jOT5mLFdnjMU1aCwmlWO52DCWDulxqBqPwy5+HHtKxnHpyDiWVY/j6JtxfB+hT5SFPte89Uleps+0TfoE7tDH6JQ+1TX61HfpUzbSACVvA27MM6BrtQG3dhlQc8aA+Q8MaG83oNHIEKVSQ+YcNaS60ZCSTkNyLcfjNX086QvHU5kyntz94zlUM55ffoxns7oRM4URL737TqQRCVlGnP7FiKAaI9JbjLiiY4yqnTEaYca8TDEm9bAxR+4YU6k8gQLbCSTPmIBJ3AQubZvAi98mYPd8AjN1JlI3cSLT/CcyaudEZldPZH3zROT6mXDSzIQ9M0w4Fm3CkgITLh414XyNCUdemjCw3YRGrUm0hE3Cb/skLp+dxIRbk3jw7yQquyYx18AUBSdTNHxNMQw3JS/TlOsXTKl4aMqJn6aUG5qRHmCG7eY+S8xwuWLGz2dm3DIyx8PFnPn+5tglm3P6oDnPTpgz6b45Fa/NuSNngetYCxytLbCcZYFzjgW9v1jQecGC1lcWNA2w5M1ISy6ZW3LH1ZI1KZac2WaJ8QVLiuot6ZK2YoKOFbH2VqyPtmJythWKx636st+Kip9W1ClNxs5wMrhNxjlkMvGpk6k9PJk1TyfT2jGZGAVrLoRaE5Rmzb7j1ryrtebge2ukhtigYWUDC2yYmWFD1q82SF23weSNDacH2NI70pYka1uk1tqiv8+W8ipbgtpsKVWwI0fHDjVnO8bOs+PKDjs6ztjxoNGOvT125KlNod1hChJRU3A8PQX7N1OoGWqPh6E9VY72GPjbs3SFPdWb7Om5Zs/8DnsKBjsQpObAQOHAH74OtEc4cKLIgQ+HHThY48DPVgf0fjhwzMqRk+6OuIY6orOx777dEZlaR2w+O5I8ayqn4qaiv3Uq7ZenUtw8ldTeqUQrOnHW2IlD6U4MP+nErdtOJH92wk9TYGQvuBIm2FohsLwpiHsh8BgAB9Tgizk8WAaFieC5Czrr++6vYZG8M3LazmhNcSYt0ZnjW505cM6ZMXed+e+NM1WmLtjMdWFCpAt6O13QPu7C6WsuDGt2oe6HC+9GTyPZcRpePtPQip9GbPE0JI5Oo/ryNKwUXClY7MqhYleSrrmS/NEVdWk3tEzcGDzFjSo3N8JXuPGsxA2D6254PnYjosuNl4ruxJu6UzbDHZa6o7vFnV2V7vS/4c6YZndeSk7HXG063ebTCfSZjnrUdOz3TWfHqemkv5pOlLwH1VYe3Pb04OwqD37J9uDxbx6U3/YgscWDjUozsLOZgZ/PDFJXzaA1bwblF2cQZe1J+BJPBqZ5Il3sielRTxKfetLZ6cluMy9aXLywWu7FoQQvHu3xouysF0pvvRg+bCYzjWcy0HsmTmtncj17JjWfZhI22JusUd40OHojFezNuXhvLu33pvOVNzXfvXEZNotHZrMwCZxFZNQsVP+YxZnWWZR+nUWgwmzaJ86mzmk2ZbNnMztmNjcyZiN5bTYrPs/mX2kfXmj79P1XH36b4YPiUh8GJ/hwZZcPt6t9kKrzQb/Vh71mvpyy82VsgC+RSb6obfGl9ZwvsQ19vvGlRcqP8Il+LJnmx8cYP66l+jFnlx9ZzX5kDJjD+ZFz0LGfQ9WcObinz0GmaA4prXNQVplLpOFc5N3mcnHfXH6tn8uW93NJHOTPt3H+2Lv4Yxrgz4s0f8pK/JlU7U/V3/486PYnTjeAMv8AfLID2H00gN/vBODaHsAT43lc9pzH+dB5PMqZR+/ZeUR/nYe16nyaLeeT5DGf6uj5vMycz9S/5lPYMp+hAxdwfuwCAuctoCVhAQWFC5A+tICq2j7lA9HUCOSKRSCBMwIJCgtk2Z5ATjYE4vo5kIf6Czk0dyHrly+kq2Ah664spPf+QpJ6FhKoHsS/7kGMCgrCaFsQFqeDOPM8iAM9QXiNWESv2SIM3BbxV9gi1m9exJuDi2h/u4j7/YJpGR1Me3EwpUeDkfozmNT6YEreBuM+OARvqxCUPEK4ERbCx4wQqkpCWFEZQundEC5LhlLpGMqUpaGoZoWy4Fgo3nWhfOrsq9UW82D8YjbNW8yZFYsxzlrMmP2LsbyyGN0BSygzWELXoiW8TlnC9/IlfKtcgo7+UnSdl2IQspS2oqU0HVqKZe1STj5eymz9ZZRNW0buzGXkFy/D6OwyXjxdxm+6YWxxDSMzOoy4zDB0Doex40YY8irhnNUK75th4fwdEo7ipnDaa8JZ2BKOsWQENcMj+DYhgu6ACLJWRTC0IILI3RHsk43E0CySc86RbF4YScPKSFKz++qLkVxsj8RGbzmHXZdTH7ycUeuXk3x6Ofc+LidVIYpRhlGoO0dhFRJFVVwUKSeiiLscxbemKKx7o1hkuAJF7xUcXLwC2T0rMK5ZgZ50dN98iuaIbTTOEdHkZkTTWRGNeBrNivfRtGusJMRmJcJ3Je+DV6J7dCXT61eiOXQVt+euYuW6VWgdWkXOhVUcerqKwR2rCBkZQ6FZDB/cYjCPiqFzSwzjb8Zg0hrDSolYNLRjaaDPkFh0NsViezwW/+exCJ3VqHqsJiF1NcebVhP1dTW/sIZh0WvQyVpDw4E1bLy3BlWFtajMW8ubmrUc617LPoc4vBbEIZUaR8neOGxPxfGwI44I+Xg2G8bzfFI8DoHxGMXE07U/Hte/4tndHI/Eu3hkZRPIME7gdUgCO1MSWH0wgdwbCcx7lsAzmXVYqK5jYtQ6NB6u43XbOs6NTOSlbSK2voksPpBIwYVEZjcnUvI1kTHy6/nmt57PietJ3LEemY71WCglscQsidu+SdyLTMK3LomUj0nMkdnAlnEb0Jq6AW2vDRzJ38CX+g04v9qA+9cNrBuYzIXhyUS6JGO3IJnkNclo5ydDSTK/nkjmY2My+t+SudWbjPmIFLYZpSCcU7Cdm0JTcApe5Sl9szyF376mUCybSqd6KrVjU8lySKVkaSqVCaksLUhFtTSVliup+DX01Z2ppH9LRVYxjXS9NAod07CJSKMqOQ3d/DQ89qT1ZW4aBVfTUG5Oo/59Gj09aSQNSmeZdjoVRukU26Yj4ZrOq7x0qvemk1iVzrun6UR0p9M5YiPqWhvpdt6IbP5G8so30nt8I7lXN7KveSNdHzYyqncjqaoZmE3PICs0g8qkDG7lZtBTlsGRI329OxlUfMlgtsomwnU2key9ia9LNmGftomuM5uoqN7EjvZNRI/YzGvLzTwJ3kxX8mZOlvR5dDOc28yv9zYjI5NJumomDrqZJNtmIhGY2Zf1mdwty+T9gUzOnM7k5KVMTv+dyfz/MjH9lknLwCzUNbPYa52FhH0WL+dnUZmahVxRFofLsvryMIv70tmka2RTZZhNUGw2L1OzCS3NpvZcNhK12YT/nU39m2zCpHOQHJNDilEOcbY5OLnmkLw6h4ItOSytzCFLI5eT+rlkT81ljV8uNttzUTyTy/G6XBY155KjnEeFdh5ffPI4EJTHosg89uXnoWWRz8U5+Uxekd+31+ez7GI+AbX5lL/NR0mhALnRBcwMLyAyeAvSK7aQk72FFdu28L1yC1/at/BYspD1ioXMMixksXsheVGF3EovZNW+Ql4fK8TkbiHSA4oIMi7CURT17QtFPAso4ntKERJ5RazcVUTr7SKstYp5bFhMrGkxLi7FyMUUo7W9mO6XxSj338p5ja3oB29lVdJW/A5vxejCVpRubqWpu0/ZbSiM3kbClG3kuG4jY+827N5uo/zzNpoMthMzaztnl23HJWE76pu2o39gO1pDd2BrvAMnrx0Ub9/BhOM7+F61g0bVnezZs5M3+3ei9XQn8yVKCNIpITigBJWCEqx2lSB/ogSleyXUPy6hTqMUjRmlpIeW0pNSyqPcUobfKaWzoRTr1lKC5MrYH1jGxrAyLqwuQzGtjMK8MjyPliFzrgyJZ2Uckt/Ffr9dRMbtYvjWXWy+uIuAj7sIsignKL+ctbXljH1QzhK73cwK2o1B1262Z1UQuL2C7JoKBnZVEBy1hyrnvQyO2Mv/AXEBCeY=</binary>
</binaryDataArray>
<binaryDataArray encodedLength="6676">
<cvParam cvRef="MS" accession="MS:1000574" name="zlib compression"/>
<cvParam cvRef="MS" accession="MS:1000515" name="intensity array" value="" unitCvRef="MS" unitAccession="MS:1000131" unitName="number of counts"/>
<cvParam cvRef="MS" accession="MS:1000521" name="32-bit float"/>
<binary>eNoNlwdXyA0YxUlRqWiIjJZCkaYREv2f+xRpISurUkmEbEqpNIWEqFSiUmmg0jailFWJJEkDkVVGst7XJ7jn3HPPvb/7d04oKgyiMNpsOmImNGBwvCYXTI2hHYsn8dTRIyEVvhSVgaq88JYRVn5VYqM/5Riy8DRbQAre7v5oeRvIoWOmQOvJXIiqyWD5yDq8FoZxj4EfdqzczD/0xnBfx25uMhDl4zaTuS0wj4a4HsCF4C6s0vbDwSBt1l/6SjDdKM4LNALg73QTGpJ+KI92YcenlVg9WJVjg1+gffoqXuD4jWwLe4QHhTa8osWQtTPDadbssxSXqog1ew/ggMoH/Fn+HW8SPtLqN1HISpVH29ssqPW+g+s2SbjMsoGzhR6G/aqnnsDXyKw34KsDRFj81ChW8ziFSC9vynsszUWuxGkSFuxVr8vCjARMcT+BqKq5VPpoNkdVB8JP/yP0b0jytaR2RJyV4XcTspDor8W3f4ylCz/70D3KA9ZnjSA6X4r9PU9R//7noFbVhHFDHmLPx0Ucaq/N8Z26iJJjJA3bAetdJLiWa/Ks1uVItH6EV5HvUKtkwFH6I2G5/SQOyAWRx5QAFNsasLdrAG6e84DDYS14Xn6NkBqBl0V/Q8OOSiqbVi4ce2rB8cuy4PMiEUkphfA9GYG3MnewsGkcSYj155qZRqx0MgFaRWGw3EE4v1qTFww2hm9JMn6dDMH2wWZ8740cHtfloE40ANZ/JnHh0VnY1GrKKwsi8TccfDFYwB624OdrUrHpKGG5UzK2RxpD9lUCMkvGoe1cPfktDMTB6bOErAf7aUFXMu1LNuTCtJls3q3GOfJA4NoMNJfUofW8Ei+134xW40tUrD+bXa17kC6piXbZg1j/ehVe7ZpNKnU6XC82hu2pDLXj5rHDa2V+7JwP+Y/naN+WeEzNSaHgBx9hnzodRzeL8tSfnRCuBWL4b380KtYgeaEWRXRIofHFYnQ+M4GnSQB3KN0Wqjz7KM3mKwy67ODToouK2Cc4pDhNiMjJpJbcCJwsHcwlBfuQ5l0MhxvjKFpyDBQ1PBHnqsoxw+vxyc4M9b9zSKZsMLdRBYpX5pD5Cwc2CNRi6bAKqvTOxgQxE96t+Rp7jMVYW+sQXXDUxPeFLtRe8hwyBwLx/Fs5HmyJQL2INDtEjoSfcQGsVJMEo5CbqF50mk5uqTG7mibG6ZWXITbrD01Ki0XMP++mB52D2Y9+fNElk/Tvn4ODSy5kT9nDWNEePzfJ8Le9OfC5roKMzqH8eegq3muvCZGVZRirmkAamRNRvuIXfjashGz4OuQ+UIO0Wis9zsunMyaGLJfwCt0PZXneE2+oJ6VCsvY17t79RX3Hh7J/tzT7jJeC5bABHJlnTeP7a3DIzGLUj9Fjt9J17L4kEzf+af+R1cCnwzcANRU8UBnJD6/kwtfjsvBcLwRnYIHhP2RgemYKNGTDMFY2nKwkPwqTtS+g/VUT6s5O51OTJXBrjAKPHCvJFW+1ob61P1dqXUPfupM0sK4DN3JNeNmHNsxLDERyiwps/S1gfqAB8TsTYThqGaYsfYkroXpcEGcuvLSeyq3aGyG3QJ52Nkuy+DRLvF9+gwanq9GHdFccE/KwytkdR/KK6FAN03wJB+gNU+fnHkDnHy9a1vIKAV9WQbVxKk/ts0ReSAJtrZ3MKdOjWbF5NBfe8sJrj0tC45dH2OxwAksm+NPWAmXcS1yG2c9msLtODbkEayJ/4FxElVZRyn1jLtgUC6tfhzHfJZoNc3KRcMmYK3yGINlyHgaL1KDMaR1ZxLeTz4sqDPpkDGUnGXhFjeDe+HtC5YDnZg53L2DF69WQkw/Aul0luFvyFUmb5HErdD6uKPvTCQ13HF8nwuOqbtL4gX/xtVeHv92W59GNvRg9M4EMV2ajfctU7HpwjqLqS6HqqMEiSUnw+9lH6r80uUlsCUb+UiBbiXLY7z5GP5sSsTbTgM9lbgelv8CFbzXo2ZotuO92wo9tIZjgAs55IsFY1kth5dloPDsNsgf6kb+rAl35XEgWn/Shp6/Hu+fNQWaxBLsMacL++zlmi5NK4FpWSs0nRNnDPohqND/CZU4Rvm3LxMLeEVipVYiZYyOQfzYT7uMFSrA4Q2NaglDXtpGPm/ohMleVG+Nk+IuGLB6ky/JlaXnYXZnEn2VzoXc6mq0fSdOC7h/40SaF/ouyWbleAV0bRLEi+Tq2L7+LFabdgv59Ac36aXjnaIffqS54+PcuppcbcVRzhJBR8a9vhyojJvGccLRDGl5bvejwQl9M7LeEDIzSKSw7Ulj8rRLm74fw5JQ8TL34CZ8fykPqTC1OWB7BU81SxNtfROTiYyh9PY6PbwuGiNF7nIscAOu9IXBuGc3S6j10Kvcpct6cwtAGZ5wricR48TTsq+rGVVsdnrHiPOmY6OOGvyX37xDHGadYJB8vQPuck7judoVSdi1CTEAn3sUdwaX197ExZi/KL3aicC+gGxdCa4aIQkyYh7Y5/TlzeCP8I/pw/tF4LEluMjPqn4PKsLZ/3VdMBxR84KmviQCf8bxgZS1lz1Tm5rFduJtry8cTjfll7kHo3B/ETmtHcqaiOfc1Z6Bhtz0V207nFjdvUvGxxY7ATKjskxKm7czA9h+p8JHQ4hm35tHOvZnCpcIQMngmiQ+7RPm/yFGc1D0MytP/o9d2zwWZz8P58Zxp0NRU4phLw1nWtpTebtXFAdWtlCx3FLqh/fA2PgFh5vehPuUU9gxMxO3B3VhuOg/RSyWgOHQga1/Roetd78liczAnmTQgcZY0m96wwbG2raRT1SeoRhhwc6oUS3c9otOK86C25wqUzAR62x2MutOn2evDdHjRCta63IkvYzQw0T0bU2dI8OtiT9afeQ7XAy8K3t1NUN65F3f6XGmDRy5awp0g59iCoQoqHL/rPKbbSpFyTg3ENUXoWb9OmjVsBHRHLGGVA3NgMLIPddWieGV6AJZ1W2m2XRAM37/B+um+qLx3E7/Us8hLaQHrvrfF2045Vk4uFWZKPELbH2VWjB3EGuMfITIqG07bpPlIDjjtsSjG2ojASUoHlwuKoJ25lD1rXgq9//L6osWXzo7+gT0v9mBW0yhM/hDJDzLrkdGTigalWDxaN5R90yrM3L0+oyh3AkcfEuGQHcPRdlWUS8+HQHqcKgqdjODasgwWy19S2s9BmCVvzxoz3+D7PnW+M+c6bE17zQLN9LhvYDu23UzE5Z0JWOMrhuO9EhwyaTNWKfTD0t+5dG2GMXTtjiA4sUDYc+grNuSJsE2TDIKud+PhhWukJ2aMrHg7/jRyKNa1vIDJBRGe6VEhTPZ148jfMyh09UNYdKyAjGgIpLo8sJNu0ppltyg38CaUvmzADsehJJeUjvazscJi/2A4l5yi7EORNDfbEfrZKly0fQT/WBGDvPd5uGz4AukL7+GVbiiKhsrx+0RJlEyoogVGivgvOwzL1l+n/mr9MWfrLaFNTpWr/K5C2LcW8tXmPMLFiRdN2oa0p3owzM9Hb4s/BmxX5hedCTiinIMb3Ij0Th3kJTeT6LAA6I0Sg27rFZifGsCDH0uR/dofQtz7JN6p745dG25hbj8dtl7+Bg29c4g2rID+6OtC19y1wtiqUjpvloiHWUNYwj8czzbPp1uLNkL3whBsnivD5/cJ2D+cMdFMhQN75FCj3or2sB34qXQDA3RkKc3gJYziJKG56zCv3hyEuaE6KL5nC+mCVBgEm/IAn8lsNaUH3nOuofp5AI69iqVs6S668msCR65wE7b/dYSu/RX8vj8PhwINMCLfi4+djsa2JEnyHpkO/b4jeGu0DCurx3Ht0xBe+GAbpzvupsD+jui82oxR6mux6c4WxF5ygYVmHApdD+LBMCWcbfbnjPllqP9egFb1IvipN9CEgfrCpO5C/FexGzJYBMNpGzHOTZLXusdBwVUDl7e9odKbG/BqtC2llFXQvXQRznp7BvzwLGYMEGWlOzXIu70LDo5O7HL0Ff2xXMFeVjPop+sH2qo2ke9p5yAragqn1+VjwggxeH1rhuzz73ghnkqFylpkO+UqLJyrcLjjD07IxiPF8gfFuXpgkJ4D7lY5Y743sZeuIc7Jq+OsTiniVq+BW0suzpj54+Dej7RsUBVY9x5tPFYMJ6tEzJX6Qs7no9gxexoPup8EM4m/NFZ3KFd7ncbxWR58eFQlJLqn8Mh5Hbglaci1R9NRLavGn3dnIWKOMb/dOB5P/DYKVlprwFN0cXvpM+SGDefnWtdxWSdN+CShjV/zn1FC8RIyNQlDNQ3iz5/cqf/Py8QKv8jBtRQLP0ejtL0Elclq7Lv/PPxtriHNOYSqHZ+i6aEZ+4o9pWnrb5N/RwC+dh/BxX1dwiL9gxCr2Yn366P5aqQ4WmsOUGW/RtzJksKiy8Mpe+5CPLYTRZftAM5an0rhHT6UdiwHf22ksCdQBtPP+mNDxSicC9fHkJYv0Iv0hluZPQvCLYi7jcaigBnoaTLDsrqVWNW6CvOb8qk0xgEX39/EnxgTfD3mQHW/jHAmzhe+1iJI2dOMTKe/WCdfjl1DVen8sXgobj6N1uUR+BqTD/N+hMkB2fgjdxDJz95g4qZo2r/DAs3Ox8nLZYBgVzSQp5VtQL1JCjRS19OZ6nYMiU2An5oo3l3zg9okUwoWyrBN7C4N6W2Gg6s4PE4GI+Z+A5r0vUjmy0Q2mqOCe49FhdXHXtOQ7z4ILNlI+0QNEWdkibTYPIQ310Gl8wQtHpMBn3f/GF17PCyLzdDPzp8XF5yBgYgfVstY47T+VHq5NJQk3Zx52ZNimhQzjO88WUJ+8p7U6JlPOfFToaASRnq3BvMUh/GI/BDL/1mfos5cR3IS/4Pfg19gy/GdtC02hdveBJLGo8l80K2E1I/KCl0p4hxotxjFPSeobcR1GCm+xi2/ffibaoLUeUfJtqGTCmU/kFtuN3lvGIjyJ1bYo8Z0J3UibSuox7jWjTB8OJyj3xylH0/SsGa4NukfG8m3DSowK/wNbb5TRnn7vlA/nxR4PsnExVoZfLw2mq48q0DWTCVcW3CKRvU2IbfGBRluL//9CBV4Fv1HjVGLMeT3VzKPSIaDUy96zb9CcvYJ2qRihTpTfRa1q8YJDT/sCriN3eUNGJj2AU8PD+DYiodIMrxF1f4LYDu5Al1zorBp4Hpqnj0IE2aEsEzUNbxxmcAVC9RodD9nKla4gcMu3zDs2XTK9/yNgjvtUND+D5YLz2B2gzbsvyrQ20X5dP7SMbzviKDvwa1UbfobUR0GaFxrjrDLVpyxzAr5dUSHJIvg3a8dkRmxsHF4if2qRaR4ogoW0RdQeyoUrp7hdB/R1JN3l+r/y8W64TbCpXInwaZEnrVW7EbQZE0eZvYG0TtGQHyKL5L0XHDn71nkDg1GZYwuOWUW0bw9f2CZPQROY9VphmID3hukIkW5QYgNekKmHQm4E+VMH+/UC/UN+zExeyCp1YtjUI4xbQp1xod9WVQYORVHdpnTppC7NNfXgg53OGLB4TB6ImdFtiZacHppRzuM8mm82WCWDf0MNj2NndUZCB5eQbeXzqBod0l8v6ZMouXpkP17iKa3plHwoipKuPuMNKujaK3SWWyxCSXV9ZHksV2VD9SAzHI/0r41BshoHYOxuTPgJy6K2yNFBPv69yijPtqvRxg3+TY0rm5H6LwdUK19KeT76NKef0zwpzQHMunZ1KYojbfagZBNU8e9Mm/6WZqAWpsCend0LTKKh0EqsJe+Oe5AYP8gQSF8AzboK6NQJIM2qlnAbFsHdEzG0cAAL7pxdQA2bqqgV7+cqCQwAP5+wbhoYoX46nCsC9woFM4ajNBZp4Tzqsr4NHYNVfb4I+O2AbVJ6PDyXRJC6JP96B3hhfPJrSTauBq9AT1CrE4WBcj921OFcOrSakeeghT2XbKBV44JeZS74+fypzCZMox1ioxx984RDGwGfV+8iUQq9ZHia4c47zASOzIfGctleel3QGtiIfk4PKbXyaE4eW88tvuOERZFHcObzvU4PsUTn3r0qPf0N3J7pgy3yEZytzSCi+dRLMQd5EzThLdMsTD2H8P3pfig6lojuajkUmjxEnwwF6VVxsvxquUBHbUtpp+3B2OoShimns4jg6WS3KOSCh35YTCyGofUrRGUND6GXLMmEy3UZxfLMGyyjscSq++4PUKaZtk54/G3I4JFXR35N4RS3PYyCGrDIF4agNr59+CUWUztkQfQL9OZthQF0sO5xeQlW0YW712FiloGPQ5CdNlBGv1zA64WbyD17nyySU7FbPVIKoq8IEw60COIODeRkepl3HR1E6a2f8Qq8sXfqC7Bu+EcbYnqT0cUxQR9jw8kts6BXr7qoytdo3iCRC2lnLHFc+U+2nx3LhQnpqDarkEwOXwEE/SXk6VEBCYVBZGZqAMyhUyU19igN8icVuo6QMTjCmXYfBKqC58Jk+u68erBJfr5j9H8vxXS3rI2emRqhKa7J+mik5XQO+IlNj22EDy8l1N7tCSEtUG0pMaQeq8fgXiyGkas3AiJCXkY53mIlLRrSem6Cp6rj6eY/YepzH6OsCBsLdX7szBi4nek/OlAUFUEZa4tFJ5/W4zo8mgKPRxDIdYrhHVmmejaGk/KVZroG3gUK6ov08p3ZYK5ddC/rx5M2569I+N54cL/HXxXmg==</binary>
</binaryDataArray>
</binaryDataArrayList>
</spectrum>
<spectrum index="6" id="scan=7" defaultArrayLength="1365">
<cvParam cvRef="MS" accession="MS:1000130" name="positive scan"/>
<cvParam cvRef="MS" accession="MS:1000579" name="MS1 spectrum"/>
<cvParam cvRef="MS" accession="MS:1000127" name="centroid spectrum"/>
<cvParam cvRef="MS" accession="MS:1000285" name="total ion current" value="6891242.43906403"/>
<cvParam cvRef="MS" accession="MS:1000504" name="base peak m/z" value="639.62756348" unitCvRef="MS" unitAccession="MS:1000040" unitName="m/z"/>
<cvParam cvRef="MS" accession="MS:1000505" name="base peak intensity" value="70610.28906250" unitCvRef="MS" unitAccession="MS:1000131" unitName="number of counts"/>
<cvParam cvRef="MS" accession="MS:1000511" name="ms level" value="1"/>
<cvParam cvRef="MS" accession="MS:1000527" name="highest observed m/z" value="1295.33691406" unitCvRef="MS" unitAccession="MS:1000040" unitName="m/z"/>
<cvParam cvRef="MS" accession="MS:1000528" name="lowest observed m/z" value="400.09402466" unitCvRef="MS" unitAccession="MS:1000040" unitName="m/z"/>
<scanList count="1">
<cvParam cvRef="MS" accession="MS:1000795" name="no combination"/>
<scan instrumentConfigurationRef="instrument">
<cvParam cvRef="MS" accession="MS:1000016" name="scan start time" value="0.138217" unitCvRef="UO" unitAccession="UO:0000031" unitName="minute"/>
</scan>
</scanList>
<binaryDataArrayList count="2">
<binaryDataArray encodedLength="6372">
<cvParam cvRef="MS" accession="MS:1000574" name="zlib compression"/>
<cvParam cvRef="MS" accession="MS:1000514" name="m/z array" value="" unitCvRef="MS" unitAccession="MS:1000040" unitName="m/z"/>
<cvParam cvRef="MS" accession="MS:1000521" name="32-bit float"/>
<binary>eNoNlXdcCOgfx1NJpTRQStKgoSGKSkl63pKIFGlJk7SFhkhaWipKysh2d46Q4+76OXvEkZWErJBkpzpE/frj/fqM5/nreT3P85VTqBX3rWuFc1KtyCqvFTYSV4Wd+1URkHlV7JK5JqxMr4n6zGui5/01cVzlXzEl9V+hvP9fQde/QnfCdWEbd11o7L8ucr9dF436N8RYpxsiv+CG2Hz3hhgtUydsy+vEN7mbQsbjpuhNvile/3pTNEnfEjsMbwmvyFtCv+WWcFW/LSQsbgvzgtviye+3xZrBd0Tg2DvibPQdEbe3z7fdEX7D7wo3v7vCZ+tdseztXTHPpF6oh9aLkNp6oaZ+TzyJvSd2XrwnrvZvELdXN4iB2xuETV2DcOpuEFJm90V5/H3hVndfOEk1ivHDGsXOqY1CNbdRlBxvFMmvGsW9SQ9EfNYD8eLOA9Es8VDIWj4UxSsfiqqch+L004eiS+aRKF35SLRWPBLP2x+J1cOaxIWFTcI7s0n4dDcJWbPHQnLNYzHrwGPR/PGxsBn9RJxIfSIkdj0RNbJPxW/jnoo/Fz8VpYVPRd7Lp0JC9plozngm7m5+JhoknwsZn+fCeeNzsVO9WZjSLLxTm8Xgfc3i5vVmkSz9QtTqvhADw16IedUvxL9vXoi76i9F5dSXQnHzS1Hy6qUImfBKmMW8EsHpr4RU+yuhoN8iVsW0iMjKFvGiqUWMMHgtwnJe953La9H+9bW4YdMqvlW0ipGPW8VDmTdCJfiNCN34RpTdeSOqvr4RlkFtYvC2NvHlSpso6m0TQyPeikeFb8WVh29FYO9bcWreO7HmwDsRd/adeNH/vSixei8urXwv1D+9F4rmH4RVwgfRuvODCFL8KGYlfxRJv3wUB85+FP/r/SgGOH8Sx8M/iW87Pokx/T+LWpvPYlHKZ/Hv9c9ihmS7GO/QLoxXtIvzVe3CcsAXcdTti1Bc06e/fRGR576IUrkO4V7YIWb92yHKOzpEg2WnUInqFLOPd4rWJ52iQKlLLPXrEnpFXeLWH12i5XuXiJv/nwiN+E/07P1PDPn2n5DR/CpuFnwVQxq+imca38QvNt/EqOhvorH4mzCo/yakTL+L6rDvIq/gu9ih1y1G2XeLpyu7xe2qbuHwo1tUmfwQa/b8EJu+/xBfDX+K/JSfIuT1TxFv1iMKI3vEsFM9ovp2jyjV7xXL3XqFwYZeYXaoV+R09AoMJLA2kyDcWQLfVAkU/pHg3jMJjvyUYLxqP6RG9SOXfswP7sfz1H6sK+1H77l+dD7vx/ZRkmx1lCQ7QpLiNZJ8K5Lk6G+SSFyUZNRbSUoGSHFmhBRHHKVIKpZiVaUUv5+XYvVrKSI6pJjtIM3WmdKszpHG47w083uk0Tbtz2HH/qwO609PVn8e/tofk5b+DOroj5K6DLcmyeDsIYNCkQxqx2SQbJLB8I0Mlo4D6D4yAIm/B/DnvQE8+TqAI7qynLCVxXG5LI9yZZlwQZbj9/tyPzn6a8kRESyHRJIcVMux67McxSryJFnLs8JPngnZ8iiWytP1jzwRd+VRbpNHXW0gByYOpMBnIKrJAzmzcyAdpwYS+mgggV8G0iqrwLNQBT5vUiChSoHuuwpcfN3XSSiSOkIRXVtFEn0VmZaoyJwyRbYcVcSnVpH8NkUW9R+EmfEgRk8bRPH8QXgkDmLeyUGcaRqEaVcfCkp4jVNCI0iJI4lKLC9U4sROJZ4/UEKuS4kudWWEhTLyc5TRWavM/q3KKJ5Txv6LMv+TVsHIWIV9C1WISVTBMFeFA1Uq3HqkQmynCr5DVBlop4r8IlX2pqhiWKGKXLUqOg2qjOlSpUJuMN+NB9M0ZzAKYYNZmzeYpMrB1J0YzN5ng/mpOoRTVkOYMmcIFcFDCMgYwow/h2BzZQg8HsKdfkNRHTWUK5OHciCzj4qhuP4zlJqGoZz9PJRDMmrUTlbDfroaL4PVOFasRlSVGv7P1Riqpk66pToPZ6jTvlwd60J1Lh1WZ9d1dbTeqDNx0DBSJw3DVAyjzncYFinDKDw3jLSOYfjKarBZW4N7Thp4hWjgvUKD0P0apP6pQcJ9Deo6NbgsrckmO01KYzVRy9VkxS+alNRocqpOE+VmTSb81OQ3s+GkuQ7nRPhwejOHU39yOE13hmPTOZwNI7V4N1mLz15a+C3TQipHi12VWgRd1GLYfS0Uu7XoURzB6iUjqC0eQc/uERz5cwQnHo5g938jaNDRxs1Fm+HLtNmzQxvVo9oo3tYm46s298xHUhE0su/djSS+bCSVF0cypnUk/+seyQUFHaTH6rDDQQfnhTqExOtgt16H1N912FWjw6F6HaZI6WJloMtxW11U3XSJW6pLW5ouMgd0+/boUvufLjXKerw216PDRY8fSXo8KNOj65Aemy/ocfmhHhYdelyw0adyhT5JRX16RJ+nt/XxsRpFm+MoDseOYse2UbRfGoXBq1FYS48m0WQ0zmtGc3fbaPxPjqbp1mjGvx/NZSUDZEwN2OxgwPsYA5xTDHi924C8awakPjbA/JMBshqG5FoactXfkJ4wQ6xyDAnbbEjwYUPqGgzR7zTEfbARTTZGdC4xIrDEiP2HjDhYa4RNhxGrlI0Zb2FMV6wxEunGxP9tzLF2Y84PGkPk3DHIxo3hSPYYUo+Noe3qGAY1jcH86xgwNuHDHBOakk04k29C2xUT2h+YkP7dhEwVU7Q9TJFNMsVtiymPH5qyT8EMRRMzjOaaMdTHDK0EMyaWmaF32oxTd8z48c6Mf2zMCXIyp7XcnPSr5txuNadTaizdamORNBrLh2lj0Z47lotZY6kqHUthzVj23hiL+euxeE2wYG+QBW7bLCg9aEH6FQuSWizQ/G6B+chxSBiNQyVqHAFZ4zi3bxw/G8bxqX0cv2uMp8ezj0Pj6bo3nsn6lmROskQ1wBL5eEuiCvryb5YMuWBJb70lym8tabK1InWhFduWWLF2kxXVR62Iu27FyWdWpHVb4ao3gWdMoCBkAtXrJxBaPoGpf0zAoWkCY6Um4qI/kRbXiWgGT2RZ/kTij0xk1+2JNLVPRF/SGi1Na75EWqOWZ83DI9aEPrBmWKc1fmo2aBnbEDzbBvelNqxNtmHSLzZIfLPhtLYtwUm2dJbbov6HLQ73bTHqtkVSbxLWHpO4lDmJxpJJyFdPwvTaJGKfT2KspB2yKnZo6dph42nHk0A7ekvtmH3EjlH/2HHuvh2xrXZs77Xjloo95fb2iLn2GKywp6HEnh+H7XG9YY/1R3u2q0zGYPxk8pIm899fk1F+PBkvWQdkzB3Q83JAMsoBz+w+v8cB/9MO7HvsQN2AKVweOQWrcVOocJ7C3wlT6NkyhUknp9BwbwrBKo442Tvy1c8R4+WOTM5ypK3GEb12R1y0piJjN5WU8Kk4l0zt+6OmktA4lb+eT8X1+1TMVZxoNnGiPaRPtzmx54wTzs1OrOpxwt2gb4zHC+TSBFX7BWqnBKb3BTbdAvVBcMQCJADTMLA4Cle/wNCfkG05jYGe07iYNI2XBdOIvzWN59+mMcrQmfQ8Z0L+cSa43pkhktN5qTwdebPpDLOdTnnsdEaUT0fy7XR0f0zniroLjlNcOBrngvZaF64fdiHpnAuF71wwmDSDpMQZ2L+cQWU/VyQUXTln5EqrcGVXlCuh+1y5ed6VOx9cKe83k03GM/Fwm4lcyEx2Jc9k59aZaFyeyZ6PM3kzbBZN3rNYkTCLDRWzWHV2FgUNswjv6UPXjSRPN+Rj3Lic58bVX90Iv+xG6Ac3NAfNRnPGbEYsm41x7mw8fpvNyeuzOag4B+/ZczgcOYfSzDl82D2HgEtz6Pk0By8Fd5KM3enCnUPB7vy12p0Pv7vjdcodtQZ3PNrc2Sc7l5O6c5F1mMu7+XPpiJrLrWNzKWuey/oJHih7e2CR50HTJg90Tnhw54kHRu0eFOh6UuPqSVWkJzpJnvws90RUe7L9rSdqXz1JU5pHgvk86mfNIyx9Hqp/z0O7fh4/+s8nxmw+9s7zGbVoPpuK+vyx+UTXz6e9ZX7fnfYiWt+LuCAvuuK98Mz1om6PF72PvfhFeQHztBagKRbQ5LsA2fwFHKlawNqXC1gyxBuJSd6cjPRG709vgj9546vtw19TfYiP8sF7rQ+U+eBwxoedj3x4/dOHIDtf3nn70prqy+jNvsRX+TLnii85j3yxl/ZDUcWPY1Z+nHX3Iz3RD+UtfXrSD9dWP/y7/WiU9mfiOH/Cg/3RXOfP1B3+HK31J2D0QopsFlLnthDp6IU4py+k8eBCQp4tJEEmAIXRAYydHkC6dwDtMQG0ZAVwdmcAAy8EoPM1AJdBi6jUW4TppEVcSVrEz4OLOHZ7EQUfF3FDLhAF3UAuugXyPSSQE1mBPNkXSMSxQJqvBqL5ua83DMJsZhDaIUEkZgfRsi8ImxtByHcGkTMumL/dgnlQEozFyWDS7wTj3hqMa78QnMaHEB4Vwu7KEKqOhfC6NoTU5yGYqYdiaROKWlQoK7aFUlMTiuP9UKJfhCLTGYqkahhDLMNYMCUMveAwruaHIXGwL98IY2hbGNEjFrPAYzGvkheTvHMxpscX8+blYjQllzBQYwk/HJfgMGsJ5+OWcPHEElw7lnBKMpwX+uFYTwmn3j+crqxwwsrDafwrnEf3w7HvDEdrxFLG2C7tm11L0TiwFN/LS0ltXIp611Keq0Qwf3IEK8MieJkZwZVDEeypi+B5SwSGAyNJM4vk8NRIlsZEkpkeyY9LkaxTiuKcQxTJvlGcWB+Fy8kozt6OwvZDFF1y0RzUjebzjGikl/f5jdEE7Y/myeloLF5Gs1U7hkXOMdxPjsF2dwyrDsagfiWGxEGxXLGIZeLMWDojYmkuj6Xmcizb3sQyWy0OAxHH12VxrMmLY2ZVHCZP41CSXkbvuGX8L2AZKfHLOFW6jDMXlzHg8zKOycTTpBlPrEU8BgviiU+IJ+G3eKrOxiP7KR5d/eUcnLmct4HLsd+5nG1nlrPh8XJutC/H33YF5TErkM1eQdLBFSg/W8FZqZUUG6/kxvSVrI5eyeGMlXyuWEnohZW8ub0SD8sEvOYm8Lo6AYm2BKylEjlmnMjImYkEhCTyS1oiG08k4nIhkZcfEnmlnES6bRKr3ZOYVZyEaX0Sd58mYdQvmdO+yeQVJiNTk4zUx2SuSa6iWHdV3/xahUTOKpyrVyF7exVT+6XgqpKCiXMKDhkp3N+TwoBzKdzSXE1ZyGrU9q+m5t1qIvXWsH7aGj6vXUP3pjXU/rqGGplUviunYjc7lSnRqTQXpvJobyrd51PJeJOK6L+Wlelr0a5ei9O9tSzsWouBWhq/Tk4jc0Yapn5pLA1LwzEujaDsNDJ2p9H4dxrPrvSt303jbWsa2+XWcd50HRaL1uGUso5tW9aR8sc66s+tQ+rROrzfreNjzzou6afz0iKdRM90LvunUxqXjmtROg5l6XhXp9P2JJ157emcksggSDEDLbMMcqZkIDErgycRGegmZzCrMAPzIxm0XMqg6UcG9nKZDFLLJNAmkyFLMpm4PBOtoky2VmZy82AmNn9n4lubyY3GTEpbMpH7komjdRZzvLK4HpzFgeVZDFiTxdviLEJ39VGdhcG1LM6/yCKgI4sS7WxMJmQTOi+bj2uzOVnc569lc7Mlm2dt2Sh0ZXMtej2fdq2n9fh6JtasJ7ZpPQqf1yOvlEPOhBwKHXMwDc+hLC+H8H05LL+Zw6dvObTI5xI0Ohdvl1yqvXJRTc8lsyKXq9W5XPuQi6dFHuFOeZwKziOwLo+A73k0qORjr5fPR698vibm86kgH4fd+RjezedaTz5aagWcMC5gwJwCavwLOBpTwIr8Aoy2FCB7uoCEWwXIfCzg9fcCpE02sMZ+A3dcNnC4bAO3qzZw+cwGsms3EG5YiLVlIf6uhWxaU0jzgUKK/ypE6XEf7wv5KlnEEc0i6k2L2CeKOOBRhOSKIjQzijD9pYiYa0U0NBax9ENf312E74BiEsYXU7yqmJ4jxUjcKmbLs2IODN5IfOBGIuI20rtrI5WHNqJ8cyNSTRsp7NlIs9sm6uo2YTGyhACLEjTTSti7sYQO2VJsbEp5QSkS3qXciypF/lgp3l9KibPfzBbXzWRWbqbn5GaSGjZT/2kzqsPKaHMu411SGS83lbFhZxmLfy0jvKEM//Fb+O6yhZbgLYSe3kK3YznhJeVs2F7OPvkK5NUr+KRTQbVdBZXOFRhFVFBfXsGCmxV4tlTgarKV/Kit1B7dytGzW7l0bSu32rZySH8blQnb0Hq8jXDl7Wwfs4PW+Tu4HLUDr+odXL+4A5f7O1jpU4lPSiXW2ZV411WyctVOJn/ZSfDbXUTa7maFy25mn9lNbdtu/g8IG8q8</binary>
</binaryDataArray>
<binaryDataArray encodedLength="6608">
<cvParam cvRef="MS" accession="MS:1000574" name="zlib compression"/>
<cvParam cvRef="MS" accession="MS:1000515" name="intensity array" value="" unitCvRef="MS" unitAccession="MS:1000131" unitName="number of counts"/>
<cvParam cvRef="MS" accession="MS:1000521" name="32-bit float"/>
<binary>eNoNlwc/0A0bhY2MBykkhUTGI8ooSgv1v88tJStNDSkNbVpokJGsqGQlFSGjIqNFT4NUGiq0aKFUlFVektdnOL9zrutMPdaAip7ZuPpnIy/LV0Gj7WL2+GELDzUjHpM1hX99UeW/rM/XJhdj2vaH9Cd3G9t8rcKzb1bs9CYQJuk9CCFbXKgzZVmFXkyVtyfptcv4Wusv3JBUQ318EW5Y1KDbxhi6qwlPX0fjfugniOwbD1UhndQt2mA4aASLrRhO7iOW2zQ527NT7iEWC2nGdwN7Pi2+jp7oBXBzXSfckwrQkz+Y7SSVue69Lkt1NWNU+VWyHxqGuUHL+N1fWRzKK8fnK/sQtdMKu1c6wbLXGBu0J+ByWwV8dKORLLmGfW1FUbkzGJtOh/Cvp4ThwTeJyo/CKb0TlpDjF00anNg1EU/VlvDc5ErqEbGG85sAylowh1UmHcGvxzn42/dMsMuVQtLixzRUKRa7vr5HyOB+eGA9LrUp80EKh84HeS7ZliMMGTmV765JQKv0FWg+iIdS0iY+K9cnZFof5dOq+pCaPYGlyn+ARUU4Z/cQfnnGkip2yXLkHXX+rPCQEq+asVi9JXS/bMR1vRyk/K8SAdvdUDNOEbuGdcLxxUTEdRvD1VKGH+g0kvv9fPTrlWBeeBKUl9cgO/ciKlqC2FGzHeHzpNH6zpJ3qw+H58YjqF/DKA/Jo9PeJ3DvRTKe5V9DdUMGJXqtpk2PXVH55Bs0dDZh6KSbuLkhjC7M8+SGpQfQmx2M6rbn+DT6NU2y1WGuUOQOyR5YtstxSpoWGnU8+Ov8s+i1egafblXW36vJK/6tpSUZxXCs/ELrTnuRWqEhqmzbcWVSMS62M1c77ERyeSvsV++ForMRH0mXB31wH8hRjxscTNk/MRzr7n2gbepj+caQ31SWuAGDAy5QomMXxWp2wbzJHovnKdICJROWERVnu7G9CHycjoNz3mJp3Cb+IveUnPZGYFxPOUanPBFaWtT5ylAxZHWp8YX92Qi0+yn4xcwTSlI3I9RlI7bmH8LFDg+cztJlw1MCSurnM15Kc2fsWN4S8AfGVqvQNuMjHi+9Tl6LtNj9RhtqLo7hCS99ac1BJSQnLaTbJ2yoxv8RTVu5DyVdplRcOoJH5DmjKUyFjEKXo+a4Pkssf0UKrlowGzGR7a/tw4G/E4XYbw8hraPNeeVvodcZizlCLFqe36Zpi27gw5pe1Lqf4P37D2CIUphgrDSYy0bpCEXXDbmyYBBU50ji0bkqvLccxukXgrDi6nO4xYbAsligUUPH8IaEZUg+IYljTR4cF1MDg+xcZElIQ/KCK15VHsYdpUDYfKzFj+t55D+xD8kXneHm911QMaxkK5Mc2nV3CE9edhANyQq893MA7OitEPguSfhHNxdO/vJ854sWWp6a48KnMbzeT5RX1ulxyfuh8O0ex4LCYLZ57yY4bDJhz1favP60LP/n8AqQPEPJvYd5RFc2jdrRitEeC/B6nRge7/+HR9MgnDHVYx3PNEronAn375mU3VGGHPXb+DZjB2lYlFK8sheq3Y2o7VYrvBx8IKf3Gw8Wbce7n0M5t08B07c/hu2lNMjO1YXz6kK4Zh5HSNFJ8NBgmr1DmxXrH5LErfPodepCsVIwXZMT49RHH4Xhc99S1P4kRPrugfnBmewnocDLbHTgNd4I6pXZONffhquTA5GUbIhmkTe01F4bLBkFBNWTfVM0og4nQHltEfW2fyQNVUcsfKDAv9tPIf7GHAyuCof/5QoK0fuJ9v8iUFZhyJdqJvOlkkY4RSRTsGMLJf4TjZy+B2gY9YOawhWEZV9Gw8wmiXQKb0PxUiw6JlyDgn8DJdQthdt0U/iMiaIY0SryDNVhb713WJl2CvUbspAbdx/u5xcgZ0cLyZpJ8Ns9a9G+sRONG8/R0V/fZv1rNRszoghtMYFoHl+CKPf5eKhiiRWW3yF3UODQR/b839mr2Do7COKqJmTUb8fDtTIoKqgIMzpjhd6Vd2C+shNxYlp4cekaFkkVoMXqJiIWZNP+F0psqbkb14eZIvPTavgrypNrRhIufsjFA/H9SH0Yiqn+E9C3VAmb1qshL249rrjEw6Wlgkb6HcX5KckYtfUYpLeVk2fICKz7lkPTtp8n0eVpWBbhh7V/x+LGmExyjVHmmNIZiNN15jgNR6j8XIE1q35j2PRyrJb7TV6Lu+Frk4D0W2bs574QcmJ7uLUtF69bZmBUlT9GF27i0rgAfAxqh3vXV7pzfRf+zJdg3ebDNsYO97kk1ZfPhp3kg0d12KWB2N4sDJ/7DuNtz1d83KyCV6YzBZfdl5FbcRLNi0xxXdGV2h+kCn7Lr9ISuyrk9LiiteoAHM+Kw+5THUR0xyHomCVPOOGDMW88ybZfHksOzuHz4ccwwVUGRmMCyUTUH7seMV51mnORsjFW3pKlg26OND/3JhxvP6V1+5LwZOtQOOrV4o7+eO4OFkHyqZVUkKGH8pR1iHw2lM5NdkX9u0lQsJmMV9/NqLxLg3cv/Aif2AMI7y4QtN6P5U9vf6JmbgHO7QmmCOsMxKW3kVAugp6HzXgrooadP6Ww+ec0hKUo8KxCDV49bwu+3VemvzVlaM2ZJOS0PsJuPSsOMDfA75hUTDt1HBvTimmc7iQuWzgCXj9lcHl5PU52PcS5569JapI7PZiqyR/L4vE7OhljFmhgZukhNgrR4RWrWyEbOdCdtCb6sLkWRhlR8JTvgmXcLMhmZsH8Syoamk7QU+uv1J2SBFMNcIJbGIzCcuhlwwgWT/9Ie7uG85CH20Hnh7GXoTorrpdCZGwI5ZbugyCdQt/r9vKu0fFkNmUvqu4pY6myDy69iRMkzoULyrtLafDraOFByXg+8akHT1zf4uuLYkS/VaDzXeb85+VxXGx7T+MUp+KnpR4019jxMJWbhP966f6VnxixtgEdKs6ka9KFMNEjVDszmgqn/KJ13QVYdiwL43aqwCHgCYqCXenL1WThuv1TLH+SQYYWzXRpvTzS84fxw7B0fAo5wd4b/4flA2xapD6NlD06oCglD63yS4hNTESndya0fTygmy3DPaHgtDwxXtm8gEtPnKEp9meBBB0OGWBB3pvvNM9BSXi/YzKC22Q41NEFR143U/cNM1RnX6VfMy1ISb8bMf6t0BxgrYuiEat16II3T8GMil+45zCMLFoSob7TkMMa39Dda3sosNEemdWO6G/MRviSJ5QvFSeMnuLCk6ONkWzyABVLvCkxsEr4Yf0FZzuCYSy1Dif+fqAiEWm+esyZauR0OddwIQ2LlMflPmOOT5uL4Wt02el9Aso9Z/HijATSvDOUGxOVWPrZXNo5Sw33r6eTRFkwZDZdhM1Ba+j4ZAr7FdK5002Cz2YM5hFLk2icYyN1bjZn+a6dcDXR44ySEfTQS4TNx07kwQ1b2PvaNBQNU+DUW8bcFKXCK80GuBKTh5nHL2Jb0TbOWHgP40J20TarXnp16DSM6SwSMrej+MMurPc+PuBdr5BpIIe7N77DfYU/Bz+/AwMzH6xZnAKJ6AJB9clMfCr7RjYboin8urzwTDwFw+ytOfvqYH43q5ccNipxTUQpvVwlwmr3RQFfwLtqOfaIG7N7TC6Fjt2D9juNON7Xh+cvbLHdfhwyPiWRgaMcC6OT4OpXiu+vJGiWbwnU81MwfLMsLx2ph9CFFTgfq8lPEksxe1kZ9OPN2bfvCMTNMvlOli9CY6sxadUvklQ+R0P6i6CYp8nZ3saMTU+xuvg20jtFWSbwL80P3kurVC/hs3cAZA0CcfdOO1j1PWjjG0iONOPb0x8hPqUTfqt86coMBTKPzkJQ9CK23hGGp1EafH6UBjJavyF9hi1GukzhUUsr4H5cHR3yESQ6u4iUEm6j6NgcuOpPRvXnKOHt+HqaoK7MtDIVmRd1abtEMtkvcKItmy2gXx8F+4t+sAhVQn9aNineHYY4mzqYqDgh2OAktbkdhYxVAv4mWLB+0HyuT03G2oF+nDi1lKVbk2F3s4iaT6di/tTvlGZbgkXOPejqS4b8nFyhzjeADN7EwOXJE8S7fqRL1maMGdvpyzo/bH48BU+k7ThDVMA0lwQoZYxiFRdlvJFxwezpd9CtXQ3Vn514CX84eZ9E3ujDuB6iwD/6F2L/oSaqmV4o6EQqw7jtEMS/zKft4qpISgHNrvNCTIwuTnmro8nNFRae+rx1sT2pBQ9hrZhBLN3/gHbNloXp+hR0vDWhJYtmQ3DUGehHFJ76HUe5hxVrFlTS1/9V4cX2b3g5P5t0xnih7vk5mll1DA4iR0hZRJvrB+eTZ94gDnofCNtCGW6sc+bRrXZQuCNDe27EUMAKD9RVS7O6/Cx8WPwRpYr/8K2CIdDJ7SS9M7X451wobnu3Q+rcd7gdi8B2n2MUs7UYeydcoLCy5+S/9RvpFnRTvOYfvJORYj/7+SjPGUei4x2Q/O8GrC+XxzOLVvyzKIZ6rGcK4RXrMT1aH/m/B/hfe4z8m3NRqjeGwv57TSZrCvFl/C0EXxHj0RItaJVcwsb5UTh0ayOnLJ+Ia0YruMF5CNSfhpDBLy32G7sE2YZf6av0ITqbNZfPyInz08t/kLTuHTqW51BIqiqq1SJxVMYSGjvuD2ytISxnpuK7Rg3CdENo/Yw9QqX1HDogpcQOpuF075CloPDSBCIGangQ/ZqiIrxxwVQblwyPQGPYYYwWOQNnLYHu5/ylVzFTsEnZhK3Gp2HGj8k05+F4BE0qRY3hv2zauYci1UZws3IurCYO4o0rU3CxWZJWDM4jHacPdLdqOLk6LMDdhTcRMDMctYrzeO/Apt66FgnpqjEUUTgIOyZvgvuF36jasR+l4xoHPCgSdUHdJBb5DUMzFPDSchWpqwVgwwsjypI9hg7FBC5sd8DZlp2kHPoCYdOVcNQrU9Bam0eSb1LxLv0WbG/L8+N8I3aKWIoNZ5KwvWc+dRx9jZ1vh/LxvjaUZxhTpJgJNGp8aM7vBZi+cTY6DF9BNl6RL/w9RrOMwmClvRJlfafRsDMLUiuksb5MA0vEL1NQaj0ULHqp94cGpwwzpMbov3j5WJLFzQ/TLNsQemlSgLgt12BXkQEPC1Xacu65YFsewaVJWXR7wG86tGy45KIaF1hGwPynOu8/OA+XBtVA++xsDP9lBbMx4XBraIRegQSXT3dCuKcmphoN4iyRCLRfX4/39QY81vgJneoJhpb/I6wNVEDttExyu1GK2nwv/mH7A38uC3z4igGC1r8gpeF76NqoMMHeTg6ng34LE16JcED4AjI9aUS+g2PJDvlQqT1M72pH0ZrD3nzo9SC6O/AP/7wyQZv/ENZvcsQylzosNT6AP5pSwtcEZ5olFoTx9vZQHT6dYhujMbaiAPcgAbNcSUGtP4zuR6Zjiko+vqztg23mwE5vOItcVU9YWxXi4Iol9ErqFl1gK8qs/peyRMRxslmeF1Svgfssfez87obEpTspLW0Nb/1px8st2qBwXwy1pQZQ3HMGDjEZpB5tBvmNPRiyOVpQeuBFs9TPYLrmc8gYlAi1Wmeo0mYkXf4nDoWm57Dt9im43qmEqFEp+kd50rKMakqIV2W7hcVom3sTw4PUWXbHdLjcE8ff/ZOEExiK6Knd2KG6h2Zpi2GUiB398lxFj7x/0J8B3hh2DkeljB6/NbISrizfBS4vhLqvGresVUZEeD/+uF3GVllZ9tI6Susac4WsenOoLu8hhc2RNOjGIRK/as8qW6xQu9kYYT8yqHnHN2H8Skvav1eSQ/c8E+YqdZPI2kBSqP0tmP8nitWfnMlBPgk0Zg2dKZDiop5HUK/+Q0pbpXCxNgByh4shrpxGEUZ/yaHhF0SHSSNkiQ19b3FH/4toBKXNQdu+ZApULkDe+Mm0ubwaHyrOkEvUTLJsnIm/5XvhcPorXft3M10veYIySS8MfzGSm0T1qU9lA8oj/2CLdQgNcc8XDI9H0o6LPpy7X5oyyg4KP7UHWGi9ky6FRuDZnJdom940K9tGGx+KJdkidiRPdzqJX8u2CabxCbA9LILeo/1I6a6gorG59NnwDhTqTpJc1yRUhcZAQbaPKtOHIXP13AH/jsCHbR1kwvU0bVqjECM+kfUlQOcKJehvynn4KhcIbvqhODBoKGvZKSHZfie2aZ4SLAybKedbPJYEVwiKSsuQOFgFc12Mcau6iES/GGNI4g1M8fgGaz0/YdpQS7JLyMF9o7t4PfopfR/4m3aHlYVY7XNU9kMBs/dvJaNdcmQw7Tdd9DHDht+AuMcb4cfr1/SnZRI89dbSw/bx9Lsygu5VHsHj8I0QO6slKHy2RIGKL1GFN4IqnTFtSiE1URA+iNWTh5UZQqfcg1bJKepbqgEfv2KacDAU4yeW0RY1ZbpfvgOHuibynDWraUdKK/kEg7audqVNLXPxuMEYP8Yko65wIWxr1UhitgmL3/PFh00KMCrJxvXUhYj1nsrZ/pMxb60KxAOsyYiKWaPgAoVOnAO1pjwaHTuS/h11mkptg7Dhf5WQ2GcofLlVQ+Om/o8mjfWBR6w03sSOoZ/zKtGT9obubeslMft6mv98JuaPnUc30yKg3RMFnUMnYdAfS7IWQzBx7zJ0isnh/yv7MM4=</binary>
</binaryDataArray>
</binaryDataArrayList>
</spectrum>
<spectrum index="7" id="scan=8" defaultArrayLength="19">
<cvParam cvRef="MS" accession="MS:1000130" name="positive scan"/>
<cvParam cvRef="MS" accession="MS:1000580" name="MSn spectrum"/>
<cvParam cvRef="MS" accession="MS:1000127" name="centroid spectrum"/>
<cvParam cvRef="MS" accession="MS:1000285" name="total ion current" value="17685.88316345"/>
<cvParam cvRef="MS" accession="MS:1000504" name="base peak m/z" value="407.77645874" unitCvRef="MS" unitAccession="MS:1000040" unitName="m/z"/>
<cvParam cvRef="MS" accession="MS:1000505" name="base peak intensity" value="3611.79638672" unitCvRef="MS" unitAccession="MS:1000131" unitName="number of counts"/>
<cvParam cvRef="MS" accession="MS:1000511" name="ms level" value="2"/>
<cvParam cvRef="MS" accession="MS:1000527" name="highest observed m/z" value="657.72247314" unitCvRef="MS" unitAccession="MS:1000040" unitName="m/z"/>
<cvParam cvRef="MS" accession="MS:1000528" name="lowest observed m/z" value="328.96350098" unitCvRef="MS" unitAccession="MS:1000040" unitName="m/z"/>
<scanList count="1">
<cvParam cvRef="MS" accession="MS:1000795" name="no combination"/>
<scan instrumentConfigurationRef="instrument">
<cvParam cvRef="MS" accession="MS:1000016" name="scan start time" value="0.1539" unitCvRef="UO" unitAccession="UO:0000031" unitName="minute"/>
</scan>
</scanList>
<precursorList count="1">
<precursor spectrumRef="scan=7">
<selectedIonList count="1">
<selectedIon>
<cvParam cvRef="MS" accession="MS:1000744" name="selected ion m/z" value="639.991" unitCvRef="MS" unitAccession="MS:1000040" unitName="m/z"/>
<cvParam cvRef="MS" accession="MS:1001141" name="intensity of precursor ion" value="25767.591796875"/>
</selectedIon>
</selectedIonList>
<activation>
<cvParam cvRef="MS" accession="MS:1000433" name="low-energy collision-induced dissociation"/>
</activation>
</precursor>
</precursorList>
<binaryDataArrayList count="2">
<binaryDataArray encodedLength="116">
<cvParam cvRef="MS" accession="MS:1000574" name="zlib compression"/>
<cvParam cvRef="MS" accession="MS:1000514" name="m/z array" value="" unitCvRef="MS" unitAccession="MS:1000040" unitName="m/z"/>
<cvParam cvRef="MS" accession="MS:1000521" name="32-bit float"/>
<binary>eNoBTACz/1R7pENwt6RD6yWlQ2+ex0NrhcpDY+PLQ5Nq+0OTjPxDo1L+Q9ucAkR2QwVEWyQLREPuC0RlORZEfkkbRB7UG0QxfRxERJ4dRD1uJERGHR7U</binary>
</binaryDataArray>
<binaryDataArray encodedLength="116">
<cvParam cvRef="MS" accession="MS:1000574" name="zlib compression"/>
<cvParam cvRef="MS" accession="MS:1000515" name="intensity array" value="" unitCvRef="MS" unitAccession="MS:1000131" unitName="number of counts"/>
<cvParam cvRef="MS" accession="MS:1000521" name="32-bit float"/>
<binary>eNoBTACz/8DxLETgyVpDIIUHRCIi1UOHDolEvrxhRVNo0kPGOlFE450hRNZxUETSvtdCit8nQ/rgDEQbJ5VEtCUaRQVCtETsKD5EQridRG+4xkMOVCE0</binary>
</binaryDataArray>
</binaryDataArrayList>
</spectrum>
<spectrum index="8" id="scan=9" defaultArrayLength="1356">
<cvParam cvRef="MS" accession="MS:1000130" name="positive scan"/>
<cvParam cvRef="MS" accession="MS:1000579" name="MS1 spectrum"/>
<cvParam cvRef="MS" accession="MS:1000127" name="centroid spectrum"/>
<cvParam cvRef="MS" accession="MS:1000285" name="total ion current" value="6923642.85343933"/>
<cvParam cvRef="MS" accession="MS:1000504" name="base peak m/z" value="419.13644409" unitCvRef="MS" unitAccession="MS:1000040" unitName="m/z"/>
<cvParam cvRef="MS" accession="MS:1000505" name="base peak intensity" value="30430.75781250" unitCvRef="MS" unitAccession="MS:1000131" unitName="number of counts"/>
<cvParam cvRef="MS" accession="MS:1000511" name="ms level" value="1"/>
<cvParam cvRef="MS" accession="MS:1000527" name="highest observed m/z" value="1296.60986328" unitCvRef="MS" unitAccession="MS:1000040" unitName="m/z"/>
<cvParam cvRef="MS" accession="MS:1000528" name="lowest observed m/z" value="400.17727661" unitCvRef="MS" unitAccession="MS:1000040" unitName="m/z"/>
<scanList count="1">
<cvParam cvRef="MS" accession="MS:1000795" name="no combination"/>
<scan instrumentConfigurationRef="instrument">
<cvParam cvRef="MS" accession="MS:1000016" name="scan start time" value="0.170083" unitCvRef="UO" unitAccession="UO:0000031" unitName="minute"/>
</scan>
</scanList>
<binaryDataArrayList count="2">
<binaryDataArray encodedLength="6348">
<cvParam cvRef="MS" accession="MS:1000574" name="zlib compression"/>
<cvParam cvRef="MS" accession="MS:1000514" name="m/z array" value="" unitCvRef="MS" unitAccession="MS:1000040" unitName="m/z"/>
<cvParam cvRef="MS" accession="MS:1000521" name="32-bit float"/>
<binary>eNoNl2lYCFgbhkOoVCqVIkolSWlVSSnOrZJUEopKaUGbFGmTVqWNsqSkwWBMljEYjLUvxhTZmyRNDIoQUZFsXz+e636uc50f53rf52y/q9aIZrsa4ZZQI1wra8SUzhpxyrBWhKTWirCttUJd4rrIMbwuPJKvi9sV14Wi9A3hbXhD6OTfEG21N4SWRJ2onlgnXmfUiUv768Tt1joxRfumOL3+pljwx02h1HVTmObdEs27bonfH94SzyRvi0Cb28J+423hduK2uNx9W3w2viNWht8RswvviJu9d0Sayl2xruiuGFt1V7T+uCsiRt8Ts1zvCemie6JR5r6INrkvDuXcF0Vt94WEQr3Y5VIv9mfWi/O768XWz/XicuI/Iv7aP2LJsAYxcEqDuBbdIE4WNYjoqgZRpfBAzIx4IBYceSCK3z4QIyQbRUVgo5DJahRXfmsUOl8aRZL7Q6EZ/1DofXsobM2aRF5Uk7iW3yRef2oSR20ficjYR+LOu0fi6ZJmYZzdLNp+bRYtn5vF5KJ/xeTr/woFmRYxIbFFHD3aIobLPhaHLR+LA+mPxcHXj4XiqCdiQvIT8XDvE9Fy9onw//5EuOn/Jyw3/Sc2tvwnSsY/FV0znorczKfi3NmnQuPLU1E4+5lYUvBMxNx6Js7KPBd1ic9Fb+1z0fnyuZC0aBXSSa3i7vtWcda0TZjFtomw0jax9XSbeP6xTYx1fSGsk1+Ihl0vhH/LC7FM7qXA5qU4uvalkN/3UozqfikSx7SLgz+1i8m17eKuyiuRavZKWBe9Et2nX4kV2q/FlfbXwlfjjaizeCM6V70REbVvxEy5DqFt0yFyUjpE9bEOofKqQ8QovhVLU96KouK34q/qt6Lvw1thFvZO7Mt7JyKPvBPDX74TVa6dYuKJTjHlcadIUXovkqLfi6aj7/tz8l4cN/0gDCM/iKaLH0TZ2w+iXLVL3JvfJQLPdIltHV1ipE23OBzVLdoqu8XBzm7xs0GPcA/qEcEZPWLT6R4R1tUjfP0+iprCj+LY64/9a/wkCsI/ic6sT2Lkg08i1KxXtMb0ivUFveLG916hHfdZ2O//LCQH9wnZ0j7R0tUnNq/6IoJvfhHm87+Keeu/ipHvv4qD8d9ExvFvoq7tm+iw/i6cYr4L+fPfxe9yP0RjyQ+x+OMPEWAnwV4nCdoSJejOlEBtlwSrjklw8oYEZU8kWDJoAEMnDSB46gCOLxyAXMIAnH4bwKC/BrD23QD6JAfyeNJA9JYP5EH6QAaXDkT6yUAqfwwkQX0QL80HMdFpEJ82DMK2aBAqlYOovzaIHY8GMefrIO45SDJwuSR3EiSZ+ackExol0f0mybYRg3EyH8xot8HIhw+men0/SwbTfW0w0hJDeDNqCCbuQxgVNYT9Of3+4hCs+oYQJTuUa3pDCZw5FKmQoazJHcry3UM5e34o754PJaJvKGeUpHhjJIVCkhRLCqQo3CtF+XkpDtdJ8bFTipEjpTG3l8bVRZqcBGkkS6X5eEKal1el+fOJNHUDZBioIcMOBxnKPGWwjpOh5A8ZHFplMPshQ6jmMOJmDaMrdhhv9w0j5Nwwyu4P49TXYdQPl6XXQZbi5bJ8jJblYYUssidlWV4tS2WTLN/l5LhvLUf1YjmqVsvxfYscqefkaK2TY8ZHOYJU5XlqLE+TizxFK+U5fECe2Gfy/K9PHguN4exxHk520nDUm4Zz/Olwpikr8NBcAcO5CkT6KFCfp4DpaQVeNSmw5oMCOjKK+NgpEhKuSE+mIkP3KVJ1SZFT3Yp4uyjRk6HE4SollD8p0ag5girTEexbMILA2hH8/WkEE9SUaTZU5p6TMkFBypSnKNNwSJkV15T5X4syUj3KjFVRwcNIhdMxKqTkqvD9qAozqlTw+axCs4oqTlaq+IepolioiluFKvZXVFFpVEW3s5+qI7liPpJDTiPRCx6JT9xIlE+NJL5lJFcl1WgwUsM1VI3vZ9T6M6VGa7savSrqhGurUzFLnfG+6vyWpM6MPep8P6uO5l11Rn5WR3boKCqNRtHpNYrvqaMw/G0UPWdHYX97FOo9oyiTH42t9Wg8loxGd91oLleMxubkaF7fG43Jh9H8b4gGTYYanPbWoDBHg2WVGnyo1mDqaw3e9GmgqDmGybPGcD58DJVpY7DbO4bt58bw5tMYnsmMRWXcWP6OHotT9VjU2sbyvHMsezU1yZupifwyTfriNVEt10TpnCb2bzV5JK1FgL4WfbZaFPpo8XyNFn6HtQj+Qwvd21rI92jRpDCOvfbjOOY7DqW148jPGMe1knF8+X0cCTXjSP42juvDtLlppc0Ie21WhGjzPlEbUapNTbU2Zr3aXFPUwUBPBwkHHULn6fBltQ6fc3XQPaJD1VkdFO7qYNKuQ428Lkqmuv3zdFFeosv0bF1mbdVl62VdcuXG42k1nl9cx3Nu63iaroxny4PxxEnrsVFfD9l5eozeqofWL3osvKxH/n09EkdMIMxhAgv8JhCwbwKFVybg3T4BZ3V9FIQ+q0L1GbZdnyVH9Kl+qk9Flz5mEhPxmzSRGPuJhCyeiGzWROwrJ6LfNJFxPRNxVDLA0dKAU5EGHEgxIH6fAV7nDEhuMKDVbBJVTpNYungSj+In8fTXSfBiEmenGTJ9niHOyYYUHjPkSYshKwYasXWUEdsMjfjLw4gp6UYknzXC6pYRXf8Z4Tp+MiccJjN6yWTqcyYjsW0yjhcn41UzGZPWyXz9OBlrKWMCbYxJ8DNmT4ox1/ONifrTmBHX+/nKmDY5Ew4ZmRDpbMLxEBPerDMhIM2Eot0mrDhrwp7nJsTKmVJpaEq5iyk1gaY0JJuitM0UlXOmSNSYEtBhitdnUyzUzHhiZ0bnIjMq081QrTDD7ZIZZp1mnFU2J9PYnErMiYszZ3WRObpnzHG8Z870HnP2D7XgiKMFktEWjC63YH+VBbkPLYjusCBwxBQktabQ6DuF9IQpDPxlCikXp7CtZQregy3ZNsGS4mmWrHW3xDfLEu8TliT8sERS2golSyt+drCi2dsK/RIrPH+zwqPKis5HVnyQtCbUzpplntZcjbLmcYI18j9Zk3nGmhPt1mh8t+ac5lQMZ0/l18VTccybinfpVF5emMrd+qlIyNvQ4GtDTpwNA3Ns+uthg+ddG8502LDPZRphQdN4ntOvqmlUtE6jTNmWx0a27F9ki/82W5R+t8X3sW1/7Wx5I2OHno4dhnZ2+DnasS7KDt0ddqTfsGPoeztOyUznsNp01Jz75T+dA6uncy13OhcPTkfq1XS8x9tz39Yeb297RsXa01Fqj9bf9lx6Yc+nTnuEsgO7Jzvwt48D6UkOnN/oQO5eB7ouOKDz1AGltw48l52Bh8oMtObNQDtqBhMLZ5B5fgbFH2ZwwmAm58RMbLJn4l8yk8yrM3F8PBPTbzNZriXYbynQni3QDxSMPSpwuCb6+9PvvwruqUFAf8x73aG7FGaeAIN/YO8bSB80CwmtWZxbOIsdibMo2z2L1f/MIvF9//jXWTTqOuK61pHn2Y5U1TqS1+vIWEUnorycUIhxwnmLE8fuOHHqkRMeXU70KjgTYOfMilBnDBKdmb3FmcgjzrS8dObQhNlkzJnN3DWzqS+aTdnx2fzZOBtDORdsZ7iwPcKFS/tccD3nwvFrLhS2uuD23oVI9TkIwzlIzJtDX8Ac3mbOQeOXOQTfnMPPn+ZwT9IVgzGulE1zRcnflb1hrtza5krbFVeUG13Z3OXK9UlziXeYS0XoXDyy5jLk2FwWPZ9Lt6Eb+e5uOC53o7nIjf2Vbjz9042/2/r9Rzfkrd0Z4+bOrFB3xpe5U37Snb3/uHOmxZ05ih7Um3pwOMSDugIPrv7iQd9DD7JU53Fn/DwKp89DJnYeF0vnYXV8HiW188gZ7kmWjSfarp79e9mTrkOe9LZ6ojFgPlX68wmdP589sfPZcmY+Nbfmc+rVfA5KepFs5MXVBV6sjvGi8bIXhfe9SGn3wlZ7AbcNFnDRawFxUQsw37KA5uMLkHy2AIvuBURrLqTOZCFq8xayuGAhDocWYtK2kAb1RcRYLOKgzyJOZCxiROEivH5ZhMSdRVgoeXNigjcNs7y5EOVNeIk31oe98a/1xvI/b+YO8eH0GB+O2vgQGuLDnmIflh3zQeOeD9ve+iApuZh2zcU4LlyM5PrFBO9fTNU/iyl9tZj3Q5eQ6bGERRuW4H1wCXHtS9is4ssJI1+mO/syNcaXQ3t9qbrqy867vqzr9kVG3g8NXT+SbfzY4u+Hf7wfDzf7se9XPySu+hHQ54ePpT/qbv6MXePPm/P+KNzzx+S1P43DlvJEbynfPZbiH72UzJylrNi5lIQbS7HoWcqjqQFkLw6gPj8AiUMBODwNIPlzAGs0A7lqGojSgkBSVwWSuT6Q9eWBpNcFcqgpkOUfAxmluoxQo2VIei+jJmQZt1KWEXZsGXOvLePX/5YxQDoIecsgamKDkEgNwu1EEOnXg/jQEcSB4cEkTghmn2cwIjyY8OR+bgtm3q1gbrUE869cCFKGIYwPCcElL4SgQyG8qQ1BpjeEF1qhRKwMZW55KNEXQ9G8H8rEkcv5y2o5OzyXsz92OUm1yzn2eDnvlFew2X8Fv0evYMzOFfQdXkF94wo6elaw0nglPxxXMmbJSjaXraTgxEou1KzkyceV1MmF4WgYxsrAMNrLwvD6PYyjNWFM+hKGjko4n9aGI5MSztqKcM5fCSftczhvZkVgHR5B88UI/B5HcKsvguKxkZx2juRkcCS9OZFcvxhJx7dILk+IQi8sipFJUVSURvWfEVF0PIwitj0KR5lVNItVrFu8ijFJq7DZt4rk+lXYyUVTMDma2Y7ReIZGU787mhdno9FojGZKRzR/yq3G0nQ1P5xWMyZ9NT9vX01152pC1GL4xzCGdr8YFIpi+HtPDIevxlDxPYab42MJsYoFl1h2lsey7FIsK7tjUbBYQ+ScNQwIWcOpLWvQ7FnDes21zJyylprQtZRvW4vE/rXclorDeX4chhFxlO+M49+vcTQprqPGch2DV64jYs86Zl1dh8WndXxxiMfKLx6dc/GsbY1H0iCBlvkJLM9JwPdhAvVvE0AykUC7RBp9EpFPSKT9QCLzaxPp+DcR/95EukyTuDI3icwDSfx6L4lDr5Oo00qmISCZgtxkovckc/FIMp6vklnyJZnTC9YzvWU9t6VTaNBPodQjhTtRKWQUpxB4OIXrnSlISW+gVnsDfhYbkPHcwNjtG/h0awNyrzYQPDGVGPNUfOxT6XJPZV9YKgEZqQRvTuXIuVSi6lNRaE/lwoA0WmTScFVPI3ViGp0WaTjOSGODbxoNq9Iw2JxGVGkap8+kceFqGkoP0pj3Po2yIencs0wnyiOdNX7p2EWmsyMpnesH0vn+Wzru59MZ9iCddIkMltpmUOiaweq4DNbtzSDyXL+/nUHcowxyJDLpNs5Eb2Mmoaczab2XiVN7JiZfMhmtmMUF0yxm2mVxxiUL56gszLKyKN+cBbuzWHYoC/XzWag2ZBH1PItEg43MtdnIFaeNnNy1keDTG7Gv24jFfxsxGJRNrlo2ddrZNNlkk7Agm6gV2YREZ5O8MZtjR7NJbcpm7uts2j5k46qYQ5dWDlcDc/icmINaUQ7x1Tn82pzDv99zWDpsE7rGm3jm1k/fTWSkbkKqaBMpOzfxqHITz29tIr5vE52+udxZnYtESi5BO3LZWZmL6alc4hTzkNDIY795HsNn5FHomcf28DwcNuXxR2ke8j/nIduTR4R8Prbj8nllkk8o+RwMzmdxfD7R+/ORO5PP+av5XHqXT7V2ARHuBdQHFOCYVEBdfgGbfytAnC+guqaAUMtCOrIL+XqwkIDnhVirbaZZYzNKmZuR/7wZE/MteNptQT9yCxcObqHp5BZu39vCV/0ivGYXcdyriEkJRbiWFbHjShE7ZYo56FSMnUcxqdHFHE8ppja3mOiDxQSdLkbrfTFnXbei5r21/0+8FdVDW9G7uBUatxL9div70rZxqXIbp6u2IZ+0ncLD2ym+sb3/HtuOVEc/+7YTF7wDifgdTPlzB9EfdmA8oIRK4xLG25Zwak4Jin4lXIsuYd2hEiw6SugZuxP9oJ1MX7+Thdt28vH4TnIv78SkZifNBqUkOpei4l5KenUpnl9LibEp4+qqsv73aRk2O8qQultGuuEu2LOL7ju7CFEqp9eynIGl5TRXlxPRXY7bkN0MNN2NjPtu3sTvRm1Tv37aTcid3ZS27Obgq91kDqhAS6OCwJwKHpyr4OPan0ip/oma2p/Ibf0JqaF7iDDZw0q3PYxN2sObgXvJsduLzPy9JPvvJXPEPv4Ptxi8mQ==</binary>
</binaryDataArray>
<binaryDataArray encodedLength="6568">
<cvParam cvRef="MS" accession="MS:1000574" name="zlib compression"/>
<cvParam cvRef="MS" accession="MS:1000515" name="intensity array" value="" unitCvRef="MS" unitAccession="MS:1000131" unitName="number of counts"/>
<cvParam cvRef="MS" accession="MS:1000521" name="32-bit float"/>
<binary>eNoNl3dYyI0XxSuS9pRKtNDQEGU1pO89N4lS8ZaGFX5JWSErJe2oJHkTijSV0bIyWjYZCfUSQiWriEj6+fs+54/7eZ5z7zkjHf3gKnjixz4tbl26UPD+/RN1LTqUdPU3pmjPIa/E5fwm1gxvH6hx2ZZgsi3O5id6X+mCRSJXfH8G35Bc3r7oLWbZTOJptdco3zcT3xfWUrFpPo/ulOLcSVegqO/M6v0NVOBhyKPvFiPD4gKa9V1hFabEl61nUa3CbZybE4acwWto1O8uZJo6IfLSRz4YXAKpc4V8OFUHbTSKfQLVuFdOlz/aPxMCp73B75IYXgVtNBq8pP1SQ7nrfz74oHZPWHBtOXdqnsX6yxexeWUlpSrlwidsIqr9vmGgzZS2XJVjpZ44pOl8hqnJWzqs4cr3tSJR7z4ZEtrfQRMkWOd0B/zj76HQz459/83kRFUrBJT58lpXXzh0mEHjziN4hkrxCGfw1ZwwKn6pzWZVJ8gkrQI+22vwyEKLFwdvhPj0u2z60Ik/1a/hWR/70GnYgjc1Lrwk3gZyw/+hF/fiWWzjJuQmx7OCkQQv85Ph1eYFyJHx4FXzvwtWWcactjASs7zP47OvO/sprYPW2hP8YdITjDuzhZRvaFC3xRU4bJ7Ihip7ENyVighxddysWEC9Rx5hx8Bm2J4LYK9hvqhYX4mC8TJYFbAVAzOnc8T4HMwPL6RfcqqokfbHsxJZtCiOZb308bDc8AK7rUtwc3EDxugdhXSlNbSSdel1mgH63i3B+BvxPPqJJAfdS0Lscxe0G27GooUv6ds8DZadMxI633NwdbEMW/4Zw48GhuL1xiqq8eknqwdnkJbbgatPq/G1fBmFOyQi/IIiv5rnxtvGFmC9Z6JgG+KNX45WXJ/gh9HK8ly68hNyG3aiv30cZi+MRusOaShvC0IW52CDxUNY5mXQ4w1iPFHTnw+GHWTr9bIY2yJw4VxHKPTOZ6OOhQhQcuTe0aXQniHDk5UnYOzhdGSc60D5CFOWv/UapfqRaDjxHXVFz9DhuZzlLwXwnPgHuP5Ti8e+zsS1QnVYxTtDbdROFh8eiJIUZ2gZjoad7nb+FqvDd5fHQ8HRgkKy2vHflBskVZkF0Z8xSG3bzA5WOUK8hCuG5Hgjbn8Y9VUb0yudkQjbtZtDWvfAelgGmoqPIHydFaefLiXvLkfIxj8lxzQTyL8/hvgeeWhPuiZ09L6mEIkvKH5ajoOh2yk5tRVKXVnoCFZmL5sTMFu6B78ccuCoOgP/yw9G4k5j/nP6LnnVvUHnKA32GzkPj/93APzoCD92LqBbMQUk7PPmQL0BPFv+EfKnfXH31VJUfwzh7FuThZlvPqK0NBzSlz15iIUj9lv8olAbfY6T+QKD5H0IasnBzw3+qPQ7Co+lPkhrlUX5osPYpDyc9m67iYHDlWh/JsLJ48bDRG4l1FMlyc18KhVd0xf0Gy2597wf8lWi8LxkGitK+qJ9zxyYFD+BV/ZTPN/biybFEjhKpPAK8zsYVODDqrmTWFh+gL68UuHcsEzM/6YN/2dG/G3PWIr+nQHlKy74E/tDiO+aARNJJ2h4HGD7X7eEwM02HOuvgll54Tg6yg/dW9rIOtAViy8N4m2TPOFhF4raM+b8o9uam+2TsMNFBJp1NRj3QotD7P25/tO/ZOFkyTc0f6HgZxa2b7pJ0f6a2HbjD1wUvlGitBjmVJzBw0XH8LVUDV7rbTBIPwyr3ttxACnQBSlvVJjnYu60XZzTMBFPO5ndfCbyC0k5Mj6xHEquhWgLeYXfRRKIESIwpV2KlQvTkTj3Fl2ZvxfLNh7Brft7IK/sjc4kd0yf7gZLrwp09orwxcHTha9S+jgcdBJpU0RpROsmWP0bjUGRElCwnct9Sdt57/RXcKsJQsrFKrg7RtLWd5lo8/Oj5fuKWKMwEhoXLfj+8GIqC56J9RGHoKZkgzna+bQ+5AVW3rfFxgE5fKr5RBrxxfhlcwmZ2achs8SCX1q30eWDc+jVjUh41nxFR0k6zgVPRZmvCamH+ZFRRzDa9FMo6WA45nIsciL24F2LCq9tlEdE4Em4HvHknj8RuFpoyMkJtcLS7vWYMG4SelNvAJNl4XfqJGXmDeUSC1XeZ9SCvEO7EP5Xb29Vh0zdnbTKbiyyW9qhdiqFEwNGI08oxuC9umgtekhLJBuQBFX+YC2PQwlK8MxOQWh4KI8bU0+7ze04ZctthCoqUfXUs5i/1ggzTENogcsovFGs5XJd8MAISU5d2YXbGoO5qVQd2/45A+3iBpKhjeh+cxsaoybRoRlB6JsVS4cORWLlIFMKfpeCm+deUkKzJG0JmQWhdQF+DlkP9YwCBFjexC7d7wgcOpwDt9dSVlMaUttLsUJTCelSL9DdHCIsUdXn/z05D6UiEQw98Q2n12qyqGUfEmfoUsG1bqys6cfxvv2wDXiMgKyjqFK4QxHbXqBy2BEIUXPh6/0Z4bljeGlzPMuNP4Vv+wcgkeKOSud6vJtxGvt/V+NE+1lckLqAIcPP4uytFPwjsZfcf80WUqv/+mjvALYZz8N3Mwl2lVXiA7a2LPFyHNZVMS7N+Uheu9Mxs7uSvFZP4tHvI/G8Isv+rdMSXvo4G87zU+D6KhIq+UMEq+4DMFn1/C9TFW7c4IOwMkeqDjNgi5xHlIBJqKqSw0QvLUy9qsJ5eTPY6KkWqz9ohLAVWCRpB5ebr2BwOgYPTtlSULU6f17UQ3KXX8Hcq5Vk4hYJzlqXMOqBE5weF2PpG1GKEHuIpCn7aU36XdhGBVO5piTHim6FmrEKK7i9Ig+v98KLTf8h6KABizotJEPzTbxhEUFZ8o4w1Og/SChMZZckCx7jNZJvpDwRtp0to83uUjTe4xAWlk/midKnUbb+F2Y29aPJxpPzj0WiylUEE46r4GJVMx3LfEr3SswRo6eNhx9leXvlEHZYlA632lh0Jsiz3b8P/u51gMJ1AaowJ7POcRDdtYWKHWTZx8sZNzem45PJR0yYJs+bOhdgnfRGuPy9VaKKqXBo1eEdsxR5oVEPpN7HUM+8IjzXPEIvJCuwsrACeVohGJ2SSzFlK5Et24Y7LcTZvT50p7scI5YUUWugDl4nZ6HG9BoaWw/B/HM0EtWNOVyzAbaXGnHcQg3PlkbxNLU+4e4xR8C4BxLu5ajNiBA+j/kNk/J6Ull9QhhtI8VNrqlcOeG44G5ZhCPj5iPDWIcPdnXRKd8xpJMYDo8UBbouv5Jz97xFivEB5PStYd8pqbge9ZiCle8hVXwOzCevhse283g71wWDVkmQ7e49EJlxHKIGxxDwLBtnlaPRe3ESavPEeanxRnR0HkXz5XXo3ZBOrotz6PwCEe5quEOl+0XwTuYmgn2m8PGT03iP4I2eiMVIvF1Icd7K/GOPCw17J8ZXxC/QkoTPKCs/CX9VcaTdm4+ooT+gKAzhjDf+kH99AcZ7P5Hzqokc0d+CnIcBUFu6ENLezbQrvZg2S6Wi2u4gzogWYrHeM4Qtmc7/oB2sposNsceQNEkdDk1/GeZawqWugCJ10wSvl2KCxjYRxK3YgJsDLWQfsB5auz9iVFYx7RQzZrnASB7gIng2JNGiTztRixHkfqqF3t5KJBHDE9y4uAiYG02xX4qgmhkJieXXMNTbkA/FFJPloDRanvYFldbzOWW4HL8OUkVxbRrkytbh9ipz2nVeiWLO3ERMkhjvuxlNRvwB9mfL4Xhal9ytkylG/5CgK9ON2ohI4dmpBRgEJ/qx3pdDEhux/aQo84IaBJv/poUKYRjlUYbewaLc6t0lKMy+R7mFUeh/aQlH52F8MlSGq8YMosZ0Bc4/qY0iRwtYdEkAvcSmP0bQgbsy9HrFK0T+sObehfWI/6zA2dp9FJhbDq8lBPGg8/Bty8PNzHk4MHIjdo4KIzgsRs2XeMGrcycWLzXFuIe1wptzDzDUIIzVFDLwbPA72LcO5XPLjDhcTODLuj308a9vBl/NgmzUFFQlGmGKjzzmN35C6aVWjBUzwG65PAwbLcvPd4rj51wD3K4+QbcyNTHXcAuOvF+JNbUL8KRGl79EppHHuRxyMp7AnxQ0Me7TczL6EwezTdLYMledtuuOgVP/Goq2TUb6PiPMr3lIIwoewa9QHDHZzdCo3weJJDvWnGrAUaLh/J+1Huqj56Hs8xP7p2blJPHZiuYp5gtPbMOx18GYfxmKc+t/m6AXew/nDp9B1EQ1nDs5mlLfDBMaRFxp7wd/7Chfi8Id7/DfQXO8nOSANZ03OGydIXIVr1Jx9jWkz7RkFSEUUQUVyLHVg1t9Fu07EAw/+QpM0TViv/3XhOwbi6DfdEaQ6tJg+eezsUbyO3x6VdnjcRkZ6D6k5iNpoNEjecvns5hRIcl6nxWEezpxmGiwjFfn/iGfDAnOHa/ITXcXQPu1AcwuG3OJtxuUwvdhs7gOu8t5IGGfGO54XsGM4CTurhiOG7b/QXlHDfNsM0HPowPpA8VQrJJkr/EfED/zNFT92/DyQhRlrB6HX+8a8WX1CvrR+xzGvw6i7ssseL5w45y4qUi4ux5xKVY4k7EL7dn2ECl2w7GUGC63luCAgj4hL+AbFqzfT6tWZCJ6xWk6k3ACh6+YctifJ/TbU4Hkcs0wx+ExNpqPR7mJMbb7zOPxcUdQ8aIenxr1WHv5RwoLacVby3swq3sFl4ZejPwUj4N97jhaS/w6GXxh2m/kVChxFl/GJZVJeDlVDPaXQtGTx7C6KMbRRf8TFrq/x49tyxCzRIFThdkY5CzDJUYz4ZPejOj+QezspcVxFwxJd+0Syhh7EnqKUnCynY21s3ZCf/O/2BK0CF+H1qCt3YmWZhzGRb8nqCkExlc+oAtHq1C0JQzt++eR5LtrtHvjPLKbMJx7PnbZHzqvho+LUtB+2x4v08bDqncVLqocoLD7/Zjsk03NSt1U3DeS5IcrcG61HcR6NeDRNQ63jSy4Kfke7N0ekrWIKMt/68D2Y66YcGkd6vwf4Y/OYaRHZcNfbQ7uba6GnNw9+3XnpHDroSIa5g5H6N/+Pk/BAdlmkYi+/xa9n7Rx+B8zDphvDOmUmUirv0iBczdh8IFjeONQSsPc7HhfaTYQeozKzkdhq0o05ohP4IDId8Ljgh7qufVISOj5O//ni2BofBVvt8jzrCA1ajCRgsKPGkH5zjrBoH8nFF9Jc92FqbC//4aqhh6AQ7Qse1ftQ0+RJBRbnqB76g7avscCJ1NuQz91JtKvDEfemTPCseaT2FA4gLwVMmi5dI7aWJyHuKdg4I4YDXEfxnt/SPBqj06KOR6Ly2e98X5UDMpmN+CWtQxbiC1iN88O8q+rQ2eFNLZ+9kXyrovUr9WPGhN9lGRcp71ynYhN6KOm15nC9U2DgL9/f0PSUByLDqfDLkHCT5soYURVAu5Ud5Hh0g9kIbqGLn+Op6PFg2iE/mnhksoqyE75I0z4NR9fS5qRP3ExblxQBR0zQ7/4A7I5osb7TkQhrmMwpJ5vwraD39ExfTfOfTCF2FcVHJEQ5dGmvbhpGiK4VVvwcl0R/inpzB/yo7HYRJGdJTUwsuUulQ69iFNPc6D3+w6air6Qz8drlKN5Rzi9ZyzmfL9OrWMfUfxyOTQuOogFz3TY6B9r9lPMATsTNdT6C28cx1DOCnUadXCTsNroICIM5yLs6yaID12GP/fXYe5kebQYRguhNhl0PzRHGAgqgY+zDu4uuU+VTXU0q9KK3cSc2Gj2Q+iZTsGei6GkIFJDUrkvhbT/3gry7ilCfckKSBj1k4i3s9Dmsxzlk0fyifgSuNc9wIfpOkSiCugJ20QrvqXSxBrlv4yz6H3WHWQ8zMUIqyEsfbqLZh19Szfm5WOnSAIKGtTRXrOVfMoHU+iu66SZqA0brwKS1U8RHj8wgWHQdsg7zoD5TBfUi50Usv8dBCXvu/aj97eRunsLXbn8jspdlNG5uYdiA85Tu50JxQYdRWWXP2TOSKDP5alw3Xs66adJUFZApHBprR/Vidsh1u85eYY64WRiNul8MoP0CyUYNPZDU7RYiNmthN2+jng5QRxjKQvB9+1gnn+cHq3rpcPBMpzuW0qqrrV0ZQBA9d9eL7+DzDemUPZva3THloITkoWv1gtQ9yIZxxX0oKS4AXLX4vA6JB7Lft2Cq5kb5YUoC3NUhnKT3S8afG0NxHX1aPVWVRTZDCdFqaS/ecBXiDM2RtSQfFp6RBdtWoEYNSwG2eLtVPZiH6S/5aNs/HsEug4my6338CBzNgm5YjxonJJwSm0vuicOEcbsaCGxI7uQaBiIPrEkTJPUFIIXyNK07ylkeeQUWd4eBa3zzZRhv5ZUlzZS+EM5vDZKECQiSujObHmIPygXrnn2UlNfBI6+6SXlp9UU/uSMsEF6O7WPO0Yj/Oohom5AqosnQM3HDIaTO6hoZwpNiLkrdJfK4NzZZJKSNhYuHHUBa52i1W9NqXbPVYo4a0N1ceEo6xgJs75mCt08BumtBNdLPwWReFk07C6g8uRjwp3MW+Tvk0N7ZeUFq/GjeNsfVX4WPoJ+vMjHQKA2Rf3NazL9j+jwhw1wUpQjla5U/B9ikxb6</binary>
</binaryDataArray>
</binaryDataArrayList>
</spectrum>
<spectrum index="9" id="scan=10" defaultArrayLength="22">
<cvParam cvRef="MS" accession="MS:1000130" name="positive scan"/>
<cvParam cvRef="MS" accession="MS:1000580" name="MSn spectrum"/>
<cvParam cvRef="MS" accession="MS:1000127" name="centroid spectrum"/>
<cvParam cvRef="MS" accession="MS:1000285" name="total ion current" value="15176.31649971"/>
<cvParam cvRef="MS" accession="MS:1000504" name="base peak m/z" value="407.24789429" unitCvRef="MS" unitAccession="MS:1000040" unitName="m/z"/>
<cvParam cvRef="MS" accession="MS:1000505" name="base peak intensity" value="2294.94360352" unitCvRef="MS" unitAccession="MS:1000131" unitName="number of counts"/>
<cvParam cvRef="MS" accession="MS:1000511" name="ms level" value="2"/>
<cvParam cvRef="MS" accession="MS:1000527" name="highest observed m/z" value="718.71936035" unitCvRef="MS" unitAccession="MS:1000040" unitName="m/z"/>
<cvParam cvRef="MS" accession="MS:1000528" name="lowest observed m/z" value="333.77307129" unitCvRef="MS" unitAccession="MS:1000040" unitName="m/z"/>
<scanList count="1">
<cvParam cvRef="MS" accession="MS:1000795" name="no combination"/>
<scan instrumentConfigurationRef="instrument">
<cvParam cvRef="MS" accession="MS:1000016" name="scan start time" value="0.185782" unitCvRef="UO" unitAccession="UO:0000031" unitName="minute"/>
</scan>
</scanList>
<precursorList count="1">
<precursor spectrumRef="scan=9">
<selectedIonList count="1">
<selectedIon>
<cvParam cvRef="MS" accession="MS:1000744" name="selected ion m/z" value="644.238" unitCvRef="MS" unitAccession="MS:1000040" unitName="m/z"/>
<cvParam cvRef="MS" accession="MS:1001141" name="intensity of precursor ion" value="12616.6767578125"/>
</selectedIon>
</selectedIonList>
<activation>
<cvParam cvRef="MS" accession="MS:1000433" name="low-energy collision-induced dissociation"/>
</activation>
</precursor>
</precursorList>
<binaryDataArrayList count="2">
<binaryDataArray encodedLength="132">
<cvParam cvRef="MS" accession="MS:1000574" name="zlib compression"/>
<cvParam cvRef="MS" accession="MS:1000514" name="m/z array" value="" unitCvRef="MS" unitAccession="MS:1000040" unitName="m/z"/>
<cvParam cvRef="MS" accession="MS:1000521" name="32-bit float"/>
<binary>eNoBWACn//TipkO7n8tDM7MARJMPCETAOAhEmOwIRAQ7CkTErApE1JILRGUCD0RDehdEArcXRB/6F0TZNBxES1MdRO2oHURdxh5Es7UgRHZsI0QVqiVEp5gpRAquM0TI3h+t</binary>
</binaryDataArray>
<binaryDataArray encodedLength="132">
<cvParam cvRef="MS" accession="MS:1000574" name="zlib compression"/>
<cvParam cvRef="MS" accession="MS:1000515" name="intensity array" value="" unitCvRef="MS" unitAccession="MS:1000131" unitName="number of counts"/>
<cvParam cvRef="MS" accession="MS:1000521" name="32-bit float"/>
<binary>eNoBWACn/2b0UkQZbw9FTfr/QT9gGETSN15DsxW0QmjGkEMTpgZEKyWeRGxRIETwpAJEUMUIRO8hlUTHs8hEtK8gRA+B30NytoBEs9LqQ03GwkO8S1dEgLLkQ6ulN0NXtyas</binary>
</binaryDataArray>
</binaryDataArrayList>
</spectrum>
<spectrum index="10" id="scan=11" defaultArrayLength="5">
<cvParam cvRef="MS" accession="MS:1000130" name="positive scan"/>
<cvParam cvRef="MS" accession="MS:1000580" name="MSn spectrum"/>
<cvParam cvRef="MS" accession="MS:1000127" name="centroid spectrum"/>
<cvParam cvRef="MS" accession="MS:1000285" name="total ion current" value="7462.77578735"/>
<cvParam cvRef="MS" accession="MS:1000504" name="base peak m/z" value="792.92285156" unitCvRef="MS" unitAccession="MS:1000040" unitName="m/z"/>
<cvParam cvRef="MS" accession="MS:1000505" name="base peak intensity" value="2994.17724609" unitCvRef="MS" unitAccession="MS:1000131" unitName="number of counts"/>
<cvParam cvRef="MS" accession="MS:1000511" name="ms level" value="2"/>
<cvParam cvRef="MS" accession="MS:1000527" name="highest observed m/z" value="917.43188477" unitCvRef="MS" unitAccession="MS:1000040" unitName="m/z"/>
<cvParam cvRef="MS" accession="MS:1000528" name="lowest observed m/z" value="776.83660889" unitCvRef="MS" unitAccession="MS:1000040" unitName="m/z"/>
<scanList count="1">
<cvParam cvRef="MS" accession="MS:1000795" name="no combination"/>
<scan instrumentConfigurationRef="instrument">
<cvParam cvRef="MS" accession="MS:1000016" name="scan start time" value="0.2011" unitCvRef="UO" unitAccession="UO:0000031" unitName="minute"/>
</scan>
</scanList>
<precursorList count="1">
<precursor spectrumRef="scan=9">
<selectedIonList count="1">
<selectedIon>
<cvParam cvRef="MS" accession="MS:1000744" name="selected ion m/z" value="873.606" unitCvRef="MS" unitAccession="MS:1000040" unitName="m/z"/>
<cvParam cvRef="MS" accession="MS:1001141" name="intensity of precursor ion" value="25717.716796875"/>
</selectedIon>
</selectedIonList>
<activation>
<cvParam cvRef="MS" accession="MS:1000433" name="low-energy collision-induced dissociation"/>
</activation>
</precursor>
</precursorList>
<binaryDataArrayList count="2">
<binaryDataArray encodedLength="40">
<cvParam cvRef="MS" accession="MS:1000574" name="zlib compression"/>
<cvParam cvRef="MS" accession="MS:1000514" name="m/z array" value="" unitCvRef="MS" unitAccession="MS:1000040" unitName="m/z"/>
<cvParam cvRef="MS" accession="MS:1000521" name="32-bit float"/>
<binary>eNrrNnVyEbB2c2k2DXU5HJjksiQ61QUAQoMGzw==</binary>
</binaryDataArray>
<binaryDataArray encodedLength="40">
<cvParam cvRef="MS" accession="MS:1000574" name="zlib compression"/>
<cvParam cvRef="MS" accession="MS:1000515" name="intensity array" value="" unitCvRef="MS" unitAccession="MS:1000131" unitName="number of counts"/>
<cvParam cvRef="MS" accession="MS:1000521" name="32-bit float"/>
<binary>eNo7Im/vck3J2vXWyUUu1+M5XV+d9XYGAF4XCTE=</binary>
</binaryDataArray>
</binaryDataArrayList>
</spectrum>
<spectrum index="11" id="scan=12" defaultArrayLength="1311">
<cvParam cvRef="MS" accession="MS:1000130" name="positive scan"/>
<cvParam cvRef="MS" accession="MS:1000579" name="MS1 spectrum"/>
<cvParam cvRef="MS" accession="MS:1000127" name="centroid spectrum"/>
<cvParam cvRef="MS" accession="MS:1000285" name="total ion current" value="5979261.86847305"/>
<cvParam cvRef="MS" accession="MS:1000504" name="base peak m/z" value="639.67395020" unitCvRef="MS" unitAccession="MS:1000040" unitName="m/z"/>
<cvParam cvRef="MS" accession="MS:1000505" name="base peak intensity" value="229400.09375000" unitCvRef="MS" unitAccession="MS:1000131" unitName="number of counts"/>
<cvParam cvRef="MS" accession="MS:1000511" name="ms level" value="1"/>
<cvParam cvRef="MS" accession="MS:1000527" name="highest observed m/z" value="1298.51025391" unitCvRef="MS" unitAccession="MS:1000040" unitName="m/z"/>
<cvParam cvRef="MS" accession="MS:1000528" name="lowest observed m/z" value="400.53454590" unitCvRef="MS" unitAccession="MS:1000040" unitName="m/z"/>
<scanList count="1">
<cvParam cvRef="MS" accession="MS:1000795" name="no combination"/>
<scan instrumentConfigurationRef="instrument">
<cvParam cvRef="MS" accession="MS:1000016" name="scan start time" value="0.217283" unitCvRef="UO" unitAccession="UO:0000031" unitName="minute"/>
</scan>
</scanList>
<binaryDataArrayList count="2">
<binaryDataArray encodedLength="6132">
<cvParam cvRef="MS" accession="MS:1000574" name="zlib compression"/>
<cvParam cvRef="MS" accession="MS:1000514" name="m/z array" value="" unitCvRef="MS" unitAccession="MS:1000040" unitName="m/z"/>
<cvParam cvRef="MS" accession="MS:1000521" name="32-bit float"/>
<binary>eNoNl2k8F2j3xn8kCUkSSiKVIkkqJAn3t0KSkDbJTpJIi4iEbEl2QqIpT4tpGk+Zpr+WR5tKJUVapmVaBmkhmpTq78X5XNd17hf3m3Ouc04IdcI2tE60ldeJxM91YoTddaFfcV1Efrwu2jRviOKdN8R/Sm6Il19vCGujm2Jp2E3RdfCmmNt1U/hr1ovyrfWiI79emD+qFz6zbomvSbfE90u3RPTA2yLS8LZwzrgt6r7cFn5md0RV4h3RfOmOkHy8I9boNojnjg0i4GyDCJS+K87uvyvWnr0rjsk2CrvJjaLBr1HsuNsoFqjfE/cs7oljsfdE62/3ROiDe2L9t3uiI/q+8H15X3yQbxIdXk3i5p4m8eZ8k0hRaBajNzULuepmUf6+WQzVfCAuBD8Qxw4/EMXdD0T64haRF9EiTA+3CJ1vLeKFw0ORe/yh6Gx8KO4MfiRmpj8SWRcfiRPDHovQiY9FUPhj4dn0WJgPeSLqtj4RJ14/EbbD/xJXyv8SI7WeimN+T0XWoadii9wz4er3TFgVPBNO/30mwp8/E092Phe/Fj0XmW+fCweFF+L40hfiaNQLUVj+QiS/fiG2pv8tflF8Kax2vhRrhr8S17JfCYcbr0SkyWsx5ORrUa7zRsisfCPqit8If+l/xOCp/4gnPf+IYq1W8SOwVVzJahUPWlpF5KA2EbaoTVyOaBMdh9rE/T/axECZdjHcql0sjWoX/sfbxdO2duFj/1Y8G9QhjC07REVUhxCPO8QJ73dC8/Q7MVr6vbBc9164vnovDsl9EEMXfBBO8R9E3YUPwrDng5De8FHE/PJRKEs6hfaWThFY0ylaujqFvG2XOBHdJZae6hLbv3cJy2GfRGvQJ3Er55MoGtct7nl2i1H7u4Xz227RPLpH/JXWI95V9Yg3Np/F2w2fxaSqz6Km97MotfhX7I//VxRW/ysqp30R1ilfRIxmr0g36RVHEnvF2HO9Iri7V7RN+SouenwVb+O+iuunvwpLxW+i3eqbMAn+JtIPfBNf7n8THgP6xFyXPpEc0ycuNPaJmr4+MUv/u3ie+V3sPvtdTO/8Lhon/RDKeT/E0S8/xF8GP0Xhtp+is+SnsHv2U4zWlHDbUsKpEAly5yRkDJNC6EkRZy/FeX8pnv4pxYRHUmR2StGhKs2cWdIc2yTNw73S1DyUZu/wAehMHkB30gDyrwzg8MMB/PZ1AE7yMpw2l+HQMhmaU2VwOiuDWpMMt/pkGK45kONTBjIoYCDNhQNxvTSQ4g8D8ZOSRWOGLB4+sshuk+VahiztT2RZ/U2WTxqDCFo4COn1g1ApHURF7SD+bh6EjJAj1U2Ol+Fy7CiRw/awHGeuyXHwsRyXFQcTYDEYvZWDSYkZjFXpYPr+HEy+qjxu1vJoLJVn22Z5jA7JI/c/ea5IKTBmhAJbpiow2UEBpxgFHM8rMOqbAkuHKVJlqcgIT0XcoxXprlDkbKMipf8q8sZ8CP/zGMKryCH8mz6E3tohDH81hD55JSSqSrS7KVEUrkRwthK6p5QYc0uJ13JDqdQfisR1KM2hQxlQNpSNl4ai+HMo+WOU8bFX5k8fZTZGKHP/tDLLHiljozsMJ+dhGBQMI+73YXTeHEa7RIUObRVqzFWw8VVhe7IK0bkqyP2uQuMNFTReqqA/YDi3rYfzP7/hnEsZzrTa4YyVVuX1OFXUhCoO21WpLlHlTr0qRm9UCfuhyhudEewzH8EK7xFEJ41geO0Irj8eQYuqGrMd1FgZoMarRDXUitRwPq1Gyx01fiirY2utTpGPOou3qXMqWR2rY+ocrVLnZaM66/5Wx/G7OiuUNVCZr4HWZg1eHNag9qEG3T0aeIwYyZYpI7m2bCTDo0Yif2gkrY9HIvkykkTzUcQvGsWkjaOQPz6K8kejqFDUJNZKk2crNPFK1+RRhSYZTZoc6dRkuu5oJIajmW03mjFbRrP84Giiz45m5tPROM3W4ruTFoqBWtRmaNF9UQtJixZuXVp8mDOGIxVj+Hp+DF73xvCqdwwDjbUpsNcm20eb1UnaGFZro/tWm9dftFGfosMfFjrIh+lgX62DUYMOUr06hKmM5YvjWFLWj+VJzFjcy8eSc2lsf12OBWld4pfqYhmiy8VcXTz/q4vjXV06H+vi8UGXZoVxdI4fR6rVOFzdx2GwZxzvq8eh9GAcDBmPzLzxpPiNp6ZkPB7XxnO5dTxy0hOwVJrAesMJFKycgE7sBI7lTUDt0AS8L05A7vYEnDonoGyqxyhbPWJd9AiJ00MnT4+vZ/SQadCj+a0eXfITea49kezZE5mZMJHI/IloXZ2IyuBJ/DFsEsomk6hIm4RL9SQcbk6i9/0k/lbWx2y6PpVh+mTn6SNzVh9Jgz5t3frIjjDg/RwDPLINuFNlgPcLA74snExa0GT+s30yqr9ORv6vybR+nIzRIEPcJhpiMNcQhfWGpCcbUvvKEEX5KfRpT6E2dgr/lE3hYO0UKq9PQUbNiIqZRlywMSIu1AiDNCPWHzTC6w8jjt8wIqLdCKVeIyQqUymInkrSsanMeDQVUxljmg2N8fMz5mOqMQb3jJnfaoyyZBoO46Zxec40ghZNQ7K+X+dO48+r01jVM416ORPqlpiQEm9CdZUJAW0myGtM543+dCrs+tFnOgEHpmNfMx3jtunYTphByNwZuIfO4EvqDFYfmIHpuRlk3p3B7OEz+/1kJie3z8SrYibW9TOZ93AmdR9n8nWQKWHmpjivMiU33JQFZ0zJfmiKk6wZzVPNaDM3I2GzGbJ5ZtQdNUPphhmjX5pBtxlL1c05ZWSOZZA5ixPNid9jTt5v5vj81R8qs5CMnoWnmIWy5yysdswirXwWsXWzMP1nFn3qFtyfaUGVuwW3Qizwi7SgJ8OCrzUW2CnOJmvybJaHzub3tNlUFM5G5cRsvO/NRvfdbJL1LZE4WHIx0ZK/jlqidtWS6keW7OixxEF/Dgsj5+CWNQf5B3P6+3MOdsOsULGwYpSjFWr+VpSmWmH4ez+/bsXpn1Zc1J2Lydy5XHGZi7nXXCbGzKW1dC5mf87F7ulc4qSt+THZGndHa4attebMHmsMm6zJ/2jNejUbTo2xYbCZDaOcbMj0seF9og3tpTZ4nbVB6oUN+7/aEDXUFiUDWz4utyV/gy1JxbZEtthS+K8tRSoCLS1B/UyB2SJBS4Bg+W7B782CU3JgvBgSS+F6DdS0we2f/XzUPMZYzCPBdx5xsfPoyprH6yPzcGmYx/vX89DtnscJ9fnUT51P7fz5DEubz97n87F2WcCJkAUMTF1Ac9MCTvUuoF7VjqpVdpxKtKO0xA7TK3aUPbPj4Ds7boyzJ9LBnsJYe9Qv9GOjPVHv7bli7ICxiwOkO1D3iwPxtx0Ia3PgiNxCcqctZKX9QlpDFnImcyEdFQsp+roQxdmOmLg74uTtiHu2I1suOZL2zpHy8Yuo9FmEbMwiHPYuQqd+ER09i1BRcCLOzImaSCf0SpzoOONETq0Tai1OSDqc6JFbTLD2YsrsFmPku5gfOxfTVbKYT5cX09y6mCHDnHk6yxnddc6w1Zlle5yp+dUZlQZnxk5bwlvnJXTkLKG6cglPLy7h4PslyIxzwdTchcOLXMg/4ELiny4UPXDhVKsL76RdKTV25ZGTK5abXFHa48qbGlcevnDl3hA3fKa50RHsxtUcN9zK3dCdtJTurKUcP7YUp9qlKDxdyvK+pRRMdUfi7o78Rndki91JrnZnx4Rl9MUtoz5vGRXnl3G7YxnbVZcja7KcWt/lqEUtZ/TvyznetJyIzuUoSq2gaPwKVMQK9q9cwZTwFYzYtQKT8hX8HLISXaOVlDms5OnhlRw5tZIkqVXE6a3iqPkqKj1X0bFvFeNrVmHctIr8oR58nOrBO2sPTq/2QCnJg95jHhjd8cCnx4MLM1bT6rKaV9tX8+zoamJqVxPUuZrKKZ7U+HqSF+NJw1FPXlzwxGjwGgK01vCINfyMXINz+xoOynixwMoLpaVeZKz3Yki2F/nnvFBu9cJH1pvzY70JmuPNWzdvJHu80T3hzf3L3kx84U2Xtg8nzH3wC/ahYqsPBg98uNLhg9dgX4oNfVnj4ktZlC+jcnyRqfblRIMvfe2+fNbx48wmP15n+fHujB+iyQ9tNX+Mpvgz0dufAfH+/HLan54mf7p++HN1cgASywCcdwQwIDeAtHMBxF0LoLwnAKEcyHazQPxd+iM4kEtZgSRWBXL3diBl7wLRlAniD6Mg3noFsSQpiBcXgwi6FUTLqyD+z2QtqnPX4hC1FqfKtQR+Wst5+WBOTQzu/y+YCI9gJm4NZmFZMHdbgvmssI5Nuut47bCOnZ7rSItYx8fsdZQcX0dPc79+t44HqiHoO4bwOCgESWsIo2TXU6aznp6k9fzavB63jvW0y4Uy2DCUQNdQvieFYnI0lF9aQ+kdu4HNizdwdO0GmnM28O3YBh7/vQHtdxsokArjhl4Y113CUI4N4+HRMNKuhVGqGI7/hHCMV4fzOTmcS8fC6fpfOKItHI0hGzmxYiMbAjaicGAjv17ciHrDRrraNhL4ZSOflSKQ1otA1iGCvvAITtZHkPY9gsuam0gw30RGyCYuZ25iTOUmVl/exKQBmzE32EyK2MyCbZu5nLUZyeXN3Hq5mZdSW/h7yRau797C8oItLPp9C5k3tvTPxi08mLaVSw5bWRCxlT9ytzKzeispV7ei1LCVQtlIzDQjMXSIpCs0EqdDkSw4F4nNP/253kiWbNjG8dRtKA6IIl8vim0eUdwuiGLAuSh01aLZYBBNsVU02a7RTM6PJvSPaB72RdOkvR1f1+2869rOBesYioJiaCuJobcxBgupWOQVYonwj8UoJhaz/bHcOxlL2I1Y1j+P5dqIHTjP2MHY6B14v96B5OMO5qvHscY1jvNr4wgqjGPzL3FsPx9H4+04Jj2Mo/JtHJKeOGKkd6KmvJNVU3YSY7UT6yU7qc7ayf3KnehW7+RJ3U7etOzEZlA8ttPiGRsej0ZCfP8uG0/zzXg+tsWT3BVP3rAEDKYlMHV2Ao0OCRSvTKAqKoEZ6QmE5SWQdiwB8wsJ1DYmEPI0gYxxiWSbJJJYnIh9QyJ3/k5EfsAuZBftwtBzFwc27sI0ZRfnDuyi6uQujDp3cV4tCQejJIxXJCG7KQmXsiTiapOwfZbEzZ4kmqSScdNJ7u+HZD7aJzNmSTIDY5IpSU5mfEEykw4nY309mfP3kmlsTca5KxlvUkhZm0JiZD/mp3DpZAo91Smk1aeQ9CSFTR0pMDkVa7NUDK1TafZKZeWW1H5fTeXN7VQON6dS9CKV2m+pBNimccYzjeKINHwK09hSkYbFzTSCHqfh152Gt9RuwkbtZrz3bo6H76Zk3268f9uN9dXdRD7YzdcPu1kum06gRTohdun4rUknpigd58p0vGr7cw/TsXyfjp3CHqp097Daag8jPfZwMnIPNxL34JC1h/aWPRQPzCB7aAahOhkcMs3gORmMcctgXGgGaYkZXC/sf6/N4KvMXpLEXny99pIftRfdw3tJrtpLcP1ehvTuxcQ+s/92yCRpbSaOCZmoFmQSUJXJ2JpM5jZkovYukyPyWUQYZNHkkYV5ahaBeVm4Hc3C6mYWNY1ZPPmURYliNoG62YSuzKbXLxu1Xdk8LcvG/Fo2+xuySXyeTcfAHAyNctiVmMPVmhx6r+VwsiGHtT05yEpycVbIJW58Lm/IZe2GXMbvyqWuMheZu/38aS5X23Op6s3lFHkorcnDb1MeN4ry8DySR2R1HraX+nVfHiHu+Whsz6ezLJ+g6/kc+5SPRLEAiXEBfRsLWBhXwKWUAur2F+BXX0CwXiFfVhZiF14I0YVoJRey/3y/vlHIreZC1F4XIpHfR+WofazW38dF832Y5exDcn8fBoOKaNMoYsTEov5aLOKWZxH3NxVxPLeIfyuLcD9XxJX7RQS8KUJvYDGmS4q5eqaY+e+K2axcQpROCeZTSngeWoJ/eglep0pYdb2E0vclPPtcgt24/WwM3U9f5n5UjEs5kFFK2KnSfh8rJed1Kdd0D5BRfIAXsmWYaJWhV1zG/IoyVpwt43JdGS6PytjaXUbrjzL2WZVjElXOtZpyNNrK+SF/EDfng/w/VNiEvQ==</binary>
</binaryDataArray>
<binaryDataArray encodedLength="6348">
<cvParam cvRef="MS" accession="MS:1000574" name="zlib compression"/>
<cvParam cvRef="MS" accession="MS:1000515" name="intensity array" value="" unitCvRef="MS" unitAccession="MS:1000131" unitName="number of counts"/>
<cvParam cvRef="MS" accession="MS:1000521" name="32-bit float"/>
<binary>eNoNl4c7120YxVWUETIjUhmlVIisjPy+93mQaBlRSkkSSt6WhpGQzChbKdKQyC6VSIOGkFRSKVJKhaKQ3v6Dc871uc59n3DBOArw3U7KDm10JGATKhafwyEbfzIYncf+Whgx+9OTWUPfILfptiiLOeGDKl158H9OoZa5xWzLf+cw6jmF8Qd2cJ5r/XDIUoUW/6zGzdrnuPZJE7GHJ2H7/JnwW9IE01l70P9VlR147sB0yo15f3SHKF3zAM2LlWLKW4/Dq9/a4p1eBUhejzm49UG6JAtbbsSiZpEw051Uh1YZfYQLOUKh/S2t+7kWIbYd+LlTkXlt1IJGxhLwJ2Vjh0IiCSfOhdUuYejWibMjEzdijbM1RAqE2HM3ftKoVEOLoyl7XA727VM5/LtG4VLRiJRqbcbnXkFJLrco7acOS6hKxuX0OHyuGKQUX3n2x0qSrXGfjGt5k9idWeo0W1Ofov+648Ckahr7Sg65mW8wkhSI1ceK4eIixArOP6eRffu58q+9uCTSwTG/N4gwLCGVn57M97gKHmdep5jYxZh7eB5is9chUaYc+voHaOhDLaa8NILz0VB2WaEbofVN6Lm/C4r241nBKWcMDIdgKNsJ9PgRmQ6MwG+0EnW2VWjRfwlbWSu2f4Ys++9PLKJ7oig7IBdGK9XBF7gQAaWS5Okcho9P7XClpJc366ECPjbIsmhtExSEjccX80Z86GuHBn88lhqpoKVekRyxGoELv2HFZln4mOiQ5titdOPWbSyr7CXpx/UI2jYe3qrxZPtVEdWb1iJWbxelu76is3U3Of8cX7YtcRxOWcaREZNDsiQP92SU6bzYeJivFGFK6UoU4zuWnTxggmnrM2GxoBIna2pg/E2cdSvtgEG3ADzeLIN5ihCLXTfAxWi6MGfPGfiwVBMzN8VDsFqRnS66Qsf3VEH32DIMtEcgyM2fRlfY07hQAcjb3abKoRGq5tuMCesGcHJMCUKejKOGgZ0sKWg9zgY9pbJOabZWUAeWJ32YX0EpZb6tQemRAVI+oszC+uewXrc47HQ6Cm+h3VCXGMH5EwcpKvINXG218c2jDf55pdg8LgKpito0bs17lNhqYWPva6TcVofM8hacFvmMWZZn8SY+HFmlg7R59npISbTQrc0MmzN24IN8AFksN2Vqc96R0Nw1XGBGCLWbetEtzWZ8W74CptEnMPtFA4ygBvkhI0znfYAPXzrWiJpDYYUrFrmIw/HyQXio92Jn3gCZ75Imqy+36Prpatr15DC07XM4ZTcxdjvhCJrvR9K+jJ9YtaeaQg920I2GAezJi+E+WGUhrkAVsFVhqy3v4ZyeNeZ7NdFdz0QMhwsjbiAGD+M6qOPRAvobPA0b1I/D13w8YJxNG7o3MhEzYZLwDsPZSxrM7NViVE7ohqKeCVMbuMlt+z4XOSZ8CE1ZA8OuA6Svlgnd7xNhOxKPbYdVqFSgBrM0f5JjozX2h4hgmocqGlUrMUfLFLvnZyLd3ZsO6pchc1gJ3y8XALWe+PReGpMc82Cck0g3SyYgpVMUMytm0TmbIKZQcQoj/SKs65gBlpRKQebdbPZicyh9e3YWU2ABpTGRdG/rCDKWj8M5J3HWJF1EKedn411dAZr6tWAodpY1+T5GjdQDrPYrQOObDwiIqYBgRxSt5O9ByT82f02PwtRd2hBwzkL358MQGdNKL+4dQdjMKzQpfwF0DnbjQO1+ZiepjP6bD1HwPhIPSlTYuUYRHAzZAutdw9jDB4SUxmARzaSqG1ZwW2lFQU9l0GQdwl2o24CyckMI8HQQdWwy1zZjEM72fwkb/PDethES7ul0tcwPlx6Lk/TlVVzE75twdV4De/syxIdpIm/rDdid04G3/BWy/5EIO88RWjxvDivprqNJauLk1GeC36eEKOrrOloWnAy5Zz7EZxyM4Hun6Lu7COu96o2BjbpUYWkM71w9PFDP461OcEdnpgBsLvzGcLATWsulYe/eimOdTrg7mIzPhtbs1/M+dF5TYePHu1rKHVe2CFaqsnjTO8h8Rj6zD6N7mH9XPkoTVqG/phE6ZU8xlNQAHdOl1O/TTmbRU1nfze8os2/C+kRT1nHQE86T1VDcaMQqs/JQp9HHhWTmczUvLqJ4gxzGv0nDrUmSWKX+DskvJjBpI2HK1DoPnxgRZvbVBQKOUkwlchgznuuzDV8XMtFXMbC68wudYi9xI0AXsYujUDwvkV7mliAj2BOWUyRZV9ZeFL8uJVOVtxzHvw6/3+ymUsdwWD7Lguv3dKQ6TsZJo814dSyB/bjqTydbRTBnYw+C9a/Dq2sLyYceo+Lfaoyv4SFaTh5Cv2oO/jTWU+64ZXjtYEV3c0PgVBWCl0tHec4WIQhISIRE41MyaJrKTFbNgZyeHjcsbAy2dQgnr/pgqfoQeSesZbW3CyHGQmnJXgsIVHggVE+JGSfqkan+E7hFZEL29xOEsUBcdAomX2l/NmNRLT33mE4IEGGlec9Jemk/HNbexcODikxHoJXqlhWgtGsMe2YtglrzOLIwlsaSVYuh2/ACC8O8wa9tSwYPAuD3QxDBhblw072G/OpwXLz3EJ+DR1HHuWFEsBpizytwtzkEQi49uNNSRcGv65DvmAq38iLwHCYwO4Vt7OoMK4x1skXK9uXIlFZgOfPE2ff5TrhW2IljcbtgJ5GLBr/bUGL5sMroJ5PdUlg/Opb9zY6EeKY9OZ2dxYSPZsL0Xgup1yzEteE+qtSJosjEOigtTYGgxhR050Zjv3En9ubb4OyTb1xM6wjW3bwE97CN4BPugdhUM7g+y+fieV9o0JUh9dt3DAv+hJR/Ci2v80DQlRDEW4mzfNNkijy9jX50GJKz9hnK3lUPjb7d+HNhGlOWqsE1xILf/TZkvw/TthlzyFg2h5uRZgafZ63wbFoKdc10Svj9CHYLDpNpRgln9rELnosrkHS+CRN6fnCeosc5B1EBNq53gFIM/pLf0vn0ZoUjq/v+BuXWmuz3UVU09Ybg4oGntHx0NhN/NI+0BvlgNjUNrz6ugItuIFeygYeaqXk4EFgFodQrsI0d4AY1lJA8fT2qjL/SlyRpVtXIz07m/0cpGnXk7fDvVn45g8DwCWy1YS+1PT/E2ruekLtkCe+NoyXGX5iPj//dx61tj2nOjmhyjPtFevlSkEhNxwvvjwhb8hWebp28Ch9v5AvrMuZjjOjESXjZOMwtPp6Firbj6NsZQfYR6ujLt2WbW/pQvjAERkufkb+iBlz9ZrIgu2YYFATS9Rnj2WzjdGqMyEB4ZxpOmRVA5sEzjL08FUarijiNYgOEBAZhXvVK6mvPw/0HR8g6/y4u9QJfTr2Eh9Y/n1v7wZcqyTUfUGGOSUQdl6/C1UeArgcKMLndi2jrmd8Q9V2BmAXS8MZD6PPtgZVQGmaXx2DD2VGSr5SB8IHxZGvwDt++uJCK124qOX4R9c5PoezvRe4iegjuCaUo9x4YXntJltueYgmvitbyjsNQ2AKy9+0Ra7wehqOisLLfi537N2Os+U34vDqBlzoCKGxVZ4uGrnMSgrchxHbj5cpKsvmoDsPQdl7xpvdk4DZCXfn7SVPOCCmqqZCebIZZXp1YpHWC2JI8+vo4BzVJgqzA618/pBTh8ulWCF5WopDhbbhSfAlhJ4rI9GE4ZuSlYrv8P63vOBZZP5/MLc1IfrUgs310lfo36uNtgSKsZPKhGRNHdodFsOiWFVzSHkP13WmqsvyEizwXtFwf/cdhCNsWK8kKnRegTUEHuluTyXgokhPepoDLNgIUsrCPhjYugHn4GfBHeXDz70xhp4/ooy0+Gh3mk5nrCynYZjSgi8T+cScE+7jHeNccjp9/fpPD+QcIesLB5GE2PdQu5PYsakDvrn2YL3UeKroabFlvKMn+zqF585UgqhvLjNuaSZPWYU3kGnJfpwLBtrNMwnknfTa5Qz9lGCuySIf5r00kINiLH4sGIRtrgdG985mZ6Tnc+TwG0bdyEW30Dp26ZvAyq6OIik8YuROFSaum4txHIWYc5gQB0wCk7pnARJfJsJWrh0C6s1iG31tyK7fCO6UoymrPh8CYRAT6quH+6rvwSKiH6sMdmPBnJyyb/oBT4wdPOobsz1vBJyEaocG2OG3Bz+2+H4EvHw4gXTYAfc2+aC4QZbVpKzCpbyxTWaUOtWU6sMv7gC9X+JAsWoqpK9bi4iGi5JOb0R4ZzIuLPkXxUaHUZqLImqdPYz4XxHHLzZ46T/mjTOAkJxo9zM21X4ojjfac5Fc5Fq6nx8Y5pXOp2UV4P1EeGvY8vJ32kXOUVWWRHje4n/yV+KlxC3E6dXSj/DUZah2gyrxiKlEYxi7XKxgME2OSD1bgyUZ1WLmOQGH2AsTdy6W24ShEZdXSiQpBfL3vhYb6YEx/+wjh3D34Ds7kPPoB7fuiLGTJRfg49aA5+xBzyw3Cu6lZONqsAidtOdy8fBgd2UZImP0BRYUvkMIFwcbgERXd7aN0vhu84NEO+Bl85fY5FiJy8m+y/WNNNyJNMdPaEzY1H0id3wTn6ldBoe8eRYvX0oToKHzhrGhL21RGE9fifkEt1N50U4+0FZkf/EUPC5ww9aA29WQEUk++GBPVzSTP2k2QVF6INSIBMBHqQbImD7Yfx7DODEGk7OumZXH7ON2X09mOkCz2Y24cXrbnQqWND7yW23hQY0mNWTNRkiuNyAvitOZwK5TTE/E05gG1bunHOnURlMgfg4JhH4lwV+mOpQizEXElITV/DH9yRsClWt4DMaLwansKnfuZnn94i7wmcZx0Gsc6Fx6HzgjHOotTUdw3H3+1X+FiWi36d4hhxvqdFD/owv1RMsTLe8K412pA5zpm4cjMTUhJWgnrsg5UL7pP6zcexn/b4+nZDFs2dspVNBetYut+CTDR9TIseuJMxK6bg8pvJhgyjyDxUkU0HSvCuOUCwOFu7Iu7DqOEMYzv+0+6JMijTSGX6BU7hd/Oouym7mTMCluMpbHesL1QhfbEQzBvFwSvwQQJaYXwf6dOV2gb+LwLSeJJDMddOEMuxzooSKsXb6beo5jILnLNUGB6gdehViP172/oh1rYEG3fK8DYWje2fdMRnJpujhe/M9H56CGlPr4Ml1eRXJJdELY8fYShUS2YmgeTTnoYXdn1ifgXB2FiLB8z9zBAuYM6vRoYx0LGhmMwr5U+O2iR64oJaFsnB+f0W1QY08AlrbFhXk9DsED4I7dUdjd2BW3DjAdK+PHdAzmxuizE4yCldvnC+9se4n9mj/dls3CbLxo16yXxzmoPmnVG8friTihIpOIsTxHLp3yDTksR0sWV8clSFS4tEdjilUe5Q0fxsSqJzrQIsfNCj6indTw7tkIEI6elyPCmIq09OETKxRdofXER4o8J0QU1E2gc1sKfMyW8I1I8eAnpsqM382heaR9NdesmKRFR2uqggEnTynFC+yIpfzoFlepGcvtiC26VHlSS39N1q0uc+JEtSEo9A0kzOdxIqiA7AVd8vlgGmexu7taeQBTtH4uBK2P+5buYNrt1UkpUNIw2zqSbe7/Q692r8GS5IrOSPQFzzULuuBGHqK1j8GrIkE3UTKPcu8to575JsBWopbILlTjeaIce51+Ufj+c6zK3oZzUQVqw7xT6oQQnGQtyUo+AiLsbyefqk6K2BE7yQrn6lwx8RrNwzmcC7W2VwhSpuThx7hZtEbNH4AIlHOaMmKldDcmX3Kfku4kc73k1rJ+OYd26/rBZMIGm66aQl38rUq+owO+VAXd2SSasJZbT+rKFcGj250r70ijq1XZofrVCgcV0TJ43Dwk7ymjKmWe00aCU7nzJwI9vvnAJu07t+6Qw2LGQs/y3f4QmHMMWvXoSUJvMrN+3kMSmbGz6MkKKE6+QYcBBGnv9E/6WeUGl/D2t3izAkj+NQUKKPNJtbpN3nBinUT2HquP5cCfSnFTjPnNXpe3RUT+T2iwdoLU7i8vTH0+PzOTRnpkDt8Z05G/Npml10/BJLJzWzlmFs+Gz8LGmlzenShmvX3jQXYkN1NM4kbL/cZJ8p5F73hnPRdukQX/hYorg16Lr1iew10uXRZcawiEunV74yNHT6hScVd0AGXdbSEfH41TWbO7ZCT5Oq2wildevJeMLy6HGU8LCBsKR6XUoT3dDq3Itsg8lIeZZL3ch5SgnyWJR9Wkr/Lp+IVN0N8zT5JGXU0iJ8yMwpDFIxtr2cN+nh86rhZB1/kT4Wk1sbC+ZKy5FgPgOahq4TEMVW6k4Jxp37oxQWs4CHPV14u4n36G20xYIdjyKrW6FNG1cGnnuKMOz7XIUbpTHaU6roohMVVqvtgSHJtkgV0eA8w75wCnZxJD5dTP6H9hf4XM=</binary>
</binaryDataArray>
</binaryDataArrayList>
</spectrum>
<spectrum index="12" id="scan=13" defaultArrayLength="1418">
<cvParam cvRef="MS" accession="MS:1000130" name="positive scan"/>
<cvParam cvRef="MS" accession="MS:1000579" name="MS1 spectrum"/>
<cvParam cvRef="MS" accession="MS:1000127" name="centroid spectrum"/>
<cvParam cvRef="MS" accession="MS:1000285" name="total ion current" value="5764544.65712738"/>
<cvParam cvRef="MS" accession="MS:1000504" name="base peak m/z" value="639.70495605" unitCvRef="MS" unitAccession="MS:1000040" unitName="m/z"/>
<cvParam cvRef="MS" accession="MS:1000505" name="base peak intensity" value="171066.79687500" unitCvRef="MS" unitAccession="MS:1000131" unitName="number of counts"/>
<cvParam cvRef="MS" accession="MS:1000511" name="ms level" value="1"/>
<cvParam cvRef="MS" accession="MS:1000527" name="highest observed m/z" value="1299.82275391" unitCvRef="MS" unitAccession="MS:1000040" unitName="m/z"/>
<cvParam cvRef="MS" accession="MS:1000528" name="lowest observed m/z" value="400.02868652" unitCvRef="MS" unitAccession="MS:1000040" unitName="m/z"/>
<scanList count="1">
<cvParam cvRef="MS" accession="MS:1000795" name="no combination"/>
<scan instrumentConfigurationRef="instrument">
<cvParam cvRef="MS" accession="MS:1000016" name="scan start time" value="0.2347" unitCvRef="UO" unitAccession="UO:0000031" unitName="minute"/>
</scan>
</scanList>
<binaryDataArrayList count="2">
<binaryDataArray encodedLength="6604">
<cvParam cvRef="MS" accession="MS:1000574" name="zlib compression"/>
<cvParam cvRef="MS" accession="MS:1000514" name="m/z array" value="" unitCvRef="MS" unitAccession="MS:1000040" unitName="m/z"/>
<cvParam cvRef="MS" accession="MS:1000521" name="32-bit float"/>
<binary>eNoNl3lYD9gXxkvJltKCFCKVopIKof1+JKlUKilLmyJJUiHRvqikTXsky/jZGRqym0GSxr5NhZC9yTop8vv+cZ73vec+99znufc57znngEyd0EipE261dSLte524uvCaWJJ9TTTI1IusnfXCvaZetHXXi65V18XR368Llc/XRaJ5g+iJbhD/tjSI4X1uiCVhN8Ta3TfE8U83RBGNojC1UcRdbhTH1P4WQ2P/Fqcv/S1ODrkpYnVvisvzboqX8TfFq+qbYtG7m8JY45Zoz7sl1A/eEudlbot9trfF7pjbQiHvttCQuSMs5twRasvvCJ3/3RE7lO6KjLS7IvbOXVFqc09Yxt8TyQfuiSnf74mCYfdFa+R98W3oA1Hq8UBE/vZAKAx4KL6GPhQv9j8Uj4Y/EuVzHom5hY/EwuZHItzwsZAreyyWj/pHOJ7+R9hc/0c0DGoSq3yaRMiWJnH8WZO4qtEs7NybRf2mZnH6YrPo/tEsvBe1iIlJLeLzyRbhJfNEOAY+ES3Hn4hdH5+IDbpPRWDOU6F85KlIVXsmzGY8Ezrpz4Thq2fi8IBWUerVKsYktYoyw+dCr+C5qOp8Lv4xfCHU0l8Ig/0vhLbMSxEmXgrvrJeibECbOOLQJm4VtInXnW1Cc+Ur0fX7K5Fm8lrMSH0tKqTfiMjFb0Ri7hthW/tGHNR/K6KK34odD9+KgzLvxPHJ70TQ8neiZ8874aL6Xjx89F409/4gegd+EKVlH8Slrg/iP4N2URbXLjoPt4uB7e0ic/m/ImfXv0IlpkNYbOsQ8t87ROnEj+JZxEcx/sxHEdLxUbz/9UmYjfgstq34LJoffRaPZ3wRjSu/iLq9X8QPja/i1eqvwqvhq3Ac+U0keX0TJ059E48/fROm0/4T3af+E5XDOkW9R6d4tKNTnLvfKeb96BTvor6L1Rpdwup9l1DR6hapyd1C+59uUdkjQaMfwi3hh4jo/CEY8FPEpfwUSX/8FOde/hT+Oj2izq1HOB/rEbltPWJP7S/h8uqX0DCV4sdGKRZXSPH0rBSm96Q4JCuNpo00hR7SNIVJY3BQmprH0ki9kKa6Vy/uqvdiqFsvyvx7YZzQi8jzvUh90ouGATLoDZVhqq4MX9xkCE+UIbFIBuuDMrhflMHoowynpGXpnibLwW2yDD0ry8LbsvCfLGcMeuNn3pugyN6MK+pNx8neVMvJEWcrx7vVcnw7JseUBjn6d8jxYXQfOqz6ILuuD/E1fRh3pw91XX04YdeXiOi+eOT1xa+6L1VdfRHq/TCb2A8p+jE4vB8f/uiH8dV+qLT344tOf6Qs+lPl2Z+03P7s2defkL/6E/lQ4u/pT6PKAFqMB2AydwDvQwdQmTSA00UDkL4ygMUq8vzlKk9FuDwP0+TJPCrBenle/5TnuNpAzCYN5KjrQELWDORwwkAUDg0kQF4BqSkKuM1SoC1VgStVCji2KLCtS4GrgxS5O02Rt6sVkYpTxOmcIorvFPGSGsQTtUH4Wg3ixIZB5B0YxPh/B3G3jxJ1I5XYZKjE6kVKWKxT4u9CJUbXKDGyTonnsspMMlbmprMysjHKZJ5Txu6hMknflLmgpIKZuQoNfirsjlYhq0qFrydViH2qwvseFU4qqrLUXBWblaoM2KmKyTlVat+pUtqjyjeLwdwNHIzUycE8vz8YzY7B+KgPIc9wCC8ihnAlfwhLDgyh/uIQ3j8eAt+H0DxuKH42QynzGcrTwqF4HhxKc9NQlnUN5ZuiGp8mqTHJX40rq9XoSlVjT5UaeX+oIXVHjbedaliaDUPKaRj6scOozR9GWe0wulqGYSSrzkUDdQrmqxOboc7CAnVcj6ujeVUdMwUNOqZr4OyhgfFSDfqe1mBykwaWCsO5bz6crIXDuRgxnMPHh7Pwx3AWjBqBm9kIdBxHcDp6BK4lI3hzdwRSX0agbz4SVY+RLIodyZUjI2m9NZLO7yNJ0NZks40mE500eRCgSWO5JjMvajLygyaO3ZoYGY9i/IxRnFkxit3Zoxj9+yg0P45CXWY0BzVGE2c+mtlxo9EqGI3pp9EE9NXijIUWlQ5afIvXojBPi637tXC9pMUg5TEETRnDOY8x1K4YQ2bKGJ4eGMOl/8Ywc6A2wkSbIhttZP212ROnDYXapJ2Q8FvaxMnq4G6og+dkHe646hAbp8P67TqcOaVD9j86mP2rQ/I8XaaG6yIRZlxO6CJ3Xhf5N7okao7lo9VYAhaO5VzCWPq/GIuigh4++nrIROvRdEIPv8H6REzTx9JHn8dR+qQc0Ef9gT7yn/XxmjWOe6njSP57HNlvxhE5eDx/TBuPX8B49hSPx/LIeGYpGHBuugGhgQbIZxoQ9z8D4lsNuPTDgFOGhnwUhuiFGmK7zZDaU4b4tRrS2GXIX4ON2DzRiHprI+RjjEjINqJlrxELFCbQoT+BNPcJeIRO4EreBIYcnIDq5QnUvp3AZBljTDSMmWlpTKW/MfabjJl2xRjbVmPCVCeiunEicqcm8uPjRCpNTOhZYEJ1pgmOhSa8P2JC2zUTctpMGClrSvNkU744m5LiZ8qlDFPMa02Z22JK+BdT8geYYW5txkkvM4yXS2yDGSU7zdjXYIb6OzO6NCdhYTaJ7/aTcFgziZTGSejJTsZg3GQmuk8mLGsytfcl/MdkYiyn8CB6CnK7p+B6agrHm6Yg0z2FakNzzjmZk73enBdl5ryuMUf1ijk1r8xRk55Kjf5Upk2aSp3HVJxWTqWieCrPjkxl+MupZHdLcPI0djhNY27BNKR/m8b5PtP5PHU69t7TcV8znVt507m7bzp/3ZtO44/pVOtb4DXdAikHC15EW/C4yAK14xaEXrBgxycLamQtWTvRkgfrLVGvsUTzuiVyUlbYjbHCRFixbakVa/6wIvi2FY29rFmkY41UoDUHkqw5U2qN7jFryh5Zo9bfhjNGNtjMtaEmxIajh22o+suGilc2VP+yYeUQW65r25ISaItHti1ae2wZ1GJLhYIdtTZ2tIXZcW+9HbqldhSdsOP1YzuqvtmxcaQgYKpgmrtg0DLB21iBWrHg3yuCsR2C/kPhrCE4+UDrAYi7BCVfwVxpBt7WM/gSKsHUGfgen4FUxww+qdtjMNYeD2FP7DJ7HqXZc263PVYX7dnzwZ69w2fSNm8mv0XNZMrGmeTtmMnxv2cy9t1MFPo4kKPuQPBMB64uckA+wQH7MgfGnXfA/b4DNW8cCFOaxS6LWcyfOYtZ4bNQzZtF2M5ZGF+eRX7bLPqaOTJoriO6YY7URTlyuMoR5bOO9P3gyF652ejOmE1r2mwCCmaz9/fZPLg2m6bW2Szpmk2sjhMltk7kRjmhWehE2FEngm85seithEs7U6LuTL2tMy3RzjwvdebhSWcCbznT2eZMo6YLuLogF+nCyHIX8k+4YPnQhZwOF96OmcPISXOImz+H+vQ5nNw7h+WX5jCxdQ6H/5vDTSVXmnBFOdwVzzhXxmW6cqzWFYf+brRauXFriRt2KW6S2uNG10M3Lr5wQ17THSkzd1qd3Hm8WoK57ozZ5070VXfmjZor+fO5qKbPZfn2uXScnovL7bms6JzLX1M9sEjzoHCPB0/aPNDW9MRrqictYZ68qPbk22VP3Ns98f7uSc5oL3at8uJcthe5+7yI/dOLhI9ejFKYh974eYyymse4sHmQMo/Xv8/DoXEeWm/n0atzHiXy3ozS9kZ9ujd+gd6YN3oj9d6bpG5vqhXn4zN+PoVO81m0ZD4pifORPzKf+43zafgwn/a+Plg7+rBnoQ8mu32Q+9OHno8+FPbxxdzEl2M+vjTG+bL5N1/yr/ny5aUvqkYLUA5ZwIzzC3BsXkC7/kIybRdKcmUhJ+MXUli+kKdXF5L7cyGtqosoMV1EAYvIWbcI82OLuFK3iA1fF1E7dDFfTRZTLxZT4beYn3GL2bZ1MRf2LSb13GLGtC6m6PtiXHX8yLD0QzfKD+t8P9oO+1FX50fMcz8GdvvhrOrPqGh/VPL9ySvzJ+eqPy3N/gR88ydCM4CdswJwDQggIz4AjZ0BdF0IYHZrAJnKgTjpBVI9PZBh4YESDQjE+lggX58E8uRTIB5aQQS4BSFbEYTMviD6dgUxSmkJtROXUOyzhMspSyjcu4RZfy7BuUNi6sFIGQdj4BjMh8hglu4IRuNUMDNfBpP2PRhzrRBCpoWwYHYIqwJDmLA7hOazIfi8DeFe76UcGbOUqICleK9fyq/fl/KpaSmuP5dSMGQZlqbL2BO2DL3cZezauwy/G8uoalrGHwNCGa8fioFzKF/Wh9K9MxTlS6H8fBzK045QTpktx2PGcvJWLKcofznFh5eje245M1sk68/LGTogDFf9MC5Yh2G+IIzvxWGU10h4ZxjSg1fQZrGCvwNWYFe+gs5DK4i6vALFzyuIVgonY3o4wiGcgf7hKKaHk3UgnDsXwsn+EE4v9ZX0zFhJgv9K+h5fyc/XK1k6IgJnkwgU5kcwbHcEt85GIPc0gpavEZI+cxVvxq3CwHMVMxJX0XZgFff+XcVO1UjKRCTJrpF0r4wkNy1S0itHonI2UhIzkvrOSMLHreaa22o2xq3mV+lqum6txujlanrUo1jsFUXTmig6NkfhsCeK3jeiiG6LYqdsNIrDoom0jaYyOJqY5GjU9kXz8U404W+jyR0Vg4F5DGeDYiR9Ugy/l8fQryGGxj5rGDx5DZMj1nB26xqypNbiOnotlqvWkrV1LTkH12Jxfi0Xm9byZ9da9k9cR+bsdezPXUfVoXXcv76O8u513O0by02LWKIWxyJSY/H9LZY5t2NRexfLapn1WIesR3ndelZWrcf9wHqOXlvPxyfrufNtPWpD4tg0Lo5alzg+L4nDa3McOSfjuN4ch15XHPGqG6hctoFhBRu4un8DUnc3cFp+I/8ZbeSZ/0Z80zZSX7yR5KMbybi3UTIDbERNMZ4dcfHElsWTfTGe6rfxyCol8FQ7gR9mCSR5JxC0LoGxmxJwKEkgvzqB95cSJFqTgMfzBB73JJCmkEikQSIXXBNxSUikvSCR4f9LpO1gIup3EjH/kIjX90TkZJLIV0lCdkISDRZJrPJJwmhlEo/jJbwgiY5DSVRcScLgZhLHHycxtjOJmn7JxKkn825sMjEimbWuyezzTUYvKJmu8mTs90rsaDLBN5K59yCZgKfJVHYmc1U6hQWKKUiNSMHAKIVsixTU7FN47ZpCuHcKWktSkI5O4Ut2Cvt2phB5JoWwhhQ+3UrB81kKZt9T0O6ditWwVEq0UlkzJZVwl1T8l6fiEpvKtZRUovelsu1kKuOaU0l7lYr5l1TUe1KRG5pG0eg0Ms3SCLJPQ9U9jQy/NN7Hp9ErQ+IvTuPp0TSkatPQfZdGwqc0Diqk02aczm2bdOyc0vFdmk5ObDpFm9KJLEynsCadfy6kM+htOmt7ZfCHcYYkdzNQdc4gaUEG2qsziEnK4FtOBo6lGcw8mcGQWxlEGW2iyXMTdgs2EZqziZDKTfQ+tInJpzbhdnsTRu2b+K6ayUrdTG6bZhIwI5Mwz0ykgjI5sjyTSRsyaU7OxD0jk+0VmdTvzOTNhUyOt2Sypl1y5lcmWn2zMBmRhe74LLxcsui7IAulVVlIbc6iszqLCceyOHM5i6+NWQx+koVHRxb2CtnEGGaTaJ4tuS+bSN9szgZno7Imm8+J2ZI3yia+LpvCe9nsfZFNh8xmihQ3E6u3mfplm0lO3Ux48Wb2VW3Gb/9mau5vpvbFZt6q5uA/LgeryTl8dswhPSiHtsgc7hfkcHVfDufP5DD6Sg5D7uWg+jqHA6pbaDHdgvnULXxy2kJE8BbcV28hNGkLgyu2oLJrC/WHJHt/bSHo9RYyFHLp0MtlkGUug2fm8sk3F+kNuSTk5BJ5MJcjp3MlWiPxP87lca88Oi3ykF2Tx9PEPE6V55F9Lg+713n0yOajpJDPb0b5LLXJR8Mtn5q1+UTl5KO3Ox+/mnx6fchnbU8+aaoF9OgXMNyqgCcLCkjaUIDU9gK2Hi/A4V4B4a8LOPG1gHapQkr0CimyLqTdpZCOsEJaYwq5tLEQ36JCzA4XEnSpELknhVx8U8iiT4Xs7y6kR3kr3epb0Ry/lZ0OW3EI2kpY0VYOnt+Kx+2tktlnK8O/bOXXr638a1eErlMRVUuKkC0tIupYEf1uFGHytAi910XU9irGeHgxrnrFyLgUM6SgGLmjxfT7UsynkSWMMi3hgkMJ8vNLuBlSgkgswTu7BK19JdgeLuFTbQm76kow+lCCVJ9SPLVLGbO+lNSjEjxfivKrUkKlyjAZXkaJcRl1VmUUOpeR6lNG+LIymuLLkN1bJpkNytBrLyOobzl7tMppMC6nKLicX1XlVB8qx/56Od6t5UQMrsBiWgUdrhUsCavgUkoFjXcr6JKr5IJmJV16lZLaXkmwfSUbPStpSqvE5GAlAQ2VhD+qRO5LJbvlt1Frv41k722URW1jTtI2FKq30f/GNiLathGisp2o4dvpb72dXf7b0UnZzuii7Wjv386kP7ez/dt2ZslUEatRRfWCKorjqoivriL1QxUxk3fQnrmDuD07CD65g2ENOzBp2kFozw6WGlTz1Lcaj9hq/g8PDjmQ</binary>
</binaryDataArray>
<binaryDataArray encodedLength="6868">
<cvParam cvRef="MS" accession="MS:1000574" name="zlib compression"/>
<cvParam cvRef="MS" accession="MS:1000515" name="intensity array" value="" unitCvRef="MS" unitAccession="MS:1000131" unitName="number of counts"/>
<cvParam cvRef="MS" accession="MS:1000521" name="32-bit float"/>
<binary>eNoNl3c4130UhmWUKKMUUbKyKntEGnzP86HSW6QSZZQUWvJriUR4rYSsMkLJLDOSUGmgJRJab4WKhpJSVF5/n+s6f5zruc5z3+Xjt9Cg2jYYfXhEt/alob7eG6+MtdimPeupvlGfVd8RwYHnLWSkKULZfxPgZ3YTwYf0oBq2nw6f9ILJ50Z6EiSBQ263ILXSDMJ8wbC6PxUywY5oPqOCMMdhOnH1CZmn+eC12mKKqRiPaoU2/BGqJNu2Jpwol2V3d35gLs+lmL6XNvOtjsMT+RK4z0uh4oV6iHU8hfnfhJDdbo9v6b/olKMky1scwk3nlZKUmhXzqayB+4rnaNo7H6+15tJ35Wjo6KrA3Ekec2RrYXDbhT0MToY7/w3sN6yFl/gwfvbF05ZRSVa39gwFzF8Mz5mV0P/pThLf9NnC2tc4V6ODEuk1rPCZIFznHEV+SAs1qJviqd9xvMsLRfdfObhfaLWIYuvQ3N6G7I4IBF4zRX3CBS6XbkJryQzs0jRH2dQ1kNJJGtt/CJ4Ti0j64mxsCZHC6yRteiY/BbUZ11GmMB2mHq7M2UQQhbw0ZN0swyP7PdjTXkb1q0pwbk0MeKXXaMRyI/TighAUrAG7DdUIcjPFNpl2dIhKkIbVC25t4SkMXlZgG07zsfayVpjn2ZBeYyENdVrhvUM1vbnkhJl/btA/eqvIoDOa5i3Lpceb7PG9SZ79kxgH/Z2naTSnmDvyooqEih/gxxslDIZ0UkbPJpr0lo9V3fpDub+JUmxrEFM0C9EpBtAvdkTSz4MIcjWhQ1eKcdJvBfqcvbnw1dk4ZqeE2zU70XwwiVZ7S0LMuYqmRargYNcPKgrhp4sJV3GkLwW/J9TRchUTcno3B4vq35JfTzcdUBZkSZnbYCvQTcq3M9E0vAXPpr1Hu8hBetoSh/fLXmD+4HmqahNhQ3k1lFr7mctok8XCmBZoSMWh6dduVDlNYL4Bd2FT24Q4r+PIyy4luRtJWP/fP3St0wl/v3+irz+iYZHnTvl/hTH3QjmS581F0mppGCq8QohnC/l9tsZDOR10Np2lKcmJ3KdLrlj2K5bmf5NE0dkscig1x5UKBxahG08/PrykUSF76C9bi7tmz2j7imHYlj5BoJA6pdv+IdPTQhBYOh0Gv7RguD4BKc9jkDNBis1UtqdWfR26E/AAF5RP0S//N1j+WwKKZzSg0lCIbs9kiMw4hhXhQszlpQ2+WRPUXcWYrocsIhq3WTTf/kglf5MwOtmIfr9Ip0H+Bgz4+FjIO/+mrIQBam81Q9MTL0SIhHLZV8XZv/wf6RFbjYVZDdh0fSur362NioXq+Li5m4Y+6bASSTHm0S2LTxve4s+3aSy3fQ6yXj0BTZtO50I+oDdZkH7Ozse9wkT6pqGGAQUhlH9agqe9R2mluijyd/CTXZ4AhYiNZ56Lo2D9JAxuy96Q4mgX16F4AAts38PN/z3mVu+mwhF7emMcjd4VaihYX4j40F5I9+TBJjqLBoTiMHVvOMQduxAz+zp8dVORGvsSzzdmQtXnKpbd0oHBtzpKSyREXdJBUoABgm0DcfYOh5ZHj6mgV4A91g9EdoYxDilagq/aFvckT8PdSo3iRTZSzpwqehU5kQU8Lcetj/Oxd3sZJpyssViuH45zPTmwOegN3SPy+GLIhwgzD5xLVEVfIo9+xE2EvyEPWj1XETX3X9iYyXJ1+wywo+AkfpfawcwnGFP9FuDLbAfs0VgIw2JverS3n5yjstAqtgNvN5ziuGw58rd8D9e9py0C9ymwA1M/UofbUXZASoh9snRjNuXGVMCEEXQkB+orxTE+Zh4KtBWwP0sWFY2T2ZXVQqjRWMz57WqCoZ0e3q11xsrweIy7eBt7O+5ATPs7dD6tYllHxzPFhTHUmZVASVrNWFOiC17jWTopkgAnjW14mOwOJrMLV+u0IdPvyE16vo62y0bAdOdNjDgIomdWCPnKiDIBK2FWJqZmVRw63nLR7CjLEakzzOPAfdafeo9LVMnFSZV4SOtUc9+QSh8Hj+DDtiF0PC+E7nAk2s1uchMOVuPDawma66zEovdZ08dZPFxfEAfuYxSOnG2Gr28zOgQSIFQkgu7j50hqxTSWX2uB4/03cLdAnrpSg7Ht7XSWlyfGTR0pxDOXInL7EAXLGlEY/dhF2Q3peOl5gM73vofOvhz68eAzngpZsE3qhyDnpIaU3CD6tscITlck6dCbYDTei4FR6BRMzXyOy+liSNxWBQOJPrq+1QOxJyqpPuMEbht40yr7flxZdhNdc3dgxX5N6Cj7obHTiKwbo7lShQ2094YY6zP6RCrlVZgQHAPzpyvgECvJNsv4cCeODOC8twadW5aAP9Wx6DogjxPfRSA3pRyxYddgX5dAxjmebIvVWYS389EGUT5k3joP/sxcrLz1An8nKsDRLQOlym0w0JVHpuRhnBTo50aXBkDivjCmn52MB0OGFPG6hLomyGJYfxoz2D9MSVFWKJpnyETv80hZ8iBsG/mYm1QuEHOVVkbrYvvObhh+H4FCrC57suEiZvwo4gpPz0DZp+MId9uJF/4JuMuzweIkZ2xNTqEvHydDM0cZv/6TpBL/hyRZ/JkUNg2gOCKIzmSup+z6DiqpkEHgSX8upE2AmQUcwIbZkkxEJRun/V0hfH4n3hQ24q2DHDu3V5xdUQ/DT5XrcNyUgPo4bRT6bWZ/ZqVAT3gBbbo1zP01rqIQ2XIs75rAvkf7YH9RLX0XmsGW210h3ZlDOLb7BLps0jF3ZgVlb7gAH5MgCmtaxXpEA3DzwH64tHDYYtOL2IohhM6zR0F1AR0VbkGUgy1mePvT+NVqUHw5jmVedES80FXYH/DCrEhVnHToo4sdvtxskW/4vUaEpYtqI++4Mx0zi8W5Aw+5CHst5JyZxTQVR6h8fSgtsgmmF6Jd9EBSCe/1tJl1fgLUHdKwsdWCHUsuQ5LiW9QXfkf0q8tYYDIDjlc+Uq64BjOftAhulbcxRcMZaH6KAotQtLw9Dt7tryR2YjVEqZcLi7Bnq4R0MbVZAJVDWVArekO186eRPy8P6c0qFKp9HMvrJrB5E7PgoplGq3tmwe2uLNO0PoRgk0govpsJ18hWmm++gJ19cRLuaZq0eWYF3LWT8PeUO4mruZDqpVY0dllhpYww+/JFD+Inx/r6UTDyYmos2vgKMey3lnadWE7pXyKYBqqp/79f3F+vAfq07D4EK7phuysZFucf4OS3SzRw9zDU00TY+/k1WPl4GKMfwpDn04Uk+yVQye8n0Twe/Xm9BQbpq/H8ThmtqlBmIleEmbGoCebNKcHR8z0UuWIjPVnXQZPiw6lo7S5MvlYJwQthOLHLgXgneNzCJa1c1NZfdNIrCOv8E9E3NlOXlcOxhllMbzCDeHHuiD8wiVk++kxuE6qRX3AAf6PksO7+CdjwYrhlh1PI4kIe2v9RR4lfOOec3w4R76UYiTKlHD4f3PYsoFLTOAy4hVCdvBmtmSTKAuSjkG1XjF1vijmXx6+onKaCP2wh6xwJQbJgKAkIK+EWK0R/qwqi6m3J0MUKE5+MYzPkxtHpugSuxTICc4/2Ea9fEm2TovHaLozuadnjZm0sHBOdSWcjh+8FQRYSqWNssESK/fYvJr8Xe3CsdC7Xuk6H9s8QYNs3SLKvt9poibsRG7CIwK/Qfehe/ovuf43AS95hHC3twA3hm7Abp8S6H4XgI48HE491yO2ZxRrPaKPmsgC7KveCq89M4ab820vhfZYI+3gVaRNN4NkmAB9VKXCTzZncki4kXreEq8pOjDRl4PbKPTRwu4FmnZuE5y9O4+PCz3S9LxBG/aUw2yqOF2nyTHSVL8VG19BAqwc5378H67D1WK8vyIJkhEk/bCPxD0+C1yZL4GUEvGNXw781DX6j9rDtXEH7bo1nnQN6VGGiS07+a1hAijC+1cmwTJEz+KnoBOmqPVj2agauDSbCQRvshFUe/nW7iGsjMtgsxMce1n/C6d0xUPvqRtrTXuLUZynGTCIpTcmT3fwkPXa3IsQGTcNXiUf0bSSDzoVq4n30b1o1L530TXdgFRNAy74istDSo7jrQhCeNZnKC/woI1gXdcPipF3znT6NuwtrzTI01Ogip9eI7hWPwvv7H3w5dBGxSiU4f7MeauHp2NrwB91TJXBDUxCe+uo4POUUWt7/pmvBRynjRAPo413y2iDKfV2ajvbLU5HKq4JjZTRkz4qyV5Y5ZFCaj9kVnVhhcQHp37WZzrtwLGpbjaiRT9hpqsbi5C7hTGGTRXyNFX02yR1zk0zIxHhg22xVyH0KIL/0UUT7noXRz81YH+oPAW8JWmSdibbNSzmriELusaExa+h6iJ+WptA1PMslRkQjvliU+SwSIF8zJSid6oXbwwt42GKMjcV2rPfdAB5yC6D2xxW2gTGQ2SiORYExFO0giSrtaxQm+y8Zzh5jW4uwMZ9wobqes7T6pRjmuI1yv7+MYyr2MiyiMRVpyoosXD4e4b0OEM2dzfZJHKL7g4G4fKCc9DcXkH2bEDsvXI3950NRudSUdioEoWCVBFMKUMewoyV9kPOHalUk7r+Nh2pMOc68moD2hqXQV5XDHd4w7TY5hpufDVlj7A+41sbjv2RpmnKnBKcnqzD3ig7sZc7o8NZjIc86IT54CEL8RShP5UerlhNGPC6iImUJvM/foaOf60j+nAi6th9Ec+0CeA3+iw67UDo3xpzDiTOhubQZ1jeySXewAhtLn5ES/wri6fvR5EFVyio/iKbrV8gyUhNftj6lcZ9FWaluFV4MhWH3DVs0BB/FnDs+UIyJwx/lTUgb6cBWzQG4uwhhRr8Orm+2RcLiN3gkf4YUpILBFxuCLNdGktp2CjceaWL+kCg8bskiOiYDbpdLaf5XC/wc+//dOmKccVUipBUucXu6xFGmOx/TX2chZcc0vFhpyuLHC7Pu0Vjsezobixxmw9HTFs8UayEUM5mp2blA5EIlYqJdqSZyGzbbeVLwP2LoeT0BKj0SMLooQ5XN/SS0Wwm5420puNce8lVCcJh6mUIc3+LdTx301CyF2q5hi8+8dPQrCNGkTdPRVtWE0mmK4L0VYZFbVcj77Uw8u3iVNDw/wPrdLMzrfk7iCZnQODweJnJmyOCVUaBiENZ6izPhXdOZpXUiJuyMwiaPSPBGcpB4sxGXUAWxnaP05G86fbdRZ+XuIniozcOXkWd4JqBDqd1C7PZQMvRPW2BdzXZELD8F/aVSTHLjVzLJcWTRE5/j9ZqjqJNYAClpYYR1LMNGZy+YPbJBn3QCHBofUobvFJidmcoWuesgo3Qxgips8Nd0KuXs0GLuquPZZFEPijJew+hICTV6p3FbXcRZzsXNWGA+GZVjWfxqLMd+3bGFgaAIBi3WgX+zOT13ncjs0+2wS78La6NV6bJsC/50ZUJYuo5+hzVgeN00HN2QDA8JH0T+U8z1ZtyCiM5vWmM+igvdPExUeEIR5uL4uUwV33zPo3e2HzYvuoLnnencuspaVKbaQLmqAEUCupBKSaLdu4UZ714jOpdMQWOFCGQ3f8GEUypc4CtDfNA4RQatHxFnOplTr9ZF+e6X4P1aRdMDVjMfwW/cqft58AzgA9MWRc9iDjWXRNmMzGfwn+2O2t0OWJDxCtwfRe7rhwGqNZ9E9cYudPiVHBPsOs51HhniRMyk4RK+gPo+d+OyNj9bIJiH+vSrnJJNOB2elI71rwvI9MQNKpVSweqaYehszqYfygZwWPSMPKquY59oIPcgXZQUlEcpJfYApe4PJP0bQ+DbMJ49FpHFIeE71Bdmj5/WHeQvcAfSzZ5wiHxJWxJ2crzOq5RxJAJHjdrIZnId/afkSgscTWnj1RcofJlPh0fecMvHv4fFLCMY1zqh+cZ2CP5qxkN1M0TbZ4G5NCN94lsIjHmD7/okbLjXSe/uXaEd+jkk1RkJ5zl2eCcwh4qk7iH/Xiiul30ns7QGnNMSoQ8nj9LXaQ0wyfCHdYgXynxXgVOYianjmrj5ji0k+DEAdhcGuVztLlpq3s35D9mMZS0bP82NYbO7j/yy9WA/6ESJm2pIhfTQGZDLpdy9QS3WizibHgFUvJ5HEnwM/PzySP7TQD1uf2nK1zvkuqmRGocI8jod3MqJ/3Atn+MhFquFrkgLXLveS14NgnCYN9Z/EZ207GAGRA6PQ/Lc85T8/ijFRC1HmagMOdVqoepgHvkGBpG9wFiPb9yAZL4GstGZSHu1vFFycQUNDaVTduh4jF6oJo38D9RQL4xZRXK4WJSEvNwQtEukQ8tVFVz5Gc4zqoVT1zhDYdJF0H1tAzvbuxRYlUrrmw2oVa6TBiv9ObsbFYTkMHxpkkPLlYmYcTgWy7/c4iok9uPQ1n7sXppNedNXYkXkI87tdRFtEfNCf3ogzhjEQ816PuoOBdLAcD2ntkoT5YJvqN0zmuo+WaI3BWQcH0jmsvtIa9tDun03HIf0LpOmjQ+9Hb5HfZHyXP6uXvxUDyXDrfu5c8v1sTXYB/MzpfDf8SBK1yyBm44h6rTfwGplF5z3xeBB2V/8Gx1CfRphNLfOkvKlNWnR+VTc2adMfPJeyD3kArrYTkudCkntfSS0bhdwFmbpZJirgBX828jANwWdx75yy9ziqEdAnh7rzSSRI3L40fKEOy8ZipWD0/GkRYj9JyjMpu1aRHL141HcWgIh01ruj/EYa9Tm0r2JrpQnfgW+Hkbc3AmVYz53hxI+SGBG1nOLe2u/0JFMDmtW+nDzOBG020ZSR34buSQV0ZGr4aSQ1klC/DOhfl8GSQetoDTmwaOzK8no10aMUSR9GB2lAtm3JHx/Gm7xdtC1XU7Qqo2Cq2ojLegpoAfldaR8ZClKUxs4G0dj+h/b0Z7X</binary>
</binaryDataArray>
</binaryDataArrayList>
</spectrum>
<spectrum index="13" id="scan=14" defaultArrayLength="1467">
<cvParam cvRef="MS" accession="MS:1000130" name="positive scan"/>
<cvParam cvRef="MS" accession="MS:1000579" name="MS1 spectrum"/>
<cvParam cvRef="MS" accession="MS:1000127" name="centroid spectrum"/>
<cvParam cvRef="MS" accession="MS:1000285" name="total ion current" value="5951442.46664429"/>
<cvParam cvRef="MS" accession="MS:1000504" name="base peak m/z" value="639.70819092" unitCvRef="MS" unitAccession="MS:1000040" unitName="m/z"/>
<cvParam cvRef="MS" accession="MS:1000505" name="base peak intensity" value="137005.95312500" unitCvRef="MS" unitAccession="MS:1000131" unitName="number of counts"/>
<cvParam cvRef="MS" accession="MS:1000511" name="ms level" value="1"/>
<cvParam cvRef="MS" accession="MS:1000527" name="highest observed m/z" value="1299.78637695" unitCvRef="MS" unitAccession="MS:1000040" unitName="m/z"/>
<cvParam cvRef="MS" accession="MS:1000528" name="lowest observed m/z" value="400.05017090" unitCvRef="MS" unitAccession="MS:1000040" unitName="m/z"/>
<scanList count="1">
<cvParam cvRef="MS" accession="MS:1000795" name="no combination"/>
<scan instrumentConfigurationRef="instrument">
<cvParam cvRef="MS" accession="MS:1000016" name="scan start time" value="0.252099" unitCvRef="UO" unitAccession="UO:0000031" unitName="minute"/>
</scan>
</scanList>
<binaryDataArrayList count="2">
<binaryDataArray encodedLength="6828">
<cvParam cvRef="MS" accession="MS:1000574" name="zlib compression"/>
<cvParam cvRef="MS" accession="MS:1000514" name="m/z array" value="" unitCvRef="MS" unitAccession="MS:1000040" unitName="m/z"/>
<cvParam cvRef="MS" accession="MS:1000521" name="32-bit float"/>
<binary>eNoNl3lUD+gXxktFkoQihBIpKi1EIen9qKSSIkmhRSptKiRp3/ddKknDTJYxxoSxjMH4WRJCyDpNklCyhBB+3z+ec+/z3HPec+7947n3Dep/WbTHXBZ39l4W/scui7XyV8RL3yuiOv2KiHt1RdSMqBd5XvXC8a96Ifu8Xvy9+6qYfuOqaPh6VSQ6NwjryAZx7WmDqNe9Jiw2XxO1e6+J+9Ovi6yfrouc59fFzUE3hJLRDZEUckOYNd0QmbKN4rtJo1BY2ygGxDQKvf2NIv97o/g38KYYve+m8Dt5U3x4e1Ps1b4lefuWWHzylmj8cEvMDbwt/tl3WyTINYkTuk1CMalJKD9pEh2+d0TuqTuiueeOOGV1V1QduCt65O4Jz4n3xPt198Thsnuit/eeKIptFuX7msWY6feFVfR98eeH+6JuygNRHPBAfI1/IDbUPhBTFR+KsOCHwij/oSj676Fo1ngkLtk/EreiH4l5Mo+FfMZj4fPhsajf8kQsefFE2Ob/Kw4MbhF741vEgUctotzoPzHU/z8xreQ/cb71P5Fp1Sp0LrSKnV2t4iezp+JUxlNRUvFU/D68TYwPbxPWdW2iX3ubeKD+TBjHPRM+Su3Cyr1dHM1uF8tftYu60c9F4orn4sHwDnFCv0MYru0Q/rovhNPaF2JxxEsRkfxSdHe9FCbOr8TC0ldi0Y9XItesUzQHdopZ2Z3ij387RYxKl1AM7xKRbV1ioOZrEbjttZj+9rXoU+kWP23oFj/3dYuL+W/E4bo3oqjzjQjTeiv2HHsrfF6+FSGJ78Thz+/EBZP3wjj2vZA6/F6E9b4XycY9ol9Ej6is7hFlj3pEpMYHkb/4g6g68UGM7f0gfvH4KGpzPoqkvR/F+zcfRb8Rn0R8widx+Nkn0afWK6ZZ9gqXuF5x7VGvaOKzWJDwWfz6/rOIzvsi3N58EUpTvorkyK/iwsWvIvrrV3HaqE841PaJIT194uTf38Szod9FfeV3kf/luzA+/EMkdPwQO2ZL8Y+vBClS/N4jxYeh0lwwk6bUTxq/P6RZfV8ao3fS9Bn1o3tpP6SD+6Fc0I/gk/342CPRhsowzlCGsRYy3PCRwT9Jhth9Mlg/luG1tCxXV8iyKliWMdmymO+XReWBLEMHyKE0S47WDDm2Fssx8Tc5gi/J4fVRDj2d/oTN7898t/6YZfan5Pf+PLnanxH/9sf/a39mDRnANrMB6LgOoOrQAH65NADvVwOolpZHbaI8MxbIE+Mhz+2t8pgWyON+Up6N7fKUvpGny2QgEYsGMjhgIE+OD2TJ3YEc6B2I/TwFnJYp8ClYgaYsBQzvK+DwTYGsCYOotB5ElNcg3BIHMb18EOuOD+Jk/SDk2wehMFORH0sU8fFVJCpbkfwHiiR0K6IyejBNcwez1H0wo2MH87JiMJrHB/NxpBKf5ypx3FeJw5FK1B5RksxDic09Sgy3GIKh+xDehA4hJHEIoceHENA4hFJpZf4YrUy7rTJa0cpczFPmco0yBfXKPG5SRu+ZMr8oDuX03KGs2joUk7Kh7G0YyqNvQ8mfMIzns4ehmz6ME/uHwZlhZPUMw9R6OJtXDGd//HDsTg7nUMdwXsirEGKsgqOrCmvTVRi0W4W6EypEvZVggCqbTFRZ4qZKzDpVknNUiT6nypo7qoR+UEV20AjOOIzAKn8E9w6MoPDvEdR1jUD5+whiR4/kyaKRjIodyYFfRyJ1eSSPvo/kwUQ17pipMTJcjbGpapzZqYbBWTXuP1UjXHoUZXqj2O06ipikUch1j2LDrNF42o9GwX80/imjMawcTd3x0UhdGE38t9F0DBuD8rwxFIeMoS1+DIcqxrD5wBj+1zMGeWV1IrXUaZ2jTkCWOktr1Ll2Xp26bnWyho3lkelY4j3GcnDLWJyKxrLu2FgqHo3F6uNYrquOY7HOOHwWjyMoaBzLa8ZhfWocKjfHId1/PPKa45lvPZ7OleN5UTYel67xnP8+nuZpGsyarUGrnwYHojW4/6sGVv9o4Pdcg+PfNBg3XpNzczUZ4KBJdqImx3/RxOmcJgo3NLn1UpMShQnM1JyAo/UEzkZPIKBsAkoXJtB4ewLtfRJoavFgjhZ9i7VQitbiWaUWnee08OzSYrfyRF5bT8TOeyKXf5nIuf9N5NCzicSOnYTszEmcdp1EetQkmndOIvzcJCz/nYSmgjZquto4WmkTFqXN5T3avDkh0S5r8/SJNns/a5OlOpmjBpOJiZqM5eHJuD+YTNv7yWio6KBppYN0uA6t6Tpo/6ZDd4MOlh90SBioi5m6LsJFl/6bdfktV5fOXbq0XNPlYpsuVgOn8KvpFFavm0LHiSk8kZ1KiM5UXs+eimzgVApjpvJp71Sybk7l6LOpqI/S46K9HgYb9ND6S483t/X4PFCfUTr6KFnps2uFPsbx+jws1ifnlD5nm/Rxeq+PqZIBEy0MeGdjQGOAAb3bDWg9aoDnVQOGdRhg3H8aMeOnschkGvbR03AunEbI4WnkXZzG4cGGfJluyHE7Q8JXG9KUaUjjXkMaThliedOQKjkjas2NOOJrxIMcI8JrjUj+04jO20a0yBoTNc6YP2cas8nWmPwEYwxrjHl4ypgz14wx/2aMnbIJsZNM2GdhwuuVJriGmfAiw4TGehMu3zFhTK8JN+ym05I9ne7fp6NwczpTv05n76gZ+DnOoLJuBrJnZrD4zgzaPs8gVsEUC2NTmv1MuR5lil+uKd+PmZLebIpquykhSjOpWzATlSUzCdk0E+eUmTjWzmTw9Zlc05mFhvUs7ANmYRo/i1lHZuF/SYKns2hQNMNWzwz/mWa0eJixKs4MpzIzfjtqRvpVM0I7zMj+YsZ/M80JdjDnXok57X+bM+WuOf7ysyX9zUYvYDbJMbOJrprN5d9nE9wwm8rm2QRpzyHUfA6BSXN4UzAH+xNz8G+ewx2ZubTrzuWlx1xqYubSsXsu1xvmUvhsLtYDLYg3tWDYQgtuhFkwPcOCSz9Z8O9JC+xbLHjZLYl28zAPmMfv2+Zxs2YeR+7MQ6dbosla0mJoieEiS/RjLbEttyT6kiVPWi0xk5pP66j5XJgxn9uO84ksnU/mH/NRqJ9Pfvt8fPrmc2eqFdF2VlgEWqGTY8WxGiva/rbC9LMV6/QFneYC9WWC+krB6ceCve8E+pow3QLG+0DnNjD4BV7/Cf3ugO7wBWibLOBgxALUKxeQf2UBJ7sX4Ny7gNOW1uwLtUap2JqWw9bY3bZGTsYG3zE29E2zIcbNhpokG5yO2bD8lQ06321YqmKLk40tD/xsSY+1JXCHLTW/2WJwyZbsNlvGj1nIy9kLUVm7EKmYhdhXLOTTiYU0KNuRqGuHwUI7CsPt6PvbTuLZdtzttmOP1CKstBdRN38RqaWLeHdoETo9i7g7xp6zs+ypXWpPeLI9Y8/Z8/KFPV9kHFit7sAbXQd8vByIinJgzj8O1N11QEXKkT+GOFJq4EjDYkc+RjnimOXIj58lvMeR0UMW02u2GD3HxYRvWcyU/MUM/99iXJ9INFkn7o90QmqiE4fcnAgLcqKtwIlRPzlx66oTK79LaopL2DZhCadXLME7bwmNByX80hLiu5agNNiZfebObA9yxjXHmV2nnRlxT4JuZ8oUXVDRciHKzAU/Bxe017uw6oAL385K9PsuKH10IV12Kd4eS7HNWIrRT0u53LMUHf1ljLVZhpnPMnZsWMbjmmXcvbgMy9ZlRPQuY7yWKzOWuBIY6MrWn1zR+MeV5jZXNk1cTvz85VR5LkclYjllOyU4upzlncuxU3Dj0Fg3zhq7YePshuJaN57FuTHuZzdO/+bGlFY3sl+7oTRhBckzV+DusoJ5gSvYk7mCpp0r2Hd2Bb4vV5Dfzx0NVXcOW7tza407nRvdqSxwx32/O6OOuLOg3p0n/7lT8NGd08Yr6fRcyZyclVRvX0nu/pXYXltJ+quVPJH2wFTDg31TPHjg6kFdhQdStR58P+vBl4ce3P/iwckhnuQaeRJi50m+uyfRcZ40lHjivV/C73kyscsT45GrMDdYxZ+s4lbIKuT2r6L21CpeP1iFtdRqGrVX02aymqceq0mMWc3h6tVsOrMat/bV/KG5hnTrNZI5ruHjrjVkX1zDwI41SMl60WroRew8L/5e54V6rBfbT3tR0ivJx3ljOdeb5LXeHCryhjpvjjzx5tYHby4o+FBo4sNCfAj28MEt3YfyPT70nvFB9rYP9u98KFLx5by+L312vuiG+3IkxRfFcl+y/vRFud2Xx299UR24lmt6ayletRbb2LVs3L0W835+tGn6YTTdj3eefqRu9COu2o/b5/zoaPCjptePWMN1ZC5bx9mgdfwoWcf6c+sY0baOU/L+TNbz55CrP099/ZlR5k9DnT9RV/0J6/TnyDd/4sYHEG8RQLRrAKHrAuhLCmBzZQDXjgbA/QBuvg3ArH8g6gaBBCQEkvJHIM+vBFL2NhCZfut5bLieU97r8dy8nhkZ63lSvp644+tpebmeHVJBzNMJYuLcIOSCg4hJDSK8Kojl14KQbQ/CXSaYJWOC6TQNptQhmI2+wXREBaO+MxipE8HMbQ/GUDmEolkhKPmFoFcSwsWGEEb1hXBkaCjuOqHsWBiKuncosfmhzNgTyu5/QrF6GIrpa4k2MIzh2mF4rQpjcGQYf24PI+BgGE3XwwhrCUNWYQNn9TegOncDods34Ht4A6UNG1Ds2sAlmXAuaIUjPTucFP9wxsWGI1UUTvq+cJbeC+f1y3C6lSKIMY7AaHEEpXERlP0UQXZdBBvaI1ioFslJy0gaNkbSXBRJ0v5I7j6K5MW7SCIGbGTJpI1s8djI+uiNKOzfyOXTG4m6v5EXXzfyymgTLh6bOB65iVXFm3hfu4mc+5t48HYTqbKb+TZpM+7Wm8kO2Myx9M147N/MwPubJTfxZiqnRjHaL4pD+VHI3Yti59soLI22UO2zBZugLaRVbMHr5hZuvtpC+sxoZDyikQ6N5lFGNO77ogl4G43HtK1Mct9K1uatxGduZdrPW7E5uRXvx1sZ+HIrcdIxxGjG8HxpDEO3xtBSHcPrwzEcexLD3E8xXFXfxnHbbagGbMPh4DYc67dR0bKNePlYrI1j8VoQy+3NsfxVGkvisVhsGmPpkIvDeUwczXPi6PSJwz42jv+a4vCQjcdQK55Hs+Px8YzHOzieP1LimVIQT2VNPP2PxNN3OR69e/E4tcVzTT6Bl2MTqNBJIGxWAhF+CTSHJSCTlsDpckltVwI9hxP4ci6BX28nEPU0AUWZRHRGJuI7OZE+k0TaZydisCSRBs9E9PwTiYxLJD0tkZ78ROrKE8muTSTuciKn7yUS8SkRR/kk1gxLwn9CEhqmSZyZl8Qh6yQanZMo9ktCOSUJ59IkZI4m8ag+CdumJIw7kpj+KYkGlWTatZJJNk5GzjKZPqdkXFcn0xiYTHFUMkPSkvlQnEzqL8lIHUnG92wyCj+SaRmYgunwFIpNUtCySEFhYQohLimoeKdQEZKCYWkKobtS6KlPQaM7hf2fUtgkm0rqkFQSp6QywiyVh+6pVIek8ve2VLwKUimpSuXXw6lsupKKclsqu3tSKZVKY82gNPLV0niok8bPTmnkuqexPSyNR9FpbNyTRvqhNJ5dTCP6VhoyPWkckEqnfmQ6Z8zTmWCTzneXdJID08mOTcetKh2HXyW1a+nEPk7nQlc6DZMy8JmegeqiDOQXZ7B1RQYHozJ4UphBW0UG7QczOHIsg4qmDN48kuSdGcj2ZjBlcib5MzOxs8pEOGRS75rJnKhMZBMy0SvOxLYqk/PHMqm5nIn540y0P2ViI5OFwbws1Gyz0PDMIndjFrVpWTw/lIXv+SwCm7PIa8tC+00WO6WyKdfMxtwom0OLspFyyuZ+SDZDIrKJTcjGoyKbwJ+zcf09m/P3spFvzWbO22xcRuegZpRDATkcXJhDp1cOM4JyJHssh7uVOXw8mcP+6zkS785hoUwuU1RzOWSQS/qSXI6uz+VgTC5lGbmEF+WS+b9cjtzKxaAlF/+uXNy+5aInnYfL8DzU1PMkd2se2V55SCXmsbc8j9bf83A6kYf1pTyCbubR8S6PUq18yU7Lxzckn+sF+eTV5vPPyXy8WvOxfJvPRaUCzqgVsMekgIWeBdzdUsCcwgK2/VIguc8KMG8uIPFxAROHFpKtXojh1ELJP78QuUWFhLkVcsi3kBlRhXQlFlKVXsjdkkJ27CmUeHEhqjcKyW8qJLOrkGMKRXweW0ThgiIyvYqwLCqi9XgRFQ1FSL0pYpVUMYGuxTR4FxN5spimxmKSXxcz50cxafIlLNUsoUW/hAvuJcgXl7DnYAk9V0oIelBCycsSRsiUMm9IKZZWpTxxKuXPNaUobijlUbYEB0oxO1VKRn0pVe9LcZHZzs8a23ltv52Ny7fTnb0dlyPbGfN4O1cUyrAzLEPfpgyvsDI6M8rYVFZGYl0ZSjfLCHtYxpLBO1BU3UGj+Q6sbHewyn0HPwftoCxqB/HJOzj/fAe1byRRpZwBWuVMMC8nXJSjsrqcT1Hl1BSXM+yvcjw6y2n6Uk7i5AqazCtIWVWB1MEK/j1Wwf67FeR3VdBvSCUWzpXs96gk27+SgqJK6hsqMbpbybg3lUzT2ImD6U5WO+9kwLaduLzZSb1xFUccq1gTVYVlaRW5B6qoPVtF5b0qelqqkLLdRbHbLkqDd+FWugu1g7tQP74LJdVqhk2sZvzSapTWVmOWV82tg9US76mm7nw1nderOdMj4fK7aVTbjaPDbmoCduOXvRupG7uZ0rGb3q+7OatTQ7J3DeeDa5iypYb/A21gkH8=</binary>
</binaryDataArray>
<binaryDataArray encodedLength="7092">
<cvParam cvRef="MS" accession="MS:1000574" name="zlib compression"/>
<cvParam cvRef="MS" accession="MS:1000515" name="intensity array" value="" unitCvRef="MS" unitAccession="MS:1000131" unitName="number of counts"/>
<cvParam cvRef="MS" accession="MS:1000521" name="32-bit float"/>
<binary>eNoNl4c70H8bhTOTUCjKSMoKKTIiUb7P+VAkJAqVVOhNk1KpiJKZHUWUjNAQSSiJrGS0VVoSwq+UqBRef8J5rus5930OPBeBw9c6iMUU0efJWlzkNAlWrrMSxz4JYuykCvbtnoTGhG4qClsCq1JhWE/QwBe5H2Q/oQS3p0bjzaA3LfSSQ4TuZfrsrYHP2oUYvfEVGskroPcjCndz7XDaYQZXqXieau/K0P5zT8nZhmHmB3H8mLuDcMsIu8W2459uPdu2Po1VvP5A5VvCoHlEhr12SqDZvELI2O2MBevDyXt4BQThhLP82USjGuiotSJ/rV7s1ObnKgQEsV76L03Q6kS93CwMFo9y/EXJCOlRp5arMdi0j2MbTXxZ/VgKbfDIoFcLZNihrXYkKz6ELmVh7HIY4J43HyW6/Rjee4a4mLIw/E+K0bUFGtTcVoRF9wOg4bIM4nmpaNUfIceCH9zOc2MwMruA9dvt8Oy5OXds1jNa2S7IXl+zxQbddciyfUul8SHYPfM+98AlC3axuqhYqkUehyTwsUeGSXQewxT3R2S1dwMWbEpFl+wJWmuxET6unvA4PoSP1Qspbks691ywik45zqfysWPcjNtXkF9hCpXwUBz5G0TKDtJ4Yt2AA4HHUBreTu4Fiujd8YRi5EK4rIC5rFeijXy6HsF5UzEiSsqorKIWXxz9cfhjBWXUy+LWQhG8qFgGwaAxYpKHodYljwaDBXgnsQSnPPnYIv8uMtN+Dt+Xk9hku3dm3ooTcc86A18HXJhPCR95f7cgn8V6MKncBoPuVsrvOYUdNx0Y76JuvLO0o3SJxUzZJhDbGmwRvP8CvvKoIeGpHgVXysExwo5LUFEl9dEDcJRbR3qTt+Cnbhq53083+3u9CO38I9jXfIvTiT+CQZVQDH40wJIFH4ln5XWsuXyJ1bm3w6+uEM7BKeiwv05+L15TptBJRFhxGArmIdnT+1Gp0cK22pXQpmQLWs4uUuzpByDNUO6hegpyxu9o9U2AZiik4GqSOMqKM/CgR5oWfh3BwKwT1NfzkpLzQlA2QZbSF76Bgdgl2uhdS0Juw1R8cIyTOhaOiJ0+WHclDwpKn+ikYigu3yAo/hvP7FoD1xNSaNyuQ/e4QXp/kA9bw6QwOj0HKa+ioHZyBlZFvqIh+Y10+kA8OFVplPpLgy4UYefmi+jzmUIno9fic6YrdH4OUla5P/b1q0MzuYZz0/9GdpIPyP/QcibVnAmz+WdQtyEIqUky6BAxge7bOm5dQDQVH1jN9l2oRNaVCuLZJQ9dL1lUhD+AVW0Kbo5txCKZq/hvTTj3eqyQ7OOtwXOkj4zdtkClMQKHs1aB/10fNf+dxI7m1NJTwwpUngyjfIEJOLteHE2qKdC+6oXrIR2kEf4JstX36PJpNTZ7XwVVC27H7AJZyG/bSfomDWjs/k6j21zw4fhdBBbF4+1Ub/jXhEOxN4dmb/RAqftq6ryWwXVvFYfhzRTulO8P0hpuwsRF1rDVL6W1ERfQr+2HpKBiEpwQhuUmdjh/+A9Cpv+kgGMtlLbbHjb5j+jEwQiy/uwHiT//OOVFPEx8cT74Lt1FW28xrAsWsCeCyljVGoodYhlQbAsne89mnNY9h5iqSvTsKiD3vR20KVGDbVSPBdeYBa8yG9gsmMJy20xpo4sVpd+OgpCBEXQl0/DMN9DsTNQ05i2sDt91djgR9ZnKtfspwCGI9qvLMpFST5w7G0IHRKawX2uWYobPCAoQjCTpTBi+roaNUxB0/t7An8mCyHfJRPLaEU555ndytPnLhRt8w6HdRZBrJbJMPETPJ3/haOVU1E05iszdapCIFOMaA1op9FcybI8xwEWRtVwowO3Le1AiVou7afEkmZRIpnN08UDrKUltcyUx02ewtzEhn0pTBPT1U0m8OOpO8WBY4BNNlU/EQ6sDdK5kF/sp1ID3hpk42iBgoeenYq5yNst8V81Vtu1KC9NVl2RHq6oQE5yOHGUFtnteLL1+vQxeB5OxqrSCtGzuwetKGElI87HwuSm0P1+AvfX+jZO1/Ri+Wg3ec4LQ99yKeQkGLBuGyK3hg9T3JCx0XI0VNiVmrGMN1qZII2vTFLqpa0WPeyaxCcXNuNsuho7zyUz5jCe8XqbC9UEyDlYas4mO6qz5mSZrVs1B9WMrqvhRSFm3XuP6BVuyeeJJd2kOkvgEGadwFxNiY+mxmicWGkyH2fYr6HM9j00lQuy2UhM6syOZq0gx55MtDuHMmUxWSxHSqxXx+Y8bxEw8aay1CL1xHbiqasX1qibTpgu5OB86CzHGbrTARRlfP/bTedffpB8djLLsx5Sa1kRcrwe7uWAd7Caa44PANsxVsiKJ7jESnqvOlty1Jl+3JlJy9IN+tjo92BOK5JtjiHqdgha5Z9wcXwc8rpaF4itLJnjof1QopY63x4SQ/bcbjxsq4CTVAL/5LeQ1LwE1EaG42XMGYV5r0fN3CwLa20l4z174ahZTdbUlfttNwcihNAgqvMKzF6lUpSUMq4hvNKsqEuf9rqHQKRyJgsm4raFJj8SO4/eVZnS7W5LH+nMkKdyNE4aO6P3aAPvKIlI95YXp49mfva+n/xkos1kXX0BizTTMsOFFcjY/EymwhxUXS5pC75nc0DBtcBVDH6mjKbic0tP7OcXYG+P8E8Uui1qKl4tHrccAzO7IYdoRJeb0WpxtrkjEie1xZDEggB+KfUh6vpDOy6ZDg+8u+mxDyP2KFp6Yy+Jx6TTIre/kAhWasPNZBOL+xBHjU2BfmoRh2H8U75ffo3lZpdRXuwiPB/lxw6+RW1gjD6n7Q+RtWgAnY3Wm3/AEp8U0aV/XWrw/novOleDM3ztTi2s7F7l0LXpXX6KawGiUOB7EheZgSnh5j/Rj6rltE1XY5h3y7KiWCi7bqXEuX7czqirA+XsliDwTSvMvdiFv8hySNVZgW5y08cg4Gd9M/pCA5SrERoVBdPsQBXz6RIKLtKER+4iMRv7jxDffQqLkVeg8tYfKzInszSd1NqPOkPHszMf34/noMM6hBYeb6GiiKtap63P3jDNIIsOKXbNZxioWFnADqwvxqrQcDnNTuY8DfHi+7jymT7Aa/zMl1u7dT9ED2hA3EQZeBLCMN6I405MAt+39JOJSSSslfaHVa0WB1gYwCv2F/3iL6NHTTESHJ0MyToGV9GuThYscc9fbCLEvImxGy37oDznTtD+eJNlUDL1RRabOxPF3vR4ZrXtB9RXTmetzbfwbC4a4YxzW95Vjy9IgzH5bweUtj0XfiqdIHDTDLtcDFJLdhaZuazxPvEiVMj7U7HED0fOXM/NjAWht/Ul+/SP0KT+YHn7+QZOGqpAuqIggCRdY1ztD9uklJLzwHO8VF1LZdgXuv2eyrGOVZnVXSsjkTTX5r79ML0Inw2zTXBS6NlNWeAzMxeJIQuUJ3KZcRotfH0Y+SFFrzBWk5a9FmZIOm9e1iP51n8Ga7NM48PIDwqRt8fm+LNfltQkHZ0ZDvrGFprQPgP+JNzcSPoc1B/0jieeDePVvIoxGK3GmrAbXRacz+xv2aHOOI8nBRczPRQIjt5Jwo6+TJgW9hPzgVZrrVEuLHbRhcvAJYlwektI/Ie5pdQ9uKf0gtV2yzIp4EDDsw55aKSDOtIlzNnCDSvsUXC0fw4B2DJr6XXDGXx8nFv2Cn3QYbu6KRGqjE+RzNdk0yWD0beUl23x13BGrhHJxICI3RdHqvIkoq4lgLT5i8Gq0pN87q8g4YQe34cUCurWsCE1O2iSuEYbG3CjsLeVhn6e4M+cryzBLSZppB7YhNeI3Wf/TppGIKtaZdR1Cz41Q+Gg1lnushxlPLg047GfaWb9IsFgUok8Vxzm0jWXkPKJdt6TIRdYf1fNmoTe4CC/4GYrmceNOzyHeNxe9f5bTymMa7HOtNZpEpRDbqomwCynIP8aLrnh38Fw+ivrN0bQ1sxxV/AGIyJxOHc1ZWKF2Fis6RLD/djhGJylix3Irku5PROjh49hgWY78E5EQWdAEB/dO7J76lRqGjpH0y58QKu/GuZkaWHXxOCwcltOkW58g2hsIy6hj3O3odozpGEL3YxIWtzYR270EGmocLP9+5KaqmuHtYCUKxfthbd5OfA6Lobivh3p9ziNx7mVuy14rdv1eDrhgZaiYyqDMMw/Ccr7IyJyNn/UqmD5Vi0ntyGLDlItVt0zxQPYnzA/+4M6kX8GWgDy8nKaF4XY+dvhMptmJj8uY5oFY4l7xsLBPb1CVs4LlNV7EmJsAXmy1w3PzMfq23QKRGTYQln2MAOf92Lo3lMIietE+8TRJTV2HvNJ/OGteAJul6zGhoR2JR6axONVG0vrdh6gj2Tg6OJnNrTmKQpkFuKcjDmkhFZa6rIscG8Qx5yoPXuoYsoaNnym5sgh1h4PAt2sllrZa0ctGPXrSlEYKW1LQ2TWZbYrnxzyr7XQo6Sp0D2vAxtMT77XbyMGvBu7a0hgxVgbvbSArLx7rnunD9r4Z0+o+j7emLRDpr8T5R3L0LLgEt4ae0PS9g8jeKg1xjwy03RBD98uzEF4ri84v1zCa7w/R7GAmcX8+Zi01RoFZKP4KpGNm/kq0/xNg1nl99MlDCY9sx7iurFau5HQ1LOrjUK46gpuxCZjea0RWvgZ4M77P1Npj0BKUjhV6tUh1rMNI9V2yyYtCrVccQkUjkObuhMx1p2GkbwgppQmI3LuC1UYl49KejVzhqxBU9zhQ070OpJ6op82TE7me3kgKON5DXm/8MeHCaXBzxVhNvzvkYz5gcIMOaGMgGeQ/w/fRaoiHBkL6XTGS9FxgMt4Fgc378cVzKTv+rZ0ESjPJ5eB3+n3WCel2HC7/G8TZV3twetlTMo95CIMdc2gglcNOjQ0Q6+Jl9v4hyNkqwibOqSBx1wIkfMrBjKXmWJasSRZ909iOl1vAxAThlvYCFY5z6A7PLGQ7d8J4djLefNwP9Sk1XEctP2t8GE29ky7juVAJvc1OQ3LZa/Q7zmK9e8Iw0kxsn0kcYBhP97o88TLkBd765JEQLWaTtm7D1Pkt8N0cgh3DIgh5l4Xutkb8nCbIor/fRm/OYQpRmASd3DQ8nnifHn3IB4/TGfrJuwFanzaDP2EIRWJKbHjLHQwrB9KQZiSE3myjm0clmK3CVkj/V4fSzAzUJXzAtbvHsCPqPuUKSTCpcc7kPDWD27gz2KTlIaNUla22bob1f1mUZ/qYOpcdR3fyIXIxFUPy5FnoNqyD13NDuF4a5nymPaSPbWkY/W5MoysF2YnfMxjfeFeobrOD6ysP/PciAvEdFdC0E2Tz8+fh269a2rM4grS7ZLB0hyn+9zuNfhdMwR6Td7RioQ6KD/BT3I8gbKtUo3/zPuGAtCkk5hkiSj0EPwxu0KjUAEUFV5OJfBVFhq4kd2FTcPKxdO+hGEz338I3u3i0bjAhSM2k/h+aSKBcehXgCNUj00mmg6M9l0/Q8iFZbouIJxqu1dAL0wbKba+j2W+zKUHYC561G1FS+w0WK1zR1PiMNGbysKNu95H+VoGav/OQzzV+lmL7BXe8S6hNcAkpMF5kFcvg0dW55PR1CyTDPTE1rB6VK+ex8CORWNeqS3xX3eDnm81dXSHOHHv5GZeghXVRTlj9oAFyu+XNmpZeou0pWpBMuk8KMTr0VSkIR8rrcGfqfJjWmWGzxF1ueXAhWdgPQ7/7f1TlvZFUjC3YvD8SiDGwhJy1PPdw3w0c+uXF3X18gwwmr4Bk20RWXLeBRM6kcEce65C77W+U2zfi26RoMncLpnzfd/TA8Rqt9piN72pGWG7NS1oLP2HiF1NUKLWi8mkcYvxlkMDbSgOek9j5ppPYm1GDoz2jXJjpZgT1SIJvhxw6NdxxM3sKs7yziaZK19J/PFvZej0DzkOkmlbaBJFbwQdUpX2nAxsk4bNLn8puN8NhkSimldohiX8OikVK8N4/lebrToSEMw/ejvtgUcpu0r8Zi6IPMfhT9ITkK29gZ+cAV7JQH/3p12jpLg/ILM9EYGEUhgQP40awL6QTRknhxkxOvl6cXfH5Ql/KihE304ssx/f3JdEaMtVPg8ztDpLXFmN5p2Ox7PxaqNhvRvwlUaouqEDBBkV6xJtI1+Lekdw1f9pgZ0VpOSEIUlCi4aBAGraTpw1lL9BdcxxGiTJoeh1OHlUqXFm9A9wD0+EZoEkdhR6cRu9C1EhKkHDQRKrXjEbqVFHc2a+MtbPF4eYuhZM/T2HGN1HUmdji9O8edMbc5SIDhEHeCZzKpiEKuxROF+fK4KbaHjJW/GrWElJIem9OQPTcLkpfaUx6Ck10/PQsLn7FCMQHH9Gxn0HAnK2ICBt3tmBb4kp42O6aqbRySj0tkhVAzZlLFGjniTVfZMjx6CmUrkhFUtkop5Q7SNUfXUhnti85BM3G/NZ8uqHsx0UrCrBlWZk0aaIhzeghiJ0xJe1/LVx56mdaLiQAi7/HcXfVLRj5RNDg4FlKP/mBgpflUVXmJWJBu/B4gR8upfCiKLwLagLm3P9erabXXiuQM1kHZR3B465lROpiWpz8xzxcCtfDNYkjZPjrKyl6nqTVObFkW9NElq/2w553Lli5JVd70Zpr1rUlKkuD6NR27lzYeRKcuxu+zhypPFpNVsTPFSrNxqqvCtCQ7IT7QBVJej4jbfXjMJcqhN0TKajOWQKbEHvkawRgbO1uaHydzjKlbmJnmTs8WpxgkcRh3xRhWlA5vjnVCrklrWF4sv4EfdMzgaKpLVkoH4bbyUq68koJ6r1bKCTPGWHjHIsZzkCiQBTJF69HztVZaGv15oLFpciyPIJMzkTSSNkv7jLfAapV50NyRS63RlQF6pXruVZuCak0r6T39nOgHjTAGUl955zfRUBv1yi9sUnicp0E0dzeRMuMijhzgckoescH87rp8Pdbw73PXUx8Gf4k0WQNjetykPd9QyOHzBG7mQ/Xo1dzzXvccCKtDZXMmO4L3ed6/Xs41xltVN4XiAJVom3X1KjtqSiidxbiyCgv8TRGUZCxGfijd3MyW4S4D84l3OG/d0jV3BnrLPdwRqcazQQlCBX1mbiTWsJ9+qyC+a9O0dawMPo/QTju1A==</binary>
</binaryDataArray>
</binaryDataArrayList>
</spectrum>
<spectrum index="14" id="scan=15" defaultArrayLength="41">
<cvParam cvRef="MS" accession="MS:1000130" name="positive scan"/>
<cvParam cvRef="MS" accession="MS:1000580" name="MSn spectrum"/>
<cvParam cvRef="MS" accession="MS:1000127" name="centroid spectrum"/>
<cvParam cvRef="MS" accession="MS:1000285" name="total ion current" value="44981.19393539"/>
<cvParam cvRef="MS" accession="MS:1000504" name="base peak m/z" value="401.81661987" unitCvRef="MS" unitAccession="MS:1000040" unitName="m/z"/>
<cvParam cvRef="MS" accession="MS:1000505" name="base peak intensity" value="4383.63964844" unitCvRef="MS" unitAccession="MS:1000131" unitName="number of counts"/>
<cvParam cvRef="MS" accession="MS:1000511" name="ms level" value="2"/>
<cvParam cvRef="MS" accession="MS:1000527" name="highest observed m/z" value="739.46514893" unitCvRef="MS" unitAccession="MS:1000040" unitName="m/z"/>
<cvParam cvRef="MS" accession="MS:1000528" name="lowest observed m/z" value="126.64727020" unitCvRef="MS" unitAccession="MS:1000040" unitName="m/z"/>
<scanList count="1">
<cvParam cvRef="MS" accession="MS:1000795" name="no combination"/>
<scan instrumentConfigurationRef="instrument">
<cvParam cvRef="MS" accession="MS:1000016" name="scan start time" value="0.267799" unitCvRef="UO" unitAccession="UO:0000031" unitName="minute"/>
</scan>
</scanList>
<precursorList count="1">
<precursor spectrumRef="scan=14">
<selectedIonList count="1">
<selectedIon>
<cvParam cvRef="MS" accession="MS:1000744" name="selected ion m/z" value="418.976" unitCvRef="MS" unitAccession="MS:1000040" unitName="m/z"/>
<cvParam cvRef="MS" accession="MS:1001141" name="intensity of precursor ion" value="25754.4921875"/>
</selectedIon>
</selectedIonList>
<activation>
<cvParam cvRef="MS" accession="MS:1000433" name="low-energy collision-induced dissociation"/>
</activation>
</precursor>
</precursorList>
<binaryDataArrayList count="2">
<binaryDataArray encodedLength="236">
<cvParam cvRef="MS" accession="MS:1000574" name="zlib compression"/>
<cvParam cvRef="MS" accession="MS:1000514" name="m/z array" value="" unitCvRef="MS" unitAccession="MS:1000040" unitName="m/z"/>
<cvParam cvRef="MS" accession="MS:1000521" name="32-bit float"/>
<binary>eNoBpABb/2dL/ULpC/5Cf63/Qv7dAENK5hRD1KFaQwvXekN8sX5DYnGIQx0oiUNsd4lDL9KOQ6JzkkN1eJZDOOyWQ7r1nUMzWp5Df+CjQxFAqUOJhapDHYmyQ8BSs0MVurdDC566Q94LvUPlUsVDLqDGQ6bQx0OH6MhDCVXJQ8O+zEMzbc5DgI7RQ9wg1EPg6tVDQIjZQymm2kOuw91Dl/LeQ5mPBkTF3ThEOpxQlg==</binary>
</binaryDataArray>
<binaryDataArray encodedLength="236">
<cvParam cvRef="MS" accession="MS:1000574" name="zlib compression"/>
<cvParam cvRef="MS" accession="MS:1000515" name="intensity array" value="" unitCvRef="MS" unitAccession="MS:1000131" unitName="number of counts"/>
<cvParam cvRef="MS" accession="MS:1000521" name="32-bit float"/>
<binary>eNoBpABb/wXzU0XSDZNE6HpSRM04lkQ2UalEDGQkRHNDkUNLWJhEgbx6RK2EV0UPzFdE10vARNrsCUVoZc9EOmVMRCI7rETnyddEc+JOQ6gYjkS5MNZDkLYnQ32CJ0SPTt5E3v8ERJkRDETgh1dEzmjTQ3JRg0Qe/YhFmenxQ7SwsEL5hzdDTG32RJ2iP0PqENFDgNAFRfQNaURS6ANEYwRwQviye0P4tz1EJ/FJxg==</binary>
</binaryDataArray>
</binaryDataArrayList>
</spectrum>
<spectrum index="15" id="scan=16" defaultArrayLength="12">
<cvParam cvRef="MS" accession="MS:1000130" name="positive scan"/>
<cvParam cvRef="MS" accession="MS:1000580" name="MSn spectrum"/>
<cvParam cvRef="MS" accession="MS:1000127" name="centroid spectrum"/>
<cvParam cvRef="MS" accession="MS:1000285" name="total ion current" value="7035.89479446"/>
<cvParam cvRef="MS" accession="MS:1000504" name="base peak m/z" value="1002.83807373" unitCvRef="MS" unitAccession="MS:1000040" unitName="m/z"/>
<cvParam cvRef="MS" accession="MS:1000505" name="base peak intensity" value="2417.14477539" unitCvRef="MS" unitAccession="MS:1000131" unitName="number of counts"/>
<cvParam cvRef="MS" accession="MS:1000511" name="ms level" value="2"/>
<cvParam cvRef="MS" accession="MS:1000527" name="highest observed m/z" value="1143.00000000" unitCvRef="MS" unitAccession="MS:1000040" unitName="m/z"/>
<cvParam cvRef="MS" accession="MS:1000528" name="lowest observed m/z" value="787.69445801" unitCvRef="MS" unitAccession="MS:1000040" unitName="m/z"/>
<scanList count="1">
<cvParam cvRef="MS" accession="MS:1000795" name="no combination"/>
<scan instrumentConfigurationRef="instrument">
<cvParam cvRef="MS" accession="MS:1000016" name="scan start time" value="0.283083" unitCvRef="UO" unitAccession="UO:0000031" unitName="minute"/>
</scan>
</scanList>
<precursorList count="1">
<precursor spectrumRef="scan=14">
<selectedIonList count="1">
<selectedIon>
<cvParam cvRef="MS" accession="MS:1000744" name="selected ion m/z" value="856.23" unitCvRef="MS" unitAccession="MS:1000040" unitName="m/z"/>
<cvParam cvRef="MS" accession="MS:1001141" name="intensity of precursor ion" value="25030.494140625"/>
</selectedIon>
</selectedIonList>
<activation>
<cvParam cvRef="MS" accession="MS:1000433" name="low-energy collision-induced dissociation"/>
</activation>
</precursor>
</precursorList>
<binaryDataArrayList count="2">
<binaryDataArray encodedLength="76">
<cvParam cvRef="MS" accession="MS:1000574" name="zlib compression"/>
<cvParam cvRef="MS" accession="MS:1000514" name="m/z array" value="" unitCvRef="MS" unitAccession="MS:1000040" unitName="m/z"/>
<cvParam cvRef="MS" accession="MS:1000521" name="32-bit float"/>
<binary>eNoreuPiMm+Hm4v9HHcXY39fl5KtAS5fXgS4pKcFuvzeEOgSEBLsEr442GXx1ioXhgd9LgD7BRSj</binary>
</binaryDataArray>
<binaryDataArray encodedLength="76">
<cvParam cvRef="MS" accession="MS:1000574" name="zlib compression"/>
<cvParam cvRef="MS" accession="MS:1000515" name="intensity array" value="" unitCvRef="MS" unitAccession="MS:1000131" unitName="number of counts"/>
<cvParam cvRef="MS" accession="MS:1000521" name="32-bit float"/>
<binary>eNqzyDrjtI9lspOPw3Ln03u/O/cEn3N2iRJw6ZOycnr8QdTl601ZF3nDRS6BQuKul1nsnQD40RMu</binary>
</binaryDataArray>
</binaryDataArrayList>
</spectrum>
<spectrum index="16" id="scan=17" defaultArrayLength="1503">
<cvParam cvRef="MS" accession="MS:1000130" name="positive scan"/>
<cvParam cvRef="MS" accession="MS:1000579" name="MS1 spectrum"/>
<cvParam cvRef="MS" accession="MS:1000127" name="centroid spectrum"/>
<cvParam cvRef="MS" accession="MS:1000285" name="total ion current" value="5577609.35924530"/>
<cvParam cvRef="MS" accession="MS:1000504" name="base peak m/z" value="639.62066650" unitCvRef="MS" unitAccession="MS:1000040" unitName="m/z"/>
<cvParam cvRef="MS" accession="MS:1000505" name="base peak intensity" value="45245.21875000" unitCvRef="MS" unitAccession="MS:1000131" unitName="number of counts"/>
<cvParam cvRef="MS" accession="MS:1000511" name="ms level" value="1"/>
<cvParam cvRef="MS" accession="MS:1000527" name="highest observed m/z" value="1299.04589844" unitCvRef="MS" unitAccession="MS:1000040" unitName="m/z"/>
<cvParam cvRef="MS" accession="MS:1000528" name="lowest observed m/z" value="400.20019531" unitCvRef="MS" unitAccession="MS:1000040" unitName="m/z"/>
<scanList count="1">
<cvParam cvRef="MS" accession="MS:1000795" name="no combination"/>
<scan instrumentConfigurationRef="instrument">
<cvParam cvRef="MS" accession="MS:1000016" name="scan start time" value="0.299616" unitCvRef="UO" unitAccession="UO:0000031" unitName="minute"/>
</scan>
</scanList>
<binaryDataArrayList count="2">
<binaryDataArray encodedLength="7000">
<cvParam cvRef="MS" accession="MS:1000574" name="zlib compression"/>
<cvParam cvRef="MS" accession="MS:1000514" name="m/z array" value="" unitCvRef="MS" unitAccession="MS:1000040" unitName="m/z"/>
<cvParam cvRef="MS" accession="MS:1000521" name="32-bit float"/>
<binary>eNoNl2lYDtrXxitFJUmlSCqZS6RIkqT9U2mkgSSkCNGoUkk9zWmSNKER/zOY346Zg4NDxozJlNAhSaYkmd7nw32te617fdjX2vtaa6/qwXVi85I68SajTtw+Uidk6urEzi914pTxZfF77mWRpHxFfHC5Iq5uvCJkr10Re/OuioG9r4kYnWti29provrbNfFa57ro2HBdtL+5LsZOuiHmRN4QHjk3RIZyvagwrxc56fXCWOOm2OB6U+zMuCmOVdwUZ6/cFM/63RKbuSXCc26JySduiZCOW+Jj4m2x+OVtUal8R6i13hGb9e+Ka753RdPJu8JN9p5YbXpPtJfeE4cP3xNXXt8T80Y3iBLbBnEiokG0nWoQY941iP6W94Vyyn3h8Oi+qA1rFBoHG4X920ax1/iB8NzwQNSWPRDnOh4IFe2H4kfcQ2H4+aEwm/pIDA9/JCbvfCSqGh+JPvqPxSeVJ+L+xifi8ckn4tjnJ8LYuknEnGsSt2WfiluBT0Wv7Kdi7pWnwiOsWcTsbxYJLc3ioNYz8db3mShMfSb+/PpM5Cx8LqYNeCH+3flCaNe+EK97tYhd/i1i6PoWMa+9RXz533+i5sF/YrfsS3F6ykvxPPqlaKp4KX57+1Js6vVKnIl+JXY9eiW0NFqF2tJW8c/BVqFs+Fr4+r8WrQmvheze16LFrU3cPNAmPt5qE70K3ogrbW/EuIHt4p/sdpFW3S4WvGsX41a8FZ7f34o1Ezuk9esQFcc6xGy5d8L07Dth2P5O3Nd7L0pc3ov3t94L37EfxILED8Li6AcR3PFBOE7/KMoSPoqv3z4KLdVPYuq0T8Ii7JOIVe0UJnadYmdJp1Cu7RTHhn8WipGfRUj9Z2Gm0CVmx3aJSw+7xO+WX0Rz6BeRX/BFHDvxRQyX6xbjXbrFodRu0bWnW+Q+6BbrZn4VDbu/Csm3r+J8RI84/3eP4G2P2K/zTZinfxNL//om+v38JmYYfxdXw76L6tzvIrj7u1Bw+iFmSn6I7Xd+CIsfP0TXpJ+iv+SnSD70U7x88VOoDfwlAqp/iW5lGbr1ZbCZIoOShwyqfjLsKZZh1ykZnBplOPlDhuOjZck2l6XWR5aj4bIE5ctyplKW939LfRk5IkfKoSfk0I2TQ3WrHIvvyzG3W47nVr2wde7F86heBBb04uJJqf+rF4bD5LkXIs/jdHn6/U+enWfkkTyTJ0hJgeaxChx1V6ArSoHAagXWnVeg8Y4CRu8UOKfaGxe93jRb9UYyuzdjk3tzrLY3iZd7E/CxN0nT+qDg2YeV8X3YsK0Ptsf7sLWlDy6yijzQU8RwsiLhqxQ5kqXI+EpFEo8q8vO9IqX9lGixUuKsqxK+iUrklSqhfUyJ2IdKfOxWYtYwZWxdlNkXrIzZQ2Vkfiqz07EvMuv6ElfYlxstfensp0J/MxXaHFQYnKSCVrEK//6twrd6FS7dU8H3gwqVyv3wNeuH5rp+NB3oh/X1frxXUyXRRZWWEFWOZasyqESVy+9U2avWn58W/QnI7s/z8v7UnuxPz/X+yMuo0TlZjQ9ualxeq0bpNjXGHVTjksoAjjgMoHneAExjByCpHYDXrQGc+zSAcll1/CzVeeGjzgmJOm0n1FG4oY7pd3X+0NJAeYYGKX4aWKZpsOugBooNGvz5TQM/HU36jdckJlqTe9manK3RZO9zTSyVBhI2fSCJpQPx3T+QHjktWiy0UPHWQu13LWovaUGXFhEK2vgO0eb1DG2iPLRRD9bGaJs2r05q8/aeNpVt2txjEMQOQn7zIJr2DeLAFSkeDiK912D0LQZza81gMrYOZveNwTR9GMyKQB2Co3XQzdHh3CkdjFp0mK0zBCvnIZSsHsL49UM4WDwEsxNDWPh4CP9q6FJiqctCd122RemyZ6suVmd0Od+oy1KFody1H4r86qEMSBqKVslQXA4MRebSUH6N0yN4nh57o/TQzNfDo1qPj2f1GPtRDx19fe7a6BO2UJ9t6/XZe06f46/0Odilj+MEA5TsDHgaZoBugQHNxw3Qu2WAa4cBN7WG8dF0GEoOw9iweBjn/zeMwn+H0fxsGJflDdE0NkTd1ZCQdYZYZRoSU2PIvROGPLpmSNt3qT5mOG8th6OzaDj1a4czOXc4F+qGc/zrcMz7jkBm0ghOrRnBw7IR6B6V8jMjCPg6gqeqI8meOpLOBSPpGzwSn/SRlP01kqC6kSh2jaS93yiapo2i3ncUu0KlqBmF07FRzLw/irjOUVztOxq9KaPJmDMaudDRGKWNxqZiNH/8NRqXV6PZPXQMnbZjSFs4hjWpY3A+MIa6ujEcbB6Dd+cY7AeORYwbS7nvWHzixjKnaiyJ18Zy7clYwlWMsB9vhJ2DEZ4LjEiJNuJEnhFOfxnRfMGInlYjKocaYzDDmKUexrREGrMvxxivWmOC6o0Z9MWYJN1xdE0exz8Lx2EfOg7HsnEsPjaOZb1MWD7GhHwbE0K8TTgVYcKNEqn/twlxV0w422LCP19MCDIeT6zteAy9xjMvZTxmv41n2c3xNPSfgLvZBHTXT8ChcAI2Zyew68oErn6YQKuaKZNtTGlZYop9tCnh6abI/GGK3j9S/7UprZ2meEycSKTjRDqDJuIeNxH1QxPR/D6RR0PM6BltRoi1GdU+ZoyLNEP5NzN2HzVj8WMzJnWZYadpjqapOUZu5pBujtUhc4KemNP1xRw5tUnIm0zCdMEk/Ksm8f7MJE6ZT8baZzJr0icTWDOZtv8mo/Z+MjdVLLhgbcGxJAsKt1gQtceC8n8seCkzhQMWU+g9awqfIqZQsHEKzhVTuH5iCh/qp2DxcgqaX6aQr2fJeA9LCsIs0dxuyY6Dlgy5b4l2r6lEWUxlsMdULIOmcnDLVPxrp9J5eyp/tUxFUcGKlZOskHexoi7WiofFVoyqtaLyXys0nlvhNHgaN6ZP42fANEzjp+FTMI2CvdMY+HQaMq3TCNK2pszYGiUba/Z7WxObLLV/WFN42pqsB9bs/WDNI43pvDOeTl+b6QxYPJ1Fq6ZzeMt0Xu+bzqGb07n4fToPzGxosLfhYrgNJbk2rCy3ofGUDTeabHjyyYZChRn4mc/gk9sMFofMIKtmBi2XZnD8yQzqFGzxMrTFdaUtJzbZsvKULUGPbdH6YkvdoJkYOc2kNmcmg47MxPv2TPzezeRBHzt2GdixZ7odksV2iGQ7mrPtOP2HHbk37DjUY0eAnqA6RPDfRoHGboHLRcFjJbg9EVY5guMKaUv8HVIuwJhHUP0F6VuZRZ3nLIz8Z9GQNQuZXbNIOjuLWd2zaOlnT/5we7a42OMYYM+DjfaUnrRn0ht7BvZywGyIA2rGDrS4OaDs78Ceagc2HHBA/o4DRZ0O6Mo78nyYI2ucHUkIdCRW4iitoSMeZx3p/uDI6W+O1OvM5uO02TS5zsYlYjb9S2dz8MBszl6ezc222Rj0zGbMKCd+znIiM8CJw7FOKF52QvOpE7vlnXlp6UyRhzN2y535baMzJqecuXbLmRM9Uk3LBctpLth5u6AucSHqdxckF11wVHfl5xRXWrxdmZPsys3trlz/2xUuubJf1g11LTfMx7oxyMuNnAQ35la48eu0Gz5v3bir6k6skTu37dyp93enOc2dOTXuvDzrzvXP7qzRnIOW2RxMnebwOmIOLelzkDk2h97X59Dn5xzeGMzFM28uY3bORfnyXEK7pXaSBwXRHvTe5EHO7x7EX/Ug640HzXKemJl50ujgiYyXJ5/jPana60lPgyeT2j15peRFsKkXZ2d48dPXC594L1RLvfjypxdGt7zo89mLxxbeuAV6UxLnzclCb2r3eXPhuTfxH705PWIedxbNY0TiPCwOz8Oqfh4qL+dxuXseDwfP58LU+Yz0mi/tI/Npy57Pm5r5GB6az8Lr85HplELTB0tbH1au9OFIgg+Ox314cteHmT0+NGouoHz6AgauX4DrzgWsPLYAowcLcP6wgFlDfBk/y5ez3r6cSvClvcaX3XW+SFp8UTNcSKvZQmw2LESmaCHWxxcS8GMh51X9KJnsx/cFfixK96Oh3I9HR/w4dN+P9k9+MHgR7eaL0HNdxIaYRZQULpL2zUUY3llEwrdF3B+9mBbnxTxcs5hVhxdTdG4x5z4sxlJ1CV1mS5CxXsKnuCV0lC3BoGEJu1ulUPQn38SfO+7+xBb703jEn1l3/Xnf4o+721K6Vixl59alzKtdil3jUpy+LOV3rQB+jQwg3i8Aiw0BrC0K4PvOAMqaA6Q9NoCiwYGcMg1EMSgQn9hAWvcHEnc1kO/tgch+D2TRwGU4Tl7GR6dlKMUs4+G2ZchfWkbwq2WMUliOkfZyks2W88RxOUNXLUczbjkeFcvZdHU5fu3LGa4eROT4IAY6BGG7IoiheUGcqwpi/tMgVN4H4aC+AplxK/B3WoFc9Ao8dq3gQ+0KxPUVjH2yghvpKwk9tpIL31bSrb2Ke6areOS8ippFq7i4YRWXr65Crm0Vkk+reKIeTJJZsHQOBfMrMRj/kmDeHQ+msjmYXl3BBGutZuf01UjCVnMgfjUXdq/G5Ohqyu6s5lrbas4MXcNp8zU0+65BEr6GgkNryGhfwwvVEG4MCuHXhBCuzw2hKjSE87UhFF4NweiZFN9D6D0hlDjXUIZFhhK9OZTje0LpeyuU/u9DWdInjMyhYYQ5heGwVsozwpA5EobuqzB0hoSTbRLOfsJxygjHfk84c0+EM+NeOBO0Ihg+MYIEpwgmLong/1IjmPV7BKVnItjaEIFeawTZQyLRIJK5SyLZGRbJtpxI3uyLpONZJHe+RjJ00FrKjddS4bgWW++1BIau5eI/awl/sJbutrVEWEUx0DuKmLgofCuiOHAkitimKPQNo6mbGo2YH8216GiCS6MJOBPNm/vR1HyK5px8DHV6MYSNi8HbKQZt/xgUs2JI+zuGpMYYGt7HYDRwHU8d1nEubh3Oe9bx4PI6OrViWTchlkGusWQVx/L0SCwyF2LR/R7LFNM4dvvFsTk6jgNVcXgcjkPnehyflOLZpR+P1dx4fvnFoxYdT3JePAqH43n9Op7niuspn7qeaM/1mMasp6B8Pfkn1uPRtJ6379dTYZBAj2sCdoEJxEQk4PFnAkOvJVD/IgFN/Q1csNiAjMsGHvpvYE7eBg5e3IC1QiLNMxOxCkwkrSKRT0cTUb+fyNHWRArkkogySUJhdRIn85NYVJVEx/kkfnuUhKWchHAtCU8MJcSaSYizkWDgLuGir0R6bgmFyVJeJKGxRkL2XglypyT0vyPB+akEn9cSLsgkU6yczArtZK6MSWbc9GRKnJMZtDAZleXJ+EUlczopmcbqZLp3JRN7LpmMm8mcfZqM3OtkHLqT8e2bwnWNFIJHpKBjnsKgmSmM80xh2dIUJq1MQSU5Bbu8FL6XpWB6OIVt/6bgWJ+Ca6s01pVCh3wqRZqprBmcykLjVFJmpqIyLxWfpFSyclPZuDMV2VOpZPybyse7qUg+pnJNJw0ZgzSuGKdxzTKNSt808lel0RmVRlRiGpOL09Damcbov9Kkf8s0Dj6V5rek8fhHGi/7pqOnn07YhHTmTk0n3iWdhPh0mnLTWbMjnXsH0jlwMp27DelEvEvHuCcdbeUMEjQyUDbJYMSsDG66Z7BxSQZ9wjP4lpjByJwMYooy8P89g9ADGdKdJgPz+xn8X1MGKzulcflMHAZmMmN0JgZmmcTaZOLhmsk2r0ySgzNpic0kPiMTt12Z7DuayZKbmUS+yKS7J5OvslkcVpPCMIsgxyys5mXx16osUqOzKM3Jorwki2X7s1h5Nwut1ixMvmRxT3Ej6lM3Eu2xkbY1G9l/fCMq1zdS0raR4b820q6SzftB2Ywank2dWTbl1tk8d85GZXU2s7OyidyfzeUH2ezuk8PdATlE6+WgPCWHqbNy+L/5Ofxcm4N/Rg5peTkc2ZWD5K8cHM/n4Hc/h8UyufQyzEXXKZdaz1x6L8mleHMuQw/lIrmRS0tHrnR+5pLSP49/huRROCmPQK88/Fbk8cfaPEKL8ug4kUf3Van2PI/bHXmkyOdL7zuffhOl1iKfaNt8sl3zSfHJpyo4H6fcfHaX5xN0Oh/T1/nY/8inte8m/tDeRNb4TRSLTXyZs4mKlZvI37WJa5c2UfRoEwdfbpLunptoGlDAWd0CSsYVoGxXwMe5BbiGFHA3poCylALm5BegtaeAlNMF2NcXsKmpgN++FrB28mZSp20mwX4zBeGbcU7ZjPr+zTSc30xA/WYMnmxmQftm5FQLsdEqZMHwQtx9pTynkNHbC3m/s5CuI4XInCvk2f1C/D4X8lN2C+cGbcHKfgsLPbegH7uFvdu34Pm/LRw7voUjF7egeWsLZ95sobNbmmtYxO4ZRdTOLuKQdxEZEUW45RZR8mcRqxqLMHtRRFBHEZYKxbRrFdNsWEzTjGL03Yr5c3Ex41YXY1pZjMW+YhLri7ndUIzN62ImDSjBT6eE5tkluMwvITayBJXUEtJ2lZB5qIT2OyVkPSnhWFsJuZ9LeKhYSrxmKTKjSuk9pZSZtqVUuJdS4lfK6BipVl1K58FSrlwqpbG+FL9npdj2lLLPuIwHYWWUZZWRUlhGwcEyjB6Vced1GQs0t/Kb4VaW22xl3rKtBEi20npwKzdebMWyaytvvbehsnQbCRXbyD28jdAP2xjTs43Hqtu5bLid3abbKZqzHZ2l2zmSsp3er7YTalVOiX85CWHlpGWVIykv5+75ci49LEe+oxyrPhUMG1iBz7wKslIrkBRXkLKjAvvjFQw8W4H1nQpGv6pA5UcFR5QrGaZVSbBlJWUulSxaVkmEpJJ+uZVoFlcy749K5I5XYn2pkktNlUR2VLJbrYpGoypURRV9A6rwKavCYFcVV29XYd9UxeFPVYztXc07i2oM3au5HFVNfEk1P/dVE3ShmtK71SR2VaNuUkPP/hrMLtdw6G4N/z2vYfznGhRldxCjsYM/R+7A32YHP+bvIHbpDv4fEWDOlg==</binary>
</binaryDataArray>
<binaryDataArray encodedLength="7272">
<cvParam cvRef="MS" accession="MS:1000574" name="zlib compression"/>
<cvParam cvRef="MS" accession="MS:1000515" name="intensity array" value="" unitCvRef="MS" unitAccession="MS:1000131" unitName="number of counts"/>
<cvParam cvRef="MS" accession="MS:1000521" name="32-bit float"/>
<binary>eNoVl/dfyP37xVsqGrSlQWl3hwgNkt7XeSWRsonSRxlJgxsRCk2V0lAaKlS00FAqJcmICpVK3d2FNESopNzx7fsPXD+cxznP65yXyb64XRuBj432pOdqjI1PNKj2F0PNVRE4JQ6DZFbjZuECKPFdovFp6vTMSZd531PHs6xsbnbzbtgxf3yCPAWLdsJfcgDNOlMQ+6cUw2r3SGlhD/jK2mmThB/k4/owol5DYg2nmHtNO5nmPEXqS1X2OrcUypY2bGJJL/ZrpaLT9jFSzO7RSLkkzR1Twd3xKNITekNPzDrpmnYosqOqoJ4vxcyc9dC2MR9TIs5DoVSNbKZ7gbc5j4xTXdCllkb9cwVY8f/8IMNNoKJ3mL6nq7G+N6noeyTFGg8UUdX5Ruzb/JzKT2phr/gsnCR+nJ06jKehAtxX2xIcaLxBn753Id5dnq1PnkP83h70qsMMJzvFKXL2Eyx/7AouxwMyE/zs/KN67j/5INw/94g7dGmCVoTG47O+KholfcD0AxHVHQxZKx9k5JymKrlaGI/NQdEaE1J7VYq5sv3Q7IgkV6lyUshXx9JSXQjfbORGPsVCYMFH7tKducxJfgZLPtBGsmc+4qqdCKzDd2D9e29MTN9L09T5MVGdQvtDCuFjaw1J3g5aFqzHitacoVSmhz9lE5zsEz+628lhPl8ROi3WIPHYcegHpcJfKQ5NitvhcnuI6kPlsfzQFCq4nc9py3VDZ8clNDdlYv6B9yRoWE0xWtKgelE2dY4z6V0nVMlF0VZXDqr9b8BbKIA1f4eSZlgg6Vg/hPaUZOiaXkaB1Ez2RqQQFpfksKp0BNFfC/ExJpEL/PsENoztxaB6GGwVllOEriteOZ7n8rTfIihfkX6K3sc7IUlcnIiG6og7mhctZiPzQiAdtgZ9zs5I2C6LnM1Z3MVjh6D4uIf2fb+HVS0x9J1HGA9LLpGpZCPZlk3F+eoAOvDMAU9SQmC0NAXPey9TzadB5D+zgrvMGhLddgkh93pglnSLQpVtuA0Fh0k+7iK3ICYXL7fPI6HiCIiHT6E+81E6MXIF4Tf4cN38LVX23sBrx2KKW+eGdwMmTHlNCNIPr6MbBQ2QvaKAtufmbPTKOlwdK4a7hysSMkOx2v478SlvpWL7dBq57oJ1p31hOlYJk6E1TF7gLAqPRCCzxJ9Tqi+jN0qTfsio5mbvD0fXj9tcKN8MJLEUqJ+ahpYOUZhtTcIaEw9Yq7qQ2qEnJFmhgRZPBbo0pAxpq5/cqLgAs5+2kn66HMa5GV/prxX1UAyKxJ39PqTuYYnv16vNnQ82Ic7IAp61j9Ff3ILwuLWQWJ5MAglKqDp7mxouXqOQETWW+O44NZr6kkNxIAoOrqb+mVG4JXeSwsZEyWanDZXM9aQfWk/wsPcfchrxoCKpm/gxnEkqcdUYSCwjEW9D1jW8D77dm+H+WhJD88Sp/FYgdHXSyDg6GXO73JAteQzlgnZsyYN5KMwqooNPLlLzjiGyEVKGfqQtkg9qsySFxzTeOwNbPx7AJ70DFHeII7nxDojmduL7zjrziycuwPlfMcpSzsH74cXUfvIGNffwsNsOgniW0omDGxI5sZ8ulHZFHuIfL2LQV54dDOwm47wREtFZgn3eCVQ3qsUqzLPQ1tHMfVGYzkwzpZnGv6E4vcEL8xoVkSsnxYxfncCw1mfSeKSNTfFnEG2tglbHJFKLnodIZeD32kT6Tafw4LQFhP2GubzG2zhju547ebSD+/67Bd+yhZnoA0/03UnHKp/LXO1QLI5+dkD7pO4Ozg9oxQIllLcWk+FwCzr0NuGm7kyKDBdlBgd4mUrRN8pOEofM1E5E1k7DzCoTzFMWgsWB30T7ZJjsXFmop6/hRCWT8HWzEjYGmMDFTgNHd69F72Fp2OzSxnn9BVDfdoW8hPZA9cgsyOxNp5rgNGrfNgS5nxEoctzPtUQncr9zjZmI5UP8yjRkn3QtcO5BFn7qVMLw/gKLddP52Lycf5i8VSdmdJQiR6SezvwKoRI/fbgUfMXFkpvU4hVNchUBaG/XAY9MNgrtPCDyw5IT7NkCW7UiTNxQZQXH9XFIOJ+sfxyi9RoZ2KKrDL/3IxRgcQ5t2YXEL9ZPNqqr0ZDGz05NZurI2icQSrPDfxLKbH19OJXk/6D6V/7QVZen2N8yCD27EH/kzrOjJkIs75IQJFzvQOQNPzOrcKcNMa007toF4TO56HwQjudbbtF7/XKcvBeAlvnB4D2uzCIqkrFV/gUEyQ2jnBTuejmibHgBNthk0f5tQliyNpjsB2SZkLg5Kses0XM0jzQKjqBmMBDjvOIkXmNEPR3bYGYsgayzvtjg9AAFKolovhZGwnMeI6z6Fd15fIUS95ZxPoJKbPkZX8j81YrEjdL0qH4JAtt+kv2+e1jtvRJkWICo6iI6u4ufLXuoCaPrYhh4GYJ1J57i2TJXBD98gEGjbJLZZo2IWxrYopGCxm36WD5wlDv+QQjlsxdj1pZRiKtI0kKVqcw71xrHGsXY8eo5EEqSIC+DaFysd0Th1cuopSd4VJKA55N8P3jsIbSG02E7aw65xF2AseAjPKt+S9V91yD0bj1ef+alGZYfzZdpirKwHddI+V0e5ztiTlty5mH35Vl48UUURa0iTC9oO1MvtUHz62aqGgjngp8HwPJeBlKXSyI8x5mOKc9lcxIbScDzFT5sE8A2CQtUCxuz94mR1LOvFUaXG+h8UAidWmwOB0t7nLhtihedv8mp8gZ+NAuxafEJWLP6AuJfdkEu9RgprpaC6pcdsI81YNV1JTDYe4WSjD5SzcRuRD/jZ7qTeqiMWuC08gUo8+xDo2oChFcVwTJVmU1piKHr6QqoeFmHER4x8O3swf8z9RzLxwZFb5xNr0ScG8dGc8oRsF2GzdLmZUrfE5A1vAJtEgvZ3WsemHVrmAQeu+HWLxHWU9+IgFm8WPXyJQ3/6oDXlTQEDCxG6fJdxC4vQe3FS3hpeJxOJDhyDUYDOOD/AmPWkcjYpIQjwgYwsnSCVbABfikFwnNxCqnzTfo4QAfP+DShZsTP3s3aRG1r/we/jQ5ULtAH8Tk2uPfgHJ5vHqH3PhnIs6uGwSdfkv0dxu2p2IeQqu/I9L+OPVIzYL60AhYerYjZ0IFWv5sUZfGO/o1QhvlMIQSci2dz3VKxycUeiv7/oblyCzSNhNi12+aw2zRGezyjoPRmiDxFs+H4yAKmO3K4yHmLEb5rC6x+pSLeR4faZ+owDbff5C9VD7H938l+jj9WefhTv7kSO+/VQFftb6BExgr3TyzhpDo9Uf8+DyO+CdhZeB2xxyzglDaK99F/gfefEuJ99Bi9e6+av+qNx7dpNRB4VU0T4e/okq8A/u2qxsMpcrCvOwbuUhPa9Eu57R3AR/Ez1PShB1ZYz6283UijsdkUs8ACrt636fGiXE6n5A+ZOQbCvG0q8s/8S1WmcfBW5KcMlZlIntjNRbua4NPlm3Dll0FarDnbf/MemYQWwDFGifiNW+j8lmCutqge8UEmtLAzC/wL+ujRBwUMnpyK7RvO0XxTfmSYbMLi0O34xJzwMi8ew3GqELPv5fyOu1DQT3eslyqmnLpgzLPZAK+UaeSTe4qWtydAgzOE7AMRSFifpwotI1T5aNCPNjN2IbOb3CyN0a/vA9mXP8jSQYkV6AqzoLl+4N0aBauI76QVlMvVOm9H0nNHJIwXoK/cAt2j0giqqSCd2ZtgNjHM+dwSYCGJr6nlqQJXb9BmvrdcmBmmfsKdkz2cbZodzXW0ptsHB6HXVAfPtOnsYOVORPUqMBE9xkraBqnHyx7XecxYxXEhpqQoRauLL2GNmCD8rt/Ejq0b8dV9Jdv9dBozesZLvb2f6cnDGKweikGN9Bs6YjWbxfgspHTBfBQ6JGGzJHCr+A30+k7S7vyrWKatA/64cto/tYTjycolxcOiTHtxPtZ/8kPJQTk63T4HxocLsNXLEnIOt2G+3A3d3QrscE0Tt3cgHJvWKTEVjxzw/RKB/YX5ePtxNqQ/aLFvQVfwZQZDioAN3JJfI9CwHZvDlDHzJS/iDrlC2nAmlyJ9Hr2m1chyGaPkTC2Y/Lky+SctaKW5DEw/yjMx3i0IWZ9Ff4cdNf9TUoltXVH4u14P7T4rMG5bSrn9W+AROYeVqNylVzSLlFTika5QgUeOcbg65RJmaL3GyOtcKI1EmJdTLG3d64yu9fNgselfTkbWC/N3jULN1hSOhtaYE5uIT1W6WL7jGOc6vwKn4+Vw3fIapHPzaFAxDk6TNy1NKmnFW3n8bcDHMucupNNXTbhvUdOZeUQP5Qc309Sn19GtFoPWL30kGchQ38woeOQp7n7ZDvWqx6gR9EBD9B70RvhDWfsOPbdXRIa9NNJXBdH/NOuIz+IxJl50QmOdBI2HeJFmdC4GzudCvr4eZT7G7M3eHlIyvAePUG+YaIohPLsBLCGdQpt3IuCMCo4f/IvVf5VifnoByP7LHa3Pm4DckzSerIErX69grq85tibsgUu4JNTe3IWJSRPtCd+PA08uozumFb/dRXDi6yysO+xJEVMVMLzUCSdrhNjCE93YPPMqJ7nDHUO7pNBU1QC9j5lIbFFg2wSGSVrMjM04sh0KCi1Ir1jF4ifKYDX/OIT979DX7kKu95sJGnkNSVm9H7IW6TR7GQ8TSe6g2cyd9DynIErTEYk8tuRf3IOU+BzydtZhddt2M9qoxVJ2VdOG+WmwSJ+Ob/NrMTrXGqPauZiSuICClTZRxgAv071UjINVzvjmH4tnDlKY3vkGxuKT/c5fAslRtYgum490Z0nmYeU+ua8fgE82kMICFHAhaTZW/ZTi/IO+TnqqDq8F1WBnZAvVkBvQeZpM3SKqGPvnKK36bxkshN4ibkUmDSW+BGW30MlYVexQGUOtuhd0KZ9ctnZS16UEahpKxro1vpAyJOY3P46SarXgdiGHNr5VRB+/FrN8L0B+fjo0qnybWsuc0HLnBTKmfqPiIGsctJ/BGp4tY6cfZ3JSgcHQm1jBSk/xgZvU48PrJGww2M/6ee2gpD6dRdy4Tn/qfeGg5wa7ejVk/DwGtqSHRk6Vo+XhZdyfn4OhD0dwI0cObJsU01/Dwyps92PsZynJPM/EWs1B8vxiz72ME2HJhQxGgiLoXSeFjFWqcFv2ht4Hy0Db5yLaHFyhac4Pi7wSLn1DCW3imcN929cM9fU6uLVNm3ZO78doZCRUpdsxtDISXvFDCFh+AUXq58ggPgCLH+egzzIZHamFFFGzkO1xKMFg8jzsDZJg6612IHBZLDRn/U2/1z2ijORF+C+qGlZPjmK5cTnJqQZjm/cYBiSXoXCWGtSXStPLX7PR3ZaE8dfr8PrnIy58Mm/3J7f4p5kHsXHmWaz4p5esg+JoW18gvjU5Ym2BHaLyXsB5sQ/2Zp3GHycFLLrykfu2cIws3r4zL/xxlKwjY4l2vsav05FUIn6Lko8dhL1fL+e6qASVamU0UVFL5UW96FunDnsXb9wpP0q/9v6g3T8+U43GA9zYugOevA3Eb11Ln6dOdtGTv0ij9pG5xWugrL2SrLr/wQW9c5Q/YYuEgRvYd/0FbQsexlfhbHr1Hw89FctGa8M0RsuOQFY3FkoR37j+7Hc0wzcdvF/FsD3kL+w22osXu2VZT+ZnBHg1kd1AICyqhNlwWT5etsykCvczZFxhS4o1+xF2sxoyphKsNMaNIrdvxMOL3ojXXgLPTYIIe2CGmjnqJBqWR16n1tPi8rt4MmMafqkoktLhYLKJr4KTkg0XnCkOq0AV2PerkM6UzzTX1ZSpaMThWoYzHg4k0a211rjSfQSRl5dTs8RqfH2zBM+LdMlqaxr2+kXTYR1faN7SwlMeA/REC7P+Uj0yi9JE+SQHHsf9jczIjXTufgG9S3xIDUsW4dCCQBKf0YXCJ5/NxzgFCii0w7qvxri7QhPv4prphUYYer/FUKDfNNgtdsCevrnMIz8ds07NwYJ1YdzV4gJ6mHqPfLcn0rXdrtCPKkPhSgVMiRBE6VthZOVk0ezDydT2LRplq29BVf8/TtxCEB23nPA+WRDvD0TTaQlHSHzTh9PTZTR+6ikF9NbTzrMnuVybVOhLq7HahBe4dVeVhq9J4tfvdsRdU2BXK0NI+3QTnn02xZFzG6hcNgt33SbZ1l+AC1F1NFhhwQ6eOYJBs6UQaVLC8SZFZI4vgr+OIde/IhbvQ3jokkcYadZJU82n2eA51EVdhXcwPiZB+rV70LhSFxKdXVSZ4AiewAPUOe0R2RXUmUdPO4Qgt37OUikTak47aMrKxTh/2BJLvd9y4np6eC85Qjd599OqkEZKufiOklNWkaS/NGPHGVvAZdGHQUmI29Zxh8+6wz4qHKJSdWjeG8Hhsxd5aoWQvb4l1utJwUHdARYJaVS+Jpw6R6ewLeZCJNzriPJnp+m/BcnILJamf0INMC6UhnzPo+SfH47ejXpgngw52/8g5tkMHMgro8P0h0R3zOZap6Vh8Ptz7oRIGMnfzSDFPCHWgDRIbOWBeHkYAmY+Mld58RqZ7y7QtWQh7rq6GKxPHKILi9ZyBYYPOPlDrzgD/i7zvw6NQmNW4eSur6VOFwfa9OMtl1aUShYao5Q1K5TTM7Chs+2ClDJeA+ZQjMuettS06hznaK2JGL+ttGFxClrP7edMBmMoxU6aVVX64GqHA32wf4An2qkYqL4L404tiq/ZhOW5Y6SORRRbHo6AunvIXWnE1TbHocx6Kvn9rYzPFx9RRI4vWffWkp5PJTyqEmE8+duTC7w5sa3JaM9cROsSFlDpMkt81FLHzOAmutt+kfKm2WFhRCMpDPDhoUka6OwTWIocR1rgPpKrvMw1nYskMxdeUpvkWWc46EahFj0s6KPl6XFkNblzOi1coFQbw/GK6UBnpwe9ct5Cd3adJefH+tz9mApSi1Dn1DJWcPMGZLmGr1doh5oB9Q+Go3CeHYTPT6VgXX5EHsknud5G7sRUPjry7zfcH9LEg6VD5hErYhCx6xUKdKeTnEUV19eVjiRbW/pclD3ptWkocwriWkyzydLDgKtUDaDzuuNcrPQhumOdSjve2FK4ZxIn+L6VbFpXk2XvRspcLULX4sep7X+p3Nuhy9z0D/e4BSyIlp6Vh7tcH724LIigKZjsbXbc8PGnlBX9hQQ7C6nRTh/dp9xoyZY68t43A2kR45Sxlg9dRwsReUMf9moKZLGIF153PiDoixf13FnB3bgZSW+XOeKlYjuVh1bTzAZlnN15Fn9K75PrsiT6P7RmNXM=</binary>
</binaryDataArray>
</binaryDataArrayList>
</spectrum>
<spectrum index="17" id="scan=18" defaultArrayLength="1533">
<cvParam cvRef="MS" accession="MS:1000130" name="positive scan"/>
<cvParam cvRef="MS" accession="MS:1000579" name="MS1 spectrum"/>
<cvParam cvRef="MS" accession="MS:1000127" name="centroid spectrum"/>
<cvParam cvRef="MS" accession="MS:1000285" name="total ion current" value="5568194.35144806"/>
<cvParam cvRef="MS" accession="MS:1000504" name="base peak m/z" value="639.75036621" unitCvRef="MS" unitAccession="MS:1000040" unitName="m/z"/>
<cvParam cvRef="MS" accession="MS:1000505" name="base peak intensity" value="64849.57421875" unitCvRef="MS" unitAccession="MS:1000131" unitName="number of counts"/>
<cvParam cvRef="MS" accession="MS:1000511" name="ms level" value="1"/>
<cvParam cvRef="MS" accession="MS:1000527" name="highest observed m/z" value="1299.13671875" unitCvRef="MS" unitAccession="MS:1000040" unitName="m/z"/>
<cvParam cvRef="MS" accession="MS:1000528" name="lowest observed m/z" value="400.26321411" unitCvRef="MS" unitAccession="MS:1000040" unitName="m/z"/>
<scanList count="1">
<cvParam cvRef="MS" accession="MS:1000795" name="no combination"/>
<scan instrumentConfigurationRef="instrument">
<cvParam cvRef="MS" accession="MS:1000016" name="scan start time" value="0.317399" unitCvRef="UO" unitAccession="UO:0000031" unitName="minute"/>
</scan>
</scanList>
<binaryDataArrayList count="2">
<binaryDataArray encodedLength="7108">
<cvParam cvRef="MS" accession="MS:1000574" name="zlib compression"/>
<cvParam cvRef="MS" accession="MS:1000514" name="m/z array" value="" unitCvRef="MS" unitAccession="MS:1000040" unitName="m/z"/>
<cvParam cvRef="MS" accession="MS:1000521" name="32-bit float"/>
<binary>eNoNl3lUzukbxitEopUi2VKpVCpZUhLPR6hQqSSphKTSJkmSelu072lTYmjGWAYTM9bph7GEkMQkxDR2ISQJv/eP63zu5XzPec73nPt+rufI2MtCa/VlobP7spB7fVlojrgidOOuCJ1jV4TH4HphPqdeTL9RL5Z8rxf75l8VZhlXhcvXq6J2yzWR8Os18br/dVHLdXFcsUFciG8QB8obRHtPg9gZcEPI7L8h7GRvis2RN0Vw1U3Rc/2mkGm7KR6OvCUSvW+JiMJbwvDPW2JD9y3xu02jWBDaKGTSGkVwbaNYaHRbJO25Ldw7b4vacU2i16pJnAprEhUFTWJoT5O4Y35HZK+7Ix4dviPuX7wj/NWaRcSMZnEstlmUn2gWtYp3BZvvilk/3RXVV++Kv7vvii7DeyI27p54dfCeULx9T0we+Y/wW/iPMEr8Rzw+849w1moRhQUt4k1Pi3g++r5oSr8vCqrvi7uf7wsPp1ahldQq/H9tFS9lHojClQ9ETcUD8fzVA/HV6KEIXv5QjLks1YeHwmDII1GZ+khY73kkrF48Et9020SfFW3CTfux6JJ7Iq5PeCImLXsiZu5/IqxU/hX3U/4Vmvv/FQ96/hV/WraL8IB2EfCoXVyf/p9YsfE/MWj/f+LJgKciJvSpkD30VNhoPBON65+JqAPPRPnLZ8J05HPRmPZchDx9LvzXvBAt5S+E2vsXQkblpYha8VLc3vFSTB7zSnQufyX0tr8S5UdfiWs/Xon+Ja/FsD9eiz1934gQ6zfCfvsbodPwRjz78Ub8ZNkhrmzsEP7yb8Uqh7eiPemtcOx8K8J93wnbwnci+MI7oTXovdhQ9F7Idr0XJ706xb+vO0Vr8AdhfuyDuDfwoygK+SgO3fwoPn38KD3LJ/F40yeh9e8nMV+tS8RZdwmLyC5h9a5LDFX7LKzdPouzpz+LUItuERnULYoOSjn2i1BZ9UXUJn8ROie/CJnnX8TdYT2iOqpHLNrXIwZ394ggza/iseSrkBvUK1aG9Ar5c73i1OBvwsr9m7Dd9E2UnPom6tq/CR+970J26Xdhm/1dXB/+Q1Qn/hBqf/0QOUYy3HOUYddGGfyLZNh8XIbSdhmSlGXJMZHFaaksBxNkeXFOmnfKMlJGjpsWcoxPlWPeETkGnJdjwxM5ClX6YKLdB/Wpfdid0Ieo3/rw+EYfLGf2RXZzX0JT+tJa1ZdDjX1JkOlH/6n9SAzsR6ekHxP292PKjX789rIfJ7/2I2SyPMcd5Gl0k2fpRnnaLshzslkek3Z5xkzuz+x5/QmN7c+e8/1p6uzPuEkDGOswAI/SAaheG0DHcAVUZyuweK0C6RIFVhYpIPlNgbAGBY6NGshR64HgPJDooIGckwykeftATE8PxKlzIEc0FCmyUeSQuyKmcYrE71XEoF6R8jeKeKkOojt2ENqZg7hTMwifhkHM+zKIqtGDUbYcTNHmwVicGMzZ94OZq6eE81wlDKKV6JunhPI7JfSUlemZpMwPe2Va3ZQxzVDmz+PKhDYps6dbGW89FfpNUeFhjAonq1S4fUyFJ/dUGPReBQNTVQqWqbIuUpVbO1WJOy1lmyone1SR11DDd4Yad/3U+KtMDZmTalzoVsNWT530WHXmlKtL/5U6TS3q+LxVZ5DiEAKnDCFq0RAksUNQKRzCjQtD0FcYykLroSyZP5SqoKFcSBrKvdKhGP8+lG9XhtLaPZR4Zw3exWgQWKvBmScaTOzVYKShJt1OmoyP0WRTribfTmvyslWTQ92aeFsNw85rGN7Vw8g7PgyNhcMxCxqOUepwnh0czuzm4dg8H86NYVq4T5PKQYtR/lpMitTiaL4WxrVaxNdp8b+bWixQHYHaqBEkG40gfM4I7iSM4JddIyhtGMHdpyN4/HkErxW1uTdeG9PF2gSs1samTBuPU9osuqrNmQ5tFn7SJl5xJN3eI1HdMJLEmpFsOjWSmOaRaHweSa7yKNInjsIrchTvc0bRv3IUIX+M4tSVUWh2jeJXMZqKyNGMLRiN/LvRXFAcg+yEMSjMGMPDZWMgfAzDk8ZQ9+cYJFfHcOPNGMqHjcVz3FjiGcsl37EsKB7Lq5Njsfs4FpvBOqSM0+GhlQ7XwnQ4maSDQqUOB87pcOO6DtM/6tA7ehyak8ax22ocySvH4Z4wjroj45jyfhwv5XRxG6VLrI0uHqt1Kc3TZc8fuhjc1OVyjy4dQ/RImKRHv2V6jF6jR/QOPabU6XGuQ49fe/V4oKZPqqk+x+306V2mz4lwfToy9Ako1aff3/po3dan8a0+kQrjMTUfj4zTeL6ljie9aDy6v46n5Np4XnwYT7OOAX5TDTDyMqAgxgDdIgOMjxvgfM8A2w4DEvoZsnyiIdkLDGkMMUQj35C244ZktRpy+5shuTZGfFxihGaUEVPLjEg7bcSqW0Z4tBvRLDuBJssJRPlPoPbaBGr6G6NmYsyJ6cboLDQmZ60x8enGPNxnjMclKT8aE6dkgpOJCefcTPDYYILWQRPm3THh3SsTbAeZcm6aKQ6LpQo0pSDdFKe/TUm/Z4pFhylBWhORGTeROTZSekzkWsxEYosn0nBmInt6J0rnxIxPJmYcXm3GoBgzYrebwVEzrtWZMey+Gd/fm5FmYs5kZ3N0NplTLDFHt9Kca83mRHw2Z7qwYG+wBVExFrRtt8DzZwt2fLAgXmMSFq6TcEqdRGfNJBQvTeLZt0n0GluyeI4lJ4Ms0ZJY8tNuSyKOW/L5rSXRqpNp0p3Mz7aTcVo+GY+YyfxUPpmuw5OZ2zSZe+8mo6s6hbiJUyj0kHLdFNQypjCsdAp1l6Yg6TOVJzZTORgt5e6puJ+cyssbU3nXMZV4k2mcZRqxkdN4uX0aloem8b/r01B5PI2gL9MYaWKF9Aan09OK6C1WhJRYce43Kw5cseLpYyscFKajZzmdmCVSxU7HLns6ZnXTkXsxnYcy1hwebo3E0ppVAdY4xVtjkW2N5f+scW6yxqvLmgMqNnyfYsMYdxuS19mgnW1D9AEbjM7YIPuPDQc+2nBYaQb+ljOomjsDg6AZtNXMwPnIDOzvzsDmwwzitG2ptrPl4TpbXAtsuXfJFue3tngOnIms+UwanGdiv2Emu3Jmcmj/TGLrZtLzYiY5Cna02thR52FHaoodRvvtiDlmh/EtOy6/sKNDaRZ+erOIsZmFWdgs9ibNYlz1LCLrZ7Hz2Swe9s6iTWM2T7xmc2DnbILOzEa5ezZLVAWJUwXFUYJxlYKEYwLb+4KzHwUXB0OVKWTZQ5ovNG6FAdWgdB0OdEBfuTmUL5yDvc8c6svnkNY4B/1Xc8iStSd7uj2PIuxJLbTnWKU9h87b49NiT3mHPa+05mJnOZebTnNR3jaXn/Pm0nJ0Lk0dcwnpP48u7XnS2Z1H59J5tOfPQ+/neRhcnIfPm3nsGTCf1+PnE+46n3vh8xlTOJ+LO+fjfWE+NY3zqf9vPn/2caBRz4ETMx0ocHfg9RYHJHkOpB92IOaRA7NeOhAn60iDoSPn3B25HeGIV64jJQcdMa935FCbI29+ONJl4sRTnGCNEx2xTnj96sS0105I1BbwzHAB7asW8PTYAnqvSuM3CwgyWshHl4XkBkuVsZD15QupO72Qy08XEqGyiAzzRSgtWsSl4EW0JC7iyc5F7Dm+iKq7i3D5sIhvis58HuvMt/nOqARLmeCMfIkzlqec6WlzJu+1M66KLrjpuSAxd+FbuAtxeS601rpQ2OpCzzMXXn93wXWoK37GrpgtcWXbOlcOp7kis88VnwuuhD1xxaVbGpsv5rTjYjyCFxOVspinlYv5fGwxlu8X46ngxr2pblx0dONrqBstGW443najocuNAG13eie7o+TiTkWeO62V7lgcd+dJgzve/7oj886d+boe3LTzwNPNg61xHlTne7D0gge27R7I9V9Cg+4SgmyXkLRiCRt2LkH/5hJa5Dw5rulJyyRPsoQn8UGeqGZ54nbOk9l3PVF758nAXk9qZi9Fxn0p58KX0p20lITKpdytXcrNW0sZ8WIpobJe/KrnRfhML2q2etH+l5f0ey9kXngR+s2LQyOW8XzmMn5Zt4zS3GXI713G8HPLOPR9GVljvVlg5o2Wszclgd5c2+zNhd3eZNV7Y/jDmz9dl1MZuZyzBcvJOCjl2eUEfl5OpLwPViY+NDv4cMXXB/syH6KP+dDa6kPDEF/2TPWlw8kX+QBfTkkHaf95XyzafWlR8OOokx9+y/xo2eqHc64fs2v8kJz2o+2zH7pTVmC8fAWf1q8gMGcFDr+s4ErDCqY9WsHvPSt4p+ovnSN/Lnr782WLP9vP+mP6rz/n3/mTJ1YyMGIldytW8rhuJecerETn00pGKq/ilu4q/MQqFm5axYHiVfjXrqKmaxVheqvxsV1NS+Bq0hJW43RgNVsbV9P0YzV3NAMIMAqg2jEA74AAhh0IIOlBADLPA2hSWcP22WuQj1jDg4w1vDiwhv3Na1iqFEjs7EB8fQNJywrEoTKQutpAlrQGYtwZyOMJawkRa8lZspbEk2v50bWWMKUg5poF0eIcxLVdQdIdGMT1K0G0Pg8i1jgYM5dgrLYEM7EsmIQjwcQ+ldZ6g1HSCkFpZgjL3EMILgihYF8INldCUPwewhmNdZhPWEda0DrWZ63jr6PrOHtpHaHN62joE0qNTijeM0KxXRbK3sBQZFJDUd8XypwzoRx7GIppTyitVmEsXBhG4pYw1tWE4XskjMLGMGTawnjcHcY79XDMjcLJdw5HJiqcYenhrD0SzsHr4UzrDqddJYLHWyKQz44grSYCteYI/F5EcMckkh8iks+5kTT8HSndI5HMGb+eF3brme+8Hq3Q9czIX4/2wfVU1K+ntWM9s2ZH8TIoisbEKIr2RWH+vyh67kRx4FMU97U20GaxgYQtGwjK2cD+3Rt4dXUDnk83UGoZzc/u0aiHReObF01HbTRPr0nZG80rjY2MnbORn1ZtpD5lI0d+2Yhc/Uaetm/kx+eNmKjHsMoghrlzYljkE0NLTQy7zscQ9l8M4cM3sUJswtNdys2bWJe3CZ+9m3jVvonBfWNRHxbLUdNYcjxjiQqL5U5JLP5HYtlXH4t1eyyf1DczY8JmVgRu5kTKZlx2bsahdrN0L2ym99Vm8gbFkekaR/WWOCp3xRF8J44fw7Yw2XYLrpItnM7bwspPW7inHc9V23hqvOLJT4mnfl88LefimfImnveDtzJw0lbez96Kh89Wirds5a/8rUTtl8b1W1nxfCsZfROI00ggQzeBLvMEImYkcMI+garFCcz0SaA2KYHTGQnE/pSAx/4EFI4l0HghAb+WBKa9TeBhp7T/PYEWtUTGjE5E3ySRNdaJ1DomctE9EXn/RMLDE/FIT+TwiURaGqW1zkQGqUuwGCnBzlDCTxYSJPMkDFgqYdUaCdMiJCRkSOi7Q5ofkZB5XoLidQmH7krwfSnh4lcJ4YOSOKyVhL5HEnoRSdyISsI+IYmO4iQGVCXhfiSJ+jNJnL2XxOvOJHpkkqW7Lplm/WT6TU3m4bxkVD2SGbUhmZvpydTuTmbWsWRUrieT9yWZQNkU5FRTGDEqhdETUtC2SsFvQYrUJ6UwaFMK4TtTuHgyhXNXUoi6n8KwVylkdKdgqZTKzAmp0p2SiopLKmNCU0nYlIpMaSq19ako/ZdK5PtUYn6k4q+wjT0a25g4bRv+9tuYvnwbPqHbyMjexsmKbTjt2YbZH9vIubCNnuZtbH+5jaNd2+irnoa+WRpTpqbR65JG2qo0ZMKl2pyGQ3oaP5emsXtvGvJ1aVy/lUZ5WxpFX9I4rZlO8eh0Ptqno7I4HUvfdGpC06mITmd2SjqGRem4V6QT+Es62mfSaW5I5+XbdGR+pHNXOYN7IzJoMcwgyTKDrNkZbFmUwSevDALCM7glycArO4OvFRn8vS+D9gsZON7I4E1bBq7fMzg0KJOjmpnc1M3EcWomMnMzeeeRSVtgJtFRmUzIyoTiTKrLMtm7J5OA36VxQyaWbZnUvc3EbWAWp7WzeGeWxUqHLLxdsjDwy+JcRBb/5GWRWpOFbl0WbpeyqHiRhf7nLDQMsmFSNkkim0S/bDyjswmVZGNXkM3Bfdk4nJX2L2XzvSmbmU+lve/Z0rdaDuMm5NDllIPcihzOR+Xgm5iDdnEOh0/l0Psoh6/Pc7jQmyP1Bbk42+Tyfn4uzR65DFmTi5Eklw8ZuZSX52KwOxeP2lxOX5fWWnLp+yoXhyF5pBrnMWZGHpr2eXz3yuPyljwWlOVRWZtHe10etTfzaFTM5+mIfGZMzuca+fw8Lx8z93x8N+ZTKsmX3o35UJJP9dF8BpzPZ2BLPvLd+ZxQKkDDsABdUcCmdQWESAo4/UsBXqcKsLxUQHSHtD+8kL90Cxm6qJArIYVYbCmkIaeQPVWF/PF7IVPPFPLL/ULOthcy4kshcQOKiNIoYkRgETZRRcRJirhbUkTnniI6DhdJfX4R3q+luXwxIaOLkTMs5n/WxUTNL+af5cVciy7GO6MYjhcTeLmYPXeLOfBaWlffzlHt7dgbbueF6Xb8HbbTG7CdxnCpftvOrafbiZUr4Re9Es5ML0F+ZQkfN5VwKLuE8zdLuNhRQrFsKZGKpdK3fSljjEsppBR1l1JkVpcSHVGKf1IpfuWlfKwpxfR0KXHNpbi9LiW5t5QmrTJO6pfRPLmM74FltMeVkZZUhnJBGSl7y9h/sYzVt8uQeVhGy+synnSXEdivnONK5RzTLCfSqJxRruW4BZbTmVzOp5xy5lSW03alHElzOfLt5XzrKmegZgUS4wr8Z1ew0ruCoM0V6FRWIPNXBUNuVeDxpgJrhR0oTtmB+pwdZHjswDNyB5I9O3hzawf9H0v1ZQd/q1VywKCSgJWVbIirxLOokkatKv5cWsW3wCo+JErjtCrCdlQRcLiKi+eqKLhVRWp7ldSjVrFj8E60hu0kavxO2vx24h+9k8TinVTs3snREzt5fmEnIWrVfNet5pqoptqhmtgV1bwOrMY/TsqCanZUVtPwW7XUI1Uz7F01ut+qWWuwiw1+u+i3cRdRGbt4ULuLX+ukurUL9Te78JPZjavabhpMdqNitRu/Vbv5P/FCGGE=</binary>
</binaryDataArray>
<binaryDataArray encodedLength="7396">
<cvParam cvRef="MS" accession="MS:1000574" name="zlib compression"/>
<cvParam cvRef="MS" accession="MS:1000515" name="intensity array" value="" unitCvRef="MS" unitAccession="MS:1000131" unitName="number of counts"/>
<cvParam cvRef="MS" accession="MS:1000521" name="32-bit float"/>
<binary>eNoNloc7lwsYhpFfCCFFQpIiKZRUx0q+9/nKCA2joSMtq2SEqIwUyihEZG9aVhKRzEhmKUkllZy0lCLU6T94r/t9nuu5Ja6/pKV+j3DGbA40Is/DSKSPzG10WTFHBbzVOAlVPw62laqisiwDEgHBZOU7F6lGV3Di8VWM6XQwHal84N7pDA9nAUj5NCNmUwZpB5rgdNMjSEucpbivt6lvvAQnZ3TTP9WXEebjSdtOzWA5HrpsemMwG/12NburnsN27YnCud1/aBbXXabB+jx0Rqcw0bgQj9cX4dK3TcioHmQUfLKQwXRSjG4G2LOP6eTZa5RqfxOm53dSsKEFRHuy8HmbLdpsTZEZKY7BqXpcCrNDgKUwEq4rky1jjgvtHfjTyIEgjwreC9jjTqE6RpZowvygNdaqzSGP7EWY4W0G4b50sto8CNuw6bj3+RReHYxGwQVr1HIIQXJ56LHIx9erVTTD0x//hRbRgHoGs9p3HStR+5Wx4Ochn5aviIiKQufWILo5MBcTaU9g6VEIW1kbfMipIM8bubTbVRaNKYLs97m/KdlWkR55KyKoZSlzU9cGr/dLsW/PtNNd9SLU7XBFgVQLSnj6UV1xgZam/2X/kMUp2R4YcB+lgOMCuMN9Eet5z9PkiCqWKRegvKYNtetLGb9rJfCVCGX8Srzx6o0IGpr3g6NoRbdSeuhCqSSbu+Y4eriL6Og7Dh4rVMF3Sp9kBHWI9/lB0OMVcLxtwBZcUSWfDGW0CDwlY69ftLo4BwbnzFGfN0K9FgbQGZJjo04fJab/NjyPjGDkyQ2qHcwBk7UM0/aIsCc+BoPvWTKT5R2Hh7cKUGSgATvDWPrQegUaSUl07IEgncw5Qy4zmimUu4eWF78glW86rEd/KeNkNJ+9N7APFtbCqP5+02C6wXn6FLIbd/XDEa5tglKz82R/d5KWn1qLsp4yHIyahAdHjLVqNEP/tXSSclWDTIkyXHRvkEylLPpsauDpowotv3C0+uhit50gOlZ7Qb4sB8kaS+Ck3I6F/DY4fqoPCsf8cFxyHlZ7K7O7SnIRtmsBFPr4mKt9HehL3Ybf2z7j/Bk7hHz7ycz3ikWk9G8anKmDZo4NaZtdgfOhfmgoiKNQzhA84r1k4mEKwacmdLhpN3Ri19K3cSXYuKczvPxduNQtj2j5KhRGCwImiejW82H21MoxZ/mvMqd5evA6djnu9PzHlLCeaJCeQ4JvArHa9BXJsywLvnOwDgmg/5SHoeW5kA3sa6U5pjbQMH4JZ14Oe/zBBoSMLoW6kRmaYkOpYIUDpiiSwluDaF5BFV1ethmcHlnUvGqm2PU3YKX+GwsTeeA0Jw2KplXwDmlB175AdOoGw6l7C0T0K0lLjIOJqHSMP7Rgo5h5kArTIWWT84hbLsQO5k9jRfffou9OX7GszBDXLZTg8dMZq2tqGDG5eHDWXqQvVsmMyMxUzGP52JcZddiQdgDJzcVY8sQIwpP/IlzdloxSHjArsyso0TYcPv84o8FcEI4pWqgU0EQ2TydS2/Vws9IO1934sOqfXpJK9UOWUgfKfy3EBanr+PXmMJOvkQDp3lsktMEfIyHr4IRLZBLtQsfcJPD1XBJt6RSCvGo69U+FYdByGau6wwUbppVRe0M8/ozeJ+lWfcSZhmK3bDAlHW4ju8shuO/sQDOPN8GuQhNv7YTZQrcGXLL0wNTCUdwY2g9mZRo9uXMEj0oG8S1sI6YivaFWr43fk9pQjlZh3Qxngpm/gD2hWkzy8aNwHQ5gLltG4MZMA+jbp9DrLywu8y2hb0ZTpH+fh31tJIldik1MgHkJbm17Tnd0rzLKFVuo5rADOrTn0ZP/+MHHy4XVtJSm7b5G4+uWQkt5AHaPjpKViiW23PqGC24laF7mj2w/Icr3n2RG4hvI2FYCb6JDcOBYJMaa1Ni6WTVktXMNVi2XReLne6j8mgvzhgjyhgBWP9SjI6NiMFsMfLYKxYNMR0RvPrFBRCYCkqWtbGH0KGQlJlBzyoS1bkqiAI+zuG9whpxizNmVf07C4boY0n9aA2Zf6Ji9Itof1aDzeBj834nDTnE52c19wmR9WoxrPwzpV7QwymP/0NKb2uQfUAp9eQFW6OS/SLIBhQ4PkcnjCxCRZyByPghyi8LwVaeIGoaOQlYmEC7uXkh0m81aqL5mjB2u49+9HpimQFg2uRnuH67Rgq+B2MekQNpsOuu+YzeVqC8iT/0FOFuUTbMqpkPC0hey+81Q8Ok8mat8hu1bdXrW4QazRUr0VcAYozfUYb7bCxKZq6m99yx9aRRg9dwuYOtLGWjyBeFdjCvMDN2wa4IXRp952Andd4zPrWjSFTNEXVIunUnSRfXdLVjEV0dHpC+jWoIDSf8V+HSuHsZjI9Btb0HrjWAsbmvFePlp3K/4QzcemiO9uAmHBt5Dq1Yer5elYgfnGSItx4gJKaeYYWcqKxVmjzkcQu8MI+wKdETJ6xnYPOKMG3N2Q7YzCPX71yFethrbNTqQMEOU6q6PMxXyPnh+9jLTxauJHDtpdkn9DTJvbSCVtachGLaBdvkW0OTtSEYo/CeVjy2AdscJMhTphYxcOLmUzcNPnUwMVjYzXJuFsJtvDJZxr+hVghNs0sUwlXwbo7/fYdPnZ+BXcCEo5GAyew4rXZyCN/J6UDo1l/U0sqRyDUFW1mcOuPWfIOKkN0S/P8E1UwF8kB+HO0eNdFPSmBsrB+m6iSWVnQ2h08aOiOmeC473dfJtDsLGW7eRrNJPakMqCOQUw2D6dNz6chc1XBvJxl2asqfug4nehkEeQdZQ7T6Km02hIZRInn2CNPRpNjtV6gd5WWt8HU+GUL4AW6QXBZvO5RAf3wnds0aoT3hLjc6zUW1qiVVzXej6vXMQXrMLA1sl4ByozZ4qGYbvlsuocvrLKuclBXocxsfMP0x5Uy8eDp/BzDFZ9lw4gy393+mh4gq4p0+HVfNytvpEKKj+KQlYy1GH7A4Eut6G2cEF8Fl/DwOvnJiY/QtwvJOg+XIriGs5aQRthJDhJHytf8KYr4JU32QjJ64Q/QufYUUVN9v4rYokHyZB8RA3bJcMMnzDByD8MAYMfzTOBL5kpq47M1Utj7G5Rwttb1vhJSOHeyZJmNpajd7wGIr3VMLq5ABocmqYT5pyFGoZhcmnijj1VonWHfgXNTcPwG3/GCMux4GAvQty1HlZYacRLLJeDNfRv/8y76bdw3YYarkKwZc7sEqiCfX8o7h4yZh1X9uGvDYxshUTZGNvS5OxezNO3txNPev/QWFRKXzk16KzYAL/BI9hhtQGaD0XZ/2HLZElaY0usSx0FPRBHs8gG7uOal+6IqNBnXi/xOLIoCBrl7cdN2SuY0HvQ4wfvYpgTi/lBwYy0nOd2HVuq8FWzsStYjnW460LFNbPhv3HCco9M8Tkm8lB39CK9vZnU6ekABLKQrCD2xvFqw7SkepcZu2kNjM+EYLm93Ogdp+PXWJ2ERMdP2i9ZxtG/RTg/iePgsxmkPN7Ydq4Ux01Yrnw7LHEQ1EtcPwyYBghjQ0R/Hhgdgkdkim0tSadMc7PpK/7EvD1WTYW3dqEp5/EWVZfFa5Ft+l5oSf+6BqzS3+b0/zWS5A1O0wf3RMxocODIgt/iDTXU7rzAdz85I2Zg8dRO7GHCnYn4MmnHJh0/kAsRxO3p8cx+vl8ZG1whP04dQL1dl7YJxSPIccU3K0wogv1d7DhgD4dS71CktGAYZwoONs34KRCIY5t18afDesxLsSPlcoelJX9Ek7+d2hrczxktF+QJ08ts+miPyqVztG/i8px0HY1Rq5coBC7Weh79ZS0wzqYM6syMdT2ivbtGsNIRhLC9xyHaz8D09xuJpX/CqzYOezXu+bkscUZmaEzIG8xH0oRjzGcvZKdtVyK/XMrjQLzNBC5spzu7+gnVcFr0Dj8HL62YvidE4QqdTF24JM4Llorgrv+Lgpyl8O9tY9R6eGwLnwDUNiSgLh3qSQklEGrzeP/euwySH1xpL2XUhE9YwYktf5lvRfEQMo0AnZpJ9geqLI92+fhzE1BWEm9g95cCSgfc8FWKiUVh8XwjJpNPN/bcTS5g/RcHSEwo4a0E0XxUDyN3i6tY34EF+OubiNWT39EuySU2KMh8izXDnHI79vKJtWroNA3ibZPl4Pl37smm4Lx51wLFg/0wW3DJOwGTFF7WIrd0ThEDwta4fxqEktMVsN1UzA+iaWhZu5DLPRXwwfPICwM12CTTl9G7+9liNN4imQHFzzdN4Q6N0HMijLBi7pSrFocg+sZ3FhhUo/8gRzMnZiPqfy/Xdl/h16aBKJFUQ6TEe9x2lGVbVKdC/3FT1H7s5k887RQ7BUPeTVHJL+8jC8t+3HTvgaHrS7Rsep3uBM4gZROcXwxn0KbURz7qegiOMl/PeFmHHnzTGK7nikbqayFMQlB/J44iYicSTqwPg9eGVzkaOtJRyZSkeBQRG1VG7C+XQht2QnIE6yn/cI87IL5mqxe3gsy4YqH0QJjivCbxzrzlkJM8QJaav3BSbuGtENmCEzIICfNSjiGcbOh387QyXfnUOeoiFZJM5x6/NelZdbAWDIHjR1bcFcnD3pqnlR6ZBRWu5tosl8fUgrJaHsXTjNTuVmR0FqY5VxEc+Rhdn0nLwZ31tC4yH94sOIZfZp/D+MjhVTJqYFFwV16cciD5bZMQdOBdDKUmKT+U00IFq3Cx1pJZkWgFky43BGZ8Nbg8RoLrEhaBpE9BQh47Qq1y3/7VpVBRmd/wuDRTthePIHAoL852TtApcF6aEz3xJm/HXme7oUEk+cE5wd09pAMO7ksCI/7P8Kl9DMcJiqRltCI+fOmKN4xHhV1tRS5eZBqKyQYXLwCU+N35Hi0FZ1dzymOs47CInkxFLIc29c4UKegJ5SnK2JNTgQWxc7G3dflxKlZxI76czCbhNhXLqcNOkYfoWF5I3bUz2eHrtzA1dxZ7LnaeHo0lEBJ547Qqm3PGf/5T2BibYUjDT2Qd+mmApEO0jw9B1KVSgjkekhshx72DM3BZo0W2njHEt1qs5Bn5Yj1VpcgrZhNRa667K6dF6nb0B0nrbmQWlLGeOkMkMyhVMqN8aBtP9PpQksNskVM8MBoNvzWRkOw5Tn15a4lFeOrDPsog1m/OBd+gxmkr5RBJjJclKQtztorXKA1SfNYj8KnlPRMAL7BVozI2CmGL1qXvdklioSqWVD4mwtdEzNWNvo24jPUcfRyEaaeC7OMlx2J61VA9M4qnGgYpV1qg1gi4w3t7EaqCAqj+sZjlK3iT3otfLj6Po+p/+ssiVsk2epeZSxpKcDeTjFk5hgwk38SoRJTjzGPTqxU02KXuOvD67kEbNgQCMXyojyplbo/E+L2VdEkzjE5n+vpg9gI7Wn3YO7dk4KS+B7sC8tAd8oT8r7ykeoXyqFiJAv5c0RxsDOI9pV8Nni9bAF752IqM8WIshcfr8Wz5PtMyXA/rZzPYmRMmD0k5Ev7/TzgeU6c3D2TmWWR4uDt64HWxn5kVbYjUHQ2An+EU/IXYTTx5qLn6lx22uAp+PiGk4DGUnD1p9NvifuUF3ECDmNqKKzuYOYnuzCZsqo4cvMBhU2tZd39PaigQJtm/rjPzIoroAsFhkzN0ec0eHUPLMrTSGWciw2wbaK2O9Pg3iWCW+XNBskHa9DI85sclcLhFDaPbdRKJLEXieDdFUK9piH0KraLXC0S8HpaOlV2JEN5zA8T5ZfJ/rcl+g6tRt/Ae3KxL6IdXS+px1cYAQ1c7A+L75R/kgd2ifxIP3GZIj/cAz1NocWXylBVdBOLOs9DvleFHV7jjYCHsuw6m2Lym1mMdXocPE+QY8xZZ3pqd4yUT+TT9y5+KDEzURs5G79TM6CxtAcfbMaZFu4juDKyF//UHMQW4WTycxLF9o+ReLb9OIo1zcG1QxS2oclUKxyD8mUmECq/jJoL/ih4p81cWa6KugZvZm9MPpJKv9D+PUIo/2OCjt2+JO8dgbDW2RCp20G9HZfg0xRA9rnHacBAFnaHyhhty3bG64ki9AQ5ZB/7mhTPtVKSzVPqzblN77ZwcO1LG03ckKYZnEr6lZRm0OaTgxDLA6horqUxaX3wuqnjqugk/dcli4wNPChPuUJ2/2YyYcHCyF2lR5PKldgITZyr+4WD1Ym0NX8vnYhTZhw2lSHGbSmz8rEoHv1WImvXX0zbLkNknZkkAU19dmq9BX2fvIvn9geZdYI36cWn1/Rz6g18NZSQ4mCBhcYmdGGxKmNlYo9va3jxTX07ZR4wRPXfvTO3u4+zVfZIO6oLdbEqcF0/Df6FIrRvZydtzZzGvPbkw46k7fQpaj3FTKxBzP4u5md8NHM2jPsv2xJsHwrEnZhGdBSHIzw0nob329I3qTxyd7hGfLsjMFnNYY9paeCRkAX2DZ8ib8MCelBxDdc2u5FKph8m2/rJa8U/tEOqHAt2CrFvwyWwMCMTxttEKMrGEh6hWVQq9oDMbP6jWwtmwPazO87611PUJC9mOGWRX5s08j46QCwxEfdSA2luEwePYp7RHAUjhHWdpIsbYg2+5bVg3NCa1HvjmO2LuLCsYCv+DT5MH36tpaev3iN00wuyn5+JBsN4GrjqiNAtLvS46BktGFlFtbmLUZxuyf761MLEmOUipMMcWf/sJfULzXTMtIzI/jPz2HgQXcFhFBrVTkXOLpRqwoNe5wBknVxBEeAgye8VE61kgWHhQEo8vgiSjwRReeowoiVaqYX/Gr387wWzj08G3S0r6UHAClg/qWcub3an0OcNOLnXFxtf6CPzjRCyld4xj4RP46C3Hbk7q9GPwSiSa+SjkvzN2MRXx8Qmz8WCqL2EN66o49lH/APBZFUqTE2a1uh8C8h3b8OalJmo2OqCfPNQSlLmwZjyaYzekmYkWspoG78yuDZ8IEmvNErr+M7U71+IE5qzWJnuAJpuaI99C9LIXOgVRQ2LUpm/FUZ1OHgxPB+LXVrwrkmOmTM9FR+6j1LUS5YMtwUweiLhzJ9KRar5VoHD54OY294r8VSoivw3dJLw1s80UmDCxK30J6PjZzAkLI/jLfxwLdGhsnR/ZBkfRt6aNYjqNqLN7+IQdyUQlo/vM0XTNFinOm7s9NVE0vYhRiPHiTZNf08vfnPDvn0v3fVlkf+rEK91LpKXwyZ8k9OHgqU9s5GVwU+zLubKEAN7izqmPGom/ZCNw/efcUxhhAKYagMqDb1BTX2JCDzLz+goGZLA/XZy7R2nDO8lmHW6ggoG71HfrItU4rAGHm2iWN75Cv520/FLqBAX9zqQuEMimbRmEFcXh8q/zgMNeZOOlh818ohCcn4sSbX1Me1uxaTHLEe572t6E/CWNh4ro9xT2vSxdxv5vFGjIwarEPU2HMma2vgfDuJ1uA==</binary>
</binaryDataArray>
</binaryDataArrayList>
</spectrum>
<spectrum index="18" id="scan=19" defaultArrayLength="1513">
<cvParam cvRef="MS" accession="MS:1000130" name="positive scan"/>
<cvParam cvRef="MS" accession="MS:1000579" name="MS1 spectrum"/>
<cvParam cvRef="MS" accession="MS:1000127" name="centroid spectrum"/>
<cvParam cvRef="MS" accession="MS:1000285" name="total ion current" value="5368918.94902039"/>
<cvParam cvRef="MS" accession="MS:1000504" name="base peak m/z" value="639.65466309" unitCvRef="MS" unitAccession="MS:1000040" unitName="m/z"/>
<cvParam cvRef="MS" accession="MS:1000505" name="base peak intensity" value="54088.28515625" unitCvRef="MS" unitAccession="MS:1000131" unitName="number of counts"/>
<cvParam cvRef="MS" accession="MS:1000511" name="ms level" value="1"/>
<cvParam cvRef="MS" accession="MS:1000527" name="highest observed m/z" value="1299.76318359" unitCvRef="MS" unitAccession="MS:1000040" unitName="m/z"/>
<cvParam cvRef="MS" accession="MS:1000528" name="lowest observed m/z" value="400.15951538" unitCvRef="MS" unitAccession="MS:1000040" unitName="m/z"/>
<scanList count="1">
<cvParam cvRef="MS" accession="MS:1000795" name="no combination"/>
<scan instrumentConfigurationRef="instrument">
<cvParam cvRef="MS" accession="MS:1000016" name="scan start time" value="0.335183" unitCvRef="UO" unitAccession="UO:0000031" unitName="minute"/>
</scan>
</scanList>
<binaryDataArrayList count="2">
<binaryDataArray encodedLength="7028">
<cvParam cvRef="MS" accession="MS:1000574" name="zlib compression"/>
<cvParam cvRef="MS" accession="MS:1000514" name="m/z array" value="" unitCvRef="MS" unitAccession="MS:1000040" unitName="m/z"/>
<cvParam cvRef="MS" accession="MS:1000521" name="32-bit float"/>
<binary>eNoNl3lUD+gXxhOSxNCmQtqlKNptbe9HJUmRKFslaZOkUqm077uKSAm/sU62BmMfM2NoLJVBkqXsO4kJld/3j+c89z73nPec97znvc+9oUqXxRHzyyK38rIo7L0sPEOuiJc5V8ToriuiY2KD+GVhg5iT3iDSTzWIluYGoaT+j9AK+kfEfPpHqOheFXuSror2WxKoXRPV66+J4v3XhPhwTdyKuS7aqyR4eV0c8L4hWrJviNj2GyLStVF4lTeKV/9rFB5DmkSuXpOQ3tUk9p1uEtHfm8Rwo2bRtaZZZO1rFlO+NosZpjeF7ZWbwmbgv6LF+1/Rm/OvqKn9V+R63xLz4m4JqQ+3hK7RbdGWeFs8Vb4jviXeEc/O3BEfntwRDStaxMUtLeLUPy3C7k2L8Bl7VyyNuSuUvt0VA11bRWt2q9B51yr8XO4Jl4R74kfTPTFpYJso1msT6iltQnZPm/hX8b5wcrovLuXeF53198WML/fF2UkPhOL+B0Lu8wOxaMND4V33UNx5+VDcjnokHuQ+EqsfPRJzLNtF3Kx2cX9Du/h8pF0Ed7aLNvsOIR/TIURHh2jReiyiMx8LnWuPhcm7x2JXyBPxvvaJmPDtiehe91ScvflUaHx9KqbNfSaGpD4TK448Ex19z0Tm8OdisNtz0Vj/XMg+fC7KR70Qqd4vRG7iC6HS+0KMMX4phke/FDl1L0Va70vx0POViMl8JeJOvRKeo16L1rDX4uLO1yLxzWsxweqN+DvmjdC+8Ua0yr0V10PeCrX3b0X1mHdifNg7kb/5nRiu+l54pr4XXw6/F8qf34uzEz+ID34fxM4zH0R19wcxQOejiPD/KMI3fxRfnTtFTGSn6D3SKQr/6xQXZn4SXgmfxINHn8SpUV3CJ7hLdOd2CcenXWKYymfxIfizcN/yWfx+97M4POSLcNrwRawt+yJuPvwiLiz4TzzY9p9IvPWfiOz5T/xm2S2iU7tFS0+30NP+Ks75fRXq476JS+rfhfO27+Js93dxVaVH3LPrEQb5PcLxSY+4NKlXHEvuFe5Pe8VI/T7xZn2f2LWnTxg+7RPhij/EtvQf4tgMKcxcpZCukKLf71Lk3JLC/LMU1cP7ccy8Hydc+rFhVT8mVPfD6Ww/4l7344myNEyVJtVbmt8jpNHJk+bBIWnM/5Tm/ktpzjj3py64Pw829cfrl/5UX+yPY1d/bigNIMN+AO9WD2BqwQDOnRrAtuYBaHYOYL/FQNoDBvLj7EBiewYSrC/DajsZdiyRYXKKDDnlMox7LcPNXhmixCBMsgaxoGoQS88Norp1EObdEujIUuEmS986WXxqZDE+LMvRP2VRfCCL1mdZmhUHE6kxmI4pg9njMpir/oOJ2zKYfScHE/P3YBq6BiOvIIelnRx7I+Woz5XD9Rc59l+RI+qOHIt65dhgP4TfvIcwvHAIDbuHUP90CLr95FmrIY+bmTwzneQ57iWP3xp5JufIY7hfHsfb8owcPhRHzaG0TB3KI4+hlIQOpTBxKKJ6KBs/DsVTYRht1sMYGj6MsoJhuJ4ZRtiHYYz5PownGj/xKegnjp3/ieiHP7G1/3B6rYZjvUCCmOHE7huO27XhlH8cTrfxCG4FjiBp4wgsKkfw+vgIfF+NYKuqAvU2CmR6KpAQJ0G6AgtPKjDxlgJ7PyqgNEiRPEtFhnkrcjxakcXpimTWKlJwXJFVdxT5+EKRsQpKoKNErJ0SMn5KXIpSwr1Gid2nlQh+q4TvYGUMzZWJ8lBGKlmZHT8rk3RbmSWdyuwarcJf41VY5aTCyQQVYqtU+L1eBdOrKpR2qvBaeSTDpowke+VI6itHUlw3kovNI9H4OhL3Aaoo2KniGa3KlRpVDh5W5XCzKvcfqHLgqyp95mrkzFHj5mY13M+qofmfGm5CnRFL1fFNVufXcnWCzqnTdEudcR/VyZwyisylo2hIGIXVoVHk/DUKW8XRPJkxmldLRiMVNRq50tHonZXkg8ZwVGUMJjZjED5jGBw5Br/KMZysG0PotTH8/HYMU2Q0OCY0eBCmwY0iDd40ahD5RYO6wWM55TGWVbFjSSkYS/NvY3n2cixe3WOJm6zJxdWaPI3TpO6QJpEnNHl5SxOrLk3ey2lRZKKFtqcWrcVa3L2gRVKrFvzQ4ou2NvHTtGkM0ObGRm3Ol2pz9IQ2FlI6jDHRwWymDunhOjTl62B3XAffOzqYD9JluLouPRN0qV+kS2a0Lk47dUk6qUtbiy4tfbrIKerRaaqHqrMelvF6vNuiR/8beuS26/GmR49sdX1aTPQptdHndYw+9/boc/eMPq9u6eP1Xh+5qeNwWDKOoxvGcSh3HNlHx6FkZcCzBQY4lRgw/KwBjv3G46I2HhmH8WzzGc+LdeNR2DqehJPj6RxkSKCGIUctDPFdYMjPEYZophjye4UhEacMkblhyPUfhiwdZkSgtRHSs4xwW2TEbwVGyFUbcfaKEYUfjTg3egLPxATWLZ5AR8IE6jZNIP9/E5h8YwK3uybQaT4R63kTkQuaSHHCRLTKJyJ1YSI/XkzEYIQxbqbGNC8xJjTOmKTtxqifMObrQ2P+HGrCcTMTDD1NkEoyYcc+E3KfmODYZ4KC2SRW+E/CJX4S9Qcn8UfLJIb0TGK/8mSWWEwmym0yPmsnI5c/metHJqN9fTJ9LySsYorQNyXY3pRT4aY8SjRFrsgUmUOmVF03xfCHKS06ZqhiRqW3Gc1rzdieZsbUrWY01pvxrM2Mih4zLiuZc2aKOZLOzaul5uyNMWd0lTnf6iV825xNfRJdy4IXthboelvQtMaCwlwLpHZY8GCQJcUmlpjZWXJ0sSVtEZZ47rLkVJMlsc8tOalgxSJ9K/QsrIicZ0V2ohXnKq14c96K0odWOH6zok/HGs3J1uydY82EUGtcTlvjfMOap4+t8ZWZwv/0p1BqOwVNlylERk0hpHwK7w5PIbhBor2dgr/WVPItpxLhMZXAwKnsiZzKi51TOXpsKvfeTsVZbRpdk6aR7TaNiqhp2JdOw65uGvM+TUNLajqyJtPxcJzOweTpDKuS8K/TOXJlOvbvplPYOx1VgxnIW89AbuMM4vfNIOLSDK6+m4HOWBuSZ9jgutaGwDIb5M/akHvDhq4fNnRo2hJuZcs7d1uGh9uyrNaWzDpbpC/Z0jLQjh41Oxxm22Fda8elJju2fLDDRtGeHkt71BbZoxpmz6qf7Qlvt+dAfwdiTR0Y4OjA+XAHgoocaP3FgRdXHJB54IDiDweu6gnG2QtiogTJJYLS7YLCvwR1TwWvBsAjDRhmC7L+8FsU7MiF+N1Q+RDJ+TPxNZ6J66yZvPCfydeMmVTvmcmMX2eys3Mmfyo5stDUkUO2jnR6O9IQ60hWiSNfzkhw2ZFz/Zz4NtSJPZZOzF3pRFi8E605Tgyqc8KwXZL3OXFukDNlZs5YeTnzOdgZn43OVBxxJua+M1XfnHFUmcXvRrMYOm8WqpGzOJwxC//ts9h/YRbzns8iZpwLkVYunAx24UGGCztrXaj83YW62y5of3FhgsFsPtjMxnXlbNITZuP162xC/pnNomezCdVxZfpkV3znunIo3JV/Y115tM2VK7+58uG2K/2/uXJVdw6smUNm6hyiyudw4dwcFnbM4XrXHKQ13JBxdSMyyI2taW48K3Pjn9NudDW5McRgLjauc/GKn0vQ0bnIn55L/Je5dKi487eFOy8j3NHOccf3kDtSr91R6HXHTcmDJZYe7HPyoN3fA5toD67nehBR7YHGTUn8ygNtzXmMFvN4EzGPVbvmUXh4Hvlv53HAeL5kPpjPzIj5TEyfj+HO+WjXzyfkxnz+/j6fy+M9uT7Lk9kxnhzN9ZS8sSel5z05996TMtUFuNsv4FHMApwKFkjOXMDjxgVcHOGFs4kXQZ5eRGz0wn27F9YXvWhs90K1x4udxgtRtV1I66KFvI1bSETlQpyPL6Ti9kL2fV/IqRGLOGi0iLbpi0hYtYjckkV07FlE/nVJ/GURjUO96TT0JibWm7vF3gTWeKNzw5ujH7wJGeDDEg0fvk31wdzdh3NJPpwv9iHkvA+/3vShsccHXaPFPHdZjGb0Ys5vX4znycVEPl9M6MAldLkvYUvYEuz3LyHp7BKe3FtCWvcS6hSXYmm8lDnzlrIzZCltqUvp2L2U/CdL0VBfxnSvZTwNXYb+qWXIXFrGuPZl1EsvR11xOdesl+M/ezmlK5azO2Y55oXLCdyznPobyyV+vRzj3uXIGPqyxUaCBF9Ut/tyqM4Xtdu+1L/1RbnHF++RfnSY+9G41A/zRD8cy/zIP+NH7FuJPsifq+P8meTgz4XV/gze6s/W3/zpbvLn8Fd/3qmuoMF8BfK+K/gzegXZlSuw/mUFLk0rUFQOYMXkAIIXBhAYFMCd/AA2Hg/A9K2EpVZyetxKbrqupGzXSsZfWEnh45VUda3kZf9A7MYGMmBmICnLA3GPDuRJWSDLDgWSdzaQYXcDcesNJEF5FfeMVtG8bhVO2au4tWMVY86twrt1Fcu+rSKmfxBXTINIWxxE55og5qYEsXpvEDfvB+HyJoivcsEoGgazc1YwJwKDeXwlmGUfgzmsF4K6CGFcdAgDSkMYXRNC68UQDjeF8L/OEBQHhZKvForahFDeOYWSHBCKR04oTw6GonQllJtPQrHoCkVdIYx5xmHYzQqTeE0YPzaF0b03jJjLYfz0MAyn7jDKlFbzk9FqvF1Wk7NiNe+3r+b1b6sl/3U1576txtYgnAKXcDrDwrHcFs7XE+GsbwvHR24NZvpr+N1mDcrL1xC8eg2Hf1mD5+U1jJKOIEU5AhWTCNY4RlDsE8GINRH0pEYg/3MEtbcjGP8hggOj16I3fi2G3mtxS1hLc81aVI+sJa5lLdPkIlk3MZITbpEor4ykbl0kBtcl+e1IgrojaVFah86MdSRUrOPHsXXkNKzDVC6KxNwoWk5HEdIexefPUQRoR9NkFI2UTzT6u6JZ2hzNX6+iqemL5qepMaTOi6EiMIZLW2I48UsMiX/FMOZlDKL/ero81/MqfD3P0tYztGY9r8+u56/X6ykeGYu8bizPp8Ty1D2W7OBY0tJi6S2I5csvsaRcj2XGs1iOycQR6hiHjl8cDTFxJBTGMfp0HOZ68Rx2iGdsWjynauP542A84Q/i+ac3nkcGG5AVG2gL34B14gY6azcg9WwD+3s3sEs5gfPTE7DyTsCoKIHuXQk8qE9g79sE/PsSqNROlNwpkRleiXwrTuTV7kQ2Xk9E5lUiMz8n8tAoiSqLJHqXJvEjIQnHfUnIXksi8mES3nIbWTdpIw2LN5IZu5GZxRuZfXQjM65tZEPnRk4OSKZPKRkPg2S+TE6WzJXJNHolSzwymeriZDS3S7RDybw6nUzru2ToTubxsBTaDFJoEClou6QQsDCF+OAUMpNTCD2awrg/UiQ7bAox0qlIq6byST+VPU6pSM1LRdYvlfzUVFoqUimtS0X1TCry11I5+jQVkx+p3FFNw2piGptt0jg2K435fmlohaXxbV0ap8rTePRzGm0n0sg5n8ala2ksa09D+Usa7oPSaR+dzqWJ6by1SifOJZ3SBemcXJlO4fp0PqZL8t3pdB1PZ29jOm860mn7mE6rXIbE2zOIt81g/MIMzq3MYG9sBuYZGfjvzuD2+Qx2Xc7gbHMG+99loN+dwQKlTIlXZuIwKRMfu0yOuGbitjaTP4ozCa7NpO1gJgF/ZiLTmcm0/zLRks2iTimLHO0sDIyzWGibRYRrFks8spganoVPShY7C7JI3ZzFgn1ZbDudRdLlLHxvZmHxOIv6T1lM+imbIrVsfAyysTDPZodXNouWZZO3OpvQ6Gymb8rm44Fs/I5mk31RUmvNRuZdNpld2STL5zBYK4d/DXK445pDz/wcLvvnsCxFgsocju/KIeRUDr9ezmFRmwSPc/D+nEO+dC5nVHJxtpKwbS4XgnIlfitBZS6Fe3NpqM+l+UMu8kPyOKiUR717Ho3eeQxenYdXdR7X9+fxx6k8Cq/nEdaax/ZXeXR05eEonc+p4fkojMunyz4fh+X5WK/PxzArn+Nb8tHelY/jpXzab+az/0k+uwYUUG9dgKlDAQEBBUwtKSC2ugDdgwUUNxWw67GEXxRwbVAh9xULqTYtJNa7kFHRhVwqKSRqSyFdewsJuFjIo8ZCXryR1PsK2S9fRObEIuzciyT7fhHGYUWEJhRRkVdE08EiAlqKUNIs5syMYi46FHN9bTH5myTxzmKaDxfT11hM2adiErqLiR9aQoRiCdoaJcTblUh2+xKUokuwTCghI6sE68ISTp0q4WRzCSUPSqjqLGGtbCnySqWoji3lqXkpmjalSPmVohdRKuk7pUzaVApVpVTukejHSrH/o5Su5lL2Pi+lrq+U+hGb+NNsE+lLNjEhYhOZCZtIytnE1dpNzPp1E1IXN+HbIalPKGOrSxlSwWWSvbWMT4Vl1FwsQ+FGGQc+laHaW4bHiHKcx5bTPakc6/nlhBSVs/J4OfsvSuJr5ei+LudgVzmqlhXsdqugb1mFpL9WMC+5gqWlFcjvrZDM2hXkPq8g+XsFYQqbOTtpM1LTNxOycDPuAZtZU7yZr7s3k9q4GZ5vZvLnzVycvQVHvy34527h4aUtGN3bgsL7LXjJVWI4upJY40o2eFYiHVHJyg2VjC6opP1EJU8uVZJ5t5LIrkrcflQSMmQr39W2Ms50KxfctnJ57VauJmxl2ImtBLzdSsW3rciqbaNYbxsdxtuIXL6NrMhtHC3chv/hbZQ3bsP39Tamq1URZFnFN58qDIuqMKiqQu10FRMbqtgts52do7fTWLSdAce24/P3drQ+bOexVDXlbtU4J1Rjl1fN7h3V2B+oJrSxGtPX1VyRq2GlWg1dbjXE+Uji2BqyD9Ygc7aGnoYaultr+PK5htRhO7Cz2IGU4w7JzLSDETk7OFu9g40HdiB3QqJ/2sG/PTvQ1qslyaOWZYG1ZIXXsje1logaifZzLemXa/F/VUuAwk7a2Enxmp2Exe7k/1gN868=</binary>
</binaryDataArray>
<binaryDataArray encodedLength="7300">
<cvParam cvRef="MS" accession="MS:1000574" name="zlib compression"/>
<cvParam cvRef="MS" accession="MS:1000515" name="intensity array" value="" unitCvRef="MS" unitAccession="MS:1000131" unitName="number of counts"/>
<cvParam cvRef="MS" accession="MS:1000521" name="32-bit float"/>
<binary>eNoVl2c41o8XxiWj7BQtIwqRCkUi4fme+1tKSagoKhpEUYmGTXYqZLWUrPLYe4TISj+0yyqJBkVDS/X3f3venOs6933O+dwrKxikfZCmYyd7yFnZDqem5EE7s5aabV/gi0oueNy04OamRWIC9zGauYri5W+R1VM/mrWoADc7FpGTzS4My0biqGwSIvlWoUWjHKNmUvj3MBEyjsZUPOSCv+NJeC4wH7969KBQ7EMrJVtw016ZqibqS7fzwpv7iJ1dGU6jDj6ssZon2yxvi+eG59Ft/BlDm0Lwkm1lbDii+Lf2KuppCtykvzC9su8wqayDOOWTkFabS+Nxx1CWeglHIgOw5KEryfqp4/71Anz9OI7xPD52R1c4xfNfwNO3M5F+YBv4xn4wusNX0Bo1QIFV1/Dbu5pWbC6A9cHvdCwpnO6KAYZrdSiWK425Zn6M3s95aP1djpxtBRTvLYNe3U0od3VAuEUxTEIu072cvZh2cxN2jo0wSgd54Gu7BC3u9ST6SAyXdgXBsyuV1osdQtCBVoo9WMY0bjOGzCd19rpDGX5+nYkwuXJwd09n3a89Y6Ir7kA2UoJdGJpHpvdewULzBudszXMqD54M73B1mtR+DEteXEabxAUEm4Yj23Qe1PkY2uklx67zrIBPbyWdLs/FlqrV2HIkGnoPEuhFFQO5cEGAjcL7na8oOWMymzIiD3eNSHC0QENN1ZT6JRoCse30nLeK+qS8CbYrsNCBxc/v77FlwJ9qd4ljjmQno7V6HtzdPpJYUwic8wTowIknuPNfHgW9S8DNLjU09z9kXHvFcTB2GSSvplBpuRdSTtRS1oU2GG6vo25nNTYrQI7ODaghRWE+jU/bj+aq3dhhOAk2p6qZRTcyoO6iTzEdBhBrDEHjqxZGUdETgm382M8tRdcXUZoUk0JS048y78tUULaTSyP/hrHi8yCtXZlHz91tcSRRCfS3hZjCqSxEe+HvYkMO+iV4+CibzifdQoPIVWreFIObUg9wI12CFqx8Qi5vpFnEqdHlj7oUdt0ZKirnMe1rJQyMEmEp0oaVGTOh5RuBJ/eF2R1Rw2Qurg4LTyvMf/6Fdh6YAqP30lSjlIu8gclsaGU8VUTeotZthyAQLQ71uc/wTaEb51a7Y4bCGTo04bVlccLYbTcPgccuMl2eu1C0iYGgbij+L4iHtBCEpA3YCzd8ITPvKrndzCOf7aF4FGQPm8d74BnMQ+m3RGn2IQ3iJohS7ZLZ7L4baUw0JxZ3JdzxrVmRFf28Fgvy5EksxoNSnCPwUjKNsov6GY/LkvhknE2h5rexfs5h9rmuCooHYqjGdwynWl0Z2epC8hRVAJ/fRQrduoZxe66LiIpMWsxcxriEOSYvW0UH+pQYf6OLlOufiB8ngpAapcwO/mnBi5UP8OFiHIn3ilLzlTD4TZJja9VqYOusj82f+pjxRCUSUeVFUtIrWlevCMvnmuSm5oTNorHkHV1PijIDVOLlj3qnEfjM2I6I8AbGqYVL29f0kfXjAnxfIkMGj3Vx5FE4gk6+oYXWuQj0qcW9X3Ph9yQQOaU+cOCNQ5hEHfVc9IdlpzIuDy5DoX0b8+5RJYz0DeiW3Aic/HfTQE4lhFgpaIU1opx5QD1HPCBV5Q/1qhPIXHWBijs34n0UFxr64biw6wLdkVZCtWM1nWnhhYpBxkRPRfiKnKW7872RpfYWW7aIwdzIFeIHYhle5RLOjv2T4TB6CFHtVdj16ikpr44lA7Mq8qkPhPTpR7DLj8WfiHxSbd3Aenl1o332HXqzqhqzzEaofP4zmjUlAoz5fsxwvcX8nSHFilQ64dSYEEKkDpNnVxrumMghTvscIxs6jmCnsxhuN4SESQQUFpZh7F8Uokp52Ks/AnA8SQFi1afwdF06xdS1wTgkFBlGJfRieTWj/c8A+mv8kVUgwdZpbEHz01YcavSHYUs47HNtIbiRj7XjW4BKzlYoJRcSv7wpKVpr4dWZQIg2WMDZOxMRjnPx3VcVSoOpxJVypRWOluzv3Xuo5lIlZ9UeQRKMK8JHcaCv9xdM1lqs8bIsYec+FV/z9+YPduyEAo7nvoONrAWVWobDt/MFnroY07VpZ9HWfxN5+x6T/vpAUilJxH0PITY64i1zX1YBPAvcYNhWRiZL2+hkgihy24NgJpMLnx9xGOiMxuLCVJj55MNZqo2+hgmzxQWSwOEBjuW9BKgnHkH33asYrJoGg/B0Wu8Zit8vbeidnDi7Xt+GandehmPeVDRoeUDp6lbM3eCARpskWlo7D3bz85h1J+ayTMVtTLlkj2vuk9gFDzTRFeEN+aR0iO18hGkDhZTJ8OPYxiQIjcUi4nEoxk71kuRvHbbOiBfuukEk992QhtbW03Gbv5h5vB6HpNoRPSkMSyd9oEo1HXSKb8fY12jKDeTg5Gge5mpqwVJ8GvvorxY+ZZTiBE88Zb2MZUoTF+FnST4jk5wE2/8asEE2EeNLTrDbpmpiy95xwsajcKaVNL3Olg4WTuzbkQQI9WiC+58wbI1WMHXrIsm06xrn0r5rsFvpg4RkUWwy/0xnK2uJxIIZ8YXWUFLMpoQUeyw0dcVe9cnsGvNmlF7QwJYpfaTRcIVCjSvgtCqFvoYEgZVVgtvfOvJeGQlVnavolVyJ8qki2PAsh9z4w6nUZgOEDTUY32sr8MDMF2GKlpCbIg3OqksIs1PFKh3QYc4mCM4Wgnb+enKar09Nv7PQMJYP8XXRUBnhp5bXb+j15zPYE6+EB3Ga1OuYTqnLT6Nh5zumJPotXdYahov7TKrfn4r5si64Fa+HyPHTJOV5l+wTq8CJvU5yZ6LACA5ylo1sRsiuAPx3QBVLw6zhPiuImvkD6VDzdHa1xyh2rZ7M6uvuhEmSFAXxyaN5vxoOp3UzAuJW7OMgJZRaD1J0ewosw3nQPHIH2YrP0auWhF/Hf9Nk35+UOuIFHtcePFVqhf0XNwoWSiMm6yLxmnQhe8gd91S4uLVPGDOEhGnSBEN8ax7hjPZLMT0VStB8oE0fNy6AXUYAo7ZlOrwXzsRSz4N443gOinFTWREfR/QvryEl23nshXlC+JSzHS/04invZQAt+JDMvH14Ho+t1Yg5tA9hMRdpnm4i7hlaI2j4N4moGeGgzyecdJKHg54UVAY+MCsfhGBHcR0Fm/SQ+spv9HtlICqUaohb/xbx8k3IPn6QNN92kfv8JYj67c/4nMnC94siGPqWCXNeF5LW0Mb5aDH0/eVhX3vqMr5F1mxeUyNSV4dQ70AycsJBlmczKQruiEr9CvNXDWBPL0b76400e3kGZi9bhgSteSzX+TUM5ryhe1e4xB28gNyJ23ggoAK18SDTfkUsFesgX70GigtzRUPNA8RYuuDdO08oyYuyTsb+8JngFW9RT+Rdb6ZPxTNhyA2D2pgREmZ1M+mr/ZmqeWIwG1KfYI84TJ6tSwW7buHty0DmpMALbPt3mn0sUoESoddk3aHIqiXEYJX+FuyWL6OwXG32sE8RdYktQdmvTDpY9RTNkIWBvRJbLkZYprga/HHLkCLTAKeUCIx7ToVebzaT35CIsi8VOO0jjkdaO9iIWyPQEerDS2kj3P7XRn8HFdB39yV43pkhPdYaOW3+ZHx3CjYn+oFvmjWKFBLwVUQJP+rzaep9aXTxOzJb992E8iM1tHiL0qHrWhj73YYp8o8hdO8GhrUCoIAb4J6VZR/OrkV+0SWcczRhX4+MUD73CWNQXcHRk0mmFgVnCL2owtnFidi/awdUzIKwfO55OiVnjpyt9XCqzaSMLYrsxzIPvLpcg4c80yB4RwAzq9xx/20MrgeJ4KlFOzr8sjDTjsXdhZvoRak21n1QxL7iFjjcEob/9BDsXNUFHb5murpQjFWaLMeaStdjJJIffe9VGCP/UJxP3s0cV7hMJzxz8XJrGLRnRsMlfi7qfkzBv6MT+7plA/7+Wo0PR7agz4efvb2AMJqVjjJ+a2yJvTYx+CWoq1bG1/t2aCiqxrGdNyk97B2OH9LB/nvbcIPXGb/uClLjXxlM4QdrkzIJSQJFWOE3nZKNdmCm0AEMz1ODwcVgRI29RvH7GygaqkKf9T2SzZzQk/c7TR/gJ6E/33H22jhl/rlNuho1zKpOdXbxRB4ZPWiCRnV+dktpMa5ykyHT9J7e6rdTwAUPdMs/QKpVIkb38EOwPQenzLIhgQ/48nsWW1BiRbUlnZj+ahjzEgxZo/mdWC8WhRiZGHpVUEJvn/mi9XQF+Ps4GLAxRWWbDPLDP9FjXjsU7v4MmxJldrgnH0stcqguIxlXbyqxt9+E0FSnfXj/TQvaLxzhNNaJjjBT/Htjhv3dXfjruQQjJsG079IThMXdoaGuRLonycXBwHGSGbgPm+qtWLOzm7H9FULXeY1Y5TYTcKMvofGoFQ2+98EXN1/YSMxBz4sOyOm5wuKkCy3R+I4nFkpQzFUkpUhTWm8uzHZL5MHrqB9rvQFYeLEMOW9ESLBInna1a+P4Ok8qVbNFd3YxU3p7DwQGNtHB0gK8XcGD76MEf71spKpOR3zPbmSf78CK4VbarnuWqZ80RCam0fTwzHe6bHmCSo56oSB1OY67JJPbc2uMOoxghqkhftlxwXn/jYLTCxmffC0Yu5yl9KZoqos0wD6zdKoO+YyO9UP4sMMZez6YIl2Ji+kyGuwJL31qGTiPjGkR8F2fNuE9Axwpy6BA4wzw/vuCZm4k/XO3Qe6vdyiMHiF7T5bVmX8I2TsVodcujfP2W8lQ2p1OCcdCwLKbQ2k6uNoUSWlTDmJmbCc4fDPw14nB5/A7+NLPh/+ODRPnix9rn+VOfhYmOJp+EgHmgliUV41UpWdk77sEuwt10dbCARk9JPGsJ7TOb4A25d5H1t5Uip4lgGWLvVFvUUi/IluwyDQThRbJJPD5HvH6jdKl8m2k8yeCMmbwobK3ElaDwsh/HwfXSWooydmGT691qWWGJkl2q+FuVSx4J+LhD/NQlGnfpc8SLJ64CeLhnGM4xf1Dbff9cDi7EH4nmjH/RA52uXbQhTW+9OvjdYjNeMnUeVvB8swt7OKKsZ+t40h7cjsmaeUjyfgVXbkRiKvlehg78Jlin2VRmtwEj5nqUeSbn5Q+0EXDa71hPvF/z6z0w9THgYgtH8JgTBpY7R3w3dFEGbVaJCXhjMQPfST8aAOGko7i5fAg6dSJwqBnC47rT2X9e/vo9p0a5s9DW+aS3X60WisiQcgaAykhJNJTSZprojH7iAYbrW7GHm8WhlHwRnjNMUfT4ySc6n8H3uQyMni2HR9luHBc3UShvVNpe6Q0uzGgmM5diULwhXx0VXpRxtKPnFtcJYrnXQZHkTvUr5vChHscROneqxg4o4C3HWvRzTQzLvM2U2XiLmbH0/2kpfURGzdwEO9pjJ31P5gUjW2sVWoC6bi6MmG6gizdL2W2h16C1rYJDozohpdTD0zFFuGe/2Za+XcVArQjweuznQ2qm41GzStYu9iGslo1oCFmwM63mw7VE5vw3FOG7kzWpE9+MdQ4Ioln8fcxVf8H3Rz9gntvIuiYizHublSlzhrQEplM+vIiHcqJ/qSx2J14BNagV+8j/WpMpVsLtyItPwMnx8PAbZBhpxYW0W1vPZz3aOGIeNQSX/8wdb6rRtLqr5zV71+RtlAnLfwwF388GnFjxSE0Mf9RbsI5KhoMxcCv25RzbBbmXBemNq4IuyhGD3yFXhM8+IES3pTSHnU3+KxXxcW5kkykFxcPa27gylsFzPI4CqHCADKb+pvMtQTZZyPF9H38GHYOjtKO8FT8Ugiln6cMsTjoDM7afqSCjRng9gugQPYvcuNv0A3jbGbps8X4/S0YX200ULVihC6e1sf++zVM/+KFyGnPoSnRo7TeqgjFs80hMeaGsfZilBcrgTJL6JfOK3KyvIDCR4rk1myPKrHFCGzmwyJHRUb6cSImXwkghUlhzDmdPHJdHo+LiYW0zd4MXT+MoTk0QtLfY1DJY424KQyU2Wuw+m81jLxmI9rdDMru8/FW5whsX+cwoTV78aLxDoUnbqXuM4JsSrAqhJV7ifu5GkdPCIHdVs4UyJXjQcB3OrxPmjZrPcWmTgs4nmqhq4PdsH74Cs/jN2NPwxA12iST5b9ymM0WQaZPG5MmXQq3on0k9W0dnp39QOb+1Wg+WY/Ul3OxiMmC6uZleF+tTgl+eZCtPEChahPZtNaWLD7kQ3vkExMc74LQr2/A/0ofDm6nsCxREbX2oYzA0hAKGB0ky5unSJOZDu7W3Qhb6wFOPw+ZW74kQ81ZOKfqB4ekOdgpHQEr/q/08fUXTP10jnpUjjHyXCd6fjQenkUqcJ7HkusHSZzmMyfj/jd0bXkkfDFGPUikT4vewe9wHT6yJrQ1gI8CBDNoWPwl4q1qGZdUK9a0RwACKXLY13GDJIMnI1DpISMx5owm7WXsAiMF2A69ocyck5DwWUeBHnzMvwlO6+91peyXfOzi6wso+6Qm3o15wCNzKanyiaCgKZwSNntRQet0SlwgQcmFDjB59ZMS/NeSWREf81VlET46BDMRp5+SGjeOUs9b4XRVP7P+32WqrHFC4KWbjMp3L1qm1oymX7LYfTcFLXecwD8jmdrHYpjOPDPU516gHVZLyOFbFJ4VB9FTyqWYp9GkcbGTrk5TBp9nGr34MkrKOoKI8vUnd2NtHFbpZdB6D6f6MrC6xw/ifwtIYkLX1lxDrKi1x4imDvFeLIdYRBT0y87h0/7X9OnEYzzxracn6n9xqvg+Co434bp/IEn84Mcju3DyaA2mIrES5qf6SsiWT8fpmV4w5xeG/Nl8Mqh6hCszrbHspxoS7EM4vZ2m6BxqokcNguySKSxjP95Eem68rLykAdbcrKCg0UDK08+hpIeNJFDOy25qEiGepBEmWW4uDX5YgbMzgpkK4Q6k9auiVUIQd/JekEJrPpR3TEXpirlwXsJD/p0KTP3T6eBvtoCOah3tTe6mo44uVPW7iL6eXoGN2tNwRVcV1Q7T6OB1Ifqa9pg5en05OEVfSNJqLQXzmJB4wjMw7hvo9In/6Nnmh3RILAwK0fOYjk8lGFqYAcfxvdRWLgQlyQX4XbaWNBLWU6SCHb1d28HYcU7TjQdr0bEvm6p/LmDLv0lgisAI02R9HVsqghhen8/0M1KJKoWAe9s9YGFwiNEOESSJ8YvMRoNqilPcgcSZvMgr3kzi3PecxPWukOqo4xiVCbHH+mpQbfqJyhJmIPFfD33/kwPJIXsK9k7A9llZdKGti+FwQlBVMYe4O2bQ8HkBXHFsYwzPlTBz7RbSe4dO5n+ZUGD4</binary>
</binaryDataArray>
</binaryDataArrayList>
</spectrum>
<spectrum index="19" id="scan=20" defaultArrayLength="1514">
<cvParam cvRef="MS" accession="MS:1000130" name="positive scan"/>
<cvParam cvRef="MS" accession="MS:1000579" name="MS1 spectrum"/>
<cvParam cvRef="MS" accession="MS:1000127" name="centroid spectrum"/>
<cvParam cvRef="MS" accession="MS:1000285" name="total ion current" value="4995726.68822861"/>
<cvParam cvRef="MS" accession="MS:1000504" name="base peak m/z" value="639.78417969" unitCvRef="MS" unitAccession="MS:1000040" unitName="m/z"/>
<cvParam cvRef="MS" accession="MS:1000505" name="base peak intensity" value="22847.21484375" unitCvRef="MS" unitAccession="MS:1000131" unitName="number of counts"/>
<cvParam cvRef="MS" accession="MS:1000511" name="ms level" value="1"/>
<cvParam cvRef="MS" accession="MS:1000527" name="highest observed m/z" value="1300.00000000" unitCvRef="MS" unitAccession="MS:1000040" unitName="m/z"/>
<cvParam cvRef="MS" accession="MS:1000528" name="lowest observed m/z" value="400.95578003" unitCvRef="MS" unitAccession="MS:1000040" unitName="m/z"/>
<scanList count="1">
<cvParam cvRef="MS" accession="MS:1000795" name="no combination"/>
<scan instrumentConfigurationRef="instrument">
<cvParam cvRef="MS" accession="MS:1000016" name="scan start time" value="0.353166" unitCvRef="UO" unitAccession="UO:0000031" unitName="minute"/>
</scan>
</scanList>
<binaryDataArrayList count="2">
<binaryDataArray encodedLength="7040">
<cvParam cvRef="MS" accession="MS:1000574" name="zlib compression"/>
<cvParam cvRef="MS" accession="MS:1000514" name="m/z array" value="" unitCvRef="MS" unitAccession="MS:1000040" unitName="m/z"/>
<cvParam cvRef="MS" accession="MS:1000521" name="32-bit float"/>
<binary>eNoNl3lYDsoXx19JklDSKoSspZJUkqT5CCmKFpJUlBSVVJKkfd9LUqm4uLbrkmS5uPaLrBHxsy9Jkj1J9Hv/+DznfOfMHzPznDlzxi3qsvDYclloa10RbeFXhP2lK8LuyxXhaHlV+IdcFV/qroqJSrWi1bJWdNtRK/S7akXAzmsiv+WauOV9XVisuy6Sa68LG6MbIi34hnDackMcVb4pbomb4njSTVHaeFMkyN0S6T63RErZLdH66JZ4q3xb3Mm/LThyW8S33xbXS+tE0+s6cWPsHbEn5I6wKrojVhy7I9K/3xGjh90VB5feFdP/uivouCt6xdULs631IulivQiZcE8cSLknzhy6J3yb7wmNiPuiZst9seTKffHcvkH0jG8Qv3QeiMsrHohNSQ/Ez5YHQl72oSib/1BsTHwo1IsfijfXpDrhf+KKyiPxh+0jMT/ikag6+0i0tj8SCtqPRevcxyJ142Pht+exuPTxsYhZ/0So7X0iqjWfiqb8pyJ/71Mh++OpGOv/TNR9eibaQp+LLfefi2ztF0Iz+oWQL3shBjW+EMdkXoq6JS+FzvaXorT2pfj546VYt/iV2JXySszu91o4pL0WSTteC0nTazHEtVEsKm0UkvONYnCblFFvxOmkNyK84Y04qtIkXk1uEm+Tm8Sk601iWZ+34sqoZpEd3Sx2NDWLfzuaxUa3d8Ig/Z1YtqZFWOW2iC+S9+IP0/fihOd70bPovYg4917s7nwvFCa0irLkVmFyt1UEtreKNPMPQuL/Qdzb+kHovP0g1vh+FDXFH0WP+o8iecAnMXPeJ7Ff+7N4vuOzGDnwizj19otoUPgq+hh/FS5pX0V9tdTv/k28ivomjuV/E7f++Saq3nwTeYPahNnqNqFV3CYOK38XsWnfhczX70JxZLt4Wt4uLr1rF01Dfoih038I3aQf4uufP0S9fIeI0OkQJwM6xODtHWJcS4dwH/RTKK/6KVaU/hSf2n+Kw0Gd4nZSp3jZ3CkaR/0SQTm/hGT3L1H44JfQV/4t/gv+LVxu/xYDTbvEk9gu0fxHl3C81yXSurrEwgESQk0laDpJiImQUJ0qIeeYhD/7dkOi243LU7vxPqIb77Z2w+lXN/qpy+A8SoZnljLci5QhJ0+GwdUyfKuVYXunDEK+O3+O6M4e1+5sDOrO8cLueBzpjldtd/wsZHntKcuPCFm6/ynL9ouyFH2RxU6+B/vMe1Azrwe91vbA6UQPjrT24J2yHN0M5LCcJYfiBjl6nZJj3z05Dv6U455BT3LpiaFPTx4l9GTWsZ6Y1vdEW0aeERPlOTRfnklh8jSny9N1TJ6qenkMtXtBUC8eJfXi5q5epDzphXN/BeRGKfDMVYqfAoNjFSjbr0DiRQVqPyjQ1r033sN74zylN18W9MZ2fW+u7uzN8Au9efKwN7ndFPmookjQQkWUohQZsUWRgxcVWftDkWvKfcgVfTAP6kNnZh9s/+nDycY+vP3YBw25vtSIvkgc+7JwWV9mbpCyuS+mZ/py9GNf+qn244lZP9659SMjqh9Tt/fj+OV+HPzUj4ESJSZPVOJ0gBLnUpQ4m6dEzwNKGPynRNNTJbRklNk+QpndZsq0eCjzM1IZ3Uxlok4pM+B/yvT7pkxfhf40TOhPZ2R/Zm3rT8DL/ugrq3DMSIV5tios8lDBKlwF7XIVzlWpoHFHhdWdKuwbNIBpAQP4XjyAf6oGsOj0AFZ+GMBseVU6jFTxj1BlRoYq6TWqnKtTRemRKr06VNmpo0bTTDX2rVIjLlYNitXYW63G+VtqdLaqsVmiTr22OkWT1VnoqY5svDrLq9UpvKFOzRd1dIZqYD1Zg3EuGshGatC8RYPIoxrMv6NB5ysNDks0ua6rSeQUTWoiNPHM00T/uCZfH2myt00Tf3UtFIy1qJinRZ9oLVTKtbhSq4XdVy3uKgykwnogIYsGsjdoIKZHB7LswkCOPx1ISftAdHS0UbTQxnajNm3Z2lzYqU3+XW1C2rTxsRyEudMgEkIGoV8yiNojgzhwexAT2wdxXnMwBlaDCXQejM2WwfhVDcbSeghvwodgnT0Eo89DaOkagp2eDpY2Oqx31OFosA4f0nRQ2qHD5HodHrTqENV3KNXGQxk8ZSiyq4ZyMncobWeG0vpyKAe+D6Vq2jDmLx+GedEwjh4ZRk7LMNb2G85no+F4hQ8nZMdwNlcPZ379cB68H46loS4NvrqYJ+syslqXu+d1Mfqki4PhCPzCRpBWOALJ/hHsqh/BneYReCqO5Lf+SN6tHMnOpJF8LhtJyKmRyD0diXn7SLzURqE+bRRDd47C8dIoTrwdxSaZ0XiMH43p1NH8mD+aw2tGo7trNL9vjIb3o5G0j8at7xhOWI+hOmAMtnFjyC0dw66aMaheH8ONj2NQUB7LqxFj6b1oLB4FY0nfN5YTz8byvZse47X0GGaoh7anHiJdj13leiyt0WPuEz0efNGjwUAfSxd9jAP0uZSpj8Hf+rhe1JfuU5+2geNwNh2HxHscQ1LHcbl6HGPfjkNbYoCzsgFGEwwonG6AiY8BueEGHKs04MbfBtIzNyC+xQCZHobYDzWk0NqQYldDbiUZcvWQIS2XDTnw2JBv7YacUTFivZkRb22N0Aow4tpaIx7kGeF4zYhyxfHMNh2P+ZzxFPqNxzN6PO5l47l2aDwra8dj9Xk82V1SX8WYdgtjkp2MiVxmjF+KlHJjTA8Z41prTOVnY9YYTOCEwwT0/SbQGjMBha0TaKmfQNiPCbQpmnBsuBRTE+7ZmXAgwIRPuSb47zchstmETIOJyNtPZNiGiZzbO5HANxN58HMi6WqmKNqY8iLClIi/TDl9zZSFz03ZP8SMSVPMmGpvhvEKM/qcNePHSzN2fzFjv6I5bgbmuE8z5+gSc86EmkvvgzkJp8yReW+O5Ic5p1UmYTR3Em4Bk0iNnsTJykn0PzWJus+TcDSzwDTOghl/WVBzyYL/NVuQ0m7BzKGTsZ00mWdOk7FcMZn3xZO5f3gy5fVS/WEyJ3tackTfkhe2lvxcbsn1bKl/yJK2e5aM/2TJCrUpKFtM4Zz3FCyjphB9dAoGH6cQIWdFq4kVXQ5W1MVYkVxuhVKNdOy2FaHNVljLTKXcYSofwqfyI3UqO85MpebhVOl7NZWwIdZUTrQm1dOalCBrWlKscd9jzYGz1uxusMavzRpnzWkojJ9GpO00vIOnUXl8GrZXp1H1cRoNKjZctrZhl7cNZ8JtmJltw+19NtyqtSGoyQa5HoLbuoKKGsHBJ4Kw8SBdOi6B8CIK0vOgrBr+1wAjvkHq8Om0W0/nhtN0RgZNZ3judPYfm87ux9NRbZ1Oh5otVw1t6bCXssaWYVW2tNbb8kVuBhojZvDOcQYnN8xAZ9MMHv47A/e2GRgMn8lDq5kcXTQTjciZPE2cSUHVTK6encmr5zN50GsW+/VnYT53Fq2hs5iaMosdO2cRUzeLPR2zcOltR79BdihY2NHpa4dBjB2NKXbc2WOHpsxsXujN5prVbCRes6naMpuSI7O5fH02xnr2mHvas3WNPU3p9pz+w57zLfasbrenaqQDJrYO7PV14MIaB8r2OnD9pAMDax2Y99wBS5k5NIyZA3Pm8CptDktq5vDs8Rwav8/heb+52BjNZbLDXM6kz0Xsmcu163MJuj8X2Q9zUerhSMYYRz6sckQ/yZHQckc6rznS/50jFv2deDvUibEznLB0d+JMpBOOO5zwaXBiXPd59DSYxyD3eZyLn8faXfMIOTOPRfXziPw0D23F+QQNnk/TtPk8DZnPhf3z0bg6n2HN8/kyyJmOic7cxJkfgc48iXFm4t/OzD3iDPed2fnZmdG9XPhg7ELibBfil7twMMwFSbELw/5zYVCTC2O/uqA4yJXz9q5s93VlVYwrTaWumP7jSuojqf3myrI+blzSdeOFmxu6MW502+2G9nk3Vn9xQ6K4gLJxC5AsWED0ugW05i9AZt8CdK4sYPRHqT9qIVozFjJw6UJe5S2k5chCnr1ZiKmiO4bj3Ok73Z2MCHfO5rtTvdOdTQ3ufH7tTpDSIqxZxIjUReTuXcTPs4to7FqEorYHFuM8OOXggZ23Bw+zPNh70oN5dz0oeO9BzNjF6DsvJih4Mc+yF5P772KsmhbTMNCT3KmeuK72xDnLk9hjnhRf9yTnvSeNZksIcVmCiecSnhUtoXTXErRvL6Ht/RLCenvRoOtF2zQvskK9qMnzYtdeL+yuepH6xYu7Pb0Za+DNn7O8ubbCm4AEbySF3pQc8KblrjfDv3lTpeLDBn0foq18yA/24XOKD8sqfJhX5YPaFal+40NTpw/6Oku5YLgUebGUc0FLKchZyrFDUn1nKSvUl6E7ZRm7XZeRumcZ9ueXsaGbL1MsfLls48vScF+cjvhy87ovb974cumXL0bj/DCZ78caXz9U4/2o2SPloh8xz/zY3uHHbYXlGBgu56zrcoJClzN+53JGnVyO4f3l2LxdjkTJn8VG/hTa+5Mb4M/YdH+6zvoz/JM/kk5/PPRW4DdrBQSs4GfsCgr+XMGtyyukNWoFFfIBLB0ZgJdNAEHLAlBNDaDgjwBkDwUw4VEAir8CcFQOxMEsELsFgTSuCSQuPRDPI4EU1AXS+TaQobIrmTV8JQ/sVuKZvJKcupU8klmFnuUq3oatoiRxFSYnVzHn+iokz1eh/H0V7YpBaFkGsWdxEOf3BdGrOgiPuiAym4LYpx3M4FXBzM0O5s2uYEz+C0ajIRi798HkGoYQaRfCplUhVP0ZQmV9CBYtIVxRXU3pmNUUhK1m6tbVaP27GrXm1QRrhrLdLBRFz1C0U0NRPR3K0rpQzjSHMmfMGhatWMOp+DWM2r2Gi0/WMLVrDT1HhGFvGcZT7zDS0sOQrQij+mAYmlfCKHkRRvz3MHZrhLN+fDh3l4QzYXU4thXhHD0cjs1/4bQ/D8ehM5wfmhF8M4nglGMEbkkRBFZFYHovAle5tcy1XMvK5WvRyVvL6z1rOXd5LdEv1jL/91pstCLJCIvkcEYkcicjkb8aicLLSNKU11ExYR1eruuo8ltHatY6yvesw/b2OjLfruOGcpQ0z6L4aRfF33FRhJdF4X4iil73olD9HIW6wnoizNaT57SeBfHrWX1oPcHX13OxZT2Hfq/nvk40VobR5E+ORt01GtXQaH5nRPPvzmhsT0aj3xhNiNEGXMUGipdvoCZjA6PLN3DhzQY26cTwwyeGIRExfM2NYeFfMZQ+i+FI743cN9zIxfkbWRC0kYkpG/n34EaSX23k2a+NHFeORU07lv7jYllsHYvCnFhq3WPpuyyWPuGxPM2OpWhnLK+qY0k8Fkvm7ViO3IuluCkW2R5xbB8Ux27rOIzd4vBeHEdJQBwmIXE07Yxj68E4DhyPI7Eujr9exjHnaxzresbjox5P7ch4aiziUZoRj4NTPIOXxmO8Kp7rUfHUZcbzsDyelIPxOF+Nx+5ZPH98jqerI57SXgl81UhAxiCBhXYJ0r4wgZ5BCSTkJ2D8dwLOpxO4ciuBzoYEVr1JwO9rAqZyiTgOSOSzViLr9RIZMCOR44sTub86kcyIRJoTE1Hdkcjp/xLxuJ9Ix+NE3JWT0NVKYt7cJF4tTcI+OImGpCTKMpLwLk2ix80kql8kEfAziav9kwkcnYy5TTJLHJOlvWYyjauTMdiYTHhhMmP+SObxgWS0TiUz51YyHo+T8XybTGhbMko9U1AYl8Ih0xQuWafwzTGFlUtSICwF0/gU9LNS0N6Sgs7uFIJOp2D2PIWAzhQ29UpFZ0QqbZNTybZPZY5bKhcCU6lcn8qS7FQkF1KxvZuKblMqyd3TcFBPw3hUGn5maYS4pjHMP43OuDRW5qdxtyKNnvfTmP4ijdbPadgrp7N7YDqbJ6QTbJ7OSpd0ooKlpKajtiWdUwfS+V91Orrn08m+n473x3QUumUg0y8D3SEZdJhn8NspA4lrBkU+GcTHZ7CvIoNXf2dg8E8GlZczCKvLYHdLBrIqmdKczqRkZiaeLpnsDMykIzyTXQmZnMvN5OGOTJoOZGJzIZOUukw82jKxk82S3rUsJBpZLDfLQmZuFm3eWZwPzeJFQhaxhdJ4aRYtB7Io/Ecauy+d25hF58cszvzOwlcjG2/zbGRnZfNXSDbJ0dmklmajejAb13PZGL7O5lJbNq81clipl4Px1Bx2OeQwPTAHo/U5LMzMwWyPNHYih5BbOdI+Nwe7rhxKtHMxH59LsUsu5zxycY7ORf+PXAyO5zL4Si5Gd3KJ/pSLZ488bAbkIdHPw9U8jzqHPEo888jxy0NjTR7BMXmcLM7jS00ea1/lMf1bHgEj8+k/OZ8ftvkoOuVT6JOPSWY+OmX5bD+cj8XFfJpe5bOyPR83tQJuDCsgyKgAObcC3voXYLCugNbMAv53uIDU8wV03ShgaFcBT4cWctmgkMmikHW+hdI5hSypKmTt3UISPhSSKNnEC+NNfJi5Cd/kTYwu3MTpw5uQ/3cT3W9sQq95E1Wdm/BSLuKBQRGPQ4toiSmS5lURn3cVkVBVROPNImktKqKouQgDtc04jtsszY3NeOZuZvfmzRzYvZnIE5t5c2Uz2x5uJlWumLUqxYydUiyt0cUkhxRTmFuMTHkxw6uL2X+1GPP6YtJ/F1M/aguhlltwddmCT+QWDhRuQf/qFhz6ltCuU8I5qxLWzixhSVQJXiUlKBwpYfTVEoqfltD3fQm7tEqx1CvF30lKfCmTckuRVJay+GApH29JYw9L2d9Yyl7ZMhZMLCNkYRn2YWV4xpUxsKgMy0Nl+NWVEfm+jHjNrRzS34rszK2oLtqKycatZKdsZdm1rdz9sBWJTjlv7cvJditnRGA5RyPKid1fjtLjcpwlFdJ/bgUH51Uw0quC3usq2LyrgsaDFWScreB9bQXVcpV87l/JyiGVqBtVUmxTyeiISq4mSPXhSkrqKrn3oJL+byrJ/VSJrsI2TDS24T92G83Tt+EVLLVR2zieso2pBdtI/WsbC5q3sVB+O7HG2/H22M7gdduRxG7n/ylS43M=</binary>
</binaryDataArray>
<binaryDataArray encodedLength="7308">
<cvParam cvRef="MS" accession="MS:1000574" name="zlib compression"/>
<cvParam cvRef="MS" accession="MS:1000515" name="intensity array" value="" unitCvRef="MS" unitAccession="MS:1000131" unitName="number of counts"/>
<cvParam cvRef="MS" accession="MS:1000521" name="32-bit float"/>
<binary>eNoNV4dfzwsUbWpJ0RKhoUGUklHp0e97z5cikYwWKUnSQFMpDWlJFCoqUqkoFS0V7RCVRyoSkYYZihbv9Rfczz33nHvOSeu5CFHxBlp22wR3j0VAxNEFIh2WmF7ED4OyRDQldWL77yDYD1rDx8QUFko38ebeOdop2EyR/Yo4ms5NsbEnqbnTDgfK5rJJE6LgTRbF6eUbyMRXGPED6bTWfwfTGhqNiLV5zPKV3uAvcMLL2gB2X3YCfHeegH9ZP/ZY34XYwXsI+DQI02v3KdBtJyP2RQnGcdm05tkEhFrXgFfqGWi/F6zcRilQq5l+XrSg5K6HpPziCeMh7Y1tEr8gvU0R+8a/0JscI+Y0L0MnTlni+54YdAeY0Ym4YRIKkSRPoYvQr3WmjrZ+RuGPJjaISeOZpx6MOlNoVYk0hl+3MsnuapCycCcupXjKidPGXJFcqr96BpG6Tlh9K4Z5pTqNjdM4jZiBVxTo2Uv5S7UheTYExce9ka5hhF5/G/LYYMx+XiWBtama8PpxlP7sFEbZUVvMYz/RWPwZemH+CGa6wXSUWxRxv8pxYJ89ZevMYgS4Cc40tePlLRAwjYF1zTS0WtagfzycFL1WU8g5brpx4jyu65fAOyoRJlx54NaqwPIt+RgI3Ua6I+Pknyg3dYcreF/3muni1yGzM18o3KOZtpsUIT5ogM4btNLWyBTGLdkSae1pqA/7TQ4+WYj9NcI5N3EK3dPmwaesEZcbYiFcuYYqz6sgLCKeGW2cQ99X78E65jI07ReyVfNCcHRVBPUJ3aSMRdfI46s0sKwMz5/FUfl1YaKsGeh+G4rbW0fQK7gA2dwaENicyWxuqcOW1ym0bwmDUa1omrn9ADzNA9F1tRAyk3yIaWeQckGIah1XUIhaCKW1TkOngwTJ90qhZo4IvlcFI/fiNTQ2ZtISI148jXZB/zwB2H4QZUI9VxLXu2BYSNpAbE0U87d0Fx5Z8rFt3nfQ2qLDytxZgNSiVqbVxRK9StyYdMimH/mBVJzgB+ebs8DK2HLUXWtQ4rSeHdl3AFXe+njxKBoh9yRwXfkB87mcwTJOIyy/FMPAkUX3ym/kMv8GE61vj7GWC3gzoxGxhpK4u6sRM+0KYTTdnf0Z0MA8FplDnwMLMSHkRZk1Vmi/LYmlypL0Tl0I1/orcaPoCv41MqeNXNX0wogPywx2ovqLCeQqZTH3Tz7ZF92Bb9s7JoS9DDnZd5D5kQ9+qTi0e53Ch8lycGRLEfR6ASxGklG5yZDmZVchfrkjDBve0DvhG3DTWoCnRXGQ7AxCgUQHLVT9TgmnPbF9jBtz+kUYFbVsclaVpxs83dD16mb4Nfah4kIGYhXc0KqojCrlLgrmqcaaJ8HYohpOXZVnic2TxXDKFPecZmNdpwo4TTxwCliNZ5rHkcmdA13dWMa9dhjjHTVYmPKZxH/rwXZLD/0W/sCp7Rem7tdckLFUhP1+FnNb4+GTdhwljRewjMcacnHmNLPDFIpfK9E0xxaBTh8Z4/gIxA/xspayCxC5Q4B+Oz6gdLXv6NE0p4h0Y5rWYU6XpNqZyVBRyPsrsP0dklThb4N04yP4l2MMw6cZFP6qAG18pnC/6If0nZpUM6aN1JgeWhudSM5W9bCyjYJT3xasH7iAtABhdJMcW/fMkwnoPkxjlm+w7vFrtKsG0raWRbBb+5fMX4qz1aq86KuZheo9jrj+SxH7j9xlZilyk6wrSxnf1qDXch+MXdyx9bQcvmVkMrOZMnJ53IO++fvx1fM/WjGxlN1sfwTRXdMQsSYIRzgDNFTBi6ZLRVC+pQed29fIvlkYjv+Z4RO/MzmLF0PuyGVaHe2PVC8HRoSvjplx+xD2KEbSP8GnGV/tvZAU94UczzWap9hEuw/JsHu7rdmRjYshupYDX4NjCDv4l2qTSvBWXpg15DPA3R238b19MdWGqSD6ORc9idyBzVl3afpeQ4yXSELWT5y9aPYWOhums7GRSnjn/JjiFx8gWjqbzW66gN151+m4uTH8iJ/ce+8hruIOBUhoM6tS+VmLonoKVyhGW3QWuQYUsuUVQrhwZRHbE+iOW+eWQCHcHzn5vyEVJEqDF6LgcVSJPWvTD72yOrppsYPZbdRGaUcasUbkCaz0r0Pv0TiMkIkS0fVIEqnFjKx3EB6zg/Dnh+TnsxQkmIbUbCWY5HSS+b0MMPNZJDA8rNbXUXp38DnN1RZjQ9K5kO+3hnFf9ZyU26d8oniMuMmGk/X7DYzcVsCyRxHjUYXM0sljOBRjShUq69AuM8GMj57BuV4xCAVuw8llX2CbchlHms5T9xE9ur9mjAa5XPE5RB4LJI3g9+QEzMYl4ah3GK+ScmB8XYncX9zHDoVoPNbnxbuEQxhfLIQli5oY/olS+lUYT3r9mrgfJAy1LhdMNqkjS1ARJw5Mgo7PYnFlamZGL73sjSe5kB4oRSvj1dh0fBLVwXvDaEgo8LNO/X4wr/oHHvt1kZJfCdc+R3gq/KRIlo8tftmINxuOIWSNDTSTwhGrdQpDszbg+F0VKnv3HKpTvp+VGAHl0Jn0/HUMJMLjKLq0mg50vqCj2ZF4tmsGEgqEIH1Gllp3TzAximehs6MR1X0ayNq/AqWm4cgbfAuBWCnE8m1C0SY3ehhhh3D3vzT//AkSVuXBG2Vzsm7KR++2GI55QxwkYtSoW1iCFDf9havYebzvDIWdQBLavSMgszgGCpN3EbraCx+6VqFNn4X6mf1UG/cVao3VEHsnAQHBOtQKZbDXEkYoeSIA2x/YUkTIbAQNG2DTZ31cPZqDMs+NeD+zBB7tPmh3mcl6CDxFx/IRVAsOYlTNBGL/8eNNQx9yXk7S81k87FjMH2wc/U3HrEsY8y9tuPavAdh5NYybuASqO4tQmWSCoL5ScvirisClmsh17mQ0N9tCnO8qWZwxJXX9cAzoGbCOWtwok+PQD88zSFpfjlKXWPIvekopdlF4JOZOVzo04Hj1C912EWKj7lVz5ukqIrBnjJEt1IH/y1Is2puEgmgBhkdTFQ1/1sMilKX37rGo8JGhjWEC9PbUHlo7eRGJ4pKMba8DpKOOw3r2fRgX+CDmWyk2rOJlFb++Y+74v0dtQDoGbmYickKINRB2g4y4Idphh+CFDqT+4StZbpuF6Il9ZHy0l9ztx2n0827meNQJcE1liWLBVigE3sRc3e1kuGA6m5o75RlR5tgp5oahbyzS05rwlecbJl9Mw+R3f8jW82FiljKk7nEQLtxBlpeUSGfbXjReHCHHxS2wKFfAkfnXaeDn1J797ojZ44dZuU6krsSFT5t/4OzsaBpjPiH91jTMKr4Fhz3Z9M3yMakcKUCydBiOvtXCv1qdqOILxznVnZQ7rAe9FSdxfRcva6W4GOMK9czAW0vMie2i+RqH0dByhjRfHQDPUBi01eezJ00cMNTIi+E/z1Glmo9fh/9SYsYTZGXU4OpgEZ7tu4kX7yPQwF6h7PFfeFC9FG51pVhQU0bZYn+R+scHvt+jIHUmDPZqdSg3ncTmbx+xUusRfXLwYbyO/YNBcwYP10+QWsg2Cg74gaNOyhj4VYE/Tp00JyeeM6/1FB4sMaavzcfAZpRhy3lnHLv0D6XJNpHxVBZfsmcDwk130roH9VgWvBvno27Bu0GKunRuwePDOozz+dDd5VP6qAxH9IZk9A4YYfvNcNReaoDyohIM+bSjN0saCXsmMDE3EQt9niOozht/Llsj76oq1fetg8eM03C16sPugyl4m5ePY34dHE3R6eyHmzl40h+EXE4VtTyf0r1XAvQ8uxHxM4LyxOawh3c8Av/EEWTcvoTijU3wqq7H3T0tdPhcHaUl+DAfeAtJalcV4/fgNsVePQWLSXMEG3/EyRtekO1YyJoacmD4+zcN3/tKL2MiSfjHRhz+OoMkZERZ57h4aC8MQ+8mEXZ9pRy1eKbAUlSP1ilGw+66CJyHGnF6uzztPFkGl4YCOnHgPqNme4mOipxHQXIzVjiHwjAgjSpvzsDq/v2oHteAU84D6g6TwnjAbLTdf4FX9T2cvYX1kOY5iU7vduKYvqEgHy26u8yKcqZy/NJXWTBZGoPm/tlIabfDpbsi4D54Blf6blGpmTNkG/djfIY55Z25Sn671uL8u2RMu8OF/vBw9HJaEBu9Hzwqaig6ZYOSJEN89InAb6OrVPckEpJ9GzHsl05r9i/HmUg9hOYOksrnvWzqbm1cnG0GXo2riNipDK2nouylyCoUjLTAMqYJ2yyv0NMDQZicsQrlR15QhmMxNm2tw7dlKvSx8BRq736lJ167IFUXhmTrBKqJ3EOj1qKojFFAGLXgdtUdFA3lMpatr1EeaIezsnxw+pSG7l+2GJqWAd9jSUyxSw2tNw7H9b8r8caWH1F6Q7DVW4/YI9FYsU8KhWmOOK6zAUGO7bD/MUoFqcnkJK7BlnvoYMZAGSnOzkRtcjEklmiTsKkAm5fyHr2LilDEuwdCk7FYO6XlPNNmOF2ajttnptH03Pckt+8JyZofx+sCayzSDaVbhcZYI7UYNne66dKbk4zW7Ud0vHEZYxAehW/5+5EVO071Ik/h3PAR0TxK7KG+WzAcdCHf81VYunob2gZ/cuZHCrECzsqYL+KGT1abkPcnALUGMTC7r0sOrrzsQl8r2tGQjF03+JhBA25oTLTTe/k2KopvoxamHr9vl1PpWCcV1C9j+9P5YCSYTkzRQZQHzGQPGp6Ef2YwfJ4/R3/9Scp7X0fSulMcL51J7efMcJ2TDG0POVbe/C4tHr6KO/VTfVd1DPbqwRibUYeNy1djcvAk7l1vIJuyhdB6X0j+vrvoq2MoHhwXR9fMi1CjImb5pQG6kVnMzNfMwoLDHVinNELmGwXxNP8ykj7vZUQORjKH3W9AVHATmUZvYbbe+4zi2iq46j/F6JZitDyQx8WgYJz9VIYr40rs7GBLlKtakGxoF3V9X8lKb0vF8HAZtKM06YVIFvqm7aSYmjbMsrXAY56pjuA0gkVbUhCbPQeOGUEQTNwID79o5HyNgmuXA61s2kMz11/AZYkQkrKqQbT3HY7vB3E25p8HFPRv31Q+vIk0v0T61zSNOXTahPLVNtOm+vn4Z3Iu/M4fh5eGDsy+hNP+iSB025tASfk+ug3laaV7CtWs3opXW9/B7VY6bF2ukJhDGlbcv0gzjktB+40v8yE5gBoiJDCem0OqjnPY/vPKWLR7Hnb/DsXz2emULZOPBYvS8TcmHlx9ByDkUYiVX8qhcU+OhCo6STv4Ny3yO88UV6eh/Kw5hWwaRkZXPTY45FNYeScWqXphcY8AeP3/MLmPfjGRURZY/N4KnDQFanNdBMnAIOTxCbB77Z/i7DsNtEsGk3SGINtsqkExXOLQt5NhhT8WQzZmihNphTj7ygYr79tBZuglBZqrYXLK8w1l5cDlLIP03UtI/h93KE/9kUGhawjbocjsaQ7D6j49zK8SwMvPJ/H1jyT8ctRZlTwZOAa9wN6WjbAKOEhZl8Ow4EMG83jiLwUNptGzU1VU8q847vy5g6FlR2jGYR8k2KmSqn4hogSzSPvMQRK0l8C26GlQ3aqKWx4R0DDzo6qpfKEoHgg5lTC4bpHEqc4IZG8WQNjb8xTIW4EtUTFw3v+TGpeUkta8cHyxKaeBtbwUdXU57pqshtP174yQaAJy1yeRYWkiBsR2kEnfZZrtvxGzEldB4aEImvST4CkuyCzvmMUqS6jh1ZdwRthDFwokgSUqbpD88IiGW0aZw2U3yPY2S4rfzxH3DieqPu7FyH/gZZWG8sjBaheeD2ejTTCJxBWbcWvoMpX/XoaexP/wbbUj+MUOYsBYkToaedjcHZdwQo6b5I3NMFl6GoHRExS8Ygu+jSWBV02A5o2uQWeCC7PU4zt9LM6jUxYvaGG6OgLMpyO7rZy85YJJNzmF+BTt6EuWEha8qYC8hhJSDdURG3AWK1NTSdclmh4PLKJDah3U9iCJLJgVZFfkhCtOfrhf3o2Bw0/Rf7CV0V85nzHXfU1/maUQV1XFaadrEGlZQjw/XGGmyIfKS1upZGcoRanHocl5OmR983Dl2V+G4c/FeoeVaLniRCdHYrFPIYokeEZJXziR0vZF4rHPO2ZolRMe/5qgey6nSTrBFVWrA9BcvRuXFzyG18/t8I13QbtiMmozV9H2DYJU2dGD8wnfEeTeDKsEFfZjnxQ2dSuSCNdbOrm1ioInQqDffApec7WQJlpAgwZ1lDnV+29retMOixu03nOY6S05jYNW3PBMyqTDrDbuNm9HlP86xv6ECPt9lyAbYHOLavI8cdptFo5698O+totxFV5It14J0qHLfGTVUEGbnbRIJTiUuJ/8RzNuq5Hix8cUoZNLfYwwuOQFUZRjhfYuVVjzJZOO6EVy8EgmdTVTbHi9jFKE70Fy5kZaZDROxjUFjN6KFfj44SENVnKBvyeTXshFwn0K05YNevRd7j0EVe6R6Fpu6nJuYKpCxbFgcDNuXZoPxWvh0OA3gE1gGGcs/l/Ow/AWunnpHgUnarJm3pXM36OrkJZfwzSc1GdMKs+Q90QCCrePMoa/1Ek11pukNLfg8ZIcZEtvpnyb05CpWwBJq1bmTsY8yHZyQ65Gj+GS20evNkcw4UUlxGVggLhj7vCfL4LMVGuYVAizL7h8YDZSSrMolJqfiGH5AQlcyJuHPXszKdN3C60tDYT3jSWQ3OFN9+Va6YufOOYcK+E81BRAw1Q3TP/7k3xPSVPqijg8zg+hb0kdqK+ZpLBcb0rl1sTX6ha6Zl9BxtkbkSKSz+l+qYPg5Hmw7BRnus+OkG9dNzNTlo+pCflIBp4uzEK7OdSjmUi9SSLs1uwiSnddCzF5Xmy88JOejz0inU/DHKPm44z1UCEVD/xHNNRDPbKh1NSeBI4j0cXUSmQfmeoSJcEQScyiYiEzJM39j9aKTZ/C6CRln0pnbJMfk/76mTDargJe4QPUXZJKmJ1Hm/kLqfybFv3naE0HdsTRmtOuZFrxgmPlH80sl9DDx7bljE7NBfoU1UWJytJQPVeJEc9IJk2gkSrnNRPf0k00khRNocvMkXJxO7Kn8FhSbYCX7x/SgWtyCODdSdMMthL/Ww7UbRo4BRmulF+qA+19i0lWV4TU16ZTT009U+8gRTU2InjAeJEr3xpiykYZjcYKckv6RE+yednZHn8pTNsGrVP/O83eCFGF0uQ+Lk/91loY7Zvyuq4HZGHbQvWr5Jhi4wwSPFDGhPQH0EPBOVD+aEVFA0VUIKaH+HPlmP2kC4dKOil1iy22BciT3P4gWtjpQG4li7G/zApNT2bQ/0TuSmM=</binary>
</binaryDataArray>
</binaryDataArrayList>
</spectrum>
<spectrum index="20" id="scan=21" defaultArrayLength="1564">
<cvParam cvRef="MS" accession="MS:1000130" name="positive scan"/>
<cvParam cvRef="MS" accession="MS:1000579" name="MS1 spectrum"/>
<cvParam cvRef="MS" accession="MS:1000127" name="centroid spectrum"/>
<cvParam cvRef="MS" accession="MS:1000285" name="total ion current" value="5108737.97394943"/>
<cvParam cvRef="MS" accession="MS:1000504" name="base peak m/z" value="863.62170410" unitCvRef="MS" unitAccession="MS:1000040" unitName="m/z"/>
<cvParam cvRef="MS" accession="MS:1000505" name="base peak intensity" value="15617.44726563" unitCvRef="MS" unitAccession="MS:1000131" unitName="number of counts"/>
<cvParam cvRef="MS" accession="MS:1000511" name="ms level" value="1"/>
<cvParam cvRef="MS" accession="MS:1000527" name="highest observed m/z" value="1299.65649414" unitCvRef="MS" unitAccession="MS:1000040" unitName="m/z"/>
<cvParam cvRef="MS" accession="MS:1000528" name="lowest observed m/z" value="400.20498657" unitCvRef="MS" unitAccession="MS:1000040" unitName="m/z"/>
<scanList count="1">
<cvParam cvRef="MS" accession="MS:1000795" name="no combination"/>
<scan instrumentConfigurationRef="instrument">
<cvParam cvRef="MS" accession="MS:1000016" name="scan start time" value="0.371316" unitCvRef="UO" unitAccession="UO:0000031" unitName="minute"/>
</scan>
</scanList>
<binaryDataArrayList count="2">
<binaryDataArray encodedLength="7280">
<cvParam cvRef="MS" accession="MS:1000574" name="zlib compression"/>
<cvParam cvRef="MS" accession="MS:1000514" name="m/z array" value="" unitCvRef="MS" unitAccession="MS:1000040" unitName="m/z"/>
<cvParam cvRef="MS" accession="MS:1000521" name="32-bit float"/>
<binary>eNoNl3dYD+obxhMlqSQhIaSSSlKphKT3E0kqqYQGqSgtaUca33baKi3E6Tgcm2PPnxmSnZWVTYiywq8/7use1/3fe13P+zyT1S+IBskFcaXfRXHB5aLoX35RWDy4KI73qhdRRvXiTnC9yHhUL7qrXhKXnC6JhIRLIv6vS0L92SWx79cl8XbkZbE28bLQ2XtZaL6/LM4MuiIcHK+In3FXhFXlFVF174pYJdMg5uU0iC1/GoRe4lXhXnJVnP3fVfH211WhEdsofCsbRe7LRhHe+5qIGHVNKJVdEwsPXBPnn18TterXxfXQ66Jx03Vh/e66ODryhiiwvSEORN0QI8tviATpm+K+/k0RlnpT9Ku7KW69vimepd4S6pdvCXn12+Jq0m1x4NNtcXD0HbEk7Y5Qqr0j5GSbRNGEJmGR1SSqvjcJKaO7Qin6rni3/q5oeXJXHLS6J/al3xNHNt0ToVr3hVrcfRG6/76of31fbPt5XzTGPRBWux+IqD8PxLkpD4Vl+EPxsvyhuDGoWXxxaxYPfjULe79HYkT1IyH/7JH46flYjN/5WLg8eyzQeCIUSp6IQKWnQvg9FY55T0W3f5+KCb+fiszxz0Rb7DOhtPGZGPz7mVgW1SIKMlpE3ZEWYTPouZBb/VzUHXguOr8+Fw+KXoiyjhfiReBLkb37pXjb+VKkR78SMXWvRK/2V6LU9LUYHv9anDn2WvT98VroJbwRv9+9EVJyb8Vnk7fCJvGtaKp9K95/fCvUQt6J8LZ3IsDvvbiT815If3wvtPRaRePCVqFW2youd7aKvAkfRHrhB5Gy7KN4VfhRnHryUewe/UkczfokLH58EnXKbeLx3DahJGkTu7e0iS/tbaJW7bN47vlZ7Mz9LBS+fBaBul+EdsQXkb39iyjv/CI2TmgXdgntQnxtFz76HaI1oEMoVXWIR586RMHKryJnz1dx+OtXYafwTWw1/yYGrP4mWmq/ieEPvolevb8LyaTvwuPAd1H74bv4rP1DDF72Q2wt+CHKOn+IHQY/RXPwT3Gy8Kf43f5TbFbvFKFhnWJOWafo19optEb+EkFxv4T6zl8iYfBvkWn8W5iG/BYvNvwWeb3+iBT/P0Jm8x+xs7cUqgZS9EKKN9FSnDgsxYprUgR+kEJ6YDfkJnSjzqUbG2O7cbewG4Wnu9EhJc0peWnuWkozyFua7hnSnNwrzdfb0gx9K83YHt0xN+1OVWB3wk92Z9bL7jz/052gAT3YZNSDXHpwybcHbgd6MOl0Dxru9uBwew8M1GX4ZSzDXQ8ZpApk6HtWhnfdZLmvKsscS1nK/WSxTZXl5EFZTsn0ZKlKT95M6klYSk+GnerJxYaeHPrekw+D5AifKEftbDl098mRVS+HeZscb/r0onViL1TCeuFX3YuTR3qx+kkv1H/3onOQPO0T5LkwVZ7XgfL0kshTWyPP5f3yeDbKc/pXVzagN07OvbEL6Y1+UW9cj/Xm7f3eJP7szcXpCoQFKCC7SoEx/yjQeEwBp76K/NBVxNpBkaJQRbanKRJSqsiofYrY/E8Rt1+K7BqvRPxRJW5/VyJKrQ/jnPswNaYPUkl9qNjXB6XmPiR29CHcUpkRs5UZuVyZo+uVkZxS5tEVZaK/KlMysC/TjPtiMbsvFTF9qdnblwun+tKvuS99OvrSpKyCg7YKFyarsGFpl45V4WOhCoOPqSB9VQWvdhUWKfZj75B+bLHux+bofnxc04/q5i7fUxWpsarc8FPlVbYqT/eqsuuSKl+vq2L6QRWt76oojO6Pxrz+WK3qz+ud/TE41x+9h/0Z8qs/t2YNYHzBAAadH0D0mwG0yA7E0nggdzwGcih6IEsPDWRk40C6fR3IVgU1xkxWg2lqdMaqceUfNcxOqFH+qyufOYiQlYNorRiEwvFBuL4dREpPdb7pqyM3TZ1RrursWqFOrxJ1Orer8/mUOqsfqKP0sctrD6bYeTCNUYP5sHswBx4Mxu/LYMJkhrB/6BBuxg8heNMQpE4PYVzzEHZ+G4LVuKHYLh/KwPShnKweyt36oUT30GDfcA3umGnQK0yDkAINdu3XoLlBA6PXGgyRHkaixjC2jh9GH/dhPFs5jNT/hnHu7jBOtg/D13Q4BjOH0ydmOP8rGE7jweF8vD2cgzIjsF4+gs41I4iuG4HO0RH0ah9B8WhNpqBJxSJNPkZrci5XE71tmnhe1OTULU06f2pyZ8hIdk4eyXbHkQwoHUnGsZGM+DWSGHUtlpto8e9cLXSDtYjI0uLMUS2kO7SIVdKmwVybUmdtyj21uRqlzdFMbRbu08b7tjZFn7Rp+qXNmKk6XJ+lg0u0Di25OnzdqUPGeR0srunwp/8ornuOoj5qFG0Fo5izcxTxV0dRq65Llaku7i66hEfr8lKiy6t/dVG7okvrN10sFEajajiaWw6jCQwfTfqO0QQfGc21a6O58340jxX1iDTVw8JRj1Gr9BiyXo/9R/TIe6DHbVl99hnp07lUH0m2Poa79cm+pc+SNn0GyhiQbW5A5goDXNYYsPasAZ5vDHAePgZNizEcmD6G/TljOLhvDIs+jaFOwZASI0PqMGTBAkP2ZBrisMOQ3+cM2fjRkLHdx1JqP5a4kLGUrxnLvL/GMvLEWJa/HMubH2PJlTGiZroRGq5GbEkx4p9/jLA6YYTZfSNaXhgxSHEcBw3GscN2HMbLxhG/ahxe28ahfHMc/3Yz5vQgY0ZNNkYv2JiIDGPurTfG7Zoxod+NUVE2IcDehP+cTSiJNqGgxATr7SZ8PGnC+UYTdn0ywVvWlONjTblsZ0pbkik+W03ROGFKhNx4LqqNx0h3PGqO4+mbOB7j/PE0/t3lj4wn88l4muTNON/XjH8nmPHYxQyPi2acUzbnsp45mWbmHEswZ3q+OQoHzNG7YY7knTnF/S3Yb2iBXbQFg4stOLfDAuNLFjxtt8B5zASWOExAKWQCX8smYHZ6AlL1E9D41gUVS/roW3LYz5KUeEu21FjydL8lO5osqe+w5KPiROosJ3LQeSI2IRN5vG4iM3dPpKN+IqtfT6Sl2yRKx06iduokSnwm8T5nEs67JyF/ZxIBbydhJjWZIbaT0UiZTEvOZPJ2Tcb61mQ+f5zMZSUr7MdZYbDCipZ0K1IuWSH/yIreP634rTAFLeMp1HlN4Uf8FBokU/i9awo516bw9MMUHLWtuT3LGmN/a6QSrdErtqb1b2usLlvj12FNjf5UHjlNJW7xVHRWT8V/21TuHZvK6i9TkVKwYbWTDV7+NhQk2dC8y4beDTZYt9tgpSqYqi9ItxL8b57geJzAOlsQ/bfA5q7As12wWwZqhoHEAlYHwtZSSNoDO67B9Vdg1duWluG2bLGwRWOmLU2RtrzJsyVvuy1ep23xf2FLitY09G2n0eI/jYrQaZSencaA1mmc0ZiOvfl0fPymE1E5nTMXp3Py4/Sud7LDwMiOKFs7lrrZERBmx9Q0O+T22mFxxo7rt+0Y3mbHRYUZxJvPYJzNDCRLZzAjaQaOf8/g2I0ZLGqegXl3e1KG2LNzlD2b59pjFmCPR4I9H0vsGbXLnoWN9hQ9s2feT3vO9ZvJZp+ZnE6YiUHhTFJ2zmTl65lUDHTgkIED7g4OrF/uwJRVDtRtcuDyCQdmPnfgwHsHTqvMwmjqLFKjZtE/ZRbxdbN4sX8WPx/MIqWHI4ssHanxcuz6Yxy5meXIti2OXGt2xFPJiW1GTqg5OFGyxAnlBCeG1znhtceJlmdONEo783i8M56LnfHNdeZCnTMNl5zJb3VGo89sksbO5rDDbCTbZxP1bTYPFF1Q0Xah3MoFyTwXolNckG9wwfmzC69k5jDXdA6X/ebQXjCHz1vmEHFlDp2P5/Dq6xzuGbnS4e9KaaIri0pcu2aWKw3NrkzrcMVD1Y2to9ywn+lG/2A3Bme6caLMjXuH3Mg960bKIzdCO9zYoeJOpL47G93dGR3sTnSVOyWX3FFtdken51x26M5FZeJcynzmkp4zl/qNczE+2MUv56LYzQPPKR6ozOniIA+0Mj2I2O7B0/seJP3sgt487NzmsSpyHpvWz0N+zzxym+fxT9s8XvSbj+XU+ajPn09swnxuVs9H89B8Eurnc+Zjl/45nybNBSiMX8AQ3wV4Ziwgu2YBY48t4MW9BZxvW8A3VU/MJ3iiFeiJ6QFPRp72ZPMDTyRDvXC08SLIxQuFKC9ai7xQPOKF8m0v9sp5M2WYNysmevPfLG9aA725n+fNrn3eyB/37tpZvNH95c3oMT7g7kNEoA/rEn2wKPXBfbcPgTd9MH3tg9NvH7LVFzLGcCF+Tgs5nbSQ0sqFWO5ZiEbDQva9XUjSl4XkKS8iVmsRu8wXsTB8ERb5i1A8uAil04sYfm8RGzoW0djbl/4jfCky9yXTwZdzwb5ItvrSdNeX9k++VA1bzJNxizF0Wkzn3MUMj1rMi/zFXNy9GOeLi9n3fDH+0n449vNjj65f16zzI9vdj8lhftxN8aNkkx8eV/x43+bH9KH+LB/nz575/ryM9Wdhvj/2Nf4su+PPX23+fOsXQOuYALbNCKDCJ4AxQQE82x7A5pMBPP0aQIrsEq4aL+GtyxIWLFyCd/kSVu9fwssXS1j8ZQmeakvpZrgUX/uldPdayrHlS1EsWIrmzqW4nFjKnaaleOsGIu8eyKyYQGauDcR1cyDJ1wM50BLIqKFBeJsHMcoriMCMICrXBPFmWxDHngQxou8yfPSXMch2GVKeyxiwfxl9Xi5DfkAwjw2CuTsrmIeBwaikBPOrKpgzh4LRaA1G/lcwzzVCkJ4fgnFACDPyQ9A9EsK03yGsVQklxyCURZNDqVkWysbkUHz+CuVwQyjbPofyUiaMZ6PCGGEVRnNkGIrFYczYF0bFtTA8P4exQCEcF4NwGl3D6R4VTuqGcF6eCudpUzi3voTz3ng5O6cu52PwcuxTl9N303Lajyznv9fL2dsjgn7aEZjYRuCxOALX8Ah8siM4+lcEOkciePwogt3SK8jVWcFZhxUoBazAO2cFbXtWMOTlCgaoRNJbOxKpaZGcCogkOSGS9wcjqaiPZMyzSA72jmLR6CgKXaMQ5VEc/ysKpxNd3BJF+qcotMdHE2ofTXJYNJPjo5HeFM2WK9EMehvNcNkYigxiOC1i6OEVw7LkGCwrYrhyMoaO5zF49IoldEQs1ZaxNHnG8ndoLLcksfysjqV0byzr6mP5/iMWu8FxhFrE8cIjjn/i4qg/HofmrTg8fsTxRCkeNe14njnE8zsmnm9Z8XRWd+n98UTejsfpTzzrdBKYYJzAAb8E4uITkKtIIPpCAu97rWSE2UqeOHdx0Erck1ey4+BKTj9cyZ7vKymTW8Wksas4arOKIJ9VpMWs4kn5Kt48XtV1V6yifUAifsaJ7LRL5HhQImvWJOL7TyIZz7vwIZEszdVcslnNZc/VJMWuRr16Nf+dXU2fJ6vZJZvEWOUkkkYnsc88ia2uSUSHJLExLgmroiTq65LQ3ZvE9ZNJaF1KQvpOV+9rEj79kumhn4yheTL/s07m0JxkDvgnsyM0GfvEZPxzkzlTk8yyHcn8OZ3M9/Nd/UfJpH9JxrFPCqc0UkAvhQfTUxixKAWLuBSCk1OQX5tCY2UKNTtS+HA2hfXXu3rNKdx5k4Ll1xRKVFM5qp9Kt1mpSBanUhqaSn1CKi3ZqSwsSUWnNpVdW1M5cyKVjBupyL1JZbeShHFaEmwsJPQUEjQ8JAz1kjAtTUJ9oQRJmQSrvySc3yVh0hkJ/zVJKH0mYWybBPevEu7Ip/FnYBrWw9JQM00jdGoaGt5prAhP69pl01AvTmNXVRpFe9MIPpjGg0dp/N2aRm23dGQV0mkckI7P6HTWGadT65VO8bJ0TKLSsViVzuXsrqw0HePN6ZjuTqf5Ujopt9IpaknH9XM6Sp3p/DbMYMKMDCLdMljqm0HpigyM1mRwb2MGo/7NQHI9A/dHGQz+nsEruUyKDDOpsswkem4mVj6Z9A/JxC81k54lmQyry+T2vkw0GzKJbcrklWwWKf2yuD0si7d6WVTPymK4fxYyy7PYkZuF6qYsDu3NQud8FhEvs9g8MJtgi2zsrLLRnZXN3vnZbA/J5uSqbFTys3Gpzyb0aTa/WrMx+ZONWZ8cdIbmMNQkh7PWOdTOySHPK4f6nBz8ynJ4+HcO03bmUHA4h/AvOWzuk8tqg1wc7XLpnJ/LhaW5WMbkopCVS3xlLq5/5ZK5K5cnR3PZcTYXs1u5KH/K5VxnLtFaa4ixXEOm7Rr+c12Df8Aa8qLW0OPQGnxvrGHakzWEKuZxWiuP+DF5hE7JI9Yjj6CIPA4m5aG2Jo8fdXmY7c+j5FQeZxq6Og/yONuWR6Z0Pvl98+nQzMfKPJ83tvkMmd3FSfkcyMtn3uZ8qhvzWdWcz9G3+bR/ycdbqoCpSgWYjCjglEEBv60LiLUvQNmtgD/RBZilFRBRUUDAhgIM/y3g0eECdl4uQOpNAfGdBXQoFbLPoJClNoWc9yjkYW4hCWsLmbitEKV9hZw6X4idXBEN6kW0GhVRblfEzdAismOKkC8oIri2CJ/dRex82qXfF7H5dxEdPYtJ6l+M7chi7McUU0Ixds7FaGcU8768mPq9xagcL8b9RTEVX4qJHViCmVYJwVYlWLiWoBdZQuSGEiIOl+B9roQPN0rY+KKE+1JrCVVdy6SRa9luspYlVmuxCVpLUPpa1DatZcuNtVjLlhKmWorWyFLkJpZi5F5KlW8pUqGlLIgvZev2Uq5fLKWkqRTp76UoqJWhM6wMeZMyCs3LUPcqwy6pDJnCMt5tKMNxbxdOlLHkShmS5jI2yZSTOaAcWc1ynE3KWTmtnKTF5dStLKc+uxyDsnJyG8oJfVeOw6dyNsutI1J1HbHa65AYrkPddh2qS9bhVLSOvM3rOLhnHR4n1nH24Tqyv66jvmcFBgMqkJ1QQZOooNGxAqn5FRTEVqBbVsG5GxUkPq5g3fcKQmUqsRxZyT3DShQtKrlpW9l1A1QSlFFJzYlKDl+rxOJuJXovK/H9XEljzyqSzKrQSq5iR0EVSruqCDpXxZ5bVSx7XMWp1ioCBlaTp1VNgEs1uaFdOrGaIWurUdhQjez+ag5fqMb9ejWJ76rZNb0GU7casuJruNBUg2TAetqt13M9bj2t+9aje3k9nQ/WU9W6nkFf1uOisoHvbOCN+wbOhm7ANX8DoTUbULu9gYEtG5B6twHlPxtYqLyRtVobKZm+EYO5G5EN2UjU5Y3I3dlI9YeNRMrWkjGxFumoWv4PVMc9ew==</binary>
</binaryDataArray>
<binaryDataArray encodedLength="7524">
<cvParam cvRef="MS" accession="MS:1000574" name="zlib compression"/>
<cvParam cvRef="MS" accession="MS:1000515" name="intensity array" value="" unitCvRef="MS" unitAccession="MS:1000131" unitName="number of counts"/>
<cvParam cvRef="MS" accession="MS:1000521" name="32-bit float"/>
<binary>eNoNl4c7kA8XhsmoZJWVUkR2aKBBg/c8b1ZJRrJLiRblK007WWVkRFZmZsoolPiRJFrKrmgZRVsk+fwJ5zrPuj2LDRDk14Q2i8/g7FWB9KNRRngWB3J5/RDdcIcW7BslwQ4lVvS7JDSWpeNkQDFSbRdR/11rmP5ciBnSiWQ4Kg2FwWgySOPHpvfc8KjYiqYttRS/tp3qJQ4ivcGWPhcHYio+DA8bUlB5Sor2TcWQW7U3jddws83rd9LTpzPY8ceh1LlDlkyOa7D1fX5IF+NE0w0edv+AFgaMlbCt+gLiarxQELIQXZ2XMOu6OTN/33349NtS5OA/xBrPRvSiSHrYocz6S5hToFMY7g/LkxmeUC73OF0TfwXul1Wkn8PNRq8cYz5WFMO7rAedQfP0O/+kU5GBIjJDE5mahDTI7/bFuLchvZsfRS9Ya5hHrwHjvg/m7wypYq88Bv4tw93W+xDgfQVFQT9EKl5h8j1jsdP9Al35G06xOaLY7H+U2nou4GrhAOQjBLB/zylUXJaHyvNxClnghMbbZSixUSZ7pc0kUsfP/rvjgCUJxvjTmKRv+7EB8y2CEFebSN3PzsLd8x8GVwziUKAw+Vp1k3P/eXJNvU23er9T19gbQl8QQl5KIEjSmn4OtOJ7fQ/KzlZDSX+KNoY0Q7vOHWPScehVKmUm6qqx/ZscBpz1aKrVHNJjm6F9qgYc1oI48TKPRiLsYFfnRpHn2ulsAAc9j6qET6Yjmrme0OfJPtqqJEw5O7upwr6ZHk0yMFhoBf2v3cxr+TVgTz9AbmMyTXYH4dIgJ3S4mmiXqjgOeGlS7pFwOCpsh9iJXrJ+l8TwpKaj+vhf/f2nFOGWUsr89y2D5uXG0p6zAchJPI8juppo+GeCTAtT+vpcHOm75yC0lQ+3bsnhbVsWs/acAdMylwfR6mmwjT2Jrr5B+FgrkQW50fO9zxi5inUwCl5Az+9dxwPjszTpWIjFI2kIVP/HVHy+zJz8LESVQrPwSK2Frmz8y7hYXYSdui7MZVQxVCYFcfFmNPl9hGXiPATI1ZBrcgC4CrOhcukB498+B2Kx+dDRKGHONgMn3cOgPRLCCD57hMTyAPS8u0YltqKsu78cvbB5jbi/FTBwaUV7uRf2ypUxlQ3h0P76nYRbZVAVIcpacelAyIcLfnxTdEdKGKWHRfBRpgkO+66RkKAJHf3eRZ+41CA2IUkdnKeoMPQt5F1yMHZ9FWvr6AL+E/9wy285bMorEFWiyspu+gWNOjGIbXOAGCMEj+gGlIvwwVlfBimyw8y46kIyUZLDj0AuzPceJaG3L2hT5Q3iO8yFw8HrsKN/Dlt93IQ0ckrx+6YEhL3y4Dhag5cRfiS2epTBM2W4ChqSsewGxDJRJLh/HebdG6e/WT/IWMkVon0z2ShWAq5Nc1nOjdcwd0s4eh6upb2hDHhFUiCbxtKtA69QeLyZhmYQ7X3xiTqzF0Nrdird+HoILpnG1F1YjTnOdhCPDAFfhCse1Edh/8AxRtGIg1UL3UIbS9Wwt60IM25uoJBxhl2UNpNeBp1AvEsqxgqTqMpRiznktACl/oFwU7ehS8evQc69isQ9/SEpf4CC+o4jtt8XDqbXKM3hJG2KL6IJQQ62cTCM3BbKge8hiyffr9IZmZWwyvaFbU8D0/N8ipnotEbRETfmvOQVxPHLwCDPjxJT5enKWn56OliIqwckUVbhTM0FMmxa92q6174DH9rvQ1f8NTnNrsE/WVmUbXpIq/tVETYrCnJqDHyfueD1/05jYqssNgw3UKHTatjcF0B6th07MPsNM0t6BrtyQwQjY1EGv8t51PguDT12v2AbaoVvfg1UXaAN/a0WMOzRQ4zUfVhp5MJR15da/eYjeo8HHE+aklloLdJOasJ1YQolssIIW/IemVJ++HVsL701k2JPCd+gp3MYmIt3Qap5FnrHk8iEq4vJyKnGDU1/uCZmI2bxahxT0YBWpilGMmXZa+c84LU7jx6avCdloRRYnbJFcvgWyPzhZN+dC8JDSwU8NRZnZ0d20pdHlhAb3kIf+Q/SpsbHzG8JV4yprkd/xkt0ctVB1bMM0oohEHWawo1gdXb4Qhj8mCnSXHsQ39L84fn3BbXrlUB18hDWvebAqtY0HI9czIyM7MBY813w8RlRragjbKpyIXdBG3/MCiGcs4RmykZBVXgnHc74jjPrFfDA4Rtq6nrx5+8y/E23Q8sKAWbYagmU+00gfq+ephMTOnlR2JVwBEZ2XjRfigNbXy0g3xx+nN66Fl8Se3DUyZMK66Lw85QCqRa+xQrjX8xxjts4/OMveVo2MdWFOXgxrovh2bHMvaspcDbMoLKsZfginQatC+roEbZHpNlPPMyWgZLRRjas+C0Fe/nh6+9sqj2ii/DfQbSYdYXcq3KcEmFxQsANRTIHyLh2KWWZBaBvpRDSFjVi2d+ddNzQGr29+2jn1Vz0C/9m9Ee20d3IOrJpEaR1v0wQMt3ZP94r0LZVJeCsLUVL+3+MUH4/brlcwGBSGwxfXoVmbxWdy58FM6MbEHtThHzlbOT9Gkbh0Y2wSLsKyX8K1PtaG6oFGyD91x/SLvLMqIQ+Rs6PoFpxP1R2AmvWiJBhiT47WJ0AX4WL9PBSPNSlt9KSB9wo8ZHD+kAF9JtEwZrvNdM0TwCrLROQ2uTNfEmai0f8RIobBihwqoXSeB1hVOGHpL61EOVQRuPzViTc9YNCUADamyzRrphEM3+0od7yHK0/u5L9914Pdat3UrS2CDk8SWEa7+UgLtgeHqpD8FHehse6DHolzbBUOhyDho9wW0wCO54kMG+VlKj82yGUfxDEsx/Z4HX+jt3Fm3B/oAozfzbRG9HprlDjZo/51uLHqnRU8OchS1WMpEZDcY2/HJb73kMPBG5TNybr8iQ2p1vipyE3NiAAw003cS9ZhSpPFkF2dzoG3nqRqLI/3s+JId/bWyCab09qjAJrI5mKR9W9ZFruRm98cyh9OJncNCSwQlgGBTpr6IngF2b7PDdcKjKEfxmhko+XVTHWxvh2qWkNDpGe/mPG63INPmwPwaB2FfPldxn08h9gT24W0PUW0kFa9H1WBkLCWVRrBpBw/27ELtUCfi1G1vpq8HibktiqFthxnaZi7hiYRRdTQOsYibzlgYjwVZy49Ak+Xs9IsGYmtWRWUJ6zJkldFkF0Ux09NjDFxdEp2FT0QT3tFHSfJkO8/wben7sHh9xP5DKUAEEtAXYnvyKVWXGi/2Qz5SxvhJ1unr7JzVyMNi2E2Po8mqvWTGHNhzE02YnlkzPxU82LHp8foxurY2CdJQVPqVx6fFqEvSDTiGGdmewt3UKKqTDAt1ctGFLghNdYAWZsvoXN3YuQP5CIrzYMrsgnYOLMHLZ1yhALVC9AnsuPeaTDxx4sMocZ3wO0jUWCv3AT5O+Kswp/42jdPxF2ZcI4MUFL8dW9g/4bm6S+RfEYFk1GrF0cNhkE0dF6YHD4Ad1ptSbJb4KYpRpLHb+eIq9xC1K3yuOdrwVW/DlH9W+l2NyeQGokY8x/rwUj8V/4HW6PS3NfMxtGFFmvJ78pnluRfCxPwP4oYZkHH1IuTe/NHA5weh1BR14APXddShH/fLD2uQl0tL6T+Z40RB7JhJxrDgy5+FmTrxJs75930Lsxi5WpHaflG8rQq88icuk63DdYSE9jI5C9VYAVteFh65WzqblQD5cfXmESx8VJU3QGOyE/jIsJ0nAOzKeOgBAa736L9rBM6Op8xIInZ/B4+3rMNvuN5ipp5HyaydqIB9FQUBOmwquQO7oR7buysfnuNRiN3IJA5yKceDeKw3eekJJ9CcmocsBFkZ89wRQj4ooezBen4dd4MJrVgyisk8FprTGk7PiL9dJ1qH0ZgJlKC9n6iHj82zIfOtycuLyPE2pLCkhp0R285VnCxgwNUj3nO/pwNwUt8ITAq3fYeqibUm0q6Z1bMkz/54hShwgkvPWl1a+CMTtrB/3naUT+qiuYKl6C+pfD0P67HctaJkmSUw9D7jdp6yFBrIiQh1pMAMbPuuIwx1JKe+KN9d/FMH+BNpp4/sdyfwqG/Zxl6G99SEj/RrXBgizui7HdpjfRUumK3z5tWHynEl+13yGi6DbecJmg7aILBLe9QPnFe0gJDMFtxVR6f7QI1TUcbATHNawwsyKHdzWU0OvBnNqdD9PyNVDx78aBDgVMFDRBZuIKcYZyU2G4DxIOB9Fv2zV4PnsXmmYko1r+Bj1esgzbnrnhfeAfnM8Sg/Od8/j6qQS6jrmoLLlCR16n4ka5BM5f2wCOIUdweJRT3MsCuNfzIkc4gglZY4bRfi6c/emOD2FX8GPPadpel0vq5iuwSzsOuSXlJMndSP9dqySdggooWUnRhS/PoHSrDloSGzFStoa4Y9ezX/wfwdx+AS1c7k4NVkqUvlaF/lvhjuJUKXaeWCQ8fYvo08Aoren/QlprHWGsn0GbNttQmMF7cvzCDand2nhwoGt6nwbQEp1htM4tJXuDJeCb9tm2qzuodV0pnVOwQUvjOInKJMO7mYet1fHEVFc44/6llsYyhPFUPxwLLv4hpy+8kPPbhnKLKpyoV4KGryIEuDOpWkaZFQqegFPSAFl4ieDpitP4Wi7H8izZgGRrFXiw5fS1N5op7fmMCjpG9en6CNu9mixrOijtjA26uy4xa41PoOvAd3oVVgmbw1rkIpeFOo+l6O8PRk4Mg12MPg5950GOxEKsz+GjXz/5MVDQQ3/U5rCbQwWwxU6IbWsnCrD1Q5v3CHWah+PwDXW89ONig8rKoVcjQjFLIuD1ZDkMLGKwxmeUJq/bw3fvb33v0+OwXmlNWcbnkDYx/bcmDZq8xU2ftn2k7MXHIHPXB7LvM1FpwgfBg4SdE0+xTH2SIr2rMGasRhzzCrB3VxG41yTQBo5JRuFrJvl/coFF5Tfm6v5PaBiRYj8ek0BP5QVkmQ8T7/oyfCsMhP3CPGhXPEIJb8b0XpgJ/xQfnDzEjajuxbh3qgCm2Xlgzq3AAmt7qj/+AkNLD1DhnjmwLosEVJ7S/G9HsFkoky7ZS0NwOQerOs1RPHeDUHCkmvmfUCnmiHRAgnfRdF69wGvH1yiSOAD99IWYWzUKDe5Y+O7YCoOhOBi9nrbdeD89OtuB/sY2nG5+gFdPjqA/wY4i6i/hWH0Iea8Vx5DZGczfvoiV9hGAhNJ1xF8PRsqStfTgfAj27VbH5XBxIk1HJkSyDMPlGdg07k+qPC3gCViD/1UVwfHmIvJelU7CSvqIfJuMBY7rYX+iEcZ3NmNkjxNOKZzCbOeFVIJE/TXeiggd+UNB9u+Jz3OY6gXikT/GhaDNizDZYo9sTXlW/V4puW/JhpvQOlL9kkChZWOUmdqLkBIdSB/8Tvl98oiWK8eYwA8ymdDCHa1ppkq1RiqfMr25vpF4S5PxUMIEMxeG0b8aP8QVX4JouykS6hjyNVmKOizGj11DTPyNDJSwtzD7iDNqtO1wtkMWi0z7KD9jCHvuR1CH7TXMT/Ui6UlR+tl4lJra7hKz+RP0O2+Q14IQPJashTT3XQpz+0d6k3WYeByI6IRyyHwtQs0m0MdvK6k/e5hSxzhxcbEPkgMc0Df8i4xu1jC5mwxpyt2NVoqZ0mfvRfTP/Trsy0XYKqOrcN12EwezNahsVhdW9Hpj5b0k2Ivl07cFs5HIvROhVhGYUSeAO60NjNOvFvJ4AcSI78SO1CZK33ibrAquQMxgDJW7Y9Fsq03Lq5OhNWdkWs+5+E93P2LyHuPwoiTaKrIJhVwZTLBGFtNwLAF/6A8dthLDieerIOMcwlQn2KNXIpQyJaZ57hAPTURNwYyfG1XcgWRmFA2/xf403rcBXHLfpjt9M0oiDtFpnuv03MKDzjTfY5b/0kO/AD/rOr2Xljy/jMIGXSzvP4vcXdWMRbU9zZThwZbQ46QztxgPujggnX8Nj4rt8DGDi1V04oX97DPM6SW5sHb0o90qHqgZXgzv8Q40DZ+jw+sCSHBCFinGM8jOWxa/DzxAGqcB7sz9QLyyGZSUFgy1nx6o+ujPFDg8Jk3tGKrtrmMuRB6EXuBeyp4lAR3J2eASFac769KZN53RFP3SGxLFltj+6CyjETIXawoNqHqxAkrTOElsfRHiDhvCtO/YNNs/ILe9tST7w5BGP9/GvleRxHewBnvPLUdcjT511jSC5B6R2MwJplrZAW0hKrhgH4PapNvo7GHo+v00PC/kIfmUXrLRCMJOxhYHFpvDpFGNuNOF8MrxsX64w29GKOY4PZwqxn81u2jk8x9m+xERTCmegyP/RZxR2k+RgX2Mc+8o9dWL4NPPnRgeYmj5v1IqKL6FVde/k+Sfa5hn6YHqDVXgr5yA4KYdlM9Oa7EvmWLWy+GechbpaX6gKDcz1FTHk/H3TmpjZpPcwDvmdJc5YxdST2FHdkPi2FlSjTRiDKv5sSnKFyf3lJLex1S4X96JJRIB4BzwoffBugiUKKColS8pcJE6EvISoPZ1Hp5+CGf4WFMKdnOj1fFB1HDcg1zvHEXs5RxYze/CsuwUWD8xZ+OXXYLL3BJE3OQliWMBVHs0A4F83CQlN0j+3c5IHoqiCzsjaOGVNkZ95RjFxHbSfi5JaGRuQIihJllaeDBjGbOgpHgRR/f6YLmgFBmUTek/Lr2MnoYPjIt1i3415ypIWOdQ+0oPEitpYiarojHguoyVNcvHsYBwbHlmyIRV7UDFdSH24B4b7BZ+QyUN7eS5+SDiGnKZWdVVlOMyRY2ytUxWfCuz9+AR0j19mnb/lqSEfneKWHWA/HqlKeQwF2Y02lJ8+1fUhARRDs8VurA1CFfLokhq3JAetc6E+LLnjMpKX+SIqKNTWGv6xlyK+MFH9fbaeJWRSfI/hsjWwwhls2QwHiYGYYvZpLvPDp66UigIMcEWx6fksFkNXqF99J9uGYZet5F0qgH5bRNG2w5tiHpwMHdmxDGflWbhg7oyfrsn0EyrKPJdZYPbh1RpRlgyMg7qkKfjdvQvF4QKvwNF+yVBIjNumoVDsS52Jdw6luHN9SCqau2nBUdiMMA0YePJr/SkTZLlkeOn1LZv5L43BcFpT+iyDag9cCPTY3GOqUjSoqqn5VT/iZuSM2dQzKcv5KN5l1GeVUxreE4zOxx5yWl2M3IcDtDywWXgWpBEBzVyyOriCgoQuk28j87pRxf30Ke2F+hUlyJOiELLiwMmstzU0p2IGaMXoFN1i4TOA8/lyxHS4YCMM3a0vskJTiIM7TJToSm7Y3TOxQwVL12YrU5bsLdKlbgP7KPYGUuZbfUc+DxvNd1zTiLtz2aQtBQG37x4uvX3LaOpMEgmM+Ywmu4vGEb2CTnzypNGfTvjI2BJzv3XaE4DP1UK2dDN9i79lU5aELPs0l/72pOkTi3H95BbNPU/aWyxCYbeA21KOtjHSOxKp0PKzsyh0kTGv8IIRlK/mcRBT5gYJeLzZDbzsjechvpMGZvXVcR/aQX8L6aQVoc1lThyU9uHGqYhLJBMgvXovosKtPb74v+FPKQF</binary>
</binaryDataArray>
</binaryDataArrayList>
</spectrum>
<spectrum index="21" id="scan=22" defaultArrayLength="1540">
<cvParam cvRef="MS" accession="MS:1000130" name="positive scan"/>
<cvParam cvRef="MS" accession="MS:1000579" name="MS1 spectrum"/>
<cvParam cvRef="MS" accession="MS:1000127" name="centroid spectrum"/>
<cvParam cvRef="MS" accession="MS:1000285" name="total ion current" value="4993543.41155243"/>
<cvParam cvRef="MS" accession="MS:1000504" name="base peak m/z" value="622.82647705" unitCvRef="MS" unitAccession="MS:1000040" unitName="m/z"/>
<cvParam cvRef="MS" accession="MS:1000505" name="base peak intensity" value="16974.92968750" unitCvRef="MS" unitAccession="MS:1000131" unitName="number of counts"/>
<cvParam cvRef="MS" accession="MS:1000511" name="ms level" value="1"/>
<cvParam cvRef="MS" accession="MS:1000527" name="highest observed m/z" value="1299.95068359" unitCvRef="MS" unitAccession="MS:1000040" unitName="m/z"/>
<cvParam cvRef="MS" accession="MS:1000528" name="lowest observed m/z" value="400.03887939" unitCvRef="MS" unitAccession="MS:1000040" unitName="m/z"/>
<scanList count="1">
<cvParam cvRef="MS" accession="MS:1000795" name="no combination"/>
<scan instrumentConfigurationRef="instrument">
<cvParam cvRef="MS" accession="MS:1000016" name="scan start time" value="0.389417" unitCvRef="UO" unitAccession="UO:0000031" unitName="minute"/>
</scan>
</scanList>
<binaryDataArrayList count="2">
<binaryDataArray encodedLength="7172">
<cvParam cvRef="MS" accession="MS:1000574" name="zlib compression"/>
<cvParam cvRef="MS" accession="MS:1000514" name="m/z array" value="" unitCvRef="MS" unitAccession="MS:1000040" unitName="m/z"/>
<cvParam cvRef="MS" accession="MS:1000521" name="32-bit float"/>
<binary>eNoNl3lUD+gXxpNsSZKkSAupUKGNEtL7EZIkqbQSKu3alIpv+yot2hSpMRhLo8bMkHUw8yMk2dexL2ksSYjy+/7xnHuf577nvOfc955739std178N/O88PM7L2wOnBd/3z0v9nSdF1ULLojKzAuicdcFESjbJKrMmsTQ4CYRXt8k3n1qEp90L4qaoIsiqvKiSL51UdyTuySOj70k/BIuibW/XRL7nlwSvytdFpOtL4txaZfFlRuXxfNhzWLhumbx195m8e1hs9D62iwujLsiqqKvCN2GK6K694pwNGgRwYtaRHlZiwjqbBEu46+KVyuvCtnGq0L12lXxWrlV+K1sFZ+LWsWF562iZvg18WbtNbEq85qwe3lN5KtcF4szrov8Z9dF/6Ab4trHG2Ly2pviv+c3RdjWW+J/32+JwYW3xSH1O8LQ7o74EXVHWB6+I16/uCNMo++Km8V3xcd3d8VhhXviWcg9YX/hnhj/5J74kXBflP16X1x5eV+UBD0QB4ofCPvnD0SF70NRcuuh8Nb4V+zL/VcM/fCv+DD6kVB1eyTW5TwSuw4/Evf7PBbnHB+LZc2PRXj3Y+Hn+kQcjnoiHP58Imz/eyJUw5+KkrNPRW/lMzF99HMRufS5+F/mcyFz5LkI03whVkleiKVPXwi9YS/FbOuX4mzMS+Gk80q4ZL4SMe2vRLLya5Hn/FqcKH4tVPa/FnvfvBZKvm3iWXKbiO1sE0ERb4TD/TfCZFm7SMtoF3M/t4vtuv+J9rL/RIHiW2EW/lYUbn4rVNvfiqHK74TMmnficvI7odL4TvzR806ct38vzH56L54ofRDjNnwQsbs+iGKPDvFPTofQPdYhlJ90iIkaH0V00kfxc/1HYfjko4gw7RQOsZ3C8ninGBX6STgWfhIv3nwSfsO6hLNbl+je0SUSHneJap3PQj/qs9jX8VnsMPgiWkK+COMDX4RB2xcxXPOr+OLwVUy59VUM+f5VTBvfLc6t6xb9d3WLsGfdokrnm/jF55vwqP4mXL5+E7ZTvguZou/i9J3v4mz3d7FNv0dEhfeI+PoeoTm4VwyY2itkI3rFx6ZecSXkhyjN/iF89vwQnY9/iPXaMqRPkyE8QgZJvQwyx2VY3y6Dyug+WJr24WFgH55G9cGvuA9BtX3wbOnDkdd90LSUxcBelrwUWZorZCk/KUvrf7Lc6NsXGbW+aJn0RWd+XzQT+uJT1JfrjX25f7svgZZyOAfJcXGLHDOPy3H4oRwGPXJ4mfZj/sp+rErsh0teP/ad6sdvN/vRLd8f1zn98fTtj3l8f9SO96f9dn9sPvXnUL8B1E0cgOeCATTFD+Bz4QAkjQMQdwfg1H8ggycMZEXSQD5mDmTo+YHYyg/i88hBbJ02iK4lg0hbM4jczYM4uHsQTkcHcebWIFZ3DcJhkDyDZ8rT7CWP5UZ5FE/Io/1Anpuf5ClXH4z5zMH0XzoYtT2DeXxiMFo3pPzjYI5YKXDQVYH4JAWqcxWQP6+AxTMFvnQr8JPSELzNhnA/cgjGRUOYVD8EtW9DuDdcEdVpiqQvU8QwVJE5FYoU1ivi2HcosVpDsbccSpjLUGSShzK3ciidh4ZS8XEoJZpKpFgrcTVUCYqVcDilROUzJU5+VqJWYxgXrIYR5zWMx/XDCJFTZpqeMl8XKdOaoMzlM8o0PFXmrvlw7NyGYxw2nGv/DCelazjOBiqo2KhgF6eC788qqB9ToeWKCns+qVCnPIJm4xHUzx7BGM8R6MWMQGbrCPYdk/oXRmD+Vhr/OgIndVUGWKoS5KvK63WqaNeo0v6nKi13VXnebyQFw0fy1GgkCWEjObpjJH4nR5LWT42fNdXQN1KjLlyNpdlqxOxXo+mEGuKaGrUv1RjXo8bmOeqkr1JHab067dvUefu3Oknt6jyYPYqimFGczhnF/p9GEXV4FLevjKL5wygOWI8mf9loDCNG05w+mueHR2N5fTSj3oxG89to1g/ToHWaBu5LNRABGgxN0kCvQIPGYxoY3dRAd9gYpswaw8v1YxDlYwisHUOfc2PI6hnDF01NpglN3i/UpCZQk9m5mqw7pknsFU003mty9KsmF4206JylRairFjYbtEhr1GLkFy0W9dfmnKU2rku0sffXRkaiTe6v2iSe1Wb8Q2369NNhkr4OwkYH/wAdstfp8HO1DnP/1GHPRR3ePNYhulsHXZOx9PUeS0DEWIbtGIvk3FjOXhlL1uexKFmMo1qMY93acWxIGod6xTjGNIyj9+9xpN4dh+T9OP4YqcvZ6bpo2enyWqKLQZUu++t0eXNTl/BuXSbIj6eP5niaTMZTtXI8VpHjOZ89nrs/jyfu+HgefRrPSw09TJboYbdCj4gcPcbs1EP3Dz1CHugh6dQjZbQ+QVP1eTVXny1x+pSU6jPmN33undPH61995n6VxicZ0GZlwJTFBuwONiBIYkDICQPethtweMgEEk0n8HLOBGpDJhCUNYGnxyagdX4CSb0TeDtoIrv1J2I+ZyIyXhNJK5/IwFMTqWqdyKPeiRxQm8RJi0kUrZ5E3MZJ7Ph1Er89mUS3rCHlIwx5NtWQXA9DviQY0rbNEOeDhmg0GdL4ypD+fYwwm2LEUS8jJh4wwvZ/Riz7bES4uTEqy425E25MXZYxuT8Zs+iUMTLnjQl6YszjKZNp8Z6MRsJkvqRPpvnkZK5fn8y1AVNoN5xCxpopyERPIa1wCn/WTyH68xSy+k/lzeipdNpPpdR5Ku8Lp9L801Tqzk9F+d5UXvVMpcLYBHlM+GetCREVJjxpMMGnyQSDDhOihpvit8CUQ8GmhCWYkl9oSmuDKUtaTTnZZsqpblPyJplxYIYZU9zMME0yQ7XAjMZDZjy/bcaRvuaM1Tanw9KchWvNCcw2x/aIOf7XzTnSaU7iWAsGzbfgdJAFFlEWFNRZsO4vC1TuWHC9wwIHpWkUmU3DbuE07gdPY0z+NKwbp5FwdRoBr6ZxbOB0UkZMJ8psOjnB09lXNJ20A9O53TudjUqWvDK0pNHFku/Rlvxz1BKdi5YotlvSpGCFtr4VWy2scHWz4mG4FVs2WuFZIeX1Vij9Y4XxeysemM3gss8MlqbN4NkvM7j/1wz6vJ+BmZw11ROsqXK0RsbXmkPR1ujttebXI9Ysv2pNUoc1CaNmYuM5E/vImRwvnonD7pl8PjGTL29n4ic7C5+Rs3g2Yxaf3WYhKZyFwq5ZvLg4i6X9ZnN4wmwq58wmxHc2l2JmY1U8m6l1s/l+ZTZuj2bzSMEGWwcbkmJseFFkg2O9DYM7bUgeO4cbHnOo2zIH/atzkP8wh2dDbNmhb8t1b1v0cm3ZW23Lo79tKb1ry18fbJExEPw9R1AeImg4IPj3vKD5lsDhvWCzPOzRhHNzQcEJ4iKRzlN4UgdbWyCxC5wM5qI2ey7X187FMGcu27fPJevvuShcm0u/zrmcG2aHibDDyduOrCQ7Wg/bYXjTDvd2O4oU5tE7YR6KM+ZR7z0Px+h5mDTMI/bBPDo/z0MMnY//5PnS++ej7DOfTYnz0WqYj+Ht+YzqmM9ChQXEaizgmeUC3tovoGjlAtxjFmC8ewF9jyyg9skC7vZKNRV7sqbaY7/Envdr7TGR2FO+x574o/Z099gzaNRCDlguRGPRQgpKF9J+dCEKNxZy/7+FXJJ1QNnEAcO5DoQtc8AjzoHkCgcaTzoQ3ObAyl4HVqsv4pzFIlxsF+ETv4ibeYuIbliE3+1FnP6wCIvhjrwycMTF2RH/cEccsx1x2OVI/WlHNn10xEZxMUbWi1H0WMzN8MV0Ji8mpXIx8gcXU/t0MRZ9nZB1cMI23Yk7dU7YX3Si9av0QUYv4bzFEgYHLCE2bAl3dy1hTfMSrL8toWmEM3qOzrQtd6Y11Jk3u53pc8qZxCvObHrjzIcBS7muu5TptlLrv5Tt5UvJ2r8UyfOl7Pq4lH+MXZgyzwX8XXi2zgXX7S4Mb3DB5Z0LO7WW8WjGMpa5LmNN8jIMa5ax99EyYrqW4SbvirWeK8/nu3Lay5W2Ha6Y/e1Kw0tXWmXceOHoxtg1bmhucmPWX258u+NGXo8be9XcMfFwZ0OYO18z3Gne6c6tU+6o3nKntcOdw+rLeWiznC9ey1HLX87iQ8uJ/d9ywh5I9W/LuTnWgxAzD1bYe3Ak1AO/XA/+2O+Bwl0PtN960C3nSaCNJ3b+nrxK9iR9lycZRzw5c8GTg288WazmJZ0nXtQmeHG1yAuF37yIueAlrUMv6gZ6s2e8NzstvLFc4M3wIG8ObfZmRbk3v//lzcsOb/S6vfli5cOxZT7ErvfhWaUPuQd8UGjyoemdD2dH+HJlhi/n3XwJifVlYbYv93/25cwxX6ru+rJBYQVmeivYvmQF8UEr+FywAtVfV3Dz1grS3q3gJ9mVfNRaydOQlcRmr2RvzUo2nl2JbtNKHLtXEiDjx3sDP+yFH3O8/GjP8mPQST+UX/jh2OVH5JBVGNus4mbwKjZkr0KlZhVfbknRtoqGPqu5bb6aIp/VjExbTcpvq9H/ezVhnauZZ7iG4XZreLVxDdG717DynzW8a1vDmt41XFX356ahP0/c/dEI8ycl058BO/zp2+DPpmv+HG3z5/nAAO4aBVA/L4CU8ADqMgLoqQ+g9V4AJ14GEDYgkOEjA3H1CMQzJJDMrYE83hPI1r8C2dEVSITyWjYYrUXdai3PAtZSm76Wx3+sZdq/azknG0SmahCtc4I4HB3EuJ+CGNUYJP2zB1H7PQhzxWAk5sF0LgxGxjuYmfHBONQHs/BCMM3/BvNDIYSuSSHIWIew2y2EvQUh3DkTgpdeKAbTQ5FzD2V2SCia5aG0/B7KX1dDiXom5T2hvBkfhp9VGBmlYVQcCCPwUhi1t8O49TGMP0eEEzkjnMlO4TyJDqe0KBzfg+FE3QqnSTmCqPERVFtHED8/AoukCOTKIli5LwL5oxE4v4pgqOw6DKauw8ZxHQ/Wr2Np7jostq9j+at1bB0QSYdRJE6LIvkeH4mojcT5WCSmzZEEvYxk6sgoXMyiKLKPQn5VFHcLolCvi+Ld1Sh+a4si+3sUvZrR7DKKRscvGq3waF79HM2Mi9FIXkQzrCead8YxuNvEEOgXQ2lJDOk/xVDZEsPnthgODI3ly/hY1G1i2bs2llsbYvmlNBb3E7F0PYqV9uP1BExez+xF6/ll7XpsqtfjcGY9Rm/Xs2t8HK8WxHEuPI7LqXE83hXH3sY46lri6OqOY/+weJwt4pnqGM/M1fHoJEv5/niC3sRj8y2e0jEb8HbdwNrADfxI2cAvuzcwqGkDL15sYPWXDVRNTOCRbQK3VyTQUZNA3h8JeFxP4L93CQT0JGA0K5G2oEQOVCRi1JZI/qAkthgkoTwvCa2AJEzykyirSeLen0mcupLEL8+TSFTfiPIiKaI28iF7I3tqNsKjjbgob8JWbxMnojYhijYx5vdNmN/YhOunTSj3laA8WkKDsYTnMyUcWyKh3UPCrggJjekSBhZLmHVcQkGLhJw7EsreS5j8TcLKIcm81U/mk2ky0S7J6K5JxiQ8mca6ZBT/TGbm6WQSbydz/VMy13qS6VJKYYhjChFrUjgcl8Lb1BTpPpjCxJ9TiP8jBbkzKSy/kYLNwxQaOlJolkul/4RUOuak0rQ0lQcrU4kIS6UkV6pvTaXhn1RkrqWy4WEqojMViWIa1dppOFqlEeKYhoNnGrEBabyITMM0NY3S8jTkj6XR+yQNq5dpNH1N4/zEdKKt0hngms6XyHSaU9KlNZhOXW062w6k0/d0OhEX0+F6Ok6v0nGVy2DpiAyq9DIIspBicQbePhkkrs9gcGIGMgUZ5O/MoOPXDN6fzKClNYOMTxkYK2ZSrJLJIc1MYq0zyViQSZh/Jg8jMtmbIcXWTALrM2lszKT9f5mo3cjE5GEm7+SzkFfKQsE1i3zPLPSCs4hNzGJbYRYO27No+SUL1bNZ7P6cxUbZbA4rZ3N6ZDbaRtkccsomaGM2N8uyUfw9G7eb2Yxoy2ZUTzZo5lBnnoPVwhy6XKU2Kof3STmE5uUwtjyHyIYcwk7lsKpF6j/KYWBPDpOG5PJlZC57x+WSMjmXk1a5xDrlEuebi25cLqkFuegdzOXViVxMnkr5u1xC5fJIVc6jVzuPjRZ5GNjmscg5j+mr8pBPzWN+dR79D+cx+3geKS15HH0kjbXl4SO3GVWdzXTbbqbIeTOK4Zs5mbaZmMLN0h10M5Ljm1G/LD3TtpnOzs1EyOWTNSyfToN8hpvnM3F2Pp7L8unyzWdXUD4vcvI5VJaPV20+hgfzKTqdT/8H+bh25RM6cAvvx25Be8oW3lhtoXzhFgK8tmBWtoWa3VsQR7cwvXkLUR+3cHJkAXJTCpDYFbDXrYAbYQWoJBYQmVPAp0MFbGsuQLdNyocVUqReSLNHIe8jCgncWYjBwUJSjhdi+LCQoE+F3B5ZRJ1ZEQ12RVgtLeL3wCIMY4qkO0cRJ88XcbSziJo+xZQoFjNcoxiTycWE2hajv6wYV0kxj/KKCSgtZkRDMZITxbRcKGbnVWn8ZTHuXcXcHrIVQ72tVLGV1R5bSY7YypOErWQUbJXmQmp/k+LMVo4MKyFKqwQN/RJWzyjB07OEkVEluCSWEJJRwvxtJcj+WoLfuRJUPpbgOqqUiYtKyQgrpU1SSvf+UlTrSwk8U8q7K6X0tpVS16+Ml5PLqJpXRqprGWreZeyKK+PPyjJu/lqGzKUydv5XxoeeMvwNyrlgWo6/Uzk2y8s5HFnOw53lbGooR6GlnBe95dgNqUBiWMEsKghcXEGqewUPgytYklVBVn0F7S0V0n5ewYOOCvb9qOCIyjZktLexz34bPp7bcAvbhsvubdw/tw33oZVYG1RSMrOSqDmVnPOtpCC2kpqcSjT2SHl9JbrNlbS/ryTjayW18lXMn1PFCpcqXgdXoZJQRWm+VKuowmp3Fftaq4h7W8U5xe04OW0nLGw7AyXbeZi/nRfl2ynct527iju4bLSDSPcd9Kzagd/BHTxq2UHg/R08aNtBhEG1NFfVuCyuJnR5NcZrqrndUI3PlWrCflTzh+lOqmfupGPhTkTqTvZu2cnjG1L7fCd2cjV4yNewW7OGfVNqGDWzBh1JDbNya7hdVUPcoRrSHtfwvb2GMLla6fZcS9iSWhK9agnZWMv/AYFxFiA=</binary>
</binaryDataArray>
<binaryDataArray encodedLength="7420">
<cvParam cvRef="MS" accession="MS:1000574" name="zlib compression"/>
<cvParam cvRef="MS" accession="MS:1000515" name="intensity array" value="" unitCvRef="MS" unitAccession="MS:1000131" unitName="number of counts"/>
<cvParam cvRef="MS" accession="MS:1000521" name="32-bit float"/>
<binary>eNoNl3c80AsUxZW9SciInlDRS8PMKr97filCiKzSCymSpNSj7ETIywjZRFQyW0JCKBm9oqGh1EuEhkLF8/f9fO4/95zvuadMtgPDPrHk8c6Aem0v0q2paLhHHiS+8VPItpvBjNkADZzMgeaTIIx/syKRCkucrtXBw2sO2PTpDXN3rw+22qaT+9RKdKuPUYV4PEz/lKUm1TI4NkqiRlqO4iRPIs36F7X4yiBwnzpGas/h5velCHl2mOI2TjPcKd3ojOWGKjcXoitbSDRuknH6VY+QynbaZt1HZn+Ksf5BguzjskhqW82Bhuc8xDrspU3GS6Cw9xZju8MMFjGXGZF5aejgFKUzqvkYEoyk3tTruLy6ARylOTjXvxwfFY+RVkcPOe5yg6/pf7BySafttgnMgKg9fpbnYtuvPOhG3KMsHhU4eByhJFFpdB47jsEDfWSl2YgJmXmQif2EU2YN5N1VSKxLLmVV8CHdfz9K7r9FzuomOr9TglU8Lw2FMsKxnXdgW6qOnLESiD9eAp2zDHbJRTH5FvcpVzWfPolnU6NsMHmp38Hc2j6m4/0+nDP9AidVFxr6cA6J42kmEdwDGNU8Cs2DH7HvhQzJNmozrgKhmApaTmtChLFyUhh3OMWoZPMYdg6sQVyfBMXZPKevhiya+meonM+VPH/34v1zUWyUHod+5wocDdkDW3dT+Nn64ucDZ6zZuh9NidX0qzcfF+SnqaDzCr5WZdHEgCQivh+CsMELE83lHvhxPo7GHvxmFtrtZ6YEmkh1Gw98KpswENhO1/yDqXl1Bv7zcKWRkDwyX7USbncbyfD4NBnxfyR/i0wyPxSHF9myWPLlLFJmFGG2NIKZ4FGjaqt8/Kx5TqFucVipATQX/TAJOGZAjQNc0OgyprdZz6j4nSd9ffWLPksF4ueyzfhr40ZIiIhgQuQGbn23omGnSAhkSkNvvIepSemklPCHDPfwFornakF3wWYmUtIQF4T9qGNtHkqDrLEyTIr15cmgrCsiNHj4O/0nooXli4tpvpA3Ori+0Pv+W0zbMBdMW7Ux6VqIqThDZGxUocJuPQQZRZJ1khibrcdiycQUkopW4es/GqxVzuzecyrIusXDbjVxp6aVjib8vgOQztZiwl8+o7r3WnC0j0LSkQHMOd+G9T27MDShDLrPjQ43Z/ge4sDyemV4j91E9cmdSLdRozDhHSjneUFelruYV36aeB1SRBUzB5GxxZms9WTJs88Ong7FJKZTToffi5G4pRu4pfhZ4XUSbMF0K+3cF0Gew+6I4V2EVPMnTJjldXQXH4WjrgyVKxVBwT4A4h/NmEQOQkV8Gx7flMCurcHU286JRpkAkji+mgx/cuLLJy8KN78C04dnoaebBDlRPuxLjQDXy4d0ckQahunl8OOJJHGVPbipchYdO+7Tpx8b0NmZw8Rz8CDg93JwdRnjxn59RH3Jpf7jJxB5o8nE8F03+LlOIe3iOewblMVUrBRG4cv8dkpHTVsZml604pCnEylLxVFATSi93nSGcbwuA9W/XcB3dwlk/UuxRM8VL7NL0e72EjqBRmg7GIUpoThoPWxjJFflY/LZWcjHvUaFuDmKd3FhQWYhY8a7nJSN1iPvpCa9tW1Ex0ENSG6Zg8FXu6kjtQWCnCl41iNEkrLFiDJSRq2VL5beScc/XL1oa18PrXoBdr2wBoVpaVG7mS9dT+FhmufnQUgjiwJ+NkJBbTO4xxKRcyjdpL50MfIiOKD+zAGmIxsQG+6HdUOJaMzsoncDz2mfORcbNlKAvHY5vHMWYzneueCjqhLd8E6klqmbdDV0NcIcktEay4ELnrZY0lDNWAv1o+SZMX6aJIDbXxGVX9ShsNQI/Cp3IGdrCQWb27TL6xOdF3YhgVVCeLeuk8LzniBqTyw2D1liJiCR+jIj2IIfjeDlDiaThCNULlFEX4fyIJ/Fj9vWBeTjL4xr1ywZ1ksJqRyPULlThx0smYetjTyswCz/vgulMnHVbvjw9xyWfe4PTXkffIurIv+/1CB2dy8Vv60Db+I98tLqx4hhICWv08c/AVeZ/Ws6ad3rXLTqnqale3VYnUILTKevYAVlFqMkQ5Z8OELBtl6iyj+jKCNaEEXBt2jVsx68uVYEgRQ7fK9aTpJ1iXTTIJIe7eihuufqMPbPJKFzweia1EfPth4T9ydikCvUh8ijtZR7wQFDQgpsepYvJdVmwEBXi5S7p7Al3guPva5hZdMJEp3+RjoihNz3DsjwSaYX9q+gpO+HKIUrxL1FG+sNF7JKPpzYMyIFKUs9+IQdhEz1E0ooHqQ29z/wo3gNOtRLQUE36aJBHBI41jHztZ8i6IAIMup8sH9GgPX69wROfxJnr779SF3OR8jklgycgnSoL9ofnKnvyTV5I/mcy6P8jEIcEZiHZDU7aJ3iYUOse2idVwNigoTZbMsmZlhMDeeMFShPUpKt+eMEeVxsw/naenp4fBovgl3IjmtWJ3tfk1pPlMkHWkuu6utxKVwVbBcPRkNaIOY2Hx9NbNB1RQeVAmZQzCpnwk8agu9YFv6QJwT/wwUH9gcV7bSBq4gx6r//Q1zztDDSFUCfG+eyFZlGtDXkPLR5ipn79kuxLS8Ctp0dkOfeDwN3Pdz8mouO7l8os1eng/Os6eHi2VzN0YbcswocsBWB87ZZpgVcA9/oO3Tb+6JychneH9ZkJlPMqUopB1IltTgmPETC4dFkrTVJ1861MwYnuVin1zchUJEFQa8Q8uoLo0dj6mz0h3TMXRYP5utrOJ61gLZ8Hhn7vUaWO5E+/9/Q8P4PklVXYa07jD95D6CzwRr71FSpWsWdRLNn9bJoLXl/qUTh1cXs8+J4xkPxBFN7iAt75v3Aca3TZJkaAyMhTzx0akBQUjXuNovPMk+Zffe1lhEO1kWNDAdeltiR8/1scGyrovkZPjilFIXn3jsQ4zGIa/NGKWrtFXq6YoI+r7UH5megbEQR/rwvECsXgenKV6Tz4AMkRtOpc7wJfi/nQq6onhxyCFLC3cTtshH9swy7vSsBa0q3Y7JVHpycIth+XI+425+D+9lrcorLoRWcAlgjvQSdjZFQFg9Cy+kaWhFUiM1/iAK8PBCRNYRKeRZ+QQplRh1kz63CFohL4oDnOCNu3QzpYUkYc2gjQuGtiX7BXZJZ6c2WXZz1ypwqtPUBB1uS6HCuKBsRcALvPi3AcIEae/rdPir3ewn9aHUc4iMqzRJC+LF2OpLRT95cIZhhkumLsAntDMzAtuOdGHtkCI4zMbjllo8FgnPYVeVimBOzF/H7fGBo8ScyN66CLa7RzrxsWDjpst5JBojxegjpz4XIud6Mfm8v/JJNBv+dHGru4SKl/ijwnBpk7iqFIWTheiTY6ENrvTj+6B8jDZtMhBXmkza3IG4p/2IOHNHF0PtwxFfpgmddCZZ9fUN1lmeAV0eZvHPO+NhUy2SJbKHurdshyf+URr63oe5fbyauuAaFlfeJ2WCFQIc68NhY4ZBSJDRjONm/P7Qh5DdgOO86DnM3MdyVH6m/IxYBtVMUciMI9VbH0bMoDT+zdtAV1gbOawtpjZIQLJ6VgOtzMoaLj9JQvTK7I2gLzD8lwjStnbp4ExG59zyzqf0BHbUum2W6Ma191E9jfLsx4yOF7Z9yaM9AM4SbYhGdeAB1Py+DpyMVuReOw8NhP473H8Q13QfMk9+CuL9QFvVZlxDtHUr8EaGkNMGBhDXRlNisy7J3n+L+q8XshqZdOJLoAdvBUsrbUI+75U64vpVg9HYSbeEZCBEqp1iV7WgNPg+FFyEInr8IabknkZMgD0NtdeROEa3yyYL2MgU2rGMCv3s+0vkkI4R9j6IEiVi0xziTSYcrPU6NodGVpzHecxWXVUTZu2nKKLdow8aXYuzm5RJY818fBQYuoU0/XtMglytCF/8C19AARSbdpZ93MzCd34LlPPNxz0MEJ2OEcIU3FCm/fmChhgv8klMwXWUAvQkutrRMCIN3eFm3ZY/IQaUUpwuSqTHnLQJfHYV3Uxbc3YNZl5k0jCjaQe7eAvbBwCKIK0yhSDcQkVxyMM9ehJoLmUgPbsJqrngkDh3Cq92XSKjgLsQvtMOEKwXb24WwSeoLZobT8Ur5Isqrc5mCwUpYGxZhRacf/hqc5e9Tfmw7PUZq6iHU2OCEer5S4uTmQcRZNTbkdQtpn7TA+7kLIWr/mMIjXqLK9RF4mqZouXscvt1eAKe+HoqZacLpzksYC1iNCyvvYOdkEcWM9SCCavCeJwmBmpuoxJmPdT2RT45nR3B13BWnUn0QGGSIt81XTe5LS0NU14Aun/mEg1KbEDbPG7Y683DPSBp3HnrT4n3KaJaOgfG9OVQd+whPQ1vR3cMLo4BIiK7eh8JjkmhfvR8z317hzrtUPOvIxC8PQSgdnAOX4zoolVdH7Jb1eGGQiOtvCsCbzcfObfeHY8sqLOtZivp8DyTdz6YxRS30vVwFNf5kiIXuxjK9aTLom4DiuAnxTSdhj8xpOjf8G0IZLDvTdwKj/DY4ppqOITEu9uWcI7hgVQrbYWt4KzpC7/ghvPTqIfvxVzhpuhd9+8RIbwcnq3L8LaXWJ6KpIh3X5y1FvOYL+I6Y49TnXDxZ3IsDEGLf/cgCz6QL5PjMIGd/AtOem2li8AJG2v9C1+4ZZH7xhd6ZhXRL3g+KbzYylW9mc6OkFW7mHvAJUscZ7vnICuhlSj/ZozB1Lnk7P6Hm4m3U71KFMjslKGcS3bfiJt0Kp1nf38OKgBJoTFSjQZsXZ4RWsplRztgZ9BrDTBXM/OJRJBpJOgeK4azCz84fkmPv+WVjJ28Rsdm9NGEaSRcmcpHnehZlqwWQva/N5GrOL0pLUcDv8/OQEDvbcVJu4vT3p4zbigImMi+Z4ckKh33dADYXtyEl/DGOen6j3tEWsKINmGZOoS4kinYtVoFlvDWixwQRm7YHwnpGiMy/iFUyvkzjSBmWuzrT4Xx+xLvzoH29PV6/ryG/KVkc3S1OGT4ObKV4HW3WqmDKdepMQjmisXR9NBqEv1PmwDgTczUD1a0MHjBvkcezF3sfh2HPtgRYdD5irAezobAik2yyXHGlu4TiTKyR0j4PT78142KxAsTr++mYZQhW//0CYpN78baS0Fstirmef1GqbRHGbd5B2qyVAp66UNc3LeYTTzMCvTkw5+8hnNj2iFEuGaOGoS0I1nWFpc0Ik7Fx9m5bZNl01X6yf1CAiqvVUA3mgdcVJzpZeJsyy2wg3feNGmZnXVELkLKZk21yvIypDWEQv2kB12RHrNPPwUBBIrRbKsH3KgdxT9PQsn0+tNiNlH+ZH0uXFtGb9QL4WC2HNocEWndZAHx2vLi6OZS5qEZkmfCWVCVasEHaABfTLtCG2h64TdxhpAd/wHD/WdzLLkRn6Gyny7dlRiw4cU1CiN10KZUY47NQuatJhzSu0srwUxCVFYfMxRTYXFNnzXosqdo+kTj9L1KNly/CtBLJ3HwhVNy6cPdLLvRNl0LeJpihWynkAH9sv9oGHuUt9MnNDMY2nyEop4dzH2ZIcaUqdXu4If/9VSQX7qD9uxfRDZVjcGteivf/zlDyw8vMa2NudB9dC5FLCtAWC4XY/BaEV48yD/Ivoz5hCfJiPtN/BvpIc7BDqlgKNfT9i0n/VuZMrBXE/B/D9kAWse7crOcRCRy2iGV81ptQZN8uyH6vp5SV3KxNUjD+iDbEudILZDm+miJUu+FaFUH3Q/nYJ0nOGLWzx83RC1Quv4490jSbP/GB6DOwwaVMcfZO1TTliHMj4WECOHtbGLVYYUwsT0PN5n6G/ZkH7YJkZs7QBIVyiJPiinL6uucM3fbrZRwVG0iwaYyMbA+j92QvPQj7Cu7F34grRQSZzdM01RZNyr0a6HzSAxGtf+hqYDH0VqXQk4QVjE/YAvy49A/dsDNjeENE6Ma/zvRX1yaMjBqi+grnLDs+mHQYZSGySQRjHMqUMCXIcCadIo6+NbBYcYKUJR7Qk5FNtEFxD5Jr39HBb5aoMW6DodgqlOx/wwT9iGR0/C0R/ToCb5oOYklPBO73p6FO+jtZ5t4hv23V6AxvJK8zbeh9cpzIwQBWA4PMtIQc5i69yaRd0aeCuX240HMZO5ZnUtIeKSTmspQftAyK1eGwa9GgOdyH6Xx7DHYXJDDjS67QaXEpTEe3QusKF/ztHHFJYB0sw5uQlVFDL0o2YNpdnvEcOQHRZmEaiagk7eJ/aIFKBPQjJpiMhzuYIg1h1l/3T6zhn2Zkni3EehcTWiL9J+yKP1Hjlzzak+4O18ROOlRlRFpd/FDwkKHpp2rsFb0z5C0YzxxuW0meW89ga+ZPZujyJaRE1ZNzT56JjIA+Vp3cg6n+eeTP6FMyuUB+TjptFTTFB3Vf0ngvRkWHLzNPTv5HIi5yCJRQZFS36cDqvQu1UwvtvpJIY7M/hrKIBTTjdGj3/T/w7+0K5rCVGT3YsY7R/cBJ8u+ycL5UBfurTtG4nj2z56UI6zsvmzx+PGMyfTrpwYEAMpBRhtDwKbonaoZVVnfITc0InhsXgn2hCK/ScuxdawCDVQqUVpxOZS9v49a9e2S4qJ0WPZSAr+d5WtyiTcF6KSTV8YS59MuFng1W0JyFYmR30RF1u0/gW844dWXx4aHFXIyZFsLdlIMyft+jlM1fGKWnWXR80AMSxb+Zx8/rmbTBj9S8JYd8NSeZp+u0ofRGCntd08lJzQXmJXsx1RZF/JcqIOR0nXqs9XDsNyfy4lzQ8tQF9VGJWBznjczCZdg9XU4lFVvpR9B25OofxKvv0bSzzgPG/IJkKr4Nc+SNwZ3hQg7y2uAcnaSzaZZYYDJCpl0cJN17BEdv9zKdJqL4yGeEJfNtIbt6hMTdLaj9Qx39mbAOgYFHSDKsG3/f5oTG1woqkhXGCj5TGGsUMytrd6PrgwjVHGhkrndpY/irG+TRaFIyOkwCJvG4te4tvdJchBOGbylEr5IuXy+mYe3tTHbzZZg7F9P0zwO4NprJLJ9OoWt/fEdxqxX4P4aTKrcCe852MVnvHSanF120xpUDGxbZoWx9Cd0LrsG56iaTw1+NyV5KjbYojzNhs7/+I85DuPU6B5Z6y2B/zgLXT5uTqUUYFs1djJEPznQo4jp9v+AL0Uh+PJGLgVWjINRC8+jGdgP8pd7HtM765ZlkIu3/aEw12paz1f8Ck164nz4LCuGo4SmcsR9mDEOOMuG1seCvs6TOOTGUfNoHL81bqGRRKdTdHGlrbQvpTxzH/pIGGMGQhDR/Qe9+OFJuBuGyJlFdWBfFK7HgtdZhBB+JUPi/O2ifZgLdfKNF3iJO+OGjgM6CJBJOaKNx64N0HoV0b+YEEzC6m05+cqWXcrWkF+uI8FmtHDJejSqmgVpN1sLpxCBFOFhD3jgKk7dcYb72L4r0VaT/AXdNbPM=</binary>
</binaryDataArray>
</binaryDataArrayList>
</spectrum>
<spectrum index="22" id="scan=23" defaultArrayLength="1580">
<cvParam cvRef="MS" accession="MS:1000130" name="positive scan"/>
<cvParam cvRef="MS" accession="MS:1000579" name="MS1 spectrum"/>
<cvParam cvRef="MS" accession="MS:1000127" name="centroid spectrum"/>
<cvParam cvRef="MS" accession="MS:1000285" name="total ion current" value="5161729.34919739"/>
<cvParam cvRef="MS" accession="MS:1000504" name="base peak m/z" value="879.75341797" unitCvRef="MS" unitAccession="MS:1000040" unitName="m/z"/>
<cvParam cvRef="MS" accession="MS:1000505" name="base peak intensity" value="19206.05664063" unitCvRef="MS" unitAccession="MS:1000131" unitName="number of counts"/>
<cvParam cvRef="MS" accession="MS:1000511" name="ms level" value="1"/>
<cvParam cvRef="MS" accession="MS:1000527" name="highest observed m/z" value="1299.74755859" unitCvRef="MS" unitAccession="MS:1000040" unitName="m/z"/>
<cvParam cvRef="MS" accession="MS:1000528" name="lowest observed m/z" value="400.13696289" unitCvRef="MS" unitAccession="MS:1000040" unitName="m/z"/>
<scanList count="1">
<cvParam cvRef="MS" accession="MS:1000795" name="no combination"/>
<scan instrumentConfigurationRef="instrument">
<cvParam cvRef="MS" accession="MS:1000016" name="scan start time" value="0.407583" unitCvRef="UO" unitAccession="UO:0000031" unitName="minute"/>
</scan>
</scanList>
<binaryDataArrayList count="2">
<binaryDataArray encodedLength="7340">
<cvParam cvRef="MS" accession="MS:1000574" name="zlib compression"/>
<cvParam cvRef="MS" accession="MS:1000514" name="m/z array" value="" unitCvRef="MS" unitAccession="MS:1000040" unitName="m/z"/>
<cvParam cvRef="MS" accession="MS:1000521" name="32-bit float"/>
<binary>eNoNl3lUD9rbxZMklUpINMhQEkVFmlXnIwlNKkmK5CtJk0qUNE+apYmS5JqnyzV0u/GafuZLZrkurjFzkoS83z/2es6z91nrrLPOOuvZO2fABfHY5oJQSrggtr++IH71uihWTb4oDEIuCq26i2LF54siQ+OS0Ii5JOY+vCSOal0WSssviyd7Loulva6I/mlXhPe7K+Kr7lVx1OGqOJdyVfRsvCoyHl8V70ZcE3a+18T2dddESMM1Ed1+TZSl/y1Wb/5bTHz5t5g/4rrY4X1d/JVzXbg3XRcbP10Xnz1uiKDcG2LVhRsipfOGGG/cIlJCW8S2v1tESGeLMJl5U3jm3RTTLt8Ui3puira+t0Wq822xO/+20Gm7LeaPvyNOzr8jWkruiN9+3hFr7O4K+dS7wuLYXXG1/a5YY3lPqMffE7ZF98Qn/ftCrLsvSt/cF8pGD4Rz9ANhMaBVlKS0iivvW4XJ2IfiWPJDUfbHQxHa/VDERf4jyv/7Rxzr/kec1n8kmvIficN7Honc24/E8Z5HwmPMv0Jp7b9C2eCxSKh4LFB7IrZEPRFG1U/E0U9PhNayp+Ljp6eiXvc/sSDlPzHy//4TeTrPxDXJMzF46HNhZvVcnKl/LkZ1PRcpui/E7MIXIvzbC/HB5KV4vval8M55Jcp/eyWC370SDeNfC+vk16Kp57UYqdsm1sa0iWl72oR+R5t47vxGaCe+EQ3b34gHim/FvPK34uKXt2Jv33fikdc7sWbrO9HW+E70vHknjtm8F5Oj34vhv78Xh2Q/iJ3jP4gfHh9Eyx8fhEnhR9FT+1H8ePtRzFH9JFrNPgm9yE/CsuaTyDr/SQyWbReqtAvZ3HZxrKZdfHvWLrZGfxaf3n4WXZIOoZbfIfYe6BDT/+sQK7S+iNmuX0Ra0RexXqVTOBl1Cl23TnEuqVPM29opfj7vFMGDvoqldl+FXPxXsffGV9EysEvoBXWJwi1d4tF/XSJj0DdxNfqbeHbgm1DU7hYhsd2C793i75Dv4uCu72L3t+/ivekP4fH9hzhV9VM8HNwjTvhLUdIjprzqEasH/xJ3XX+JwrhfovfuX6K1twxigQwaSTL8OCxDZYsMjTK9KBzbi3cOvTBZ24vU0l4cPteLsCGyOE6Vxc5FlofpsqiVyjKqURar97L07d+byim9CSrujcKW3mQd7k3j5d7cfd2bX2pyfBkjh2S2HD6RcpgXyfG/C3Lc/CrHWKs+hMzqw7OEPiiX9KFyXx9azvZh4OM+KH3rQ6KaPOq28rwNkOf0GnmsiuSx3ytP0jV5tDrkaRjQl8Emfelw6EtWbF8iK/oy5VZfVL/1pbGPAvOMFbjhrEBAiAJqjQrssuiHlUc/zNb0o+qvfsjf70fTm350KSuS5KdIR5wih48r4ntfEbcORVYpKeHpoMR7dyVqUpSQrVJizyUlOl4r4aiszEcHZbzmK1O7UhmTDcrE/qnMpYfKnOpWplmrP6GT+mMQ2B+9iP5Upvdnxp7+OF/szyMVFQZNUGGXhwoz16pgtEmF5WdUqP6qgmSoKr2mqFLqo0pAoiq361Q5elUVtxeq/OivxlsHNboT1NCsUsPpqBrHb6nh8E0NtaEDWGw2ACPvAbQmD2D/sQHEXxiAc/sAdo9Sp9JenfqV6txJUqfnmDp1Z9Vxe6zO7a/qPJs6EN/4geRlD0T1yEDu3xjImHcDuaA8iNm2g9gaM4gxhYN4f24Qaq2D+PPLIFSHDMZs9GDOWw3mjs9gjq4YjE32YJ4fH8zZARqECw0s52hwvESDe40aZHZpsHDQEC5ZDiHFbQjH04awpWYIt04NIerHEM6paUrfUhN5d02yJJrUxmkStF+T8i+aCPuh7Js3FLeYoVyuHIrrkaHUnx/Kt86h/GkwjHj7Ych4DsOwWIrmYdxrHYbTr2H4amgx0VqLs55anIzT4leBFhzVIvmsFkNbtbDtrc0HS22MIrQ5fUyby2e1sf+ozXYZHdaN1KFrig7RaTrM3KPDH/d0kH+lQ91PHdyH6rLKUZdhbrq4xOhiVKOLwhFdtK7q0vxcl9BfunwaOpz4icP56D4c9ejh3KseTtmh4Wy6NZzfPw+n9OdwVM30aPDUIzBWj5vlemw+rofdAz2mq4/AQozgyrwRsHoEY6pGMP3sCE7fGsHLryPYqjYSD9OR+PqPJClzJA3HR/LbrZF094xEbcoo3rqM4mjgKMYkSJE9ipebRvGpcRRj34+idshoZpuPxsprNLXho3lUOpofO0bz/NxoDFpHU9Y5mlh1fWrs9bnlos+xTH0cftOn+C99RtzSp+unPg/GGVA/w4Dl/gZciDfgc74BJ/Yb4HfRgI47BpzuMWDl0DHk24/h8oIx+K4cQ0fmGHY0jWF66xgi2sYweqghMo6GGHkZMjnWEIWLhjz515DTHYb4DhhLmMVYkn3HcjB+LHpHxqJ7ayxez8cyS9aIqIFG3A4x4m2aEQM3GNFQb0R2kxEXbxjxv/dGLNMch4r5OI74j+NH4ThOHRqH/PNxWCmMp3HKeB4ynqA140nZOB71veP5v1vj+fh+POmDjCl3MSY52hinPGMK9xgT3GzMk/vGPPpizDNFE44Ym3Dd1wS9JBO8yk1IOmzCjgcmvPhlwkfNCZx3nEC12wSmSCbgWjIBg4MT2H99AiHfJvBRdSJ/mExE0XUi+SsnYlI8kRPNE3G4L+2/TeSohilrLEyJKTVlUpMp626YcuWDKd46ZpzzMsMz3AylXDN6N5lx+h8zgjTMyRtvTn6MOQkF5igfMEdyxpz2G+aUvzbnUv9JaI6cRKv1JJ66TeJH/CTMN04i8sAkXC5NYsJjqf5jEnsNJ9M8azKZoZORK53MsEuTiWifzM5JFnh5WfAg1IIXWyzYfcICn0cWyLyyIOmnBUd1pnBs6hTSAqYQETeF7twpnDg0hZSrUu7xFCQaluR7WHI+2ZKAMksi/rTE47wl115YYqlihe8QK9ZbWHE+2Ir2eCt+z7biWZUVrxqtKGq3YuVPKwxsrNH1seZwvDVtBdbsOmyNSYs11S+sCf5mzXltG0ptbKiS2NCVYMODjTb07LXB4qkN5Z02nFey5aGJLSazbfk93JbqOFskxbY82m9L9xVb5r6xpV3LjmmmdgQssiNhtR1vN9uRd9oO+5t2zPhgR72GPfct7Dm+wJ5n8fbs32iP/BF7FM/Yc++1PWXt9uxTnsody6k4J09F5vRUTl+Zit4nKUwcqJ7tIJ0TDqgWOJC8y4HYfx0Y9dmBLgVH5ox0pNPJkQV+jixMdkS5zpH6Q45UXHJE5bUjg384EqLrxFMzJzrdnVi4zInAEifpvHZi9yUnMtqcyNYU6NsL8oIEe2MEYbmCgGpBc4vA65ugwhRGu4B6JGQmQOh+4DwcegXNw6Zx1G4azhun0d08Dbm/p9F/hDOlZs5URzsTWuqM/F5nEu4688dXZ9T7T8dg8nQOBk9HcfV0HEqmo3JgOuOvTCfzw3ROK7pQOdYF3WkuKC93oTHfhXsN0sNbXFjb6YKO8QwaomagnTSDroIZKO6agcaFGTh9moHbEFccTFzpcnHluMQVxTxXZOpcsb7lytHPrkSpzsTLfCYGwTNh1Uxm5s1E9dBMJNdmkvpkJkmqs/ioNwsn21kMD5wlnSGzSMifRfaOWfgfn8WsW7N42z4LA8XZNJrMZsWc2fRbN5uc2tnonpvN6C+zmaHkRpKuG0PMpdXHDYtwNzTXuuG3y42Wi27I3HKj6Z0broruXJ7kjskcdwLC3dmb5E74Bnfqdrgz+Zw7Pzvd8R7pgYqdB/4hHmju92D8HQ+833mQ3NuTbi1PZlt7Yu3jiWyMJwPXe6K/x5MXNzyZ8caTIbJePBrihYO5F/8t9SI/zYudW7w4c9ILC5U5jLSdw+7gOdxbM4cRBXNwq5/Dq1NzeNgm5VW8WWfizU07b9q8vUkO86Yhz5t91d40/+FN7B1vvN57Yybnw3BdHwzNfHgb5UNxhrQe8qHluQ+VP324MtSXzRa+yIf7ElboS81BX3Qv+/Lqri9yX32pV56Li+Fc/oqay8+dc9l5bi7BH+ZyVNGPTm0/Ptr68Urih3qqH7M2+VF4wo+uG37IvfTje6cflfrzqHeeR3z8PEzXz0P54DzyLsyjp20eZar+7Dbz5xH+tCT5o/ebP8fv+7P5kz99deaTYzqfZOf5NM2fj170fKZUzKf+r/nsbJ2P5cf5qKkH4GUUwCkRgFNiAC7bA/A8EyD1PAE8eBPAcfkFmJsvoCl0AUm5C7CuX8Cqvxaw9/ECuroXkKIRiLFRIA3zApGLCMRiSyBvjwRi9SQQ7fZAdPoFcdo4iJ+uQchGBBGQG4RaXRBrzwRhfzcIM/WFrLNeiOqshbxdtJAjOQs5uWchun8txEhmEXr9FxExYRH5/ovojF5EYdYiHJoXoftkEUadi1hoHIyfTTC17sHsCwumNCuY9q3BcCOYpmfBSH4FE6e+mCCXxYwKX0xzwWIGbl+M9rXFVLYv5rVyCNkTQngdHIJrXAgXNoZguieE75dDML8Xgs7XEEYZLMHKbQk9kiXEFyxBv34JK/5aQtv1JUjallCmLmG9pYQvXhJqoiX0LZRwZq+ERRckaLRKUPssIX34UhpNl/LKfSkWy5dSvXYpx3Ys5dvJpbS9XErOh6W87B2K+shQFtuEcn9RKDsTQ3leHcqeP0NRuBuKUq9lDNZehuzcZdxeuYzc0mXM3beMQzeWsatPGNojwig0DWOPWxhT48KQ3RHG9sth0ncM45zCcvSNl/P7guV8Tl2OSsNyXp5czoAHy1nQO5zZw8PpPTmc9YRT5BfOioJwineGY34znOmvwgnUXiG94wqOzFnB3PgV1NSsYNu5FRx4swID+QhcRkbQQgSyIRF8T43AdFME0fsjOH4ngth3EbiqRPJQK5Jus0h6BUWyNzOSN79FMu/PSLLbInk1IIr9RlHYOUfR7BGFVUQUqiVRPDgQxeUvUST1i8bBMJpLM6NZtCKaB+nRZOyLJvpoNLK3ozH8EU2ycgwDLGLIXBzDzZUxBOfEcHJfDCv+LwadOzH81hPDRd2VDHRayZPIlSwsWsnonSuxf7CS959XckA1lpeTY7k+M5bAsFi8UmKxqojFsiWWCx9i0e0Txwe9OOLt4tgriWNqRhxlNXEoN8cx/3kcjz/GsUIvnnEh8axOiGfg7/HEX45n/cN46vquYvzwVbwwX0Wu4yp2Rq7iyOpVTN66in4tq8h8vYo+sgkcn5TAP7YJNM1L4ERsAnvXJaC3LYGYkwnc+lfKf07gcb/VpFusZnvwau5EryZx/Woa96ym/6nVOH9cjbvaGtInrkFfsgatiDXsqF3DqotruP1+DR3yiZzUT+SaWyKRwYlS75XIqd8Tab2dSMWPRH6NS6J1WhJWfklSr5JEU0MS/neTKP6ahPagtfTXX0vLpLVEzpQiZy2yf67lf+fXovRlLeoGySR4JvNqaTJP1yVzb1syXf9LRu5ZMnf6rIPp6+jrs47CJev4ELmOTdvW8ax1HRO+rENZLQWFUSmcnZBCqVMKg7xTCA5KYVhUCqdyU3halgIHU+huTGHe9RTS/0lB43MK93pSmKWYioN+Ku2mqZxwSuW6TyrGi1PRjE5FJj4V7/RU0opT+bg5FaOjqUjeppLTN43m4WnIjUvDdWoae2encdgvDcOoNLLi0zhYkcar7Wk8bEzj0rU0Pj5Nw+9TGkl90klQTaeXbjpnx6bTZpvOcdd0Tniksz8gndWR6cgXprO9Ip0r9emEHZDua0pH9XI61+6mc/5dOhrf0lFRziBHK4Mu0wxphslg5IIMLksyiIrN4OjODGqPZfDpmlR/mEH9uww2dEm5vpnM1szEclwm3ZMzuWafKc0wmWgGZNK1MJPl0Zk45WYSvyUTt12ZRB7J5NmFTJTvZJLcmUlJryxOqGVxdlgWYlwWVyZnkTgtCz3PLJaFZ1EYn4VHbhYpVVm07c6ipjGLHxez6Pw7i4XPstjamcWDPtkEq2RjPSKbPNNsYm2ycXbPpiEkm+Gx2QxLzSZnWzblr7K58zkbL60c0m1zqHDOQcY3B3tJDsnZOdQdyCHwSA7Np3OQ3M/h2csctD7nYCiTyx8DcpHVzcXDOpcHwbnYxuZiWJrL+n25yPyeS/C1XGpfSrWuXLwU8khTy6NlTB7e0/K46JFHc0AeHol5HM/NQ6Emj45deUw5mofSGal2PY/wZ3n49eSRN2g9urbr6fZaz6bF6wmOXY9Z0XoStq3nYZMUF9aj/d96Ot5L1zr5nDHMp595PvjkExWYT9myfM4n5nO3LJ+fDflMPJGP/9l8Fl/Jx+5hPsff5vO0I58j3fk4KBdwSqOA/AkFZNkWMMapgDtuBVgvKODekgKqMgv4u7oA7x0F5JwooPhcAbatBUx8XcCzzgIeqhaioFVI5cRCYq0LWeJWSExIIe+iC1FJLZT+j0IiDhYiuVLI9qeF2LYXEqxfxD2fInJCiqhPLGJyRhHHiopw3lTEpW1FKBwqoqmtiD1dRVxULmaYRjHNk4rJcSzmzPxibMOKCUwqJqy0mJhTxay6Xozmu2JWqpfQaVSCmVUJkuklhHuWkBVewr/pJWjkl+C1sYSe8yUMuVlC6asSvAeVctWglNOmpXTMKsVtfin+saV4VZQSuKsUxYOleFwrpf+zUtoUNuChtYEkgw2Em2/g/fwN1MVLkSLlN27Act8GGk5t4OnlDST82ECzWhkyGmU0mUmrVRma7mUU+ZchKykjNbOM4uoyYo6VEX+pjNB/ysh5U4b39zLGmW7kqs1GSpdu5FTcRlqSpX3xRpIObqTzxkZ8WjeyUqkcVb1ySiaV4+hUTpZHuTSflEvzUzkyReXI1pXTfaYcje9STrWC0RoVdBhXEGVRQZ1TBTJuFSxbXoHr2gr2lVbQXFtB/cEKDhyt4Nd9qd5WgcHXCgx7KohXqWThmEqciypx2FbJ2QOV7H1QSePbSly+VTJQuQo5zSoeja4iwqyK9qlVfHWtIie4isziKkK3V0n9fRVnu6p4olJN6IhqspyqqciopqipmsBP1dzR3ESA8Sb8LDYR4bKJFr9NhOZvYtr2Tbw4sgntPzdJfdMmutmMn/9mXiRsZmHpZoK2biarcTORVzYz8L/N1Par4bZpDRLvGhpialBJqOF1Xg0222qwelNDk2wtI9VquaBdi8SylvSAWvwktVxPrGVcXi3nd9ayr7UWFZ0tRBttoS1vC2ENW3h0aAs2F7eQo1CH3Io6JiXUUV1cxx976nDvqSNy0FaYsJXQqK1cyt7KzvKtRB3cSqBcPaYW9eTNrOdpaD1vV9Xz//ypUhg=</binary>
</binaryDataArray>
<binaryDataArray encodedLength="7600">
<cvParam cvRef="MS" accession="MS:1000574" name="zlib compression"/>
<cvParam cvRef="MS" accession="MS:1000515" name="intensity array" value="" unitCvRef="MS" unitAccession="MS:1000131" unitName="number of counts"/>
<cvParam cvRef="MS" accession="MS:1000521" name="32-bit float"/>
<binary>eNoNl4dfjw0UxRvSjlBJaYf2TpFUzz1PA9FQhH5IiVTKKBmVllGhKMlKIpoqDQ2lpYWkKLNECEWRN+TtH7if+7n3nHu/Z/CRDJJHLpCl2CrkZEZh/lgK9XuLQnh/M/xfLgVfcxUEl/GiYiiH+HWMKK9Wgp79m47R6y9I7EAv9I+Y4uXoa9pguB1CESbUw/HB9o+W9PjMB2gma5BJ2XVszjqLZQoqiBCwx8yGJ1gtb4aim9/x4yoP62w1Tn32G/D+2inqyzTAhkvzsPn3e+QJRSOOowgcMEX6ls3Yxi0LC6EH8N/9AOa/lNDw7yW0zMtxgv8lKeaFQttrsufXbbiyOJmu/HQkrSV51Db/KTJLliD1TTPW8J9D/vsQRGunYIOQFp65TKUTT25CuP4wbJ0lsS5BGffT/6OFZIQys9e0fOlscvgRhBhfTYgesKfC7yE0ILoClT9q0bwulbodX9A2/RGkPOmk1S1tlCh6Fv5+15CgbUkZfPdheTYRlmPeOLHiDg2uHbOqcVSlUxnz4GJqiWp2L4lkBKL312saanLBhX8qmJ25Gm/7JYmTuojUdIqxZyiU7IyeUa2SGO1aHkkL4oKw9fo2JJvfpPwzb7CvbiUetxAb6/oZCVEmOGqcgsQ9izFF2Ai3Nd8jbrI2Z/QI6W7aAlNfPyw3bIaMZhnNzODBqfKV+J3SSVKeEeR/rpsyjhVgNFkXLRpxUDrI4LJ5E/UFH0NyexXW19wgs6IocIKVER06Qc/8KpGmwA2DgTCanrWYnotOYzfUXIf1vGCKqV8EQ/UYbOfKwi9BdVzJksRXMwtypVuQEpBHqc9N+qQcj/ltzpiVbUDNCsF0f+Yh1O6/TJlB13H4sA06+jdhVtAIeRbxQcvtCN1PdoWT5UuIlj4nm9TbjGenAzQX6MA5+g411z2CYLE5Gp7kQt9+Fg3c+MGYVqfTn04pMmsapnIdX/yrFMM7h3B6c2UOXAKOM9N8c0kwaiN9+HmGNkdEoJq3g3SWCKAuRpltq73OnFrvDfVwDtvoxmGGZt6HRu9S2mq8DLERmQg0fA/vd6OMYmoX3oyr445VN3185Yr7N7ZhMGMtuP9sQriaKNT3mkP3RTt1CPbgKr8eki5rQ+DvLDbrvSY4UTnYljMV26PjoTpUD3GRMfrH1UMeO9bAubmQeShJSHPyYKR3sqQzVEQBPl+xp3Iz5qdkYuLCC7L0icX9whF6P3wGczbE47quLMo1Chj+hlZmzWY1pElfhWFKI17kV9JINj/iIwPxz7jMqtw9DbpbzoNtkmAkWwtRLqeP49+0Kf1RK7NUcJyEvTshkyNHeTZ/cbpdHloZj/FtLhecPw2Dw5eB3U0S1OCeR3/eNFixfA404nkB4p6ZZNahBp59ClSjYILn2EkJbjW0rzkFV9ym40yiAbz+JqLthD4cpu4kjmc47YzSp+xRPwRxp+Drv1Q6fsOdBgdMcahbBnv3/ELl7+d0+o4XBIb5EWKQBg/Tf2TuGE8Bg5no0ZWDkIo7hvIPIUg8iwr/U6X6u+tgfkYbD35fY2I8VqPJpQJ5/0Xgyb3D+G2+h6Lbqkip+haWwQO6T8egEj6LCuQmIFAYR2bpxWSrux7Or/JwxyIfF8xbSeKMGuwuzIaSVw1dNmvEY6f7+Ootg1jZ1xR91RlcdT4Q9HFH2jxtxAfm0Cm3aTgfeZa2SJyGsYsaviyzIuF1WxEtO4HoU3+Z3P2RlHS7BMznUOx8VkqrBmcgx6eW7N+pIeTqenhItcLzoR6ZnVYlkevSKN54AneWJIInSQh700rhLD8dqm8WwXGRE0ZaDCkuXpVWFt3AhmwH5LrZsPrfvcBmTmBuzg5aY86HV6f86ZumIauWwo3+oOlYWNmBAsu9xFzsoZTriQz3ksfgt1aE9H+LYG+cBA3XQlxuFsS3bhs4KrUz2SWTN2f+RibFr4v01MKpzEIRj28uwgKxL+jJ40Jr8HPKeXwJ9LUMSY0zsGHXU3zl5wbzOwRHLiozIUnueJbLB3F3DYT1iWPd79009000E69agSGlLDgJPMCgtiTrVNxIG49thPcGT0Su5gZHZB58lwaRlZU39Hj0J30tBwcHMzBbDbHi8xipdl5DVEcBFT6QYm/qBlBtRRxaXV+TZWMblOacw26dhdhXnkV84kKs1K4uanZqo44fguyS7HgIVM9DUL8ZWyCyC4oB/Kz5pCfublgGhlcGiWFn4SuegLzwHuTcUMfo0wR0ifOxpn0WeOi0gjafVWXY3DnoEpVHauRpSH2Rg++7dDCrfXGkP5E6ZSqQ8EEF8g3tuLFYE6WmMvR+QIQ9MlCI5+ZabJfPNeoWHCKROFmY8HVAQPQ7/dsWSmsVLZEjPExlXhdpbZoQa5vHy761tcejo0pYu8eRFC7I4NC6ACi+ssRG8Ri89+FlfdT76d7Ji7TjiSv9DjtHEZq+iKcoslpzlbqcVPDRWwESrxzwW54b2rUfmJGn6ljtb41NjbPZK2FFpBLNzwq+fY5Ns7IpJntyrt6faU/4UTySloJLy0GMV6bAr/k4gocFcOtvHi2zHsSekXFIf96LFRaRtJdVxn7P26gdWQ2e/BwkuG6CjEUHJN9nQ0HMA/7GymR14SVlyolT6Z8Genz6KP6oPofmjDDIHSgmL7tLYJzFwZ/+EcvTOPiy5DQq/31CrVce6rg2Y/+JanSvj4YDqw/jm5+h8foOuT09RtE3vhL/VVNovb7LiEjvJD29MSzblYyBJXxs/f6X+GLGhXYVHvbedg5MHleTwOtwYqJqEZPsjhQTO3Acm6lp3zuSMpDA3WvCSNZ/g9aToqj+JIVtRbFo4u7BmTlaeHn2DB5ZFcIrOJzoQhEstteC66Y+xH3tcOB6Imjy5z/aqQ6dg1qUFMUDu4OJGHa+xrz04qDV5g8d6I5HvMdfmtV+ExpGRWiJIaxvikfvp1XYefECdi7ywomiYFpl/wPe4fz4J5LKdJnk40vELbh9cYOc/D2SXr8QQbrF+BK8EEVS8vQwOQEc2RhSHH0OfhcG2pwvKPrwhKKL20mMV5EczJ7C2jmK5rM6aLN4QbdSszHEqYG58WFKS+mn+LEdeLitFx09ezH3fQPUfXxp0UQKNvmaYmDdZjR890canx8SusJp7Hc7Dd0JhE9oPD5vFGazs+Uw7dgvGrBLp4rvhlh73AIzlK4xV7SdEPpQAw1740hHMQz+IrmU638EJdnWKNHTgnjVN4x9M6YSnhDIxUpBR9MCNQ52ZOp0nl6FS2Hs3xUM8ETBY+Elq6rRM5StfI4sFy9Goep8ZFXzs/eiZOjpbBXwhtfg9lZrWqa2FOrGfJirOg3L9vPgsN8XknTsh3fhUzqY1QKPnAx8CPdEXXgqfq5SgFBfKYrt/OlD3wK2TDcfH4e+QjPiGAqVi+AmTOQ6qcf9Cn0QUntF33ZO6kpWCQ96fiIhfzee2hWQ78BcFOoVkXJJODuluYk2b/pJbqW8EG/Owx9dXbRdnI/q48X4JaBHR16x8JwXS7GjL8nXqwSD+atw5JYtNcW+p0/n63F0918UuKZAw+U0qUdPQd0da5aTfBvp63NpNJQHZ0s0ILYlDoZ/vBB2/BKOGwXgc9YSKA68wZzQWORFGVn5Zj3BcIsMXrkagyt7lOSMKuF4wAQRDZK038welj2D8IpywVYHZXZhzFwU81YST/EMdPr/g9r+BXRw/BXVLX3AqCl9ppat22F9q55ia+IQXr0Nlxdcw3w9YeitWQejB8PYfncXnstLIZgEcOB7JQ5El+FvUx5590yHXNIx5ISq0P0jH5E3yeom166h7cdFJD2ewPtfg7RM8xjxqvZR3eetiDRLwnsDM7TaLqekzbnQY+ThWjWLjYkJxLhfMozDyiD+9iWNd8XBltmNS/bGNP1yFtnW5WHO+yNoWVZMCvLdzOnlmbSlPxzv3W5TQckKiNnzsi87WxGf3kKL712AW4wzDY9epY0zd1LUf3aYJqfMbq8yZX+29cJ9/3wSlfWB3ddSup/xBGZDSnDIeUc92QrIGk6iuEsMDPaZIF3fm7I0Jvm7pJ/xT7eHQm862TpL0b4XTmipl4fu83DI93zAJ6sYiMzxJgfRp0ynzAd8jJzLOrbK4q6+OiQC8uHTsYQ46dwQ3pAAuT4dOFXIYeHiAOy61AzfNa4o2yWJikYeVn6kElyzCilj/CRtkLan89WWmMjwQU28DrbkuGJK33S8eeHHmgQeZjNPSuKt13+EPy9RPmCFnI8zcSyWnxWVrSeG40/d2jfopoEgylsX4tQGdeLsycBckSRWzWMJZOY4I6VBCB4rWknEfgmtuF1KrY0JWNZ2g465O4H+CmL7c03WYN5Pht/oGJK2RdO8YXF2W0A98V1ZjXkaloiezAazDDVgHb8Izn6tWBU8hZ16qJ0pXySBziOZuB5ngiKXJtoiYgG3wzkYD9yDYO9hsglayNaf12N/feKQ1pwKmiYvgDzaB7X0Gdhd9g/nGy9TgmwUVK/Wk/6X+2Snm0ligXcgd9SAfWUYho3eXRBTJkxhz5ObLy89NNJGqmoazkV9wfaXU/CS9Onp2jQ6OaQITctB0BRJRvahHJZbm8M6IxUfkt+ST20rM60ij24lGjJ6NovoYuteMn8kCCcTPwpd2ofg0yq4a8vHcoRL8EE2Gts3TiFL+yuYNY0bcrp1EODtRU3AAtypb0PVvi74iR5CRVcs9oknQ0Kqm2IFVchmYw5MClJwUGYXAscPw9hDkO5M5WZddUShKlyLkcosan+bRX+MX1lJdhjSl1WurIb5LpjMbqHeVQ6sB58leDUkSJF3mHxW9NHVuwb4Z5iKHcJdpCrtgBdyn0CcCqw/OwUFvT2UPD6BJ6af8VX+IKo3+SNF7yyqc52opO02jvMAngpH8FGpm7jfTCGxOQcw/fF01mZ9Cwk8DKGOiAYrkwNxkz9BCpv8SzCSOAeP722Gwg8lBL9bQnyOd5i4twxyZ3hCpbkZanoF5FEvwuopldHeaAUscLiG5bc1IPlHGjZ8uZSvpze5x0YMhn1mOiaZNGSvFZs8j4WC50FkWjjAw70A2i4+WF9agr90krK3cJOAWjiTNDOVAiJ+0uyAFYicthJRRzUg2MODm3/iIGoXh863H7Aw9jUZuMfhhwYL11/GtC1PBe/e1gOBE5PZbSFt8hBhF7jMo1BDPuJeGYKSkxOMo1sgYWoEHcy5iIqBIHw6fQqXf1nTibElWHcvBy/WHsLyIPVJ7lhIa7ue0dWnVhBS+oMa/2dI/x7FWKS7oGpSe5lnR0j+jRz4rXbTq94WaITmkHiaI6bNF8a8S7pMWrkiHLS2QGtyn9F10Vis50ftti5WkjtWMeORNRidSCJtSQmYd4qy/eMllKX/mplyTQQLnMaY1S+42N6IEDwJX0acF0dJT7AUFVOG6G/oWarP3g3FHblYHGOMmmddVHTYFJjk6rTEyyQhcBGcTn72VMw6RLRoIb1kkNleXsOcYU8w33j4MNMrnnx/FjMCGg8wY4cvdMuswOFWwDGFdvqd/xS8aya9F2CI4tAMhi/ICPscCmjGJhGo/UyhwY+ybGnfIxo86Uljf2bRPdNU/NrBxyq/4MLnwq3odBwj7oWPcNFnMyVa2xCPTCiUA5IwYTcV67JWob1uDENPw0khXoh8XK2YzGWX4D3sjwV5saR99xGSTy8Ff90VzP1zEKdvWMPGJhChSvwoNFBn90tycOjrTtz+qsk8XJ5PLndYFJjcwzO1q1A5wYWSkguYuzUXlnosHWi0gi/3Cewxqkd4lQot/LsBCjGrWFPex7RlWinqdh3H1rAETBmWRbtnMyVz5mNvVB4+6/4FnW6Aq8wt5u2Bw+R8YT0OKZXiZtcOqL3eBCuLnXSsKAiVPEm0TesP9fLZUVZnHiSeVJP2clVSEPElufxSMnyUjfXngnEw9zL17pRBz8+/VvqXXjMKilfg3i2KTUKO5JLej2vT3OG4NZPK9IvoYdFZlMGenCvb6LcWPzVdbaPAy4FMv6QLaufG0pvydgoSE2czMkXBM90JNjqukJTmB1fFFXJd+5K0VITIv9gAwuX7kfd1BqoaInHroRyb+i4Oe9ztcUejCu69fuQp7IIhOXky0jfHQLkPzJvFoFLyndR+zcfEkzCy7e0ljncLqUYo4942oPteNBUsfMHYZqtD9c5NvPqhCVslXZhbLcdD9x680BCjDcVucGt8RLbh9Ujknc6e8T2Gw4e7aPgbByNtwH7eBBzukKXg3nIr94k+nOvNpU1LP9FtfU3GQi2SmXVXCI3uHlRRVYnNy58z3Kwiwg+mUEVsEOl6K8FD7DUSRTZCQMIWamsX0bvatXhrsg6Sv81wXDAc6t8yKGatEboDL8Ih3wPjRdXkMTxMfiG3mIHDqdT5boT4T85Ai28JnCfzWaTwUXyuNCHzbw20uSKcvn1XhHVxOTHTZmHutCxaGWtNU6pOIdNED6Zdh5jUE7ZY3GYH2+e9dKdVGQkRvGzf5sVwt7lL0rdMsPRUHYkE3qTjOnao6pJD6soZjNd6guoOKyyVliXxpJuM3+lseI72k3bYSrCNT+i30AnmZs5J9LDGEKwupWtTQ6ihKpnyxS/Qj3drYLvKmxJ6VSmobTH2rDnGFPSX0tKXiUxMRy3lDbywWrpijFiBI7hk2k6LvZswukyM5sjMYZfn1tL01BXw3vmceHJt0bfDg7yNduDuTl4ciTzLLC1NYzgXQqjKtYHpVbHDr3lN1NomQH8f/6Lr/0WQ+4HVaJsWhl8/M2mNjCIruFGTNJ0v0cyh05i3bykZjuUw/QuLURjqS0+mC7FnHvDDyLCKLp86i+yaYfqacouW6PXTr2+vyd5sB6U9eUsrV9oTn4EfZmAubSs/R2GH5El2OJgZl7FAleBUvA2YQ7v6L8DRXQxLylnsdlel/8744e6iWpLld4O2tAxU1pmQfdUAWgUEMRHpMXn/JDGb082sX6qM1/8imDPm7pgYvE8SJ2fhe3MtWg6Zwf6bOGJS47Dopzo7sTqcvox9IwP7FKytqSf3h8lk6RzMqKbfwHOPQcwcCYOhnCB8V7yicp8qqhmRQF3AJyyyD8RQqz1lzOCidWtscPxaJf211ABXAcs8ciqheCaVDC69s2ppdgCF/WZ00leg+M1bOqV5GZEeD62OB6yECxeH/sNr2hjAhe+uqRRS4c7wG7fTveO1VvPVWPRbBDCcy0OMJZtOopb3SY3tJ8U9o4zwSS7cX7UE3TohlLQ6Fo0T21DdKAPHgbcML7cqroQpIFhjHUKanmH2gt0UqTuFrk/sJcXxFEjE5lN35wvG/4M+nT1ZjCSrDuZQUBIlD0pgo6M1OQ81M4alDozlV2nInOPD7wEu5IZsYuxmezP767qwQ+w3M3ujM7hHucjWaDV1yBUwAf1fqdVAASKZh1B4QhaZRp5YpR+B6iYlEpoSS7bjZcwzH2vM+SdCfX+7KVvqEmx4LXFdbh4aUyUZo8W7mF3sW4JrHj0KjkOZWzH4lNvIsHOMiZ/2iPhfqZPWl5kIelJOofdmILhXGsZbdJH2QYMazT4ziTtPoujWVCKXqSh/Hkm6XGKY77qGVjePM1JcjhDVOI+CmdtJ9NAX+h8e5JXj</binary>
</binaryDataArray>
</binaryDataArrayList>
</spectrum>
<spectrum index="23" id="scan=24" defaultArrayLength="1566">
<cvParam cvRef="MS" accession="MS:1000130" name="positive scan"/>
<cvParam cvRef="MS" accession="MS:1000579" name="MS1 spectrum"/>
<cvParam cvRef="MS" accession="MS:1000127" name="centroid spectrum"/>
<cvParam cvRef="MS" accession="MS:1000285" name="total ion current" value="5381769.20550537"/>
<cvParam cvRef="MS" accession="MS:1000504" name="base peak m/z" value="640.67944336" unitCvRef="MS" unitAccession="MS:1000040" unitName="m/z"/>
<cvParam cvRef="MS" accession="MS:1000505" name="base peak intensity" value="35313.15625000" unitCvRef="MS" unitAccession="MS:1000131" unitName="number of counts"/>
<cvParam cvRef="MS" accession="MS:1000511" name="ms level" value="1"/>
<cvParam cvRef="MS" accession="MS:1000527" name="highest observed m/z" value="1299.82409668" unitCvRef="MS" unitAccession="MS:1000040" unitName="m/z"/>
<cvParam cvRef="MS" accession="MS:1000528" name="lowest observed m/z" value="400.02600098" unitCvRef="MS" unitAccession="MS:1000040" unitName="m/z"/>
<scanList count="1">
<cvParam cvRef="MS" accession="MS:1000795" name="no combination"/>
<scan instrumentConfigurationRef="instrument">
<cvParam cvRef="MS" accession="MS:1000016" name="scan start time" value="0.425583" unitCvRef="UO" unitAccession="UO:0000031" unitName="minute"/>
</scan>
</scanList>
<binaryDataArrayList count="2">
<binaryDataArray encodedLength="7284">
<cvParam cvRef="MS" accession="MS:1000574" name="zlib compression"/>
<cvParam cvRef="MS" accession="MS:1000514" name="m/z array" value="" unitCvRef="MS" unitAccession="MS:1000040" unitName="m/z"/>
<cvParam cvRef="MS" accession="MS:1000521" name="32-bit float"/>
<binary>eNoNl3k4F1gXxyUkLVISsqUSiiTJlnA/SUhCihGSJJUkS0TZ18iWPWRq2qR9Mu9UU42a9n3ROiXTop1I2t7fH9/ne57PeZ77x73nnPscr77nRJX9OeHZcE7kSZ8XezXOC4v48yJhy3kx7cZ5MX/gBTHM4oLYlX5B/H3wgnjW96LYZ3hRzFp4UZyuvCgOd1wUClaXRN3aS+LEnkviz1eXRG70ZbGu4rIIPHlZHPh5WbSPviJaHa+IkNQrYtquK2KCxVUh53JV7P3fVaE0+prYEHBNLJC6LpoMrot5+deF/W/XhXLvdWFtfEMExt8Q+rU3xJmbN8T9bzfExJU3xfP0m8Ks4aZYpX1LnM25JfJ/3BJeCbeF1M7b4t2z26JD6Y7QCb8jAs7eETIqd4Vj3F0xbs9d8fr7XZFv0iJ0FraIGaUtQqu5RUz/0SKCLO4Jw6h7wqvqnpBquidk2+8JHY374t/Y++JV2X2heuq+iOi9Lx4ueSDcqh6IKe8fCCn5hyI47qHwP/hQ3Dd4JMZFPBIJhx4Ji/ePxCH1x2JP+GOh2PFYfBr9r2gM/1cMHfBEHEl5IhxePhH9TZ+K6XFPhdqVp6Kn86ko29QqXr9vFdEjnwlP+2di0ppnoq3ymei69Ez4+rQJ67Q2MfC0xD+1CSfN/8SY2P9En/f/iciRz4Wv93Nx+K/nwqnzudhl/0Lkbngh8p6+EMd8XoqJ616KphMvRZ3SK6Fh+EqMSXglzu96JfJV2oWMSbvYEtwudhW3iztX20VOb7sY5Pla2Ga/FvL3X4tjKm/EjolvRHLMG5FU/Ua4db0RTmZvxfe9b8WyL29Fmdo7kZD4TlxSei9czd6Ltvj3wmX7e9H/wnsxbcgH0VH9QaRpfRQ7kj+KWZ0fhYlPh0ip6BCLlTrF0YJOsbapU1j3dAqGfBJLHT+J99s+CffhXWLzxC5xtrJLHHvSJZQHdYv1K7pFyYNusa2zW9jrfBZZsZ+F7KHPoqVvj9hf2yO0XveI3/t8ETYfv4jltb3i9utecW7RV6Hb/lV4hX8TJ7d8E/MefhMzxHfRf+t3sUzqh7A1+yE2lP4QK//9IXbL/BT2a34K/aqf4u4QKSomS9GWJsXhnVLcOSaF7D0pfnySQl6hD122fTCL60NGUR/enuzDdhlpDo6UptBcGmNnaW4slUY/X5rwP6RxbJem9bs09mP7UurYF/3Uvsj92ZfPN/vipSVD0lQZHGfKYLJUhsWJMnTlyaB1Robf22R4M1gWqQmyNM+X5cB6WdKLZJG+KIvFE1kCv8tyWFOOE1PkWD5Xjn3RcsRnypFQK8ezw3JYdMgRbdkPmbB+bE/th+2mflzZ1Y8Bp/qxpKUf68fLozFTHt8geWLi5dlTJ/EmeaRuyTPmkzxu8/tza11/lGv609Dcn2mP+vO0oz92MgqYaSvgba/A0PkKaMUpILVdAeXfFcj7rsBmrQEoegxAefUAfEoGUHp8AJteDEBfZSDSpgN56TCQN9kDWbd3IHmnBrL38UD8ugdyZfIgbrsMomb1ILwKB5Hx1yCOdQ5CWXMwXZMG0zR/MBFxgykrHMzzA4M5c2kwAU8Ho/l9MA/lFflmrchWL0VcEhTRKVUk66giijcU6e1RpMxsCG9shzAxdgjNx4dw7+cQpIcqUWquxI/ZSriFKvEpRYmovUqcvaPEubdKmH5WYqfqUFJMhzI/dShhhUOZcXYo1t+HskFrGKEew/COHEZ57TAGHh3G0UfD+PpmGNsHKuM7QZlTc5Wpj1HmS4Eytw4oM+iOMje6lBmsNhybWcNxTh1O/LXhvH0znH90VdjtpMLCABVqYlXQ36TCh+MqzHutQrDcCI5bjCDXdQTmkSNYf2gE1udHsP/jCIbpqfJ6nirREarsL1dF7qgqXFPlyDtVrk5Sw89TDbsENV7+qUbNWzW8FNVpmajOtkR15PLUmXdKnYIPEjZsJPUWI0maP5KJ60ayu04Snx5JVtdI4gZpoKenwd3pGoyM0SCiUAOpJg0ML2uw5T8NCgZrssFYkz/CNAlN02TSDk38/9TE85YmC95q4qiiRR+hxU4fLTwitPiSqsX6rVok3dVC/bMWDiO0qRulzS0fbeqLtVFr1MbsszbNcjokjNeha5oOjkE6WMTokFqug/YhHbZf0OH2Wx3e9+hwWnMUcRNHkeg/iprkUexoGcW3r6OIHquLlI1E7rqYROtSmqvL3kO6dF/V5UaHLu4Ko1E0H41e7GgaC0ZzeNdovv4zmudPRyPdMZpUgzH8cB/D1VVjSN48hluHxnDs7zHs7JRo0FikLMYSGzcWvdKxPNo3Fs6Pxe3DWGb+GIvhcD1OW+oRtlSPI3l6nPufHjF/6yHfrccWk3EcXDCOi2vHcW77OFT+HEd+xzjOqOsTZ6WPnb8+HfH61NfoY3NCn6c39RnZrU/JAAMsdA04a2KAo6cBEVEG1ByWxLcMyBhqiP94Q3xmG7IzwpAXmYY4HTBE/bgh968aInoMmWM0HruV4+kpG49fw3gaWsbzp9oE7ptN4IbPBOqiJuBeMIH6DxMo7WfEHT0jLjkZEZZuxJN8I+R3GVH5lxFR94241WnE0z7GDDA0ZqWbMfERxiRlGbOv0piNB40ZdNuYO5+NCRsxkVFjJyLtOpH2KIkKJ9KwfyLNbyciY2lCkJsJOyJNSMo3QecPE/z/M2HSNxPKHCZRHjIJjfRJfPl9EpdfTaLqxyROGpqiOdeUyhBTrApN+dBoyvZjplj0mKJrOpkS18l4L59MWOZk3jZMRuPjZOxMzbByMKPA14yWWDNyGs3gmBnd/5lR0WuG3uQpmGZN4VP9FGb/bwpcn4JV+xTkjc0l72FOs585h6PMOVtgjuYec3rvmPPvN3Nq5KYSqjdVUmNTifScyvENU3lQMpXy/VMxvTGVxrap1HZNpWS0Be5WFhxMs2DoJgtKDljw/IpE9yy432VBirwlnlMsqXK1xOMXS36PtqRumyWqxy1Z0GaJnrwVd4ysqJ1rxeNVVpBrxZOtVvxxzoqWr1ack7HmrJE1VanWvCyzZscea+IfWKP72ZqZg2wwtrbhV08bWpfbYFZog1yDDYEXbHjRYYO31jRGT56G1ZJpyGyahlndNLKuTKPw0zTkh9pyebItJzxtue1vy5sYW14V21KzzxbpO7a8l57OYt3p9LOezpCl06nPkGjrdPYcmc6Ajun0jLbDATtsFtqxeLUdWVl2jNhhR8sfdshftWN6ux3XvtvhO9KeA0b2lPjZc6jYnsuN9ij/Y09gqz0xQx1INHYgxNcB1UQHoholJ/7tgPR7B2xkBOO1Ba/sBa2Rgs4cQcluweOTgp7PgjkDoGgCnA6FxgbY8R72y83AZ8gMVI1m0GQ/g+DFMxCJM3h7dIZk7s9A7+MMCmQcOWHjiHmUIyqFjkQedGTtbUd+fHXk7KCZPNSfieqsmXwKmolZ5kxK98+k7cNM/pZz4pOhE1YxTtxIcWLDRidKG52wve6E0QcnnEbMwnbSLJ64zCI4bBaPc2chv2MWlldmEdUxi28DnDmn4cw04YziCmcodMaywpnjR5xxvuZM81dnrExdSHJ2IS/Ehfs5Lnzb48LuVy60fnOhRceV5wtc6U1xZWidK+kXXfm13ZVchdk4Oc0ma9lsLEpmo3t6NifezaZZ1Y0GIzf2+7ghv8aNKYVufN3phsNlN8a8cuPToDlMNZpDr+scrq+eQ+rGOVxomMPZy3NofDMHLSl3lqq7kzTJnYNB7qjEuzOkzB27q+4EdrqjMHguNgZzuWA3F5P5c3GKmYtO2Vw6d89l5/W5jHo3l+NyHhzR9iDFyYO2EA9k6j3oe8hD0h8eqCh50qDviYqLJzGRntTleLKzyZPAL554K3vxP3MvfnXzomWhFydjvBhT5IX6bi98Dnnx230vLLu8CFCbx1lziYLmsXv1PB6WzePJ9nnEn59H5IN5zJf2JmqUN3qG3vzh5M2xKG/cS70pP+7NnlZvPn/1xmbsfKzs59O8YD4D1szHJW0+jXvns/L4fOJvS3Jf59Mjv4AYpwXUrVpAStYCkmoXoPFiARGyPhiY+5AyywfzMB/+rPYhpNmHc499MP3gg2cfX56M88UnwJeubF/Y5kv1FYm/8CWkzy8kGf3CG4dfSFn0C+WZv3Cp+Bfsbv5CR9svGMj6YWjgxwo7P6QX+FGf6gfFfpju8eN/zX68eOnHzDELGem0EJWlC9FLXUhG1ULSf1/I7jMLOfZgIQ1vF+I/yJ+HKv6Mn+hPiJs/3mH+JNT7s63Nn4Cv/jgYBfBpZgDnFgUQHh/Au6oAzA8HsPd8AHqvAzg5MZBu20AOBQaiHBOI445Agk8EYn0rkJtSi1irsYiXBov4y3YRhssW0Zu9iPLGRchcWITx60X06RPEI60gityCSPANoqYoiGM7gjiotRhFq8V4uS1mdehiepIXc3LvYvxOLeZ162LSvi1mj1owz0yDcV8QjGVkMPuyg8nZGcz3U8H80xlMmcwSHo9ewkjnJbT6LuFZ1hK0Dy5BrWUJXq+XINcvhJ/aISRYh9B3eQjmiSF82RrCwt9DMHoUwuGeEL5OX8ruJUsJiVtKRcNSSpuWsqVtKXlSobzRDqXJIpTpXqG0rgol7lAoaldCWdIeyguFZcjpLOOM+TL8xTL2rlhGcuUyrh9axvcLy/j7v2VkyoZxSjuMS/PCSIwOw7UwjAm7w9BqCSO3Iwz/vssJUF/OzlnL6YpZzu2i5TzZu5xbF5cjPi8neMAKro5bgZvlCtoCVrA/ewWb9q0g8dgK+r1cgXzvCnKGriTKZCWvXVcyNGYlddkrKT64kn5/r0Th6kpCn6zEbkA4qebhFM0Lp3tlOGbJ4SRsCefqyXBMnoSz6Vs4zRNW0TB7Fb/FrkLqsETXVqHftQot3QiuWkawKDQCrfgIphdGkH8mAvunETh/imDm2NWYz1hN0KLVPNi6msn3VyP1czUZKpE0jYpk27RIVvlGYrU6kpxtkZy+FsnI9kjJfF/DeNM11HutISxuDWMK1+B2YA2pF9ZIajaK4epRfLSMosMrCq0NUWhuj2LbkSjirkj4syhOdEVRYhTNrsXRHIuLZmBVNEfPRFNzN5p/vkbzUT2GA2YxmNjGMCEshvc5MfxRE0PB7zHsfxCDTmcMYzRj+TwjluSlsYSsj2VvYSwu+2JRPROL8ZNYJsuu5aTnWjKC1tIvbi0VZWuJ3ruWqo61vJ8ex/WVcZzfFceTC3EcfxSHWlcczlrxbHaL561XPE/iJF4bz77L8ajfjuduZzyhxuswClmHQs46/tm1juEX1uH1fB05xgmYT0tALTgBGhLIOZvAhNcJvJFKxG1UIu9nJuIblkjv+kSS9iYy50oiZ5TXg+16ZH3WU1SynvDj6/nwZj1PBm5gtd4G1jpvwCNxAy5lGzBq3EDahQ382rGBmBFJ/DBMQtkiCRuXJBz8kmhOTiJ4SxL6u5Mw+SMJ44tJ7L+bhO8LSf5LEmMMkqmblCz575NZtyKZpoRkzEuSKd6ajMzeZJqPJpNxOZn2l8kk/0ymUCkFh0kpTJ2WgoxvCvtWptAck0LEphSStqXgdzEFtTspaLWlcOlTCs8VUlEZmUq9WSrWpNLlk4pUaCqG0anczUgltCSVC4dT6T6fityzVBq/pNIsncYN3TR0SOO2WxpBAWmsDU2jODkN3WIJr0lD7Xga5afT+F9rGurv0ijtSSNVNp3WgemEq6bzwDAd1ynprLVLR8U3nd6wdO6mpdOSl07wznTqDqQz5q90rl5Mx+phumSfSueSTAZaihlkjMmgyTSDcyKD3+Zm4B6bQVhCBt4FGeiVZ3CwIQPVkxnI3M3A600GkT8yaFfIxHFYJi3jM3lplUmGTyYegZm0rs6U9FcmZTsymfFXJgevZtLWmsn97kx6FbMo0Myiz8QsHlpncW12FhoLs2hYlUVkQhauuVmEVGdx8a8sPt7Jorw7ixjlbN6PykbKIBuzKdl4uEli/2xuRWRTmpmNX3U2doezabiZTeC/2ch/yObT12wslXKQ1c4hbUIOqp45RK7PoTUrB++iHGxrc/htbw5HmnIIup/Dit4cYpRyeayRy1jTXJysczkrchk1N5f9y3O5syoX13W5fC3NxWhbLgVHclF/mcvF7lxsFDaSob2RZRM3EmK5EVOxkd5FG+lZspEFqzcyIXkjq4o2smP7RiyObMT51EbiL2/k97aNeA3O45t6HudN8yi3zcN2QR6zI/IwzsyjaHselfvyULicR/zNPGSf5ZHWkUeMVD4nFfJpGp5P67h8Iqfk02iXj6pLPlrLJDwjn9NV+bjU53OnIZ/Mo/k0PMvnsdImPHQ28c52EyHLNhGcuImX9Zvo89cmCp5K+LtN3OpbgKNigeSuC9BwKGD/ogIC1xbwW3YBWYUFtDcW8O5sAQqvCpDpU8ipgYVITSkkZUYhFj6F/BtUiG5EIaVFhSw6UUjog0KG9haSNbSIHr0ibpkX4eNWhPuSIk7HFiGVUIR6VhFDCotY/1sR+X8W8fNcEbk3ijB8WIRbRxGLZYvpq17MYtNi7ngVoxhdTFJlMWE7i4k4Wkzl2WLcW4r5900xLwaXYDG6BO25JVxaU0JOUglSVSVo7S7hn6YSNK+X0P2yBNu+m+mjvJkcg818c90s2cU2k5a2mSX5m2lt3MzCfzYTeG0z9d2b+WtwKebKpahPKiXZrRS/oFLWR5VyJ7UUmTxJXF+KW0MpZ0+V0navFI1npTj+KOWEdhn6JmUkuZTR7VXG8uAy9qeV8XRTGb3byph6u4xzj8owUyxHdXw5wVPKSbMrZ3lkOXJJ5ZwtLse9spxnB8tRPlfOh8flNH4op6m3nJ9DKtBXryDMuAJblwp+9a3ANaqCxvQKtKorMDldwY8bFSx/VoF8ZwW3+1WyfnglJeaV6LpUory8knVrK/EokrCHlei9q2Rl/yoURlbR41DFPZcqLIKqcMysoqa4ine7qgi8UYWUWjW3DKrxmFTNr3OqSQ6v5mBWNX8UVuO9vZr1+6o5eb2apIfVXHspYb3VtGlt4bPrFnYHb8EjbwuqB7Yw9dMWvH5uobl/DdnDavDQr0HVvgYv5xpaw2vo2lBDaH4N8btr0LtUQ82DGj68qyFmTC3NFrXYzKzlnW8tTmG1nKuupenvWvo/rmVWZy1ZP2oZOKKOYWPriDCuwyamjvrSOiK31ZF3rA7n7joyhmylj8FW9KduZclciYdsZXfKVq7lb8V581Yaa7eSc3ErCt+38s2pnoD4ev4PXNs0nQ==</binary>
</binaryDataArray>
<binaryDataArray encodedLength="7532">
<cvParam cvRef="MS" accession="MS:1000574" name="zlib compression"/>
<cvParam cvRef="MS" accession="MS:1000515" name="intensity array" value="" unitCvRef="MS" unitAccession="MS:1000131" unitName="number of counts"/>
<cvParam cvRef="MS" accession="MS:1000521" name="32-bit float"/>
<binary>eNoNl2dYiA0UhtuaNLSTigYRkbJK9Z7nTSkZmZW0FEkKpYT2oDSkUtpCQoOGJpVCpIxoC1EiQlFf+Pw91zk/n/Pc91SsInoeK2Gf7Qnk54WAmZCGUVY2dpdeJ5eCZEqdG4iw5ADsKRnFjY1NFFtpx/oWfGXedMiCUbqG9I8Mmp9do3l9yagu2Eoj93XRyhMG8SVbIF7vxzS3RiKtJYbmSvPR0dkJWKkewtRXp2P0bjY1bAlH2zY15CTnYsKrAp3jWfB8FceKqQzQ7mhV/GwVYTnK+sh6Xzr5OCXSJfUm0rvxCOvk42lxgyuZ75VGz3YPTPfYgXjNVHgVczBjnz8wmlJdtPLZEzp4Two6Vnr4KX4fz1YnoSEngbyVq8layg5Kgj8xI0YEocFfUTqxmf4M8bDWD/yhKBbL7HSZhpGrCcZLMm3ZXoODaF/JheCjq/D7jji4JqyRyyTRh11KTN8TPzCimdS+ahpbkbEXT4X6GS1rUTzJWEsMNKEmeI+G88PAVdlLX9J84Bdiyh7I3Y/gqXQyUY3G3f+KifJHyVZKnP6UVuAv9tDoz0DmgtZ7ik/6QxobV2JYJAU6i2Rhe4sPU14svhWso5v1SdhrHo3OyDlYMbyBRLINES0vR8+6JPEfzwbELPxGCZxhMC9spvdBmTRisQsfbu2h2RfSID4oALeSIXi8eUea237Q6JqDUD0Zhuurv2L24Dsa2NZIOuGfaJGlNAxLEqk7PAwP75SiXP0sbAaUwffuFfN79gTlW/Qy1jmZiGOt0DE3j7TjmuHJvxAXzquQ2QYhbPIqhcPgObx1DIfCrcX07JApqfU3UN2724zW1AVUHTGmNZOtxM2jTcsWr8TnbkmMiSqwnfFJyEhLRN00Yby9ao7j8jIw/3weiWl9tMingLjlRNj7z3UoZ6MCVnCzCFwhjVJXTfrI2mD/i4soEeRjF/m5QfdqNziWJyHJexr4Y3xR+eoCUzK9AQaGkdBqjKad+41Q+185aXLvohPdIRh+zEMi341hdBg4lpZDl2VLsOAHF1UftERKYBx4OO/SzReBaNv8l04/t8FmPx+aOxoP8WIh1rAxCON86ajltUXbLAVWzf0YjNc0UqfaAIksiEf/tNvM+YLj6Pw+l1WMuAh3/QtIG/CFul0AFUXUEKsUj2E3Dcqiu/TsvSm1ibai1LrH+HmZBKs2Nkw3279TwSgv+9PzJPM2MwjlcgKstLo8Vn/bRdb8hcirM6Od5uFw4cwnqSss+DcowUAghAIl91GErxzTmiTHmGcIIkl3yNh/BkHI8w7lhgnjvecM9nlsDdQenEZOW41x+/omSLbxYtrrreDML8YF212wsW6laToE6ZGntHY3J+7LO0H4XThS935hAiIDcFxFk/bZ9aHmej09Fudj3T+Iwy6kmDYkSqLw6DSW6/pbyszaBNX3GnBQmU4Nq9fiUtRC7D39HVNnPOm2qjFWjYmDPy8GCzRCEZvgiGcKgVD1VqLt0Uvo4rgT+OMrEVvnTFYJlZRS/gjOw7/Jg7lP42umUQ7tYj3qc8jo7A52Ub8K8t8nQZRcaeyHJ5LdysnKQJS+307GAc2LuC98CE9e9pCa5Vn6kMiF8zsOwNH4K2asUaGOXRuxx2wpMmTVaGSWHAXFTaegL+UQUVSDxs2lzLEOVyi+KaNHv5VwXECTRHv30dD3dho5m4cDQfK49k0JcpLhcFeNZpzlFNG1wAeugytxifcu06YXSdO/3MWJwkSs7zgNO85qCu6ejQmrWXiwrwYSrmewTE4eVTwhNOymRda3BXHyjDibLOGFee4GsORMhN3IY+g6vaBQWWt0jqbSejEDRLdq4szBDLj+KaC/zsLgXemAfIXlrOvrEhze6QqbGeU4GR6MU4NXYPtcFwePXcEe/cd02tKV/rYbYN/ZrfD4tIGVvNGO2hgOmMo0Y2ErL2J4pNh1K3NxVfTfXxJVpwU/HiB4tQBGL7cb28Rz40iGPvGlZ+KIXgKeKRXQ/UO8KDsZTrLOo9SxRwM++oCesjmmjw3gSfhqGPGHIvFpOL0+y0Di7BLoujfQ3c0crDI7Sc0965E6PQ5Udxv5glwmL3NkWI1RAZOwqWNsUc8QxgXL4Hb5KV4PcrH6VRHoe9GAyqER4j/Wj6G9UnifOwdb/lzCzKIG3PQIhYVrIHLqIo0fD+ow3RUVcN7CCWRysrJdfnjo1gG1W98hOXIB8flC4Ov7RRfXxGKjjAUGHBORF3oYSw83I6e8kLJiUsHNV4qTTxZDeKswBGaHYdhUCW95qoxXzIuCuFoN/fd4KZyCT1PzOSXMWkhkWnIU8kpVUJe6S7Fye8D3V5KdPHyajPizoHzEER5rqxkhixwIdJ3E5gPy+FxjTzvqxUiCcQDH+xyoCZ9Cq5YAqsPFKW7cD+z2MTqqeIZS3LmheoWTNiZYwWdCml0xt4oumEji3KUyGguJo57OCXSopOKtfjyibIKwKCKame1gx0TyLcUxLi90KSbSm09OCAnOYpy+T9C34xFYktNNRX8OQC4nFZr+Btg1Xo2xoVV0uHcehqMCUDdfAwsEzeh18QHsr3+MpH5VDB7NB6f+farQC8bJTcqoGpvLJvRVULFRBxPVLcs+sQ6HbLo7MgTOQzjkF7m2BENmpgj7Um4Qj57+gnvpMK0tSoSBUAql157A9jEW6S5ycG/wRIR/Arirg7GsOgwhH34R37sk5grXv6YNCqXMohTa97iNmmU7SDgqED2DJghsyGBsQ0uQEfab1v2xpUDea1j65g1N/vRGDJVga2wblq7Up8JAMVbDnx/aN/SgbhxLl3YKsGGyoli1rhx1byzYvEAZbD5jQvvSbkL/RAaWfJPALHdJWmh9B2M7+dFqP0JqamdQI+sCPZV2/H2dRoJSN+ElcYr5FdhNw35z6eOdQihl7UbM+F0kFCcwW9YsJjuzO1hRXMXUPn+A8YUhtDtjK+rnhED9cisF26+AhKo4LPSPIX05L9SsUujQXREyTusG35+9mHXsMdYKpeGcQw2E9i5GxZY6ZKye949Tipg5ywuxWkIXV//kMvJWiqzyMWMYvryM5s2S1JaXTAa94Yi6zIuXPyTg9zUdu/PaME88EwdcM1DlNpdqLdKg/Y4Pn6wbSDh/LnFMWmGdRCojXZ1Dn9UW0LOkmWiKPoU5+d3wzrtFveI8UKqNw+KFPKBZlUg+1kihzSmIi/pKMwIP4Nw5P9rreBoFy+eQppMYWXl24sM+A7hnp8C0aClcGq4xB/0UoKe4lRbTWZJXYMFtJY7aW4F4+0sC+xztUWoTSpZuemS3PoH+3gqF2+oBtA/VQ1dnBMuaTNh86ODnCy8S4/mGG9zu0LxRiIe+//KjX4q/xuewqV8d37+Okq9hHpJnfqWNkZvgodXEVPb44VGIGesSGoeTtfPJtPkOxGO/U0TjDlxpPg++1BVg/SOx9nYI/HZK0SUZSew2qMAI4/9v7yedt7mKkjottsI+HTJLCuCy4DTN0nAkT7NkeB8uw7fxKAjPHWUsdvxEudhdTP52ZAY+zaKmcgE2Mn4hEvP54FN1Eb4UhzMml2H/sA3PdFWhw1kPjzUFpHswG0UVpchhO8h++wGo/uZj/375AMtXATTbaZiJKWgjK38Z/GjrRNfRMzAaKqDYph56cdITDgcSkGi3g+EWeg3UsmiVy6THB0VZvwx9CNTys/rRJ7ArLBkt8TdJYCgeX/Ir4TE7FNx9JlS3ZZxpCQ0gkafi2NSqQaLV6/DO4jB2S7uCaxMn9uSfZgTP78KttGFw8+RRlmIyfOauhlDEB/Bt0Mcu3es4VOQFj+qZrGryEPrfy8FEqw8d6wJJb8NCOtk5Gyn9J6C36QWNPO5B1PODCF6bQiZ2qiTp3Uo+iUugPBJO87bvwkSRDfbU38PLtzqYpTGOMI0lmPmzHcv2fsH1gTDYjNzEJcsOBAvMZ3VW9YKn0pT6XnOzT/Py6KzlOdgsvYxeuZmQF42iU7IXKJezD35XDmIFrxVuC81k69Vm4FGOOAJMWQp6OQ+Llf/dnQHEZFvRMPGQ5vfdI79oA2R/tkNAWQHKe5PAsWUtnB9cgPVRYdZqmjd9UEqFf+NXpnoqGxKTtWT15gNxNz3CUWMtmuLcAkdeFm43s/Cyr5GqMqygryeMIy2vkbT5AT3gG4dR6rx/nPKLpJu4WffNbrS09zEzOlXGfha8TGsa7CH9RApf/mUmsXMR61T6FmuFi7FrfQzEQsyQPjUHYZfLmaDPgzj/nzacJ3dj+amXiGniYO1DOcCRw8EmrN+GoV/qCHovAoPBudg9cYWa88OREZGDQLcQqE1awIhtx6DCKhit+ze/Qoh4YY/nBbpkVrYAjgJFuJu9F0cCediljakQeiqMHTX+uFPshBPfemmJuT62VkYzz26EwuumObpufEbxPl52QCGB6qQL8Vk+Fxeuc7MxLtZQs6uC7ChL97rCENQXQLX75LEoIIC1V7Nk6zTCMcN/A+6REtT3R6PDN5dMcwXYk8Jm1Oy2Bra2tShiyojfNgg/VtjDpUoQJisS6JXBJbxIi0B2HhcWs8qIkIqhEKdQDP3NgvxHQzwY2EjdWQsRN6nLWmtNp+UXfZgFZV8pbOY4FuqZQDvXCt+mZoM/RAaNncrE7vtOIgs7Sa6KJePmD3C29UFYgzy78noI3ZGpR6pwLs69VMTqthFUarmT1R5+9r+DgVRopMge2L0Ogm03wBf1HWe0EpEi0UHFQQfYNZeNYd9fg4INffAPy0P3lWT8OPeDsY7kQGOkHkaTzsMk5y56vl+nxdzt0PFuhCKbhEr1dCpOjUOzny/EGt/j59hF4g0+SKkVUqyQgiK7YqqTrg4bYud6G5IpdgAploL7mjsSr56DTKseElqC0GXYANP1ifA/kUATz0KwyPQRPXyuj8wt36BjP5eMPEbgtz4FE6Uz2Tdil//1hCJNBodTvPt12J7NxbqEM+QhOAe5b/poJHUBOE/bk+p+UfZBXyTqHZ9j0AXoDv+LTxntxiPVjxnLgi0IN9PAcGUBYxiegsYSM4xarMXE1yXwGLaC5jYBTJ6KR+MTaew9NkZlvVxs/k1OZNXfgeLaAEyPjqNbLTkk/dYbX1tOgsNUE4rGhRiZVQF3cxtGymgPKqui8DzKAg6bLqGJq4MucVpifksxfszURs7cWuQ2qmFx3i84Pq+Cb10mzRLhxQ5RUcTfbqczm6fAU/+FRK9VEm/FO8p1l2X17VjIeb6CpXs2wuYvxI16VdrQHoi4RzVY2qeGa7N48EieIOFfgZbHp8C1zg22125DPzMcO5dFYvZnVazclk2GeeJoOpVHF6OH0NJbTAXD6Uxm20o8KQ6kxrrtsKsLRY+OHj742qHL9xW8L83E7wI3qshaiwzPnzjyuor4FIzYuBmGyO3+gLg/V6mCfzuO6H8jx/0BNM0nlYZ6VBCpq0vbooModWIGWzFLB6d2TNFu80vYYHSQidq6kExX+iL8ozHy/+iwjTKZ2FdqhoLMtXip1Ef9deJYVavOLuXXwVL7l2CqfSBjfAxWrw6R7g/C/fmj9LB8EL8fNuLSLS30ctTjps1FiB0qpAOcufT+RhBtb3DGXs40HJF1w0W5LzRLNAFWEfLgnW+La66htHPwKe2eIJj6noC2+U3SdZZnC8/94xauD6hp9YKTSxRs/xhAoTqTsdnhjHLOR1iSe4EOt/BR0+EduBprBC6v69BaV07d3o1UfSgLPCuDmHCLOty9lYRT1Z7kHLUZYw5+sHkpyvoGVDPVmutRGzXOuPBWGbv7RGKFvzcujCZhfrsIyzH/HMJcY8D5+DpWcFvSoDkPa3XcHgvURSDcJIcXCwyJy4eDVUn6Q82qXpTSfQ6dMTvoSV8LBA7246V5EnZZqiM75DylGStQkXY2WU5PJfckSzp90YnyeRWxRjcBPRvMwT2YBceYcDofPwlrhyGIlGpB8mEA/v5lULBliDbqDNP13CkmTKWXdohXYqD2n2cHypJv7yFgIoUK85ow9U0PfGYicHTipnUF1fCM0KNGvGA2XZsJr14RyP6QZuEpCt/oUlhJPGS2bZJgNzxLR4NkMszziom1+ElaZVvw39XnTM+7fia7yx0KYSVo7tSCu14sbUzlYvQN6uj0tnuUofaPWepSSLRmObMnbRt2ZuVQ8xtOEhINIFVjYRLMaTc2nFtJd/iuw29OL6PYwIXd/TPYnEJX1PX8IB0fVXyuaIaDnCTsTpmCqRmjeh0H2F+cJK5XirSw2wyqJfVEx7OY1SdHGPn5vcyWzX1kNfCbKVodgxVTYuBIcqdvXZtxMqwKybGrSbsuF4bymUg+n4n+oOh/Pp4B7atOVIBeXBF9wtiYd9PQLDGErwojEfUB0pyuQ5k5E8zZSR7K8htjjleEoXfea5KzvUw3PNVp7WARmf6QoWMDZRQ5OQPq046Tw7kGGhOvwt3BdXDzVoGc3Tw6tqeW6kKrma8admgsKDOO3JCOjpZXVPT+IO4c3UR/+lsY8xvNTO8qTnLpeYbxOn6cd7uFnrcmtOhUF92+Vk5Jb9NJqWIdovhmQrKrCCnvb5GEWSVsT0yRvagypUnmIzECYHr6IdH2mazM9Zlbnhr0+54KPjyQhmWuAyl79zPyzJBxdOc3TOrlg7fhMkziPtH96Rwkr/2GMnf/gqGrD3Fqx1PD8+MY7VDCe92rEGh/Tbe3nWWa1qzC5usu4C+9jVOHw4lxn47z314xYhczKVSEYbLuukGlRBgZPHx44BFLoemczMnxUHgLSpLyJxVyVlBF18PFlNdyFmvFV+PS5FqYJe4hX+k5tNJYjo477Sef/gjM2aOLXWZisHqmRV+tRbBebZxx6PyPpoK7wDvdm2rfezGyN5TJ3YJBxBdN9DxbQw9CHOmRWhr6OxdgzpEQhJSUwV5zGmUqm5BvTSWcTcvo1aunNJ/7IwmVljBZASlgnG/RjSsK5OVZhZqEHLIp+sdZmop4p6SOcxmy8NmWTMvPRFJZVzT883XwVk4anuqZ6PjOCyHLzXRCNJ8qVt1nzr6LgpqKITrZWPg67qeRbG0IvRFE4+ly/K05SyJJu5C7bB022ahTR8YgbbeuNl6z3pc+iS1nVPJeU1CQG5xjXXH8GC8qu/qowGU9RKu+YMLsHgVv3ATdIBEoydXQMjyk2FQdKDWewvF00JhML15vUKY5foUQ1lNGV/Qv4hbei/3Hf9HnGTeYVQ3a+DhbFfu6RKhtnhRt29TJTFv6lB5c4ke2NB8JpFwl1Y8b0bhqFZyevGN8e3gx+9tZJqZkE87JekCc347cWzgopkqU9t37TqUFEpS5wheqe1+RxkQ45u55S3legxTbXMtUOkuR48do2Ej9oYLHFrS9vIs6dx6lj8IzSbxuId7MlmFGEgspw7+ERsY+kjX/PeOsf+7INWZDCs8HjBtnZ2OqJ4BOzEslp5AWyhPkw6Hr0nC+WUC3lqXQuNdp5tVgPil8dqDaBD2K3WBLWXN44XKAyMCwAi4PO6lteS50XPZDOySQZIc+M7nsPMQt0Ibcons0KR3B/A8uqJy4</binary>
</binaryDataArray>
</binaryDataArrayList>
</spectrum>
<spectrum index="24" id="scan=25" defaultArrayLength="115">
<cvParam cvRef="MS" accession="MS:1000130" name="positive scan"/>
<cvParam cvRef="MS" accession="MS:1000580" name="MSn spectrum"/>
<cvParam cvRef="MS" accession="MS:1000127" name="centroid spectrum"/>
<cvParam cvRef="MS" accession="MS:1000285" name="total ion current" value="331335.04362488"/>
<cvParam cvRef="MS" accession="MS:1000504" name="base peak m/z" value="329.29290771" unitCvRef="MS" unitAccession="MS:1000040" unitName="m/z"/>
<cvParam cvRef="MS" accession="MS:1000505" name="base peak intensity" value="57954.08593750" unitCvRef="MS" unitAccession="MS:1000131" unitName="number of counts"/>
<cvParam cvRef="MS" accession="MS:1000511" name="ms level" value="2"/>
<cvParam cvRef="MS" accession="MS:1000527" name="highest observed m/z" value="1089.70007324" unitCvRef="MS" unitAccession="MS:1000040" unitName="m/z"/>
<cvParam cvRef="MS" accession="MS:1000528" name="lowest observed m/z" value="200.69801331" unitCvRef="MS" unitAccession="MS:1000040" unitName="m/z"/>
<scanList count="1">
<cvParam cvRef="MS" accession="MS:1000795" name="no combination"/>
<scan instrumentConfigurationRef="instrument">
<cvParam cvRef="MS" accession="MS:1000016" name="scan start time" value="0.441233" unitCvRef="UO" unitAccession="UO:0000031" unitName="minute"/>
</scan>
</scanList>
<precursorList count="1">
<precursor spectrumRef="scan=24">
<selectedIonList count="1">
<selectedIon>
<cvParam cvRef="MS" accession="MS:1000744" name="selected ion m/z" value="640.698" unitCvRef="MS" unitAccession="MS:1000040" unitName="m/z"/>
<cvParam cvRef="MS" accession="MS:1001141" name="intensity of precursor ion" value="35313.15625"/>
</selectedIon>
</selectedIonList>
<activation>
<cvParam cvRef="MS" accession="MS:1000433" name="low-energy collision-induced dissociation"/>
</activation>
</precursor>
</precursorList>
<binaryDataArrayList count="2">
<binaryDataArray encodedLength="620">
<cvParam cvRef="MS" accession="MS:1000574" name="zlib compression"/>
<cvParam cvRef="MS" accession="MS:1000514" name="m/z array" value="" unitCvRef="MS" unitAccession="MS:1000040" unitName="m/z"/>
<cvParam cvRef="MS" accession="MS:1000521" name="32-bit float"/>
<binary>eNoFwU1IUwEAB3CyWFoyUV97sZnk/KidPBRFeqr/3xgiBXWpICI7vCZGRuWrHKtM2YjZirCsbW6Q7+nIZW5R2kSDQWvuwxDEHSLoEtJBY1jt0Qf9fpMRK0wrrXiob0Ossw0flk+g//lpWOslGHISyoo7sPdOB4R3F6HXrkAyyEhUXscP+QZmmnvgSdqxcO42vH1OJIZcMAy68b3Xg3LpPn5+fYTz649hmHsC54OnWNvhhUP1IV/lR0vAD530DAdqR+BQRvBSUHDylYKBXwpkq4ovLhUbNBWOqlEI46PY1TAG5dsYKt0hmAthTCkvEFQnYHZNIuOOwPE6AiEWRdfxaUhL00h0z+FmexxdpUksDyaxODSP2ZIUmjpTqP2dQm9rGl5fGjEtjfyZDPKBDOwVWQTbs2hayuLNsQVs6s9B8nzGbPcqQtXr6LH/RVT6B2NzEeuGdTxi20xbUTHvhktYFtzCTx+38l51KXMrejoT5Zw/WsFGi0BdXKAY2kbbRpFr+0UuXhLZoIm8ML6d8bdGzhSMLNDEPZdNfD9lonxoJ09ZavhHq+G1sJlObx0PDtfTcng3B3wWBq428qy/hdGsTGn1Fv0TfZT2ufgfB3zI6w==</binary>
</binaryDataArray>
<binaryDataArray encodedLength="628">
<cvParam cvRef="MS" accession="MS:1000574" name="zlib compression"/>
<cvParam cvRef="MS" accession="MS:1000515" name="intensity array" value="" unitCvRef="MS" unitAccession="MS:1000131" unitName="number of counts"/>
<cvParam cvRef="MS" accession="MS:1000521" name="32-bit float"/>
<binary>eNoBzAEz/jUXX0Q8Q8VDLDK8Qx/bdUNRRHRFGslgQ9vLEEVc1+tDgJiRRARh+kN5qwBEf1JCRXwEB0Mb5QpEEsPEQh6b6kOdTIFFdH4PRT+TyEPxvdZEM/x1RHWhJUTKrUxEWqLkQyEhHkQW5Z1CZT0tREEJyEP1EgFGNzYGRczxvEQ6g51EEXoMRhZiYkdDJhVHb7WjRgkkD0aoZpdFG5Q4RexgIEQ/BQ5EZO0tRDnmjUR7twVE18OXRIB8VEQyM2ZEYnMnRGRgb0NosVlE8FBvQxNCgEOwQ5xDzAsvRELH4ESz3/lEOAysRD0uFkXG53lGdvGXRnWEI0Y3EmVGu438RcquoEVM6T1FGCwKRVLtf0RsXUVEjnkjRPupCETCrWlF/C+OQ5/gx0S2WI9DtvU0RC/TdEN9FiVEjZl2Q1DHHkXcjGZFEgwjRHlmb0TvJCdEQYtrQz45JUR8noJDXZ7aQ/1kG0RtWEVDA4kcRG2O6USC8vRET9bvREVux0OBqUBE9+gPQ7z+h0S+mIVF+3uHRXEx+UIwEW9D1OCgRAmjmERyDrxEiAHEQ3fCskTvFL1C39xlRPh8x0Rue7pD8DAsQwn1i0QQIx9D7685Q/D+h0JmccDE</binary>
</binaryDataArray>
</binaryDataArrayList>
</spectrum>
<spectrum index="25" id="scan=26" defaultArrayLength="1531">
<cvParam cvRef="MS" accession="MS:1000130" name="positive scan"/>
<cvParam cvRef="MS" accession="MS:1000579" name="MS1 spectrum"/>
<cvParam cvRef="MS" accession="MS:1000127" name="centroid spectrum"/>
<cvParam cvRef="MS" accession="MS:1000285" name="total ion current" value="5641126.91763306"/>
<cvParam cvRef="MS" accession="MS:1000504" name="base peak m/z" value="639.76403809" unitCvRef="MS" unitAccession="MS:1000040" unitName="m/z"/>
<cvParam cvRef="MS" accession="MS:1000505" name="base peak intensity" value="160947.32812500" unitCvRef="MS" unitAccession="MS:1000131" unitName="number of counts"/>
<cvParam cvRef="MS" accession="MS:1000511" name="ms level" value="1"/>
<cvParam cvRef="MS" accession="MS:1000527" name="highest observed m/z" value="1299.64111328" unitCvRef="MS" unitAccession="MS:1000040" unitName="m/z"/>
<cvParam cvRef="MS" accession="MS:1000528" name="lowest observed m/z" value="400.12149048" unitCvRef="MS" unitAccession="MS:1000040" unitName="m/z"/>
<scanList count="1">
<cvParam cvRef="MS" accession="MS:1000795" name="no combination"/>
<scan instrumentConfigurationRef="instrument">
<cvParam cvRef="MS" accession="MS:1000016" name="scan start time" value="0.458" unitCvRef="UO" unitAccession="UO:0000031" unitName="minute"/>
</scan>
</scanList>
<binaryDataArrayList count="2">
<binaryDataArray encodedLength="7116">
<cvParam cvRef="MS" accession="MS:1000574" name="zlib compression"/>
<cvParam cvRef="MS" accession="MS:1000514" name="m/z array" value="" unitCvRef="MS" unitAccession="MS:1000040" unitName="m/z"/>
<cvParam cvRef="MS" accession="MS:1000521" name="32-bit float"/>
<binary>eNoNl3dYD9wbxpOQCi0hvclKpVIhIinnU0gqqSRKpTSk0lakvfeWJH723nqt1+i1heyQnZ0yQ3p/3z/u6/489zn/nOt6rueck9fvonAzviieJV0UTQcuitZXF0Vp30ti/NJLonTbJVH98ZKI074sdCdfFovLL4spBy+LZz8ui61qV8SbpCsiX+aqMPe8KmTLr4ot26+KQz+vipHx14T1uWui7Pc1cW1mgzi3vEE8+adBPPjTIMaGXBeJV64LhSE3xIKxN0Te6htiyYcbYoffTXG/+qYoPH1TWKg0iuKZjSI5uVGs+bdRPI+4JR7fuiXqpG+LPfG3xfO/b4vIP7fFHOM74lvKHbFv3x0x7+UdYS91V0T43xVfq+8KnW93RU3/e2Ls0nviSsU98bPxnvAfcl+Upt4XNx/fF1Jt98XhZQ+ExuYHwvfTA9Gk3CSa/JpESFaTmNPzoTiU/lCMXf9QtMg8Eq/EI7Er7pEI6vFYmOo+FvsDH4sx3ZuFrEGzmBzQLCwqm8WLf5vF+q5mMc7oiegR8ET4Vz4R6p+eiAK1p0Lp/FMR+vypONv3mVC1eCauRj8T7yqfiRMXn4m6Ps9F0eTn4lvecyFV+1z4f3wurnV/IeKWvxCGe18I5UcvRJvpS6Hv/1J0Zb4UMtdeCnnFV+Lb3FfCNuuV2HL4lVgn1yKK57WIvcUtQupci9D70iLW674WOvGvxdRrr0Wvn6/F/VVvxLlHb0Sf2W/FmbVvxe29b8X+T29FtuI7Ie3yTpilvBPpZ9+Jge3vhO2E90Im6r3k7B/E2TEfRG30B7FJ+qP4tOijmJX9UYTt+Sg2tH8UXfNbhcvdViE7/JNoiPskll77JOy+tIlwg3Zxyq9dmGW0i/Vv2oWfyWfxJPGzODjoi9gR/EUMVPgq5Ey/itPvv4oqzW/CKfybCCv/Jja8kLjqd+E+5bvw8fgu8v75Lt5+ldSDfgi35B/iwskfQunJD9GnR4ew39khyl90CEutn0LP+6fYtP6nOC3zS/yT+ktcuvpLBLT9Eg9G/hZtub9Ffu9OMWN5p9A+2Cm2fewU9xX+iMNJf8SGh39ExoAukRTTJWTrusSjV12iW/J/ouPzf6J9qBS1rlKMypDCtEoKr71SrP0pRbRpN054deNOXTfkH3bjZTdpggZKU2wqjbubNPtipNH8nzSdZyR6Kc3u/6QpVOhOf6vuSLl153Nwd94d7I7Dpe6odnanp7oMv8bJYDNbBiIkvl2Gz+dk2PZKhtnSPeia0oNJxT0oPt+Dks4e5Nr05JlHT3Ym92TjsZ7EfehJgHovlD16YbO6F/UlvXi3rxflTb3I+NaLu4ayFE+TpXS2LPkJshwslaX1qCziX1mOtcqi0b03PtN7MzipNx2He3P9WW9uKsgxSU+Ob1PlmDdfjqpVclAuh99BOQLr5fB6JcfdnvIYmsqT6CzPj3h5TDPkca6X5/5NeZqey1Onr8BXZwUWhyjgVqiA+78K3HimwAOZPmwe14eNoX24WNqHd3v7IHe6D9s6+5Cg1Jd0g76UWfdFOrUvb8r6Mm93X7S/92XZgH500Y+s8n5UnO/Hywf9UP3RD3dNRRSsFPFfpEhrliJZRxTRvKxI3BNFYjoVkdJSwmOKEpHRSqxJUsL5mBJf7yjx4YMS2yYqYxGujG+JMvMuK+PcQ4XIUSr4T1ahzFWFqhUqNGxRoe9lCfdWJVSo8s8SVUoTVIlep4rLUVX8rqiy7acqDQP789KgP3Kr+5Oa35++O/ujcbI/0572J7urP76aatyyU0NxgRp/YiVcqEZyvRr9X6vRoDqAOUYDkJo/gEsrBnChaAA9dg6gd/0AMt8PILnHQI7rDOT7/IEcixnItA0DiX4ykCudA5k3bRB7owfRLX0QGhsH4XVuEN6/B1E7RZ1nfurU5KrT+5o6Xi3q2A8dzNApg9GbP5iJgYPxSxxM78uDGf9kMP9+HYy5ggaZJhoYO2lwY5UGRkc1UKnXwPCxBk3fNMhV+Asb579Yk/kXl4/8xZD7f/GplyY3JmhiMVMTxRBNSlM1iavT5N0HTeYrDeGvSUPomDsE+YghWJcOge1DCDs5hJa2IQT8N4Qlhlr0t9DiYIAWbjFaZJ7SIqxTixa5odzQG0qj41D0w4eyvGwodw4PZU/TUKqUhrF+xDB2mw/D1H8YMunDeL5hGK3vhvHoxzDiNYZzxms4x5cNR2bncHL+DCd32AhsrEdw03MEcYkj8KoewfVDIzjxZAS/vo7grtxIthiORMdzJEvyR2K+ayRO/44k6O1I5A21qXfS5nKZNp57tMm4os37l9rEfdUmWXUUStNHoRE4io7YUSRnjWLX7lEs/GcUjhdHEdM+ivL+OkzT00HVSodWdx3Ox+kQu08H7ec63GzTwby3LnqGuoybrsu0Bbp0VelSf1OXPW91Uf+lS6mJHpl2euRG6dFcpMeJbXq0/qPH7gd62KqMRl13NAcYTdPi0VxbNZpDm0Yz/spoGp+ORrptNFJy+hwYq88ON33cVuijWKiP+xZ92k7p0/RQH7r08VU3wGSKARkeBpzcbkD0eQN+vzPg/GBDBukYEjnLkMGxhuwvMcTnuCHZFwxZ/sSQ0T8McbMcQ+PSMVzMH4PbuTGo3R2D6X9jaFM2Ql3PiK3TJB5qxMU0IyzLjNh10oiQ20aUfzfig7YxUmOMacaYo2HGnKwypudOYzIbJVmHMaXSJqjZmWCaYILTFhMsz5qws90EDdmxnDIYS6HDWAwKxrJ101jOHh9L32djmfFlLA9UxrHabByNgeNITxvHyr3jqG+RsNR4pA3GEz1rPJYLx1OeMJ62wvGkHBhP69PxPJ1gyi8PUyYmm7KtwpS39abc7TGBh8YTqJkxgcigCZxcPQGnrRMIOTqBTT8n8MloItc9JuK2bCIFORPxrJuI4b2JHPs0kXoVM7T0zPC1MEPHy4wTqWZk7TSDG2YEvTEjVXYSia6TKI+cxPDqSfQ9Own3e5NY1DoJvR6TcbadjOmiyYQlTubTqcm0XJ+M69fJBGiac9DEnFovc8wTzJl43JzS6+YsfWJOcKc5j/SncNduCmFxUzhSNgXX01P4/XkKGlIWdAy24JedBcXBFuzIsuDrDgtOXLEg95YFvdoteCo/lT4mU7m1ZCpni6dyd+9UnD9MJaa3JVF6lgRbWRI535IVMZZorLckbJ8lkz5bsvKPJQsUrPAdacWUGVbsD7BCutyKt3utWHjKiq0frShSmobfiGm4206jcPk09lVNY8qZaaS3T8Oqp2CXmuDdGMFza8GWQIFhnoQPCIofCoq+CGp8wKwINHZA5XPI/A0rla3ZOt6aCw7WGAdZU7HKGpft1gSdsebsQ2tJf1uTOsyGBjMbMubaUBtmw8BMG1q32ZDVYIP+JxuKZabzSnk6jUbT+blkOsdSpmNePR3vQ9OpvTodWYUZ7NGegcykGVismsH5kzMwuj0D/Z4zqRo8k9PGM3GxnUlH1EzIn0nP/TM5e2km7z7NpF3OlrMGtrg52JIfYcuUElsyj9ji99mWXbKzmKE8C02DWTy3m8WcFbPoLJnFnsOS+v4sFna3o6eBHQem2jHO0Y6FmXbsqLaj+ZQdyh/sqJCfzZ4xs3F1mk3hotk4hcwm7NBsUj7ORlvZnoWB9vyqsKdykz1LLtjT8dOeuuEOlOOAlI8Dl2MdoMiBv487cPW2A0/fO6DQ25HPIxzxEY7s93CkI9GRjTWOtNx2ZEmzIzo/HZH2ncPD7Dk4b5vDpbNzOPJqDrW9ncge6YSrjRMjFjkhFeCE2g4ndpxxovaBE26dTlwwm4vrgrl0Rs5FI28uahfm8qZhLrM65rKxmzP/aTnjOckZTTdn8qOcUcxxJmeTxE85s7+7CzraLpTbuKC1wIWVKS6YHJBk9S5cfeZCm6orhhauBCW4opftitU6V04cd0Xmpitqn1x50HceLQbzuO88D83AeTyvlPjxeTxqnEf643k8/T6PakU3Xox3w2CRG34JbtStdePUTjdSTrhh/0eSD53PMKv5yPvOxyRxPk5r5+O8cz77zs3n9sv5rOnhzqYZ7rQsdUdulTtXat05U+eOToM7vzrdcR+1QDKrF3A1YAFzUhfQsWsBZx8vIKVtATMUFuJhupD9bgvR9l3ImzyJdi3k0MmFeHYsJEDRg8NjPDjp4UFivgff93pgfMuDq20eHPvjgYuGJ/4Wnsj4edKY70m3/Z4kn/PkxkNP5AYuothoEXWzF3E2ZBHPMxaxpHoRC08sIveBJNPxItPeC80QL44VeHFxoxe/Tnhhf8+LujYvlNW92THSm7qZ3rgs8eZksjdVNd6Y/e1N20VvHn/x5oeSDw1jfKiw9+FusA/O8T6oV/hw8agPxZ98qB+xmD9TF2MQtBjFqMWYVi7Gom4xzS8XM7qXL1dH+7LWzhe1xb54RPnim+/L6i2+hJ72ReG5L4q9/VBS9kNzsh+7g/xoXu3H2mI/9Lf4kXDej8R2iQ9fwtZJS0jxXkJO1hIuHV3CWWl/OvT9OWbjz+Agf44k+ONf40/lv/7kPPOn8Yc//foEEKUfgOfcAMqWB9CaKuHqAEwOB1B4OYDEbwGoKQXSzziQtrmBLPMP5FR4IKwLZPPRQKouBbLndSBBKkHkGATRsCiI1uVBqOQE8WpLELbng3D6EMRXxaVkaC+lgaVULFrK+KKl3L+wlPAXS6npG8yQ0cHssQqmwSWYh1HBuJYGo3AzGNlXwdzstgx1rWVcZxkvvZcxKHYZZ2qX4bV7GeZXlnHrwzLW9gxBdkgIGtNCWBAfgsPaEMldHcK19yHclg/lnGYo181CsZwTSod3KAYJoRRvCOX1sVBW3gsl50so99XDuOwSxo+oMN5uD2NqfRhPGsOY1xnGe/3ldDgv52TIctLWLGft/uW0NUr4y3KSeoQzdVg4rx3CWbg4nKHR4SzPDKdxTziProVj9i6cP70jcDaJ4PzsCG4nR3BpRwRrmiI4LBNJrF4ksjaRrIyKZH9VJEMuRrL5TiR+HyNpHRhFu3EUTd5RhBVEkbU1igHHonjVGIXnqygm/okieXg0E5yieZIULZkZ0dy6HM09uRh8DGKInxnD9/AYVqfGoLo5hj0PY/jUPZbLmrFMnxGLQXCs5E0eS/8rsXjcjcXhdSwHtFYQMXkF6e4rGJi6gn21K7h0bAVWD1Yws20F4/vEMdkmjpOxcTzeFcfDC3F4d8XhZBTPDhFPiUs8FhnxTKiOp3BPPPOuxVP3Pp6yrng+qKzkkdlKXAJWoly+ErsTK5FvXYlU50q2KK3iH51VeFiuYtaSVSy6u4rRv1axakAC9sYJjPVJ4Nq2BH43JXBlyGqyrFdz1ms13uWrCb6zGq+Pq3mnmsiSUYlEGCdSPj2RGU6JBEckcmBVIl41ibjuTGTg34moX0nE6Wkin9sSuSqTxDalJI5oJrHRPIlylyRclyWhHZ9ES3ESX7cnEV2XhN69JNLfJXHuexLnZZJ51C+ZYvVkUo2SkZqejIZTMl5eyYwKTUZrdTKNpcmc3yxZ25WM49/JfLyRjNr3ZHQ1U5honILUxBReOKag6Z2CdEwK9oUpfKxJoe5ACgZ3U5jdJtnXO5UeyqmSd38qDlNTOeaRSsOyVP63MpWqvFSW7Egl90gqMudTOXcnlQ/NqZx4m8oq+TQe6KRRbpJGjFUa0z3TGBiURuqKNJoy0/i8Jg3F3WlU1aUReSGNyqtpWDxIw7Y1jUbpdI71TeeQTjqOhulYzE7HxzOdb6HpFGdI1irTiTuQzucT6ay+mM6BpnQqpTI4OyQD57EZbLPIYNLcDEx8MshOyCAxM4MJ6zJo3pFB05EMgs9lkHM9g8ymDFw7JeqXSfNfmbhOySTOKpNDXpm8i89EKjkTm52ZbLmRSUtLJs96ZXFbMQvTUVnkTpLIMYujy7KQWZVFWFYWtWVZRG/MIvhoFpYXs9BvzeKNQjbZutmE2GYTHJDNX/HZJCRm41mejdnBbEyvZpP4MButt9nIfs8mQCqHBvkcLunm4D4jB3nnHMJCcziXl0PJxhyyD+agcCYHl6Ycfr3JofFzDptlcjHpm8vzgbm81c1FxSgXMT2XGQ65FHvn8iI4l7srJVyYS/P2XMncyKXPt1ykpPJIVsrDxjaPOw55tIfnoVeQh9GmPG4059HZmseAXvlkquZjb5qPtXW+pF/yCVmQj09UPu65+SyvzEdzaz76x/P53ZhPwtN8HrXmM0uxgMJhBQQYFBBrWsAc+wKS5xfQ7FOAb0gB0QkFZFYXoLC1APWDEj9ZwPt7BRz8XIDtfwWc6VNIjm4hdXMK2eRSyK6lhTxOK0SpvJDxxwtxf1NI+bdCNLsVMUi9CLURRZgaF9FqXkS0exFS/kV4rSgiN7uIAy+LsG4vIrZfMTq6Ek0uJjqzmCOFxcw5UUz2rWI2fSrmRGcxrvolWFiXcHVxCXYBJeyLKyF1Wwm+J0rYfaOEo09L2Py5BK8/JdjKlRJmWkqhSykV/qXciCzlVHopXockmUyZ5B9eRvvIMnpOKkPOtgwptzIeBZehEluGU0YZ+uvL+LKpDIV/yohrKJP0QRmNH8oY+auMYX3KyR9UTuuocmREOX3mlVMdUc7i1HLq68rZfK4c30flHOwqZ+e0CrQCK7gYUYF2XgWmpRVs21ZB4BUJ36lgU3sFh/9UUKhYyUuTSu7bVpKzoJJDEZW4F1fyfXsl/vWVNL6ppOtXJa6aa3DQX8MvhzW4Ra7hUPYatI6vQbthDeOerOG7VBVeilX4jqhCy7gKResq6n2rCIusInxLFY4HqnD7XEV6z7XEKK+ly20thR5ryY1YS+uetXScW0uqfjUbp1TTMqcapYXVKIRUcyGimqDkavwLqmncVo3R6Wo8r1Uz9kE12rLryFVZh/6IdZyevY4fOevQLlvH3zvWMfjmOsn9XoPC8BqOGdYw1KGGuIU15EdLssM1aN2vwetHDZuM1hNsuR7ziPUUJ64nrH494sZ67nxbj7JKLRFGtZy1rUVqcS1fl9fimFJLZ1UtXQdqWXa9lqDHtdTKboB+G9gxeAOlhht4arMBx5Ub2Ni0gZY3G8jvtpH/KW9kvf1G8lw3khq5kf8DLFcRkw==</binary>
</binaryDataArray>
<binaryDataArray encodedLength="7376">
<cvParam cvRef="MS" accession="MS:1000574" name="zlib compression"/>
<cvParam cvRef="MS" accession="MS:1000515" name="intensity array" value="" unitCvRef="MS" unitAccession="MS:1000131" unitName="number of counts"/>
<cvParam cvRef="MS" accession="MS:1000521" name="32-bit float"/>
<binary>eNoNlwcjlw0UxSPrb0WyypY9KxEiPPc8imhJO2S9tLSjjGRnhQiFkCgNoWSmIVGkJEVFKm2RClGvr3DPPef8Tqy/KmsjzaDE7gT9PHiYKhPryMSsmJbP12Qr+ZSYkfdvkXIwF8+Ob6U7fyXZkD07kX47AjlfuDG4Q5yduSYFT5Ry6F2pNVJiYhk526nQWDyNMWwLRvlgGmofnCYHL3vGync2rmvmIOjjY8xpV2FSuXlZ/6oUOjDajc2R9WRclIBtrdnsB+9c2sHVilcpRhDckIEFrbZQpSba7DsdTz2v00prcdamfgqr9+0MOAf6KeCPJUoW3qVujU94LylAe3d9Qtz0MKoMuw95O0Omk/s2LJfUY0w2ghwNx0mgSZE1eXEezWWr6E1oB7RixeDc9Bcnh27SdDcpVmEknqbH5pOLjBOs3R+Qj8kLCL2PxOAMayyN4mdlwsYZoY3bcF2khTHO0iO/QTE2PTAMngZ6uPVlIYyiuGnXvk4Ej9SD32UOji1PoKoL4oi6NJdcmzk41hRFHm8UsWcHh+QiDRDwYQqu5k8Bb0se2n9EkeKOLEBpOz135aURsWb0td6leafkkXHdBRkb/jEaRxuoQ0MbO4O+M/z3x0kk0wSJjW9pvv87nPBSwwJZDyiPyVC+ggK9LFOk7d1XkakbRN5FtfhV2o/5ja/QlxJF4ib5jFVaI3Jef2AW26qyarH8dPhoHJy57GBaM0Gem35S67MjMEjWxMZ7wnhTOpXyt+fi9HJnbD6ogIlcfmS2JtBZSVu8GB/Cn5F4NCXOZ5MWSWIoSwSq7fLsSUsHBFRthq7WIZoQuU3bgiUxYpmN80qXKMCKSH6MBzKaK7FyviRraR+GjT7ieMrnA05cPHSLC0kr+wrEa2djrtGIzbsmFhrnDOHvE0qMzFNmz5WzcN8Tzhz8zLDFBzPAxDyhriVZqBNzwBS/SzggIoDwC39oj4Q7OQf1UOnMCMg7zIL6Bh42e7kBarvW4fW8cVRXhSJStQ95i8foT+tUtCgLYpeeML4W7iP7E7MR0+KATXI6sFl4h151G7HbG63hcmAG2n8VkrrHW1gvlWO7eWxxOG8a09FxBJJ3/ZAhXEpGjZlwLH9IjAkHDXwmpDk+hvXiBkzy45VIneGF+KDj2BEIvPjzBLrao7Ql5BcZ/O7FeKsiq9/BopDvCc1eGUlvHZtxy3YVmjl1FNexDy3iGuC2PYrO5VFY3uhBv7abosyUm81YORO+Sa4IlHSH8/BWRKxZhVucy6gvmsZen/OMPqtKkIRTNnKETXBIuAL+s6OIctrRKp5Jg8rHsftrCQrLf9ALvzEY/K0kqdhyiPpYY8HD5VipfI35wSVIf19G4urVNNKt3Yybe00hen81toWaI+9cHxoC5WFkmAVRzgvaKlBD3E7yqHH9S0unp+PJvf0YVjkPTsEMItNDkD9vSkoXUyHUNkDJpkfhxAYxGsp5aBL/zTSvCAbfVn9E+BSS6g95mlE3A4G+iVjUUYpLppEYbV8NAd1aVD+SZyvNprAXyjro3iNX6K42ZdW+TWfbyzfBdUEX49KoS70PHWGx4RoN3bvMFEzjgdm0ZUxs/SmMXhdARnM7U8AdAkHlT1i3Ph/GhjJsp85VSI7b4WZkGrhqUpn1btY4Mtcbc7htkDj5G7plNxB/cgNMR35T3wkvpM5Twf4yLaipS2HTz7mQy5RHsWQ7vOcm05WbKhj6ZoZWu0zwZKrjxitZpupZEaZvmTF5i3BEl71hmqR4WCXPOZAqSaV3Bffx/UE4E+0sxm5uZOHp7EQO6QUU8TuHXtiFI9hCGqe7q+AbdhJMVD6184mSkrQ/xIpU2S2Z7jj3MYRaDcMR7txDGX7WsIyWRoGEAD1YWwTrJn5MW9pOQYNvwZ3FRy8PrcfPgI8UFLEWPN0fqX/JC+a2ry3yOiPoPJcBcrWTcfTpF2QHW6C34iaZxsvi9fo3JG67j8n4HIQ/mg1k+NQfLheWYbFdOnQajyDr5g+6t1IddNsMAuGi0C10hcv+y8g7+o+0T1hiu0cGVJq9sFx0LUJRT0915Rfr89nbGvqesQ3If8muclCx7Tt9g43WlGUj9w3g74AofDgp8HOcgYLQGFrb64TdbRx45nqgdkQdV7TlKebKPZs+bnuUPF2EjDoO69GUgMuvQC2qdyjzJDf71kMNP6+WoyTOlbUNH0d+jA4r7mgFrTML4WYYgbDGCkbh9xwIVImweooMaoPHcN8vE9tFN+CWzEYc5lhiDt95lFacQ+GS9WQUE4fUuhpcDDkDzbEDePw1imbvPom45Eh8ucnN/nBUh/V3aXyo/QBbpe9kNLyGtnzKAu+1h1DSvIIfFeNMieN+PFm8B4F3WmhwzxEk95wkrUw5PNb4gPrVF5GhrIx7q0XQb9ePc/NLED1FHmto8sfEM2iP1UlWZFEoulem0GB5FRWWjFDV80BMzBRktXn04RtrTkajy9Bh+IMe1nwhmw1rYPptHzOh8IuieFZjjvACSrnzl0oeReOQ6jHwcOqhHROKG6wOfvwuwvKJZjw/vRl3hsdhfkoEtHQK8lwKaNfIEWZiRwyad5ljhYA3jP202cF3XFDMq6dN/9oxzvMSp64+hubeQmhaZEHmlQEG8xLolrwqRluP4NPPavranY6UnevwbWYTE6lmArmH1fRMexuCzu2lf0P3maoafgY+jxCvfhL7fAuo8lsM1KrNsdovntGv/IRAZ0nMdP8ANaqG35Ap9nochmITN1z3liJm+SgGo/Pw40ACZq7bC+4UdcT2/0dtP++gf91NLN76kWzPc2G+nRfpK88DMxgHpaijaPefQfmPnJD5dxf4eTk4OS+a1i4QYXdNz4RoV/akhwTYXz2u2MCZ9O94ERqsNzFC01wxnqRAm+cWgL0dCWMrLnZTcSZyU8qRYmWEORWxyP3liD6Terw5kE4urwVwd5iHdVu9CbzhfrhvVgfhhi+kceAg6iXHERqxHj8OzkKGYQqu8xJkK89RkKUCWgv4WO8OA0oMT4W7ggWMzXjwfBM/K7WEJUlFUwRMjIJ03ICpUeS24D0jftsNVBeNG76X6PEKO6z5VouLKy3ZMu8V5BB1HMOCZSScMgTrcTM6/NECWqXDdFBiK36lT+BD4XpYaHljWGeYKRw5ia6wQOxeux3GfSYouLOBXSovRAnn18BL7QYl+46R/JRw8PZ04qW+HRarrcKN1XdpQFUaVzT5SMLbmOlO/AKe1CIKDq1AidZRSFS9g2aNOszn9kLLwB0qxemMjTQ/+++3B7hzrqAo2wz6gyHgFprkpcIT5OYYTsJtu3DmfC4ey/MTj4geuKR74DksDMX8CYpx5marOgZobxgPGzxzBhZOdvSHyWxcKtUKu4ue6O3ZQfYNw/Qx/RXdEftJO8NPwMfKFVXHNMg1mgsv4yXQMC6El9s+IGjIE562WWjh2Q7NLbHESdBlzbRGKelyDLiSGmjm6nmIK1Zhki/Fgdt7JtKexdO12xy2O4aP3ZXoRqpeYXgS/R8epb+nir5wSlmzGrGvKymbtxUbn9jRmgo7XHPkZt+olUKZ+wVjw7MPAV8S8LhyHTJMBNilS0PwPXUdTayTZgvO/EXL2j2YMDoF/pKDsPR4Tda1Okj5fAtBKjZYUSgNx4ypbKOTFp5M2YoCndWo1Sinr32z0dWwHt4divSf1w/mmFs31iZ9J8XRKVB/aozfFeuhJ7GQjjhcxUvdmzDtF2LnsIk07nEAw+78CBB+glNbSvEkORYiLfk4EHeRAnOVIHr4FY34sKCLI9hY647IgClsWVoVaS37Rlm6kuzlraLYnBWDgj5DapOpIz3DUvxtO0MR0TLs0VFeCHIpk5jqMdaxcjGOLE2CdHAZ5leYsA67TdEb04E3M8yh56+DW117yF6nEz/KhqjTjhuX1tmgP+4YQnO8kbH5EexiFTAYf4HeGccgo3MO+/rrd/CevYjmi8dhvbkEh2YL0Y7r7qjWF8SE/HT2yjOWjVXMoXMTDjTsokMSWQHQkctG0NlGdJfzgzciANferqe4N9Hw3NGJnNxS3PeqZ8LLV+DdFz0I6L+FiooKKy7ogIriECQ2HSOu27XMwMByhPreJtGqfNQc6IBNyU4cP5BArv0fGScuBWjGfkXUkm5yj1RnW+smYFmmD/HCv5S/zZ4R2XiYavbPxkHZJlR0CrI+Ycls9JtVEM6JR/gZDvuwcBkdv6qJz7GaSLsUjbmny5nzVw4CXinYc4MDKdUBqu9swMMVt8EXlwSergJSEVYhrSgB3N+4Anzm8fTfLnlAqwt3Xd1R4nKBGlUTSCOWi6LXnYWsSBcmRI4jaVo63ueLovU/IYg8X85w8pRwq9cGa5SWsYq1vIx+SirytMtItOUkcR95gbSrnvC7uZfum3dMclUk7X92Ceb8uyEgEUZeT95Q2qxxlK4wQov+dLYnTQDfH2fTQvEScut9AbW2ToIZN+tutHcyK2gyB/TYky+WwPSzKqvy1RB1y9IwVqgM3u4wvP91FlyuQ3j95R2+6VST39UaUji7HnFJa5DUbACdAiUmJGQQMb/vEwKfYlPxFow93ofuR/wU/2mQNJKOkZRABO4sW4SGqudImqJGK7cvRvU7Tba64TyNWhTSkBU/ym76IvynB75+l4BYxlXYSH1iBu4W0Tn5s4zT1k6U/xRig9rD4T3bk96mZTMTM4VRrsyDhl5VZuOcZAqW4WCHWR5MDeegZeYG+iffAcdmb9j3ZFBleSTtU6vHQ7sbVMxw2F9ylhQRWEQ5GU/xjHcA+7NrsLHlJmw6XJCfVYDcZSfwoe0StA2+IVZp4ySjKbBXKrTouJIJcZyHmSUyZbQ2sAz8aRmYVTNAf4o6SWwHgwQfObwN0MDde6co854R69GpiBa+5zDd8pN8ZCXJcfKmXo6t+O+0OtzdipAVkIi9t2eQ7hUigcJQCuytwpXpDfjTbo01XlnUUy3P+k/urAm91VCQyKPfeq/InA1Hn/QleiB+n9x/lmD+qV9k+WE/RlWSUPwyFHcP5ZGelDDSbVLIe/Azpp6XwVnph6QavxmQqsMblVk4Ut1GvRYJDGdbLF67N8LVTg8eqS5wHHmMu6/M6eSILAmgGp/X87FGnt9x7dtaWLc9oleLBnDd14jmTV0FC40G2ruOA87Ac5wqvkQt7EUmsF0M15b/JCduBaobnOTQYR0caP1Edft2ojeKH59WbsV2eQZ1z2fhyysfpHmZgXNukiX7TyHU5CQpPZGHbMg7HClxRZKBBxOhUoJ5w8aklx1Lha6vaVZTHrPMT4uK3Z7S1HZlaMoWYn91PC0tTEOUUi5sm3UR4mcH94XjzA1tC+SY3UZ0z3xs1H9oM+t9LVk5BaDtRTO16E1usC/y7NhhdxRvCSC+09JgfhfAeJcZnBqJzh2djZLHkXg+8xviRBpxcUAPF9LWMX9WueGHQxdNf7aAqZZ7y3B3zMQFGzl0eW2B+ehxWrvYEI32zye3yzPaKe6KaUKvsGP/bkbEzQk6NUmI3xREUsqiePkXcC7PJuv/rqDFOZHk/hUh6F8lPfIdJuPtiuzmYnOKPCRJ7YIFkP5lAe0QLyief8qYzb7IeM7uI96vGXgmFEHde6aRy1VR/Mw5jpbVC+DFNYVV6L5A2REZ9Kj4Daw49qi+t5i93GuCSw81IdrynjrFedHTHkL975Kpk5uXTYUs3ldFM6rqPXQiPxFhZ8ShGlBF1yc3lZDgdBLTuIc6mVN47RUBwxEOG7GGh4wl9Ema5xbDE/IEHQiY1IphVPuFcGT6V1o9vpbsiyXJWNeeltRcI+G6AZL+nESqP+/irK8VsnfnQH/VccreGYZx/1OYPaBPr6sU4TTjIynuF0HfkZUou5OH93m+cG//D6KW7ZNskoWthlw4pNdJ6SMbiH9eNGTLc+n3QXfs3OLB3OoppFjXJfjkqQcxsRgqXLoEOe6L8PUCBzu9/uKyrALsyY11cLqMqugO2qbdR3EunfDBVnp9aBEWrhu0CdFUh9k8QfCYjlF6/XZK5iEaa+3HePo6mqL+halZJIQX8r6Q8DeggMl8OvX4Ncp3ihJXT+Qkr7ajsWYPSh2S6MwCIfTL/KUbNWfhIn+DhlRnwtZZGzZCD+jV8hTq+XyKwrbFkKdeJC6nXscsqxMoGcrDiQgL3L9cibbPW+BkPcE07PdC9rMLlCVYS7R/GbXM1sfdXyuRVvCWVN2OY2GbDS0v/UWqQqaobrtBP+YXUqKgJazkCmjjUxYbDIowp7WDGOdYOtjnAIs2MZr33JCsYqTxLNGe5A+EoNxThoLG2ym4rotRTrbD90mePnqHF9nmDNQE3FD7IMtGsrQUnpsdsSbYjMaiY2D/4DNcs+vowO0gyj38ldkQGkS22VfoSUImZQhcAffjW5Sx5CKTs1AJh95cZ8YuCyE48ROdT46ljcNH6dHjQHCHBtNc8w6q9DxBQi1iWPLWnBxicjEQeI2aPGsYdb5uyta4R5m7hvA7+iqWlp6CmsFLspC7ip30x2ZBw2nU12gjoeYRMqzDEFRgTRWSC2B/4wQlXPOhorldVLFxN03TdMGad3pYf9cQjwrWMZJ9Smh3KMDXsztpQ4YfYMVNteJWGBs9SavVnpFrVgnSX/ZSukwDMW7NNOOxAKkVpDBag850WV2UffJPBbkz4uhbrz+9EL1Lf+Z6MLmx6thnL063Li6D86koahuNZxTfdFIXbxutbym3cTcgvHeToGD+ZkruzZ5kzZBJrf2ZLVOu4fzpMIrxPkafH0nBY78GPb3XbOPyIQHVD8JhUqKDz92y2P0gn8mSvc5c642hjsZ/xBXcQ7fkJGhaQRMENqWTPlbQddG5aJlTjoXDUXi/xJlslz3HPx9nutMnCBTawVpvBPZyMnCcG0NJX1/Sw7RwCt+kh8QFEqj4tYFyh/aize05wrf0kHHOEN3TD6bjxWmYmaVBvst8qSHPgj1/XAreN29RgNJVMp7fzKRwR1J/VwYG4h1pxa1iVB8dJHEfJfTfP4aa4b1MQVs1LbBQRNPppZT/WZTcLuxk1vnvYpyGP2LlzWnE313JxKxqJq9/6pAZKMFimVI6fDmCXtsqMfg1jGmFKrjvLEubfgaSs+1zqlk62XN3AskspIMxFwzBmS47xrhSiv09KE/+BuUIe1RMHaN8ZNjPYZ/9q0WwUT/5O7pT9YNNyNd+RT0bUunrUXtE7/1HYcSDTVW6uOQ8Rn/aO5iXlak4uvE2RXYlMKEmyYxyUibph0ggTIdDS9rv0FKtVSR7VgFdUqm04oYJEsQv07Fic/xe3koLJ5lNqmQtVfnIQtKtipT2LoNgSziZ1a0kx8Bh8uMPxKyEtTjoq44j8w+SfdIEHdYVZkTeW6KohYdO3E6m/wGC4ldE</binary>
</binaryDataArray>
</binaryDataArrayList>
</spectrum>
<spectrum index="26" id="scan=27" defaultArrayLength="1445">
<cvParam cvRef="MS" accession="MS:1000130" name="positive scan"/>
<cvParam cvRef="MS" accession="MS:1000579" name="MS1 spectrum"/>
<cvParam cvRef="MS" accession="MS:1000127" name="centroid spectrum"/>
<cvParam cvRef="MS" accession="MS:1000285" name="total ion current" value="4916279.32089233"/>
<cvParam cvRef="MS" accession="MS:1000504" name="base peak m/z" value="639.77001953" unitCvRef="MS" unitAccession="MS:1000040" unitName="m/z"/>
<cvParam cvRef="MS" accession="MS:1000505" name="base peak intensity" value="47332.57031250" unitCvRef="MS" unitAccession="MS:1000131" unitName="number of counts"/>
<cvParam cvRef="MS" accession="MS:1000511" name="ms level" value="1"/>
<cvParam cvRef="MS" accession="MS:1000527" name="highest observed m/z" value="1297.75036621" unitCvRef="MS" unitAccession="MS:1000040" unitName="m/z"/>
<cvParam cvRef="MS" accession="MS:1000528" name="lowest observed m/z" value="400.04119873" unitCvRef="MS" unitAccession="MS:1000040" unitName="m/z"/>
<scanList count="1">
<cvParam cvRef="MS" accession="MS:1000795" name="no combination"/>
<scan instrumentConfigurationRef="instrument">
<cvParam cvRef="MS" accession="MS:1000016" name="scan start time" value="0.475483" unitCvRef="UO" unitAccession="UO:0000031" unitName="minute"/>
</scan>
</scanList>
<binaryDataArrayList count="2">
<binaryDataArray encodedLength="6724">
<cvParam cvRef="MS" accession="MS:1000574" name="zlib compression"/>
<cvParam cvRef="MS" accession="MS:1000514" name="m/z array" value="" unitCvRef="MS" unitAccession="MS:1000040" unitName="m/z"/>
<cvParam cvRef="MS" accession="MS:1000521" name="32-bit float"/>
<binary>eNoNl3lcz1kXxyshSYkkSZKkQguVpNV9K6VIlEqUFO0b2iStv3YtKiltxj6WZGZsg5gZY0J24yFbY0n2LWR7fn98Xu9zzr33n+/3dT/nXKe+Z0Wh5VlRm3lW7Lh5VnwZ+o9oDPtHyMm3CTnahHN1m9j7oE34q54Tx63OiUfJ50Ta03Mifu15MXHLeXHq0Xnx7/wLwq3oggh/cEGg1i7uhLWLwRXtwvpDu9i4+qKY03RRGPS7JGR0Lol1qy+J4XsvicwBl8Vyu8vCvuiy2PvzZeGoeEX8k3FFbIu8KiJKr4qiZ1eFv8I1sSvumigqviaCu6+JjhHXxfre6yJ51Q1xv/GGMH18QxR8kDL5X5Ff/q/4Ln9TzCu4KUa13xRz3t8Uxuq3xAjJLbH13i1Rr35bLPa9LVLv3Ra/TukQT1M6xMb6DtHY2iHGvO8Q+UF3RNDGO6Ln5R1RqXJXGMbfFQlq98QSx3viruSedN89Mb7PfbHE7r7Qyb4vDn+6L1j0QCR3PRBe1p3C56dOceRpp2jX/U9MSv1P/Djyn2iXfSiMzR8Ki4yHIqrloTj77KF4q/VIyGQ/Ejaaj4Wy/2NxQPaJEIZPREv8E7F90xMRcu+JsB7UJbzMukSbd5d4ld4lLp7pEmpvu8S9+KdCtuGp2PzfU7FtcbfY+6ZbOGQ9E3Z3n4lf1J+LFTefi8d9XoicBS+EWsULMfDDCyG0Xoq7iq+E6fhXYlHKKxF7+JVoHPJaXLd9LRZGvhbTD7wWR9+8Fndc3oiFq96I0BFvRUz0W3Ht2Fux4ONbkZ38Tsxpfidy7r8TLqrvRUvke7FtyAexp+aDeDS+R/wR0iMU/u4Rkq4ekTv5o9gW+1HcqPsoQt59FFcbP4kvqp/FcpvPorTmszC481nUG/WKJ9m94vsvvcL0Q68wsv8ipmd+ET5NX0R+xxfRd/RXEeH3Vewu+So0r3wVNR7fROnFb6L++zfROOK7CNrwXcTK/RAtU38I79IfIvfOD7Fomgy6a2U4v0kGz+sydH6Uoe9cWayWyqKUI4t3nSybmmUZ2CXL/U+y6CrJkTFTjilL5bBJk2NruRz+2+VYfVyOqOdyLBnThy8WfZjm1YerSX1w2d+HDZ/6cG6wPIUW8mz1lUdpnTyae+SJfCDPPfm+DNbsy8+T++K/uC9RKdK4ti+p+/sSeKEvZvL96Bnfj0Knfsj492NDQT8CNvej/VQ/Jiv2Z++Y/kS49+fPpP7MrepP6/H++H3sj6KGAonTFBjtroBqlALnExSQa1Fg7z8KKD1QoER5AI2zBvBPzQCUjw6g8NYAdAYocnWKIq+9FPFbo8iNE4pkf1FEa9JAZKwG8tl/IF5JA3lbPZC5Jwaic3kgp0cp0WqqxJ+RShT/rITcJSXsPyiRMGQQLnqDuOA6iLbMQTwoHkTvxUEYvx/EQTNl/ucrVYIy3ZnK3N2pTNApZQyfKTPjmzJ/Wqgg46VC6WoVon9ToeCyCg0fVHgdMJjzqYOZWjeY7MODqbBUxc9XlecSVbJ+U8Wu3xCuaA1hgO0QdnoOgdQhbM0ZgveuIZz/fQjjRw1letRQknKG8nzLUAa1DOXuHSkHqTFYSw13SzW++aqxO0cNx9/U6HyuxjGlYexXH4aPwzDW+Q7jVdwwSiTDsKodxtTTw7h4ZxjNMuooz1bHOFGdHznqVFWrc/SQOkufqjPiuzoeKsM5aTScFp/hPEyQsmA4NtuHY3VjOJefDSdvsgYesRrsl2jgdlwD/XcaDO87ghrLEbgmjED7wAjmd43girwmYfaaxMzWpCNRkyVFmnw/oonfU000+o7k1qiRXHcYid/ikSwpGYlT80jmXpHm90fi+WUkaVO0iMzRQrFei80ntFB7o8U5mVH8PnEUBr6j+CNjFEEbRhG8bRQb20dx6esoHPW06bbV5naZNhVXtHF+r42M+mhKzUbT6zya6tjRPNw8GvH7aGa9GY3Gt9HsMNbhw0wdzKJ0+CdDh5aNOqT8p4Otwhh0h40hxWQMvfPHwIYxrPx7DGEfx2CnqEuxpi6rzHSJjdPl91xdWmt1Mf9LF6s7usQMHIuG8VjavMcinzwWt7/HEv1hLCeG6xFqrIemkx52AXrS76XHrSY9Zh/TY+tVPfK+6nFbYxyHA8eRnDKOirJxaLaMY9+xcfh0jeOnQfr00dfnpbs+axL0WbxRH6e/9LF5oo/roPFscxnPqbDx7M0ez4Kj49F7Nh7/QQZojTfghIsBs9MMmFNvwIN9BtT9Y4DdNQMmdxtQP9qQMxaGvA8xxDTfkPZWQ4z/NcSgxxBvNSP89YxI9zRCLdYIo2Yjtr4yItVlAm7JE9AvnkBV8wQkLyZwSm8iWxwnoh4+EY34icQcnIjf5Yl0vpjIdtVJ+LlPoih0Eh+yJ6GwZRL3WyehK2/M86nGxDgaU+5lTGaMMb4FxngeMmb2BWPq1U2QtTMhaJ4JnmEmdBWZULvPhPAOE+KHmuLjZIrDYlPOVZry8ldTYq+Z8rzHFPthZsxaZkZnphk/N5ihdtqMtsdmKA2ejJX5ZLS9J+OQOBmVXyej1TaZzz8mY2syBTnXKcgsmYJ8/BS6f51Cz/EpuL2eQqisOQsNzNGzMufxAnPyy82lvmdOSI85ywZbYGRogaGXBVvjLOjOs+DGHgvqOix4/Vpa729JmJElDV6WPI+x5IrEktyDllz9y5JHDy3J+27JbvOpWEVPpV/2VO4ensrEK1P53+epuI6zos7cSuqnVtwptEL3phW9H6xoHzsNFd9pqCZMg6PTyLw+Dc030zg+05o90daoVlrjdsKaMIXpBGhPR81xOp7e02mLmU5gzXT8905nx+npJD+djrGsDW4jbaibYoPdLBuSIm1Yst+GuD9sWHXHhgO9NnzVsMV2ki27ltnyptmWojZbzny0xV3Rjt9G26E/ww65WDt+rbYjepsd56/Zcf+plEr2nLW1pyDYnu9J9nRW2CMO2vNTqz1v/2fPpZf2lA5ykPqoAxEeDjTGO/ApzYE5LQ4E3XAg6bkDRaqOrDdxpK+7I49iHAk9LM1fOrLoqyPntWegbD6D9WEzCEucQcK2Gdw8MgObpzOolRV8MxJouwiKVwmMdgm0Dgh2dgvcVOHHJKT3EIiHQbkQXCPVIfBok9afQprcTNK1ZxJnNxONBTO5ED6TiKaZPLkwk6cDnFA0caLN14nyaCeM8p3oanJCptWJP+85ofnFiUZVZ2k/cma7mzOSFc4krHPma4UzPzc7c+uxM91fnDmqPIt+urPo8J/FmQ2zMN86ixdts9j7ahY+Si5Iprrg7udCQYiL1CddWHPEhehXLhiPcQVzV7TmuJIe5orxOleCdrtifsUVoy5XJsvOJn7CbI67zaZz6WyKJLM52jib7M7ZrBrpxulJbox1dyM8zo2WX9zo/7cbGffcGDHAHflJ7nTOd2fLGnfMD7kjc8mda8/cmfHJHcmYObxyncPrxDn4lc1h+YE5dF+ag+SzNJ8wF5m5c/k1RMrUuezePZd3Z6Rxx1zU383lkK0Hvas8OLDTgx+nPDj2xINl+vOosZ/HW+95nNgujc/NI+jlPGKHeKJl6IkSnpRGevKwwpMFOzxxPe+JWq8nz8fNR2b6fNTnzUcrbT5V5fO5u28+srfmU98znxEuC/iavYDbdQs4fHSB1D8X0C7nRaSuF3enerHQwwvTaC8S6r040+zFpV4vWu292eLijUywN56l3qj97M30J95sk11Im+FC2t0WkhK6kOyShWhtXYj6w4UU9PNh82Qfxs3w4ayfD1/jfHi914fD13z49N6H7RN9GRTli2+lL5/2+bL1X1+O9fFjh44f9yf6UbbAjy3RfjSu98Nvix+Tj/jR+dSPT4aL2G27CJ2QRfxv9SJubl6E5LdFPH68CA8jf6Y5+/N6hT8x6f7S/+DPuB3+3Gz1Z9UPfzxUFxM9fTE7ly/m5fbFPDy5mPL3i+kdvIRZXku4F7eEY6lL6GldwqDHS1g4IICesQEMcQ+gOzaAxJIAmrcGcPZ4ANb/BnDnTQAqIwJ5ZBZIaEggwWmB2G0I5PTvgTy9HkhbbyBuJkupcVzKbxFLyctdSp9flqJ9YSkP+wfRPDwIOe8g5GuDuH8kCP27QWzXWsatWcvYGbAMp5Jl1Dcu4/SRZSS1L8OyZxnZ35dhoB4Mk4KxCg2mrigY323BRLcG4/IqmIJeKXVDOO0Ywhf/EDwyQ1CsDZH29hCa3oTwWXU5l82WsytkOWcSlhO6YTlV+5fz5Y/lJD1bzieFFfSzW8E6txUUhaxAvmQFuSdXMOb2Cha9WYGiSij/qYeiahZKiXcogTmhvNwSKu11oZT9Fcq+J6Go9IbyXS2Mv6zDmB8WhnZFGKe2h1F+Kowr98Lo7A2jdmw4RlPCaZ0TTtliKQ+Hs+dVOEuHRLDLMIKzbhEULI3AJzOCnsoIwk9HsKMrAmW5SGKMI1HwjaQpMZKldZFUtkTypjMSk4+RLFeMIn1UFPOConjfEEXWL1FYP4wiUCaan02iuTIzGr3QaOm8GS31pWj2tEfzy4NonD9HU6Ibg4xpDEf9YviaH8P1n2IYdiGGltcxqKnFomAdi6J/LFNSYzGqiWXqgVhCW2NZKhvHKZU4nunHkWMXh2VEHKk74vD+LQ7jc3EMeByHXU8cwcPi+XViPBrz4gnyj+dbQjz9WuNxfRnPx1ErqdVfSaXtSpwjV/JH3kqe7V+J//uVBPRbxY5Rq3i3dBXfV69iX/0qTh1fhVzPKrarrea+4WpsVqzGYt1qLtSt5t3fq7nXtRqZH6s5ZJjA+eAETu9I4OyJBByuJCDRSkTHMZGGkERscxIpPZzImPZEBj5K5NO3RIR2ElrWSZxakURsRxK5L5J4JZ/MYZ1k2hyS2bs4macZybxuSWbEX8lYyKVwdGoK7nNTcAxP4cz6FJZuSyHybAqu91Pw+JbCAdU1nDFdQ1HgGmZXruFg8xrunF3DkjtrmPF9DQv1UpnuksqM0FROFKayeV8qoY9S0R64lvGGa7GwWUvlorV8zFvL3INrmXlrLdVda6mTS2PXxDRkZ6ZJ32tp2CamobdBqj1pdD9JQ33EOtaYrWNh4DoS165jQc06JC3rePFoHVZD0kkbk84+y3Ruu6WjFJBOfFQ6/ZPTcShM56eqdMob0gn+PZ0HZ9PpfZjOybfpfJLLwNYhg3HeGUyMy+BESgbnizJYUplB174Mwo9koHgjA9eHGVR8zKC+TybNKpmcsM3EySOT3shMAtMypTNiJidrMpHZnonaQWntRCZHL0l1O5POz5nMU8hCdlwWKdZZNIos/vPIomJRFp0hWUSkZ+FTnEVoRRbPm7NYdiqLpOtZRN/LIv15FlkK2XzTzmaVYTY7pmXz2imb6rnZeMdnU5aZTXpZNmsPZSNzLpvD3dnkyubQOyAHz1E57DXIYat1DhKPHDRCcugpzSG7IYfm/Tm8ac3h7z+l69dzOPI4B6OvOfyuLCFCU8JHSwl+rhL8AyRsiZJwM0HCyyIJ3lslzGqWcOmEhKgrEky7JVj3SqhSyOWtRi6a5rmct8vl0OJclofkciInlxnVudxsyKX8YC4aJ3MxeZDL+55cHOTzeKmax0l9KafkEeeQR6BnHo8j8+hXkkdvfR7OZ/KI7M7jp2/S2oB8zA3zmeKfz7y4fBrX5bMwP59LFfksb84n6Ug+Xafz2Xc5H42OfB6/yyfhm/TMgAIURxUQb13AbrcCSv0L8EsokPbvAqqKC7i2vQD78wVIOgu42r+QTSMKeT2vkE/+hXisLEQnuZDU4kKqdkp5tJDwW4U4/ChEQ72IYNsipi4rwiCuiNK0ItJbirh2uoi9t4r4IFdMkFoxZw2K8bAuJt2nmHmhxRxOKuZkbjHt5cXk/1yM5aFill0qRv6udP+bYjp6iunVW8+WOevZHrWee6nrsahYT8XW9cg0S3V5PT5v1nNCqYTWcSVouJZwbF4J11JKeF9agvLeEvZcKCH0egmRr0o42VPCqaGl9FiVouZZisfaUvTzSnGrKiXt11LGXi6lracUg7FlzLIv4+3cMiYnl7Ezs4z7JWVk15RxbG8ZmS1l2LeXMaSzjN8+l7FSsRxdk3LmiHL0PcuRyS7HZ0s5nUfKuXaxnCu3yskw2kBL/AYUyzewZ98GzI5s4PSlDZQ+2ECqYwXysyv4M7WCJ/kVnNlWwbb9FSy+UYHfmwrSjStJsKtEfl6l9L1SSWBkJeGSSvaUVxJ0sZJy5SrCV1TxNasKvU1VzGyoYvjVKm7frZIOvlVMHboRtwkbWRi9EaXPG+kYWI2FejWFJtVoL6wmJL6aiqZqdC5Uc/9uNc+7q3n8vppQlU1ctNnEGO9NREZt4kXjJmIPbsL07CZ6n29iomINDRNq8LOu4dHsGrLn1/A1tIbqeKkKahhWWUNnaw0tl2uo+VFDo0Ithfq1hNjVkj23Fol/LfGhtaxIq8V1Qy1bGmtRaq9F+3YtDs9r2f2ullX9N/OT6mbmD9/MLt3N7DHdTLPzZp4Eb+ZE02a+btuMZ/dmtEfUMc6uDvzrMA+v48HKOuYW1RG0vY5/WuqYdrwOGbl6jFXrCdKpJzi4Hsm6emzy66nvqOfl13pi3Bq45dlAR3gDN0sauF7RgHlLA8p/NBD7toHlro1MjGhEYW0jKrsaWavVRJt5E/9zaiI9tonm9Cb2rG+i4FoTkY+b2NjTxBb1LfSx2sL/AY+YZeY=</binary>
</binaryDataArray>
<binaryDataArray encodedLength="6968">
<cvParam cvRef="MS" accession="MS:1000574" name="zlib compression"/>
<cvParam cvRef="MS" accession="MS:1000515" name="intensity array" value="" unitCvRef="MS" unitAccession="MS:1000131" unitName="number of counts"/>
<cvParam cvRef="MS" accession="MS:1000521" name="32-bit float"/>
<binary>eNoNl4c70H0bxRMZySwiIgkNiZKIMr73+aFJSSqVUG9FQtqSyMgqKtkZKT2yIiPJruwRmkLaKqUSol7/wX3d5zrnfE5uhzE8Pn2km9oluPtVE/7y/Hi8PxKBbx9iYpIAnqYqwyB/kD7sXkHDHiJ0eLEeVU/kxx7L1fg0t5i8DO/B11kSyxNUsDNZijvw0h3Rddeps7mFNWT7o/6oKuRneLPauCEYcZbUEPwQpj45dKW2Czrt1liduYLb/zQfm1u9sGufMb4mJeLmcw1kCtdA7k897V8jwaVuk8Tjy0+ZnW0gzbe+BZtBHVQkbEGZgwK6r2ezP7KBuFe8iOrm9WBftyTnsXITrm5tI/9Z/FzG+K0aFdpUKLGYg1E4MCqBM7HHWHeyPvo9rtLDN3YkM7WBdZRdQc92c8y280eh/2c6OxqKVi0HSGR5QuxyMbQD7WC1cwP6T22E1FgkufjIIuuBF/l+/0A3F3ZTeWUgZH26SKFADVkfVyHFUZ6qfp8ljSEDPF7zH9GbIkoSd4KX2EToaDnBd3EDxNXu0aOIURSO9bLkyaac55mnVF0njHDfHMT691CkbQAZVpqxq2/+0V4vCTR+qEcLu0qPj3SRXMFeGEYGka5nPF2Iq8OHGGMkqBgjc18CSXnLoXPSKuw1+sOGhe1Z3oWTyI3SoutWmVDd/4QOvHek8qHHbPSeP53RrGFVHlHMR7mGRL0vM9khXs4iuAn/amTIa68K1To5ssPSx+laoj2LVrCiXqNlZLA/Acd25NI+e8JMHhXYlc3gUry9KDvdDlohMninEEMjX+dRwp546GTzoMbKnzazXHxwbIQFfwx74pUEx3ZTrPrbRReSBDgpv41INyyksN5+6jsSjdTMayRxr5vc8jdg99R6ak+yw8DG+filKUxypz7Tzb0qmNEqjNEHI/j+RZCuaDTDNcMK+eZ3SOrMBdzYoIMbbi5YFuJPUfXXIdTN0LXYn83ZspArPXwbEidrabuOK/gEeVGx/zYeS/NjwWZlWPOJw/1lLy6ZfEG6Yj/6f7WbrNCIoY//KUOE2pFVqkkCuzLw3jeO1Qf7QER2JSpElmFTaQcZ8E2kE9+MMOugLLlPW0Alh1zh1LoIgVa9LO/BF1bhJYd6fwEM+WiZbHc4gx2K5ex63GNaeawYQa5ttFapkq4rzIWDyllyS++h01sYvhd7oiijGyfeZ9KMzvFfHS5lrf8LxnzzUFifVSTn31/J5+sPEoMMd7jdAv8GLlHZZiVk+AezpXn81JGTSPG7/uLH/FpE/vsA33KOxl5uQNmu3cx8zhH80N8HR0MJjHyaTRpR0iy6dpQtaj2JC+es0Rk8hTvqNA08cjdY3+kxurZzFVbM4aGWwAU4qWNIeatK6KGVM7pbe1ER8JLuvP1OHrtV0RcmA/Oi5TRrrxQE3VqZ1a5cMhyZxHkUl9CN+WB7JueiMfUKNqjcR8uESvj1KaGy8AxKVyoh8tpqNG1egu21FWxO61bM7b0E6SprOHd5UMH2KMx2nwPv2Spcl4Y4hPWSUH1lIakrNjDZJE12Q1WZm6rszyzsFBCs7Ixru0vI8k8liTYL4FPTQxo5PsDWH1yIKS6ysLnbhxsB69HPkwlx1QgUa+vBxWADpSXMh4/gHAzfb2fTvrczxcJMKA8O0kdzYXzpriHnLyGsYA4vJtspYTgmjbUVH8Kb17IIEdhOyrKTuDDHZrzrExz3+z4cStclt7dOdF1wiC6uaWF/98xArJ0HRltiKeC7L6yTPrLy6/LYEJjHvJw3wq7tNDlbziRNg8VshLuJLK6KXg3oYW6xF7Yb3MPrhl80wUWI+/bsE3E8QtyN+RMhf3EyFmIElwa20YrmSThVwsO5Z0VgXcUkXMm3pHLPKfjc4Qbe4TQ0zQ7Fef5QJHOnMfNVL7Q+ekPohgRFxBXS57ZWSH50wBaNNES80TXNMd7EPb6vbNpZIMdJygZyKfk22G05Sr3h/Ai/Y8HFze4nqf2f4NgQDkWBFHh5BWOPy0WU9wXRmlIjGkheThqlsZh3Ox856/mgJ3QAfC+74a01De9+nsa09rmoHvekamoz/WhT4h5/leRiTyRC3DwV7/YX05AOoM9bCMdp9tBdoMklr5PAg1XX0TMxCc99xGC+aAOE1mTgqpMRPf0+rtm1CpY09xd91jxM/qZlqK2Vgn1bLk4dOM6it76HgakLoh/3UaHCFNJ814JJVjq4NdhA8BODbvz/oOx9FBJmk7hVJ87hvEoRPE8oUraIH3N1MsNR3gLaPBIKgegEWElpgKRVIHfRl+VXhmCfym32V/cDlUvU0r0idWjNF+EMF19h0y91k17WLvTFy6D/ShC0dqew+wEScCcRKPAtpZzzPaw60BtyIwSzikF67t+A1BIhZHs0UO4LUXRX7yPDqkvU/YsXyQctyaVJAHm3fdHRvAkFC45hU8EZrFeS5Lp+boLyIiNIlEUg58cO1OcO0u87O9EsJsVFJGzA+Z7Z9PP2N8oq1MGmWdfw5U4lxvwXUppHJjzU/lHmrUDSdzoAAxtbDGaeg3lPGsL+KXJlt3IwuCacdmha0phlPX5cfE6T1ZdTc/h3xvLOMAHpI9AxFSYdXgesDJEiyY550Dx/l/RiKqEQVwU7gbOo+GAF/7xrOL8zB7Mub0FrXx12bJjBGf38TtdjEtFb+YG2fVGHvC9HkXVl5BIxGQOhzljLex4zhX9SWX8nxZulsHY1Pxr5aQvJbE0MK55BuQuwfUc8oo71wi1fA4HblJg3W4ZvQVfw4M88rEg+gZKafGbBKwypcB168WsjljzRwaISb/j9VODy5WdhdpABeeWv446WNiC+yAAll20p+684nu8R5T78dxHGC0PJOGWE7qROpglS2bQwNggtjr+IP/ExXdGX4EYuMjphfgZj1en0Xnsd1l7QoU1SmXglfxhzOl+Qpi4fp3D4F/kdjqEOw2wsHfMjzzfjnb2dh2IlF9OxX9Wsvz4VX2Ut8GJNPLSVDchHKBBLiwXJ6N4Lkz5nTcxmTVCVzcSSc3V489gV8Y9SYPk0hD2sDoN6QAJ6nqdDd+Y5qAtV0RRFA0Qv+oZ3Kl2krLQVE4aUqD/+HcV7CKNIQBPnw6pJ8cVkhM3RRuHUSqT2OKA5dx5mjo1hQtt1zPX5CdvwJBK5qc0NTPSmgjWrqUU3G3o+h2D1wQ4P8ndCyNQEqeXO+HszAPrJD2lWkRosCy0QydeDdyMTkJd7EtXtrnA+PUS2LiF0rozhjsYbepWRDGG0kmtnJHitIknpSjaEB/tg+7uLSZhuoErPKKh5+NCRmcnoGXXD3I3ZUNsaiu8SapDtOY8H2xTQ9fMlLPaFkf7ZMHJ/bwSvf/k0cZkalyNaQ7G2fPS7dZSkzJdzd+eVwXzrQ6wr6YPZQBy1rBdE1K+XdCZxI47XF0LTfidkpM0g2jGXU1mijLWzqshZgYNitQ+lC6ZTXqMvdP+txlXjpTA1U+TO5jwC+WjinL4RfasHxRzggVuwPV4sskKm10dKsK80+b5uOX41/4/qzHjxb0sXMiKuAt8c8XVRG/akd0C3yA42j/k5w1g5rupnMXhuvTDxFvZDjfoMCln1z2R7aBO27bnA/id2GJvlCrBvvHNq1/ZRWqM1onYdwsekQvq0TZUTLNXAic4uOIil08AJgkCCMfegu5F2mayH5EFeqG/2o/3qF/HUeAT8CfnMIzqCpl+IR0l5BC1dPISjGZORS4xyRJvxOyIXAimi+JbRSiE8++F2bDftbbxFAY6BNPw1F73Z3ST8Cii0FqC8I1vw9lMxDisEsfVnBkymyAtwTdE2MEnwhILfD/h9mo2tDwZIKfYuXa1fw7kWzmIKSzvwpecq+Hic8DWxkU7Mc0Zt0CP6Z62HULYNik/5uOWWQ5hnlk03WtLozbrJpLCqlASFWmGdN40rqlDFkuIF3O2pVbBQbSNDo3d0qFmU89jVj3UF51HWJoYZMSEYnqGAvW1qXEBqPYW3jOHDh0Rg8CryMt4ijWci98x257hO8/FfiAA3KXEf+TdWs6w+OXTYHKd9hpegpHAW7iuFMMF7AtzbUzH4/Bly7oiTBjXQ1l4dfD60FHdSH5HUrP8QPzUY3PwT8FYup9qVo7TG+ToOJqUQWVZixG4b3v8Rw7u6G/TfUiGMGItB3NcBxVkGWDTzM6bPk6AyRzFE0iVkS2ejbdJvapa9jY6xNGYoCVrXJsGZMWvwdTUjzV0ar7wvI61EnD1zaUF950kSf3sOmtV+JMJTCnO9s5T3nw5kT69Gh+cCHD/vSxm+wfS9t4CURRK4tt0rcKdFGR9bZSHTm0qhtTvxb+Z8LBAX5Sq22qBf/xk5lXuA9RYg134K0nIJ3AIjcAfmcfafy3FZxha1Xpcw/WEa8Q5+xx/d+3i6NB5rx/NyvPjI070F7ypukIq9MryTNiNoYR2SLvtS5QZtUgySI/6ELOybYoXGictQE5WPO/ZWeP1Kg0tT+YqpSTORVmOG93WGtLH8IEoef6Mly4YhXRgH29VGZLNNik4nfMehrBrK6XiB8Ok7YMMc8GdkIgsp9ycWUQUtVzXO47+TlNU1HdtrArAnzYmki9KZxTYLOIW1Ir5SFImqI+z56DC9MJ3P6QvUUFH7Jk42XJDTjezHpiYlusd3Hgfed8DZ7wna18tw/LxfEPvDCX+yJbl1IiPMYddv0tj5nAYdM2hdy0UqyH9Aj8SO4mhcMvhMyrH3oiLi7wUhsjeBVpyexNYb6yJu903aFpKMJPtaRDe14OKwGzfzzVva94KPPKxeUlejKinXN4FTOYTyjyZQnriE1CZU0rNXNsCYLKUk8XKt6RJQ7ZqAWVGulOa/EkJpRhjpugAR8Uek8ciPaV2NQNjAOLc4uKMkYiPje9BGvx2rUL99nM8bpyMyRBzJNwKg/ScbJSodeDGoCodVRbA3WskJahZjSZIkhKYYwO25F2Z4jDOR5TksGqwBI0Ouc7UsFl/Jx56tmnTU9ipd3SLG2TxLxVrtZugcyqTm1zFIE5rMcmCGAt0+vH0mCr2DzahK8sX1uUMUW3GY1VY8IWF3XrwJX4SZj3KpvlyYU97wm1VoxMDKZyUdfW4/zuZHcGaIn2upSERpWjGaM8KR0PCars3VxrC6G4yqOtFVFj6eYV3UlSMLfs8o2n//NGKM9HHgbChST0njdYgCzZRRg2uSOGkLC+PN0RrIdG7DRi6OHBMPwWlvE1Qu6aPL2gY/a3pZYdN9Mr6wktvqIUmVRy5ibkC7iXPxWQq6nwhhr3PE806am6PriPced6numwa+Bj8h3YZu4tHzhbpYCb395oO/pgJ0vMoZje5K2DMsS32hh8C75w6ibVzRsdWP3soGk98JD/LfdpMePk1CyZAr8hwnwuwxDz5uLGbnJszCwJIw+jnvEwUc9KL1M7ajoP4WM9GoxxyXEiRNy0eU2yHYGF6kYYmL9KRqKc2Ne8N+NTWS4H5VziYtDlMs+0j0HiPr6IP0R8oYsSqRGA5YTvtKjTGjPYgWN/Wz3ruSxDfLjMIKdmLEXh1Z9afoyt3FWCWzEzdC++i1qyO1/l2F9YEy3JKoZRg6JQb5sV9ka5yDZY3Z2B2qwF2ckYWY7ttwhyCuvlWHYrME57TYDlHp2njdqQ/et2vJbNSXxlZP4GxGPDHbKxthSVdRUKNFcnSffDxfwuuuCJZFNtHiddJcq6A/5VMIln65zJ7xjJKe/BRORygYorZP6N+KCCbzkxdawQeRu5AHq+uSqDX0CZ2frwNzkXJmIWuMLeY+dDFmOWRs5Dk1R16cuuyEtgsrofcghc50voR12WY8OX5vnP96STJPC3eLNFDsWEcWn5fBO34O9CcI4G2qC/m+s8TnH6/pb28Z1XH80Iurw0+pLjpcVUMsSAI7qiYQf4gG6o1UsLHjHlYOZMLn9kzc88mm3txK1B8OhP0dIzr59iPrnFfK/Aa3YMjyCtlphiBJZA9qPqkj5WoJxV1YQXJ/MlipQxK7LCKEW81hFNDvio9lS7FqSjAsxrewPB0hKj2G9bUbuFlKV7DAfIT4ROajV66Dep5b0p/lx1nI7gC2dJsihT5V4W5IFJPNOju84pOGRYslRW3WI/8nk5Dc02cS3rMEK48bUU6cN7lry2NaUQMM/95CiFspVu67S3cDBxh/ugI8evipdqkW5iMWPSaxcH/gTguVliA82gfGJsOs2VUBvc9C6BTdpCHxGsbbU4XJixdhmoEjHXDLAqcuQAbGR+jJpxTSPOKNaKsBcnzynGL66zAxsAmimxVwSyyDsMuHpHu2wnDcS5+/CdBPJ17wxYnh0xElLlnZHq8zH1NXtxVS5khQSmGXiVW+NvVp+GH5mBmqzy7gGk0jyVrtGtm6q1PQuH/+fN0KvdOXsUTAE5u+jWt4uYZMbddQTvsQCW1Tw3Q3W+gd+8qMfpxCyk5iL9ZrYqj4E5riz5t4Sh/Cryla+N8LJUg948P0aiOsLVFFxC192G56AG3RFsrTlcHLoLUouZmO5abDSOBNh9HCUGbhdxr3BgJRIDxq8s/8BoIigeu8UfTpfjRkbk3i3jvdhuakF/S5ZDZuOgngjosZUqkDxaKqCDW9QzYhR8f3Txh5paeRdjADj6w1Bt400qsxH2i+2k0XlvNRcoc1Hc64QPJaHczqazDNkIqk00PD5CnbxJ67eJFNuQNSdXgo+UkxO+E1CpEuE7zilcfMHTsxQXCAjn7lhWpbC1ss0Gfy2ysLcmHq9D7VmFyeJVKsbyxbzWNDiidiGI/hJrgJ7qCbAi/ZUF0iKW8/jmMNkVjrGIBdjnNpZ3QDTr5TR8DnXhY6W59lp0mwK52X6PmRM6zMUhPVA4loFJKHotVimn3tOL3YqwbtuctowpblzFQG9GfZJXawF3BokWcJey4zgbDNrOFRL1m8zqXm2rmYWXwCcQcNYDq1Feu3VJCUaDorGv/DjUpplD0XoUb6R1ithJhf0/F/DeDkgQ==</binary>
</binaryDataArray>
</binaryDataArrayList>
</spectrum>
<spectrum index="27" id="scan=28" defaultArrayLength="1569">
<cvParam cvRef="MS" accession="MS:1000130" name="positive scan"/>
<cvParam cvRef="MS" accession="MS:1000579" name="MS1 spectrum"/>
<cvParam cvRef="MS" accession="MS:1000127" name="centroid spectrum"/>
<cvParam cvRef="MS" accession="MS:1000285" name="total ion current" value="5172829.80757141"/>
<cvParam cvRef="MS" accession="MS:1000504" name="base peak m/z" value="639.70703125" unitCvRef="MS" unitAccession="MS:1000040" unitName="m/z"/>
<cvParam cvRef="MS" accession="MS:1000505" name="base peak intensity" value="82045.14062500" unitCvRef="MS" unitAccession="MS:1000131" unitName="number of counts"/>
<cvParam cvRef="MS" accession="MS:1000511" name="ms level" value="1"/>
<cvParam cvRef="MS" accession="MS:1000527" name="highest observed m/z" value="1299.95263672" unitCvRef="MS" unitAccession="MS:1000040" unitName="m/z"/>
<cvParam cvRef="MS" accession="MS:1000528" name="lowest observed m/z" value="400.34356689" unitCvRef="MS" unitAccession="MS:1000040" unitName="m/z"/>
<scanList count="1">
<cvParam cvRef="MS" accession="MS:1000795" name="no combination"/>
<scan instrumentConfigurationRef="instrument">
<cvParam cvRef="MS" accession="MS:1000016" name="scan start time" value="0.493433" unitCvRef="UO" unitAccession="UO:0000031" unitName="minute"/>
</scan>
</scanList>
<binaryDataArrayList count="2">
<binaryDataArray encodedLength="7300">
<cvParam cvRef="MS" accession="MS:1000574" name="zlib compression"/>
<cvParam cvRef="MS" accession="MS:1000514" name="m/z array" value="" unitCvRef="MS" unitAccession="MS:1000040" unitName="m/z"/>
<cvParam cvRef="MS" accession="MS:1000521" name="32-bit float"/>
<binary>eNoNl3lcD1gXxpMkoUhlKQmptG+UJNX9SiopJUnKUiRJWpRU2kubtJcW9WKMfWxjMCZm7HtZkphkJ2lshfD+/ng+57nPOX/dz7nnPPer/kURm3VRlMtcErqTLomwvEsi9fAl4fL1klg86rKI8LwsDhdcFkfeXBaaj6+IapWroknnqghacVU0tl8VM4ZeExHLromRRddEbMM1ofH+mshUuy6WzL4u+i2+LjL2XxdfH1wXI9VvCM34G2LPoRti5tCbIs3gpgiuvCkSH90Uobq3hNamW6J2QKPwTG0UUrsaRe33RuGs2SQ+rmgSgaeahHH/26JB47boWnVbGMrfEd/EHXE6/I6YUHtHPOu8I6Ti74rZh+6KY6PuCY1V98TRq/eEjWyzeG/WLOqCm4VMVrPY+L5ZiNH3RUTsfTHy+X0RO7BFDDFoEY8TW8TDfS1iZp8HYozxA6GW9kC87Xkgis1axejAVjG2plWcvtMqpKQfiiMGD8U/UQ+FzI6HwuT7Q7HK7JFoj3skHIsfiZqeR0LF7l+xNPxfkd/yrzir2SbMl7eJ/bvbxIqmNnF6zGMhtfyxKCl9LMzePRa+/drFzPXtIuFcu6iTfSIKVJ+IDXZPxKK8J6LP8SfistpT8TdPRUvkUxHU8lQk9n0mvqx6JsYffCYSZZ6L3qTnorX7udBTfiF+SX4hgv59ISZ+fSEWj38pan1fitslL8Ux+VcifvorUbLxlXCTfi0seC1WbngtGva+Fs4yb0R8zhtx+K83YrJSh1iu1yEyQjrEs4MdQrnPWxEW/Va82ftWGPW8FZbanWJQXqfYeKVTrO/3TgzKfSf6tb4T51S7xFmPLvGutEt8PNIltNq7RIjpf8Ix5z/Re+8/8fLnf2KVwXuh6fdeLHnxXlwf/EF8c/kgHpZ8ENuefhDlCh9FQfpH4f77R5Hx8aPwG/NJ3Iv8JGozPwn5c5/EuvufxL5hn8XcuM/iZs9nIaXbLZy8ukVPWrdIutQtLv/oFkGGPcIlukd4f+oRL6d8EVnBX0Ta5S8iwPSr+GPFV/G66qvYqfJNTF3xTVhVfRNfPn8TIfG9YkB1r7hr/V0khnwXHRXfxcPW7yJE+YfQXfZDfK74IbwP/RBBD38IO/WfQsrkp+iz7qcI3PNT1HT8FN0zpIhOk2JwoRQj9klx7YwUVx5J8Vu3FP4mfVjk2Yfs5D4ML+tDQkMf+rX2QeF7H7RVpDk9XZrkcGm6sqXpPiXN+PPSTP0uTbF1X87G9MWutC8L/uhLT29fDobL8DFbhvArMqi1yjDxmwyq0/sh8vrR/ms/Nn7sR5u8LH7mspydIUt9gizXK2TRPCRLT6MsVTL9GWrVnwsL+vMsvj8HD/dn7d3+TPrSH1lrOS7EymFfL8f543K8uSlHRa8cSdYDSJ81AJuwAcxPHsDZAwO4888AdtwcQOKXAZybI8+BYHl2/SpP93l5rMcNZKX1QJSXD2RL1kBOVQ1kwLGBPLw9kLDugfw1ZBDjLAaxZ8EgTm8YhOnmQez+W6L9HETnxMH0TBmM1ebBtB4ajGz3YE5MUKDPHAUmBSiwO0UBu8MKHLqmwIX+iuwZpcheJ0VkoxRZWamIyWFFFK8oYvBGkZZ+Q+g0G4LjtCHUeA8hIGkIu6qH8PfxIUjdHML4b0NwUhyKlNFQFs4cSnjqUNKODKX461A6RinhbKrEeVclsmOUaD6hRHuvEs8MhqHjPYz90cNwrR/GgtPDmPt+GDZ9lCmZqIzjVGXiA5WRjlVGvUqZxiPK9L2sjP5LZapkVYg2UkErQAX1BBV2nFWhpkuFA4qqFBir0h6gim+qKpklEn5UFZMrqgz5pkrPyOG4Th/OfM/hSIUO527ScFrqhrO8YThTrg/n45fhmE0ZQWfACHpyR5C6YwSBDSOwbRpBTfcI3MePxGzGSLwXjcQ4biRuhSMxPzmShN6RbFcdxXHDUcgtGsXziFE0nB7Fvg+j0JBT44OaGsvt1NAPUuNCihq3/1BD844a7V/UuGKiztnp6riuU+dBnjrN+9TR+VudqB/qrFIfjZXNaAzWj6bp1GhMmkYj2zmaoEEaXNHSIHu2Bi15GsSd1CDmvgZO3RoctRjDa7sxmK0aQ0XsGCJrxnDm+Bjs3o5hUh9N5k7S5N9lmqxN0cSrUJMDBzUxPa3JwquaKL3S5NvYsbhPGssIz7G8jh2Lzh9jkWoby5RvY1mrMo5XjuPYGzWOQ0fGEfFiHHEy45EbNh7dueOJSxpPWMl4FBrGM79zPDcHaZFsrcUpZy1607R4U6NF419arL2uRVmPFp/1J3DBfQIe6ybQvHcCD1snoNhfmwptbXI9tFkSrs3LTG1OlWsT+Zs2M85o0/5Im4/yOrhr6jDVWYd1/jp4hemwPVWH8Vt1eH9Iot3Soe87HRIsdBHzdZEL08UiTZf7Z3VJu69LZd+JjJgykc1zJ5KdNJGugomMOzaRgoaJuHVM5LS8Hue19Mhx1kNvhR6rivS4+YseC//W43WTHsYdemQP0UdP6FM4Rx+VWH1el+tz6KQ+fpf0iWvT5+tnfS5ZGODhYUDDMgOiNhoQV2pA1XYDQv424N1rA7bJGBKkachHYUiSmyHWsYZkZhqSv9OQhnuGnH5nSJWSESGmRlQ6GmEQZER7khFKlUYEHjHi1TUjUl4Y0TrYmGZ9Y3RcjJEOM5b0hDEvt0q0342JvmBM4jdjng4w4U9zE557mFCwxgSTBBPitpnQcsiEnddNaPhhwlUZUxqtTFFyMkVzoSn++abo7jbl0Q3J+bkpykpmXBhvxo1pZoTOkvBiM1SOmZF91wyFLjOClc2ptzTH18WcHn9zNGLMCcoyR/VPczQfmWPx3ZybahbMMrcgxsmCk0stsC2x4OKvFuS2WlD+1QKpQZPQdZ/EznWTkM6axIf9k8i4OAmL5xJdZjLxOpM5bT0ZV7/JLF0zmV2lk2k7IdFvTSalfTKq8pbsNbXEx8EShbWWeBZaorzHEscLlrh0WnJ1pBWTJ1mxzc+KLwlWFG6yIq3GCqlDVnTesiL9vRXB/abQpToFDfMp9PeYgnv0FDQrpuBzaAqnmqeQ2Mca3xHWnDCwxmKWNa3LremJt2bddmtSzljT1mhN2WtrbJWm8iN8Kn0OTuW3R1M50jUV3f42FOrbYCtsCA2zISTDhs4qG+yu2nD4vQ1Xv9mgZDSNO57TsF01Da+SaUi1TsO6axqjlG15b2zLORtbIhbZsjfaln9ybampt+XScVvam2w59tgWoy+2NI+Zzhmn6UxYPZ3//TKd2eem03tvOmUfp/NOw440WzvyfOyoTLKjqtIOqV12lJ6zQ+GNHUtl7GkeYY8j9uj723MowZ7bRfaU/26P13V78r/bs07bgXG2DvwXIYlJDvy21wG98w783eqAwk8HCjQEIb4C22iBVJpg9ylB0hOBxxeBtQLMnggaM5HsAFgYC87FoHse7rbBg/8kvP8MrurNQMpuBq7eM2hcM4PKjBkU7ZDod2ag8XEGYSMdaTB0pHK+I/NSHJlR6ciSA47Iv3LE+qcjXtozueo0k7mrZtL620xCrkj4t5k4DXPirLUT/8xxYk2ME7n5Tjzd50TNbSd8PzqRM3EWWjaz2BY6i6raWZKZOwu1wc7oqjkT7uDMoOXO9MY4c7PMmTENzmQ/dWblT2eyxrngY+1CqJcL9itcUCp1QeuoC1L/uDDzsQvaPS5cH+pKnJEr6g6urIt2JegXV76ecZXMJVd0nrryUmo2ASqz2Wk0G4eA2ZxNnc3U6tk8PzibOednc+LdbJZ8m420ohtyVm7cm+vGxwg3IkrcuHDYDZ8bbvi/cSOy/xweqc2hr/Ec9BznUBo1h9g9czjYNIekF3M40d8dOz13ip3ceZnoTnyRO7En3VG+5o7ie3e6ZDywmuhBlKUHygEeGFR60HnKg+zHHiQqzMUraC4X0ubSWTuX8Ja5nNH0lOxsT77O9eRulCdyqZ6klHriXOdJ511PPr/zpFTVi/N2Xnh5e7E03Ivh1V4sPOJF6C0v/BXnoWsqgds8ydyfx4f8ecw7MY+/rs/Dp2ceV8d4c2GxN7ejvAmq8Zb0gDdGb72R/+7NAeX5GFnOxyZkPuFJ86mqn4/PqfnUX5uP/Nv5OA/3oU3PB3kHH2QLfJDe7YPBFR9OPPYhesgCQswX8MNzAaoRC3AtX8DdVwtw7utLiJkv2518yV7pi8ouX3bf88XkrS8dAxcio7OQLr+FHEtYiPnOhTy39iN0sR/yIX4cTPWjqNoP65N+NMkvQn7MIvBchFzyIuJ3LELhj0WE3F/EUDl/ZNX8OT3JH4PF/tiH+2OT68/4+/44fPEnSjcAt4gAGosDsPo7gLMtAfzssxjd0Yt5MXUxmZGLcUxbTOjRxYQ3Lkb95WK05ZcwaMISjs9cwr7FS/CpWMLzfUtwuriE4FdL8NJYygD7pcwPWIpzwlLGVS+lt2Epcz4t5avCMvzGLqPBZRnefss4krEM98PLKLi8DNkPy/hzUCBvjAN5YRtI15JAzqwPRLEqELEnEI/LgZS1B5LRE0i1ehAhlkHYBwURGB+EaVkQ6xqCqPgcRJXacn43Wc5On+VMSFzOL1uXc+rkciY2Lydz8ArarFbQsnAFgxNXUJ25glenV2B9ZwWNcsGsNQxGaU4wxrHB/C8/mG37g9n3LpgffVdSZrKSG5ErOVi6ktH7VtLy90q63q1krFEInYTwaVEI3Skh1FeFUPhnCE+uh7D9RQgBQ1cRbrKKlIBVGOSs4tKhVTx9vYoz3au4ZRiKlV0obwJDJf47lIv7Q3G9EYrO+1BK+q1m5NjVTJ68msVuq/mxdjX9964mrGE1816s5qhcGC+GhUneXxihLmEUbAwj99cwpM6HUf05jCMD17DDYg26IRKkr6Gpdg3ax9ew+vYa9nWs4US/cFIMw+mxDOfrynDmlYZz8Zdwss+Hs/JlOOE/w7mnvRZF+7XEBKzFPmMtCrvW0rd1LW3daxk3NIL/mUcwyysCrZgIPJMjqKiL4PGtCF52RJAoH4mvfiRuDpHsXBnJ0ZxIju2IRPpWJKIzkvEjoni2JorrSVGkNkTh2hzFWOlo/pkUjfecaOQ3RuO4N5ripmh+/xTNPvl1zDVbx+6Z67i9bB0Nieu4sXUdVs8k2rAYjAxieDYrhj+DYridF0Pv0RgOt8Tw7kMMoyfE4mQfy9jgWDzTY8ndFcuKm7F4f4rlz2HrUZu8ns1R6zlxYD0DGtbj8H493xXimGcQJ/GAcdwPj+PVnjh6r8fR+iSOy1/j+KC+gWPuG9iWuYHA2g2MPboBheYNLJKOZ5ZhPBfmxpMTFc/JQ/HIXYqn5W08iUMSSJyawG3XBFavTpD8QxMwrUvg3LUE9j9PoL1vIjqqiezwSuRVYiJO5YlMak7Equ9GxuhtZIf9RoqXbmTKxo0Y5W1Ebt9GRt7ZyPpXG3neJ4nzKknET0iiY3oSjvOTaPRL4ktoErcTk5DJSeJbTRJRp5LIuybJf07C/2cSxcOSydBI5qVhMu52yXR4JBPmm0x7YDJ+8ckk5iZztSqZQweTifpHkr+bjEJHMnt6kglUTmG5RgoHTFLotUuhdm4KfgEpBISkMD0yBa3kFEaUpNC8PQWZP1JIbExhZ1sKvu9SCJNOJUUxlVTNVD7apXLaPRUpPwlCUzmflIpKSSqJ+1PZe06itaSy8E0qF7tTsR6dxijLNGympVHnkcbqRWn4rkrDLimN6LI0AuvS2P9nGgbNadzpSMNoYDrFSum466TjPzUd15npdK5NJzsunfmV6Zz8JZ2W8+mEPEhH9lk6h3rTCVbIkPiHDDonSWCfgaxjBh7zMyhdksHrhAyWpWbwPD8Dxf9lMO9kBjWXM3BuysDhvwwmd2fQI53J8UGZtKlmIqWXSZpVJglemagGZWIZmUlMViaZxZnsqs3k6p5MiS/JROleJr1vMzHrl0WiahaftbLoNc5irVUWIR5Z/PDPImtFFu8KsiT7KYvC/VncvZaF44sshvRk8brfJhqUN9Gmvglnm000eW3CL3ITzYWbmPrrJnRvbuK355u4+mETCvLZaBtns3W6BI7Z+M3L5pVfNnJZ2aT9ns2hxmwmdGRT8Dkbr7453FLI4bVGDpcn59DikMNe7xy2h+ewOClHMg9z2LAtB529ORScyGHk+Rw+XcvhyIMcel/mcPpTDg4Dc6kblkuwaS4Zk3M5Z5vLX365lMTncrs0l9N1uQz6Q8LP5lJ8R8Kf5DL5cy6hUnm4jchjqX4evpZ5SM/II2pxHoEZedQX5hGxM4//Duex7nQeJ7ryiPuUh9+AfLSG5XNMP5/4yfmcs8uX3F8+sqvziYjJRypJgt/ysbwsyT/IZ+fHfM5/ldQP2kzj8M280dlMutVmpHw20xa5mRdJm9mZuxnTnZtZfmwzITc3c+TNZq7+3MzNwQW0qxRwRLuAfxwK8JlXwLcVBeglFdB4sADz8wXIPC6gtrOA4B8FPBu8hR6NLaiab8HHaQsv/bZQs2kL9lu2sL5uC457trD3yBZkL20hpGkLQx9vwf/VFtqlCnkiX8gK3UJaLQuZ7FJIgW8h0cGFJMQV8iO5kLrqQn45Vojy6UJMbhSyubmQtFeFmEoXkSZfhI1aEc1mRfjbF9Eyp4j81UWS/08RoZVF1J8pwuhiEXr3JDXtRcS9ldT3FhGiVIyvdTF3JebZPrgY55hi9qYVY7G7mNs3i3F6U8xu2RK6VUpwFCVkuJXgHVbC9/ISRvxagsapEj78U8IJ3VK6RSnqrqV4rSulIKWUIfmlhOwvxexkqcQXl1L4vJSiz6W4DyzDd0wZzmZlLHYpI9GvDILLEIVlyNSXYdhUhlRHGWd7yripUI7i1HLyZpbj5F5OVUg5PpHluCWXcz2jHMfyco7sK+fzxXKWPi2nfWAFUkMqSNCrQHZWBU4LK+iKr+BidgUfCytwrq7g2BFJnFBJhEMln5wq0c6vpKOmkqMHKum6Usn4F5UciNuKW8VWBtZvZe3+rYy+tJX491s5alzFNKsq9GdUEbq8CtvyKok3r6KlpYpTP6tQV6jmrno1382q2e1STcSqapYWV5NXW83Bu9XYdFUzs7eapAE1GIypoYsabi+oYVR4DQeTa9iVW0NoeQ1RDyVxVC1enrXoR9fimFGLd0UtuUdrkT5dS/GrWib03Uaszjba9LdJvOM27q/ZhmbqNppObCOucRuzpOvIHlvHdpM6pJzrWD2vDpmVdfRsq8PzeB1rLtcR0FaHgXw9LSPqGTChnhzLekrs6lkaUk98Yj3/B4/QNBw=</binary>
</binaryDataArray>
<binaryDataArray encodedLength="7564">
<cvParam cvRef="MS" accession="MS:1000574" name="zlib compression"/>
<cvParam cvRef="MS" accession="MS:1000515" name="intensity array" value="" unitCvRef="MS" unitAccession="MS:1000131" unitName="number of counts"/>
<cvParam cvRef="MS" accession="MS:1000521" name="32-bit float"/>
<binary>eNoNlwcjlw0Uxc1ki6yyMqJFoihp/J97nlIpSRRJijSUhiihZGdvWaHQQANFIjKy0iKrVKTxKhRRqby+wjn33PM7lg336YASL+vs8B0askZYejAcY8uLGfZpKR0sesTkhn3AkdPrEXJRCRsvlSE/XAOytkcY09JZeJQjCc37KrhVsYrcVuiRwTZd+EsJY3VxFJZ8UUHluTXEJKtAJXMm5pEMU+v9G46CC7FNqQs1tr6kHh+CVwKllHR9CLuaRxHoXsr8PPcQbfUBDLvwB3jOSGH7GSFU/DCmQTV+KC0SJgvFTKa0NhbSq/Spab0A+HRDceexHI54ZUPTLIvzaIyb1RCyRoHTIfio3EfIbCckNP2H4KMjdHOPDsz0DJm/9XKQenYRtwbqmbqERKZE0pDN71XH7cTD+OKSQAE1b+BZaAPlxaLMgnXajGLNTRrYqQ7734a4OzWfFg3yws2uhep9LjBGcxPpfZA/7mioko2NJLpOCcCf5xgTX+uMzfofMaLwgeb13SXP73xkoaODwbSrxFHppz59eXZx0Sdy8ruEx4s/4+zHr2gJKKG1eeqMb0IiSnJAHSmR0N30mMYLXyJpCECQIgwX6OKClBLFuu5H7vExGq+VR+BoI1MYfRGa09JJXNKKiQmwZFLTNEh1ihb0KhaBoykMy+1bAfcfFLa3my7yN1G6yxrS881An000PrVJ0ZfoVtwU8CN7ZwH8NQwgRv48LGuv0MSH5eC6K4PdvvrU1jlOXRZVjNThVcw8kVQcaLIATonCsns2fmX4IWEZF85L2BKrJUsnLtzBnz82yOEfIuW6dk7c6QBqCf8Gy/+WQfPTZZr3wAiKA9tpJHgPldo/obZRLhwLC6bOjVNQusQdCfneFNNbCKEyfjwb3I4YyLOrSqRY5y23mB4NLqhl3ibkZRHX8rMQrFJASOgSdHfwso5MOW4kFtCs0mzKfeJII6c1YNJ4CCubrqHWMBWcl/oYX/4GLwyPoW1gGRa/fozoTA06tPs79ZwsIUe6SxlVU+C2SBfmokLkdOM97TCUxeCpLMbvhh2m7yqjkX+J5LBDiJVeMgBbrhDyOa+BU596aZAjRVk8d4jXIJDVjHPDFhs5dvCKHbb+MofdYzNMfXgeHpbC7P6iLXh13xxv/zTgyuJGfFVNJdlwoD6tGE/K9dGhvxb/Bo7Qtcga2Aq4UceHF4y3lA7C5C2YEp1gNPXvxQaDGkR4muDLTDlUKkzF01n78U/1FGyeDzPyzW00dXwrGr7fhOaHJyRoeYfeyH+glGx7ROj5U8PSWlIb/0ezul/BvPourZBQIs9GDrmtMyVMb6No2dswNfeFlME18h0Wh6f2DDR5S2GxjSA1PJ/GFv3Yj4EUPqayTIJ5oGCNhL5MuiZujr+SQfS75j7VXedBgdlTYmSWwYRnHOVL92CxfRou/WunDUvCcFN4CDY69yBolYXNQ0GQcdTBMZPPsO1sg8vvBrzlWNPYuwz8XjwLZmbPoOkehq0HubD8dh3mRn8mg3PhdENnAO+ltVHX6E9fT98hA70lFKVmg8GWZaQiM5/ZHR2Ne61aeMckUaxaEnHb3+M08Rtju6k3Qq2MUP3ZmSlekINZzUOUYbMTRm/vgVOvj4wlEvAa0YF542E0fCHabneV8SgfofGENLyvuoTz1m3086cBUl77krHMGvByDzOyJtxsi5IvWNd3uKRpAK2H6xF5RhvS5bOJ8/kG0vcrIea4PKvSdI6qnOawyz6JQUs1nXZ9EYay62Ss06Xom58ozc3UIf0z09B1q4hTtmkvdK6LIfedAJZ3qeHT6ykYmtmIwLFAcns/FeMtV5C4WwQTGTnUKThC86prcEImmx4K3ERlaiZVjpzB/bwa6tDrJq6ZOUTuoVCMYfGKRxm8w32krK2PV2wZRb07jkKDZBi/D0NvsThEBs/jc+A2SIcvo53MM1R8/USmhQqoUBtHSLs8eh0jcTJYBdpvVkKfs40Och6QwLHIyazHwYf7ERZErIbHlxV0q0QGVcNF2BadhfGbvExZ4x98sxhDz4UtiG8/jLfVEjg53My8MM/EX89OZsOk7itPxyF6RfqajpDl7PrwNnb0kTIbpOGFd0vukuzWKMzeeJ2eJj1j7JK5kfhqFKcMF+HT1J8QjF6Kzx2qsN9exuk/9pVuaU1qEheAqIVr8fqoLGIlGeqd2Uqa63YwXn91KbHtJ72T/0J3AwNorjYv9Y+3QVT1LSnd3ktN5yMhx57EOlk7qEg607uEeAjLJSLKfRzS+9TY0RmuKB5fhux1s6Hx5zO+/eimCfmLsLI0he2Ga1T5MxDfgzqYPs88SjnPxQZdr4CnTBVCDarIo+AibRx9Sv4T+sT9dIzpM37A3FV0hUm1NHSvquOnx1K2VP4Op0WuGHeP38NHrSTyapZiE724cY+bwxbsXA5fYTn21NFpKJj2iSSPCODLtgCs/peDrbXB5FLfD+2nF+jH3lvgKTQm7aOxCB1ci67kuXDy86afEsKsX74CqSUy2M0Kw9RxDsTy7pN/WBpVVAdgd24ZeYymYsbGaWzZtbPUdF+DXcHOZMrXDNFinVV4IO+MQk4kU2c1hf27eAkJ/CcEHrt+CKk70zNIsy4RDjDL2Uj+S5pg9lEH/kO22GV0gwzbRKBmNovejm7BJvUiqH0LAu+sTvpWX4VqMS7ka87HrZgrVJ+lxob55MDafYJsn27DSHMIWtaZMZ5L6+hO9zHaLRjNhIStB7+FAb14l4+4mhsUEedLSbO8cEI0m8TLFuPjKl44jUcgU7KTAoeCkS3PQ1vvm6Fw70JsOWmCibuaGHVYBAkNLdbfawZ7Ymo9mcgPwVmuj3mVdhfngktQ+MgC6WN6iNhlh8eesbgbkApZjhsGY/7S08+XYaJwnb5WPOIcfyPMNk4phr7PTNT5TIesjRg+l0fj6Ot0WGSGINHuD4nYGiCwah5mvQwlfNSFpaIIelkO5duLgf+oCLvwuQKtSHgNx/AQpru1hD7NKyGhOS+gO/yNxDXi6WCZFr79N5V9YjkTtQve08vRm9Sh1INcSR+4aGVQhFM8/Xeimn4PJKK0W5l9SUsweDeYsyZZjk7v1UFQkSykYi6SgE82EzBThDlYcB5jdlIY7VPAeyU9BJeKYTz9M67G19Hfn0KsuuIIElNT6dzIC1LeOwUH7EXhNMlwGw3uMxWVtdR/5yx+/NrGDn6ppQqd0zisIoJ1R8qAPxn4t8EGUiJ6YNYlYYhpxb1fHjQYWITA4+uo3UkN8wUF6e2dBdjkxc1WOCWRxyYBHJ2QYy+8bidD3mx6FnWVRFPU4Lc3h3Mlfz5MT1TSDAldVO/dRC5cSdj9UBhn1tgzL5rmUUhlKrxvK6LrVSfT2xyOyAJHdDr6wO72OeK2Pob7J8MRPlMZZ6uTMXHTF1+PCLO/BJegzKwc6qbr8M70ATF2r4nbT5kmwjqx/nsZ3njGMO/8opA2OwaqBuX41bIOXrkOTK12EFZ+WYFEj1yY7yhF9X1vXHTjYk+NiVG5/XTadWY2wjRvc9ZK3Aenzxyz1mxipHLCkfhMhI1P3wkXRWv4Gp3Ea2te5AW2U4c2IdjOE/avHNAZuB983t0URPtQuUaRVd8wE8+PbUFQ9CIoP7pCPzZMgbg8P6b3y+HKaQkMF11DVOcmpIupk05ZEPy+jNFjrQw0555DmtRs1u+KCRv7TRVGi1sR5BqCxY7m9FJSGRKNn8CGroat+AtYbRKl248j0eLeAv7KJlrqeQYDH4rBa5vCCPUEoLXjNjblPMDXnw9w4s4mWDX6gfH3g4OKD3R0ExHUY0D5H2RReLyRrlTEwf7OI6q1uwCrB1mI3LgBe/5YY7qJPHu8UQa/ogOpeHsPCtN9cXxhJj5u4IVV7wg9n5sL8SVZtHx9ER1onotC20Jqa+aF5Dw9NmEnH2spXgC2Yz3mWz1CZ+xDapDZiLLIAqi4CyHLyg25PZ/obdxLrEk4yGyUqoC0XijNX7cM14p7yDGynpHxacDYYiHWaOZetIYcwZBwPNVGZeFH1QyqCeUCRUhioGUKq177H11yj6KqO1VMSWs5XL5dwnb9ydv1lkHJl0CEvEiGSFI2MoIqGWiIYV22KLs7MQfJp5zg2ifCepaIsy4xYgheFMN4XHlMTpH6KNGKhGLGBhidFUSXaRqmXM1H9VNT0q0IA65rsvGTXJQUNY0i3WYgTe8CjjwxwrgmH9oXnUKrKxetraukvofWOLguHvOs/lHtZN9v3peMf3l9+E99G0Jq/aFhlUMT1rvYwSOR9Cs1Ftcqg8habAuER5ogGpKMu/zKpJUXyDgcEmWb43soN0kBEcYf0Gw/iF6mAkauR2mw7Q5EGtIYH3suNFdIsNIl12CbModNiT4D6cxsWjBixzwWk4Tc1Hs4YHyGHG3uQtptGGfb5KjBaSUsNoewnlduIKTRAVPm+pF/exy2C1QhsTsO/vZOCDHORs9rAxiZxkPvmQ1iV0yFpdg4PvQY483b81jRXoHsQ/7gyzgPBYVqOGTbwoz4SKHcFbsET0FD7jqK+YTZ8vWvEDwiyPqfj8HHz3k0sG89mMpnVDO5CWO7euh4bT0dvjmDPfv9LD2oS4P+GzWIFt7E5TOTHRhUSS+e84FL6CtlHUxmMnPmoOfjWoi8cKE3L45geFUyaU7e7NC7zYg3DMTcQDf0c5Vg9kQvyZtlUuBGTcSW9zCcBRUo6huAeXEz+CqSUVXbjpRWMXapETd772UOvWmfylqvTKC0oXREnN+JYx8rQC3CqI8UoDdpMzAnTwRx77yoUDEcPt/MYK82DSt2CuOGrRhWHu7CN0dfNqU7BbE7XsPdoQVyFa9JV34U9fNMkT3bmCJVL8CyjZ+t3REMwfQmctG3xCqTVtTmZtE7V4Y97e5CmjahiOkVwLVZ6RC25oOKSCicj84Gl2QdVe2RQ8q0i2TZkkpXI+oQ0+OKPXdX0Hc5Dm5d50ZIdw6djOvB0UW1eF8Siz2i70i+X5qdk19E63u5kWAXjB3TL8B8Sy0VCe8Dzpjg9hprVGzZiOuHU6DpL03HG+bimNtD2ChLwWKwl25ZrsLAYDWJzpjJmE/6ISF4CVZmJth+JA9V861Zt7GR1aVCeaShZYM93I8xZ9cMKHfNpVhnZ3Ru4GEnfIXZT1FeSFkYA8dDPlD8vJJdadFHShUbMHOdEfRrjKH7MpnOLvQmOd5w0mrih4aHJmULybGBzu6obPclB14WVfc8sOs4D1tSMQ/1qWtBrSsh4NJNV39fJoer33Fi/nbMMkjBAfUwcP1qxOxlE2R09QWWdTQh5WMMjnSW0vs0eaSdi0Ttn7/M3n+xkJ3c3WufPGa458yH4IIIhMeIsrZfmmkBXyxkIpdgXwOHoqMTMX7nJP4eqoKgVw5ldBqh1i4MO+w02dnq89hs6SJyqtJA6H4LjL0VZjOE90PZYx90IqyxV7weF/L94ePbhJl/xmiXqgQrOXiD7JdsRXtZHQJM4kh6eIDRXPYEZSUbyG9IAcIvNYEOLjywkMYOEd5JFueBwz95fFC+QLayqoifOAGnpsdI27AQboJ8aLS+Tv186Uz0by4UuL5m9jfL0qorXKxtNzee7SjAUd+XsN2ThmhXG+apTQzxjipQRJ8GHL4/hvefSX4REmYTI0LR6s+NPuWtOKH7nI72nIRBFC+kheLRFXGT+beAm26ErwH/qVhG+pgrnShdCsHmETo3JxolS/zh+FccmxdoYf2YMW11q4btPy9U1ImAy9AS26JUUP+6kHaXi8FYJwvuF0+iWVCM5h6NIu+DAhCZEUPSX9TpVoAMxvR34qfFFChMn8V6XfjKeS/TwInqXkxnw2dAJdQJt4YbQCEXOPJTLeGXfgnaAZsxp1UdA12bGaWoW8g/VkzLuVYzt6dfpt3B36jSXwXe6Q0UO+lpMpOO763P8Cudh77N9oaX+GWUTgsgtzgFPDgvzVzjsaexOi+KGQzHoeUF+Jy5GrnhUqyFfgat3BaHyzWP0XZDC/n558hKMA/MnnDMp134ZEzUmRxDtw1bSFjoITNdQgI/rsbQW8kx8plYSB4NWfSGJhiuQ8XM7j/1HBsRB+IomcPzlh5lLjqP67xfqcVzCoUlpJJfewrJFfhjr5ocU3Vanm5yX4V/b94k96mRpupV2rh3O+2Y5AonY1UUvfekriebILvpDDU0izDD3LtJcrod8j6UYSPHFsEa8UjYHkvaPx/ijeJTzsehGMpxtqJvK0Tx8sFZyi8JZlSWRjLpfa4UPdcFvTqHsfmuHzWmZKE1TIN8Hr+glboSFLFKF6Ue3TR8aAk6P+1CyGprKAo20c9XKvDUHaG1QYdRmT2PqmzlqeaGFYp+rYRmbw3tehOH2hYeXDELpef5hXTvNYOi4wyJr8okXVNbxi7jJLofvKKv3Nzk4yuKME45tjzXhbDLZ7plcAfXHC6Av60cTov4cMH8EhZ9CSfzrhFy1WxlTLIOMA+W86J/Xhf1rdrPLOToYzTaFNMOALfNyplpz3xw+mEo6egnQ89kG3T3mJGFsBmVFCoSxqfgXBzQb/iIZFovcy676LLCo3645LgV4cqhSE1popX+IpDMEUWKvjMOccKZS/daOEkfTuL36HOq86qnqG4x+Pyq4dzZ44BNZ0xZVx97VH2XhbzKPmrQn8uo8bhhurbh5I9sJYcgbwxGFJKq8QmyuGSA7eLbEDb/Hx3fV0AyXwn8quOM9qLVdFVmlFxrlfB8JJb2dr2GzLlJpo/ZSls1PGGbnkfORxupYsSPiep1wZPyg8RtwCBnpymVXUuHs9VziCR/JMXLsWD/fqCCI8/I1HkP+pJ9mE1Rb6hLdC3Wy53ARH8AvNYGkUeMAxYIyGP4ni7zMkMeWdt42c+9z/HvD4fW3hDAE9UDJLj7Fd3+2kAmwlfo4MkkUvr1kOFNcqRl8bcoMDYMgT+nkMnmQLSZxsJh5lI6xb+cqh2ymLo0V+L/tQiJNu643BVC/VM16KJUN2fe9oPgkftFUtd84XzMiQ5XiVBr3ju0d7aBFnszGXyr0X79Oh3JsUEom0ofOobI2dAXhnWrwVMTSN5a6yBhPkTGAtfx4vhJOis0QAo6FhjdWcZpfC6FlMyFCPyoQkoRzTRYbMI0v7+EoNIfJESp9LPyBuPrGoTN9zShU/CRtLnvkfkQH2p5ypiJf2IoddIA709RmHy/QTOmTPLRbF0ML1vFsXF2oWtVg3T7aAEF/SllanPN4NYeSxZTO0l/RQYSlQ6S9jQBaqkQIvlqbWaeRwdzcOgWJE+swI6EbMrQ4zALG7PJKU8a3/xE8fXkIOf+W0nM7Z+CM7kj9F9uO+lCAHv0s6jAkAP/lAAqK48ks6pERnnZMtj810fFCsaMUuVcyD3bRZk/fpNHmx4Ciyd343ARWVRd4LgLmEBbXAi/JbTQrMrSbs0+xvpEB3W2D9H412KSMapkjiscodCmJDxL1qDDB9cw5ukt9ObxFrp/pYPU9xxGxM10pllVD8u71sM4bwdOpxcSe6SfpvNeItH9ArT0qxFKSQi5TUqsqXsak9TIj7DvSuQleZRS5bcyF/kV8T98N57r</binary>
</binaryDataArray>
</binaryDataArrayList>
</spectrum>
<spectrum index="28" id="scan=29" defaultArrayLength="1563">
<cvParam cvRef="MS" accession="MS:1000130" name="positive scan"/>
<cvParam cvRef="MS" accession="MS:1000579" name="MS1 spectrum"/>
<cvParam cvRef="MS" accession="MS:1000127" name="centroid spectrum"/>
<cvParam cvRef="MS" accession="MS:1000285" name="total ion current" value="5013376.16649055"/>
<cvParam cvRef="MS" accession="MS:1000504" name="base peak m/z" value="640.76513672" unitCvRef="MS" unitAccession="MS:1000040" unitName="m/z"/>
<cvParam cvRef="MS" accession="MS:1000505" name="base peak intensity" value="21569.22851563" unitCvRef="MS" unitAccession="MS:1000131" unitName="number of counts"/>
<cvParam cvRef="MS" accession="MS:1000511" name="ms level" value="1"/>
<cvParam cvRef="MS" accession="MS:1000527" name="highest observed m/z" value="1299.97363281" unitCvRef="MS" unitAccession="MS:1000040" unitName="m/z"/>
<cvParam cvRef="MS" accession="MS:1000528" name="lowest observed m/z" value="400.02392578" unitCvRef="MS" unitAccession="MS:1000040" unitName="m/z"/>
<scanList count="1">
<cvParam cvRef="MS" accession="MS:1000795" name="no combination"/>
<scan instrumentConfigurationRef="instrument">
<cvParam cvRef="MS" accession="MS:1000016" name="scan start time" value="0.511516" unitCvRef="UO" unitAccession="UO:0000031" unitName="minute"/>
</scan>
</scanList>
<binaryDataArrayList count="2">
<binaryDataArray encodedLength="7252">
<cvParam cvRef="MS" accession="MS:1000574" name="zlib compression"/>
<cvParam cvRef="MS" accession="MS:1000514" name="m/z array" value="" unitCvRef="MS" unitAccession="MS:1000040" unitName="m/z"/>
<cvParam cvRef="MS" accession="MS:1000521" name="32-bit float"/>
<binary>eNoNl3k8l/kXxaWFhIQkIS1UkmwJUfJ5J1GyJSmihISEZAvJvhOSLUy/Fqlpm7Zp2qYabQapMdW0p720l1S/7x/nde4596/n3tfzPOcq9W0Wf0U1i7L9zeL+3WbxU/eiOLT+oritdklIGV0SSl8uiVvKl8WcssvCoM8V8bjoipA6fUVUSV0VQv2quFV7Vax9d1WoTm4RbStaRKLK32Lvxr/F2Yt/Cx3DVqGd0CqaDrWK5B+tImFim4iKbRPXjraJFz1ton1Su1iR1C7WPW4XGd/bhVncNfHrrmti/71rYqNKh7Bw6xBt1R1Cub1D5MhcFylu10VC6nXx/dl1YWh6Q9ituSEubLshFB/eECdW/SMsc/4Re0d0ioEbOoXY0yl0XnYKf4d/xcpd/4oupZtCw+amuJh5U5w7flN0jrklTjbcEmqPboljxreFS5oEtbeF/NvbYnHxf6LxxH9ihuUd0VBzRxwZdld8i7or9jy7K2QN7wnVwnsirPeeGDvxvhCR90V40X1Rcf++GBP+QOQcfCA+6z4UTfMfinfFDyWzeiia3z4UfZ0eCeXSRyLkt0di6tdHInjIYzEg6LEoKn0shvU8Fv1nd4mdsV2ise8T8euqJ+LY9ydCyuGpZM7PRB/3ZyIh85nYePaZ6P3xTMzVfy7MfJ6LwIrn4s3t56JF/oW4zQsRkPZCVDa9ELI9L8T2lJciZPdLUan2SmQovxYGdq/F0KrXImPUG+FQ8kbYfHwjjjt2C+913SKuoVssPNctXvZ2ixjNt6Ir4K04+fqtuKDxThhUvhMHHr0T593fi/Kk9+Jt1Xvx2+APwjr2gyi/9EHoSX0UJhM/ivHrP4o2hU8iYPknMT73kzBW/SzO23wWK1I/C9nfPouhvZ+FeckXoffHF1Go91U4Bn0VQVu/Cv17X8XuaT1ic26PaOn/TbRqfxMb538TTyK/ibTKb8L+8Tchb9orduX3ij+v9YrT33pF3vjv4j+/76K99rvIOv9dpPZ+F4omP4Rj5Q/xs+WHuPL1h9hg/FPsf/tTGCNFUpwU5+ukGHpeihMj+5A+vQ8j3PpQEdSH0vV9iC3ow6VjfVBt78O1b32Q6idN/SRpDs6S5nWkND1F0uzokOZ/36VR1urL8/l9sUvpy791fYk72pfylr74D+xHjU0/Xmf1Q/q3fhzu6Ie+TX/uJ/fnbnF/rp3pj2dnf84rDCBJDEAmagDRuweQ/ucAnj8cgKKUDPNsZKh3k+FOnAypG2RoapBB6qgMW/+VwVxKlnvashwzlqVynix/rZNF/4IsGh2yWP+QJXn8QE7bDsTFZyDlCQM5vnkgz44MJLtrIIdl5NiiJYfcdDmMPOUQkXJYlMhx95ocyS/kcJEexE6NQWhOHUTL7EFMCRmEw7ZBPD81CN23g6hUlifFUp4gZ3m+R8vTJ0Me5wZ5tE7KM+STPFfVFQi1U6A8WIGd8QoE/KHAw0sKPHqsgLeMItO0FUn1UORIvCL6xYqonVEk86Miv40YjLnBYPISBhO8eTBx1wbTcHMwkxSUkBqnxLqlSviEKpGUpsTOE0p03VRi/PAh7PMdgv/aISRWD+HC2SHIPxvCDkVl9k1SptNJmafJylzapUzGEWUOvFZm3AAVnqqqME5fBTUnFbq8VNCIUcEhW4X6wyp0d6qwXUoV5eGqxFur8tBelWkBqhwrUaXvH6rM7DuUSKWhRJgNJWb+UHwjhzKhYCjNrUMp/zQUa0U1TEaqsWeGGpPd1fALUqMqWY3a42q8uqqGwWs1hqgMI9VkGFJzh5EWOoyWXyT6xDBs7g7D+PswrCer0+anzuY8dWKOq/PrDXW+f1JHeuhwHpsN51TocAJzhmPfNJyb54fT3DWcGz3DmTVVA09nDeaEabClRoPaIxrEX9LA8LMGZ2RGMF1/BB4LRzAxZgQvakbw88gIqm+P4JmUJjFo0u2tyas0TQq3arLrmCa6NzVxkNKiZagWWcZaLJmlxY8wLQ4Ua7FtrxaZZ7UYcF2LX15rodpHm+lK2jwx02akvzY70rU53aTNz/PanLilTeorbUYNHSnZyUiWrB3JxbyRPD04kuJPI9Hqr8MXIx0+ztZhma8O/WJ1cEzTwbRRh75XdLB8osOQLzo8UB1F2LhRaLiPojVqFBGZo7A9OYoX10fR/HEUIUNGk+kwms7Fo/lSNpqOg6OJvSjRvaPJlx9Dp/kYBqwfQ/POMdz6fQwBf48h8d0YZBXG4uA4Fu+4sWgVSnj7WFpOjyX8zlg+/BxLr7wuefq6SFvo0hKki2eRLvOadZnzUpc6TT18ZurxyFuPrlQ9Msr0SDyrR+9TPfR/6lE3aRxnHcZxIWwcx5PGoXlvHOHfxvHfyPHEG4/HyXE83UHjUS8Zz4+D4/nz2niU1CZQaziBP70nsCJ+AvfyJ5BzYQL+1ydwQUofd3V9FM31yXHX50iwPhEF+lTv0Gf1SX0Wd+vTO3AiSyZPpMBzIkUxE9E/MpE7bRNZ+nUiLycY8NLbgGVxBsQXG6BzxoB5Dwxo6T+JfiMmYWg/iQK/SUglTsJ+5yTk/pxEzPVJBCsa4jHNkBnzDFEPN8Q83xDlQ4bY/GVI4ytDmpQmc8JwMjXWk3HLmcym3ZNxOj+ZnDuTafwwmdaBRqiqGxE804iFy4zwSDRCebcRna1GnO6W6AHGHNIyJmylMTm5xuiVG9Msa4KdnQmZ800oCTChPd6E5WUmSO2R1FdMMPlgQoGCKX56plTZmvLA05TAEFOO5Juis8+UeydN+XrDlG3PJX6vKSpDzfAwNZN8s83oSTLDqMSMEUfNyHtlxvYJUyixnUKw/xRerZuCV8MUuk5MIVHKnNfq5vw31ZwiJ3M015jTWW9O4RFzHveY0095KoGGU1GcM5UBoVMZnTmVlw1TyTowlZo/pyL9YCq1H6firGPBORMLTFIt+FZkQeIhC8IvWxDzxALDbxbUj7Zk32JLPmVaMn67JSH/WJLxzJL3fa04bGTFdncrLKKsOJ1rRcs2K+SvWrHvnRUp1tNo8Z1GWsQ0gpKn8enQNDr/msavr6ZhbWTNSQdrpEOtuRVvTWytNWN/t8bsiTVbe62R17bhq6kNpS42yPjbEBltw9VsGwbsteHgJRued9uQIzedronTcbGZzg7/6djFT6fx4HSkOqbT9HM650fP4ITDDD4tn8H/smZw6sQMyu/PwKe/LQEatvhY2nJguS3V8RL+ny2PTtsi1WqL1TtbxivORMNsJsHTZ2LlMpMTsTPRrJqJ9d6ZPPo+Ews1O3qn2lHhZsf0SDsaG+yQvmnHzx92aA8XPDEROAQKHscKjH4TnH0vkFKCHUZwwQPCVoFJLhyugb2HQaENip5B6cBZuPnOojR6FtVZs/DeNYvWa7Pw+DiL9tH2eNvas8XFnqZYe6yq7RnbZM+BB/YYq8zGz3I2Xp6zMV81G9/62Zw+Mhup07PJ75jNz6+zqR7nQOIiB2LWOFDwPwcC2hxof+HAabk57LGaQ2f8HKzq56C5ew6el+bgeGsOVT1zcNB3JN7FkeuRjnjsc+RspyNSTxzx7OPEh4lOeLo6oRHvhHyWE9W7nVhy0okFz5woGTUXw5lz0Y2YS3DDXAyOzeXQP3PpfTSXi8rz8AqdR+Tmecgcn8eDy/NY82EeB1Sd0TN3xq/QmVP7nbl53Zm8986cGDCfQ9rzcbGej7LTfBxD5hOQMp/AI/OpeDOfVkUXbMe4ED/Hhe3BLjSWunBwpwsX/nGh4KULG3VdybJzxXCpK2ejXZmU7kpLjSuth11R/duVbT2uzNV0Y9YMN1KXu7ElyQ25cjem7HFjwl9uGN12Y/87N9xk3UHbnTsu7ugvdsdonTtbctwZuc2dAX+4c+GWOw/euFPT3wMNQw/8QjxQTfCgs8wD6V0eDD/vwZuXHhgMXoDrsAVMn7aA2LkLsE5cwI/CBYw+ugCjlgVkdy5As78noeqe3DX2pCLCk345nrzY5cmt257k9nqyd9hClCcuxM16ISmrFnItdSGtexdSd24hzzoXMuHDQnwHedE8xgsdJy9aV3tRV+zFlW1e+J73YpH0Isx0F+FrswgXr0WYhi/iaeoivpYtouzYIubeXETH10VYqXjTMdYbvekS9vUmJcabxE3ejG7y5twZbwZLLyZhzGLkzRYzwnkx/cIWk5q/mJ37F3Pp5mK8Pyxm8OAlLLdZgsLSJbiWL0F22xIi/1wiyQBLUFT04ZqBDztdfdBZ78PIPB8CD/uQ2+5D7Asf6PUhQcVXkgt9aZ7vi268L1l5vpT84sv2y76o3vIl472kP2gptuOXEuG1FJPIpUSXLuXynqWUPl/Kj3dLGT7Ij50T/Fjq5kdBhB/uW/1wbvEj9bEfkd/9OGTgz9LZ/jSH+xNV7E9tk79kTv782+2P3Dd/xqosw3vcMt46L0M9dBlS6ctg9zLJzpYx7vUyPgxbTqzzcloDl+O3bjlZBct5fHQ5rs+Ww9fllAwLwM84gF3uATSEBGBeGIDJ1gAmXwpAW2UFa0esoNJyBb1BKzCLXiH5d64gqmMFPc9XMKh/IM8NA1kUHEhyZCCVWYFc/SWQfjcD8VANotswCHXvIIrzgyhrDOLhlSBaXgdROTyYRONgihcEMz0+mLs1wQw+HsyJ9mDSvgQzZuRKVKav5LLvSuaWruTQnpUsviThuytR616JsmIIHuNCuGARwrt1IdRkhqDdEII4H4LfjRCcekIYqr2K0GmriPZYxeXYVTysW0Xc6VXsvL+Kez2riBoVykaTUHZ5h9IUEcq2jFDidoQy+PdQmttDSX8q8fuHUasbRtSMMH5dFCbJJGEUFIRx+H9h+F0NY9yLMCbLhNOgEY79tHDMXMM5FxrOzKxw+jSE829XOKvfhVM0djV2gaspSFrNkLLVzD66mtTbEnxazVLlCJ6Oi6ByfgQLfCLYFRqBKI7AY7vEa47gcJcEPyPo0F7DnKlr6Oe2huNRa/iWsYYVNWvYc24N7d1r8JGLRNUwkrCZkayNiORVViT1xyKpfhDJ3m+RnB8XxV9WUfzhFYVzZBSPK6IYvSsKmfNRPHgbRUz/aNomR5PlEs2t8Gj+S4lmSW00J36PZvDf0Th/icZ7+Fqu260lMHEtrulr8a1Zy5OmtXy+t5Z9b9ZyQzaGc7YxnAmIwSwjBt9HMVj8jGHW6HWMdVzHuqB16KWuY8KxdTh1SPjOOpYox5JnEItyXCy1m2P5dCaWp12xOMvGsWZ0HAYucbiFxDEiP44nV+JoeBuHSb94inXieWYSj93CeBoT4ykvjefpsXjudcSj+jKeg/IJGM5OwHdhAh9WJdCTmoDU5QTe30/g9KcE2lUT6dFLZIRHIociErmfl0jJnkRmtSUyf8B6HCauR89yPduXrGfExvVM27wes0Pr+adtPYO715MwKImL45NwdUnidFAS/9Ukcfh4EscvJ2HeK/GNk0m3TsbSNZlNK5O5V5VM6fVkjr9I5sGPZOQHp0jyYwpMSmGFXQpSfin8E5JCS3IKctkpVFem0Ls1hej9KTw4lYJjewrWt1OIeSrpfUpBQ3EDO0ZuYKbFBoK9NnAvZgODijbwun4Dq/dvYPPhDQy7vIEDHRvoubOBpJcbmCSXirZGKjunpNIjUqlzTSVkWSr2sam8yk1FsyEVq32ptJ1I5eLFVHSup9L/ZSq50hsJVNxI9MSN/GG/kcUuG2kO2cjetI1U1Un8fRuRO7MR2faNuEmlIa2WRpdBGlYWaTR4pnEjOI2sNWkoZ6XxqDqNbU1p2J9JQ7E1jQ/P05D5mkaeSjrx+umMMU2naUY6Fxamc8cnnZPh6cxcn05qYTq/70pny550Go6lU9KWTteDdOZ/Suf4wAy0FDNYppmBgW4GPywy0LHPIGNVBnujMyipkOhTGVw6n8H4exmSdyqDAe8zeKmQia92JpFTMpGalwmLMmkJyeRATCankyV1QSYFtZLetkwU9mUSfjoTvduZHH+fyaYfmXwflMU2tSzWWWWh4ZVFV0gWa1Oz8C3JQn1bFkG/ZhFwKIuPF7LoaMti3uMsQj5lMVY1GwyzCbDPxmtBNn8tz2ZCaDbO0RIuyyb2QDZnj2Wz92Q2tZeyuXovG+nv2ZSr55Bmn8Nc1xx0Q3I4mpPD75tyuF+bQ31LDsff5dDVNxcFrVz8DCSYkkuJv4RDJbwul63ZuTwtyaWnLpfdTbkoXs3ldmcuIU9y0VDKY9iIPHJFniSv5fFqWR6m8XnU5+ahsTWPZ415TLuZh0NXHhk/8lAfls8bm3wi7fNxccsnPDiftTH5XCjOx68+n4bGfJSP5PP5bD4trfnI3s1n9rN8nryX1AoFWKoU0Dm2gLoFBYQGFtBeWYDauQIcugvw6ynAanAhX/QKiZ9fyPN1hdSkFOKZW4h6TSEVewv58Hchas8LufC+kGtSRVxQL6Jbu4icKUWUWhWxY1EReuFFOMYXoZxZRGR5ERoNRbw+ViTZfxGdPUVEDCymSb+YK/bF1PgX829GMQl7ihlzpJj3zcWSzF7MgNfFuPcv4YtiCb4aJfQYlPDSuoRmuxJGLi2R3HYlpCWWoL+pBLm6EhT3SvpXSyj/rwST7xKttAm/kZu4YSGB4yZ+eG3CfMUmZiRs4krGJhY3bsJo/yaaLmxi2KtN9H7bRIdSKVecSolfUIr/0lJu1Zbyfm8ptSdK8fqrlFPXJf3XpbT1KyN4cBn3dMpYMa0Mebcy9FaXMTSujJwNZdjmlfFkTxn9TpVRd7sM99dlaMuUozmsnEujy3k4uZwfTuW0+5SjurqcvUnlklurHL9t5Ww/XU74u3Iu6Gym2mEzaV6bWRK9mfCCzZj8shn5I5t517KZqHebaZavwHZ4BVcsK3jgXMFuvwpura3gaFUFrdsrKDleQVhrBY3yW9itsQV5py1k+26hO3oLs1O34FW0Bd/GLcxt3kJ76xZWP9kimXclS7Uree5ciVxcJQ/yKnlUW4nSb5VYdFYyUqGKNOMqQjwliKiiK6eK6sYq1E5V8fGfKtq6q2jsreKERjUVptW8tK/m0+pqHIuq8d5STcihaqzuVrOku5o+SjV4TqxhA5LDx6eGxgwJ6muwPFrD5z9r8HtUg4lWLSkTavloWUs/UUtwYC0nomrJaKwl/FItL+/U8u5tLa+MtqI2byt73bYSWbcVz5atHH6/lZ89W5FSrEPfoo5A2zpmhtYh87EOlYH1eOnWEzK1nvqZ9SSF1nM/vl7yvBKvs54IjwbGJzfwf3aOKJA=</binary>
</binaryDataArray>
<binaryDataArray encodedLength="7528">
<cvParam cvRef="MS" accession="MS:1000574" name="zlib compression"/>
<cvParam cvRef="MS" accession="MS:1000515" name="intensity array" value="" unitCvRef="MS" unitAccession="MS:1000131" unitName="number of counts"/>
<cvParam cvRef="MS" accession="MS:1000521" name="32-bit float"/>
<binary>eNoVl4c/kA0bhTNStsiWCBkVEcoez30elWhL2x4hpaJokJFSEpKVUBnZCulVhFKSraRBqWiQVIpSn+9fuH/n3Oe6RBzbmdJ6XrZgdSHxTYqTrUoUlGt+0SeBjzTPD0yfVCyV8XUyqo3N0Pibi3WRPOxPQy5mYHMlZq7OpbKoP+SpyglvJWW8VufFuRgjfIzrhMk9CVQ0eOJJXBPJRX2lNltD9vTuRiyXbYRixg3kxMuxKj894PMxBnKainh9uYYmEwNRb+OP4BE+4pVVgLxXNbOP3lLBFk/o2J+HUDcfuZvpQTvnENQf76H0SXGcnm+A9LNqiOBupfYSczrlTgjoFGQn7Efp1Mt0vBbzQ8vya8xAtSuCeeUpMcUVwla9VHQtHk+G1mJFvwWxlqtQxbWe7ojqMWc3PgKHzSOkJp6GiAEvWapdRetYO139vQODT6YhHDKQdZiF+Jm3oHbVCh01/mT/rcBSZqCWvN8E4e26cmZCkJfNCF8JcfcMhIfdtej9EY+Bl++YTL9niJ4li+eJB+DE6JOQVQiSFDmoffw3XJVe01iEIFJqPsHNrY+GFy6F8M5rlkd5BRClXYQKlQMU8l8S+dscRMb5Q7CdzECb3TASXtyi97FhdOrJQSTttmQ5ZXQgmplBlibACltxGBr/YRQFSmF4sQ7XcsopPzUNVm1F4I92II4j09ibvyxYN29Aw8QeObnL2KbIanI+sJz6U7Rw7d9VprXdEjGlZpiT6ouIaODMqznUly6DH0tscfBLLb2Jf4BX6kkUKPiTtkgpIlREhA577KCSMQvIhkWR2NISxPmH0Wx/MXy7FIWWrplsryIHe8DuLDaWf2LUUmax/ZZylL1kBcCxFOonNzHXFk7HN9uX1JcwQWzpdXpnpoiWuzcZozPlaNtVA7NYLkpNl6E07pOkFx9Pfd/MsNzWktZk76fNOwfokVM97cppppVH5LBQPQtlu0vpU44I/EUeom2rOs6gB7o7ymgf/y/cbeOE2OJLVOTLh+dHpkF15CFcuGToz1cOpig4Ew/cO+gLfz4cG3zxV/4V7fM4DKVXK8BkS2PoUxJy/QuYYxf8CdNryIf/KSUOHIGsthTbbZEO7lBHMKP67PsPV3D7WzgOWMQzBoPiME/fhuHhFOjKxZPvW2V4Ba+G4IQsHm9vpdlBdqTpFYGN7SvIaoYnird3WGZ8CyLT87rIG9+IFPOF2CJwhJ4rq7PHTLlZCVtBsl/WThWbTkJK7Bcp2/vh48HjtOlTBx7cMUKxhwqSV/HgZC0PerKWkegibWz5exnHk6rpV6QqCUkfhM/9j6TNo4sTd4ElDi5UPjpE2o5nsSjtDgx5w8BfF41Varz4eM+VGsczsSqhgnoi0ylLZjmpckmjLcSRqXQGxuz0pjKURoaGM1nDrD/09G4OzTONpX+RL0it4SLW6/bSzJ/fSLbgKq5wFGJm7TRY9Oox/vLvyNBlFVS8a1E615wKS/iwBU70a8YL+lq6kPquKWB9axhEeg0w9lMSW9cH4bFZB+6YXSdTieVklulJ/O3fiEaaqS9KFSMGqZT9yhvCp19TVs5WxLtG0cReloltl6K172XZp0ETZJJthX/vvzLhHzzJpEMVY/Oj6HThKYp/YQ3uaCGyyT5H3aee48yZCPp0o5te1v9jbrh2Uqb/HgzKNtCj5hAqt5KlrnPK8D+ogaiuemZv2BgNDmzAkRf+aEQvOb58TAo6pXR/SABScwRg9kcT635esVzZG09XH49Abs9sqDqcwPLPA4zSnK3oPVINmf4dpDRWBBvtNZjMtAL3tou0518X4xdYQh+XlEFP8iA0/6zH06I++vCsm8yUvOA0gw9l3YEI1k1E+fFl4KxSJut5Bqw4dyNdncVHIzoPYaxgRq7bauE+1ooXuzdSRkUPEzXDm6oWcdD4cR+SKz+GE4UbsexWPbmZ5qLmQShuN5tBymqMef5ajp2o3009ng1Qye5C6Zs6JqguDfMDSpnOw91M/1YNPFAOxve0bBrd9h9ah5RY74K75GfeT3kKDjD2+Y7poxkU/9kNC26vo0n16Wzx42I6cDyHLU7YRkLOGuyIhyb+mIsQ/6JNlLbKHPXX45BreIGxTNCHyrd6Si6YBZ+vc/A11B5OkZ1YvV4OYgGhZN0dDgz7wyqCAy9OjVDgb3uknjGFxx4nWp1/m+kBL+S/BkDgcgJ4Tm1HqYsEGlkulnRe4P56JWj7HYJcbz4KB6LITDWZHvEG49b2Q1jffJN8r63HdLt7jMHUprkmTmODuRsgrB4ALTcOdk5kEn7NXsqaP6yHQYA66s6ewuKT3WRsU0H5L6NR8+w96YUx7OcbkdjysgTnG2SpfeNyqKmwEKkj+lJ9gRpMBMDj4YLhdeOkX8VJfzNtYJIqiHun9fBy93+ET8FY+3QhnpSIsBKjAmwBXwJZWzyjucG2TOfKBtoesphVbp/BPk2rxSRziNzuTAOrXk1GXvHoH7mAuQ2ljKufJ3JTxSF9nYMJ5JdjlWTMKemaLvvkXxwynHlZfbk11GniAJsWTQjY+1ge8foBr/njzHnLjYzwaAQ4o6exgtNmw13HBFV1F5n/FHhw+HMhs6nPm/F/soamPX0F8XFJerHlHOk5XcbQPQeU6pmDZ0ATWZLmxPUwnfnq24mEtJuUOXMBFPRvEFch0FpaT7P6hcArEobB1XEk1DhE80mQDOySsZDJRMoKD5zXGmGeGdymR5VJVBqlg/ehVSSYlYOZJxux6O0kHfXlgl6ZO9xCsiCk+RlOsolQl95HvmnTMXrQGZqrTCnsyn/wjs+Bv4sjtZnwsnExXRR2Pg39a4rQ0OSKkVABemWQDD5TPQrQ58Xy0HSIXyknGZsyS/JRQ6qDFk7ocGGsWJttaVwM981PIdJljE22X+iUaTm99GvBEWMeVk4rF6JNptjq7kuH1g/SLu+j5FNzEq9maZPNDTniCrzBaD26hTCLfKy9+RiJu8qIYa4gIDUDRmLusGx7Tiv4dfHASAbSTSG47CiLf72jsHslw77fUU/1A7owTeDE0sm3JBVlis6/SeDxHSA/NzPy9zkEPhcZpNw3ouChctx7+JYiZ9zG60faOFdyEYO5MRT+zw8Vq2qYXN8OmI2bgv9CNMpau2joSgnTFHSSefZeAnkL+ODieQoOkkI4HUYkcJubtFV2w1sonSbYDnoz0mh5Xuc7JjddpmeyFyHfkQ61kN04Yp4Gczl5PO4/Du3+tfDY5ALhqQ0ryLjAzDHaAdfClVBQbSWl/ZFYqBfFWDiJsJ28CWSoYkxt7iMkqGGF9CuZ8I2TYJfeKYeGlRna5RrhorKNZPxekM+cw9iqVIABuWJcfm+EnRzdiOUVQbKCOqt0WoK17+FjCw5lIj/gKa2Y+5jOz4yjP89TKaCIg7KTQ+godykzyqnETNjWUeriCbQe5aJwFwck9IZBe6rzAg3aEC1VwvRxW8L9MNzcHASXVH9mvXMElDjCULLPg2q+huKT2DcqNq3AWOxeZIWbkNPKaUzZEXN89xsjW+2/MLiVj3sfz2P2ijzY7I/Cit0FyA/dhZ0K4dhxRR1Pd6VQ/eZzePH3Oq07b4+32aK42mQOp9ZWZvzqSqyN344NHE9JzX45e+7RCQjHeEHeJgh7w/8xcUmO8KnYAwn7+WiqSMJDjlWklXgcu23K4bSkjwolJNj4IQXav9wT0qZCcHhwmmLUdkB8Qw69X2YARy1hTHK104NZF/DSRhJAMFbvtUBlUCgzyLUHs+LEwMcnwOzyVoapqwQroqbMBkoMwfHbDmRpBOBuqC/Mh6LBueQfDEZtaBFfArqcqynPlyDoNkwP5nGxnhc34+/GXOaCtQEUhHlYhxYphKzjxSfBSHwLFYeCogPuTP4mgbp+Op35nBL7TuH/fd87awc9VhVEyWkOBAXOZvkPH0T8oXgsfrAYxWIZ0Fcdpo0TCRDr5EK5cgbkbOsQPmMYN09Ukid/Ghb/MsbTGrUpJj6KGi9Tso+JZp61vkP10ovIHZuH/MJCsh5xh2lWHQkXfGV2rc1Au3AIfOdKEGd5CHwimnCMKwcfA/goqM2OtsVmgymqpd6HRoz+dnuoKWkifLsHNHe04Xi8B1RU+FmHlzHQOfGRdE6/geua2eys32PIXhCHLm9CxbzFGH1uiqEYebyc8MKH1X/JvSiGjkluoTmqhzHcmYSm/Bq4+/KxOdJq8DgYD/fXlhj+uJ/huGeN8ZXOkFggi6KMAGqO6IV94n2m2H0Whqeyce/kOTR7loFzUSrsx/jZQStJVsf4F1UkH0bsgAB7XPoexOTHqZcvktm4KQVrnebDb1czmeomo8O5jnSu2bN5UeIoNZ7KmFQD6X7ZSTNteHFSxZkilr5D3oY6ZsYLIUY9YzZrfvQt47+ZDy2328j6ZyTqzx5H7dnNyBxZAJsjm+B4ixe4o0gF+jdJNb0Eqpv4gIxhjBq+RoRDIVybgaIFHlR/1xhOHt3M9l1N+Nc4CP03qfB/KQUex1bsvxdJQprTYDAjE1cVzVCoLc9W3lDHrrYImPtOkN0TSUx3sKaHP7rIYuIVbdOIJTPxHDr05Cfdc/qI3p4L5LpiLgIf8LFDjjPh2JlGk1JSiAiVo97SGBxblYyGYT6aXvbL8l7LbYQUpdN6E3HW/UAV7titQ02ROpx+eEBbfw9aTD4yUh55lmt/cyJItJYqokfgtdgHWzR24s/MUHhqGMHttzX0l9WRk/8EGRb4wDohFu3tNlBojsQMjQlmG+8DGvyah51D9ZZ7PUqo/+QM1s+igubwtuKH2x6ILjgO7s7fjIPibBQtPkGnX3sya7b3oPC8Abpjq7Cx7T5ODnQSnb7PZO7MxK4lIfDgPI2tyfngORNPynZiCN9og3p+FgH7qrCtfx+TtiyA7S0Wwo7T20nA0Q4D2cvgPyAONVU9nH/0khwr3lFq5iLMbY6gLWSNzb0pJKY2TofH7qPFMQcLu3MgMvWznhnOAsrkECKTBK4gW+hpxTImiUlYW9xD+T73USWgylapXYJsbAm2ltbQqMg77DHsxfJvSdjBmYYgdx72vq8Z/gQ2Me95R2igaYThkBmkk1PekvdHiIizBM+vqePupZWQSYzDdY8/9BVWuP5BkA3kHict0XyIi8zG4s/hzDKOh2AOZNAaHR+a0fkYS5WaqU6hBTuZWPC1LkSWsRjeymshKbedsiPjSeGOJUT6DtLtLf3orxXE4fVO2O/2lrhKr9CFjuuQss+Edo0L3pgvRYqPB2ycVdnsBlGsv9NET5Utp+4dispcfrpsdADPfmbToqdVWPKhmG7UdGFf9jT8KApGxYYEvL+ejcxbDQgyqIbOFm3EzfzIfBiRZ/n0OrCeRxItXNMgE1zHVAqM4cadt7RLrIN6Vw1h57gB8q3PkrfwJFyUOVlTW3um5MccPJzORRYGc9AjeI9cDiygu/tvw3HQjJQvKYFfTgRWw0sw47QtOX0QwxrvhdjZsQ0HClNQ9UsGLZpHMetyAAU0/4eqvzzI26SE6uhyuqpri4zU12iyeIROvnSK7oyjPbZukPQTw+7pKphj6UGln2TQLOiGOSvlIWxcBDt5eXho1ND77i6oWn+iNNEC2vTTgG0ZTCMyiqACSVf6EDIP4bldpNx3BgXhZ8Bn8gRjdQXkGcqLlhR1ZPCXoCZwM85x9+CQ035cGczHrttRZOo+CLsJJRx5U4MbslaUdvwcfocXMSE9niTBVYYf3nl4zeUI58TFqP5ejvdH+ynMqQJSIRsoLzoJi1r3kmP1dya+3JesNUZQ3XkJ8z5qY61bFsQzOCGbvoL8H0hDzE+QlZOWh65JOPxXWeDNWx4I1VTBxwsIUijE3yfaEB+yxBUXX7x8YMfMNciivpHpbE1jCXa76+Ey3CGuHYjM8K/IaRdAx2dFiEsb4fCF+7S07jokN++FVOhV0ik5h3VukcxHmSzSCh9DiPUgXdZZSI/dsyAdcxd5QjqYPLgKAraabMLhGoqYyQ3Razeo5kMOXHoiqDFqjNnqO0izU2zgXn8VThz/mIYvvDDKVaQbg+UkryJLO5NvkE/gGQxbxkJ6jQ3OjfSQlGslSv97Ts9cl2D0iDfJvdTDlelyWGAbhr19l+nthTPQEr4EkX2vIHu9jxICd9CFZS10aI4qHnblM93OGqicP8WaJmsx99I8/Ke9ElduR6Ckqpmilm9ATWMrFmyfS+ZRLtiQwoGwaGf8sFlAZoaPmfhocxhli8NFRAhrNINRKV2PwXAHPFleSZs1p1FMRByiH2jRGvO1zPS9CrA/NUwdsnzUYniM+Za3jwYKxpmiZanInHJ4yb3icHjfTsOrcjCeUgV9SResNZYn2VdqmH40mCor9+BZ6VIoXAzHxok2Krl1F7MTM3E+3wGejScgvqmN+VInDLcvWxCSF0ZWVy6T6BTLFn+oxTrzMRoWOIlHv9LBLV9BMcdN8aW3hD4b/QOv3BEwCzfgrJcHM2m9jlrnRqBGpYGOjkXRsW35iOmYDYfRnyQd3karLumgwl+Vrspex+powvC7SvQKJJKj83Ua502keqrGqnmNZPJsGxMecpHeqX6mWmkelP4VR3TLZSgrjTEzFV7SWMcAGTeEkIQxB95VcJG/bA9j9XsC9Z/cUDZ7jIa+z2YndYXRFtvN8EVdxXzhWiremoyKakE6Hz5KQl5x2DjFUMYHlkOs0RzLhLwZRluWeN8dIgteDcpI0QJHvCiuFE05MvMMrbhFnzjn4cSgNCWWaiH+3m7LhOffSXl5PzTUq+FrXkw/HKfRUZ4tsLhcwtxRPEZPtD8Sl/YLS+zbDcWaB+BUOEmH1hxEn3Ul9RsmQed2IX1J7oaEUijmB59jHlxaRJqfOzBolw+ZoztxZlEXuFPkESY6Ew59taQb/Iy0vmtg/68BsvNXJA3ObKaEVPFvwWy8/86FnKFChl91AWV1K0Dm1n7Kc1hPl8IrIed1nXZaqWPlur3Qr+qhhPQlUJsvDM7r2fT3vTkV6UfQh9sWpKf7i0leZ0fCYeVoWSSEJQqiFOQ7wfRXnwIVB8BoQTI1NZSRpPNdRuGNGF79nGC+mH0neTktqpLQp9Ux9uDaqohEfS1YN8/Drvk6KLsxj27y3aCYpigsiMyiT9WKWL8lm+n/moWb37dBU7cWJb3H8dU0GEcm71BMuTa6KtOI5+wy2ia/j+m/d44xdZ5FJoItNJ2Rorytp6iWN4yaVxeTVpQjk5gZQWfbRPHZSheBk99JL+AF7Z2UQ5R3BdOy8Q2z68hJhFY20MEmZUR5qeKmnxNeBd2nlNgzeLpMBFKG1WS9IIySpmb01qy57MozU16aM5ek906SrX04ZuywBF9qHuMXOIdyPZeQbbIUVndF0jWnfSSfu2TKQ38yPmwpiez/Ql2S5eS2p4tqnjyj8CnXUuByYQy0EyHykEVm2W3mUB4/2kQ7iXvhD6ZVVAhj6kSiU34f07GduX+vjz60t9Nd/wlLs09LMHNUD7+XnodxPhc0OS/hwFpJ1p/Lmu7IeFOPzQ9L/mfRgI4kVLxOMv8DdnB2Hg==</binary>
</binaryDataArray>
</binaryDataArrayList>
</spectrum>
<spectrum index="29" id="scan=30" defaultArrayLength="1537">
<cvParam cvRef="MS" accession="MS:1000130" name="positive scan"/>
<cvParam cvRef="MS" accession="MS:1000579" name="MS1 spectrum"/>
<cvParam cvRef="MS" accession="MS:1000127" name="centroid spectrum"/>
<cvParam cvRef="MS" accession="MS:1000285" name="total ion current" value="5049542.38481140"/>
<cvParam cvRef="MS" accession="MS:1000504" name="base peak m/z" value="639.76458740" unitCvRef="MS" unitAccession="MS:1000040" unitName="m/z"/>
<cvParam cvRef="MS" accession="MS:1000505" name="base peak intensity" value="28811.39257813" unitCvRef="MS" unitAccession="MS:1000131" unitName="number of counts"/>
<cvParam cvRef="MS" accession="MS:1000511" name="ms level" value="1"/>
<cvParam cvRef="MS" accession="MS:1000527" name="highest observed m/z" value="1299.40527344" unitCvRef="MS" unitAccession="MS:1000040" unitName="m/z"/>
<cvParam cvRef="MS" accession="MS:1000528" name="lowest observed m/z" value="400.10687256" unitCvRef="MS" unitAccession="MS:1000040" unitName="m/z"/>
<scanList count="1">
<cvParam cvRef="MS" accession="MS:1000795" name="no combination"/>
<scan instrumentConfigurationRef="instrument">
<cvParam cvRef="MS" accession="MS:1000016" name="scan start time" value="0.529616" unitCvRef="UO" unitAccession="UO:0000031" unitName="minute"/>
</scan>
</scanList>
<binaryDataArrayList count="2">
<binaryDataArray encodedLength="7144">
<cvParam cvRef="MS" accession="MS:1000574" name="zlib compression"/>
<cvParam cvRef="MS" accession="MS:1000514" name="m/z array" value="" unitCvRef="MS" unitAccession="MS:1000040" unitName="m/z"/>
<cvParam cvRef="MS" accession="MS:1000521" name="32-bit float"/>
<binary>eNoNl3dYCGobxhtWSaWyQlIkCUklTXp/orSElrRUkpSm0N57l0pURsbpGBnHl3A4h5OMY3aQfY4Z2aSMrz/u67nv577eP57rep/rft99Q1rF+nWtYs6eVrH4XatQHX9e+NifFw8PnhcWH8+LmLg2ca66TVioXBAhSy8Ip40XxPveC2K3xUVhFHtR7Ll7UQRrXhJz8i+J7oOXxILeS6JR/bKoDr0sst5dFpYr/xbPK/8WynJXRLzpFbHT/4rYceKKqHtwRdhOuSpio6+KrzuuCtdrV0W08jUxdeY1kRh3TSyovCaWdl4T7srXhbfjdSGddF2MnHpD7Mi6IRI7bogIqZvi+ZabIuH0TVGk0C5GT20XthHt4uS+dtEk8Y84kvaP6Oz5R4Qo3BJ+hn3YeEtIFN0SwV23xEDZ2yJ02m1h53NbHMm9LQYNviPemtwRqhvviJLmOyLr9R0x0b9DuDd0iC93OsTz2LsiM/euyFC8Jwb13hPTEu+Luo774s8pD8S+1Q+E8q4HYt27B2KQ6kNhkfBQ3G16KB4NfSTGrH0kirsfiakzHgulTY/FvkePxUDff0VU7L9C69W/Qnf1f8Ki6j8R2/qfCBz8RNTaPhGRG5+Ipo9PxM2EpyJlz1PxeOgzcTvqmQha/FxUpTwXVlIvhFP4C/G8/oX4fOGFkIh9KWZ2vhR5Np3CLK1TzLvfKbK1Xokd4a9EoNJr8SL+tSiZ0SXehnUJ76Nd4sHAN2Kp8hvhs+qNUC14I3oGvxUXV70Vf5a8FQG9b4W31Tvhmv9OjPvyTtwc+l4siH8vxt19LxrnfhDHYj+IT3s/iOuPP4i/lT4Kg6yPImPoJ9ER8Elsqvkk/OQ+C79Nn4VTx2fxud8XIaX/RcRGfhFKdV9EzcsvwkmrWwyo7hZFzd2iafBXMdn6q/Cp/ipedXwVnZN7xO/FPeLOlx7hur5XSDf1CtsvvWLZsG9ie9Q38aD+m/hx65u4bfpdKMV+F9EnvovxXd9FiMMP4Zj+Q/T7+UMY2P4Uyik/xUNJCXLmSZASKcG1JAmqmyT4IimJvKIkN+IkWVMtSc9JSZ629vU6JVFRlsJnihQO1lKs9ZVCNl6KrM1StJ2VIuaeFL6y0jRNk+ZVrDTPa6QZdliajEvSzH4jzX8T+9Hj2g/jmH6o5PRj7x/9yH/QD6Uh/ZE27E9adH9G/NqfvEv9WfC6PwMsB1CzcQCDKwYwsnkA+8cPRHnuQI6vHUjS7YFI9h9Er+UgElYOIj91EO17BtFychDb7wzC/vMgFsnKIGsgQ7GjDM4xMgyslqGoWYa70rKcGyXLKytZtgXLopAii/ouWWqbZVG7KkvzG1l6pg1GwngwUtGDST45GM/Pg/FRkUPLUo69XnJYh8txPE6Op+VyXD4ox4Dzcuh+kKNOewgb7IewLHkIN1uGEPloCD97h9CpKs8uc3nifeVZki5PwzF5bNvlefpZnjB5BR4YKfABBVxWKCCdpEBjrgIeOxWo/1uBC10KDJdVxNhMEX8PRQ5EKfKsTBHZf/u00lCeqw/lcepQJIqG0n1qKBuuDkWjZyhPxikhPU+JnvVKvKhW4sZfShyUUebbOGV+OCozOkKZgb8qE/mHMgntyhx9r8wGHRVeLFXhyRoVXiWq8PJXFfSuq+DQpYJtrwqfpw9joPEwZBcNozF4GOsShzGucRi7zgyjrX0Yn14Po3TIcCr1hyPjPBzrmOGEVg/H4dBwJt8bTsWX4RwdM4JXJiO4Yz+Cc2Ej8E0cQVTLCKRvjmD4pxFsGTaSU4zkoP9IDiSP5OXxkSj9HMnFUaP4On8Up2NHsaN6FL+dHkX+s1F49Iwi1EoVswBVWhJU6WpVJeKxKnFfVRmlOpok89H0uo1GJ2s0ay6OZtiT0fz+fjRWc8bQuG4M3TvHkPN4DDbfx5A5YizB08fSvmAsfuvHYnR0LB3tYxn4cywnDNTQ9FXDKV6Nkmo19v+mRsRFNV7eV6PqgxqtuuM4EjkOzcJxrGwbx5u349DTVeeCqTqFceq8Llbn1Ul1DkiPx3LYeBYYjsfRZTzzUscztnw80w+Nx//yeKZ+H4+zuQYDlmvwS74GrU0arP1bg81qmnw01ORvO01OBWoSl6iJfYUmSc2aeF3T5MNbTZrHTGC36QTuOU1AbeUExiRM4HntBBqOTKDfzQl4fphA2+SJ+IVO5Ej8RDIOTyTvzEQcOieiL6vFTFUtXPW1OOyjRVOEFgcKtKBBi7WntPjjep/3QouS4ZM4rDWpb68mMTN4EknbJzHjziQ+ymizTVebsPna/BOlTVeWNgoN2sS2aKP7Rht1qclkqE7m7uzJxEVPpqx2MhOuT2ZHVx9kdEjR1KHaUgfzYB0Uk3XQOaGD7h0dFD7pIDV0CtqTpmDkNAW9win8d3QKaeenUHNrChqfp3DXXJcGX10+5epS85su3y7p8v6jLkZKU7k4fSrDoqdilDmV4WemMvnhVJqHTKPWfBpxS6dhUDWNjYemMaH/dI7IT6fVdDra0dPpKp9Ow+npBN+ajvPX6SQp6uFopkfvSj3U9+ihclKPxg49ZvXq8WTqDHJcZ9AUNgP1shmoHJ9B0rUZxHyawf4J+sRa6FNgo49egD6t+fqMOaSP4119Vr7VJ1R+Jro6M1G3ncmm8Jl8OTiTGxdm0v/BTN5/mYmxkQGK1ga0RRkQecCApg4DTKQNcZ1kiIu5IV1LDZkTYohHmiFHjxgSo2jEsalGJHkZ4RFlhF+FETpHjLh5yYiiTiNmq89Cy2wWXu6zuBE+iwOZs9DePIv/Ds3i7eVZXHw7i5cKxkgYGCO52Jgl8cas3dGnjxrT+I8xNzuN+fWbMYGjZyM3czahdrM5FzqbhNzZBO2ZTe2R2ei8mM0OeRNsDU2wtjPhzDoTlBpMqDxigsY1E+x/9PHxpjyeZYr8YlPaI0zRKTHlfoMpJ2+Y0vTVlFglM3wnmOG0zAy7KDOkDpkRc9KMnmdmjJMwZ6CmOV6LzZHwNKc+xpygCnPe7Ten7LY5od/MuTzOgiWWFjhvsKAlxQLDfRa4frXArr8lHydYkmBvyeEgS3QTLFEqteTyHsu++S3xu2+JU6cl2kPmcFRzDvamc8B7DlOy5xB3aA77z87h9IM5PPg6py8T5uIxbS7z7ecSlDiXDbvmMrFlLj6X5tLUPZdKAyvkXa1QXG+Fb4UV1/6y4uQjK472FzQOEXRoCQ6bC4zdBJeSBaaNgrizgqSngpffBX+KvvXzh+dx0HoEzB6Dqtw8TEfOo332PHJWzcPlwjxSns2jYrA1hw2s0QiwZmCKNT6brAk6Y43iXWtChsznzPj5ONvMp8hrPuca53P8Qp++PZ/d7+YTobgAu8kLMBELMPBdgFThAuR+WUBj+wJuvl1ApaINL3RsMLC0gdU2tCfZcL7EhqWn+vgDGwZI2uI10ZavVrbErbblY44tNXttefuvLXt7bfEcsRB1+4UcC19IaeVCrH9fSN2ThXRJ23FF1Q4NJzscAu2warBD9pgdZn/b4dJpR+x3O2qm2xNrZ4/+Cnu+R9vzsMie4N/tUf3Q15/hQAIO+C9zoCPJgacFDqze78DbvxzQfurANGVHVM0cWe/kSGO4I4tyHPnzmCP19xzp+eBI8DAnfPSdSFvixIs4J74fdCKgzQn/204YfXTihOYi2vQW4eS4iBuBi7izfRGNvy8i4dIiKv9bhMSPRfQb54yslTPT3J3ZF+hM9HZnjI84I/GnMy9fOWM1YDH31RYTZ7gYWcfFdIctZkvqYlr2LuZK82Isbi9m1uvF7JRago/lEk6GL8GhYAklvyyhoWMJNR+XsF1jKTLeS2ls6MPfS3kv5cJ9WRe8J7lg4uCC/koXxmW4cGW7C3dbXTB97MLFXhek5F1xtnDlsY0rE2NcWVTgyplaV46ecOXUK1eQdqNxnBtpZm5M8XHj2wY3NArc8Dvuhu0/bjQ/cuPO9z5/lDvqs91ZaO9ObLA75Lvj9Zs72267M+GHO3YqHtTpe/DK3oOtUR7I1ntQecKDudc8yJBfxkmdZQTMW0buimXYZi1Dd/cyzp1axt53y2hX9MTKxJMuJ0/a13vyOc+Tut89CXrkiUq/5YSoLCdoxnI+uS9nyJrluOxazvzfl6PxeDmB8l7U6Xih6OmFWYwXl4u8iNvjRdBJLz498cL6vRcoeKM73hsXL28q4r3ZsdObtb95c+qGN0/fevOHqg/Bpj4UuvlwItIHm1986L7tg4ecL8a6vrxb4ktUri+Ftb7ENPsy9oovoS98QcKPIxp+SET7Ub/Dj0nNftx45Mf0H35UD11BqOEK0h1WsDBsBSMrV5C2fwW721ZwsHsFsVL+DFDzZ4qePzZ+/nwt9mdUoz/+J/zZ0eFPdrc/9WoB6E4OoMo9AJOMAAaWBfDlcB+/F4D91z5MDOS8CMQoNJA/0gPROhSI/t1AfusK5K38ShomrkQtaSW/1q0k/uRKlLpWYmEQxC92QWxfGURcXBAL64IwPByEwesg7ORW8a/xKj4GriIrfhVbMlfRULuKC22rUHy6insywXRrBvPaJpjCwGCCw4Mp2RnM2XPBdN4JRvtbMClDV7NCbzVW9qsZGbGawk2rKW1azS/nVqP2djXfB4XQqBXCQJMQTD1CMMgJwaouBMf9IfSeCaHpaQizZNZwbuIajnuuoSRnDYbb1vD59BpevFlDgFooz8xCGVwWysz9ocidDUXqbiiSWmGozwnjpk8YZ2LDcN4TxuA/wijoDWOjzlquz1/LVq+1BKSs5WzVWixOraW+Yy0l3Wu5pxZOvlY4fq7hLAsLp6o4nJqucL7LRWCpF8FQnwgk4yPoaIig50oE3t8i6BwTSdDsSIwDItmTEMnOhkietUSy5V5k352KJGZMFLecojANiGJ+UhTdJVGc3RNF+Y0o0gdEI6Mejen86L7z0ewKi6YrN7ov+6Kx/TOaf+9F0zAyhmc2MZxfF4NMZgwmm2JYfSYGxasx3H4Sw+lB6zg2cx0pTuvwD1vHpN3ruH9iHX/eX8fUT+tIVo3lhUks5h6xrAyPpa00llU7Y+n5PRbfF7G4SK/njNV6VrisZ3D0erwa1rPszHq+31uPt+QGvNQ3oGixgf2eG3CN34Bc3QamH97Al1sbaNPYyHKjjagv3YjF6o20JW5kW8NGai9tJLljI/37x5GuHcdhizjuOsehnRFHVGMcNhfjcOqKY/uIeK4bxzPELZ7gNfEcr4wn/nQ8kdfjMZNMYIhyAgk2CeQHJWCyPoHLBQl9b9wEgtoTUJNN5IJWIsNnJvI5MJGxsYnMrEzk0s5EVlxNZNazRJK+JXJ2eBIuk5LQnpGEknESC22T0HVMYoBvEvsSkzhZkER7TRJzm5IwbEki5loS124l0fYqiV0DkzmvkEymRjKNM5K5PDuZUSRT5pRMxJpkrAuTkdiSTNavyeQ8SMauO5mLyilcMU/BY1EK3z1SWBKRQml6X68khYjqFKR+SSHrYgptHSnMfZKC3JcULqqkckA3lTWmqayYl0qDUyp60akkpKWSWZLKlbpUpPancrQtleB/Ugn9N5XqrlTcJdNokE/ry500nuinMcgxDXfPNEyC0nBLTENzRxp2R9OY/Uca3dfTaL6XhvzrNLq60/CWS+eWTjqNzulYBKQTHZmOZUE6LTvSkdibzvgj6Uj9lc4f19JJe5xOz8d0/CUzeK6Qwd5xGbzSy6DcNQMj/wzuBmVgl59BwNYM5v6SQeXZDPyuZnDnYQZebzPYo5qJnEYmK6dn4mefiZFPJkVhmVxcn0lqXiZT9mWytzWTuKuZGDzIZOfXTAx/ZrJWMQvVuVlYO2bx2C0LQrLQTckiYncWo49nIXMhi+pHWbh8zeKHVDY9Q7JxmJDN1BnZDJyfzd5l2bzzz2ZbWjbPy7LZsjubW8eyKWnNhn+yedKdTatUDu0qOfSq59BjnEO1Zw5ysTmcK8jh1c4ctPblcLglhwPXc3B5kkPmmxzSv+VQNSuXoyKXW+G5XIvPZW9RLuU7cnE7kMvC07mEXczF5X4uba9zCfzUV6XyUJ+Yx7mZefxjn4eZdx7bEvNQK+yre/Po35yH1fU8Wu71ec/yqPuQx9PR+RzUz6fAIZ8273yWJOUjVZRP79F8Dl/IR+lmPjsf5iPbm4/JgAJ6tApoMChgLgWoLCvAK6SAisICWn4tYOv/CshqKyD6dQE6PQV9f9FC1K0K+exYSJB7IZX+hfSEFVKyoZD+5YUsqisk8GghF88VknKzkNevCvnysZA5PwrJUy2iSacIZ9siJJyKaPYqwmtVEWviiijaUURNcxH3LhTR8qUIbcliHsoVoz+qmBqtYqx1i8kwLuazczEda4rpiSum80AxseeLmXO7GM/uYvz6lfBZuQStKSXI6ZewJ6yExqgSMgtLKKorYcT+Em60lJDWWsKhOyXEPithZE8JRjKlSKiWsmB6KXXGpTg7lnLMtRST2FJILUV2fx/ulTLtZylWg8sIVSvDaFofzMuwsivjL88yokLL2FdexuV9ZZS1lhF3swyFF2Wky5QjIV/OLNVyfmiU89SgnNJ55biFlOOYUY5mcTnKO8vZd72cssflaH0up1mtgnc6FSyZXcGo+RWcdKrgaEQFI9MqeFheweGmCjhVwZ2bFUg8ryBy5Ca0l20iumYTurs2sfPYJn5r3cTUm5uI+76JE/KVbNCqREK/EhmPSlwjKonJr6S6sZIrpyrpvFBJy8tK/CWqiB9VRZZGFUep4qtPFRFBVcgXV5G5o4qtLVXculFFWm8VTYrVzJ9UTZdeNYHG1cQ6VPN4RTVBpdXc2VpN1elqDNqqMX9QjdPHagYM2oyEymYidTbz2W0zh1dsxi19M/893oz9gBqyR9bwU72Gp1NriLOtYbR7DaVrazhfUUNJYw1fD9TQdb6GtIc1RKlvYY3HFoJCtxCYsoXdeVuIOrCFxJYtKNzbQvO3LRgP3UrzlK14GW3l+cKt5DluRT5iK5v+3EqnVC0ek2oJt65l0NJaXkbWEppRi3lFLUmNtVxqrmXUX7W43qglbVAd+iPqUDlUx6a2Ojxv1pEyvJ529fq+ueuJta5nuHs9a5PqMcyvZ8GBeib9rx7pd/UslNyG67htxOpso8RhG90h2/g/f5/9yA==</binary>
</binaryDataArray>
<binaryDataArray encodedLength="7404">
<cvParam cvRef="MS" accession="MS:1000574" name="zlib compression"/>
<cvParam cvRef="MS" accession="MS:1000515" name="intensity array" value="" unitCvRef="MS" unitAccession="MS:1000131" unitName="number of counts"/>
<cvParam cvRef="MS" accession="MS:1000521" name="32-bit float"/>
<binary>eNoNl4dfzw8XxSttlZSKNFBGURqIepK+n3s+0SKhIYUKJRmVHxIt2iW0lPYmo6GBUkoloVREkTJbSIOsp//gvu4997zPCepwQ29ZOKS45jJDJ7ShyvGHU2ozVcbeQoVbEBJXz8MH50QKPuLE7lcJh1pvP60rLYVNXC9zkRkkF6stVFd+jbKzm7E+YIDGPvdS844yxik7g0btGVxccZMq4lagJMsFQ7bAP20OVON8MGfuKA1+FcRdlz4UxmeixlQRWu0iSJ6VQvP4hvHkAA/Fv/xHCzhHqCY9FA/kEiGu/YIy7RSg1qCKrjWxtLtMDFvZQ1QZVoYneg/puEMlJgYzyNaeiy3W3AKJNj/Ytw6SwKbd5E3nEFWtR4IJ25H8z5qE33Yw7//6odfiEXluWoliesP4bFfAykg/3I2xINcr26HGGmOHUSh9td4CteUJxC3vj1bbQJgb95K2pAJqTBLxRaQC1eNSeCHqj2NLt6A0aS942xUoUdkSjTp5cDLYD4kIXmztqceDiHxaI7MXxZ4KVGBhh0WJVxEy5o3Pnk6M9VZJtm63C7jsr1PZMz2MyHyHcfRi8KsEk8qtIQgTB1cex+F5Fg+WV2cyH/vMKE06m0ntu8UZ8xnitGhrwP1jK/aK3SO1aW/pVIcz/We4FPWLZ9L22EFyLCim4PnXmNk31kLx5ROmKX4VXEL+UleBPglrCuDu7t0UfegtI2k1QDYhD3HYr5P2bKlmRnax5D96ATW25yB6oZEp2LUKsZPcYDenkMInUTZCMBcv3C/S7VofeK1JhIbhOJneq0OQz3tqX6cPuWctWCkUyJjeWYkupQKKYW/RDburzBqzXPpYnUE29p9Q5KFFIbo9sPVagt8jR9AnXkJB3xbAa0QbszT5IGJ2COk2s8EZaob69EZSEHPBBn5RLB2ZhtkGqmi6tZneSWuQyL2vtFb5GRWb6KCktRSeltfwbwLUKH0VW3t3sg3wp9sSUrg3Wxi5CfVoyn3DdMpqkIfHKK0JskHtftCwlgg29K1lmTZdSHbHYX3mdlK98hzh9cuQ3CaJZr/ZeH2ghnQTMvH1Yyz8A75Tfr8V5HLVES2VTts7xlH7Rhih9xaQsaIYFiiKMANhM6EmfJ/ZNzn1ACfeEL3vxPOFxrhsLY/cPRdoaY08PZjuhEe2NzH/xxF6LB6I1uweiqm+S49F18Hs90GsNA6g94sCofw2hnpZQdbg5w7KN99LXzRyaU2HPDvSNYmfxRcpvGwVTmvLIJ1nPSy788nVsY0O7+WH7TY/jK+8BGacqN9xOuLHeFhtxQoctGaR1qbBzptgoT33JzFf+phv2eWM2FA1Ggrm4latFz67meCFdRLDtdURgj5HEPN+kkL1aujk2q2I0MsEDuQwNg5FuCNdCfP/pWEy2BCzpKowmcSD9tcBpBGZi3B3QXDEiYpfxNMyi1ZM9P2hppOjOHtlIz349oj+berA7tk59MmyGuPlpVjXPUGG56XYJn5ByhEKpOkt/jQv8gR0zG9QnYUgxlRy8ODbDJz2LofGyyVoucsFl/zLVDm4EpY/k+HteowS/b5Q9JEWcufLR+jFarx9k4Bdt2fTxegr5C5tBOESdyyYEKAi2SDwv1cnqwMO9EWCsP7fTNz5XQIj163gXFhHR30iyPGvDOa/+EcThVfwSZPBtSM6NJK6hTrFynCroY4cNsUxBwdPUc24C/1JS0R6/HvmSXEG2vI8EKI9SOsbvoNX2BnZFrzQnHGCXHOWstcNwsms7zIJlxLNMrxHbwKHmejd8cydXDu8V3GBT/4gKRtqYdfj0xBZtQoalcEQkdoEh8ppWO0tCNWvUVg8kgiHCz54Ve6FRz/bGD65w/RjmSKOvFsA2wfXpjxGH0sa51FGqxeaMh9DVigUmlee0XC9ClK7uWiLAx+76M0ijHg0cOqagxDeHorDtipYr8QD0aRq+q9DjlI2cLMdjiwyMxajUfotKyIhwdbt5IJ0cx0+hBbDVoMLi8Pn4tH3Qkb/kz942mVx+IkuXDSEqHlDJ8nyddMRqWAktzeicNNSKPnkI+j3Fmy0OUP25fpYO3ocp181MNT9ANZC60hgYS39yl2GxNOx1L8ylCaquajjJB979Npr/LptSkbbX1B+/T2s1VXGg1VraPWsWeD2k2AD8zLQVVFE6qMvoVRpQufIjlLtO3FoxkVyCDiKsIAJ7MiaDZnPL/G4JQuyqqfgLG2LW3kNNDRtEnGmMviaeg0O4Q0wPZaMxbE6tC89GF+Gz6OtLwOuQbvw1H0PZ4bvDHzYO4tZNVaJ+9KRkPY0I/exVJS5f4CoijV7KWES09yzYPKlgfT2xdN2Zwkkv2mF+WUNSl8dRaxLLQmbl+KMajae7fVEmK4Um7/nIB5ErWLf6C5A3FoZUr54Gdki+uyTuaCg3ZYQaVRm9aNn4v0dG1Z6pBW+Gm1oHwuC5HA9pTrvhukSXZzyriSTG/zgvE+nGf3J4Pc/jFFZPzS0BpDO5H0SuhVGG5530XKtfFppdQoVux7RTO3rdHb0GVk7n8Lx1GZscn5N5Q82gY/3K+eq+yx2zZkn5DJYTX4pM5B3rAhapo8oVriG4gJ52ISiUfpZs4BshmPxXF0X+l8EsbJlOpvQA/zOS8R4z1nU6Qvi+8H3sNp/G7eHExHNzYPAwEacqSlAbGMFs+WGKjZnX0HfrdX4WhOMT9bP0Hj5JUnbFyIy5TJTnveDefa0HHkK5xBQKs9uHB+DQLEWXPvf0RbRGHSf2IzPDU7oKJJC8KOlbH3CLCQVZtG0Djkkc6b2lbETDx1EaNmZm4i0H6NdYSl09L4MNrbX4Ijed1yQD8AXQ0MIPbyGS3opZH/jEpWs2EdOrY1UsOYbIo5dQNleR8Td/Y/mO5yB9yMGuvsITpWCUPgeBNnnEVhnncN8+JkHjbWfiT9pO80RksfGXXo06FONoe881PkzgMK228LmaDIu+05ne1cYYmvxU+zn/QtVgdu4VSqNArWXVPi1miPV9pvaNbvwoTGT7j2pp5ttr7FtoBaln8wou2CYup2P0Vn7HXAW5WbPx7jTc44BIrou4mlIPb1b9BA9G4dx0mURuusGiHyjcOm4Cz5Os2BdVbTpxgc+cmh2gkByA96K5qLpzDRW3TIFi1mwvopp1GzFhwRHZ3qQsADt1EiGMn501sIBJrqeJGsXSAZ1YUzg2CX023ykzsosalMThTTvSfRe+gV1ZxM8fK2NlrmbKHMfF1b8JqzLziNPoQrwrzgNZZNoyPjdxD8ZFWRkN9LyuXLg7H1G56dCYXmTBjQFgvHa15TqN72DeH02PhUuhOTRKsge2oHV5m4w0IuGi9Bzpn3ZMkZKKAJqJ0qI265m6gbncbbzIaZryVFLWzTmFTjBK14Eg2lb8WSeDNusJ0fSWeJs42shxB84TsPOeUjIUYbr8ELYTxBz/PBBvImNQu/dayStK4ane05QxmElRFkVwLhiM+TjPXBtRig2P5zDzj4nilUVNbQooAG5ub4kGjgDZifiKf10Cv4sySPD/Zfx4Vkkk67bAvO/Cdi+sw4e6R6Q+FQGDY4QQn94UEqmK+St4ikvyg3mlpHYOzlC57cdIVOVbix9spci3IQQcioEMmZfGI0mIcgkWbArWi1JzGovbm4ahPyvc9jfdQ55y5fBboUuc/j9XXK6vB0OSX0UE2mAyKTXNAVS8MuqUVzaCvy8kUHZYx7gJw+YT48mXoNbiHPqw/rBy7Rwzlc8frkLvzfNZWtPXsFKJXHIJ55lLoxm4b+eCNgVLmerW9pwwS2WdkRtR9HbIZpzbxtTY/+RBFPXwVdGBq4f9KnQLZ12xShimY0B5JI2YmnAMgyHBMDoDB9GqjZiz3Nx1uOjLx0d/ssc2PkaY8Wz2Nm/LqMrdBEWvbBF9+xMPP36Gasns8hLXphKzbTpT409CuZeR3haCuKE5yEhNp+UHxzBmr+WGL7BgxcvauF2TwCPA+5AbEQBbm9PwTB+HlJ+uENfehferONjy378wKbVEVNzXKVx4Rmk80UHJ4RdsfNANl3/IIL0uiwUiW3B4qqXlGhkTrluNsjjcLMN94F9f6JQ9eR/SNKxwDfGEuahRjjXqcnmpujiesI2UnAzxOf7d2Hs34+W10eRUCDG9l2ww4GuSBRWJGKVxCd4i1iz3ipNCItoAufRG1I4ponCqjjE7JkP28oBRupgJ72Za4mcLEEIiqYgyUwSD/fE4q+SAkz9iCIdcmih5iFkpqgje8qHaqW34/q0UooPaWLOS/jDSJgHazN3gtdmK/bvLYJRKj+05vDgOvcy+irvCIE0b7ZRZBbM+WYiamETvrxWJ1Wt13j+ZC2kGqIpLF6CXanxl7RKx+lV+BTvKmLwNzMbv+ZI4nbQNJKYZYFo9SI6qV+Jz8FP0bzdn4JKBdHpq4kGKEErWQC9rflkEfgcnpUa7H79PhoTTYLGgD1jpZOJuz28mCOfQ5dtw5iR4KMk5MaBJf8iWLco0Lzb3OzKlZfR0GlMDWsH6O+KA/j+bRZ726uaSpIekRfffXgpCbPRHhEUtsAMpz+aUcyKfIpVjEYKjyZ21Z+gAc8qequjyApMN2P9HP9HkjvU8aZ6lPFjx+j7TAFwzl6Z4nYejHKrUOs9idDlgrghP4+WrX1FipKFOOY5g+WsN0KpogQu2WTT0JIkrFDbN6XnhRQzf4AguQ3mEo8w+NsBG02EMNTFh5dlaSSemY/3yttYU+MURmD+U2yI20+Hyt+h8wMXPCp4WYGOEXQNf8IgXyu9dF9Mm2ZcxVuVBmxY2s1Eqsqwjx5fwe4WKxI5Xo4LvdUkPBFLeZ2b0ehVhSOZsfilMkzO5cnw88qEslksfMQCSOw6D9Te3oL+NC4y8WxChUEobiwrRmj1dbzcd5vE+W7jVOFNyPMzML93Fadl3eFsG0ahtS2QNS7GnH1DFFTji9HkdJofRWiY0vkr9VhkpE2HdbU+23TqBd3/lY45m2fT4SA+dkjhE8P/9yz+OAvR//bnkynvBA1VcGNY/xQ4EwE0v98BehZ+eOLsR1e2t6Ji7BQcQ42pvDkNlzL8MCwvSQHOzjCryyUNT2eKzb1BfTcWY9CMl9UqNGfP9/fQqfElSNVRQ+huWfppbU6MuBCypdOg27uaNj9ypo47H+E6VxLxJ6Qo33YzCn+FwWy2Bt5d46D1fxewYmIuiquVKG/AEJoPxNjPh1JxaNQUckHXscFygMpqpeF/oJLeSsVCjCeY9M/moK64g7FZbIoMoWyc2hpGtYfUqSXbj3idHjB/654wlg+iIH/6Np3oDICHVjcMFNawXBW/qMi8gEp8R+B24DNYuwPI7ImigG29ULYWguLPlyTl6sYGmM2EIO9duOYUkZ3uAVTZFWBLZg8d9TBHf68+bX6YjP8Uv8H4bgm5ZUnR1RAZ9qG2OowktWEacQ0/ZojgS0U/Fp0Jg4G+E7Kau5iFKh1QDcvB02OVVCecxBxK9kT4vRyq3N7IeOxMhPyckzRw0AnujySRNnwK2+Qi8C7YBucOpXLUj71Cp91TehZyHlwt+sh6aEZ7L/SgIv8shh6fwYe6SBJYshc761Xx8W4udgYPIelGDlxP9KL1ojqLki4crVJmeazTEfo2GZVq39Fx5xWpRETR5gZL4lrXSO6+MTBN0EOPfg9VSj1F96TWlE+Wk7RXPAZbXSATsA8C/oGoV1mBkGRlLLqyDZZ83uQRY0UfXfrx+6cXHZs9wBT+S2Dc1ORYqffmuBzHi9939FE9lkPGjjLYUNQFieOxWC57BU0C87EwQgNXkzWhkxxO9yt3k4fiGVjTUpKuWoM1ocKo+h2ASyVzsU3JiPZ+AkMZMpQaqUoSXpPMiX8puOTVTAY6znRh9U10r3ZDs08chHaoIFl8IXg1l9Gsrc8oNdkCHW7yqD3wE3O+/aD1kxeJHRPBHJ0aCDcn0PT2NKo4fYEc5+SgMHU5akXLkHU0Gp453uhLPoAzA+U0sWszXXBXhMHTAiZc6iHTnH2ein5lUHF7Eq0XkcGLQ2fxbnoUAoZbwd0qyRpdTcBS/QnydedG2QFj+LjsQ9G1rSh1aSPPOwTlFmWIjX3EoXmzyGqdNn23WAite+JwvC+AW7MXo7dJfCr3Xceb+BDs2tZH5g48qO+QwSVnHVLJTCFOjzat0S0lD04W9Mb1sC2QG2u59+FxbgBOyy2H48Q30pv2g7ys+0iIFUD7yYVY/bAMEt9nIrygk0nov0t97Xw0LSMOexRLqPOxK023LaGAX1pM7Ocu5sNsFch+t2ZrS0JQtMcf1fYG2GTqhlHWFcSZP8V9b0Y79x/dkXCEib0DWlNj6ExLDslZSmOoLYO5m8CP1YbWOO4dTuutdlPB5DrsGNSD5z9+XG3iw8JDcZSr95KO/zKlGks+KBhwo7DED4+f3cGQkgPZPXyJ0Xv3aJFwMDw8n9Mq6634k/yPdJ6fIZOWbaSt9Js5lrwTc87vwZyuDfQn4hRTM02C5d1ay7hpfYR+0AoS3aFFx3VBGaU3KbS/muRLk2jUIBCP350FX0cxrR1twFULpaluMcWD0F5my+H7NN5bg+kbf9GiplsUMF4Dqf65qM4swHRdL2aD9Dpmg4ku5okW0kdaw0h+s8Wq8J30ZLMsdd88AJUr/zFW7TkMXSnkbKyKJB+ffmo4IQv1+8r0zayL05GVRpd7BJnsSXG80FtD8v4WqAqdT92JZ2B3houS8tTwapkvhYvNxw+jLrhssKQd/mswccibjpmw4C5wAMMdyiQbfieT2XKUd30GLKTmI8mnjGnZwYtOa1U6z9NOO/uHES+eTI2+Z2G3xADPeq5C6aYvZjICWPTEnn5+0sPmZX4IcixnuE284GIeQdm5J+mvCxckRjmw+d1IohGLyfmqKrjCojnFf2dig/ZBVH9TodcNznSi/jzGc5rpzu8QVN02xqn0/8h5/Tpo/nees3sojv792cMoaV2kXdwPyMNvOjOWGEJ5/c/Id6Sfqld8wlfTb8R1rBqpx4UxrraD9i0IIbvnb0jxjjRWP42gQ1810WfpB16zPfDWn4YZ4+5MqC0LhRhblHVk0UKHSdKe6hT9+8yZqMKD+MpnQrbxsTD3juJMfxNHop2xtClCjVRvdDFDx85B7ksz81v3OcxvJRPf/+ZA8qU8BJfvQ11TMYlIejHdkY9wvquTdgwkU/jAOF2KCSUdmmKuiT+a/ycBKytrbNRIoC/6SjDcPw9VeTowvphOKUkLcKlIknb1W8LHxpAy1HhxTVwTNrs1mepJDlC3GNmv5OFqnUVKrSuYJaI95G5tANMyohNnjTBp/YPhWemMtNsl1CsYR6rBijhZ5oiyNh/iXyQ7pfNAKmgvp/URC8nxthGmDZ6mB+ws+r0sjBF0nUFnS3PIiesgTdrfIdFL+pBr+0n/B3mQd/Y=</binary>
</binaryDataArray>
</binaryDataArrayList>
</spectrum>
<spectrum index="30" id="scan=31" defaultArrayLength="1566">
<cvParam cvRef="MS" accession="MS:1000130" name="positive scan"/>
<cvParam cvRef="MS" accession="MS:1000579" name="MS1 spectrum"/>
<cvParam cvRef="MS" accession="MS:1000127" name="centroid spectrum"/>
<cvParam cvRef="MS" accession="MS:1000285" name="total ion current" value="5023890.74990082"/>
<cvParam cvRef="MS" accession="MS:1000504" name="base peak m/z" value="1024.64233398" unitCvRef="MS" unitAccession="MS:1000040" unitName="m/z"/>
<cvParam cvRef="MS" accession="MS:1000505" name="base peak intensity" value="15426.58105469" unitCvRef="MS" unitAccession="MS:1000131" unitName="number of counts"/>
<cvParam cvRef="MS" accession="MS:1000511" name="ms level" value="1"/>
<cvParam cvRef="MS" accession="MS:1000527" name="highest observed m/z" value="1299.96582031" unitCvRef="MS" unitAccession="MS:1000040" unitName="m/z"/>
<cvParam cvRef="MS" accession="MS:1000528" name="lowest observed m/z" value="400.23242188" unitCvRef="MS" unitAccession="MS:1000040" unitName="m/z"/>
<scanList count="1">
<cvParam cvRef="MS" accession="MS:1000795" name="no combination"/>
<scan instrumentConfigurationRef="instrument">
<cvParam cvRef="MS" accession="MS:1000016" name="scan start time" value="0.547817" unitCvRef="UO" unitAccession="UO:0000031" unitName="minute"/>
</scan>
</scanList>
<binaryDataArrayList count="2">
<binaryDataArray encodedLength="7276">
<cvParam cvRef="MS" accession="MS:1000574" name="zlib compression"/>
<cvParam cvRef="MS" accession="MS:1000514" name="m/z array" value="" unitCvRef="MS" unitAccession="MS:1000040" unitName="m/z"/>
<cvParam cvRef="MS" accession="MS:1000521" name="32-bit float"/>
[truncated: 18,494,510 more chars]
