# Supplementary material for: Comparative proteome analysis of Saccharomyces cerevisiae: A global overview of in vivo targets of the yeast activator protein 1
Source: BMC Genomics. 2012 Jun 9;13:230. doi: 10.1186/1471-2164-13-230 (PMC3476450; doi:10.1186/1471-2164-13-230)
Supplement: Additional file 18 — 75_LC_MS_MS. [file 1471-2164-13-230-S18.zip › 75 LC_MS_MS_data/spot_75__Yeast_S37_B5_01_1441.mgf]

###	D:\data\thomas_k\2011_05_31_yeast\Yeast_S37_B5_01_1441.D\ProteinAnalysisResults_0.00 - 10.00.mgf
###	D:\data\thomas_k\2011_05_31_yeast\Yeast_S37_B5_01_1441.D\Analysis.yep(Yeast_S37_B5_01_1441.D)
###	Instrument: HCTultra ETD II
###	Manufacturer: Bruker
###    Yeast_S37
###    PeakWidth 0.10, MiniumIntensity 50, S/N 0
###    Retain Residuals no, Create neutrally no,
###    FullScan Parameters: AdductIon (+)+H (-)-H, LowMass 250, HighMass 10000, MaxCharge charge decon 4, MinPeaks 3
###    Perf. isotope decon yes, Max Charge Istopic decon 0, MW agreement 0.00, Abund. cutoff 10.00, Envelope cutoff 75.00
###    MaxRes   Parameters: AdductIon (+)+H (-)-H, LowMass 100, HighMass 3000 
###    Perf. isotope decon yes, Max Charge Istopic decon 0, Abund. cutoff 2.00
###    MSn      Parameters: AdductIon (+)+H (-)-H, LowMass 120, HighMass 6000 
###    Perf. isotope decon yes, Max Charge Istopic decon 0, Abund. cutoff 1.00
###    Global Charge Limit: no 3, Prefer FullScan Result: no, Export what: 2 (0=non deconv/1=deconv only/2=mixed), NoMSMSSignals: 50, Intensity threshold: 250, NoMSSignals (deconv): 30, NoMSSignals (non-deconv): 0, NormalizeData: no, SingleCharged: no
###FS:    #m/z: 419.1623 #charge-128
###MaxRes:#m/z:   0.0000 #charge-128
###MS: 1/
###MSMS: 2/
BEGIN IONS
TITLE= Cmpd 1, +MSn(419.1624), 0.0 min
PEPMASS=419.16234	5432

126.75610	3538	
134.03598	857	
148.71807	490	
204.64608	1042	
241.92115	676	
272.92028	2262	2+
274.23201	2831	1+
275.53385	1672	
277.83384	329	
285.88674	888	1+
288.84547	440	
290.84725	1114	
293.03993	495	
300.72762	1189	
302.89940	787	
307.03604	1137	
314.76459	409	
318.84508	1392	
320.52470	876	
322.89088	352	
326.80108	1733	1+
328.85651	2593	1+
330.28842	2193	2+
334.72978	1274	1+
344.89865	1084	
347.03464	832	
348.57029	321	
355.80529	899	1+
359.83768	2110	
369.23817	1507	
370.83736	691	
372.83453	1262	
373.81388	3660	1+
376.46494	887	1+
379.41551	978	
381.34162	359	
382.64800	857	
385.64377	920	
388.70995	934	
395.04181	679	
396.83042	502	
399.22285	1006	2+
400.81922	9109	1+
402.08491	1471	
404.03648	677	
406.24074	676	
408.43751	3397	
413.23204	367	
450.04227	1679	
464.23178	397	
564.43226	364	
677.36896	626	
END IONS

###FS:    #m/z: 639.4134 #charge-128
###MaxRes:#m/z:   0.0000 #charge-128
###MS: 1/
###MSMS: 3/
BEGIN IONS
TITLE= Cmpd 2, +MSn(639.4134), 0.0 min
PEPMASS=639.41340	9286

220.46175	374	
231.04022	1192	
247.84010	327	
258.00070	592	
267.11011	572	
288.45231	389	
309.21427	982	
312.43934	294	
329.36235	3147	
330.11254	4931	2+
331.30186	4049	1+
347.11198	374	
356.14881	811	1+
389.84089	489	
391.04542	1384	
404.28233	1034	
405.19154	3629	1+
407.88285	5310	1+
443.03810	2544	
458.23478	492	
478.03380	1493	1+
522.65220	539	
540.15457	347	
541.83362	497	
544.30137	714	
547.64277	1233	1+
549.93389	1296	1+
552.68697	412	
564.03702	2652	
569.26132	787	
572.08835	262	
582.85780	527	
586.02659	609	
593.29951	1684	
601.66510	3435	1+
604.50885	1534	
620.14569	574	
620.60597	1579	
622.29457	682	
641.33701	857	
643.48630	622	
644.79823	1101	1+
647.67983	1117	
649.04492	567	
1005.45543	1634	
END IONS

###FS:    #m/z: 407.0426 #charge-128
###MaxRes:#m/z:   0.0000 #charge-128
###MS: 4/
###MSMS: 5/
BEGIN IONS
TITLE= Cmpd 3, +MSn(407.0426), 0.1 min
PEPMASS=407.04256	14228

145.23081	673	
171.83215	402	
176.03911	640	
187.83622	1159	
208.71540	296	
210.69384	524	
229.83178	344	
243.71314	594	
248.84000	502	
263.58067	1127	1+
276.21456	382	
279.93491	257	
286.14402	3511	2+
286.68580	2775	1+
288.76570	7816	1+
300.90483	1144	1+
302.74460	574	
304.77815	2118	1+
306.72438	1090	
309.65945	1114	2+
313.04337	1362	
314.87234	307	
316.52000	546	
317.49418	2529	2+
327.86905	474	1+
334.79551	1636	1+
338.20618	1730	1+
341.03241	1214	
347.51169	554	
356.30733	982	
360.14381	1228	1+
362.85786	932	
367.07828	1304	
371.04359	3549	1+
377.85687	1769	
382.70192	689	
386.84455	2653	2+
389.22633	2591	
397.24062	749	
401.21451	1709	1+
404.48812	602	
405.74249	376	1+
409.26594	402	
409.75383	459	2+
411.43896	903	
414.20817	1122	1+
418.63570	1417	
437.90372	296	
583.90651	473	
591.63090	301	
693.27388	402	
END IONS

###FS:    #m/z: 623.9257 #charge-128
###MaxRes:#m/z:   0.0000 #charge-128
###MS: 4/
###MSMS: 6/
BEGIN IONS
TITLE= Cmpd 4, +MSn(623.9257), 0.1 min
PEPMASS=623.92570	10623

424.43941	684	
504.88015	936	1+
506.74561	514	
507.27013	389	
509.63512	767	
514.87791	414	
515.71311	843	1+
520.44096	2959	
526.23212	957	
527.73698	646	1+
530.87764	384	
531.77592	719	1+
534.83083	867	
559.84047	313	1+
562.84038	702	
566.29880	489	
568.08429	1379	
570.83598	1049	
576.03860	939	
584.28139	439	
587.16912	482	
588.63986	487	
596.83489	844	
603.63320	444	
604.92802	674	
606.74832	1376	1+
609.72031	1389	
612.28619	349	
618.02948	779	
630.23913	387	
634.50835	949	
795.88865	472	
END IONS

###FS:    #m/z: 418.5609 #charge-128
###MaxRes:#m/z:   0.0000 #charge-128
###MS: 7/
###MSMS: 8/
BEGIN IONS
TITLE= Cmpd 5, +MSn(418.5609), 0.1 min
PEPMASS=418.56090	3900

126.43448	1275	1+
148.74572	4016	
266.03290	997	
272.65245	784	
274.19173	1486	
285.69278	399	
289.03266	645	
292.92668	1683	
300.24993	4236	2+
301.83718	2197	1+
304.84128	363	
312.88834	962	
316.68468	602	
318.69180	339	
322.10138	451	1+
327.94081	3478	1+
333.03406	980	
342.24089	1709	
346.01551	937	1+
351.83484	1572	
361.83577	1124	
371.12409	1427	
372.68061	3435	2+
374.07414	1790	2+
375.99809	519	
379.09359	1265	
381.08747	1980	1+
383.29050	922	
384.83641	2489	
386.82985	342	
392.94707	2678	1+
395.85900	1436	1+
398.31251	2346	2+
400.28678	2763	1+
401.33875	4263	2+
404.63412	842	
420.82090	779	
424.64484	356	1+
431.28495	1888	
435.69965	653	
443.23476	1219	
448.67716	215	2+
481.83051	350	
640.51032	385	
END IONS

###FS:    #m/z: 539.9058 #charge-128
###MaxRes:#m/z:   0.0000 #charge-128
###MS: 7/
###MSMS: 9/
BEGIN IONS
TITLE= Cmpd 6, +MSn(539.9058), 0.1 min
PEPMASS=539.90581	4800

381.49161	357	
393.83622	664	
421.10132	314	
421.82973	1961	1+
423.78779	692	
425.16283	1117	
426.47779	444	
432.83050	389	
433.84139	1614	
442.90028	1061	2+
445.86414	349	
446.83657	966	1+
448.99797	2455	1+
452.08768	927	
470.04032	827	
471.40515	779	
474.44202	299	
477.48823	946	1+
479.85440	1184	1+
483.39710	1497	
487.30561	974	
495.23668	1499	
499.43720	372	
504.10099	586	1+
508.57790	322	
513.36615	1237	
520.75913	1464	
522.57059	622	
522.90443	952	
523.59202	1981	1+
527.63683	1837	
541.08096	334	
544.45753	622	
545.88026	314	
564.24199	382	
573.18522	777	
704.09392	529	
END IONS

###FS:    #m/z: 489.9371 #charge-128
###MaxRes:#m/z:   0.0000 #charge-128
###MS: 10/
###MSMS: 11/
BEGIN IONS
TITLE= Cmpd 7, +MSn(489.9371), 0.2 min
PEPMASS=489.93713	5034

329.83532	1589	
332.77151	289	
356.32317	404	
361.04630	259	
370.73745	1249	1+
373.05231	2202	
379.85609	812	
384.46386	750	
387.05301	504	
389.03567	723	
391.83082	834	
399.06698	759	
401.88740	1120	
405.89315	871	
411.29983	354	
414.03816	1192	
418.71303	579	2+
420.62469	1440	2+
422.79745	324	1+
423.81418	283	2+
426.88089	1800	
430.24452	1476	
432.90023	504	
436.52927	1023	2+
443.88600	2181	1+
445.85969	831	1+
449.63394	1319	
452.30240	1388	
453.78363	460	
458.91536	462	
460.64407	826	
466.10277	1029	
468.76269	989	1+
470.82284	3308	1+
476.13300	1449	
483.43237	1109	
485.68329	502	
488.23937	695	
488.94281	1145	1+
494.24067	894	
495.49821	494	
505.70430	482	
507.13146	267	
527.03221	619	
620.15822	284	
649.11916	877	
742.90270	279	
END IONS

###FS:    #m/z: 788.6865 #charge-128
###MaxRes:#m/z:   0.0000 #charge-128
###MS: 10/
###MSMS: 12/
BEGIN IONS
TITLE= Cmpd 8, +MSn(788.6865), 0.2 min
PEPMASS=788.68646	8464

664.30166	352	
670.03073	314	
670.84426	1369	
682.02953	329	
708.53728	267	
710.03310	874	
711.41949	907	
732.64467	569	
734.03599	462	
737.71286	1049	
744.64198	1104	
787.11308	402	
801.39706	469	
1098.37046	1079	
END IONS

###FS:    #m/z: 880.4763 #charge-128
###MaxRes:#m/z:   0.0000 #charge-128
###MS: 13/
###MSMS: 14/
BEGIN IONS
TITLE= Cmpd 9, +MSn(880.4763), 0.2 min
PEPMASS=880.47633	7070

590.23538	709	
741.20662	692	
743.03225	933	
754.76059	489	
788.23291	264	
790.15138	387	
790.68962	567	
792.50647	656	
799.44449	387	
806.03526	592	
817.88844	289	
823.46107	1997	
832.13556	1197	
835.66233	764	
836.04979	415	
843.72193	1657	1+
859.24486	749	
861.47546	944	1+
862.77481	630	
874.66985	328	
975.83284	577	
END IONS

###FS:    #m/z: 929.2244 #charge-128
###MaxRes:#m/z:   0.0000 #charge-128
###MS: 13/
###MSMS: 15/
BEGIN IONS
TITLE= Cmpd 10, +MSn(929.2244), 0.2 min
PEPMASS=929.22440	7538

747.22478	932	
806.68416	304	
816.03169	479	
820.83891	1077	
824.50337	342	
828.01678	439	
837.50194	799	
838.83509	282	
846.83106	602	
864.59772	338	1+
909.46712	1094	
917.20491	1796	1+
944.26825	1049	
947.07864	277	
950.89160	1082	
955.69258	627	
963.68554	434	
973.09197	259	
997.32951	564	
1024.53960	282	
1050.66965	289	
1563.23440	884	
END IONS

###FS:    #m/z: 644.7610 #charge-128
###MaxRes:#m/z:   0.0000 #charge-128
###MS: 16/
###MSMS: 17/
BEGIN IONS
TITLE= Cmpd 11, +MSn(644.7610), 0.3 min
PEPMASS=644.76104	4213

483.03266	292	
495.63854	671	
525.83442	457	
528.24515	587	
535.73203	542	
539.83484	1284	
550.04706	617	
555.06455	891	1+
557.23258	1222	
562.63810	2071	
565.28298	792	
569.23684	482	
570.89608	567	
574.29195	424	
582.63294	1882	
591.83760	549	
595.10526	387	1+
601.91373	787	
605.83939	1317	1+
609.70626	623	
611.26549	1293	1+
618.23966	2317	
626.19921	1317	
626.64061	1434	
628.91484	593	
630.31943	252	
633.42424	464	
641.57562	634	
645.86274	592	
649.46299	413	1+
653.18691	728	
653.69474	547	
693.31629	464	
784.49871	275	
907.12511	284	
1031.64188	582	
END IONS

###FS:    #m/z: 707.6243 #charge-128
###MaxRes:#m/z:   0.0000 #charge-128
###MS: 16/
###MSMS: 18/
BEGIN IONS
TITLE= Cmpd 12, +MSn(707.6243), 0.3 min
PEPMASS=707.62435	3798

572.88330	384	
574.70241	592	
586.03369	649	
602.83463	507	
609.26480	524	
612.73697	389	
617.68654	2486	1+
619.83560	1817	
636.09882	1291	1+
643.51756	1289	
644.03379	2094	
645.72105	989	
652.87223	702	
660.86893	849	1+
663.03803	974	
671.51893	267	
678.45897	1489	
680.83039	374	
687.24721	1293	1+
689.07694	2086	1+
690.65537	521	1+
703.50886	389	
708.43166	469	
712.03794	1419	
715.51759	264	
793.31453	729	
END IONS

###FS:    #m/z: 763.3472 #charge-128
###MaxRes:#m/z:   0.0000 #charge-128
###MS: 19/
###MSMS: 20/
BEGIN IONS
TITLE= Cmpd 13, +MSn(763.3472), 0.3 min
PEPMASS=763.34718	14567

580.23720	337	
584.87090	454	1+
632.03560	567	
637.24171	753	
643.65991	1817	1+
671.30795	1228	
672.70083	1407	
674.03057	399	
681.63771	1019	
690.77372	585	1+
718.24230	352	
735.52323	549	
737.94869	510	
740.84125	747	
741.82413	2127	1+
744.20168	903	1+
768.90372	688	
771.03465	652	
772.66758	369	
783.65005	809	
916.84686	288	
1434.32381	299	
END IONS

###FS:    #m/z: 796.4277 #charge-128
###MaxRes:#m/z:   0.0000 #charge-128
###MS: 19/
###MSMS: 21/
BEGIN IONS
TITLE= Cmpd 14, +MSn(796.4277), 0.3 min
PEPMASS=796.42773	2365

455.65092	559	
551.51171	844	
632.83962	442	
646.65583	964	
663.64399	559	
677.57595	913	1+
699.68878	394	
704.83962	617	
706.36399	2958	1+
709.21623	419	
726.44284	1251	1+
740.24583	572	
747.23835	757	
748.66738	339	
752.15928	704	
758.29550	852	
759.42973	663	1+
775.64853	354	
776.91128	612	
777.81236	2028	1+
785.56121	559	1+
794.47462	274	
END IONS

###FS:    #m/z: 927.4615 #charge-128
###MaxRes:#m/z:   0.0000 #charge-128
###MS: 22/
###MSMS: 23/
BEGIN IONS
TITLE= Cmpd 15, +MSn(927.4615), 0.4 min
PEPMASS=927.46148	10256

695.72754	514	
779.68882	647	
783.63895	797	
821.45305	614	
829.68449	364	
834.30342	337	
835.80380	616	1+
837.81043	2066	1+
856.23910	562	
873.11553	1317	
880.76280	1094	
898.16741	1017	
905.71505	799	
907.57761	579	
909.84104	1054	
910.43977	442	
929.29110	536	
963.63728	777	
987.45386	639	
1214.63199	930	
1273.23377	1844	
1616.30977	517	
1785.78133	272	
END IONS

###FS:    #m/z: 1061.0180 #charge-128
###MaxRes:#m/z:   0.0000 #charge-128
###MS: 22/
###MSMS: 24/
BEGIN IONS
TITLE= Cmpd 16, +MSn(1061.0181), 0.4 min
PEPMASS=1061.01801	3886

827.70207	279	
881.86239	477	
896.84147	1109	
910.49397	482	
940.63103	624	
959.15418	387	
969.63196	574	
988.09432	354	
989.43797	537	
994.36054	537	
1011.63799	307	
1015.44161	804	
1023.65972	1527	
1043.03312	262	
END IONS

###FS:    #m/z: 836.8878 #charge-128
###MaxRes:#m/z:   0.0000 #charge-128
###MS: 25/
###MSMS: 26/
BEGIN IONS
TITLE= Cmpd 17, +MSn(836.8878), 0.4 min
PEPMASS=836.88777	2734

643.27037	575	
677.33643	500	
706.15301	407	
722.85985	515	
736.64842	385	
744.65038	419	
746.33999	2107	2+
746.62047	1511	1+
769.00926	635	
777.81807	2661	1+
791.27869	1744	
791.64907	1135	
836.85302	432	
877.61126	419	
END IONS

###FS:    #m/z: 846.5377 #charge-128
###MaxRes:#m/z:   0.0000 #charge-128
###MS: 25/
###MSMS: 27/
BEGIN IONS
TITLE= Cmpd 18, +MSn(846.5377), 0.4 min
PEPMASS=846.53765	4107

305.03642	564	
599.83125	584	
689.04510	552	
694.43830	537	
717.05000	302	
745.34206	532	
749.69629	559	
756.63961	1610	1+
773.39680	1999	
776.90179	479	
778.21205	1686	1+
783.13742	669	1+
792.70646	2154	
800.65830	679	
811.26920	667	
824.63711	412	
826.84190	927	
827.43227	1216	1+
829.96313	408	1+
1565.24045	284	
END IONS

###FS:    #m/z: 639.5518 #charge-128
###MaxRes:#m/z:   0.0000 #charge-128
###MS: 28/
###MSMS: 29/
BEGIN IONS
TITLE= Cmpd 19, +MSn(639.5518), 0.5 min
PEPMASS=639.55184	6205

202.91995	487	
325.96257	2449	1+
328.81590	1051	
404.28851	733	
406.09284	792	
427.21212	279	
494.89381	285	
522.89506	297	
526.83765	345	
531.76471	819	1+
541.23248	713	
548.73585	252	
549.33220	712	1+
550.65501	1451	1+
553.94082	1559	1+
561.53849	1209	
568.84601	457	
580.50409	1132	
587.63798	438	
589.23732	887	
592.01419	1120	1+
595.43480	837	
603.17938	287	
603.71059	1564	
615.50788	541	
618.80554	727	
620.96374	3776	1+
646.48382	317	
715.84211	330	
851.83210	272	
1214.69109	935	
END IONS

###FS:    #m/z: 981.3810 #charge-128
###MaxRes:#m/z:   0.0000 #charge-128
###MS: 28/
###MSMS: 30/
BEGIN IONS
TITLE= Cmpd 20, +MSn(981.3810), 0.5 min
PEPMASS=981.38095	3213

447.40150	684	
665.31530	652	
815.50765	397	
824.43474	1344	
871.68679	312	
889.65060	1651	1+
892.00111	927	
935.24248	1897	
944.77633	2616	1+
961.76182	284	
962.74001	3177	1+
989.44877	909	
1084.50651	624	
END IONS

###FS:    #m/z: 768.1483 #charge-128
###MaxRes:#m/z:   0.0000 #charge-128
###MS: 31/
###MSMS: 32/
BEGIN IONS
TITLE= Cmpd 21, +MSn(768.1483), 0.5 min
PEPMASS=768.14834	3610

255.63612	512	
438.84920	753	
488.73373	1009	
606.86887	542	
627.05787	688	
648.68483	524	
651.88213	284	
676.85805	544	
678.37194	454	
694.69666	587	
701.29308	549	
702.64472	605	
712.44224	1007	
801.82079	846	
864.11910	318	
1121.51662	842	
1401.03364	932	
END IONS

###FS:    #m/z: 790.2282 #charge-128
###MaxRes:#m/z:   0.0000 #charge-128
###MS: 31/
###MSMS: 33/
BEGIN IONS
TITLE= Cmpd 22, +MSn(790.2283), 0.5 min
PEPMASS=790.22824	9299

411.26226	894	
532.59700	854	
573.63341	374	
610.06205	269	
664.30085	539	
674.66503	1800	1+
683.72910	814	
687.96953	1502	
697.45227	844	
700.04940	849	
701.63867	1109	
717.98797	408	1+
736.83206	419	
754.80232	404	1+
757.75844	2326	1+
765.49809	312	
768.28133	604	1+
770.74120	1744	1+
774.37179	962	
788.07448	497	
813.47109	302	
1106.23939	1047	
END IONS

###FS:    #m/z: 603.8641 #charge-128
###MaxRes:#m/z:   0.0000 #charge-128
###MS: 34/
###MSMS: 35/
BEGIN IONS
TITLE= Cmpd 23, +MSn(603.8641), 0.5 min
PEPMASS=603.86406	9554

395.83309	847	
441.48708	324	
448.83251	839	
453.99685	539	
457.30805	709	2+
468.83685	1569	
495.69993	857	
504.48389	282	
509.03707	2584	
512.26436	1262	
513.92400	664	
530.85000	577	
532.64149	434	1+
541.29179	472	
558.23212	524	
569.05305	1214	
584.79245	669	
587.00989	912	
605.09875	607	
616.43317	337	
673.45882	284	
877.55602	337	
END IONS

###FS:    #m/z: 896.5050 #charge-128
###MaxRes:#m/z:   0.0000 #charge-128
###MS: 34/
###MSMS: 36/
BEGIN IONS
TITLE= Cmpd 24, +MSn(896.5050), 0.6 min
PEPMASS=896.50499	2173

725.24960	794	
778.83376	1022	
787.83586	429	
791.43608	1447	
793.64367	564	
805.86475	1223	1+
841.46883	223	1+
858.66817	542	
876.77331	1204	1+
885.18441	272	
END IONS

###FS:    #m/z: 799.6896 #charge-128
###MaxRes:#m/z:   0.0000 #charge-128
###MS: 37/
###MSMS: 38/
BEGIN IONS
TITLE= Cmpd 25, +MSn(799.6896), 0.6 min
PEPMASS=799.68964	2230

632.43018	377	
662.63555	742	
664.10408	374	
674.49155	474	
685.08989	514	
709.87085	1711	1+
720.33576	579	
736.04429	924	
739.64417	254	
753.63981	1247	
760.50365	547	
764.63131	334	
779.90225	1860	1+
789.26524	277	
798.43074	554	
802.13416	377	
811.84757	464	
END IONS

###FS:    #m/z: 586.1608 #charge-128
###MaxRes:#m/z:   0.0000 #charge-128
###MS: 40/
###MSMS: 41/
BEGIN IONS
TITLE= Cmpd 26, +MSn(586.1608), 0.6 min
PEPMASS=586.16076	7859

201.64206	532	
285.23185	669	
315.23056	627	
434.63360	307	
454.89549	824	
456.49781	376	1+
460.04426	509	
467.95707	314	1+
476.70469	236	1+
494.63470	262	
495.51583	1494	1+
497.83536	492	
500.49329	807	
512.79137	377	
515.63500	347	
517.66830	354	
523.49116	766	1+
527.03546	709	
541.92482	684	
543.45466	717	
564.79348	516	1+
567.63050	389	
568.81296	5356	1+
1016.03118	352	
1104.48297	339	
END IONS

###FS:    #m/z: 639.8735 #charge-128
###MaxRes:#m/z:   0.0000 #charge-128
###MS: 40/
###MSMS: 42/
BEGIN IONS
TITLE= Cmpd 27, +MSn(639.8735), 0.6 min
PEPMASS=639.87345	6571

270.83727	514	
329.00335	1741	1+
330.86095	744	
333.04545	1352	
351.66480	287	
386.70366	389	
405.68008	736	1+
406.62494	364	2+
408.09013	749	
414.41440	1529	
420.80000	1004	
470.84239	532	
477.03532	359	
523.64924	297	
524.23733	624	
542.85384	597	
548.64506	1538	1+
558.22829	886	1+
562.24570	277	
567.28536	517	
570.43035	579	
573.04042	2477	
574.46037	944	
580.71405	272	
585.67193	499	
603.49015	387	
612.03052	372	
620.77303	601	1+
622.25354	4219	
641.47956	1106	1+
658.28499	634	
660.64163	974	
662.95520	589	
688.46218	804	
1241.64517	402	
END IONS

###FS:    #m/z: 638.6566 #charge-128
###MaxRes:#m/z:   0.0000 #charge-128
###MS: 43/
###MSMS: 44/
BEGIN IONS
TITLE= Cmpd 28, +MSn(638.6566), 0.7 min
PEPMASS=638.65664	3339

208.23108	424	
258.23482	672	
261.35408	510	
328.36727	2628	1+
329.31275	2069	2+
331.03133	854	
354.04231	542	
360.21761	807	
385.29181	427	
398.09703	267	
400.71533	632	
405.32672	1364	1+
409.11497	638	1+
419.83269	892	
424.32710	652	
485.96178	1492	1+
504.63596	732	
507.83167	1010	
511.18046	351	
527.07951	256	1+
529.90720	384	
547.83775	2051	1+
566.71314	267	
568.16801	1184	1+
574.03378	386	
577.10649	384	
582.61946	823	
584.44043	627	
588.27293	444	
590.69745	464	
599.83221	250	
603.70187	1279	
610.89139	288	
617.63235	1172	1+
620.84196	1084	
639.61978	672	
643.15468	454	
662.28375	371	
662.75647	1979	1+
END IONS

###FS:    #m/z: 838.9865 #charge-128
###MaxRes:#m/z:   0.0000 #charge-128
###MS: 45/
###MSMS: 46/
BEGIN IONS
TITLE= Cmpd 29, +MSn(838.9865), 0.7 min
PEPMASS=838.98647	9232

519.95277	537	
523.83395	269	
656.49368	280	
673.47129	369	
716.70488	369	
730.69224	685	
747.82369	253	1+
749.64646	1450	
751.06203	1035	
751.65434	363	
775.02653	882	
777.71311	358	
791.42212	1912	
795.01308	1452	
810.47939	529	
817.65109	1079	
820.90594	544	
END IONS

###FS:    #m/z: 909.2135 #charge-128
###MaxRes:#m/z:   0.0000 #charge-128
###MS: 45/
###MSMS: 47/
BEGIN IONS
TITLE= Cmpd 30, +MSn(909.2135), 0.7 min
PEPMASS=909.21350	3611

616.23095	284	
647.03183	354	
745.66328	832	
749.43968	1582	
782.64031	1184	
789.73242	772	
799.42448	939	
808.83137	447	
824.43403	942	
853.04578	1449	1+
855.44154	267	
859.71404	467	
863.64110	337	
888.51096	1202	
889.95642	708	1+
911.39640	437	
925.43413	542	
END IONS

###FS:    #m/z: 719.1277 #charge-128
###MaxRes:#m/z:   0.0000 #charge-128
###MS: 48/
###MSMS: 49/
BEGIN IONS
TITLE= Cmpd 31, +MSn(719.1277), 0.8 min
PEPMASS=719.12771	9144

335.86801	287	
364.88667	517	
374.06071	545	
430.03196	305	
520.46519	298	
582.08812	294	
585.63442	1183	
592.03160	537	
594.63091	372	
599.94918	331	1+
616.10745	772	
617.35247	680	
625.16635	262	
628.07440	942	1+
629.98998	1644	1+
633.87893	530	
638.04789	479	
646.13304	623	
648.48636	1014	
662.28973	399	
681.83074	446	
686.45347	542	
698.04179	318	
699.68863	688	
700.94315	481	
701.71957	2328	
705.73834	806	1+
717.23674	1384	
722.57101	354	
729.63626	573	
735.71690	377	
744.04073	817	
759.43214	397	
1195.84286	577	
END IONS

###FS:    #m/z: 860.9351 #charge-128
###MaxRes:#m/z:   0.0000 #charge-128
###MS: 48/
###MSMS: 50/
BEGIN IONS
TITLE= Cmpd 32, +MSn(860.9351), 0.8 min
PEPMASS=860.93509	9680

680.83443	782	
714.13736	614	
735.69534	389	
744.13955	339	
750.92715	274	
752.47890	549	
755.07822	652	
769.23589	687	
770.56676	1441	1+
774.63285	427	
787.23192	557	
795.45341	922	
797.08907	382	
825.58465	842	
840.83127	904	
842.43963	1023	1+
862.43503	259	
865.27755	367	
887.50448	729	
1399.23669	474	
END IONS

###FS:    #m/z: 639.6861 #charge-128
###MaxRes:#m/z:   0.0000 #charge-128
###MS: 51/
###MSMS: 52/
BEGIN IONS
TITLE= Cmpd 33, +MSn(639.6861), 0.8 min
PEPMASS=639.68612	7512

329.23910	1227	
338.87608	366	
356.83973	497	
374.37459	749	
391.00171	662	
405.96955	1040	1+
448.03958	304	
483.09220	809	
490.87024	338	
496.46913	729	
522.24457	292	
528.83137	560	
532.45789	1332	
539.24296	1654	
547.82848	2615	1+
549.83386	1424	
564.04983	467	
573.44906	262	
574.10971	1118	
576.88954	262	
582.43693	712	
584.20805	1431	1+
586.87620	648	
591.63366	618	
593.53898	328	
596.25638	290	
602.43791	1888	1+
603.92791	2544	1+
619.84696	992	
642.03706	1452	1+
645.05599	595	
647.57026	727	
659.67725	629	
696.25215	1073	
END IONS

###FS:    #m/z: 710.8257 #charge-128
###MaxRes:#m/z:   0.0000 #charge-128
###MS: 51/
###MSMS: 53/
BEGIN IONS
TITLE= Cmpd 34, +MSn(710.8257), 0.8 min
PEPMASS=710.82570	4739

222.68542	252	
474.64075	1069	
502.89349	312	
535.03464	679	
558.14455	709	
570.49300	1052	
578.83944	302	
585.10201	289	
587.24695	776	1+
593.67736	1287	
594.00831	859	
603.69933	267	
614.87592	709	
617.88860	1249	
620.37038	1107	
621.89368	889	
625.12774	274	
626.84211	912	
639.04730	1081	1+
641.23474	1684	
648.25342	829	
670.64086	387	
674.45070	674	
675.81769	1529	
690.97143	751	1+
693.08145	2456	1+
695.72020	617	
697.23533	289	
710.41762	2939	1+
729.26193	679	
734.83181	862	
747.21502	759	
798.23424	727	
1259.83260	267	
END IONS

###FS:    #m/z: 639.7269 #charge-128
###MaxRes:#m/z:   0.0000 #charge-128
###MS: 54/
###MSMS: 55/
BEGIN IONS
TITLE= Cmpd 35, +MSn(639.7269), 0.9 min
PEPMASS=639.72693	15687

276.92587	1917	1+
312.85832	838	
325.47435	1839	3+
328.60258	441	2+
329.18255	666	3+
330.53079	1563	1+
335.09300	1070	1+
395.23403	744	
397.23061	332	
406.28187	674	1+
408.60654	1056	1+
424.34347	302	
461.49973	396	1+
468.83197	1105	
518.03492	1312	
519.83916	951	1+
527.24015	660	
530.27415	329	
545.05408	762	
546.29318	327	
547.54014	699	
548.25086	2266	
548.84562	4076	1+
552.24444	266	
553.90177	975	
557.24811	1163	
565.64188	863	
572.88489	403	
573.92629	1652	1+
585.43654	1874	
586.83322	251	
592.46568	1107	
592.88248	698	
593.60438	602	
598.64887	393	
600.73533	2087	1+
605.50825	607	
606.44354	2743	
609.83192	559	
611.59037	484	1+
618.08914	561	
619.92553	1889	1+
621.54388	1470	1+
624.80986	482	
638.63286	734	
642.72061	661	1+
645.64239	307	
646.22044	1931	1+
657.45947	645	
659.80246	1239	
END IONS

###FS:    #m/z: 1081.3807 #charge-128
###MaxRes:#m/z:   0.0000 #charge-128
###MS: 54/
###MSMS: 56/
BEGIN IONS
TITLE= Cmpd 36, +MSn(1081.3807), 0.9 min
PEPMASS=1081.38071	8862

881.24354	602	
959.63448	649	
963.65691	377	
989.62119	696	1+
992.51208	529	
994.01688	454	
1005.45950	334	
1058.63232	1054	
1061.35959	1402	
1062.12042	504	
1081.14505	937	
END IONS

###FS:    #m/z: 729.8978 #charge-128
###MaxRes:#m/z:   0.0000 #charge-128
###MS: 57/
###MSMS: 58/
BEGIN IONS
TITLE= Cmpd 37, +MSn(729.8978), 0.9 min
PEPMASS=729.89785	3660

542.83282	270	
551.66973	634	
566.70383	778	
573.69203	272	
581.58795	546	
610.76159	324	1+
613.44442	837	
619.70396	882	
621.52289	502	
635.09402	457	
637.04729	1287	
638.83725	505	
639.97200	787	1+
641.09158	756	2+
643.44266	817	
657.52886	384	
658.88086	279	
667.03645	1396	1+
676.04062	639	
685.30746	674	
685.66759	457	
692.44233	1406	1+
706.32693	304	
707.90358	306	
710.43170	659	
711.81606	895	
713.48525	362	
723.89258	514	
1062.29607	454	
1228.62202	510	
1338.26677	450	
END IONS

###FS:    #m/z: 929.7244 #charge-128
###MaxRes:#m/z:   0.0000 #charge-128
###MS: 57/
###MSMS: 59/
BEGIN IONS
TITLE= Cmpd 38, +MSn(929.7244), 0.9 min
PEPMASS=929.72442	2207

757.65362	1309	
794.64055	283	1+
814.52394	264	
824.43664	727	
838.84286	319	
839.35844	839	1+
868.63385	894	
880.63258	334	
896.03804	264	
912.50702	1243	1+
933.27841	397	
END IONS

###FS:    #m/z: 772.1520 #charge-128
###MaxRes:#m/z:   0.0000 #charge-128
###MS: 60/
###MSMS: 61/
BEGIN IONS
TITLE= Cmpd 39, +MSn(772.1520), 0.9 min
PEPMASS=772.15202	3956

594.75853	344	
639.83593	274	
653.24266	1431	1+
654.73045	509	
673.84034	1864	
681.23191	654	
681.60089	516	1+
683.03762	2137	
686.59247	894	
692.03209	314	
702.85221	337	
714.24045	284	
724.70037	324	
737.48933	849	
750.98746	939	
752.44918	1454	
753.81037	1923	1+
779.24196	1399	
817.63412	907	
1332.25998	689	
END IONS

###FS:    #m/z: 919.7339 #charge-128
###MaxRes:#m/z:   0.0000 #charge-128
###MS: 60/
###MSMS: 62/
BEGIN IONS
TITLE= Cmpd 40, +MSn(919.7338), 1.0 min
PEPMASS=919.73385	10223

707.95677	272	
739.79264	999	1+
765.64586	1077	
767.90141	1102	
781.83503	889	
802.01781	1459	
811.04255	727	
822.69360	817	
828.35961	589	
828.60720	527	
849.63233	389	
855.06534	259	
874.06101	284	
883.37238	387	
899.45501	1634	
900.83719	1361	1+
918.67763	252	
929.63535	567	
1211.28482	317	
END IONS

###FS:    #m/z: 614.7492 #charge-128
###MaxRes:#m/z:   0.0000 #charge-128
###MS: 63/
###MSMS: 64/
BEGIN IONS
TITLE= Cmpd 41, +MSn(614.7493), 1.0 min
PEPMASS=614.74924	9398

321.63744	1014	
340.16041	697	
356.09096	429	
417.83523	304	
427.03465	719	
444.29974	682	
479.83818	537	
487.66391	716	1+
501.03502	1692	
506.31984	459	
506.94552	584	1+
523.80000	887	
525.23606	1444	1+
532.29712	924	
537.03226	592	
543.35718	1673	1+
545.63964	837	
571.03980	322	
576.29465	959	
577.90465	424	
592.93798	493	1+
595.64500	1441	1+
598.35512	674	
640.92703	282	
1042.63465	272	
1056.03071	452	
END IONS

###FS:    #m/z: 904.6820 #charge-128
###MaxRes:#m/z:   0.0000 #charge-128
###MS: 63/
###MSMS: 65/
BEGIN IONS
TITLE= Cmpd 42, +MSn(904.6819), 1.0 min
PEPMASS=904.68196	3719

740.73431	959	
781.68782	463	1+
787.48510	569	
791.89870	544	
797.04211	1571	1+
812.69930	249	1+
814.31268	622	
814.88415	997	
842.03843	619	
847.49421	399	
884.63293	504	
887.66675	609	
904.43481	547	
911.27306	1972	
END IONS

###FS:    #m/z: 656.2454 #charge-128
###MaxRes:#m/z:   0.0000 #charge-128
###MS: 66/
###MSMS: 67/
BEGIN IONS
TITLE= Cmpd 43, +MSn(656.2454), 1.0 min
PEPMASS=656.24544	8185

314.83726	720	
492.96874	907	
495.66667	502	
511.78611	469	
516.96606	690	
536.63769	267	
537.66772	1071	1+
539.25365	2233	
541.69756	700	
551.44319	734	
564.86458	2266	
565.92261	2951	1+
573.26739	1450	
578.83383	1609	
589.84511	1384	
594.91057	680	
599.71921	667	
609.26409	795	
614.75312	797	
621.24651	937	1+
632.04657	1383	
635.91014	652	
636.72335	1880	
637.66304	8639	1+
676.10595	394	
677.72542	819	
END IONS

###FS:    #m/z: 845.2767 #charge-128
###MaxRes:#m/z:   0.0000 #charge-128
###MS: 66/
###MSMS: 68/
BEGIN IONS
TITLE= Cmpd 44, +MSn(845.2767), 1.0 min
PEPMASS=845.27673	9812

636.06705	254	
665.86303	652	
709.83465	1039	
726.70311	947	
748.84289	1388	1+
752.96074	1826	1+
754.52379	332	
757.19324	572	
769.44614	914	
773.30543	382	
775.08673	449	
776.68782	304	
782.62483	534	1+
790.08788	459	
794.46096	779	
807.89905	677	
809.23859	524	
812.57674	547	
816.43700	922	
825.72150	501	1+
827.31576	1039	
861.63834	1457	
882.74755	1159	
1564.32724	327	
END IONS

###FS:    #m/z: 773.0728 #charge-128
###MaxRes:#m/z:   0.0000 #charge-128
###MS: 69/
###MSMS: 70/
BEGIN IONS
TITLE= Cmpd 45, +MSn(773.0728), 1.1 min
PEPMASS=773.07280	4417

586.65175	292	
598.14777	464	
599.43868	1952	
628.43175	424	
637.84760	1219	
640.86273	989	
647.91257	1182	
655.72632	864	
657.23360	307	
658.64045	1021	
664.78742	777	1+
666.71360	643	
672.83535	534	
681.90243	1550	1+
684.42387	1004	
699.23608	597	
725.69085	620	
738.03544	342	
742.61966	494	
753.05619	414	
768.70058	699	
798.33560	299	
END IONS

###FS:    #m/z: 894.3432 #charge-128
###MaxRes:#m/z:   0.0000 #charge-128
###MS: 69/
###MSMS: 71/
BEGIN IONS
TITLE= Cmpd 46, +MSn(894.3432), 1.1 min
PEPMASS=894.34323	8977

637.85603	1177	
673.65239	344	
714.84413	289	
726.87168	2739	1+
784.83346	1157	
800.33960	312	
802.52765	374	
803.84437	957	
805.46871	517	
808.67949	892	
826.48592	267	
846.04014	1419	
848.53446	599	
858.71564	3194	1+
867.25287	804	
872.73568	1234	
917.65199	259	
1484.11123	307	
END IONS

###FS:    #m/z: 885.1965 #charge-128
###MaxRes:#m/z:   0.0000 #charge-128
###MS: 72/
###MSMS: 73/
BEGIN IONS
TITLE= Cmpd 47, +MSn(885.1965), 1.1 min
PEPMASS=885.19655	5214

706.03461	560	
719.50831	564	
726.03519	404	
750.83593	779	
771.38226	1243	
777.19335	932	
778.63108	337	
791.03066	600	
793.04390	764	
794.79228	1834	1+
828.04779	674	
831.63914	1751	1+
857.87848	742	
874.63168	564	
889.63275	837	
915.56778	979	
END IONS

###FS:    #m/z: 701.1419 #charge-128
###MaxRes:#m/z:   0.0000 #charge-128
###MS: 75/
###MSMS: 76/
BEGIN IONS
TITLE= Cmpd 48, +MSn(701.1418), 1.2 min
PEPMASS=701.14187	2707

399.43247	574	
538.59352	747	
565.11706	343	1+
570.64401	1492	
579.28539	672	
587.23295	892	
597.09841	449	
599.80769	652	
602.70840	747	
605.13780	514	
609.72970	861	1+
613.22731	1154	
632.03195	467	
635.33598	359	
638.24603	709	
640.09014	484	
661.12972	502	
665.92506	484	
667.23482	409	
672.63878	444	
681.50383	1052	
682.84434	1434	
686.63342	324	
687.23824	1746	1+
689.83487	832	
706.59355	329	
706.92939	509	
757.64429	1149	
763.54852	352	
1260.05307	712	
END IONS

###FS:    #m/z: 790.2247 #charge-128
###MaxRes:#m/z:   0.0000 #charge-128
###MS: 75/
###MSMS: 77/
BEGIN IONS
TITLE= Cmpd 49, +MSn(790.2247), 1.2 min
PEPMASS=790.22473	8827

609.79952	436	1+
657.27984	324	
658.40726	376	1+
679.23463	399	
683.09889	269	
689.70025	457	
693.70523	374	
696.84016	669	1+
700.77514	317	
705.89857	537	
720.35343	257	
732.11020	659	
734.68445	369	
738.87657	702	
746.83135	269	
755.60833	797	
759.83687	969	
771.60627	309	
772.63715	1119	
790.28960	677	
856.04273	1427	
END IONS

###FS:    #m/z: 905.2059 #charge-128
###MaxRes:#m/z:   0.0000 #charge-128
###MS: 78/
###MSMS: 79/
BEGIN IONS
TITLE= Cmpd 50, +MSn(905.2059), 1.2 min
PEPMASS=905.20588	9987

478.12520	472	
633.24594	711	
729.83791	359	
794.65964	912	
796.82490	1593	1+
798.64287	987	
799.22609	522	
808.11055	1221	
809.63810	535	
812.25720	414	
813.52198	514	
814.24239	1867	
814.83280	1586	
850.48814	434	
868.29760	327	
869.25054	2299	
873.83486	1639	
885.85439	346	1+
888.56271	1584	
924.66592	905	
END IONS

###FS:    #m/z: 992.8884 #charge-128
###MaxRes:#m/z:   0.0000 #charge-128
###MS: 78/
###MSMS: 80/
BEGIN IONS
TITLE= Cmpd 51, +MSn(992.8884), 1.2 min
PEPMASS=992.88845	2753

874.69416	433	1+
884.48826	409	
900.20305	398	1+
904.23860	819	
931.43846	767	
945.65185	767	
947.03279	1269	
958.10165	909	1+
973.60559	1159	1+
995.09852	599	
997.69534	644	
1049.74840	302	
END IONS

###FS:    #m/z: 639.7592 #charge-128
###MaxRes:#m/z:   0.0000 #charge-128
###MS: 81/
###MSMS: 82/
BEGIN IONS
TITLE= Cmpd 52, +MSn(639.7592), 1.3 min
PEPMASS=639.75915	10513

245.08571	312	
278.04160	669	
328.28303	579	
329.27241	2134	
330.66402	391	
335.68527	982	
370.03255	319	
389.44656	1413	1+
403.83387	673	
406.86375	439	1+
411.83958	717	
457.11343	722	
467.03429	689	
476.66297	257	
503.60127	838	
505.68446	327	
520.67476	772	
522.84969	259	
530.83595	1050	
538.03143	295	
546.84902	1648	1+
548.91783	1336	1+
560.03443	614	
565.49234	666	
567.43414	535	
570.44666	469	
572.62541	767	
585.92567	1273	
594.84401	1739	
603.16816	1220	
604.79434	717	
607.90449	598	
612.05302	597	
620.69180	564	
621.93041	746	1+
642.66360	413	
661.57703	609	
867.31056	602	
END IONS

###FS:    #m/z: 928.5835 #charge-128
###MaxRes:#m/z:   0.0000 #charge-128
###MS: 81/
###MSMS: 83/
BEGIN IONS
TITLE= Cmpd 53, +MSn(928.5835), 1.3 min
PEPMASS=928.58352	2328

381.43095	284	
643.10456	277	
749.67708	399	
761.29898	922	
804.04069	539	
809.58909	1406	1+
837.91468	332	
838.42935	899	
841.23815	474	
866.84211	317	
893.84034	2727	
909.24088	419	
910.50466	688	1+
1413.31803	252	
END IONS

###FS:    #m/z: 678.2614 #charge-128
###MaxRes:#m/z:   0.0000 #charge-128
###MS: 84/
###MSMS: 85/
BEGIN IONS
TITLE= Cmpd 54, +MSn(678.2614), 1.3 min
PEPMASS=678.26142	10494

243.15042	1520	
405.28787	347	
496.91485	553	
529.03348	604	
542.64156	468	
557.25873	894	
558.95244	1680	
560.72106	252	1+
578.23248	639	
586.22944	1761	1+
587.61046	974	
588.92088	1844	1+
604.64238	710	
612.38738	594	
624.43693	340	
631.83614	989	
633.03212	424	1+
636.28807	874	
643.76269	612	
649.83564	392	
657.86582	1199	
659.88242	1651	1+
661.44453	1036	1+
673.61044	490	
684.43707	1688	
698.11979	681	
711.49438	485	
END IONS

###FS:    #m/z: 881.4327 #charge-128
###MaxRes:#m/z:   0.0000 #charge-128
###MS: 84/
###MSMS: 86/
BEGIN IONS
TITLE= Cmpd 55, +MSn(881.4327), 1.3 min
PEPMASS=881.43270	3457

327.63264	282	
749.27599	924	1+
767.04850	774	
791.59004	2259	1+
805.03509	1109	
812.41519	592	
827.33555	1166	1+
860.68994	384	
886.23582	347	
891.45628	767	
899.57231	392	
1057.61927	869	
1449.73582	529	
END IONS

###FS:    #m/z: 791.8497 #charge-128
###MaxRes:#m/z:   0.0000 #charge-128
###MS: 87/
###MSMS: 88/
BEGIN IONS
TITLE= Cmpd 56, +MSn(791.8497), 1.4 min
PEPMASS=791.84971	2557

355.11942	655	
357.49149	351	
611.63986	484	
620.45062	704	
647.68699	302	
684.43680	924	
699.06870	1535	
700.70051	3716	1+
718.42538	1813	
734.49455	444	
773.26338	1233	
779.24054	1599	
792.03602	1334	
808.43557	1057	
836.24269	638	
END IONS

###FS:    #m/z: 819.2617 #charge-128
###MaxRes:#m/z:   0.0000 #charge-128
###MS: 87/
###MSMS: 89/
BEGIN IONS
TITLE= Cmpd 57, +MSn(819.2617), 1.4 min
PEPMASS=819.26166	2865

475.63353	454	
698.08557	262	
728.95635	462	
729.24615	407	
730.64775	1462	
735.09681	432	
749.06238	639	
752.04411	1294	
761.23426	714	
776.23097	677	
784.65267	2387	
800.50483	2155	1+
819.45234	422	
824.23231	1552	
836.08948	702	
860.50533	264	
END IONS

###FS:    #m/z: 763.1862 #charge-128
###MaxRes:#m/z:   0.0000 #charge-128
###MS: 90/
###MSMS: 91/
BEGIN IONS
TITLE= Cmpd 58, +MSn(763.1862), 1.4 min
PEPMASS=763.18618	11520

578.04405	1324	
600.30447	317	
607.64637	527	
634.23246	469	
643.83716	499	
644.92047	1878	1+
652.44720	1203	
664.74327	442	
666.09123	659	
671.63984	844	
672.93164	414	
724.43564	432	
732.48897	369	
744.60199	921	1+
754.63211	1164	
760.09358	324	
786.63302	371	
859.83816	811	
1239.63008	452	
1249.44552	592	
END IONS

###FS:    #m/z: 791.0461 #charge-128
###MaxRes:#m/z:   0.0000 #charge-128
###MS: 90/
###MSMS: 92/
BEGIN IONS
TITLE= Cmpd 59, +MSn(791.0461), 1.4 min
PEPMASS=791.04609	9696

654.10336	724	
681.69874	1161	1+
699.90890	659	
715.84406	1149	
716.22568	434	
723.43812	1917	
728.88247	1022	
745.64228	464	
769.83475	629	
773.62404	1109	1+
845.30035	337	
885.68640	432	
1371.28560	327	
END IONS

###FS:    #m/z: 856.4278 #charge-128
###MaxRes:#m/z:   0.0000 #charge-128
###MS: 93/
###MSMS: 94/
BEGIN IONS
TITLE= Cmpd 60, +MSn(856.4278), 1.5 min
PEPMASS=856.42782	11652

528.83274	373	
674.63519	267	
693.65948	553	
704.84443	1162	
748.74917	314	
764.68732	1454	1+
766.98708	1063	1+
820.01308	500	
874.24181	350	
882.85829	850	
951.04455	1043	
END IONS

###FS:    #m/z: 1053.4707 #charge-128
###MaxRes:#m/z:   0.0000 #charge-128
###MS: 93/
###MSMS: 95/
BEGIN IONS
TITLE= Cmpd 61, +MSn(1053.4707), 1.5 min
PEPMASS=1053.47067	2827

828.89559	279	
912.03436	1284	
948.03378	369	
952.28954	264	
958.68401	307	
961.11222	243	1+
964.72246	319	
972.43070	797	
1012.76527	514	
1017.46620	314	
1035.97509	717	
1041.73333	414	
1053.20460	399	
END IONS

###FS:    #m/z: 808.2080 #charge-128
###MaxRes:#m/z:   0.0000 #charge-128
###MS: 96/
###MSMS: 97/
BEGIN IONS
TITLE= Cmpd 62, +MSn(808.2080), 1.5 min
PEPMASS=808.20802	682

663.83656	397	
690.71901	335	
711.03333	350	
717.14614	1616	1+
718.68338	857	
740.13128	447	
760.48697	337	
788.66952	782	1+
790.14453	681	1+
799.23855	533	
816.68407	429	
822.56527	514	
833.83307	979	
835.68350	265	
1432.66870	283	
END IONS

###FS:    #m/z: 981.0793 #charge-128
###MaxRes:#m/z:   0.0000 #charge-128
###MS: 96/
###MSMS: 98/
BEGIN IONS
TITLE= Cmpd 63, +MSn(981.0793), 1.5 min
PEPMASS=981.07934	7283

649.63948	1864	
863.31275	429	
883.24360	347	
891.91694	252	
909.26995	722	
936.46615	464	
964.46146	2164	
979.90966	812	
1009.09748	479	
1348.05421	634	
END IONS

###FS:    #m/z: 826.2381 #charge-128
###MaxRes:#m/z:   0.0000 #charge-128
###MS: 99/
###MSMS: 100/
BEGIN IONS
TITLE= Cmpd 64, +MSn(826.2381), 1.5 min
PEPMASS=826.23812	3070

389.89223	362	
646.96335	820	
719.75382	443	
722.86332	589	
734.95676	565	1+
737.70795	526	
738.21416	560	
758.23581	321	
780.45714	1037	
785.68787	581	
789.63993	473	
798.05823	602	
804.80942	344	
809.92372	228	1+
1030.18058	279	
END IONS

###FS:    #m/z: 898.6203 #charge-128
###MaxRes:#m/z:   0.0000 #charge-128
###MS: 99/
###MSMS: 101/
BEGIN IONS
TITLE= Cmpd 65, +MSn(898.6204), 1.6 min
PEPMASS=898.62035	4148

579.16344	304	
756.04950	1924	
781.03440	487	
791.55584	494	
807.73955	374	
808.84445	1211	1+
822.30000	784	
832.23519	737	
852.23720	567	
879.20000	1264	
881.85775	254	
900.46268	619	
903.43514	839	
960.28615	507	
END IONS

###FS:    #m/z: 680.5574 #charge-128
###MaxRes:#m/z:   0.0000 #charge-128
###MS: 102/
###MSMS: 103/
BEGIN IONS
TITLE= Cmpd 66, +MSn(680.5574), 1.6 min
PEPMASS=680.55739	1735

330.88158	357	
355.23694	672	
404.23970	664	
405.49765	454	
502.43302	917	
544.67412	924	
551.89907	1010	
558.55845	328	
561.93703	729	
563.23512	882	
568.83736	374	
571.73501	1029	1+
581.84786	393	1+
588.83411	956	
590.77097	919	1+
611.24207	880	
624.87423	750	
635.96535	315	
644.83114	319	
648.71723	1007	
651.31089	830	
657.35568	315	
660.13531	3653	1+
663.61386	756	
679.03544	877	
680.43571	322	
682.43091	1494	
END IONS

###FS:    #m/z: 694.8954 #charge-128
###MaxRes:#m/z:   0.0000 #charge-128
###MS: 102/
###MSMS: 104/
BEGIN IONS
TITLE= Cmpd 67, +MSn(694.8954), 1.6 min
PEPMASS=694.89542	4828

309.98419	839	
532.89483	639	
547.45602	277	
564.10244	447	
575.62217	998	1+
585.96789	759	1+
587.73914	941	1+
592.84760	1782	
597.03782	807	
602.90408	474	1+
604.97015	1442	
607.03716	467	
616.23633	409	
622.04405	694	
635.10612	729	
649.47897	342	
663.85695	2164	
673.66596	905	1+
677.51559	578	1+
681.83849	424	
683.64540	682	
1015.84513	1157	
1219.63631	257	
END IONS

###FS:    #m/z: 419.2471 #charge-128
###MaxRes:#m/z:   0.0000 #charge-128
###MS: 105/
###MSMS: 106/
BEGIN IONS
TITLE= Cmpd 68, +MSn(419.2471), 1.6 min
PEPMASS=419.24711	5882

126.68733	1164	
148.80835	3099	
172.71553	279	
255.84730	317	
268.90095	614	
272.23341	384	
273.28034	1619	
274.18530	4458	1+
283.70690	882	
292.63385	1293	1+
300.20000	312	
302.68432	717	
311.89543	407	
318.09124	309	
319.95772	429	
321.48923	819	
328.75887	1553	
331.06637	1152	
339.87877	883	
341.29062	617	
355.04294	594	
358.09684	419	
360.88667	705	
371.09050	2563	1+
376.89231	379	
389.34116	463	
392.23448	264	
396.68960	532	
398.83598	1118	
400.07989	7007	1+
409.93202	435	
411.63774	437	
428.28515	1402	
END IONS

###FS:    #m/z: 810.1056 #charge-128
###MaxRes:#m/z:   0.0000 #charge-128
###MS: 105/
###MSMS: 107/
BEGIN IONS
TITLE= Cmpd 69, +MSn(810.1056), 1.6 min
PEPMASS=810.10558	9697

487.09096	409	
587.07350	314	
678.29040	254	
690.02157	1819	1+
694.83230	1314	
712.03976	692	
718.70947	866	1+
736.68661	467	
771.43658	277	
775.71839	264	
792.10864	332	
811.63180	1019	
1086.44149	382	
END IONS

###FS:    #m/z: 921.4247 #charge-128
###MaxRes:#m/z:   0.0000 #charge-128
###MS: 108/
###MSMS: 109/
BEGIN IONS
TITLE= Cmpd 70, +MSn(921.4247), 1.7 min
PEPMASS=921.42468	6742

805.43430	682	
813.43220	637	
831.15023	909	1+
847.12427	512	
856.22291	1682	1+
865.94483	357	
893.48469	384	
902.79725	1509	
END IONS

###FS:    #m/z: 990.6001 #charge-128
###MaxRes:#m/z:   0.0000 #charge-128
###MS: 108/
###MSMS: 110/
BEGIN IONS
TITLE= Cmpd 71, +MSn(990.6001), 1.7 min
PEPMASS=990.60009	9540

881.64695	956	1+
898.52448	1012	
934.05994	1187	
944.23538	2007	
974.09099	572	
1682.29589	412	
END IONS

###FS:    #m/z: 417.7653 #charge-128
###MaxRes:#m/z:   0.0000 #charge-128
###MS: 112/
###MSMS: 113/
BEGIN IONS
TITLE= Cmpd 72, +MSn(417.7653), 1.7 min
PEPMASS=417.76526	2201

125.60752	1911	1+
148.79625	1047	
188.63864	912	
227.63638	727	
270.63297	304	
274.74168	702	
292.92135	682	
300.72212	1002	
306.65598	1648	1+
310.83677	1177	
314.61152	1014	
318.89585	737	
327.01203	1179	1+
328.83720	584	
329.59662	1651	1+
335.38467	747	
364.50148	662	
372.47282	677	
377.46118	1127	
381.39789	1257	
396.70054	807	
399.44177	1107	
400.27799	2313	1+
414.36154	399	
419.23209	314	
427.44647	2302	
582.67646	412	
729.84850	1227	
END IONS

###FS:    #m/z: 719.0026 #charge-128
###MaxRes:#m/z:   0.0000 #charge-128
###MS: 112/
###MSMS: 114/
BEGIN IONS
TITLE= Cmpd 73, +MSn(719.0026), 1.8 min
PEPMASS=719.00256	953

545.04463	507	
602.70074	542	
621.83066	1178	1+
624.10948	2001	1+
626.50433	317	
627.75669	2470	1+
631.83968	954	
644.83353	1157	
654.63008	339	
659.11408	952	
663.92286	919	
675.42349	836	1+
697.89596	374	
700.44374	813	1+
723.66080	374	1+
1165.65689	264	
END IONS

###FS:    #m/z: 507.2265 #charge-128
###MaxRes:#m/z:   0.0000 #charge-128
###MS: 116/
###MSMS: 117/
BEGIN IONS
TITLE= Cmpd 74, +MSn(507.2265), 1.8 min
PEPMASS=507.22646	6822

294.89142	463	
342.89689	346	
355.89299	337	
363.69604	349	
376.85494	576	
389.03943	412	
392.03470	441	
409.03234	337	
410.63257	646	1+
415.80414	2916	1+
417.78117	1282	2+
421.56181	572	
427.41415	729	
434.87946	601	
438.04888	857	
441.70466	966	
453.89030	884	
456.82343	1075	
460.07925	1118	1+
471.52741	767	
475.05259	560	
478.92832	657	
488.11025	392	
488.88833	2557	1+
500.30670	708	
507.29545	688	
510.29515	387	
513.08029	463	
END IONS

###FS:    #m/z: 696.2812 #charge-128
###MaxRes:#m/z:   0.0000 #charge-128
###MS: 116/
###MSMS: 118/
BEGIN IONS
TITLE= Cmpd 75, +MSn(696.2812), 1.8 min
PEPMASS=696.28121	7117

439.42782	1287	
445.23413	277	
475.23617	402	
522.23418	782	
524.86957	327	
542.46237	352	
559.82243	664	1+
569.23546	607	
573.47966	627	
575.83413	277	
576.84399	1539	
578.10154	1117	
587.10509	419	
593.96902	502	
600.70696	834	
603.81713	607	
604.65503	1384	1+
606.59045	962	
621.43288	632	
623.65288	421	1+
631.03488	517	
639.28407	552	
639.81179	499	
641.67605	544	
644.89112	749	
654.03248	644	
658.83314	287	
675.68235	1016	1+
677.85461	897	
697.69394	649	
707.23414	639	
769.97382	312	
END IONS

###FS:    #m/z: 532.9683 #charge-128
###MaxRes:#m/z:   0.0000 #charge-128
###MS: 120/
###MSMS: 121/
BEGIN IONS
TITLE= Cmpd 76, +MSn(532.9683), 1.9 min
PEPMASS=532.96828	7849

257.00640	627	
300.76795	262	
345.43199	499	
366.70802	1037	
373.03113	992	
382.83857	587	
398.89709	267	
401.10124	787	
413.89706	367	
419.55440	1219	
435.63522	907	
439.63256	639	
442.07582	317	
442.76782	1191	1+
451.03763	319	
452.24737	1251	2+
463.44613	514	
464.38067	1508	1+
468.83108	517	
471.69811	684	
474.59826	661	1+
478.48983	434	
488.92710	1936	1+
492.72227	448	2+
494.69523	1271	1+
496.52739	599	
498.05374	1427	
512.88607	2579	1+
515.73690	1089	
516.22720	1854	
539.93597	344	
564.89266	379	
1026.72664	694	
END IONS

###FS:    #m/z: 910.6702 #charge-128
###MaxRes:#m/z:   0.0000 #charge-128
###MS: 120/
###MSMS: 122/
BEGIN IONS
TITLE= Cmpd 77, +MSn(910.6702), 1.9 min
PEPMASS=910.67025	8356

441.04330	1189	
753.83908	954	
759.03161	672	
802.16599	449	
811.04251	946	1+
819.06024	573	1+
835.78127	604	1+
889.48798	722	
END IONS

###FS:    #m/z: 500.8986 #charge-128
###MaxRes:#m/z:   0.0000 #charge-128
###MS: 123/
###MSMS: 124/
BEGIN IONS
TITLE= Cmpd 78, +MSn(500.8987), 1.9 min
PEPMASS=500.89864	6380

274.13361	489	
276.83440	487	
304.83430	256	
313.03317	342	
337.88894	304	
370.86908	337	
383.78623	257	
386.71495	442	
401.45088	359	
404.08731	423	
408.85553	1986	1+
411.12653	821	2+
417.03542	578	
432.16947	544	
434.56959	925	1+
436.50056	1782	
460.49009	735	
467.66757	317	
475.41617	307	
478.29679	647	
480.88248	1198	
482.43411	1819	2+
484.58217	1460	1+
500.98190	804	
503.11933	1111	
505.60772	849	
507.37519	1052	
518.68287	1169	
748.45766	1100	
762.19775	877	
END IONS

###FS:    #m/z: 818.0808 #charge-128
###MaxRes:#m/z:   0.0000 #charge-128
###MS: 123/
###MSMS: 125/
BEGIN IONS
TITLE= Cmpd 79, +MSn(818.0808), 1.9 min
PEPMASS=818.08078	2115

653.83771	547	
662.71064	442	
683.68004	1287	
697.79548	899	1+
700.29017	509	
711.10745	357	
720.84926	592	
722.83734	392	
726.64575	2308	1+
729.07182	917	
746.68934	816	1+
748.66842	1054	
755.70233	2221	1+
766.63130	442	
773.94950	302	
781.51702	557	
783.91593	1699	
797.03846	294	
800.82911	452	
827.59559	471	1+
END IONS

###FS:    #m/z: 784.9579 #charge-128
###MaxRes:#m/z:   0.0000 #charge-128
###MS: 126/
###MSMS: 127/
BEGIN IONS
TITLE= Cmpd 80, +MSn(784.9579), 2.0 min
PEPMASS=784.95787	3174

351.85203	477	
369.89195	347	
635.81522	267	
648.03906	1180	
655.44270	955	
691.98838	383	2+
694.14413	935	
695.46136	987	
697.42198	462	
710.27287	365	
738.95739	277	
762.70479	340	
764.69265	630	
765.08506	734	1+
775.19782	272	
786.29293	310	
871.28706	595	
1047.01950	435	
END IONS

###FS:    #m/z: 639.7796 #charge-128
###MaxRes:#m/z:   0.0000 #charge-128
###MS: 128/
###MSMS: 129/
BEGIN IONS
TITLE= Cmpd 81, +MSn(639.7797), 2.0 min
PEPMASS=639.77965	9915

225.29951	355	
295.23724	577	
306.08971	660	
313.43257	757	
328.94946	6234	1+
406.46504	5294	
408.06452	716	
411.98552	820	
521.73784	286	1+
532.65734	665	
534.38411	475	
542.83090	731	
549.07179	1254	1+
550.98721	1025	
564.24850	561	
566.78560	1417	
585.43270	307	
594.94304	344	
599.84384	1019	
603.50410	520	
605.13976	457	
618.44340	349	
620.03354	596	
620.61978	439	
621.68876	1248	1+
630.83965	576	
637.63124	389	
644.23409	382	
646.03159	1186	
681.28940	327	
847.43114	586	
990.44465	899	
END IONS

###FS:    #m/z: 639.3633 #charge-128
###MaxRes:#m/z:   0.0000 #charge-128
###MS: 130/
###MSMS: 131/
BEGIN IONS
TITLE= Cmpd 82, +MSn(639.3633), 2.0 min
PEPMASS=639.36331	5333

230.69320	309	
313.24078	510	
329.31740	3249	2+
339.40911	419	
349.63413	2045	
404.47547	367	
405.40646	1729	1+
406.28568	1204	2+
407.57129	1082	
410.47160	1212	
419.03875	1181	
457.25427	721	
503.78892	828	1+
518.23441	1327	
519.86907	1396	1+
530.70417	542	
542.43783	485	
547.05466	633	
548.33700	1681	
550.32656	449	
550.89265	1334	
555.48400	794	
560.52971	572	
563.84789	650	
567.16289	638	
571.23252	412	
573.01893	524	
578.25469	901	1+
585.43450	718	
586.81321	311	
592.44131	733	
595.64688	316	
601.02228	936	1+
604.97472	1161	
619.10305	1565	1+
620.55524	1892	1+
624.92489	414	
641.43848	756	
648.91195	1302	
668.49529	729	
705.83032	291	
1011.15135	336	
1247.63790	583	
END IONS

###FS:    #m/z: 842.6576 #charge-128
###MaxRes:#m/z:   0.0000 #charge-128
###MS: 132/
###MSMS: 133/
BEGIN IONS
TITLE= Cmpd 83, +MSn(842.6577), 2.1 min
PEPMASS=842.65765	6273

524.48447	1033	
587.64633	1023	1+
659.86203	636	
705.63804	264	
730.43675	271	
739.03187	929	
743.72163	1311	1+
752.74092	1479	
794.23628	1165	
797.64634	398	
804.63376	406	
806.03607	473	
823.74999	1516	1+
END IONS

###FS:    #m/z: 857.6087 #charge-128
###MaxRes:#m/z:   0.0000 #charge-128
###MS: 132/
###MSMS: 134/
BEGIN IONS
TITLE= Cmpd 84, +MSn(857.6087), 2.1 min
PEPMASS=857.60873	7502

636.71880	1049	
715.63287	564	
725.08683	569	
745.69816	959	
749.85856	1482	
756.75040	282	
766.53713	609	
777.84604	552	
811.04094	272	
821.48358	392	
838.03653	1197	
850.24612	337	
856.49603	429	
END IONS

###FS:    #m/z: 784.5279 #charge-128
###MaxRes:#m/z:   0.0000 #charge-128
###MS: 135/
###MSMS: 136/
BEGIN IONS
TITLE= Cmpd 85, +MSn(784.5279), 2.1 min
PEPMASS=784.52787	6251

601.89206	314	
634.50122	709	
674.83348	1324	1+
693.85853	897	1+
699.46327	293	
708.63171	704	
712.08569	681	
741.63784	894	
746.83993	1174	1+
759.13116	1568	
814.48389	257	
END IONS

###FS:    #m/z: 608.7575 #charge-128
###MaxRes:#m/z:   0.0000 #charge-128
###MS: 137/
###MSMS: 138/
BEGIN IONS
TITLE= Cmpd 86, +MSn(608.7575), 2.1 min
PEPMASS=608.75749	8951

486.73045	332	
489.88927	260	
492.09898	744	
494.09092	1076	
507.03374	1277	
517.56477	1353	
519.04379	2551	2+
534.43323	584	
540.63769	267	
564.83308	794	
569.83474	877	
572.79650	1198	1+
588.36831	443	1+
589.87564	740	
593.05241	379	
598.65145	789	
609.43275	332	
972.64035	364	
1031.73546	1232	
1064.23437	909	
END IONS

###FS:    #m/z: 814.6397 #charge-128
###MaxRes:#m/z:   0.0000 #charge-128
###MS: 137/
###MSMS: 139/
BEGIN IONS
TITLE= Cmpd 87, +MSn(814.6397), 2.1 min
PEPMASS=814.63972	8946

565.69292	262	
634.83750	312	
692.70997	1252	
696.63880	482	
710.03488	517	
717.83609	799	
720.31218	884	
723.82658	1851	1+
727.04350	277	
742.84002	1962	
745.97872	907	
748.63577	527	
755.23435	926	1+
769.68237	362	
778.36466	629	
796.43063	1359	
1358.24255	259	
END IONS

###FS:    #m/z: 859.1923 #charge-128
###MaxRes:#m/z:   0.0000 #charge-128
###MS: 140/
###MSMS: 141/
BEGIN IONS
TITLE= Cmpd 88, +MSn(859.1923), 2.2 min
PEPMASS=859.19232	1991

413.26154	342	
643.67885	312	
706.84000	360	
739.94790	824	
741.66065	649	
749.83584	443	
755.23741	487	
768.23032	347	
770.70645	557	
778.07782	1111	
805.23765	1298	
840.60512	1045	1+
867.23856	1144	
1301.43679	1111	
END IONS

###FS:    #m/z: 945.0430 #charge-128
###MaxRes:#m/z:   0.0000 #charge-128
###MS: 140/
###MSMS: 142/
BEGIN IONS
TITLE= Cmpd 89, +MSn(945.0430), 2.2 min
PEPMASS=945.04297	2571

693.94938	1452	
783.51911	349	
832.81173	828	1+
854.83426	799	
883.03229	322	
891.63755	787	
908.71628	261	1+
925.54027	709	
END IONS

###FS:    #m/z: 419.4887 #charge-128
###MaxRes:#m/z:   0.0000 #charge-128
###MS: 143/
###MSMS: 144/
BEGIN IONS
TITLE= Cmpd 90, +MSn(419.4887), 2.2 min
PEPMASS=419.48866	2640

126.37593	424	
126.79661	1901	1+
148.91947	489	
166.83686	567	
194.88942	317	
240.83453	369	
245.04519	852	
259.84045	284	
273.57510	1779	
274.87592	5361	1+
285.99251	257	
292.57014	1501	2+
297.31378	772	
300.75053	669	1+
302.89432	1847	
325.31225	1384	
329.03930	2087	
330.88467	2206	1+
346.88225	662	
352.88341	582	
358.06807	359	
373.94546	3043	2+
376.48638	332	
385.91250	369	
388.23990	652	
393.31797	499	
400.79831	2342	
402.26308	1479	
404.45937	644	
407.03631	257	
416.45874	639	
419.60700	1021	2+
425.06565	492	
436.43780	309	
439.87460	1159	
959.36237	1424	
END IONS

###FS:    #m/z: 848.8450 #charge-128
###MaxRes:#m/z:   0.0000 #charge-128
###MS: 143/
###MSMS: 145/
BEGIN IONS
TITLE= Cmpd 91, +MSn(848.8450), 2.2 min
PEPMASS=848.84503	6690

706.83711	437	
721.76535	897	
737.23837	354	
741.04879	632	
741.64219	1289	
748.47204	574	
751.51093	274	
757.26672	879	
759.83898	462	
792.64621	2282	
802.06764	342	
810.30129	314	
812.64519	549	
826.71560	938	1+
829.65113	808	1+
834.69179	602	
838.48679	427	
847.10651	1279	
853.86023	469	
868.04043	622	
END IONS

###FS:    #m/z: 779.0266 #charge-128
###MaxRes:#m/z:   0.0000 #charge-128
###MS: 146/
###MSMS: 147/
BEGIN IONS
TITLE= Cmpd 92, +MSn(779.0266), 2.3 min
PEPMASS=779.02658	3824

463.23741	577	
477.36020	652	
622.65416	552	
625.83523	619	
644.03690	1764	
645.99046	559	
660.96944	632	
686.99204	427	
688.73447	1520	1+
711.08524	469	
722.60811	1343	
731.89910	264	
732.85694	2014	1+
742.82445	1034	1+
759.04713	1738	1+
794.32767	939	
1285.04602	368	
END IONS

###FS:    #m/z: 793.0935 #charge-128
###MaxRes:#m/z:   0.0000 #charge-128
###MS: 146/
###MSMS: 148/
BEGIN IONS
TITLE= Cmpd 93, +MSn(793.0935), 2.3 min
PEPMASS=793.09352	7116

615.64149	469	
652.55385	557	
652.82956	494	
684.29945	319	
698.00392	267	
700.94666	3004	1+
715.23319	377	
757.30159	434	
771.64074	1032	
773.72120	1602	1+
777.71818	494	
809.43132	307	
814.49011	792	
830.51976	794	
END IONS

###FS:    #m/z: 753.3494 #charge-128
###MaxRes:#m/z:   0.0000 #charge-128
###MS: 149/
###MSMS: 150/
BEGIN IONS
TITLE= Cmpd 94, +MSn(753.3494), 2.3 min
PEPMASS=753.34942	5766

552.32922	1550	
573.03818	539	
613.64404	360	
647.83330	1547	
681.32295	359	
682.12761	1003	
706.70333	887	
732.37744	499	1+
754.31931	627	
782.68760	874	
861.88675	864	
END IONS

###FS:    #m/z: 882.1993 #charge-128
###MaxRes:#m/z:   0.0000 #charge-128
###MS: 149/
###MSMS: 151/
BEGIN IONS
TITLE= Cmpd 95, +MSn(882.1993), 2.3 min
PEPMASS=882.19925	7805

720.50359	747	
736.83734	409	
756.87768	304	
790.75265	1013	1+
793.27676	569	
837.61260	342	
873.49870	809	
998.83458	287	
END IONS

###FS:    #m/z: 659.4168 #charge-128
###MaxRes:#m/z:   0.0000 #charge-128
###MS: 152/
###MSMS: 153/
BEGIN IONS
TITLE= Cmpd 96, +MSn(659.4168), 2.4 min
PEPMASS=659.41679	2154

290.88266	277	
481.83250	268	
549.03141	467	
556.71397	469	
567.26921	260	
568.93954	3575	1+
576.89982	942	
586.63089	312	
592.98048	1757	
618.34527	722	
621.44863	472	
622.74172	2263	1+
640.58492	2157	
641.71265	4356	1+
644.44651	347	
653.47903	252	
663.23120	487	
1016.05331	1442	
END IONS

###FS:    #m/z: 961.5785 #charge-128
###MaxRes:#m/z:   0.0000 #charge-128
###MS: 152/
###MSMS: 154/
BEGIN IONS
TITLE= Cmpd 97, +MSn(961.5786), 2.4 min
PEPMASS=961.57853	3809

835.99068	757	
864.45190	812	
868.86730	1204	
871.49276	912	
873.91309	419	
900.50787	284	
907.84458	649	
914.23780	524	
921.13736	624	
934.09615	849	
944.85735	644	
986.25399	769	
1006.12115	252	
1498.11625	329	
END IONS

###FS:    #m/z: 866.0518 #charge-128
###MaxRes:#m/z:   0.0000 #charge-128
###MS: 157/
###MSMS: 158/
BEGIN IONS
TITLE= Cmpd 98, +MSn(866.0518), 2.5 min
PEPMASS=866.05178	1534

748.43323	557	
775.62579	703	1+
778.56308	1524	
793.65622	503	
804.43221	323	
830.09456	423	
830.63333	1407	
845.63082	834	
848.46222	592	
END IONS

###FS:    #m/z: 883.6417 #charge-128
###MaxRes:#m/z:   0.0000 #charge-128
###MS: 157/
###MSMS: 159/
BEGIN IONS
TITLE= Cmpd 99, +MSn(883.6417), 2.5 min
PEPMASS=883.64173	2137

744.59419	602	
747.45242	472	
770.33682	784	
774.46047	287	
793.87699	453	1+
796.83386	434	
811.01425	674	
829.91173	724	
836.43250	387	
841.23320	528	1+
856.82127	672	
860.30335	457	
862.75428	1424	
864.78936	753	1+
866.27537	644	
869.50949	279	
903.49847	497	
END IONS

###FS:    #m/z: 720.3035 #charge-128
###MaxRes:#m/z:   0.0000 #charge-128
###MS: 161/
###MSMS: 162/
BEGIN IONS
TITLE= Cmpd 100, +MSn(720.3035), 2.5 min
PEPMASS=720.30348	7616

530.50340	565	
546.55906	602	1+
587.01037	722	
606.43203	1222	
611.69020	635	
628.74627	1788	1+
637.23102	1067	
642.46250	319	
665.38535	1012	
670.09412	804	
674.03213	652	
676.64559	1933	
700.06212	838	1+
702.63631	914	
704.85041	352	
END IONS

###FS:    #m/z: 873.5142 #charge-128
###MaxRes:#m/z:   0.0000 #charge-128
###MS: 161/
###MSMS: 163/
BEGIN IONS
TITLE= Cmpd 101, +MSn(873.5142), 2.5 min
PEPMASS=873.51421	8578

634.44964	442	
710.90696	309	
726.78116	702	
753.74335	873	1+
780.43489	699	
782.46117	1036	1+
783.82857	267	
788.28506	372	
790.08837	882	
792.23899	667	
795.91077	1322	
808.52509	359	
834.07645	402	
854.30645	654	
984.32701	609	
END IONS

###FS:    #m/z: 756.1134 #charge-128
###MaxRes:#m/z:   0.0000 #charge-128
###MS: 164/
###MSMS: 165/
BEGIN IONS
TITLE= Cmpd 102, +MSn(756.1133), 2.6 min
PEPMASS=756.11336	6080

230.06359	607	
520.83559	1507	
636.87351	713	1+
643.63678	892	
663.89817	389	
664.87449	1044	1+
666.84454	927	
671.97855	1207	
717.64064	537	
719.60182	809	1+
733.09738	564	
735.05053	462	
736.59305	1346	1+
758.20890	382	
843.69033	362	
END IONS

###FS:    #m/z: 424.9045 #charge-128
###MaxRes:#m/z:   0.0000 #charge-128
###MS: 167/
###MSMS: 168/
BEGIN IONS
TITLE= Cmpd 103, +MSn(424.9045), 2.6 min
PEPMASS=424.90454	7057

170.66055	1144	
258.83142	279	
304.72422	400	
306.09200	2478	2+
309.85021	1197	1+
314.88734	307	
324.75844	1267	1+
333.09995	1112	
334.87300	1104	
352.22888	906	
364.95572	517	
370.43403	1566	
390.85853	734	
394.51132	526	
402.67038	824	1+
406.74720	1415	1+
414.45563	1274	
423.63704	479	
424.47491	1236	
425.75275	694	1+
440.63289	462	
449.09548	1021	
END IONS

###FS:    #m/z: 582.6823 #charge-128
###MaxRes:#m/z:   0.0000 #charge-128
###MS: 167/
###MSMS: 169/
BEGIN IONS
TITLE= Cmpd 104, +MSn(582.6823), 2.6 min
PEPMASS=582.68233	5979

238.70039	602	
428.08857	352	
447.17254	377	
450.03313	559	
452.05143	901	2+
463.86409	587	
466.01386	519	
473.33178	564	
477.32045	424	
486.61184	106	1+
491.68133	1876	2+
493.73490	766	1+
495.45922	677	
496.71628	482	
512.12067	254	
513.63807	824	
520.88664	424	
522.28760	1134	1+
524.68743	437	
539.04030	1232	
563.85511	1249	
564.75025	3436	1+
566.55550	1702	
570.11504	1224	
587.20793	342	
592.01987	272	
617.08377	327	
798.69545	334	
901.74094	642	
1025.70032	367	
END IONS

###FS:    #m/z: 418.5985 #charge-128
###MaxRes:#m/z:   0.0000 #charge-128
###MS: 170/
###MSMS: 171/
BEGIN IONS
TITLE= Cmpd 105, +MSn(418.5985), 2.7 min
PEPMASS=418.59849	6565

126.13556	319	
149.79357	662	
162.49530	402	
166.71689	737	
218.69358	269	
260.00050	824	
272.83586	3693	1+
280.83592	772	
287.97706	1984	
291.27125	407	
292.99156	2356	2+
298.68512	2420	1+
301.48980	562	
302.82432	1603	1+
312.09387	262	
318.43730	349	
319.99258	1486	1+
328.74165	1442	
330.06901	349	
343.88841	382	
352.76772	452	
357.43110	1067	
372.50054	1431	2+
383.91982	1253	2+
385.90366	389	
389.17626	579	
396.71190	409	
398.85878	1524	2+
400.74635	986	1+
401.73721	1288	2+
402.28798	851	1+
404.19124	686	1+
415.65465	522	
420.38295	322	
423.43823	402	
428.24043	392	
434.70702	464	
438.10701	264	
558.69576	1234	
END IONS

###FS:    #m/z: 753.7303 #charge-128
###MaxRes:#m/z:   0.0000 #charge-128
###MS: 170/
###MSMS: 172/
BEGIN IONS
TITLE= Cmpd 106, +MSn(753.7303), 2.7 min
PEPMASS=753.73032	2401

405.84979	754	
592.11553	584	
637.68329	497	
659.26250	322	
664.44536	397	
684.94369	694	
717.43728	487	
735.46291	724	
738.23153	1034	
761.96076	594	
771.96815	264	
1262.24032	314	
END IONS

###FS:    #m/z: 418.9578 #charge-128
###MaxRes:#m/z:   0.0000 #charge-128
###MS: 173/
###MSMS: 174/
BEGIN IONS
TITLE= Cmpd 107, +MSn(418.9579), 2.7 min
PEPMASS=418.95784	5451

126.79088	2352	
148.76092	1936	1+
168.72157	527	
202.82542	429	
273.45478	1034	
274.16617	6336	2+
287.83241	362	
292.84656	1517	
299.90323	529	
300.92367	1199	
302.89638	1269	1+
317.03287	437	
320.07615	553	1+
321.85726	1486	1+
328.87436	2122	1+
345.03822	1082	
347.43374	702	
352.34560	447	
381.92159	793	2+
397.96920	467	
399.46641	1342	
400.90593	2614	1+
401.91760	2036	2+
403.81505	452	
409.23906	1574	
410.83339	479	
416.83445	322	
418.50376	782	
426.68798	812	
430.83410	399	
436.83243	482	
441.08163	1113	2+
529.06114	377	
633.24228	512	
END IONS

###FS:    #m/z: 419.3414 #charge-128
###MaxRes:#m/z:   0.0000 #charge-128
###MS: 176/
###MSMS: 177/
BEGIN IONS
TITLE= Cmpd 108, +MSn(419.3414), 2.7 min
PEPMASS=419.34136	6887

126.63229	547	
148.79318	425	
274.02222	330	
274.91521	2581	1+
293.02890	975	
300.71967	2941	1+
302.96735	692	
304.81272	1285	1+
322.89352	512	
325.34946	1150	
326.23529	2223	1+
328.71016	1333	1+
331.83282	674	
333.83421	587	
338.90155	374	
346.80885	432	
348.72496	1179	1+
353.84262	257	
366.23097	849	1+
371.63556	1138	
382.97425	1020	1+
396.83459	462	
399.71728	397	
400.89219	1987	
402.36417	1932	1+
404.09431	667	
408.83968	2171	
417.84643	672	
423.40299	347	
431.16630	824	
434.43358	332	
438.23014	434	
445.44244	340	
449.63916	267	
461.17708	425	
726.49798	297	
END IONS

###FS:    #m/z: 730.3443 #charge-128
###MaxRes:#m/z:   0.0000 #charge-128
###MS: 176/
###MSMS: 178/
BEGIN IONS
TITLE= Cmpd 109, +MSn(730.3442), 2.8 min
PEPMASS=730.34426	6093

549.89473	859	
560.83702	334	
587.23983	784	
594.83655	909	
625.70380	404	
637.46542	432	
640.95829	1056	1+
667.63303	657	
675.31331	2090	2+
685.28915	382	
707.29798	962	
729.50148	537	
731.29480	434	
END IONS

###FS:    #m/z: 478.2684 #charge-128
###MaxRes:#m/z:   0.0000 #charge-128
###MS: 183/
###MSMS: 184/
BEGIN IONS
TITLE= Cmpd 110, +MSn(478.2684), 2.9 min
PEPMASS=478.26843	6557

227.11366	362	
237.03974	514	
255.43557	379	
272.68743	319	
346.77186	507	
361.89889	267	
364.75840	297	
376.66567	292	
379.03710	399	
384.98033	1054	
386.71740	632	
390.01363	567	
392.43609	907	
405.93211	921	1+
410.06217	1104	2+
415.67927	1004	1+
433.46643	854	
438.43175	497	
440.93972	846	1+
449.09739	372	
458.64971	891	1+
461.06391	403	2+
463.03893	692	
478.25747	337	
479.75822	533	1+
480.80857	363	2+
490.98642	302	
510.04332	1119	
637.06229	352	
END IONS

###FS:    #m/z: 827.8478 #charge-128
###MaxRes:#m/z:   0.0000 #charge-128
###MS: 183/
###MSMS: 185/
BEGIN IONS
TITLE= Cmpd 111, +MSn(827.8478), 2.9 min
PEPMASS=827.84777	6897

646.87634	361	1+
664.64323	1409	
681.54095	367	
693.63242	1017	
708.85985	717	
730.51441	397	
746.74005	584	
772.88718	782	
806.83184	469	
809.17492	544	
811.18223	564	
828.28856	857	
END IONS

###FS:    #m/z: 946.4318 #charge-128
###MaxRes:#m/z:   0.0000 #charge-128
###MS: 186/
###MSMS: 187/
BEGIN IONS
TITLE= Cmpd 112, +MSn(946.4318), 2.9 min
PEPMASS=946.43180	7308

774.84413	578	
783.63936	1149	
857.63313	1392	
881.79099	719	1+
886.03187	442	
902.91888	255	
909.77502	671	1+
921.32080	932	
924.26909	730	
929.65837	1072	
END IONS

###FS:    #m/z: 419.2202 #charge-128
###MaxRes:#m/z:   0.0000 #charge-128
###MS: 188/
###MSMS: 189/
BEGIN IONS
TITLE= Cmpd 113, +MSn(419.2202), 2.9 min
PEPMASS=419.22022	6032

121.87924	1292	
126.34903	683	
126.91312	3370	
148.72353	3472	1+
206.71102	690	
242.94118	264	
269.72620	277	
274.14450	2489	1+
289.83257	257	
298.68654	432	1+
300.73793	1260	
302.93569	1169	
318.67359	1054	
321.68946	414	
327.92702	3718	1+
346.66028	494	
350.84214	797	1+
374.72831	2117	2+
378.82568	889	
383.09810	254	
384.76701	1200	
391.83047	895	
395.65703	970	
400.08122	1801	1+
401.22281	2824	2+
403.12115	2251	1+
408.63295	821	
422.57615	867	
439.23273	439	
END IONS

###FS:    #m/z: 596.7162 #charge-128
###MaxRes:#m/z:   0.0000 #charge-128
###MS: 190/
###MSMS: 191/
BEGIN IONS
TITLE= Cmpd 114, +MSn(596.7162), 3.0 min
PEPMASS=596.71622	8267

247.63278	576	
340.84251	711	
435.83976	262	
459.23361	297	
460.13670	637	
489.43767	698	
496.04290	900	
499.05724	459	
505.73312	2914	2+
507.85121	1307	
524.46071	418	
534.27853	369	
538.30364	1338	
541.43317	684	
551.95297	823	
558.69958	284	
559.77268	1871	
576.24108	797	
577.48941	1058	1+
579.21596	369	
580.87937	976	
584.45134	1489	
595.63144	461	
614.53191	279	
640.63148	814	
966.89110	826	
END IONS

###FS:    #m/z: 667.3585 #charge-128
###MaxRes:#m/z:   0.0000 #charge-128
###MS: 190/
###MSMS: 192/
BEGIN IONS
TITLE= Cmpd 115, +MSn(667.3585), 3.0 min
PEPMASS=667.35853	5900

200.83403	439	
327.03142	942	
405.09547	664	
482.10668	664	
514.88873	712	
534.25647	424	
548.69932	262	
551.89381	477	
560.63478	1499	
562.23227	1487	
569.03612	519	
574.63136	414	
575.82115	2371	1+
578.75687	1953	1+
581.63322	532	
585.11612	497	
598.29125	624	
609.96316	334	1+
612.47921	487	
614.64427	1167	
633.84639	272	
643.64741	1272	
645.03140	752	
648.83285	1224	1+
660.43062	917	
666.68771	297	
675.24361	618	1+
683.04802	427	
739.69788	614	
861.28832	372	
END IONS

###FS:    #m/z: 612.5866 #charge-128
###MaxRes:#m/z:   0.0000 #charge-128
###MS: 193/
###MSMS: 194/
BEGIN IONS
TITLE= Cmpd 116, +MSn(612.5867), 3.0 min
PEPMASS=612.58664	6975

339.46918	902	
407.23442	1474	
411.03492	260	
436.89229	622	
470.65517	384	
476.03585	397	
480.49546	689	
508.48734	604	
514.79552	666	1+
518.07101	746	
521.88897	1067	
522.83357	2599	1+
556.32363	531	
574.53694	304	
593.71053	593	
633.18652	872	
636.69808	614	
1048.71459	479	
END IONS

###FS:    #m/z: 646.5503 #charge-128
###MaxRes:#m/z:   0.0000 #charge-128
###MS: 195/
###MSMS: 196/
BEGIN IONS
TITLE= Cmpd 117, +MSn(646.5503), 3.0 min
PEPMASS=646.55028	7767

259.17659	694	
411.94155	1332	
444.63168	1164	
450.83841	682	
460.49003	427	
475.83675	1078	
550.03101	327	
555.72723	307	
556.83983	1000	
558.24191	836	
581.03074	391	
583.44548	2423	
587.90889	694	
592.03107	861	
595.03381	844	
601.03713	289	
602.09157	1190	
605.89275	299	
607.45788	816	
610.03540	389	
610.63360	1085	1+
626.71057	909	
627.99486	1532	1+
631.28783	689	
641.74464	763	
668.63121	384	
695.86694	527	
END IONS

###FS:    #m/z: 896.9019 #charge-128
###MaxRes:#m/z:   0.0000 #charge-128
###MS: 195/
###MSMS: 197/
BEGIN IONS
TITLE= Cmpd 118, +MSn(896.9019), 3.1 min
PEPMASS=896.90186	3158

715.44633	632	
758.63202	299	
790.30228	922	
797.63784	1432	
806.13975	553	1+
810.04118	647	
812.29233	544	
832.42393	1062	
834.23676	1739	
860.65862	174	1+
863.51996	1217	
869.23711	1629	
877.30318	392	
914.28381	297	
END IONS

###FS:    #m/z: 469.4438 #charge-128
###MaxRes:#m/z:   0.0000 #charge-128
###MS: 198/
###MSMS: 199/
BEGIN IONS
TITLE= Cmpd 119, +MSn(469.4438), 3.1 min
PEPMASS=469.44379	10407

254.69319	457	
263.23501	377	
271.70323	477	
300.71187	754	
303.87830	274	
332.84084	712	
378.14237	462	
379.74031	1703	1+
380.62377	1881	2+
389.65829	1269	
393.83757	1234	
396.72842	411	2+
417.45029	692	
424.85714	512	
428.48392	2099	
433.65826	967	
436.04290	3082	
449.02621	252	
450.83306	1602	
452.12325	4306	1+
453.69834	812	
456.83672	289	
470.55869	557	
473.63158	564	
499.63848	794	
END IONS

###FS:    #m/z: 639.5418 #charge-128
###MaxRes:#m/z:   0.0000 #charge-128
###MS: 198/
###MSMS: 200/
BEGIN IONS
TITLE= Cmpd 120, +MSn(639.5419), 3.1 min
PEPMASS=639.54185	13570

166.73333	434	
281.14053	449	
295.43670	267	
323.44495	1419	
325.03573	394	
329.20801	4301	1+
331.15858	1627	
335.08271	601	1+
403.85968	343	1+
406.04560	3480	1+
409.68713	349	
410.64340	1323	1+
455.40514	379	
482.03125	459	
506.70025	474	
517.27024	362	
532.71011	294	
546.94550	267	
547.92542	1221	1+
550.96253	1358	1+
556.63351	492	
564.50192	364	
567.83265	369	
581.10334	802	
598.63981	342	
601.63607	409	
604.47292	544	
605.92303	382	
619.71940	1043	1+
621.18485	992	
622.85521	1094	1+
624.45435	702	
625.02292	309	
627.45308	332	
638.64819	667	
648.08811	362	
END IONS

###FS:    #m/z: 889.9507 #charge-128
###MaxRes:#m/z:   0.0000 #charge-128
###MS: 201/
###MSMS: 202/
BEGIN IONS
TITLE= Cmpd 121, +MSn(889.9507), 3.1 min
PEPMASS=889.95068	4096

712.05448	415	
799.52925	763	
801.44943	839	
847.03725	284	
852.43247	974	
863.42917	1313	
869.73445	500	1+
872.09936	1396	
888.46599	1502	
END IONS

###FS:    #m/z: 1023.4760 #charge-128
###MaxRes:#m/z:   0.0000 #charge-128
###MS: 201/
###MSMS: 203/
BEGIN IONS
TITLE= Cmpd 122, +MSn(1023.4760), 3.1 min
PEPMASS=1023.47604	2948

816.63797	537	
911.63769	574	
932.64322	1658	1+
964.69117	302	
970.18924	716	1+
977.87332	889	
988.47930	309	
996.72615	767	
1004.75164	649	
1005.25139	474	
1049.63031	619	
1264.03795	607	
END IONS

###FS:    #m/z: 639.7058 #charge-128
###MaxRes:#m/z:   0.0000 #charge-128
###MS: 204/
###MSMS: 205/
BEGIN IONS
TITLE= Cmpd 123, +MSn(639.7058), 3.2 min
PEPMASS=639.70581	7574

244.89158	814	
329.21149	2312	1+
333.14818	632	
407.05362	702	
518.83274	390	
524.63596	888	
529.83937	819	1+
549.58323	612	
551.27424	572	
559.23326	814	
561.29134	340	
578.43487	251	
584.83564	705	
602.70649	1299	
603.00699	1054	
617.83125	324	
620.77051	2096	1+
622.89923	363	
641.64288	527	
646.63849	1537	
650.43696	322	
654.62606	1226	
697.43390	294	
968.04459	855	
1003.63315	1089	
END IONS

###FS:    #m/z: 964.5800 #charge-128
###MaxRes:#m/z:   0.0000 #charge-128
###MS: 204/
###MSMS: 206/
BEGIN IONS
TITLE= Cmpd 124, +MSn(964.5800), 3.2 min
PEPMASS=964.58000	2245

638.44520	722	
711.75691	539	
826.70510	514	
889.89150	462	
905.71394	572	
926.25488	1291	1+
931.68567	409	
943.64121	1724	
947.24411	806	1+
953.65167	447	
957.60348	282	
968.39007	287	
END IONS

###FS:    #m/z: 508.3502 #charge-128
###MaxRes:#m/z:   0.0000 #charge-128
###MS: 207/
###MSMS: 208/
BEGIN IONS
TITLE= Cmpd 125, +MSn(508.3502), 3.2 min
PEPMASS=508.35019	5601

294.64290	809	
300.09684	621	
340.83050	559	
348.49383	382	
377.46889	346	
390.84270	754	
396.20048	430	1+
398.83509	443	
402.81602	857	
413.02396	897	
414.83838	769	
419.22701	1183	
422.63858	1093	
428.48717	268	
429.02958	1739	
430.28811	310	
435.84072	897	1+
438.18247	1629	1+
440.08371	983	
445.44487	1729	
450.83148	456	
452.23365	2293	1+
457.25569	626	
466.23506	467	
468.71671	496	
475.03499	283	
481.05400	804	
485.43122	1019	
487.08848	381	
488.58237	274	
489.56435	2513	1+
490.54515	2803	2+
490.99007	2621	1+
508.69342	1107	
514.35346	713	2+
529.23263	902	
796.64099	1042	
871.63186	343	
1019.44358	1052	
END IONS

###FS:    #m/z: 983.6434 #charge-128
###MaxRes:#m/z:   0.0000 #charge-128
###MS: 207/
###MSMS: 209/
BEGIN IONS
TITLE= Cmpd 126, +MSn(983.6434), 3.2 min
PEPMASS=983.64344	3301

732.02239	617	
850.51025	457	
855.24017	602	
896.64003	1044	
904.27326	264	
915.50957	372	
963.46891	574	
965.83528	559	
968.53272	359	
971.51902	679	
END IONS

###FS:    #m/z: 639.6627 #charge-128
###MaxRes:#m/z:   0.0000 #charge-128
###MS: 210/
###MSMS: 211/
BEGIN IONS
TITLE= Cmpd 127, +MSn(639.6627), 3.3 min
PEPMASS=639.66273	10172

202.70224	1588	
217.03908	1025	
314.83109	547	
318.83187	439	
329.12136	3010	1+
331.81023	764	
335.43232	467	
337.86627	846	
358.69129	650	
405.71433	944	
406.86581	2672	
459.88733	464	
461.67592	359	
480.64330	449	
491.86461	263	
514.83696	414	
518.09721	321	
522.06796	261	
523.65090	266	
525.54406	309	
529.99908	326	1+
539.43081	357	
545.84526	577	
547.69078	472	
548.86146	3156	1+
568.63691	1163	
576.98074	1092	1+
579.83484	708	
587.68626	469	
603.38954	1757	
613.86993	1186	
619.79457	609	
620.30241	3278	1+
646.65103	613	
652.03184	972	
END IONS

###FS:    #m/z: 640.7954 #charge-128
###MaxRes:#m/z:   0.0000 #charge-128
###MS: 213/
###MSMS: 214/
BEGIN IONS
TITLE= Cmpd 128, +MSn(640.7954), 3.3 min
PEPMASS=640.79541	7700

318.80379	700	
329.21833	742	
330.22838	2534	1+
396.23623	1837	
405.68653	1179	
407.13943	307	
429.03170	292	
461.24388	644	
482.23303	960	
518.23936	2472	
535.69124	410	
548.83560	254	
550.80529	574	
559.92026	282	
565.83081	739	
569.89774	400	
572.46178	284	
573.10172	1849	
575.39071	472	
576.46664	1577	1+
580.46421	517	
594.63170	922	
602.39114	647	
620.26720	1237	1+
622.99001	1022	1+
627.43507	1166	
637.76402	955	1+
645.30315	1091	
655.63313	277	
663.07900	382	
677.89037	1179	
930.84691	693	
1041.43209	449	
1045.68668	269	
1083.09476	557	
END IONS

###FS:    #m/z: 733.9476 #charge-128
###MaxRes:#m/z:   0.0000 #charge-128
###MS: 213/
###MSMS: 215/
BEGIN IONS
TITLE= Cmpd 129, +MSn(733.9476), 3.3 min
PEPMASS=733.94764	1917

495.83493	1474	
527.72318	914	
569.23905	744	
594.84971	1424	1+
615.49252	539	
617.24299	1379	
626.43802	436	1+
641.80964	519	1+
644.97828	509	
664.60638	627	
665.44615	1084	1+
690.31018	552	
696.85303	397	
702.63604	1324	
713.92182	642	
714.31067	2094	1+
717.71460	1334	
1251.64587	252	
END IONS

###FS:    #m/z: 872.1012 #charge-128
###MaxRes:#m/z:   0.0000 #charge-128
###MS: 216/
###MSMS: 217/
BEGIN IONS
TITLE= Cmpd 130, +MSn(872.1013), 3.4 min
PEPMASS=872.10124	3265

614.37150	722	
718.63725	284	
724.35878	601	
735.83712	294	
763.50774	1027	
782.64119	1977	
810.28342	362	
822.63730	589	
842.13719	819	
854.47156	594	
859.12390	1029	
877.48670	412	
889.20931	1291	
END IONS

###FS:    #m/z: 881.7795 #charge-128
###MaxRes:#m/z:   0.0000 #charge-128
###MS: 216/
###MSMS: 218/
BEGIN IONS
TITLE= Cmpd 131, +MSn(881.7795), 3.4 min
PEPMASS=881.77955	8726

749.44933	652	
766.64396	519	
771.72841	906	1+
774.10892	702	
786.83530	1819	
822.89268	402	
836.31484	2059	
858.26240	454	
864.24254	379	
868.28625	544	
878.47458	1068	1+
883.88489	272	
891.25342	469	
910.89312	464	
END IONS

###FS:    #m/z: 638.8827 #charge-128
###MaxRes:#m/z:   0.0000 #charge-128
###MS: 219/
###MSMS: 220/
BEGIN IONS
TITLE= Cmpd 132, +MSn(638.8828), 3.4 min
PEPMASS=638.88274	2634

260.63430	314	
313.23312	393	
329.24324	1425	1+
330.67556	837	1+
343.08912	373	
381.23182	749	
404.86230	663	1+
406.77785	987	
408.04404	593	
429.09006	439	
435.24213	637	
445.96081	279	
504.87045	439	
511.03523	494	
519.89081	348	
530.08643	411	
546.86532	1755	1+
552.55575	623	
554.54456	884	
558.03535	780	
564.24265	349	
566.68994	492	
571.10810	252	
574.84960	1191	
591.83158	662	
594.26025	325	
599.28817	621	
602.12072	600	
604.06136	681	
617.86154	297	
620.24828	2036	1+
631.49201	876	
633.30192	270	
641.44507	982	
645.69394	282	
647.41838	603	
656.69532	272	
668.10229	527	
END IONS

###FS:    #m/z: 742.3724 #charge-128
###MaxRes:#m/z:   0.0000 #charge-128
###MS: 219/
###MSMS: 221/
BEGIN IONS
TITLE= Cmpd 133, +MSn(742.3724), 3.4 min
PEPMASS=742.37241	3301

563.24144	304	
579.72162	1276	1+
590.69752	434	
606.30241	522	
624.64254	339	
645.03762	527	
649.03980	662	
652.95441	1188	1+
669.29161	624	
676.08704	469	
684.23571	299	
705.88710	667	
721.74026	1036	1+
725.84721	754	
727.63427	852	
735.83392	737	
745.53644	717	
832.49370	504	
1356.67788	459	
END IONS

###FS:    #m/z: 722.1533 #charge-128
###MaxRes:#m/z:   0.0000 #charge-128
###MS: 222/
###MSMS: 223/
BEGIN IONS
TITLE= Cmpd 134, +MSn(722.1533), 3.5 min
PEPMASS=722.15331	7977

572.92925	1791	1+
582.43533	619	
602.83554	682	
612.17254	377	
613.83142	594	
617.09376	1681	1+
619.84556	1044	
623.89896	896	1+
627.56637	757	
631.35963	257	
633.82467	1337	
645.52448	684	
663.23769	284	
666.88971	579	
672.09851	284	
678.30633	499	
682.84686	489	
685.43360	867	
697.31359	1442	
701.61764	996	1+
704.86364	402	
711.02076	259	
721.28547	294	
728.53238	742	
730.33112	257	
1381.05078	707	
1408.03591	329	
END IONS

###FS:    #m/z: 867.1113 #charge-128
###MaxRes:#m/z:   0.0000 #charge-128
###MS: 222/
###MSMS: 224/
BEGIN IONS
TITLE= Cmpd 135, +MSn(867.1113), 3.5 min
PEPMASS=867.11128	3414

635.28893	749	
685.74997	301	1+
715.24898	434	
732.63229	322	
749.87782	1179	
754.25601	857	
759.57890	424	
775.93689	818	1+
796.61149	279	
799.25431	307	
808.19469	1539	
825.84452	2654	
844.07186	1056	1+
849.88767	667	
878.71968	447	
END IONS

###FS:    #m/z: 868.6334 #charge-128
###MaxRes:#m/z:   0.0000 #charge-128
###MS: 225/
###MSMS: 226/
BEGIN IONS
TITLE= Cmpd 136, +MSn(868.6334), 3.5 min
PEPMASS=868.63337	11541

668.68262	403	
687.83140	600	
731.51094	289	
754.24214	512	
769.43841	409	
774.36742	776	
775.67347	1308	1+
809.23118	1912	
821.92149	359	
834.12397	1301	1+
840.91029	879	
849.46805	1697	
1139.72154	1583	
END IONS

###FS:    #m/z: 968.4279 #charge-128
###MaxRes:#m/z:   0.0000 #charge-128
###MS: 225/
###MSMS: 227/
BEGIN IONS
TITLE= Cmpd 137, +MSn(968.4279), 3.5 min
PEPMASS=968.42788	4054

833.70522	254	
856.03149	979	
867.54075	829	
879.68567	772	
882.29684	419	
901.40345	399	
903.05301	1394	
910.63444	722	
912.56165	274	
915.47500	849	
930.54863	1338	1+
933.49354	1099	
943.96203	384	
947.65341	768	1+
957.89377	1264	
971.52170	272	
978.89551	369	
987.04100	597	
1042.24065	412	
END IONS

###FS:    #m/z: 787.0637 #charge-128
###MaxRes:#m/z:   0.0000 #charge-128
###MS: 228/
###MSMS: 229/
BEGIN IONS
TITLE= Cmpd 138, +MSn(787.0637), 3.6 min
PEPMASS=787.06374	11070

614.89882	895	
694.90025	469	
697.06667	683	
698.09611	577	
699.63370	545	
705.01019	1191	1+
733.98592	898	
741.33333	254	
752.03535	567	
765.60001	642	1+
768.48463	279	
772.49810	254	
782.28014	582	
1258.46947	394	
END IONS

###FS:    #m/z: 864.3316 #charge-128
###MaxRes:#m/z:   0.0000 #charge-128
###MS: 228/
###MSMS: 230/
BEGIN IONS
TITLE= Cmpd 139, +MSn(864.3316), 3.6 min
PEPMASS=864.33159	7544

534.48349	547	
729.24548	1292	
746.53405	939	
774.71010	1172	
777.30903	682	
802.23340	454	
825.68661	294	
828.58734	592	
843.79976	621	1+
847.64578	599	
850.43162	1084	
859.63791	389	
868.49177	287	
END IONS

###FS:    #m/z: 414.1902 #charge-128
###MaxRes:#m/z:   0.0000 #charge-128
###MS: 231/
###MSMS: 232/
BEGIN IONS
TITLE= Cmpd 140, +MSn(414.1902), 3.6 min
PEPMASS=414.19019	2550

143.10649	292	
160.85113	1556	
204.64818	684	
218.03252	429	
248.88716	327	
257.65076	1602	
268.63435	1349	
277.83508	666	
294.83805	2522	
313.08905	789	
316.93762	840	1+
318.99767	1532	
322.55068	1090	1+
325.71354	541	
343.64978	366	
353.17251	908	2+
368.04797	377	
377.43958	795	
378.83123	503	
380.23337	811	
388.49846	462	
394.94661	2160	1+
395.49252	2379	2+
398.50581	282	
402.64457	1787	
415.69283	587	
446.03930	2331	
667.90704	534	
703.43877	734	
764.89002	259	
END IONS

###FS:    #m/z: 892.2824 #charge-128
###MaxRes:#m/z:   0.0000 #charge-128
###MS: 231/
###MSMS: 233/
BEGIN IONS
TITLE= Cmpd 141, +MSn(892.2823), 3.6 min
PEPMASS=892.28235	4923

713.71186	1452	
716.23497	527	
747.72059	577	
775.23113	492	
791.49372	274	
800.80253	1771	1+
803.62952	754	
806.72470	414	
827.79419	386	1+
835.73725	514	
840.67242	949	
855.43266	514	
860.63636	287	
866.26996	1284	
872.04611	274	
890.58998	417	
904.51971	687	
928.23069	359	
1636.83132	752	
END IONS

###FS:    #m/z: 749.7673 #charge-128
###MaxRes:#m/z:   0.0000 #charge-128
###MS: 234/
###MSMS: 235/
BEGIN IONS
TITLE= Cmpd 142, +MSn(749.7673), 3.6 min
PEPMASS=749.76725	2737

511.43289	254	
516.99086	334	
570.91272	687	
596.83366	882	
636.44112	891	
659.48172	616	1+
661.05180	329	
663.02133	377	
684.89253	479	
701.89582	434	
708.14672	581	
725.83347	622	
730.23318	369	
732.64290	1057	
733.22279	748	
735.43651	1964	
774.25038	1229	1+
844.23852	777	
859.08856	264	
END IONS

###FS:    #m/z: 896.0289 #charge-128
###MaxRes:#m/z:   0.0000 #charge-128
###MS: 234/
###MSMS: 236/
BEGIN IONS
TITLE= Cmpd 143, +MSn(896.0289), 3.7 min
PEPMASS=896.02885	3775

716.83629	1269	
721.64251	997	
742.76907	809	
770.25717	1034	
780.67776	342	
804.69015	467	
834.48978	932	
869.31996	1229	
877.03835	274	
889.12976	327	
902.45701	822	
908.50091	319	
1000.88399	792	
END IONS

###FS:    #m/z: 869.1656 #charge-128
###MaxRes:#m/z:   0.0000 #charge-128
###MS: 237/
###MSMS: 238/
BEGIN IONS
TITLE= Cmpd 144, +MSn(869.1656), 3.7 min
PEPMASS=869.16563	3449

361.83061	332	
646.45925	400	
689.75947	362	
709.73523	845	1+
749.09596	259	
760.23443	549	
769.89036	1199	
779.90744	636	1+
787.43254	1594	
813.31151	1109	
824.03834	1502	
825.82653	1318	
834.90692	344	
838.09000	585	
850.57789	1239	
1457.43726	803	
1477.09892	273	
END IONS

###FS:    #m/z: 989.5657 #charge-128
###MaxRes:#m/z:   0.0000 #charge-128
###MS: 237/
###MSMS: 239/
BEGIN IONS
TITLE= Cmpd 145, +MSn(989.5657), 3.7 min
PEPMASS=989.56575	2585

645.08601	497	
799.23309	602	
925.23395	269	
945.01503	529	
957.02031	973	1+
964.63232	487	
974.43444	1247	
976.83972	472	
1021.03412	842	
1608.63778	322	
1721.03892	269	
END IONS

###FS:    #m/z: 418.9245 #charge-128
###MaxRes:#m/z:   0.0000 #charge-128
###MS: 240/
###MSMS: 241/
BEGIN IONS
TITLE= Cmpd 146, +MSn(418.9245), 3.7 min
PEPMASS=418.92449	15866

126.66304	1537	
148.85990	1836	
216.70943	534	
273.08319	1953	1+
274.69986	698	1+
282.55597	634	
292.90539	1662	
300.76831	1657	
303.77534	775	1+
315.90017	689	
326.89356	541	1+
328.88274	1347	1+
334.23475	407	
338.03440	337	
342.29666	359	
354.68566	613	1+
360.85455	1612	
362.43636	1994	
368.86762	407	
373.32293	504	
384.20737	1252	1+
398.86356	352	
400.62871	4992	1+
403.39105	1012	
405.36824	588	
414.06237	794	1+
416.05020	602	
418.88326	1560	
424.50162	960	
446.65536	1722	
448.20727	662	
480.03099	549	
572.23958	304	
637.72551	278	
END IONS

###FS:    #m/z: 812.4805 #charge-128
###MaxRes:#m/z:   0.0000 #charge-128
###MS: 240/
###MSMS: 242/
BEGIN IONS
TITLE= Cmpd 147, +MSn(812.4805), 3.7 min
PEPMASS=812.48050	9618

630.06637	499	
634.64041	894	
654.43054	344	
657.06189	1279	1+
667.50569	737	
674.83539	849	
704.40386	254	
720.84122	629	
722.87498	872	
723.43796	2022	
727.28935	302	
759.10706	959	
763.29536	533	1+
764.85468	1642	
766.69060	659	
776.04899	1204	
781.69304	337	
789.43708	667	
792.77730	1136	1+
815.46880	584	
848.07466	609	
END IONS

###FS:    #m/z: 639.7761 #charge-128
###MaxRes:#m/z:   0.0000 #charge-128
###MS: 243/
###MSMS: 244/
BEGIN IONS
TITLE= Cmpd 148, +MSn(639.7761), 3.8 min
PEPMASS=639.77613	5365

249.44112	689	
262.23366	257	
313.49163	759	
326.60571	272	
329.18248	3441	
330.58721	413	
331.47263	1634	
334.74893	904	
350.47267	1122	
353.43397	543	
368.40615	492	1+
405.20555	2026	1+
407.26869	614	
408.41607	1405	1+
412.29148	759	
414.86585	360	
440.44625	1476	
488.53939	253	
515.25434	894	
535.29730	1049	
541.52168	2448	1+
542.83303	1897	
544.95820	492	
548.17031	454	1+
549.85392	601	1+
551.89986	417	
554.50164	596	
560.74987	574	
566.45439	698	
568.63135	538	
571.52409	546	
592.55849	649	
600.83841	1204	
615.30271	654	
620.95732	1032	1+
622.65029	674	1+
639.09252	313	
640.17318	1016	1+
643.20723	827	
649.19108	2925	1+
652.63266	333	
653.57443	1262	
696.27268	869	
END IONS

###FS:    #m/z: 771.2779 #charge-128
###MaxRes:#m/z:   0.0000 #charge-128
###MS: 243/
###MSMS: 245/
BEGIN IONS
TITLE= Cmpd 149, +MSn(771.2779), 3.8 min
PEPMASS=771.27787	9631

634.53237	552	
641.64246	1154	
652.69780	973	1+
655.83516	439	
661.03761	1289	
664.62170	559	
680.55929	1299	
681.00216	414	
686.24410	1532	
688.86398	312	
698.63846	854	
701.23846	589	
725.63989	1179	
730.04932	292	
731.69750	662	
743.08960	492	
751.85968	954	1+
755.28040	402	
774.69514	902	
786.43474	567	
END IONS

###FS:    #m/z: 676.0187 #charge-128
###MaxRes:#m/z:   0.0000 #charge-128
###MS: 246/
###MSMS: 247/
BEGIN IONS
TITLE= Cmpd 150, +MSn(676.0187), 3.8 min
PEPMASS=676.01870	7464

367.11194	689	
413.44182	1747	
540.84109	263	
556.85193	1197	
578.36461	707	
582.63848	715	1+
584.74562	1986	1+
587.00000	432	
591.64046	505	
602.32012	594	
604.23701	741	
610.89911	332	
614.13736	478	
624.63066	359	
629.23522	804	
632.43619	459	
648.43198	394	
652.43399	872	
654.68948	376	
656.28511	288	
656.73010	315	
658.53780	956	1+
662.53956	351	
1081.03596	1449	
1227.47729	313	
END IONS

###FS:    #m/z: 877.0385 #charge-128
###MaxRes:#m/z:   0.0000 #charge-128
###MS: 246/
###MSMS: 248/
BEGIN IONS
TITLE= Cmpd 151, +MSn(877.0385), 3.8 min
PEPMASS=877.03849	3781

751.75925	254	
767.64071	614	
770.08344	424	
776.64774	1114	
785.43509	329	
789.81693	292	
802.76436	309	
814.03347	619	
822.77814	696	1+
830.49918	362	
839.90810	474	
859.03566	719	
859.63710	1009	1+
1137.83996	949	
1396.64838	472	
END IONS

###FS:    #m/z: 554.9244 #charge-128
###MaxRes:#m/z:   0.0000 #charge-128
###MS: 249/
###MSMS: 250/
BEGIN IONS
TITLE= Cmpd 152, +MSn(554.9244), 3.9 min
PEPMASS=554.92444	8602

311.09942	307	
385.98630	272	
438.63754	1592	
452.12675	1059	
457.09345	902	
461.33470	262	
462.00032	1272	
463.84405	1758	
464.80149	2145	1+
478.83453	254	
479.95617	1114	1+
485.24516	1813	
487.04085	592	
489.71284	712	
492.07061	1159	
495.84335	832	
509.43073	314	
513.74931	319	1+
534.45610	1727	
535.75146	3754	
537.23939	988	1+
545.67930	758	
553.73823	355	1+
557.92670	669	
558.99283	1436	1+
999.82975	435	
END IONS

###FS:    #m/z: 903.0317 #charge-128
###MaxRes:#m/z:   0.0000 #charge-128
###MS: 249/
###MSMS: 251/
BEGIN IONS
TITLE= Cmpd 153, +MSn(903.0317), 3.9 min
PEPMASS=903.03172	8483

363.26171	469	
757.83166	319	
767.90301	292	
792.49655	452	
795.26548	329	
811.21677	479	
813.25178	1064	
816.27975	442	
838.70381	287	
840.10495	814	
859.30299	1139	
862.43058	277	
877.04565	4322	
884.32335	494	
902.78370	1014	
926.70378	332	
1032.51014	364	
1589.63389	924	
END IONS

###FS:    #m/z: 494.8561 #charge-128
###MaxRes:#m/z:   0.0000 #charge-128
###MS: 252/
###MSMS: 253/
BEGIN IONS
TITLE= Cmpd 154, +MSn(494.8561), 3.9 min
PEPMASS=494.85609	7541

249.65093	599	
289.24370	950	
318.76085	493	
323.28489	272	
357.08839	403	
369.84414	1497	
403.84185	857	
404.82944	1894	
406.45753	627	
421.05864	664	
422.87352	1607	1+
428.67721	837	
430.24192	2564	
433.83408	1452	
437.13429	421	
439.64893	594	
441.64054	684	
450.90540	484	
458.39626	1837	
459.73117	749	2+
466.88338	469	
472.87693	2153	1+
474.66407	2712	1+
477.05446	1921	
478.73906	356	
479.24555	3592	
482.80979	447	
490.77365	514	
498.63155	554	
502.36289	439	
503.69144	364	
519.09722	870	
542.77085	1659	
END IONS

###FS:    #m/z: 659.7907 #charge-128
###MaxRes:#m/z:   0.0000 #charge-128
###MS: 252/
###MSMS: 254/
BEGIN IONS
TITLE= Cmpd 155, +MSn(659.7906), 3.9 min
PEPMASS=659.79068	7590

514.83014	434	
529.70595	392	
532.64100	349	
533.95191	1198	1+
553.69028	859	
566.06898	2008	1+
568.89084	2053	1+
590.23140	349	
592.25106	1159	
611.31445	1986	1+
614.83036	1674	
616.35083	492	
622.83465	719	
637.52758	448	1+
640.75399	2724	
641.62272	4700	1+
647.49919	437	
655.84188	634	
863.64328	534	
END IONS

###FS:    #m/z: 845.7833 #charge-128
###MaxRes:#m/z:   0.0000 #charge-128
###MS: 255/
###MSMS: 256/
BEGIN IONS
TITLE= Cmpd 156, +MSn(845.7833), 4.0 min
PEPMASS=845.78333	3334

738.11793	296	
744.96864	414	
746.68716	359	
756.90496	524	
792.50990	799	
813.05738	1584	
824.02019	599	
828.50620	769	
849.24615	487	
870.53828	587	
1279.32591	379	
END IONS

###FS:    #m/z: 883.6511 #charge-128
###MaxRes:#m/z:   0.0000 #charge-128
###MS: 255/
###MSMS: 257/
BEGIN IONS
TITLE= Cmpd 157, +MSn(883.6511), 4.0 min
PEPMASS=883.65109	3077

708.49985	382	
748.90729	562	
765.78503	519	
776.32812	2197	
776.61968	1779	
785.84110	259	
793.61139	121	1+
795.30889	814	
808.66711	767	
811.83927	417	
816.28583	492	
823.83615	714	
826.04250	1069	
846.03900	1159	1+
866.51660	439	
871.48548	394	
935.62339	302	
END IONS

###FS:    #m/z: 474.3446 #charge-128
###MaxRes:#m/z:   0.0000 #charge-128
###MS: 258/
###MSMS: 259/
BEGIN IONS
TITLE= Cmpd 158, +MSn(474.3446), 4.0 min
PEPMASS=474.34465	2559

202.03071	430	
307.04193	551	
317.23289	462	
324.89682	344	
359.83384	1130	
361.23282	1397	
375.03528	709	
382.67509	619	
385.63573	860	
392.89370	484	
395.71114	409	
398.64375	824	1+
420.61893	1277	
426.71546	280	
428.83661	374	
433.25607	524	
436.83625	384	
448.61797	739	
454.95593	1151	2+
457.50858	697	
458.70787	1844	
460.06522	902	
462.33263	985	2+
466.43508	958	
472.83478	557	
476.45696	482	
477.83867	292	
478.83892	1057	
486.83410	713	
494.04143	627	
583.96697	364	
816.53673	255	
END IONS

###FS:    #m/z: 859.7445 #charge-128
###MaxRes:#m/z:   0.0000 #charge-128
###MS: 258/
###MSMS: 260/
BEGIN IONS
TITLE= Cmpd 159, +MSn(859.7446), 4.0 min
PEPMASS=859.74455	11383

616.83169	972	
749.36364	1449	
759.49803	304	
769.72826	1308	1+
780.03440	704	
806.06393	927	
835.66798	1159	
836.03887	557	
840.10397	1312	
1022.43681	864	
1681.91121	362	
END IONS

###FS:    #m/z: 544.9268 #charge-128
###MaxRes:#m/z:   0.0000 #charge-128
###MS: 261/
###MSMS: 262/
BEGIN IONS
TITLE= Cmpd 160, +MSn(544.9268), 4.1 min
PEPMASS=544.92683	2264

357.83616	1364	
365.83442	737	
394.70267	647	
414.14973	417	
416.24394	326	
427.23725	301	
437.03338	596	
438.01805	1282	
440.24312	908	
442.43717	744	
446.89718	850	
454.88601	563	
455.94406	2050	1+
458.24545	380	
464.26706	1282	2+
467.33098	353	
470.56260	413	
471.83567	559	
473.80420	577	
475.23537	1061	
477.48206	476	
486.49249	264	
488.03559	442	
490.76047	1820	2+
495.48881	358	
498.67783	2188	1+
511.21931	468	
523.70980	1366	1+
525.83485	5021	1+
539.03394	519	
545.82068	468	1+
550.49627	662	
564.71907	605	1+
567.43377	524	
659.63316	344	
959.67114	1309	
END IONS

###FS:    #m/z: 656.2759 #charge-128
###MaxRes:#m/z:   0.0000 #charge-128
###MS: 261/
###MSMS: 263/
BEGIN IONS
TITLE= Cmpd 161, +MSn(656.2759), 4.1 min
PEPMASS=656.27586	11214

476.80000	1674	
478.83351	482	
504.03288	579	
508.49732	337	
510.10546	837	
536.71312	487	
538.06213	1611	1+
540.45910	284	
549.85006	627	
563.51026	1853	1+
565.05208	1501	1+
566.90756	1442	
580.04551	1274	
595.72209	1878	1+
614.08865	297	
634.69337	1604	1+
636.65241	3214	
637.69633	14081	1+
644.08266	279	
659.66868	504	
662.69097	382	
666.43157	772	
673.57695	307	
697.76967	867	
END IONS

###FS:    #m/z: 452.1521 #charge-128
###MaxRes:#m/z:   0.0000 #charge-128
###MS: 264/
###MSMS: 265/
BEGIN IONS
TITLE= Cmpd 162, +MSn(452.1521), 4.1 min
PEPMASS=452.15212	7628

156.83532	429	
258.85962	395	
280.43095	1054	
306.94255	561	1+
332.17462	1038	1+
333.67844	344	
335.05130	994	
346.23004	684	
353.40297	548	
355.70247	397	
375.20586	265	
375.87420	1424	
381.25395	625	1+
399.26847	322	
410.83560	331	
414.96008	1319	
421.30481	1744	
430.11172	824	1+
432.50769	987	
432.87500	723	
433.70485	945	1+
435.43759	1193	1+
441.47788	834	
451.48640	319	
452.40928	1411	1+
455.52248	553	
458.69060	479	
460.04353	2017	
467.24962	937	
478.84301	309	
484.30159	257	
500.09761	254	
END IONS

###FS:    #m/z: 1027.0187 #charge-128
###MaxRes:#m/z:   0.0000 #charge-128
###MS: 264/
###MSMS: 266/
BEGIN IONS
TITLE= Cmpd 163, +MSn(1027.0187), 4.1 min
PEPMASS=1027.01868	7845

838.63550	434	
865.83528	314	1+
935.67619	772	
952.72502	667	
964.59370	369	
968.66046	2029	
988.63224	814	
993.69686	743	1+
997.23373	799	
1067.28523	312	
2129.83838	602	
END IONS

###FS:    #m/z: 404.9913 #charge-128
###MaxRes:#m/z:   0.0000 #charge-128
###MS: 267/
###MSMS: 268/
BEGIN IONS
TITLE= Cmpd 164, +MSn(404.9913), 4.2 min
PEPMASS=404.99130	5482

152.89738	744	
225.63859	527	
234.69335	442	
264.03523	494	
271.43571	697	
272.76517	1029	
282.88864	713	1+
288.44724	790	
300.63134	539	
306.78896	3285	
310.18436	613	
313.80907	1534	
314.90220	4404	1+
320.86705	254	
324.73720	284	
330.72682	837	
334.77864	301	
348.83597	359	
360.85416	1353	2+
362.43361	837	
369.62687	3266	
375.04194	1072	
380.21424	957	1+
384.24762	312	
384.94597	3142	2+
386.96243	667	
387.89285	1688	1+
389.28558	434	
392.70282	485	
401.11070	1029	
409.09219	414	
412.66742	397	
430.49089	1200	
603.24389	1149	
631.70622	271	
701.90207	527	
END IONS

###FS:    #m/z: 971.6141 #charge-128
###MaxRes:#m/z:   0.0000 #charge-128
###MS: 267/
###MSMS: 269/
BEGIN IONS
TITLE= Cmpd 165, +MSn(971.6141), 4.2 min
PEPMASS=971.61409	2571

845.06544	319	
847.82786	1072	
855.94786	587	
870.63713	272	
878.83133	1377	
880.69722	599	
893.06682	644	
914.13007	1194	
950.63189	369	
959.06496	289	
972.51874	434	
END IONS

###FS:    #m/z: 506.6587 #charge-128
###MaxRes:#m/z:   0.0000 #charge-128
###MS: 270/
###MSMS: 271/
BEGIN IONS
TITLE= Cmpd 166, +MSn(506.6587), 4.2 min
PEPMASS=506.65867	7512

144.68902	335	
204.89253	255	
209.06117	2407	
249.24350	389	
255.83846	550	
334.63924	662	
347.23243	310	
388.89593	2543	1+
391.05259	467	
399.09026	627	
400.63488	740	
403.42164	1077	
408.01462	279	
412.83235	590	
415.84695	1075	1+
418.03344	525	
427.36428	971	1+
434.06439	811	1+
437.33645	1297	1+
438.47181	955	2+
439.68655	290	
442.48700	989	
443.84706	277	
445.35295	959	
449.23551	457	
450.73584	1024	2+
459.04295	239	1+
467.64459	1219	
484.81782	507	
486.78224	4334	1+
491.03287	1003	
503.63124	362	
504.91579	429	
507.20613	1477	1+
END IONS

###FS:    #m/z: 573.6583 #charge-128
###MaxRes:#m/z:   0.0000 #charge-128
###MS: 270/
###MSMS: 272/
BEGIN IONS
TITLE= Cmpd 167, +MSn(573.6583), 4.2 min
PEPMASS=573.65829	1907

174.29244	577	
320.85966	269	
325.20000	477	
353.03261	1072	
376.91252	292	
421.23539	1217	
433.04896	1527	
453.78653	1054	1+
467.86294	427	
469.89827	952	
475.25386	344	
476.63605	282	
478.70141	756	2+
480.08387	889	
482.88775	1559	
484.81531	541	1+
488.77283	369	
495.03736	1852	
496.90158	596	1+
500.70330	1373	1+
505.46732	587	
509.31524	832	
530.59900	1036	1+
537.43922	459	1+
539.43813	2049	
545.25836	1077	
551.72872	1024	
552.10443	1261	1+
554.87541	1697	
555.86648	2613	1+
562.23454	1427	
575.26380	1366	1+
578.86794	1676	1+
581.90944	429	
587.31785	802	
596.86294	319	
632.43250	692	
670.23299	589	
END IONS

###FS:    #m/z: 674.6772 #charge-128
###MaxRes:#m/z:   0.0000 #charge-128
###MS: 273/
###MSMS: 274/
BEGIN IONS
TITLE= Cmpd 168, +MSn(674.6772), 4.2 min
PEPMASS=674.67721	8220

490.83549	1069	
505.05595	534	
519.44165	962	
539.03148	582	
554.76351	781	1+
556.43575	862	
558.43183	317	
566.64931	946	1+
574.22474	712	
575.87001	459	1+
582.83443	842	
583.89173	1263	1+
585.72957	774	
594.04631	722	
601.00513	822	
604.16128	404	
621.00454	728	1+
625.64275	969	
628.86852	519	
634.50048	1697	
638.58028	2284	1+
640.85575	1007	
648.57867	712	
653.82493	714	
656.72411	626	1+
659.40683	539	
675.45717	714	
755.26174	557	
END IONS

###FS:    #m/z: 933.2057 #charge-128
###MaxRes:#m/z:   0.0000 #charge-128
###MS: 276/
###MSMS: 277/
BEGIN IONS
TITLE= Cmpd 169, +MSn(933.2056), 4.3 min
PEPMASS=933.20566	11524

814.62857	257	
823.78829	896	1+
840.63652	602	
842.64226	432	
843.66307	1248	1+
847.83167	372	
864.30479	497	
870.06209	519	
888.09522	1533	
894.64797	415	
910.63447	762	
913.70983	1045	
915.83312	539	
960.63772	387	
END IONS

###FS:    #m/z: 517.4149 #charge-128
###MaxRes:#m/z:   0.0000 #charge-128
###MS: 279/
###MSMS: 280/
BEGIN IONS
TITLE= Cmpd 170, +MSn(517.4149), 4.3 min
PEPMASS=517.41490	4590

168.54170	316	
242.24315	409	
323.03167	1294	
385.03306	404	
396.86220	677	
399.04901	716	1+
401.10366	404	
412.23498	1037	
420.87369	1161	
424.52138	589	
426.92529	595	1+
428.43691	1369	2+
442.69185	367	
445.69043	299	
454.24052	1144	
462.83416	554	
473.16026	827	
481.74062	592	
487.09218	759	
499.80900	2415	1+
508.10093	749	
517.26813	684	
517.89813	1914	
519.63071	452	
547.87724	910	
591.51330	264	
END IONS

###FS:    #m/z: 860.8372 #charge-128
###MaxRes:#m/z:   0.0000 #charge-128
###MS: 279/
###MSMS: 281/
BEGIN IONS
TITLE= Cmpd 171, +MSn(860.8372), 4.3 min
PEPMASS=860.83722	8056

563.03627	1112	
740.84133	334	
744.64672	1324	1+
753.84223	342	
764.95350	307	
769.96604	640	1+
772.43182	802	
790.32525	444	
797.63909	819	
802.84486	872	
805.68365	1644	
814.71437	557	
824.85419	439	
827.64107	869	
841.80719	823	1+
843.90470	562	
876.63680	1369	
1174.63390	409	
END IONS

###FS:    #m/z: 829.9257 #charge-128
###MaxRes:#m/z:   0.0000 #charge-128
###MS: 282/
###MSMS: 283/
BEGIN IONS
TITLE= Cmpd 172, +MSn(829.9257), 4.4 min
PEPMASS=829.92566	4048

666.31015	1357	
702.48998	540	
717.53977	666	
721.69669	681	
732.59074	659	
738.59100	573	
740.92533	861	
764.23504	323	
775.08870	372	
784.95269	397	
793.83397	802	
811.11246	474	
828.83990	309	
844.78648	1007	
END IONS

###FS:    #m/z: 860.9943 #charge-128
###MaxRes:#m/z:   0.0000 #charge-128
###MS: 282/
###MSMS: 284/
BEGIN IONS
TITLE= Cmpd 173, +MSn(860.9943), 4.4 min
PEPMASS=860.99434	8768

669.65444	644	
719.03207	732	
725.49367	322	
741.77039	259	
754.03759	324	
756.55870	392	
758.10652	2642	
761.71266	729	
763.03854	439	
768.83208	559	
771.98458	2119	1+
775.43578	502	
790.70327	489	
807.90678	1591	1+
823.57325	272	
840.45667	692	
870.05045	272	
1931.69324	277	
END IONS

###FS:    #m/z: 637.8829 #charge-128
###MaxRes:#m/z:   0.0000 #charge-128
###MS: 285/
###MSMS: 286/
BEGIN IONS
TITLE= Cmpd 174, +MSn(637.8829), 4.4 min
PEPMASS=637.88289	9322

204.52913	532	
230.83701	665	
322.58382	250	
327.59030	255	
383.43163	346	
398.43526	539	
401.97324	259	
404.26489	637	
405.60254	255	
412.26735	634	
424.43478	285	
430.92971	513	
509.84342	945	
513.11457	346	
516.70496	755	1+
528.43463	507	
530.69375	295	
533.10399	359	
537.23112	407	
538.99729	727	
546.48826	1474	
548.89395	437	
554.26550	1120	
557.72176	612	1+
566.44795	369	
569.37582	1139	1+
571.85195	724	1+
574.51989	640	1+
587.03470	262	
591.23584	1617	1+
605.23628	369	
616.83386	869	
617.60067	1223	1+
619.05256	589	
619.74434	2780	1+
630.69158	485	
642.03542	1360	
654.03242	568	
657.26026	454	
665.83403	705	
777.81497	932	
END IONS

###FS:    #m/z: 521.8939 #charge-128
###MaxRes:#m/z:   0.0000 #charge-128
###MS: 288/
###MSMS: 289/
BEGIN IONS
TITLE= Cmpd 175, +MSn(521.8939), 4.5 min
PEPMASS=521.89392	8237

178.01953	1317	
251.03606	563	
301.94277	449	
313.89251	469	
315.32631	809	
324.72185	633	
372.23174	1225	
373.85543	799	
388.03281	715	
403.68772	1845	1+
406.43410	677	
414.84809	1400	
418.75083	362	
421.03410	419	
422.83394	1471	
429.26436	867	
430.92715	1934	
443.90479	1103	
452.06831	375	1+
454.23619	1002	
456.23385	427	
457.01382	1697	2+
460.78742	2142	1+
470.21571	352	
476.32435	554	
482.87834	602	
484.81802	723	
486.25643	992	
491.90071	1446	1+
500.71144	1930	1+
503.64706	1528	1+
505.50023	857	
521.28880	948	
524.23551	564	
526.44085	583	
534.43855	1089	
540.82857	364	
554.23338	1258	
562.45079	302	
705.28595	849	
962.49433	763	
END IONS

###FS:    #m/z: 666.9443 #charge-128
###MaxRes:#m/z:   0.0000 #charge-128
###MS: 288/
###MSMS: 290/
BEGIN IONS
TITLE= Cmpd 176, +MSn(666.9443), 4.5 min
PEPMASS=666.94427	2075

269.04231	304	
314.03428	1089	
324.74682	842	
345.11469	402	
407.32440	362	
485.83182	804	
487.23128	847	
505.65650	274	
556.12599	412	
572.71749	1199	
575.08970	2771	1+
578.71974	374	
582.83913	1817	
591.84381	432	
597.90371	487	
599.99581	467	
612.06722	1124	
614.84578	342	
619.89443	1578	1+
622.49589	764	
624.38208	437	
631.64254	1142	
643.29501	904	
645.69437	904	
646.26638	359	
648.80276	2008	1+
650.40306	339	
654.52345	479	
667.84449	1321	1+
678.24371	1069	
714.09106	1277	
764.62699	584	
1084.52143	374	
1105.49207	642	
END IONS

###FS:    #m/z: 476.9767 #charge-128
###MaxRes:#m/z:   0.0000 #charge-128
###MS: 291/
###MSMS: 292/
BEGIN IONS
TITLE= Cmpd 177, +MSn(476.9767), 4.5 min
PEPMASS=476.97671	8217

202.90320	274	
216.23186	1022	
337.97698	1551	2+
357.89228	608	
359.18615	1475	
373.20152	424	1+
375.69792	457	
380.83409	292	
386.87993	1520	
388.84071	1414	
400.81500	424	
406.42269	1368	1+
409.64440	381	
412.87436	334	
415.91203	717	
419.70015	755	
426.01196	1298	
427.71375	484	
435.35324	1320	2+
439.36214	257	
442.70566	750	2+
452.53941	1215	1+
454.45691	2862	
457.09577	1219	
457.81809	3694	1+
459.48674	1697	
461.63719	1194	
465.03146	793	
476.08523	307	
477.70352	868	1+
480.25497	1294	
482.28557	507	
495.25289	378	
499.83761	589	1+
528.29622	509	
802.17304	1149	
829.04179	265	
END IONS

###FS:    #m/z: 956.8093 #charge-128
###MaxRes:#m/z:   0.0000 #charge-128
###MS: 291/
###MSMS: 293/
BEGIN IONS
TITLE= Cmpd 178, +MSn(956.8093), 4.5 min
PEPMASS=956.80929	3070

659.63286	907	
822.65411	297	
835.63468	449	
850.09153	259	
857.64381	862	
866.45425	862	
869.56902	1623	1+
876.73388	1057	
897.48249	339	
909.52035	819	
917.68987	287	
920.05091	829	
936.81829	447	
941.03381	509	
943.63448	264	
944.45197	1747	
1042.46235	314	
END IONS

###FS:    #m/z: 608.8846 #charge-128
###MaxRes:#m/z:   0.0000 #charge-128
###MS: 294/
###MSMS: 295/
BEGIN IONS
TITLE= Cmpd 179, +MSn(608.8846), 4.6 min
PEPMASS=608.88456	11808

409.69020	254	
491.09117	260	
492.69892	649	
514.20200	297	
515.03553	819	
516.86344	687	1+
518.89756	1056	1+
521.21523	2398	1+
525.33100	487	
525.88435	1565	
529.70028	1042	
534.46418	572	1+
536.01588	974	
544.41779	744	
573.83360	562	1+
576.69031	777	
588.04330	429	
589.90611	564	
591.15792	2417	1+
597.03854	668	
612.02676	1595	1+
627.43956	1368	
959.63785	517	
996.26414	349	
1062.42112	674	
END IONS

###FS:    #m/z: 701.3778 #charge-128
###MaxRes:#m/z:   0.0000 #charge-128
###MS: 294/
###MSMS: 296/
BEGIN IONS
TITLE= Cmpd 180, +MSn(701.3778), 4.6 min
PEPMASS=701.37780	15766

321.23879	374	
459.64861	577	
477.69455	279	
549.27284	344	
551.04280	429	
568.06833	447	
568.42820	289	
573.45567	372	
577.09299	634	
582.68638	334	
587.87665	499	
593.63614	639	
608.51854	764	
609.55701	1554	1+
624.22979	497	
634.29656	692	
641.68837	434	
645.05785	1189	
647.88963	454	
662.90953	454	
664.32762	894	
666.83454	297	
677.63140	897	
681.64080	2361	1+
702.63591	297	
717.48756	562	
730.33056	314	
963.68274	302	
1057.51214	254	
END IONS

###FS:    #m/z: 639.5918 #charge-128
###MaxRes:#m/z:   0.0000 #charge-128
###MS: 297/
###MSMS: 298/
BEGIN IONS
TITLE= Cmpd 181, +MSn(639.5919), 4.6 min
PEPMASS=639.59185	10713

246.04762	792	
250.89464	322	
330.08365	1047	
339.63931	344	
352.65434	364	
372.27597	424	
384.20315	312	
402.70661	252	
404.14019	171	1+
407.23821	639	
408.71283	607	
410.33307	505	
453.76883	585	
465.66645	449	
520.56074	827	
522.84150	1848	
527.04063	302	
534.03677	954	
543.69338	1202	
548.24865	1043	1+
551.04459	384	
553.09444	657	
575.36212	1422	1+
577.69735	845	
586.30759	414	
590.85158	1464	
593.30487	559	
595.89301	644	
597.40378	432	
601.83385	827	
608.28445	457	
615.23506	558	
621.12598	1367	
621.70594	810	
622.62133	1084	1+
628.28826	316	
642.96102	537	
815.50932	1232	
END IONS

###FS:    #m/z: 779.5499 #charge-128
###MaxRes:#m/z:   0.0000 #charge-128
###MS: 297/
###MSMS: 299/
BEGIN IONS
TITLE= Cmpd 182, +MSn(779.5499), 4.6 min
PEPMASS=779.54986	13142

626.83594	582	
633.64074	802	
636.67871	649	
648.03709	549	
673.69587	264	
681.05353	729	
686.24106	567	
688.44377	594	
688.82096	598	1+
692.03323	559	
692.82373	968	1+
710.23179	847	
716.54367	584	
756.49227	936	1+
760.84310	2018	1+
809.43470	687	
1402.44004	799	
1414.13251	322	
END IONS

###FS:    #m/z: 740.0474 #charge-128
###MaxRes:#m/z:   0.0000 #charge-128
###MS: 300/
###MSMS: 301/
BEGIN IONS
TITLE= Cmpd 183, +MSn(740.0474), 4.7 min
PEPMASS=740.04744	8650

505.63322	1563	
561.03617	414	
603.43301	632	
625.64003	1264	
636.84330	1249	
641.03444	1344	1+
650.75606	309	
656.51138	367	
672.04141	331	
677.79137	820	
683.12116	272	
686.81402	785	
696.70125	459	
699.83209	1029	
702.78248	552	
703.81189	1386	1+
710.36585	1802	
718.90153	634	
721.43229	863	
747.83760	311	
757.67826	343	
1009.52567	1104	
1174.64052	637	
END IONS

###FS:    #m/z: 949.6609 #charge-128
###MaxRes:#m/z:   0.0000 #charge-128
###MS: 300/
###MSMS: 302/
BEGIN IONS
TITLE= Cmpd 184, +MSn(949.6609), 4.7 min
PEPMASS=949.66089	11794

830.63845	1319	
839.09480	477	
842.16109	1544	1+
857.90016	722	
858.45105	2228	1+
868.63079	652	
880.84486	392	
893.29325	282	
902.05015	807	
904.20200	514	
909.70813	467	
918.14565	1029	
930.05808	824	
958.09177	287	
1303.64475	952	
END IONS

###FS:    #m/z: 418.9139 #charge-128
###MaxRes:#m/z:   0.0000 #charge-128
###MS: 303/
###MSMS: 304/
BEGIN IONS
TITLE= Cmpd 185, +MSn(418.9139), 4.7 min
PEPMASS=418.91391	9424

126.82255	1149	
134.03226	459	
148.70172	774	
186.24297	1339	
206.69515	474	
238.85096	1432	
273.07219	411	
274.08406	2003	1+
275.84581	2313	
286.03193	436	1+
291.96011	1780	1+
300.69195	347	
302.03228	1476	1+
305.29082	529	
314.62959	357	
318.83200	332	
319.82131	721	
323.43624	2303	
328.65821	1029	
330.48333	517	
344.99587	712	
357.96020	1417	
366.93693	317	
381.15135	1147	1+
398.89007	3111	1+
401.21046	2767	1+
412.89589	1515	1+
418.63132	752	
538.83640	489	
693.83297	397	
722.63468	527	
END IONS

###FS:    #m/z: 657.8027 #charge-128
###MaxRes:#m/z:   0.0000 #charge-128
###MS: 303/
###MSMS: 305/
BEGIN IONS
TITLE= Cmpd 186, +MSn(657.8027), 4.7 min
PEPMASS=657.80274	8680

391.23273	477	
449.11338	267	
538.72780	974	
540.84011	299	
565.68665	412	
569.00225	289	
572.70090	324	
576.64573	1349	
579.08771	374	
581.24231	304	
585.20008	1506	1+
587.23276	607	
588.55017	449	
604.72841	1457	
606.27708	1742	
621.05246	482	
637.70810	274	
638.78220	1167	
639.64324	7883	1+
647.83240	1392	
652.68946	414	
655.16174	372	
656.85944	434	
975.88854	802	
END IONS

###FS:    #m/z: 637.7518 #charge-128
###MaxRes:#m/z:   0.0000 #charge-128
###MS: 306/
###MSMS: 307/
BEGIN IONS
TITLE= Cmpd 187, +MSn(637.7518), 4.7 min
PEPMASS=637.75184	11159

288.69201	449	
296.19826	799	
327.92857	369	
336.83901	392	
362.50445	427	
369.16684	639	
407.48808	253	
412.32370	522	
504.43183	317	
518.83988	544	
524.48564	497	
530.68327	349	
535.42293	542	
547.26459	758	1+
548.82850	1377	
556.43186	1117	
577.37668	1769	1+
583.83131	334	
589.68316	442	
592.08372	972	
594.32009	529	
594.86555	367	
597.96812	682	1+
604.95281	1220	1+
617.89797	1712	1+
619.99951	2366	1+
631.03434	514	
633.63038	1037	
638.91511	457	
644.33717	1026	
647.32774	617	
1011.46987	838	
1049.84098	377	
1225.23212	1187	
END IONS

###FS:    #m/z: 833.4014 #charge-128
###MaxRes:#m/z:   0.0000 #charge-128
###MS: 309/
###MSMS: 310/
BEGIN IONS
TITLE= Cmpd 188, +MSn(833.4014), 4.8 min
PEPMASS=833.40136	3611

522.23524	764	
563.83327	436	
646.08083	387	
676.49916	1394	
715.83704	509	
721.63061	769	
726.04760	387	
735.84333	725	
739.25269	1434	
742.67874	469	
743.68796	1366	
796.70065	856	1+
810.70749	1557	
814.25917	1450	1+
815.86331	748	1+
1300.36228	370	
END IONS

###FS:    #m/z: 874.6645 #charge-128
###MaxRes:#m/z:   0.0000 #charge-128
###MS: 309/
###MSMS: 311/
BEGIN IONS
TITLE= Cmpd 189, +MSn(874.6646), 4.8 min
PEPMASS=874.66452	9495

483.43186	1024	
649.83487	612	
685.40160	372	
768.98917	434	
777.59083	874	
783.53736	934	
827.67674	817	
829.83291	1304	
849.45314	1052	
857.25615	859	
867.83865	354	
874.27230	774	
906.88035	452	
976.53132	434	
END IONS

###FS:    #m/z: 917.9305 #charge-128
###MaxRes:#m/z:   0.0000 #charge-128
###MS: 312/
###MSMS: 313/
BEGIN IONS
TITLE= Cmpd 190, +MSn(917.9305), 4.8 min
PEPMASS=917.93049	9250

734.23939	552	
808.25829	609	
833.78074	704	
836.05078	407	
864.82973	441	
870.23390	659	
874.97639	477	1+
880.65231	892	
903.87167	340	
954.49448	1158	
END IONS

###FS:    #m/z: 934.2390 #charge-128
###MaxRes:#m/z:   0.0000 #charge-128
###MS: 312/
###MSMS: 314/
BEGIN IONS
TITLE= Cmpd 191, +MSn(934.2390), 4.8 min
PEPMASS=934.23901	11386

816.62090	317	
836.19687	944	
846.63404	734	
913.63423	1159	
928.04335	767	
934.28600	1152	
952.47763	309	
1039.64294	539	
1521.30562	302	
END IONS

###FS:    #m/z: 426.9778 #charge-128
###MaxRes:#m/z:   0.0000 #charge-128
###MS: 315/
###MSMS: 316/
BEGIN IONS
TITLE= Cmpd 192, +MSn(426.9778), 4.9 min
PEPMASS=426.97782	10158

169.07278	442	
276.63918	494	
281.85230	664	
308.03875	457	
308.85585	1529	
310.74058	362	
318.66605	705	
332.23031	504	
347.24515	1178	
358.35976	262	
362.65171	460	
377.04423	434	
381.63804	1595	
384.08659	504	
390.82335	3192	1+
398.13869	457	
400.89255	1014	
407.83337	709	
408.84267	2987	1+
411.62404	1266	
420.64130	490	
425.83931	278	
429.48140	319	
435.86587	416	
439.21293	2392	
477.88506	399	
END IONS

###FS:    #m/z: 892.8260 #charge-128
###MaxRes:#m/z:   0.0000 #charge-128
###MS: 315/
###MSMS: 317/
BEGIN IONS
TITLE= Cmpd 193, +MSn(892.8260), 4.9 min
PEPMASS=892.82603	3136

749.08994	619	
771.24509	309	
777.84747	514	
784.67613	574	
795.79353	343	1+
803.01125	2624	
822.51074	974	
826.98293	1822	
829.65998	837	
862.65563	1087	
875.57479	714	
945.12311	807	
END IONS

###FS:    #m/z: 570.7829 #charge-128
###MaxRes:#m/z:   0.0000 #charge-128
###MS: 318/
###MSMS: 319/
BEGIN IONS
TITLE= Cmpd 194, +MSn(570.7829), 4.9 min
PEPMASS=570.78292	4606

235.08972	319	
383.45754	792	1+
443.53170	322	
467.91054	299	
472.32053	687	
478.14303	713	
480.06732	5302	1+
491.32648	322	2+
499.19444	385	
500.69772	779	
535.83533	631	
551.43317	1887	
552.69734	834	
553.21865	1616	
554.63827	566	
570.21986	1981	
571.54126	1568	
584.64550	614	
700.90624	438	
870.03130	1059	
END IONS

###FS:    #m/z: 639.7198 #charge-128
###MaxRes:#m/z:   0.0000 #charge-128
###MS: 318/
###MSMS: 320/
BEGIN IONS
TITLE= Cmpd 195, +MSn(639.7198), 4.9 min
PEPMASS=639.71979	13125

202.27024	364	
258.23450	1662	
287.23448	264	
314.11580	887	
329.00000	377	
330.15949	2443	1+
331.61014	1099	1+
333.80538	743	1+
336.11429	532	
340.03258	387	
341.69957	669	
405.36767	2264	1+
408.34679	1087	
413.09983	352	
480.36873	259	
481.24694	619	
486.70498	697	
503.87911	364	
512.28628	642	
520.92276	809	
522.04591	1154	1+
528.88166	272	
530.84658	264	
542.01052	1154	
548.03470	479	
549.34894	477	
551.02029	1349	
552.69944	517	
560.90561	351	1+
572.10900	1142	
578.70182	542	
583.91738	564	
593.79742	1093	1+
596.43676	669	
597.83504	339	
605.35133	342	
614.22158	372	
616.95104	626	1+
619.10199	631	1+
621.16090	2627	
623.23624	1557	
626.30576	1854	
649.86357	492	
672.48867	327	
1098.75640	574	
1119.66763	599	
END IONS

###FS:    #m/z: 419.1958 #charge-128
###MaxRes:#m/z:   0.0000 #charge-128
###MS: 321/
###MSMS: 322/
BEGIN IONS
TITLE= Cmpd 196, +MSn(419.1958), 5.0 min
PEPMASS=419.19577	12343

126.77935	1103	
148.69152	455	
170.70020	579	
197.64245	382	
229.63435	652	
236.86575	429	
260.46303	1092	
272.95753	1496	1+
274.75961	2996	
284.80164	1243	
292.58610	750	
298.93197	712	
300.87613	1714	
302.83440	749	
307.87275	627	
318.80000	452	
319.87860	626	1+
322.90826	1954	
328.94417	2675	
339.43130	824	
349.83448	1067	
370.23578	907	
371.83424	1231	
373.83460	522	
377.03846	1032	1+
381.44941	1683	
383.67234	427	
384.63714	614	
389.48875	589	
391.43429	290	
393.83193	762	
396.29798	1253	
397.75843	739	
399.33346	2810	1+
400.46011	2573	2+
402.03020	1485	
420.85446	2894	
424.98613	510	
430.04715	510	
431.40265	769	
END IONS

###FS:    #m/z: 840.2263 #charge-128
###MaxRes:#m/z:   0.0000 #charge-128
###MS: 321/
###MSMS: 323/
BEGIN IONS
TITLE= Cmpd 197, +MSn(840.2263), 5.0 min
PEPMASS=840.22630	3225

678.63395	467	
744.03071	452	
747.34014	302	
748.97985	357	
749.49438	1078	1+
770.69354	499	
778.89737	252	
780.25843	592	
792.07847	1177	
815.46048	229	1+
818.25027	442	
821.31013	1214	
821.76413	1336	1+
823.55595	577	
865.03898	464	
END IONS

###FS:    #m/z: 645.2689 #charge-128
###MaxRes:#m/z:   0.0000 #charge-128
###MS: 324/
###MSMS: 325/
BEGIN IONS
TITLE= Cmpd 198, +MSn(645.2689), 5.0 min
PEPMASS=645.26886	12289

483.88790	792	
525.69140	324	
526.21919	328	
527.76353	572	1+
536.43175	589	
546.25657	342	
552.51522	575	
554.00703	3385	1+
558.43209	314	
561.43510	313	
573.97398	1432	1+
577.18512	3151	1+
581.05265	1140	1+
588.32845	885	1+
590.44198	1486	
591.02735	1646	
600.30550	1193	
605.96670	283	1+
617.54248	1132	
621.71807	1921	
623.94304	344	
624.77273	1765	
626.05484	530	
630.45408	984	
630.80682	385	
644.65067	414	
649.06977	274	
650.63147	482	
669.29627	669	
737.30000	362	
752.23477	914	
1047.83584	714	
END IONS

###FS:    #m/z: 835.9883 #charge-128
###MaxRes:#m/z:   0.0000 #charge-128
###MS: 324/
###MSMS: 326/
BEGIN IONS
TITLE= Cmpd 199, +MSn(835.9883), 5.0 min
PEPMASS=835.98830	12195

694.43160	357	
716.70074	317	
724.10614	607	
726.63412	389	
737.28949	347	
739.69031	517	
746.07310	389	
746.71870	1069	1+
760.65418	1117	
763.64516	404	
774.63514	477	
780.64647	392	
789.64855	2018	1+
800.83351	489	
809.07386	489	
817.73297	848	1+
871.43085	1631	1+
1227.03370	397	
END IONS

###FS:    #m/z: 647.7832 #charge-128
###MaxRes:#m/z:   0.0000 #charge-128
###MS: 327/
###MSMS: 328/
BEGIN IONS
TITLE= Cmpd 200, +MSn(647.7832), 5.1 min
PEPMASS=647.78320	3736

324.85043	457	
387.83587	629	
502.48773	384	
504.17351	786	
512.90718	578	
529.82757	751	1+
533.88992	472	
535.87370	1830	1+
538.89184	751	
552.70290	1023	
556.82601	622	
558.11673	1998	1+
559.49248	362	
564.52188	692	
566.44082	1657	
587.68940	573	
592.30801	617	
609.68963	861	1+
626.87245	537	1+
629.05636	927	
630.83118	1536	1+
646.83570	937	
669.23828	1390	
716.24011	279	
1157.59044	259	
END IONS

###FS:    #m/z: 918.7603 #charge-128
###MaxRes:#m/z:   0.0000 #charge-128
###MS: 327/
###MSMS: 329/
BEGIN IONS
TITLE= Cmpd 201, +MSn(918.7603), 5.1 min
PEPMASS=918.76028	12084

594.70179	324	
757.50626	334	
778.22297	754	
802.83330	1669	
815.63799	307	
826.97262	631	1+
829.83812	574	
837.21867	369	
841.14161	502	
845.63396	744	
872.07950	1017	
881.65721	639	
900.68100	322	
902.70909	642	
END IONS

###FS:    #m/z: 694.9101 #charge-128
###MaxRes:#m/z:   0.0000 #charge-128
###MS: 330/
###MSMS: 331/
BEGIN IONS
TITLE= Cmpd 202, +MSn(694.9101), 5.1 min
PEPMASS=694.91011	3106

476.77226	1894	
584.07522	1107	
590.63204	737	
596.23645	547	
597.83280	367	
599.97523	474	
601.01699	1826	1+
603.50179	1908	2+
606.78656	1152	
632.07237	1204	1+
639.30037	1102	
646.88984	832	
653.03310	1462	
657.82209	1134	
660.88362	349	
675.67116	1838	1+
679.92777	2542	
682.84643	409	
684.68978	614	
689.88822	379	
1178.84056	362	
1228.47937	597	
END IONS

###FS:    #m/z: 841.5900 #charge-128
###MaxRes:#m/z:   0.0000 #charge-128
###MS: 330/
###MSMS: 332/
BEGIN IONS
TITLE= Cmpd 203, +MSn(841.5900), 5.1 min
PEPMASS=841.59001	8092

736.48698	517	
744.30231	379	
749.22888	474	
749.83832	1061	1+
788.68199	737	
797.86650	287	
803.99575	922	
811.93069	362	
820.23237	1109	
822.19552	891	1+
826.03383	459	
849.17908	642	
1423.36053	549	
1559.91230	557	
END IONS

###FS:    #m/z: 853.9023 #charge-128
###MaxRes:#m/z:   0.0000 #charge-128
###MS: 333/
###MSMS: 334/
BEGIN IONS
TITLE= Cmpd 204, +MSn(853.9023), 5.2 min
PEPMASS=853.90231	11531

734.83272	664	
762.32098	842	
763.79454	844	
780.86429	369	
784.48644	407	
834.80611	1039	1+
919.29135	734	
970.94595	297	
1334.02121	354	
1395.64664	1759	
END IONS

###FS:    #m/z: 860.8253 #charge-128
###MaxRes:#m/z:   0.0000 #charge-128
###MS: 333/
###MSMS: 335/
BEGIN IONS
TITLE= Cmpd 205, +MSn(860.8253), 5.2 min
PEPMASS=860.82534	3067

325.03325	712	
671.44484	1147	
704.83659	769	
732.88662	304	
744.45799	282	
750.32604	484	
771.74532	909	
786.74119	509	
800.83385	319	
806.04589	462	
806.62329	1934	
824.65238	1839	
839.84355	1184	1+
841.70956	867	
854.38424	1087	
875.30795	807	
909.24884	449	
967.23403	317	
970.03190	274	
END IONS

###FS:    #m/z: 419.0503 #charge-128
###MaxRes:#m/z:   0.0000 #charge-128
###MS: 336/
###MSMS: 337/
BEGIN IONS
TITLE= Cmpd 206, +MSn(419.0504), 5.2 min
PEPMASS=419.05035	18199

126.79091	378	
127.91500	759	
148.83369	1884	
191.62434	433	
242.90015	406	
273.64208	2502	1+
284.89821	262	
292.92594	2532	1+
298.88494	389	1+
300.86872	2503	1+
303.02489	604	
316.09484	1324	2+
318.63351	1272	2+
327.89564	433	
328.98833	949	1+
334.90480	2036	1+
340.03107	1065	
343.43429	752	
344.90876	274	
355.44256	1362	
357.64097	1234	
359.83196	527	
373.94701	258	
376.03438	265	
382.85558	329	
386.24343	794	
395.91360	1361	1+
397.95714	2394	1+
399.05309	1782	2+
400.32746	614	
400.99976	4304	1+
408.44755	1372	
411.43192	1172	
417.71222	1018	1+
424.89993	857	
435.70309	294	
439.23210	272	
440.57262	1475	1+
END IONS

###FS:    #m/z: 863.6319 #charge-128
###MaxRes:#m/z:   0.0000 #charge-128
###MS: 336/
###MSMS: 338/
BEGIN IONS
TITLE= Cmpd 207, +MSn(863.6318), 5.2 min
PEPMASS=863.63185	7614

623.04247	707	
661.83686	1584	
743.71416	748	1+
748.24389	1119	
772.82112	1162	
774.24944	854	
790.45951	631	1+
807.51673	239	1+
813.25969	347	
813.82655	294	
832.43406	592	
841.75469	1768	1+
843.85117	714	
844.67661	526	1+
847.11329	999	
868.96379	484	
897.25099	642	
END IONS

###FS:    #m/z: 620.4172 #charge-128
###MaxRes:#m/z:   0.0000 #charge-128
###MS: 339/
###MSMS: 340/
BEGIN IONS
TITLE= Cmpd 208, +MSn(620.4172), 5.3 min
PEPMASS=620.41719	9739

356.83279	357	
431.95022	344	
464.43656	1714	
473.14651	378	
486.83976	262	
494.30957	687	
502.92918	1414	1+
514.83809	2887	
516.84172	2368	1+
529.47699	1248	
532.04167	559	
542.44317	689	
566.10661	290	
567.30564	1011	
571.25333	702	
572.66721	297	
573.30023	1306	
589.63220	942	
599.20028	948	1+
600.80392	434	
602.10968	1396	1+
604.72319	322	
617.68124	277	
619.64019	660	
633.16394	682	
1182.75947	665	
END IONS

###FS:    #m/z: 894.6711 #charge-128
###MaxRes:#m/z:   0.0000 #charge-128
###MS: 339/
###MSMS: 341/
BEGIN IONS
TITLE= Cmpd 209, +MSn(894.6711), 5.3 min
PEPMASS=894.67113	3296

675.88662	304	
708.81394	447	
743.64159	482	
770.21944	811	1+
786.71807	691	1+
803.74621	1823	1+
806.13044	1294	
823.11073	387	
829.63335	1474	
842.24513	579	
846.63829	869	
848.99405	489	
850.43289	1769	
857.83878	659	
862.82774	909	1+
875.17314	1975	2+
910.96359	292	
1125.93951	339	
1661.19353	389	
END IONS

###FS:    #m/z: 734.0259 #charge-128
###MaxRes:#m/z:   0.0000 #charge-128
###MS: 342/
###MSMS: 343/
BEGIN IONS
TITLE= Cmpd 210, +MSn(734.0259), 5.3 min
PEPMASS=734.02594	11970

491.03440	593	
572.27069	412	
598.08513	444	
603.84087	497	
614.72897	799	
620.79270	866	1+
634.56509	402	
636.43985	454	
640.52936	1168	1+
642.82038	1410	1+
644.69733	742	
646.83873	1299	
654.86745	1156	
661.03293	864	
665.56915	510	
669.19870	305	
678.30977	1079	
686.83415	812	
690.04966	469	
695.49439	681	
713.47087	1293	1+
717.05714	598	
724.15954	1522	
728.63527	882	
734.16430	520	
930.09621	1196	
965.97110	373	
END IONS

###FS:    #m/z: 757.3401 #charge-128
###MaxRes:#m/z:   0.0000 #charge-128
###MS: 342/
###MSMS: 344/
BEGIN IONS
TITLE= Cmpd 211, +MSn(757.3401), 5.3 min
PEPMASS=757.34010	4713

489.83584	1167	
516.36836	282	
527.44114	1919	
578.82217	752	
605.65635	389	
615.24444	252	
625.66254	864	1+
637.48272	1172	
650.08871	397	
662.69043	427	
665.35578	694	
666.85250	2037	
683.84301	452	
695.23166	469	
708.69701	1089	
711.33634	1557	
717.70614	312	
720.36612	304	
730.43260	267	
738.61676	1485	1+
756.36286	912	
997.88867	1459	
1494.53368	387	
END IONS

###FS:    #m/z: 785.7358 #charge-128
###MaxRes:#m/z:   0.0000 #charge-128
###MS: 345/
###MSMS: 346/
BEGIN IONS
TITLE= Cmpd 212, +MSn(785.7358), 5.3 min
PEPMASS=785.73585	10414

511.66062	1163	
644.27454	264	
649.89432	1078	
666.90130	534	
686.97140	3117	1+
692.89732	552	
715.31538	1254	
720.75727	1312	1+
739.44027	1614	
747.63243	544	
749.60381	586	
753.11136	304	
764.89971	408	
767.66200	449	
888.51832	310	
1382.64440	456	
END IONS

###FS:    #m/z: 981.4885 #charge-128
###MaxRes:#m/z:   0.0000 #charge-128
###MS: 345/
###MSMS: 347/
BEGIN IONS
TITLE= Cmpd 213, +MSn(981.4885), 5.4 min
PEPMASS=981.48845	7781

858.30366	394	
863.85917	384	
867.49664	444	
889.75088	558	1+
912.23215	1024	
943.63002	1271	1+
953.10590	1037	
960.85607	607	
966.11551	499	
END IONS

###FS:    #m/z: 539.9777 #charge-128
###MaxRes:#m/z:   0.0000 #charge-128
###MS: 348/
###MSMS: 349/
BEGIN IONS
TITLE= Cmpd 214, +MSn(539.9777), 5.4 min
PEPMASS=539.97772	2369

237.63235	647	
319.43972	847	
391.64825	1122	
393.79495	1853	
406.84223	416	
409.19123	589	
421.65450	976	
427.83285	724	
430.45965	610	
432.75591	624	2+
439.72652	1723	1+
441.92359	2340	1+
449.62400	475	
450.86944	547	
451.84348	1199	1+
459.47003	1008	2+
462.24397	727	
465.68210	452	
470.14860	1301	1+
472.05013	597	
475.86242	1424	
477.84007	447	
482.43136	987	
486.63720	919	
494.89349	539	
496.30202	1182	
497.65142	444	
501.93797	2228	1+
511.82353	777	
517.52199	1309	
520.96086	1627	1+
522.69832	1857	1+
524.43251	669	
531.47391	787	
542.85146	512	
560.60016	284	1+
587.03548	422	
728.43402	669	
835.78731	310	
934.44218	1360	
END IONS

###FS:    #m/z: 859.9164 #charge-128
###MaxRes:#m/z:   0.0000 #charge-128
###MS: 348/
###MSMS: 350/
BEGIN IONS
TITLE= Cmpd 215, +MSn(859.9164), 5.4 min
PEPMASS=859.91636	8581

609.72009	529	
680.83693	652	
721.45793	552	
740.69229	587	
764.43212	392	
769.75154	2921	1+
779.84087	2397	
813.38830	2306	1+
820.64575	497	
823.83607	1037	
841.90319	482	
845.43305	1239	
847.64987	1227	
858.48764	342	
END IONS

###FS:    #m/z: 727.4341 #charge-128
###MaxRes:#m/z:   0.0000 #charge-128
###MS: 351/
###MSMS: 352/
BEGIN IONS
TITLE= Cmpd 216, +MSn(727.4341), 5.4 min
PEPMASS=727.43410	3878

361.12077	282	
565.93590	2081	1+
596.84297	544	
609.46708	417	
609.96552	668	1+
629.88824	1414	1+
635.40864	642	
636.98532	1646	1+
639.33062	1242	
645.69481	612	
661.84387	652	
664.45793	859	
667.71775	1244	
675.73521	1179	
689.89784	413	1+
691.63488	519	
708.21601	4423	1+
725.92483	372	
END IONS

###FS:    #m/z: 796.4743 #charge-128
###MaxRes:#m/z:   0.0000 #charge-128
###MS: 351/
###MSMS: 353/
BEGIN IONS
TITLE= Cmpd 217, +MSn(796.4743), 5.4 min
PEPMASS=796.47428	12656

466.83542	302	
501.83137	447	
647.90767	454	
664.84275	529	
672.03264	282	
702.75198	364	
706.54558	334	
706.90021	342	
728.43190	749	
735.71036	522	
737.55125	1216	1+
740.29513	1544	
744.26065	1157	
750.48850	789	
769.63498	834	
775.74520	366	1+
777.90320	742	
779.83432	609	
815.33317	277	
1090.44290	602	
1556.68209	419	
END IONS

###FS:    #m/z: 807.0718 #charge-128
###MaxRes:#m/z:   0.0000 #charge-128
###MS: 354/
###MSMS: 355/
BEGIN IONS
TITLE= Cmpd 218, +MSn(807.0718), 5.5 min
PEPMASS=807.07176	10918

584.29407	412	
624.10875	502	
627.03462	423	
637.43175	494	
649.83185	264	
678.50359	350	
707.05886	279	
712.68896	419	
716.69146	356	1+
726.83682	772	
758.81434	509	
763.24530	1179	
771.10942	1057	
777.49699	1417	
787.83940	2599	
822.38176	279	
1075.05237	792	
END IONS

###FS:    #m/z: 941.5573 #charge-128
###MaxRes:#m/z:   0.0000 #charge-128
###MS: 354/
###MSMS: 356/
BEGIN IONS
TITLE= Cmpd 219, +MSn(941.5573), 5.5 min
PEPMASS=941.55734	4582

818.69224	834	
823.63159	619	
831.74948	577	
840.63032	262	
849.03646	314	
849.79804	684	1+
852.11130	389	
874.29023	384	
888.89052	609	
914.33900	1554	
921.65453	704	
922.92531	1041	1+
924.87065	392	
932.43668	1249	
935.29365	979	
994.23510	1094	
END IONS

###FS:    #m/z: 722.8255 #charge-128
###MaxRes:#m/z:   0.0000 #charge-128
###MS: 357/
###MSMS: 358/
BEGIN IONS
TITLE= Cmpd 220, +MSn(722.8256), 5.5 min
PEPMASS=722.82555	7638

508.95861	824	
551.68274	302	
587.22984	439	
597.01403	329	1+
630.95424	784	1+
632.80542	752	
648.64866	417	
652.83516	392	
658.24483	610	
667.70574	1074	1+
675.73100	972	
687.50396	643	
693.70617	405	
703.78853	509	1+
705.80027	1773	1+
707.05491	291	
723.69575	1137	1+
727.88144	767	
1216.04147	499	
END IONS

###FS:    #m/z: 791.5818 #charge-128
###MaxRes:#m/z:   0.0000 #charge-128
###MS: 357/
###MSMS: 359/
BEGIN IONS
TITLE= Cmpd 221, +MSn(791.5818), 5.5 min
PEPMASS=791.58177	7952

225.08876	329	
584.23670	267	
618.23059	999	
643.70181	322	
675.03941	679	
682.83227	682	
685.44932	1584	
693.64782	777	
697.93869	1221	1+
700.66409	932	
701.95994	1104	1+
704.55455	289	
706.30279	1374	
730.63581	984	
736.43343	1814	
745.78410	1969	
770.42983	1897	
771.84173	2287	
773.39694	1586	1+
775.63759	449	
789.08411	272	
794.63367	692	
807.88825	287	
891.09326	859	
END IONS

###FS:    #m/z: 617.8570 #charge-128
###MaxRes:#m/z:   0.0000 #charge-128
###MS: 360/
###MSMS: 361/
BEGIN IONS
TITLE= Cmpd 222, +MSn(617.8570), 5.6 min
PEPMASS=617.85698	11059

365.43524	388	
386.49594	680	
456.86399	1474	1+
478.74381	279	
485.83361	401	
519.96682	1101	
524.63491	692	
526.60112	734	
528.57512	352	
533.63300	253	
538.90442	261	
552.43997	1159	
570.43246	1289	
598.73644	1187	1+
601.57918	877	
606.25910	847	
606.64708	456	
632.41863	1412	1+
941.91144	409	
END IONS

###FS:    #m/z: 919.2898 #charge-128
###MaxRes:#m/z:   0.0000 #charge-128
###MS: 360/
###MSMS: 362/
BEGIN IONS
TITLE= Cmpd 223, +MSn(919.2898), 5.6 min
PEPMASS=919.28982	11277

812.13630	674	
828.02597	2489	
829.73720	1226	1+
845.72332	542	
858.98966	367	
861.03784	3829	
866.48755	472	
888.27881	939	
890.72723	542	
900.83830	324	
904.23921	1137	
918.75739	314	
941.65775	1417	
END IONS

###FS:    #m/z: 694.1058 #charge-128
###MaxRes:#m/z:   0.0000 #charge-128
###MS: 363/
###MSMS: 364/
BEGIN IONS
TITLE= Cmpd 224, +MSn(694.1058), 5.6 min
PEPMASS=694.10580	7694

433.70000	524	
486.08842	474	
490.09527	335	
511.43669	436	
517.67620	1267	
572.83746	282	
575.91220	700	1+
581.50165	1007	
582.04611	309	
586.99723	499	
602.86988	1881	1+
604.24930	1113	1+
613.04073	262	
615.28425	472	
626.98081	851	1+
636.64195	295	
640.62893	1365	
642.86904	876	
650.05290	519	
657.06523	2869	
661.23126	411	
673.22779	310	1+
675.67224	1072	
676.81290	2217	1+
689.38468	422	
712.64067	350	
732.89552	525	
END IONS

###FS:    #m/z: 940.5886 #charge-128
###MaxRes:#m/z:   0.0000 #charge-128
###MS: 363/
###MSMS: 365/
BEGIN IONS
TITLE= Cmpd 225, +MSn(940.5886), 5.6 min
PEPMASS=940.58855	9034

370.44935	1217	
713.09367	292	
820.71828	524	
821.29147	354	
844.23981	347	
848.53998	1536	1+
863.04751	1397	
877.65283	316	1+
890.50549	732	
902.77364	527	
919.50399	2211	1+
950.96794	419	
END IONS

###FS:    #m/z: 544.3118 #charge-128
###MaxRes:#m/z:   0.0000 #charge-128
###MS: 366/
###MSMS: 367/
BEGIN IONS
TITLE= Cmpd 226, +MSn(544.3118), 5.7 min
PEPMASS=544.31180	10229

362.83607	789	
395.22660	1652	
401.84030	562	
410.81731	492	
412.71442	484	
424.63953	1927	
426.93212	837	
432.94968	1256	1+
440.89055	1506	1+
443.63887	1102	
448.84743	329	
452.87345	1663	1+
460.69044	317	
473.43493	982	
478.01543	1221	1+
484.43670	559	
486.85898	832	
499.03258	464	
504.66838	460	2+
507.10289	299	
516.49035	1059	
520.89420	947	
523.10233	859	
524.17568	3691	1+
526.44232	1209	
533.94687	622	
549.29226	777	
560.38736	514	
560.65026	497	
1070.49307	374	
END IONS

###FS:    #m/z: 766.9537 #charge-128
###MaxRes:#m/z:   0.0000 #charge-128
###MS: 366/
###MSMS: 368/
BEGIN IONS
TITLE= Cmpd 227, +MSn(766.9537), 5.7 min
PEPMASS=766.95371	3806

574.70125	782	
668.26215	662	
676.83252	412	
694.20854	742	
729.20127	1139	
742.90763	257	
748.74656	384	
759.33843	679	
792.83503	259	
829.83115	309	
END IONS

###FS:    #m/z: 639.7100 #charge-128
###MaxRes:#m/z:   0.0000 #charge-128
###MS: 369/
###MSMS: 370/
BEGIN IONS
TITLE= Cmpd 228, +MSn(639.7100), 5.7 min
PEPMASS=639.70997	8773

270.63452	1202	
320.03348	390	
329.59363	972	
330.94740	793	
405.67822	1330	2+
417.09082	395	
458.23353	432	
504.09703	898	
505.89167	429	
507.83639	1029	
529.70480	1252	
548.00904	732	1+
550.84224	698	
570.64318	1241	
575.29261	928	1+
578.06230	1347	
584.81933	871	
594.83669	1097	
618.87937	428	
619.85888	733	
620.84129	635	
621.85362	864	1+
636.63405	1088	
643.97507	302	
656.03669	568	
734.89474	270	
751.84308	1152	
970.34343	355	
1132.88297	327	
END IONS

###FS:    #m/z: 690.0779 #charge-128
###MaxRes:#m/z:   0.0000 #charge-128
###MS: 369/
###MSMS: 371/
BEGIN IONS
TITLE= Cmpd 229, +MSn(690.0779), 5.7 min
PEPMASS=690.07788	5381

527.11621	717	
572.64789	287	
594.84573	799	
599.91022	534	
600.79693	2534	1+
611.31798	1352	
613.39505	141	1+
627.28794	1452	
645.23315	1379	
652.01935	1602	
656.09359	379	
659.04402	809	
663.55932	932	
670.67438	1322	
671.20897	782	
671.95692	2571	1+
674.22588	1664	
702.04130	614	
743.43211	942	
1202.70942	482	
1314.66812	399	
END IONS

###FS:    #m/z: 577.0505 #charge-128
###MaxRes:#m/z:   0.0000 #charge-128
###MS: 372/
###MSMS: 373/
BEGIN IONS
TITLE= Cmpd 230, +MSn(577.0505), 5.8 min
PEPMASS=577.05054	3441

348.03957	1634	
350.84577	1492	
402.10249	277	
440.71051	447	
444.38711	392	
454.90054	757	
456.64540	779	
458.82342	2423	1+
474.48122	944	
479.12038	666	1+
487.97983	1018	1+
489.83851	2684	
498.10683	999	
498.42173	849	
502.81443	1789	1+
506.43344	259	
514.92344	861	1+
524.73205	377	
531.90254	2343	1+
535.52443	489	
543.81544	1024	
552.52274	1004	
554.84620	503	1+
558.63858	1144	
559.95764	2374	
560.47788	867	
561.80794	534	
573.69035	329	
583.89070	327	
601.99535	294	
838.43645	709	
877.72941	539	
END IONS

###FS:    #m/z: 779.8032 #charge-128
###MaxRes:#m/z:   0.0000 #charge-128
###MS: 372/
###MSMS: 374/
BEGIN IONS
TITLE= Cmpd 231, +MSn(779.8032), 5.8 min
PEPMASS=779.80325	12844

345.25840	534	
609.10391	367	
638.24988	327	
712.69851	709	
717.05230	544	
726.24747	2519	
746.32882	552	
761.68758	1747	
808.91874	3542	
917.43454	859	
1192.49518	314	
1415.62901	442	
END IONS

###FS:    #m/z: 741.8589 #charge-128
###MaxRes:#m/z:   0.0000 #charge-128
###MS: 375/
###MSMS: 376/
BEGIN IONS
TITLE= Cmpd 232, +MSn(741.8589), 5.8 min
PEPMASS=741.85890	8973

535.03507	949	
561.86641	679	1+
609.83335	1764	
616.03810	447	
622.74065	827	
633.84230	1006	1+
646.08785	554	
649.63182	997	
652.83571	1077	
667.51238	599	
670.69834	462	
674.25479	1216	1+
675.72184	492	
687.69965	497	
692.85333	297	
704.69614	314	
707.07830	504	
720.49597	449	
722.64364	1868	1+
724.83326	847	
756.43229	374	
773.83448	524	
836.46975	677	
END IONS

###FS:    #m/z: 808.4031 #charge-128
###MaxRes:#m/z:   0.0000 #charge-128
###MS: 375/
###MSMS: 377/
BEGIN IONS
TITLE= Cmpd 233, +MSn(808.4031), 5.8 min
PEPMASS=808.40315	7345

595.83494	622	
609.44003	994	
670.83411	589	
697.71080	354	
711.63658	277	
717.29356	634	
720.13925	949	
743.84000	337	
747.12420	639	
752.28571	662	
769.03119	569	
772.01967	426	1+
773.90132	309	
788.07838	912	
789.58512	1294	
805.23201	854	
813.33780	669	
825.19905	541	1+
END IONS

###FS:    #m/z: 774.5754 #charge-128
###MaxRes:#m/z:   0.0000 #charge-128
###MS: 378/
###MSMS: 379/
BEGIN IONS
TITLE= Cmpd 234, +MSn(774.5754), 5.9 min
PEPMASS=774.57543	7752

572.70057	509	
578.05128	252	
600.63560	729	
610.47606	309	
640.07724	522	
663.56590	183	1+
665.68223	317	
683.94669	1358	1+
697.63481	772	
701.92901	667	
707.63294	509	
718.24381	2149	
734.70307	592	
736.83636	759	
738.43262	692	
752.90479	527	
754.95583	2077	1+
759.52166	792	
779.68936	452	
END IONS

###FS:    #m/z: 683.7553 #charge-128
###MaxRes:#m/z:   0.0000 #charge-128
###MS: 381/
###MSMS: 382/
BEGIN IONS
TITLE= Cmpd 235, +MSn(683.7552), 5.9 min
PEPMASS=683.75527	9007

444.84112	832	
550.04544	2357	
566.22435	1194	
569.83370	782	
576.88977	379	
580.43305	389	
585.15737	494	
592.41050	732	
594.69417	523	1+
617.85629	464	
624.63423	1304	
626.35917	1384	
634.71314	1442	
637.69231	1297	
648.75664	2272	1+
652.02056	1544	
653.98533	417	
663.44499	962	
665.14828	634	
665.74388	3129	1+
765.15719	459	
1189.44082	407	
END IONS

###FS:    #m/z: 1007.4654 #charge-128
###MaxRes:#m/z:   0.0000 #charge-128
###MS: 381/
###MSMS: 383/
BEGIN IONS
TITLE= Cmpd 236, +MSn(1007.4655), 5.9 min
PEPMASS=1007.46544	7847

323.94504	599	
652.54027	674	
882.97942	497	
889.48587	707	
918.50074	567	
945.84267	2322	
954.84356	922	
972.70441	294	
979.83364	462	
988.19637	844	1+
1646.64053	564	
END IONS

###FS:    #m/z: 812.0412 #charge-128
###MaxRes:#m/z:   0.0000 #charge-128
###MS: 384/
###MSMS: 385/
BEGIN IONS
TITLE= Cmpd 237, +MSn(812.0412), 5.9 min
PEPMASS=812.04122	3645

652.46749	594	
655.72884	898	
703.66503	269	
708.64426	302	
715.53670	365	
723.90263	267	
727.26495	740	
740.45336	412	
745.43778	1203	
758.01265	1343	
761.43466	1077	
767.42819	527	
776.23273	1292	
791.12202	611	1+
793.66396	547	
852.23629	450	
END IONS

###FS:    #m/z: 830.1801 #charge-128
###MaxRes:#m/z:   0.0000 #charge-128
###MS: 384/
###MSMS: 386/
BEGIN IONS
TITLE= Cmpd 238, +MSn(830.1801), 6.0 min
PEPMASS=830.18010	12365

486.39344	1032	
683.86628	254	
703.05532	547	
733.03855	489	
738.51651	1564	
740.04951	1479	1+
764.64826	1239	
775.23735	2469	
784.43036	514	
787.23279	357	
794.23392	1114	
796.62836	1094	
798.44142	909	
800.86886	1147	
809.48841	917	
810.84206	674	1+
833.02637	494	
1131.03397	719	
1346.23384	739	
END IONS

###FS:    #m/z: 811.1828 #charge-128
###MaxRes:#m/z:   0.0000 #charge-128
###MS: 387/
###MSMS: 388/
BEGIN IONS
TITLE= Cmpd 239, +MSn(811.1828), 6.0 min
PEPMASS=811.18277	6598

324.90162	427	
540.84668	329	
649.23266	292	
674.65876	684	
681.07396	269	
686.70000	544	
703.87236	196	1+
721.75145	1201	1+
724.63047	632	
742.84599	1639	
772.65847	376	1+
775.30798	379	
775.80188	317	
788.66775	1549	
792.85720	362	
833.83465	272	
935.24396	752	
END IONS

###FS:    #m/z: 841.4000 #charge-128
###MaxRes:#m/z:   0.0000 #charge-128
###MS: 387/
###MSMS: 389/
BEGIN IONS
TITLE= Cmpd 240, +MSn(841.4000), 6.0 min
PEPMASS=841.39997	10118

393.08854	402	
572.71876	402	
650.96146	599	
708.83409	292	
730.63694	1238	1+
734.75817	511	1+
751.65302	927	
771.83886	357	
791.24451	262	
806.03439	624	
814.63883	1919	
821.78560	1042	
823.85768	2353	1+
832.63253	614	
842.63124	934	
927.06742	767	
1414.43925	629	
1530.86359	464	
END IONS

###FS:    #m/z: 787.8411 #charge-128
###MaxRes:#m/z:   0.0000 #charge-128
###MS: 390/
###MSMS: 391/
BEGIN IONS
TITLE= Cmpd 241, +MSn(787.8411), 6.0 min
PEPMASS=787.84108	10006

578.72617	282	
604.91217	1037	
680.63523	304	
686.68274	592	
696.70948	1334	1+
740.84363	539	
750.00907	804	
752.69230	977	
766.83462	344	
768.67797	679	1+
772.41528	399	
1210.51123	842	
END IONS

###FS:    #m/z: 980.5753 #charge-128
###MaxRes:#m/z:   0.0000 #charge-128
###MS: 390/
###MSMS: 392/
BEGIN IONS
TITLE= Cmpd 242, +MSn(980.5753), 6.0 min
PEPMASS=980.57530	13738

884.70966	834	
889.64444	924	
917.96186	1494	
942.71560	804	
961.17563	1247	
962.81206	1286	1+
978.83758	1147	
END IONS

###FS:    #m/z: 656.9025 #charge-128
###MaxRes:#m/z:   0.0000 #charge-128
###MS: 393/
###MSMS: 394/
BEGIN IONS
TITLE= Cmpd 243, +MSn(656.9025), 6.1 min
PEPMASS=656.90250	6485

474.03315	1079	
519.05242	1789	
537.71137	289	
539.04055	1148	1+
560.08624	489	
564.90414	307	
565.62179	769	1+
568.28659	647	
570.36581	907	
587.30932	1884	1+
593.02894	1237	
601.05202	3091	1+
604.16784	732	
611.89630	774	
621.83491	402	
627.65784	684	
637.49481	4719	1+
639.71944	4917	
647.83202	299	
1278.72394	264	
END IONS

###FS:    #m/z: 992.0931 #charge-128
###MaxRes:#m/z:   0.0000 #charge-128
###MS: 393/
###MSMS: 395/
BEGIN IONS
TITLE= Cmpd 244, +MSn(992.0931), 6.1 min
PEPMASS=992.09311	3180

812.71670	332	
857.03986	492	
876.29397	337	
901.70060	387	
902.70699	1669	
955.36550	782	
1103.69138	292	
END IONS

###FS:    #m/z: 690.9382 #charge-128
###MaxRes:#m/z:   0.0000 #charge-128
###MS: 396/
###MSMS: 397/
BEGIN IONS
TITLE= Cmpd 245, +MSn(690.9382), 6.1 min
PEPMASS=690.93819	9043

390.83621	294	
402.83073	369	
468.63594	1099	
482.23272	659	
490.38806	504	
571.03581	977	
571.91318	2451	1+
579.74554	1176	1+
599.61861	1107	
601.43430	372	
604.90522	964	
609.89521	632	
612.28392	444	
615.70459	1609	1+
618.35277	524	
629.44890	509	
636.87834	2333	1+
654.83134	1224	
668.70894	774	
673.75807	1689	
679.31734	592	
697.99362	364	
706.43552	1704	
717.72183	307	
751.68471	262	
985.24612	384	
1139.22202	817	
END IONS

###FS:    #m/z: 830.6261 #charge-128
###MaxRes:#m/z:   0.0000 #charge-128
###MS: 396/
###MSMS: 398/
BEGIN IONS
TITLE= Cmpd 246, +MSn(830.6261), 6.1 min
PEPMASS=830.62610	8494

261.81517	402	
324.83610	412	
693.08426	287	
722.79254	864	1+
733.86881	1493	1+
739.33336	259	1+
783.65612	322	
804.03799	307	
810.19768	679	1+
812.01678	2849	1+
937.03073	634	
1504.04321	254	
END IONS

###FS:    #m/z: 539.0037 #charge-128
###MaxRes:#m/z:   0.0000 #charge-128
###MS: 399/
###MSMS: 400/
BEGIN IONS
TITLE= Cmpd 247, +MSn(539.0037), 6.2 min
PEPMASS=539.00365	9016

208.83275	332	
234.68629	322	
278.69722	282	
382.66828	594	
414.83959	494	
418.87628	2068	1+
421.23095	437	
442.84207	948	
448.79681	491	
459.69493	428	
466.11250	310	1+
468.83342	942	
470.18248	1312	
473.34302	621	1+
480.24606	779	
481.69005	704	
485.04946	543	1+
486.09166	334	2+
492.13074	1931	1+
494.27371	947	
498.46167	1039	
503.89854	1284	
514.23524	377	
517.00381	548	1+
519.48131	262	
520.61147	5347	1+
535.70061	862	
561.83583	1647	
581.23721	783	
705.83394	712	
766.99924	521	
END IONS

###FS:    #m/z: 884.2749 #charge-128
###MaxRes:#m/z:   0.0000 #charge-128
###MS: 399/
###MSMS: 401/
BEGIN IONS
TITLE= Cmpd 248, +MSn(884.2748), 6.2 min
PEPMASS=884.27486	2409

662.65836	1617	
774.83279	374	
791.62496	2474	
794.63382	512	
804.83105	419	
821.52632	537	
828.63179	604	
831.03854	2454	
848.29091	737	
848.67612	539	
862.83514	1112	
865.86266	802	
866.37539	539	
867.78321	382	
871.04570	1777	
884.60689	787	
966.19619	772	
989.87127	764	
1257.84691	327	
END IONS

###FS:    #m/z: 756.8358 #charge-128
###MaxRes:#m/z:   0.0000 #charge-128
###MS: 402/
###MSMS: 403/
BEGIN IONS
TITLE= Cmpd 249, +MSn(756.8358), 6.2 min
PEPMASS=756.83580	10553

428.83497	387	
567.17241	1746	1+
573.75819	454	
637.90351	276	
647.63497	387	
648.91989	322	1+
663.09706	525	
665.75637	1209	1+
668.91716	314	
671.48470	369	
672.84039	2782	
693.23506	662	
701.63546	712	
710.72254	1952	
720.03632	364	
731.49907	321	
736.90729	583	1+
738.66795	1562	1+
END IONS

###FS:    #m/z: 987.9055 #charge-128
###MaxRes:#m/z:   0.0000 #charge-128
###MS: 402/
###MSMS: 404/
BEGIN IONS
TITLE= Cmpd 250, +MSn(987.9055), 6.2 min
PEPMASS=987.90547	8084

624.83160	1079	
824.84035	567	
873.84658	557	
879.83854	557	
898.52296	1066	1+
933.45716	1609	1+
942.78966	697	
949.26083	327	
951.03789	252	
968.69331	1319	
970.92708	387	
971.43243	1099	
END IONS

###FS:    #m/z: 558.8823 #charge-128
###MaxRes:#m/z:   0.0000 #charge-128
###MS: 405/
###MSMS: 406/
BEGIN IONS
TITLE= Cmpd 251, +MSn(558.8823), 6.3 min
PEPMASS=558.88231	8670

265.80943	689	
267.83931	327	
328.74661	357	
401.24622	764	
423.29304	536	2+
439.48837	569	
462.00912	314	
463.83160	357	
467.22990	1671	2+
468.88594	1500	1+
479.73553	968	1+
482.49642	314	
488.39115	497	
496.70166	349	
501.93710	789	
506.30648	1308	1+
518.03631	319	
524.24086	622	
539.17166	957	
539.75138	1636	1+
541.86327	1592	
542.42633	484	
551.25202	567	
560.32642	524	
561.73377	412	
573.28261	764	
588.14422	1956	1+
621.30285	1002	
737.15624	939	
772.09750	782	
END IONS

###FS:    #m/z: 843.4816 #charge-128
###MaxRes:#m/z:   0.0000 #charge-128
###MS: 405/
###MSMS: 407/
BEGIN IONS
TITLE= Cmpd 252, +MSn(843.4816), 6.3 min
PEPMASS=843.48162	2677

636.84082	312	
724.40870	792	
732.81355	636	1+
735.44858	479	
753.23276	342	
771.03210	272	
781.76809	1304	
793.69555	617	
801.23463	399	
822.72229	417	
824.03679	539	
831.49431	604	
854.46691	977	
END IONS

###FS:    #m/z: 804.5311 #charge-128
###MaxRes:#m/z:   0.0000 #charge-128
###MS: 408/
###MSMS: 409/
BEGIN IONS
TITLE= Cmpd 253, +MSn(804.5311), 6.3 min
PEPMASS=804.53106	8920

502.71662	884	
652.75336	993	
689.70245	304	
714.91312	673	1+
720.48896	397	
722.84046	418	
727.23631	914	
737.88362	347	
742.23926	678	
785.84509	422	
786.67188	923	1+
815.90191	599	
END IONS

###FS:    #m/z: 838.8176 #charge-128
###MaxRes:#m/z:   0.0000 #charge-128
###MS: 408/
###MSMS: 410/
BEGIN IONS
TITLE= Cmpd 254, +MSn(838.8176), 6.3 min
PEPMASS=838.81763	5268

678.50179	484	
693.83725	1339	
707.23236	259	
720.72812	718	1+
747.52400	402	
748.10046	412	
794.21849	1387	
801.83941	797	
803.46694	892	
819.73016	1850	2+
820.73168	1391	1+
846.23118	379	
862.25211	557	
END IONS

###FS:    #m/z: 447.9173 #charge-128
###MaxRes:#m/z:   0.0000 #charge-128
###MS: 411/
###MSMS: 412/
BEGIN IONS
TITLE= Cmpd 255, +MSn(447.9173), 6.4 min
PEPMASS=447.91728	1818

317.03274	2462	
321.23905	849	
328.70927	2885	1+
331.27254	1117	
333.09099	1107	
341.88582	339	
348.88984	512	
351.90785	419	
357.91591	867	
359.45542	309	
366.28638	277	
371.71448	344	
390.14915	264	
394.16781	1418	1+
399.10017	694	
404.28523	309	
406.23567	587	
409.29838	1122	
412.72767	436	1+
416.23959	899	
418.10534	1017	
429.17936	4589	
431.20149	5160	1+
444.48056	287	
445.95576	257	
447.82113	1004	
454.51025	406	1+
466.53943	937	
469.42525	622	
486.43916	1164	
589.24033	807	
END IONS

###FS:    #m/z: 1002.7038 #charge-128
###MaxRes:#m/z:   0.0000 #charge-128
###MS: 411/
###MSMS: 413/
BEGIN IONS
TITLE= Cmpd 256, +MSn(1002.7038), 6.4 min
PEPMASS=1002.70380	10776

593.57355	702	
852.39167	299	
869.11921	574	
876.63902	999	
893.89428	487	
910.22430	487	
932.43136	1214	
934.07120	652	
944.64184	594	
967.63737	1209	
984.65011	1047	
1133.51887	252	
END IONS

###FS:    #m/z: 626.9719 #charge-128
###MaxRes:#m/z:   0.0000 #charge-128
###MS: 414/
###MSMS: 415/
BEGIN IONS
TITLE= Cmpd 257, +MSn(626.9719), 6.4 min
PEPMASS=626.97190	8026

377.10938	857	
420.65538	252	
486.92838	622	
493.50871	527	
509.88521	792	
514.63649	362	
527.26545	847	
535.77528	2824	1+
559.83990	309	
567.85330	1034	
575.09453	370	
582.13352	1205	
588.83972	191	1+
607.93056	737	
608.85745	2467	1+
612.33693	266	1+
615.30044	265	
619.43832	1087	
653.08566	536	1+
1012.43923	1607	
END IONS

###FS:    #m/z: 830.8652 #charge-128
###MaxRes:#m/z:   0.0000 #charge-128
###MS: 414/
###MSMS: 416/
BEGIN IONS
TITLE= Cmpd 258, +MSn(830.8652), 6.4 min
PEPMASS=830.86522	3120

230.64628	492	
325.05857	382	
620.47579	732	
621.01925	609	
666.23326	839	
668.83656	1187	
711.82423	958	1+
724.63655	1102	
741.25829	1216	1+
784.84656	424	
792.69746	746	1+
809.24115	1039	
810.70433	1478	1+
1174.49808	374	
END IONS

###FS:    #m/z: 817.9226 #charge-128
###MaxRes:#m/z:   0.0000 #charge-128
###MS: 417/
###MSMS: 418/
BEGIN IONS
TITLE= Cmpd 259, +MSn(817.9225), 6.5 min
PEPMASS=817.92257	7926

700.63308	577	
707.17143	330	
708.71803	252	
710.39280	1633	
719.66056	636	
726.30120	1055	
770.70305	412	
779.43793	1049	
799.63100	761	
843.93253	387	
1172.28237	774	
1444.54806	784	
END IONS

###FS:    #m/z: 909.7806 #charge-128
###MaxRes:#m/z:   0.0000 #charge-128
###MS: 417/
###MSMS: 419/
BEGIN IONS
TITLE= Cmpd 260, +MSn(909.7806), 6.5 min
PEPMASS=909.78064	7712

699.12596	672	
813.64797	377	
819.56062	1119	1+
826.94545	984	
835.68444	1254	
845.10108	372	
854.63714	592	
862.54530	882	
888.11337	284	
888.63422	1709	
892.87910	354	
893.32026	352	
915.64039	344	
988.68923	417	
END IONS

###FS:    #m/z: 844.4633 #charge-128
###MaxRes:#m/z:   0.0000 #charge-128
###MS: 420/
###MSMS: 421/
BEGIN IONS
TITLE= Cmpd 261, +MSn(844.4633), 6.5 min
PEPMASS=844.46333	1200

455.29526	666	
725.87714	298	
735.14228	513	1+
752.89204	777	
755.06894	501	1+
776.83957	1089	
784.08368	316	
784.64720	1394	
791.10000	648	
798.23871	755	
803.55023	329	
811.69684	732	
826.05234	2219	1+
869.16269	689	
END IONS

###FS:    #m/z: 859.9061 #charge-128
###MaxRes:#m/z:   0.0000 #charge-128
###MS: 420/
###MSMS: 422/
BEGIN IONS
TITLE= Cmpd 262, +MSn(859.9061), 6.5 min
PEPMASS=859.90611	9057

680.63835	1117	
699.88474	529	
729.78894	427	
741.05063	1622	
741.41857	619	
750.72105	437	
758.68705	624	
766.26539	304	
770.98039	874	
772.43251	669	
814.29655	967	
818.08560	629	
820.63198	852	
836.03274	584	
841.72585	297	
843.28764	299	
876.43122	1159	
1033.83228	547	
END IONS

###FS:    #m/z: 715.4023 #charge-128
###MaxRes:#m/z:   0.0000 #charge-128
###MS: 423/
###MSMS: 424/
BEGIN IONS
TITLE= Cmpd 263, +MSn(715.4023), 6.5 min
PEPMASS=715.40229	4922

442.25738	467	
556.36739	1150	
597.03249	1262	
599.51167	335	
605.87861	254	
611.85822	449	
616.87169	186	1+
618.88951	272	
623.82155	533	1+
626.68985	381	
629.32647	1027	
678.46515	391	
679.91500	1376	1+
688.44410	251	
695.75648	329	
696.59938	1711	
698.69266	564	
719.23439	383	
731.23973	1364	
1022.29203	519	
END IONS

###FS:    #m/z: 956.3144 #charge-128
###MaxRes:#m/z:   0.0000 #charge-128
###MS: 423/
###MSMS: 425/
BEGIN IONS
TITLE= Cmpd 264, +MSn(956.3145), 6.6 min
PEPMASS=956.31445	10961

787.07068	899	
789.83234	699	
819.83333	712	
825.05040	302	
848.94820	844	
865.31141	459	
870.01564	904	
911.05348	732	
928.14610	499	1+
945.23200	332	
962.46656	1884	
986.83266	517	
END IONS

###FS:    #m/z: 639.4306 #charge-128
###MaxRes:#m/z:   0.0000 #charge-128
###MS: 426/
###MSMS: 427/
BEGIN IONS
TITLE= Cmpd 265, +MSn(639.4306), 6.6 min
PEPMASS=639.43059	8777

330.49927	799	
354.03455	477	
403.84381	457	
405.93750	213	1+
407.59072	822	
409.23183	714	
419.83466	432	
468.43590	699	
484.70810	577	
503.64223	654	
521.01674	679	
529.84242	1154	1+
540.83729	550	
544.89596	272	
547.94499	2355	1+
549.20221	831	
550.84253	1557	
556.43820	1915	
567.23569	290	
568.65966	309	
569.35091	1365	1+
576.69175	365	
578.90141	492	
583.20320	2537	
585.05958	1152	
587.44092	1877	
589.29320	476	
592.85619	506	1+
599.87852	315	
601.83628	974	
608.72754	1579	
619.91508	1206	1+
621.42732	1108	
646.28736	411	
648.35046	553	1+
652.83323	547	
659.44301	527	
1131.63928	749	
END IONS

###FS:    #m/z: 767.4608 #charge-128
###MaxRes:#m/z:   0.0000 #charge-128
###MS: 426/
###MSMS: 428/
BEGIN IONS
TITLE= Cmpd 266, +MSn(767.4608), 6.6 min
PEPMASS=767.46084	2652

390.03315	1122	
623.69406	714	
643.76816	544	
649.64948	731	1+
659.09940	772	
670.19280	937	
672.30074	489	
675.65367	279	
677.01585	1402	
678.77258	1139	
683.51648	682	
712.90348	974	
721.83130	1172	
728.85488	1459	
730.69836	1203	1+
735.10483	662	
773.74899	479	
1127.37178	414	
END IONS

###FS:    #m/z: 739.0320 #charge-128
###MaxRes:#m/z:   0.0000 #charge-128
###MS: 429/
###MSMS: 430/
BEGIN IONS
TITLE= Cmpd 267, +MSn(739.0320), 6.6 min
PEPMASS=739.03200	2555

396.29445	342	
554.89887	414	
565.89583	687	
571.69422	472	
581.20136	439	
606.84420	984	
621.03727	924	
622.35406	327	
635.99370	707	
644.04252	564	
648.03177	2293	2+
649.83154	1062	
659.64582	409	
669.72339	277	
671.12637	1574	
679.95978	1279	
685.88509	417	
693.22990	3526	1+
705.69567	694	
712.15979	894	
716.52306	747	
719.13683	1618	1+
721.28602	252	
722.09922	1274	
733.44775	967	
763.63343	932	
794.67207	387	
1303.63875	727	
END IONS

###FS:    #m/z: 829.2241 #charge-128
###MaxRes:#m/z:   0.0000 #charge-128
###MS: 429/
###MSMS: 431/
BEGIN IONS
TITLE= Cmpd 268, +MSn(829.2241), 6.6 min
PEPMASS=829.22412	4225

488.05806	587	
675.04654	1374	
679.87220	389	
701.50750	714	
712.68978	1387	
742.25199	259	
751.89452	389	
759.47694	517	
766.08612	494	
778.68403	769	
779.02521	562	
783.84175	814	
800.87811	272	
810.59028	2396	1+
825.46696	652	
832.83472	319	
841.24885	634	
923.07152	332	
END IONS

###FS:    #m/z: 545.3938 #charge-128
###MaxRes:#m/z:   0.0000 #charge-128
###MS: 432/
###MSMS: 433/
BEGIN IONS
TITLE= Cmpd 269, +MSn(545.3939), 6.7 min
PEPMASS=545.39384	6814

187.64068	634	
194.69270	557	
410.83504	1222	
415.89954	259	
426.69632	537	
428.84233	1158	1+
440.83617	462	
445.69389	252	
448.83574	1334	
451.08887	739	
453.68671	1551	1+
457.23514	472	
468.94240	309	
469.96753	1188	1+
475.66413	619	
482.70028	424	
494.67891	1277	
496.89444	2627	
498.91491	1844	2+
508.76883	1804	
510.05364	551	1+
525.21575	269	
526.01012	2701	1+
527.74015	2103	1+
529.42373	582	
552.87493	1187	
571.38339	497	
694.26241	792	
717.84321	1169	
885.68842	474	
END IONS

###FS:    #m/z: 866.7898 #charge-128
###MaxRes:#m/z:   0.0000 #charge-128
###MS: 432/
###MSMS: 434/
BEGIN IONS
TITLE= Cmpd 270, +MSn(866.7899), 6.7 min
PEPMASS=866.78985	2705

749.76527	452	
775.70274	804	1+
778.05170	1291	1+
784.83514	884	
825.79457	537	
831.83110	554	
848.05296	1247	
850.64307	444	
1468.43625	694	
END IONS

###FS:    #m/z: 419.1321 #charge-128
###MaxRes:#m/z:   0.0000 #charge-128
###MS: 435/
###MSMS: 436/
BEGIN IONS
TITLE= Cmpd 271, +MSn(419.1321), 6.7 min
PEPMASS=419.13209	9906

127.05468	2988	
141.11613	324	
148.84000	312	
168.84130	412	
171.64088	572	
249.63363	282	
272.04251	2217	1+
274.47216	2169	
288.70613	292	
289.95792	1959	1+
292.86446	1257	
299.76123	642	2+
302.03284	529	
310.87256	2358	1+
319.03825	409	
321.63911	752	
328.90554	277	
330.10222	589	
344.01898	299	
347.53257	806	
363.83038	625	
365.06432	357	
380.85545	2605	1+
383.81231	843	1+
399.03370	1177	
399.80227	2807	
401.05514	3807	1+
411.15608	700	
420.81179	1152	
427.03573	952	
436.83670	733	
458.05388	2090	1+
718.85863	1172	
END IONS

###FS:    #m/z: 573.8706 #charge-128
###MaxRes:#m/z:   0.0000 #charge-128
###MS: 435/
###MSMS: 437/
BEGIN IONS
TITLE= Cmpd 272, +MSn(573.8706), 6.7 min
PEPMASS=573.87061	4450

341.64516	534	
427.89875	699	
435.09295	579	
469.21731	1119	
477.42737	1739	
479.23364	462	
480.93401	264	
482.63883	349	
484.09624	1054	2+
485.21529	667	
501.90054	962	
503.63615	349	
509.08973	422	
513.04332	404	
517.08227	284	
536.46138	362	
540.23598	1614	
543.19854	407	
552.43214	704	
555.16853	987	
555.83197	1366	1+
574.74094	374	
576.43130	927	
579.03639	584	
584.23904	1052	
593.13150	382	
599.08865	1049	
END IONS

###FS:    #m/z: 778.1457 #charge-128
###MaxRes:#m/z:   0.0000 #charge-128
###MS: 438/
###MSMS: 439/
BEGIN IONS
TITLE= Cmpd 273, +MSn(778.1457), 6.8 min
PEPMASS=778.14571	9022

568.80272	363	
597.08691	553	
598.94083	457	
640.91593	746	
656.68560	789	
668.83731	909	
670.69439	263	
681.47263	503	
687.71721	610	1+
693.83459	1027	
711.23513	781	
729.84420	1807	
731.23947	3036	
735.24842	812	
742.12691	290	
746.10359	428	
750.69222	829	
756.51000	637	1+
757.76359	1247	1+
760.23739	652	
761.83799	457	
811.89109	434	
816.23846	856	
843.03158	582	
1334.45972	382	
END IONS

###FS:    #m/z: 796.8150 #charge-128
###MaxRes:#m/z:   0.0000 #charge-128
###MS: 438/
###MSMS: 440/
BEGIN IONS
TITLE= Cmpd 274, +MSn(796.8150), 6.8 min
PEPMASS=796.81498	2063

633.63940	1064	
657.63435	299	
675.84255	894	
676.37551	944	
696.40479	327	
725.63160	437	
736.66854	409	
751.58317	762	
758.09252	274	
759.86577	707	
771.09602	724	
773.24197	3611	1+
804.28930	749	
857.83746	1022	
END IONS

###FS:    #m/z: 867.6488 #charge-128
###MaxRes:#m/z:   0.0000 #charge-128
###MS: 441/
###MSMS: 442/
BEGIN IONS
TITLE= Cmpd 275, +MSn(867.6487), 6.8 min
PEPMASS=867.64876	8448

757.78453	334	
760.63709	514	
762.49181	362	
767.93293	690	
807.64127	250	
812.09203	272	
815.09245	996	
820.67308	659	1+
847.84232	400	
849.45557	1264	1+
874.49801	1069	
877.32475	315	
909.43482	447	
END IONS

###FS:    #m/z: 800.9443 #charge-128
###MaxRes:#m/z:   0.0000 #charge-128
###MS: 447/
###MSMS: 448/
BEGIN IONS
TITLE= Cmpd 276, +MSn(800.9443), 6.9 min
PEPMASS=800.94433	10118

588.60576	974	
621.24989	362	
652.93918	913	
668.90308	333	
681.79804	530	
721.24127	705	
724.65356	745	
762.08802	805	
762.66985	322	1+
770.69309	272	
773.45683	967	
780.83455	654	
782.06989	251	
782.70487	1350	
END IONS

###FS:    #m/z: 812.8146 #charge-128
###MaxRes:#m/z:   0.0000 #charge-128
###MS: 447/
###MSMS: 449/
BEGIN IONS
TITLE= Cmpd 277, +MSn(812.8146), 6.9 min
PEPMASS=812.81456	5052

324.39436	792	
486.91651	614	
563.63355	623	1+
697.85482	1169	
713.90048	1082	
715.83252	429	
719.09939	764	
721.70380	627	
726.31767	992	
739.43357	347	
744.82390	499	
748.50383	767	
752.29022	752	
762.79652	282	
773.70949	617	
791.04658	592	
794.83702	339	
815.85946	614	
819.44866	567	
834.94483	294	
END IONS

###FS:    #m/z: 450.6867 #charge-128
###MaxRes:#m/z:   0.0000 #charge-128
###MS: 450/
###MSMS: 451/
BEGIN IONS
TITLE= Cmpd 278, +MSn(450.6867), 7.0 min
PEPMASS=450.68670	2949

165.63340	409	
194.30917	833	
226.83568	684	
285.03148	439	
298.84156	322	
301.08811	507	
318.03342	324	
331.83457	529	
332.80997	2098	1+
349.09129	503	
353.89968	541	
359.88466	1023	1+
376.29456	680	2+
378.82272	1011	1+
380.49517	563	
386.54016	349	
388.03536	439	
390.08815	553	
396.66745	1033	2+
404.17969	1675	1+
414.09119	595	
416.23578	1530	
428.85793	3190	
430.96587	205	2+
433.08287	654	1+
435.57908	1403	1+
449.92019	759	
469.38682	699	2+
469.98096	1081	1+
781.67897	312	
END IONS

###FS:    #m/z: 898.1827 #charge-128
###MaxRes:#m/z:   0.0000 #charge-128
###MS: 450/
###MSMS: 452/
BEGIN IONS
TITLE= Cmpd 279, +MSn(898.1827), 7.0 min
PEPMASS=898.18272	4761

672.64536	414	
746.08522	562	
807.88843	404	
831.03378	632	
832.48711	449	
836.63147	844	
878.84708	2132	
891.83142	789	
END IONS

###FS:    #m/z: 689.2242 #charge-128
###MaxRes:#m/z:   0.0000 #charge-128
###MS: 453/
###MSMS: 454/
BEGIN IONS
TITLE= Cmpd 280, +MSn(689.2242), 7.0 min
PEPMASS=689.22420	8946

343.23733	1292	
562.89528	297	
598.83962	1253	
600.09563	252	
602.70404	259	
607.90034	697	
613.54379	353	
631.53603	2307	
642.03625	422	
642.83528	1620	
667.89624	461	
670.10328	2331	1+
672.00045	918	
690.89026	1094	
695.49106	299	
702.91312	1112	
706.47328	258	
721.27901	358	
933.51116	279	
992.30119	343	
1206.73925	784	
END IONS

###FS:    #m/z: 822.7839 #charge-128
###MaxRes:#m/z:   0.0000 #charge-128
###MS: 453/
###MSMS: 455/
BEGIN IONS
TITLE= Cmpd 281, +MSn(822.7839), 7.0 min
PEPMASS=822.78394	2071

598.92535	309	
660.29348	932	
731.40745	1642	
732.67822	1706	1+
735.85186	699	
755.65546	889	
760.23586	1292	
770.00548	629	
775.94479	354	
783.70000	289	
785.43699	837	
787.91257	479	
791.23596	762	
821.63506	657	
892.37944	829	
1553.24834	554	
END IONS

###FS:    #m/z: 534.3929 #charge-128
###MaxRes:#m/z:   0.0000 #charge-128
###MS: 456/
###MSMS: 457/
BEGIN IONS
TITLE= Cmpd 282, +MSn(534.3929), 7.1 min
PEPMASS=534.39286	3004

353.23325	699	
396.36089	687	
402.86712	1497	
414.72358	469	
435.99038	297	
436.90634	647	
441.23131	334	
442.24320	1244	
443.85785	2488	1+
451.69737	859	1+
454.89527	634	
463.43586	1232	
465.48058	1277	
465.85881	822	
470.63268	1627	
474.28579	257	
478.09410	1002	
488.00340	777	
495.83589	1458	1+
497.46048	772	
503.64126	374	
514.65594	334	
515.92749	509	
516.85216	1499	
525.07842	799	
535.89402	892	
537.00200	1361	1+
538.67298	2254	1+
551.80752	529	
580.68438	254	
694.04005	614	
823.51235	564	
837.83378	369	
END IONS

###FS:    #m/z: 645.8388 #charge-128
###MaxRes:#m/z:   0.0000 #charge-128
###MS: 456/
###MSMS: 458/
BEGIN IONS
TITLE= Cmpd 283, +MSn(645.8388), 7.1 min
PEPMASS=645.83883	8073

464.46209	799	
469.04256	2027	
513.12706	439	
517.89089	699	
527.87004	766	1+
542.80752	1007	
553.69588	509	
556.83221	349	
567.91736	1014	
575.49172	374	
623.33737	1847	
626.18261	1722	
626.63304	1694	
640.66033	414	
680.63555	552	
703.83497	404	
1107.99904	1042	
END IONS

###FS:    #m/z: 639.5653 #charge-128
###MaxRes:#m/z:   0.0000 #charge-128
###MS: 459/
###MSMS: 460/
BEGIN IONS
TITLE= Cmpd 284, +MSn(639.5654), 7.1 min
PEPMASS=639.56534	7485

216.83815	297	
309.03513	994	
328.20612	2093	1+
329.40837	831	
332.28818	769	
364.88011	492	
403.58787	542	
407.46807	411	
472.43840	282	
479.04494	1092	
487.43196	509	
517.86085	304	
518.84007	906	
523.03401	383	
526.12274	421	
548.43092	989	
550.83572	609	
565.03648	909	
568.87173	654	
584.04725	1614	1+
592.83770	472	
595.36399	711	1+
601.64716	764	1+
603.84590	804	
606.40550	1326	1+
610.47241	847	
618.51482	1167	
620.86164	790	
622.87564	577	
628.91291	363	
636.12004	656	
645.96791	450	
651.08433	615	
812.94000	623	
1095.08680	323	
1153.99669	594	
END IONS

###FS:    #m/z: 939.5096 #charge-128
###MaxRes:#m/z:   0.0000 #charge-128
###MS: 459/
###MSMS: 461/
BEGIN IONS
TITLE= Cmpd 285, +MSn(939.5096), 7.1 min
PEPMASS=939.50964	2823

789.63281	1329	
796.63969	547	
831.80870	457	
843.43121	762	
853.26585	297	
886.06542	549	
909.10610	567	
911.43463	992	
948.63708	684	
1124.23631	302	
END IONS

###FS:    #m/z: 590.7336 #charge-128
###MaxRes:#m/z:   0.0000 #charge-128
###MS: 462/
###MSMS: 463/
BEGIN IONS
TITLE= Cmpd 286, +MSn(590.7336), 7.1 min
PEPMASS=590.73358	2142

361.75490	1318	1+
432.83686	433	
465.86199	279	
473.03805	784	
484.84249	481	
488.03099	658	
492.23011	1661	
494.90779	1146	1+
498.95310	932	2+
500.62866	1165	
504.63238	574	
509.06270	920	1+
510.79830	584	
512.65698	687	
515.83277	566	
518.45138	693	1+
522.22912	927	
537.19006	1643	1+
545.73123	353	
551.30068	343	
553.44926	1291	
558.28185	819	
570.33517	874	
572.84437	819	1+
574.83477	519	
588.43377	251	
607.73942	1056	
819.85156	305	
831.67987	619	
END IONS

###FS:    #m/z: 728.3522 #charge-128
###MaxRes:#m/z:   0.0000 #charge-128
###MS: 462/
###MSMS: 464/
BEGIN IONS
TITLE= Cmpd 287, +MSn(728.3522), 7.2 min
PEPMASS=728.35216	6263

504.48728	294	
596.71497	334	
610.89569	347	
628.63297	304	
632.43437	1409	
637.69154	1282	
639.03373	574	
653.43208	789	
654.97787	884	
664.30016	732	
668.07049	1254	
670.99153	339	
690.19436	862	
693.67303	619	
706.24156	921	1+
707.83245	841	1+
710.04612	374	
716.14050	307	
726.81084	2391	1+
731.63391	992	
734.72247	624	
752.63298	1402	
758.04302	374	
787.44932	1232	
987.15892	762	
1269.51236	359	
END IONS

###FS:    #m/z: 607.2293 #charge-128
###MaxRes:#m/z:   0.0000 #charge-128
###MS: 465/
###MSMS: 466/
BEGIN IONS
TITLE= Cmpd 288, +MSn(607.2293), 7.2 min
PEPMASS=607.22930	8706

322.03835	1422	
374.91153	837	
427.89073	519	
462.72524	789	
485.03009	739	
494.68647	506	
508.65306	1058	1+
512.73511	456	
515.89402	2871	1+
536.93269	1039	
538.27896	439	
538.83749	1579	
568.85319	784	
570.74235	1084	
578.63873	974	
583.90000	380	
584.45235	362	
586.06105	1970	1+
587.57333	807	
595.23191	491	
624.65346	327	
633.78800	282	
1047.72282	767	
END IONS

###FS:    #m/z: 841.7449 #charge-128
###MaxRes:#m/z:   0.0000 #charge-128
###MS: 465/
###MSMS: 467/
BEGIN IONS
TITLE= Cmpd 289, +MSn(841.7449), 7.2 min
PEPMASS=841.74493	7888

428.83185	264	
608.64272	427	
679.63635	1062	
706.38221	657	
708.71156	719	
724.49772	574	
727.58390	457	
733.09328	294	
742.83521	337	
752.67915	632	
759.02469	1596	1+
778.48884	899	
802.07407	397	
805.68923	642	
820.90584	922	
END IONS

###FS:    #m/z: 786.9986 #charge-128
###MaxRes:#m/z:   0.0000 #charge-128
###MS: 468/
###MSMS: 469/
BEGIN IONS
TITLE= Cmpd 290, +MSn(786.9987), 7.2 min
PEPMASS=786.99863	3133

607.68630	284	
609.43058	648	
693.83271	649	
698.05455	584	
707.08939	498	
711.84482	534	
718.50528	362	
723.85204	307	
735.03693	927	
741.64068	828	
749.96175	1332	1+
751.84764	377	
766.10578	1291	1+
769.23629	1102	
770.68960	337	
773.10297	387	
785.51458	452	
792.04255	899	1+
822.13038	1399	
END IONS

###FS:    #m/z: 897.9760 #charge-128
###MaxRes:#m/z:   0.0000 #charge-128
###MS: 468/
###MSMS: 470/
BEGIN IONS
TITLE= Cmpd 291, +MSn(897.9760), 7.2 min
PEPMASS=897.97597	2216

688.03728	1022	
788.67201	404	
791.67608	614	
808.79545	344	
817.03709	549	
824.83353	1492	
841.70886	522	
854.35370	322	
858.28553	264	
858.73009	292	
870.12022	1189	
877.83279	637	
1087.97939	1549	
1144.43595	397	
END IONS

###FS:    #m/z: 440.9505 #charge-128
###MaxRes:#m/z:   0.0000 #charge-128
###MS: 471/
###MSMS: 472/
BEGIN IONS
TITLE= Cmpd 292, +MSn(440.9505), 7.3 min
PEPMASS=440.95053	9416

263.04337	943	
278.88754	379	
283.70442	384	
291.09126	449	
298.65144	1114	
312.34625	532	
312.67266	488	
319.71155	309	
322.86470	2222	
344.90222	260	
348.83519	1152	
350.89154	342	
353.23915	341	
365.86160	2012	1+
369.92976	484	
377.73491	371	
402.70114	857	
406.43441	559	
412.89118	299	
419.75598	1226	1+
421.57582	2391	1+
425.06696	814	
427.71249	1157	
430.87944	528	
435.91748	1004	2+
438.61504	2043	1+
449.49157	662	
453.29758	299	
END IONS

###FS:    #m/z: 964.0917 #charge-128
###MaxRes:#m/z:   0.0000 #charge-128
###MS: 471/
###MSMS: 473/
BEGIN IONS
TITLE= Cmpd 293, +MSn(964.0917), 7.3 min
PEPMASS=964.09168	2164

610.09799	304	
778.64276	932	
858.64707	1262	
871.15611	409	
872.81859	264	
914.88571	712	
945.03638	1049	
960.19082	1247	
1224.63057	729	
END IONS

###FS:    #m/z: 865.8005 #charge-128
###MaxRes:#m/z:   0.0000 #charge-128
###MS: 474/
###MSMS: 475/
BEGIN IONS
TITLE= Cmpd 294, +MSn(865.8005), 7.3 min
PEPMASS=865.80049	7354

555.75995	599	
773.14101	1946	1+
793.03427	266	
797.22438	654	
824.06328	382	
829.61378	848	1+
890.83299	422	
916.03686	332	
END IONS

###FS:    #m/z: 1012.6138 #charge-128
###MaxRes:#m/z:   0.0000 #charge-128
###MS: 474/
###MSMS: 476/
BEGIN IONS
TITLE= Cmpd 295, +MSn(1012.6138), 7.3 min
PEPMASS=1012.61378	2837

834.68290	647	
851.29937	282	
894.63384	1307	
898.41810	442	
912.03132	307	
918.44218	572	
921.59799	616	1+
948.13232	997	
960.87254	609	
964.03716	1419	
969.63594	582	
995.86729	392	
END IONS

###FS:    #m/z: 496.3500 #charge-128
###MaxRes:#m/z:   0.0000 #charge-128
###MS: 477/
###MSMS: 478/
BEGIN IONS
TITLE= Cmpd 296, +MSn(496.3500), 7.4 min
PEPMASS=496.34998	4520

275.22553	1434	
350.88868	337	
367.23562	1492	
377.18472	1246	2+
379.83864	746	
381.89195	297	
401.17668	1015	
406.13359	352	
415.81502	599	
420.28513	251	1+
422.46053	1954	1+
425.08143	279	
429.28734	584	
432.89872	541	2+
442.23868	1416	
451.03428	639	
457.03520	1239	
476.29176	1647	1+
477.30023	1567	2+
479.08939	5354	1+
482.85950	329	
495.23145	692	
499.19842	1131	
502.85627	1852	
516.45038	314	
523.03271	1620	
587.44099	1777	
785.28943	877	
END IONS

###FS:    #m/z: 839.0343 #charge-128
###MaxRes:#m/z:   0.0000 #charge-128
###MS: 477/
###MSMS: 479/
BEGIN IONS
TITLE= Cmpd 297, +MSn(839.0343), 7.4 min
PEPMASS=839.03427	3154

707.03140	557	
708.56810	274	
721.89064	262	
747.27042	354	
749.05538	252	
750.30449	342	
757.67113	584	
803.53977	814	
820.65328	399	1+
842.56794	419	
1467.63219	434	
1492.48665	257	
END IONS

###FS:    #m/z: 693.8971 #charge-128
###MaxRes:#m/z:   0.0000 #charge-128
###MS: 480/
###MSMS: 481/
BEGIN IONS
TITLE= Cmpd 298, +MSn(693.8971), 7.4 min
PEPMASS=693.89711	10874

325.70462	777	
504.91209	394	
555.84812	684	
561.71268	480	
574.83128	734	
576.90529	274	
593.17972	452	
601.12209	571	1+
602.67178	1464	
604.89271	489	
612.04046	646	
614.21002	527	1+
616.76950	667	
622.83109	1042	
626.83541	1030	
634.23609	277	
639.84831	1984	
646.28283	735	
649.28828	348	
656.42508	889	1+
659.83645	379	
673.67514	480	
674.68643	1393	1+
729.33849	340	
757.04712	305	
836.63080	473	
999.12754	484	
1209.26712	1254	
END IONS

###FS:    #m/z: 959.3993 #charge-128
###MaxRes:#m/z:   0.0000 #charge-128
###MS: 480/
###MSMS: 482/
BEGIN IONS
TITLE= Cmpd 299, +MSn(959.3993), 7.4 min
PEPMASS=959.39929	9642

871.24431	2102	
875.50699	729	
930.23000	1509	
937.55663	1347	
941.63226	807	
945.28452	359	
973.56754	542	
979.64157	487	
END IONS

###FS:    #m/z: 507.0190 #charge-128
###MaxRes:#m/z:   0.0000 #charge-128
###MS: 483/
###MSMS: 484/
BEGIN IONS
TITLE= Cmpd 300, +MSn(507.0190), 7.5 min
PEPMASS=507.01898	7412

373.89607	2087	2+
387.83602	816	1+
395.69391	315	
398.84093	469	
401.89617	547	
412.85507	267	
414.83285	539	
415.92804	2465	1+
416.90420	3908	2+
417.43288	3273	1+
421.16318	492	
429.68725	320	
436.10007	898	
439.05945	751	
440.43179	1147	1+
442.86326	1453	
457.23726	669	
460.46640	2134	2+
462.31327	1443	
470.88841	295	
484.89377	1162	1+
486.79962	1505	1+
488.69421	4496	2+
495.47366	262	
501.30310	371	
510.63588	514	
517.07945	588	
542.26246	726	
559.03503	719	
END IONS

###FS:    #m/z: 536.9712 #charge-128
###MaxRes:#m/z:   0.0000 #charge-128
###MS: 483/
###MSMS: 485/
BEGIN IONS
TITLE= Cmpd 301, +MSn(536.9711), 7.5 min
PEPMASS=536.97116	6430

180.63277	979	
250.83188	602	
324.85148	372	
384.03455	1292	
407.89337	664	
418.53668	1286	2+
421.23507	1227	
422.55937	246	2+
438.70709	314	
440.06419	664	1+
446.87243	1154	1+
456.83967	507	
458.69140	434	
462.43417	789	
464.91943	2841	2+
465.44845	2176	1+
475.34434	1521	2+
481.09021	267	
488.27573	447	
491.03302	642	
492.32692	1146	2+
500.62053	1787	1+
508.03407	1747	
516.63922	489	
517.82390	1377	
519.23155	1452	
520.70620	272	
527.84644	1292	
530.63468	1119	
534.83141	1007	
536.66841	359	
597.83273	1149	
813.70703	862	
END IONS

###FS:    #m/z: 639.7746 #charge-128
###MaxRes:#m/z:   0.0000 #charge-128
###MS: 486/
###MSMS: 487/
BEGIN IONS
TITLE= Cmpd 302, +MSn(639.7746), 7.5 min
PEPMASS=639.77459	10939

312.63179	1186	
328.71311	1554	2+
329.17091	2093	1+
346.65134	559	
404.94571	577	
406.25937	262	
406.82132	1392	
408.54968	2103	2+
410.71462	1439	
413.58571	299	
506.08764	641	
521.97943	982	1+
535.04289	387	
542.42513	632	1+
548.04010	339	
548.89451	1441	1+
551.28397	479	
570.29954	762	
573.50488	871	
585.63395	269	
590.27815	992	
595.41702	1032	
598.31098	970	
605.34065	609	
610.07897	653	
619.03506	481	
621.63408	387	
622.73147	765	1+
627.61148	1269	
635.63084	582	
641.16549	887	
642.43351	812	
651.84557	1497	
658.83464	1164	
843.90145	286	
END IONS

###FS:    #m/z: 869.6719 #charge-128
###MaxRes:#m/z:   0.0000 #charge-128
###MS: 486/
###MSMS: 488/
BEGIN IONS
TITLE= Cmpd 303, +MSn(869.6719), 7.5 min
PEPMASS=869.67190	10845

733.73202	874	
755.59687	1257	
760.48418	484	
769.73656	409	
779.44005	677	
784.46681	1002	
796.73268	404	
806.87073	1074	
830.01989	842	
832.12727	252	
832.66921	272	
850.26819	576	1+
863.48445	512	
END IONS

###FS:    #m/z: 502.9755 #charge-128
###MaxRes:#m/z:   0.0000 #charge-128
###MS: 489/
###MSMS: 490/
BEGIN IONS
TITLE= Cmpd 304, +MSn(502.9756), 7.6 min
PEPMASS=502.97554	7772

243.03226	729	
309.28156	324	
323.03202	299	
364.96776	359	
370.09677	607	
377.08248	592	
383.85108	947	
385.12060	884	
386.49296	374	
397.82007	787	
403.00244	1101	1+
405.89802	648	1+
410.05629	464	
411.87386	469	
421.65309	1038	2+
425.09127	849	
427.10000	869	
428.81885	719	1+
431.81829	2456	1+
439.25981	402	
441.83591	474	
444.12920	292	
458.63874	1169	
463.85594	849	
467.47571	1059	
479.93318	592	
480.80626	1721	1+
483.88493	789	
484.88157	1653	1+
487.68973	1067	
490.45626	377	
496.63084	607	
501.81925	786	1+
506.69924	614	
780.88753	784	
END IONS

###FS:    #m/z: 861.6879 #charge-128
###MaxRes:#m/z:   0.0000 #charge-128
###MS: 489/
###MSMS: 491/
BEGIN IONS
TITLE= Cmpd 305, +MSn(861.6879), 7.6 min
PEPMASS=861.68792	7330

429.84259	487	
737.86984	436	1+
747.70663	462	
763.63364	922	
770.98501	489	
771.40726	829	
775.23665	1637	
789.03559	1612	
790.49175	429	
815.23134	612	
824.25533	1702	
833.51725	1434	
840.03902	652	
841.88988	312	
847.28073	1932	
864.84970	1059	
871.06273	1072	
882.18023	474	
1550.93333	334	
END IONS

###FS:    #m/z: 503.0214 #charge-128
###MaxRes:#m/z:   0.0000 #charge-128
###MS: 492/
###MSMS: 493/
BEGIN IONS
TITLE= Cmpd 306, +MSn(503.0214), 7.6 min
PEPMASS=503.02143	10079

202.83270	307	
324.03517	944	
357.36348	479	
359.84127	472	
389.05659	782	
400.64380	1214	
403.09528	259	
409.84730	432	
412.88747	956	1+
416.73762	1261	1+
428.90798	656	1+
430.83874	932	
436.03360	867	
438.73589	284	
444.03573	417	
445.68608	526	1+
457.77277	2157	
460.03699	642	
461.44208	922	
482.70096	2881	1+
485.06747	784	
486.77922	1872	
492.70259	334	
499.78232	1217	
505.23318	369	
512.00054	1152	
679.44988	344	
687.64062	432	
END IONS

###FS:    #m/z: 795.8971 #charge-128
###MaxRes:#m/z:   0.0000 #charge-128
###MS: 492/
###MSMS: 494/
BEGIN IONS
TITLE= Cmpd 307, +MSn(795.8971), 7.6 min
PEPMASS=795.89707	11088

662.85048	869	
698.44774	427	
706.03406	792	
709.01934	439	
715.70609	414	
720.63218	552	
734.64831	2859	
747.03215	402	
759.70544	769	
762.83492	919	
778.73819	1282	
1016.65131	424	
1494.25210	264	
END IONS

###FS:    #m/z: 754.8293 #charge-128
###MaxRes:#m/z:   0.0000 #charge-128
###MS: 495/
###MSMS: 496/
BEGIN IONS
TITLE= Cmpd 308, +MSn(754.8293), 7.7 min
PEPMASS=754.82925	6739

558.64757	862	
623.89273	340	
628.46928	1016	
629.83968	424	
636.83240	803	
645.90969	849	
664.09691	1834	1+
681.16854	1259	
708.84860	488	
715.20000	488	
732.83880	477	
734.27889	2619	
735.67690	2075	1+
800.48783	667	
816.23401	757	
844.80537	290	
1122.08875	408	
END IONS

###FS:    #m/z: 859.5762 #charge-128
###MaxRes:#m/z:   0.0000 #charge-128
###MS: 495/
###MSMS: 497/
BEGIN IONS
TITLE= Cmpd 309, +MSn(859.5762), 7.7 min
PEPMASS=859.57617	6691

580.83666	682	
736.86154	387	
741.83093	492	
768.80829	772	
791.24730	474	
806.09100	519	
812.29893	817	
815.49880	487	
836.31231	1469	
839.53464	909	
841.23424	417	
841.93843	1531	1+
878.43310	872	
1341.46186	432	
END IONS

###FS:    #m/z: 420.0261 #charge-128
###MaxRes:#m/z:   0.0000 #charge-128
###MS: 498/
###MSMS: 499/
BEGIN IONS
TITLE= Cmpd 310, +MSn(420.0261), 7.7 min
PEPMASS=420.02611	6991

126.70833	3211	
148.66836	446	
243.63692	441	
269.92211	312	
271.79607	2369	1+
274.07774	5057	2+
282.65791	879	
284.41645	279	
287.08800	367	
293.07832	420	
301.06381	513	
303.91498	737	
308.03274	281	
310.75200	266	
316.93620	538	
318.63422	2008	1+
321.63110	370	
322.85162	563	1+
326.15847	477	
329.03694	479	
331.07595	1184	
344.64706	423	
356.77052	679	1+
359.48897	1355	
379.87059	456	
383.97210	1966	1+
391.21931	1294	
399.49714	643	
401.15881	505	
401.78603	2522	1+
404.00842	942	
406.75206	1743	1+
409.90225	1900	
421.69420	251	
422.65870	1695	1+
438.26971	997	
711.89285	472	
END IONS

###FS:    #m/z: 639.7537 #charge-128
###MaxRes:#m/z:   0.0000 #charge-128
###MS: 498/
###MSMS: 500/
BEGIN IONS
TITLE= Cmpd 311, +MSn(639.7537), 7.7 min
PEPMASS=639.75368	12123

329.08406	953	1+
330.70839	559	
404.31064	312	
407.52092	2413	2+
409.01734	1159	
413.44263	417	
473.08238	257	
494.89740	482	
514.06803	599	
520.03952	1184	
528.90894	469	
533.04750	1549	
542.33090	269	
548.73262	742	
550.03968	996	1+
551.80407	847	
559.83267	819	
565.49484	264	
571.26755	537	
577.27937	344	
580.04167	657	
583.66552	1097	
593.58963	931	1+
595.48276	2589	
601.70603	1128	1+
607.84479	839	
618.68395	911	1+
621.02342	2169	1+
627.50195	647	
629.43308	1019	
643.81071	729	
652.68488	334	
1203.25225	1457	
END IONS

###FS:    #m/z: 908.4889 #charge-128
###MaxRes:#m/z:   0.0000 #charge-128
###MS: 501/
###MSMS: 502/
BEGIN IONS
TITLE= Cmpd 312, +MSn(908.4889), 7.7 min
PEPMASS=908.48887	7459

627.90381	847	
693.70507	432	
776.90443	562	
790.24329	379	
797.04801	1194	1+
799.11669	437	
810.13161	612	
835.49590	382	
842.78220	563	
862.43989	1229	
880.63321	482	
888.22293	1879	
892.63441	771	
END IONS

###FS:    #m/z: 935.2099 #charge-128
###MaxRes:#m/z:   0.0000 #charge-128
###MS: 501/
###MSMS: 503/
BEGIN IONS
TITLE= Cmpd 313, +MSn(935.2099), 7.8 min
PEPMASS=935.20993	2340

755.84420	594	
806.63305	1017	
812.24339	777	
818.24097	962	
820.69897	1022	
825.83916	939	1+
834.65303	724	
865.43073	369	
871.65311	2014	
874.90071	1642	
894.45455	754	
905.83241	424	
909.23731	817	
916.37671	607	
917.92822	997	
973.65169	284	
END IONS

###FS:    #m/z: 871.3935 #charge-128
###MaxRes:#m/z:   0.0000 #charge-128
###MS: 504/
###MSMS: 505/
BEGIN IONS
TITLE= Cmpd 314, +MSn(871.3934), 7.8 min
PEPMASS=871.39346	3397

671.03255	319	
750.32623	474	
750.80901	444	
773.92847	282	
781.91481	541	1+
794.04286	394	
817.31705	951	
819.41836	497	
835.66786	403	
853.03127	518	1+
857.68908	722	
END IONS

###FS:    #m/z: 931.0092 #charge-128
###MaxRes:#m/z:   0.0000 #charge-128
###MS: 504/
###MSMS: 506/
BEGIN IONS
TITLE= Cmpd 315, +MSn(931.0092), 7.8 min
PEPMASS=931.00923	1399

759.07303	717	
812.10102	284	
823.50769	549	
829.69169	889	
842.83359	322	
859.09358	387	
872.70000	557	
876.09402	562	
883.42041	264	
890.05286	464	
893.43604	1132	
910.74970	1786	1+
944.08845	569	
END IONS

###FS:    #m/z: 638.8087 #charge-128
###MaxRes:#m/z:   0.0000 #charge-128
###MS: 507/
###MSMS: 508/
BEGIN IONS
TITLE= Cmpd 316, +MSn(638.8087), 7.8 min
PEPMASS=638.80872	4774

224.95367	607	
247.01257	1009	
276.69065	352	
327.96199	894	1+
330.50318	754	1+
336.23814	658	
358.14176	314	
407.09099	285	
410.33308	1471	
438.88809	547	
489.23035	436	
505.09229	686	
508.83187	927	
523.83164	282	
532.55595	354	
542.24601	589	
544.46577	1040	
548.80824	1152	
553.09663	255	
558.85033	1489	
564.91961	616	
566.49887	417	
572.88775	2546	1+
581.44506	1672	
581.84512	464	
584.43478	1209	
588.49759	610	1+
602.70324	823	
603.58171	3093	1+
613.46091	312	
618.97612	505	1+
621.14851	2603	1+
625.43182	333	
1080.50345	641	
1132.55463	317	
1150.69297	737	
END IONS

###FS:    #m/z: 911.7010 #charge-128
###MaxRes:#m/z:   0.0000 #charge-128
###MS: 507/
###MSMS: 509/
BEGIN IONS
TITLE= Cmpd 317, +MSn(911.7010), 7.8 min
PEPMASS=911.70097	2363

733.40048	859	
735.29065	349	
794.43476	1369	
803.85976	382	
818.50361	547	
821.75452	1451	1+
858.23869	2812	
864.45158	824	
866.34835	1462	
878.11243	294	
893.65622	832	
END IONS

###FS:    #m/z: 816.6102 #charge-128
###MaxRes:#m/z:   0.0000 #charge-128
###MS: 510/
###MSMS: 511/
BEGIN IONS
TITLE= Cmpd 318, +MSn(816.6102), 7.9 min
PEPMASS=816.61023	11571

376.23192	1009	
390.48259	295	
633.08056	389	
677.03433	386	
689.02166	1272	1+
727.83244	1199	
734.48078	787	
758.27589	652	
761.74995	809	
766.90450	712	
790.63203	874	
846.69039	614	
END IONS

###FS:    #m/z: 894.7107 #charge-128
###MaxRes:#m/z:   0.0000 #charge-128
###MS: 510/
###MSMS: 512/
BEGIN IONS
TITLE= Cmpd 319, +MSn(894.7108), 7.9 min
PEPMASS=894.71074	3130

776.68513	437	
779.70658	274	
782.68977	1004	
786.87388	404	
803.84820	2138	1+
827.74498	1199	
831.50349	294	
856.45873	504	
859.11322	2824	1+
874.64708	1526	1+
877.63612	1184	1+
891.33279	324	
902.70334	1014	
909.43283	1142	
1062.44405	697	
END IONS

###FS:    #m/z: 444.3658 #charge-128
###MaxRes:#m/z:   0.0000 #charge-128
###MS: 513/
###MSMS: 514/
BEGIN IONS
TITLE= Cmpd 320, +MSn(444.3658), 7.9 min
PEPMASS=444.36576	8697

200.83258	447	
254.04118	297	
292.83343	570	
299.63770	837	
324.86103	1082	
327.99088	921	1+
337.23295	762	
341.63857	1586	1+
344.91399	1854	
347.70792	909	2+
353.04265	1940	
362.11557	311	2+
367.43300	253	
368.94433	477	
373.49550	877	
377.44485	294	
381.33229	801	
384.83538	994	1+
389.04888	1917	2+
391.26610	341	
406.84079	1615	1+
408.95431	1810	2+
412.03411	668	
414.28730	519	
422.29090	1074	
424.25191	939	
424.92321	2990	1+
426.71920	436	2+
432.78982	983	1+
435.08599	268	
439.24014	2372	
442.23685	512	
444.47030	287	
449.28328	913	1+
450.33339	616	2+
467.44717	769	
470.43065	782	
479.27143	427	
664.84251	994	
673.69534	1520	
757.43160	357	
END IONS

###FS:    #m/z: 663.9725 #charge-128
###MaxRes:#m/z:   0.0000 #charge-128
###MS: 513/
###MSMS: 515/
BEGIN IONS
TITLE= Cmpd 321, +MSn(663.9725), 7.9 min
PEPMASS=663.97247	2989

483.63360	307	
497.25445	622	
515.52540	469	
527.44070	722	
541.91132	762	
547.31845	812	
556.03491	957	
565.43303	1319	
567.64656	734	
569.48974	1332	
570.06160	942	
572.43168	882	
574.85535	1074	1+
602.25449	1347	
622.86130	979	1+
626.87956	2033	1+
630.84448	1837	
642.97978	729	
643.83561	1016	1+
646.03355	652	
646.78363	2086	1+
648.49091	427	
662.63397	1037	
681.74472	267	
1026.09774	449	
END IONS

###FS:    #m/z: 533.5286 #charge-128
###MaxRes:#m/z:   0.0000 #charge-128
###MS: 516/
###MSMS: 517/
BEGIN IONS
TITLE= Cmpd 322, +MSn(533.5286), 8.0 min
PEPMASS=533.52859	10414

338.03426	683	
343.63271	557	
372.44068	282	
381.52839	1184	
402.72626	1214	
414.71270	1593	
426.03933	1198	
431.63509	537	
436.71704	2171	
438.63066	514	
441.80182	1235	1+
444.91518	494	
448.09533	894	
459.25385	827	
465.72978	780	
467.03349	360	1+
470.22236	859	
477.28213	882	
480.23620	267	
488.11658	1214	1+
505.07830	889	1+
513.88606	1830	1+
515.80930	3644	1+
524.56568	758	
532.63613	589	
535.04267	588	
536.83940	269	
580.89251	326	
596.73524	307	
906.72452	292	
938.63981	359	
END IONS

###FS:    #m/z: 808.8218 #charge-128
###MaxRes:#m/z:   0.0000 #charge-128
###MS: 516/
###MSMS: 518/
BEGIN IONS
TITLE= Cmpd 323, +MSn(808.8218), 8.0 min
PEPMASS=808.82178	9604

366.23529	582	
583.63270	307	
608.09254	292	
612.89466	264	
672.55750	1334	
676.83789	432	
678.09507	374	
682.09255	357	
690.65072	437	
696.23562	562	
699.03323	547	
700.83046	334	
709.75952	853	1+
717.55693	1588	1+
727.91628	1357	
745.69830	1039	
762.64599	757	
770.69481	442	
779.66361	924	
785.28633	479	
786.83665	1021	1+
788.51270	759	1+
790.65052	479	
797.92164	267	
804.70308	262	
829.20667	542	
853.61832	347	
1251.29089	697	
1261.36911	312	
1426.29191	359	
END IONS

###FS:    #m/z: 704.3801 #charge-128
###MaxRes:#m/z:   0.0000 #charge-128
###MS: 519/
###MSMS: 520/
BEGIN IONS
TITLE= Cmpd 324, +MSn(704.3801), 8.0 min
PEPMASS=704.38013	3746

409.33067	262	
524.48628	746	
567.48688	690	
585.63382	285	
601.32610	331	
609.43501	1176	
613.63774	318	
614.90912	389	
646.95775	938	1+
651.04863	1363	
662.23746	1211	
684.04016	407	
685.83585	2069	1+
688.25328	786	
709.89825	306	
740.63936	946	
744.84434	364	
768.43638	882	
END IONS

###FS:    #m/z: 817.0463 #charge-128
###MaxRes:#m/z:   0.0000 #charge-128
###MS: 519/
###MSMS: 521/
BEGIN IONS
TITLE= Cmpd 325, +MSn(817.0463), 8.0 min
PEPMASS=817.04630	10002

408.91157	352	
659.69443	274	
689.24259	399	
729.05882	339	
732.23582	852	
745.03219	1007	
755.85471	1669	
759.83503	259	
781.84577	354	
793.90046	629	
796.02167	1354	1+
798.51581	3561	1+
814.83725	314	
837.29793	294	
END IONS

###FS:    #m/z: 413.0544 #charge-128
###MaxRes:#m/z:   0.0000 #charge-128
###MS: 522/
###MSMS: 523/
BEGIN IONS
TITLE= Cmpd 326, +MSn(413.0544), 8.1 min
PEPMASS=413.05444	7558

130.83241	362	
168.88799	439	
194.83328	1182	
216.91103	579	
232.76546	830	1+
266.73730	346	
277.89125	887	
279.25668	667	
281.10533	348	
292.96436	618	
294.83041	2923	1+
312.15443	345	1+
314.76887	1070	1+
318.43420	1194	
321.17353	1882	
323.07692	421	
324.03956	1289	
329.29945	323	
331.70798	289	
335.24235	268	
340.87085	913	2+
342.56735	1525	1+
347.23428	1362	
368.29498	697	
376.79304	760	
383.86762	852	
390.77584	1091	2+
392.80187	404	1+
394.75047	3017	
399.83390	662	
402.34692	739	
406.25217	1009	
409.77426	1638	1+
433.28498	602	
443.35550	297	
570.84154	267	
619.04723	399	
END IONS

###FS:    #m/z: 468.9370 #charge-128
###MaxRes:#m/z:   0.0000 #charge-128
###MS: 522/
###MSMS: 524/
BEGIN IONS
TITLE= Cmpd 327, +MSn(468.9370), 8.1 min
PEPMASS=468.93700	10168

190.70238	362	
240.65053	969	
305.04302	1334	
337.03936	261	1+
349.82009	1581	1+
351.68173	2834	
359.48267	269	
365.29490	652	
369.25468	529	
373.09732	619	
375.06516	422	
378.85058	1422	
380.26227	812	
390.91775	1341	1+
398.13985	637	
400.23658	344	
404.27465	4613	2+
412.89001	582	
419.48841	1458	2+
423.98918	2249	1+
430.83459	1109	1+
435.25357	1604	
447.33038	831	1+
449.02677	2609	
450.66354	4238	1+
452.27289	1872	
458.73125	684	
471.01975	292	
487.30070	422	
501.38783	772	
524.63343	274	
570.43443	859	
END IONS

###FS:    #m/z: 682.6827 #charge-128
###MaxRes:#m/z:   0.0000 #charge-128
###MS: 525/
###MSMS: 526/
BEGIN IONS
TITLE= Cmpd 328, +MSn(682.6827), 8.1 min
PEPMASS=682.68270	15639

379.24712	504	
423.09479	1187	
555.87900	380	
584.04007	1442	
591.28308	1157	1+
597.43473	1060	
609.63242	599	
634.12981	1119	
658.64543	262	
660.89590	387	
662.78795	686	1+
664.67392	1217	
685.60628	370	
704.03908	437	
END IONS

###FS:    #m/z: 827.4054 #charge-128
###MaxRes:#m/z:   0.0000 #charge-128
###MS: 525/
###MSMS: 527/
BEGIN IONS
TITLE= Cmpd 329, +MSn(827.4054), 8.1 min
PEPMASS=827.40539	14415

689.90305	632	
691.83537	784	
708.90086	467	
736.07293	257	
737.70042	279	
755.04652	512	
757.49301	834	
781.17790	942	
804.43860	817	
807.43902	889	
END IONS

###FS:    #m/z: 421.0737 #charge-128
###MaxRes:#m/z:   0.0000 #charge-128
###MS: 528/
###MSMS: 529/
BEGIN IONS
TITLE= Cmpd 330, +MSn(420.5890), 8.2 min
PEPMASS=421.07368	11453

120.73794	1089	
126.87210	1779	
149.22931	1374	
170.63223	574	
233.89663	863	
263.46111	325	
272.69679	594	
273.65053	2218	1+
277.96380	276	
288.83455	657	
290.89161	1087	
292.77405	872	
300.95282	3232	
302.31339	3704	2+
302.85281	3538	1+
308.64770	368	
310.44010	1709	
316.63522	518	
317.44257	1294	
321.83561	850	
323.19792	404	
327.83335	1607	2+
330.89270	1300	1+
347.27487	1430	2+
349.03374	1047	
350.66431	604	
352.01915	406	
356.19186	1205	1+
369.23897	1204	
374.83884	1194	
377.82076	350	2+
383.38967	514	
384.79145	518	
396.23778	339	
397.93550	5975	1+
400.75112	2519	2+
402.00459	1772	1+
403.66576	513	
406.30186	587	
411.85352	509	
414.09868	357	
422.43206	1362	
431.23558	419	
436.05822	408	
439.27242	759	1+
445.03735	687	
453.03188	327	
645.75577	317	
END IONS

###FS:    #m/z: 574.6400 #charge-128
###MaxRes:#m/z:   0.0000 #charge-128
###MS: 528/
###MSMS: 530/
BEGIN IONS
TITLE= Cmpd 331, +MSn(574.6400), 8.2 min
PEPMASS=574.63996	5087

329.11008	939	
398.83333	522	
454.72023	957	
455.96447	324	
457.87630	1912	
466.04251	2637	
470.83145	802	
475.92191	869	1+
477.96157	702	
482.60373	392	
483.69529	487	
484.80134	1361	1+
487.76683	694	
501.67107	1117	
503.25014	1144	
505.04887	621	1+
513.83576	624	
521.63246	337	
528.69170	664	
530.84533	1401	1+
534.44231	287	
540.12087	637	
543.44188	319	
545.08783	574	
553.64202	1724	
555.97317	1674	1+
557.45887	2484	
564.44060	1054	
570.83264	282	
585.90515	622	
597.49331	907	
629.23614	272	
888.12292	657	
971.23350	514	
1026.23125	297	
END IONS

###FS:    #m/z: 519.9068 #charge-128
###MaxRes:#m/z:   0.0000 #charge-128
###MS: 531/
###MSMS: 532/
BEGIN IONS
TITLE= Cmpd 332, +MSn(519.9068), 8.2 min
PEPMASS=519.90682	10789

298.65981	932	
331.58125	580	
335.03922	369	
375.09064	337	
383.08103	464	
384.43405	644	
387.11612	387	
397.47973	299	
404.07436	272	
412.77068	347	1+
421.83619	459	
426.57188	440	
427.85512	871	1+
429.90328	1599	1+
434.88986	925	
444.83949	252	
447.31694	528	
449.03347	435	
456.64902	367	
458.52453	297	
460.00360	1127	
466.85000	687	
471.00727	902	
473.03244	678	
474.53596	1251	
474.87645	2065	1+
478.23707	810	
479.69801	1744	2+
480.97600	585	
483.00847	705	
499.62632	619	
500.98525	1218	
501.96447	2503	1+
504.69825	507	
507.97720	2633	1+
509.70166	1706	
518.76353	834	1+
521.06320	400	
530.50617	1774	
535.84096	1383	
543.08635	460	
756.89947	549	
898.43820	964	
END IONS

###FS:    #m/z: 844.3184 #charge-128
###MaxRes:#m/z:   0.0000 #charge-128
###MS: 531/
###MSMS: 533/
BEGIN IONS
TITLE= Cmpd 333, +MSn(844.3184), 8.2 min
PEPMASS=844.31844	3933

682.23431	682	
688.91571	394	
702.03413	837	
736.24444	1159	
754.45052	287	
823.04884	1892	
859.36501	1264	
1500.05809	369	
END IONS

###FS:    #m/z: 437.0650 #charge-128
###MaxRes:#m/z:   0.0000 #charge-128
###MS: 534/
###MSMS: 535/
BEGIN IONS
TITLE= Cmpd 334, +MSn(437.0650), 8.3 min
PEPMASS=437.06497	9077

236.64202	789	
260.25251	546	
277.48138	253	
285.03672	306	
292.89732	554	
302.97035	871	1+
304.83612	524	
307.51307	705	
315.03168	356	
316.66372	301	
317.89582	2106	
318.85945	2706	1+
332.83472	357	
336.28412	439	
338.00000	327	
341.11850	442	
346.76432	2550	1+
359.06436	619	
364.89720	529	
368.75206	209	1+
374.04898	858	
374.89412	1969	1+
391.89723	918	
393.01535	2799	
394.30414	1691	
395.64585	449	
397.29983	997	
400.83712	1547	
411.45365	567	
414.26524	3739	1+
417.51591	834	
418.60890	2234	1+
420.81537	1557	
424.84129	1239	
427.52955	388	
434.71944	974	
438.32899	3209	2+
441.74025	1460	
444.01068	1526	
449.28632	449	
450.44571	1012	
481.50332	682	
556.63295	762	
END IONS

###FS:    #m/z: 526.9163 #charge-128
###MaxRes:#m/z:   0.0000 #charge-128
###MS: 534/
###MSMS: 536/
BEGIN IONS
TITLE= Cmpd 335, +MSn(526.9163), 8.3 min
PEPMASS=526.91633	10776

215.48722	257	
266.70043	542	
297.23609	807	
323.58864	747	
378.83526	257	
381.83421	829	1+
388.83355	382	
394.04018	552	
398.44973	872	
406.43808	774	
408.30159	2178	2+
428.78587	623	1+
436.94366	2448	2+
448.67328	367	
450.31955	386	2+
451.67349	699	
453.13226	619	
457.44076	572	
460.04444	562	
463.31564	839	
471.78475	868	1+
479.35708	1176	1+
481.83750	607	
483.96879	584	
488.70167	794	
489.95181	1172	
502.63153	562	
504.89876	653	1+
506.63780	329	
507.04793	1126	1+
508.68643	5663	1+
516.24888	1952	
518.52013	1274	
519.80000	372	
528.15652	989	1+
533.08801	682	
560.33547	487	
567.26529	877	
694.83869	1152	
774.28115	439	
862.15393	284	
882.69435	434	
END IONS

###FS:    #m/z: 474.7123 #charge-128
###MaxRes:#m/z:   0.0000 #charge-128
###MS: 537/
###MSMS: 538/
BEGIN IONS
TITLE= Cmpd 336, +MSn(474.7123), 8.3 min
PEPMASS=474.71233	8427

188.83762	812	
311.09383	379	
314.32279	334	
329.04150	1937	
336.87550	2528	
341.90430	383	
343.83987	641	1+
352.40150	264	
354.79618	357	
355.96818	1036	
356.95786	1711	1+
358.48782	1219	2+
372.89820	655	
376.52600	1089	1+
383.78627	529	
384.89359	1256	
386.28726	360	
393.93125	357	
396.61754	1037	1+
400.84897	559	
401.76823	1169	
405.88665	512	
409.75210	822	1+
413.86487	483	1+
429.89247	352	
435.94568	759	
437.90351	1194	1+
439.87401	766	
443.88010	1111	
444.83185	2482	
449.19960	1409	2+
449.73650	1338	1+
453.90943	377	
454.89476	2016	2+
456.47532	3387	2+
457.94734	775	1+
461.65468	1850	1+
474.23720	372	
476.69314	4534	2+
488.25901	683	
493.23391	431	
499.03054	344	
518.34441	478	
524.04474	1859	
654.89156	847	
657.68566	637	
666.69861	552	
END IONS

###FS:    #m/z: 769.8415 #charge-128
###MaxRes:#m/z:   0.0000 #charge-128
###MS: 537/
###MSMS: 539/
BEGIN IONS
TITLE= Cmpd 337, +MSn(769.8416), 8.3 min
PEPMASS=769.84155	7740

568.29648	272	
607.03529	437	
628.74859	1178	1+
647.43073	697	
664.64447	834	
672.84491	1157	
678.81310	961	1+
693.90845	497	
698.65021	374	
732.65495	347	
734.86649	794	1+
748.29435	1174	
749.83361	624	
752.75761	1134	
755.64567	294	
801.47864	277	
1137.83855	844	
1225.43975	927	
END IONS

###FS:    #m/z: 627.8039 #charge-128
###MaxRes:#m/z:   0.0000 #charge-128
###MS: 540/
###MSMS: 541/
BEGIN IONS
TITLE= Cmpd 338, +MSn(627.8039), 8.3 min
PEPMASS=627.80387	13001

245.03239	796	
370.24160	1092	
508.93573	1632	1+
511.88852	270	
524.06182	331	
524.75587	1115	
527.63912	1255	1+
528.48540	1987	2+
536.36474	603	
536.96476	1815	1+
538.64941	945	1+
545.20076	298	
550.44163	675	
556.23774	434	
556.82919	1054	
560.43666	937	
568.63766	1252	
572.44384	1428	
574.23897	1238	
587.83458	1099	
589.67973	684	
603.23337	1408	
606.44995	827	
608.83346	704	
618.03391	544	
631.32544	1208	
638.23342	324	
655.89682	1142	
688.64444	639	
783.03181	950	
801.33384	528	
840.85814	327	
END IONS

###FS:    #m/z: 639.7156 #charge-128
###MaxRes:#m/z:   0.0000 #charge-128
###MS: 540/
###MSMS: 542/
BEGIN IONS
TITLE= Cmpd 339, +MSn(639.7156), 8.3 min
PEPMASS=639.71564	15892

196.63917	687	
265.23410	399	
272.89351	332	
283.17411	269	
313.83339	529	
330.03208	1382	
405.64776	307	
406.83711	1259	
408.28968	429	
424.44158	417	
449.26226	584	
506.83353	439	
509.92542	407	
515.03462	672	
519.63448	312	
521.81588	1066	1+
535.80526	259	
540.62682	1282	
542.49839	297	
547.54867	362	
549.84172	369	
558.58003	921	1+
563.48378	674	
579.68769	507	
584.03168	3289	
603.73861	517	
610.75356	1013	1+
618.79305	1161	1+
620.17197	1324	
620.84471	3140	1+
644.25756	1102	
668.67813	449	
679.85461	939	
END IONS

###FS:    #m/z: 715.8684 #charge-128
###MaxRes:#m/z:   0.0000 #charge-128
###MS: 543/
###MSMS: 544/
BEGIN IONS
TITLE= Cmpd 340, +MSn(715.8683), 8.4 min
PEPMASS=715.86837	11423

533.70000	404	
565.82177	949	
576.30085	814	
592.70625	307	
597.99694	322	
599.32682	922	
604.44037	540	
610.76413	604	
616.60543	923	
624.80919	771	1+
627.26630	1103	1+
652.67339	383	
656.09951	1307	
662.04072	602	
678.83395	269	
679.43225	857	
689.91123	614	
696.21191	709	
718.06137	411	
897.32319	1129	
END IONS

###FS:    #m/z: 873.1520 #charge-128
###MaxRes:#m/z:   0.0000 #charge-128
###MS: 543/
###MSMS: 545/
BEGIN IONS
TITLE= Cmpd 341, +MSn(873.1520), 8.4 min
PEPMASS=873.15198	4136

741.64161	882	
754.62292	694	
764.64270	1562	
766.03195	609	
769.82417	1259	
781.28626	537	
782.83675	1004	
795.70275	827	
811.08416	382	
814.11709	274	
852.92333	981	1+
854.64871	264	
873.65076	294	
893.68142	412	
END IONS

###FS:    #m/z: 756.5227 #charge-128
###MaxRes:#m/z:   0.0000 #charge-128
###MS: 546/
###MSMS: 547/
BEGIN IONS
TITLE= Cmpd 342, +MSn(756.5228), 8.4 min
PEPMASS=756.52275	6349

573.24498	1569	
574.84053	886	
661.63469	842	
665.63279	479	
678.73042	478	
694.72711	579	
698.43943	534	
700.89930	422	
704.05418	1656	
719.46945	1763	1+
737.79778	2262	1+
751.09438	750	
END IONS

###FS:    #m/z: 801.3641 #charge-128
###MaxRes:#m/z:   0.0000 #charge-128
###MS: 546/
###MSMS: 548/
BEGIN IONS
TITLE= Cmpd 343, +MSn(801.3641), 8.4 min
PEPMASS=801.36410	10313

446.89052	527	
614.63497	492	
619.89122	512	
622.92431	294	
710.68932	436	1+
720.82376	1172	
728.83141	487	
737.63194	1289	
765.63992	409	
769.13448	979	
772.59363	547	
784.74620	894	
786.21288	2419	
788.11242	647	
807.02024	382	
824.70480	667	
END IONS

###FS:    #m/z: 454.2305 #charge-128
###MaxRes:#m/z:   0.0000 #charge-128
###MS: 549/
###MSMS: 550/
BEGIN IONS
TITLE= Cmpd 344, +MSn(454.2305), 8.5 min
PEPMASS=454.23052	3165

128.85849	664	
142.88492	264	
228.89329	760	
257.61563	489	
262.70183	469	
270.03325	679	
274.83723	797	
280.24097	750	
290.63444	722	
304.70334	579	
314.95683	267	1+
320.78896	993	
322.96889	342	
334.30689	403	
334.98906	7481	1+
354.22638	1044	
356.70624	1637	
364.46455	655	
368.83377	379	
378.03447	909	
381.83887	257	
399.47127	586	
408.91648	692	
410.83608	318	
412.31204	428	
414.23186	1191	1+
418.82443	275	1+
421.09602	449	
423.90060	396	
425.19347	1285	1+
432.21718	2083	2+
433.70155	531	
434.80602	1371	
436.21051	1580	
436.85527	1593	1+
444.50499	529	
453.74745	1492	
455.08881	504	
463.43037	391	
465.29381	1244	
581.85156	887	
658.64510	444	
793.63129	672	
END IONS

###FS:    #m/z: 572.0239 #charge-128
###MaxRes:#m/z:   0.0000 #charge-128
###MS: 549/
###MSMS: 551/
BEGIN IONS
TITLE= Cmpd 345, +MSn(572.0239), 8.5 min
PEPMASS=572.02394	10536

268.91694	252	
281.89778	1277	
423.85121	734	1+
447.31599	544	
451.73794	961	1+
456.28702	614	
457.89063	532	
472.48856	1569	2+
477.46212	2304	
479.24959	357	
481.84888	1686	1+
493.83264	282	
499.89213	494	
504.04601	974	
508.20086	484	
520.66724	1492	
525.27129	1672	
535.11501	3221	1+
544.10520	702	
550.46119	1499	1+
552.14240	932	
552.85523	2999	
554.11982	269	
554.77260	646	1+
557.95255	1752	
560.03145	402	
582.87718	489	
584.43238	457	
589.98393	564	1+
600.83912	1184	
746.47006	349	
769.43856	1679	
END IONS

###FS:    #m/z: 418.9837 #charge-128
###MaxRes:#m/z:   0.0000 #charge-128
###MS: 552/
###MSMS: 553/
BEGIN IONS
TITLE= Cmpd 346, +MSn(418.6552), 8.5 min
PEPMASS=418.98369	8489

126.66196	413	
127.92508	591	
148.84812	3545	
176.84338	991	
237.84575	347	
244.89332	968	
248.83519	582	
255.77309	624	
271.78543	667	1+
274.67334	2562	1+
284.98558	1609	
292.71576	683	
298.93800	1263	
300.90010	6365	1+
319.02141	799	
320.83957	466	
322.43068	287	
328.88277	3016	
332.93550	668	2+
344.74814	1557	
348.31559	708	
350.29648	272	
351.99010	532	1+
356.25153	1812	
359.43854	1612	
364.84350	294	
366.81233	350	
369.10594	1205	
372.89013	604	
380.72814	3226	2+
382.86894	956	1+
396.62313	2227	1+
398.09134	1906	
398.90282	8754	1+
401.78544	3566	
403.11806	402	
414.68982	663	1+
415.69738	272	2+
417.63361	824	
419.76767	1845	1+
427.87638	367	
430.82568	2037	1+
434.72101	547	
585.08077	512	
END IONS

###FS:    #m/z: 922.7246 #charge-128
###MaxRes:#m/z:   0.0000 #charge-128
###MS: 552/
###MSMS: 554/
BEGIN IONS
TITLE= Cmpd 347, +MSn(922.7245), 8.5 min
PEPMASS=922.72457	7937

593.48693	922	
600.43689	252	
812.29210	579	
817.28754	402	
826.99804	1519	
848.88115	759	
853.24007	492	
865.03892	2132	
876.83125	587	
879.82545	2072	
905.03538	1084	
END IONS

###FS:    #m/z: 657.9235 #charge-128
###MaxRes:#m/z:   0.0000 #charge-128
###MS: 555/
###MSMS: 556/
BEGIN IONS
TITLE= Cmpd 348, +MSn(657.9235), 8.6 min
PEPMASS=657.92348	9673

403.92528	1655	
479.63746	282	
497.09598	464	
517.23509	589	
524.84531	648	
527.03340	913	
539.03218	365	
547.94050	517	
549.60293	904	
555.13066	375	
559.66032	519	
566.90006	491	1+
571.13868	692	
585.03286	295	
588.10011	1087	
607.43936	417	1+
611.72159	290	
612.30294	840	
617.50251	622	
619.19061	1097	1+
625.48681	663	
629.91011	686	
639.01290	1732	
639.76349	5518	1+
679.48308	737	
684.03217	622	
694.08692	305	
END IONS

###FS:    #m/z: 708.6350 #charge-128
###MaxRes:#m/z:   0.0000 #charge-128
###MS: 555/
###MSMS: 557/
BEGIN IONS
TITLE= Cmpd 349, +MSn(708.6350), 8.6 min
PEPMASS=708.63503	8926

531.30464	304	
574.76021	604	
591.83434	826	1+
608.82997	573	1+
612.68675	879	
617.02367	726	1+
618.86766	627	
635.04284	557	
643.83723	817	
648.29246	1176	1+
653.71958	794	
663.85359	1269	
670.88616	822	
674.69949	572	
678.64984	512	
682.89130	402	
687.43358	1259	
689.91449	959	
691.83366	437	
703.03135	757	
741.81050	432	
END IONS

###FS:    #m/z: 590.6234 #charge-128
###MaxRes:#m/z:   0.0000 #charge-128
###MS: 558/
###MSMS: 559/
BEGIN IONS
TITLE= Cmpd 350, +MSn(590.6234), 8.6 min
PEPMASS=590.62337	12564

358.00147	697	
379.43300	614	
395.77701	462	
442.83611	354	
450.83773	314	
453.03199	1363	
469.80441	826	
471.93054	2076	1+
476.13258	785	
481.23213	534	
492.81998	1025	1+
499.15602	2549	
514.25031	2026	1+
521.08160	304	
528.78870	284	
534.62581	1029	
536.07850	1187	
538.92724	1135	
542.89541	307	
546.43887	257	
552.97636	843	
555.83826	455	1+
568.76570	1121	1+
571.81449	547	
572.87314	1759	1+
579.30079	882	
592.07126	1299	1+
631.83141	322	
645.63720	594	
1008.57554	287	
END IONS

###FS:    #m/z: 716.2071 #charge-128
###MaxRes:#m/z:   0.0000 #charge-128
###MS: 558/
###MSMS: 560/
BEGIN IONS
TITLE= Cmpd 351, +MSn(716.2072), 8.6 min
PEPMASS=716.20713	8625

571.24186	289	
578.83178	1027	
580.76319	828	1+
582.75982	489	1+
594.63281	552	
596.26377	512	
599.65372	379	
603.03872	1287	
607.83849	424	
617.90807	927	
620.10129	537	
625.02764	877	
627.16271	384	
639.25562	639	
644.23408	692	
648.37102	2349	
652.88865	1052	
680.92458	1564	1+
683.63502	1739	
695.72823	1029	1+
697.83854	1244	
699.23785	1789	
715.83553	324	
750.30503	614	
END IONS

###FS:    #m/z: 691.7946 #charge-128
###MaxRes:#m/z:   0.0000 #charge-128
###MS: 561/
###MSMS: 562/
BEGIN IONS
TITLE= Cmpd 352, +MSn(691.7946), 8.7 min
PEPMASS=691.79464	9704

323.03444	671	
548.89948	674	
554.43465	1147	
558.95645	370	
591.68726	574	
599.90501	979	
603.09974	674	
619.81442	599	
632.83186	529	
643.04030	546	
643.59175	572	
652.66632	620	1+
654.92272	1695	1+
671.28257	897	
674.89760	796	1+
699.85625	492	
709.43678	372	
940.65297	317	
1007.87436	408	
END IONS

###FS:    #m/z: 966.4675 #charge-128
###MaxRes:#m/z:   0.0000 #charge-128
###MS: 561/
###MSMS: 563/
BEGIN IONS
TITLE= Cmpd 353, +MSn(966.4675), 8.7 min
PEPMASS=966.46752	3314

840.72521	452	
883.24645	1424	
896.68333	956	1+
927.79157	2039	1+
930.27120	314	
933.90679	424	
938.51013	674	
945.06253	694	
948.78521	554	1+
953.00809	1099	
1333.43465	547	
END IONS

###FS:    #m/z: 483.9017 #charge-128
###MaxRes:#m/z:   0.0000 #charge-128
###MS: 564/
###MSMS: 565/
BEGIN IONS
TITLE= Cmpd 354, +MSn(483.9017), 8.7 min
PEPMASS=483.90170	10332

137.03207	687	
305.05551	350	
338.88981	629	
361.92026	282	
364.93555	3201	
369.83815	778	
371.83919	907	
390.35312	539	
392.10754	1501	1+
411.18839	1962	1+
412.29220	1503	2+
413.91872	260	
414.43408	2396	1+
423.20372	605	2+
424.33751	1899	
426.30239	314	
429.30043	937	
434.50778	509	
437.90311	3409	
439.38597	1223	1+
441.91213	527	
447.50055	897	
448.87841	1247	1+
454.64762	1798	
461.39808	309	
463.00609	1702	1+
464.90504	4209	
466.65359	372	
467.34147	2340	1+
475.23485	774	
482.04084	304	
483.45202	299	
484.16789	1844	
486.47303	585	
507.23370	476	
812.64218	444	
END IONS

###FS:    #m/z: 812.4478 #charge-128
###MaxRes:#m/z:   0.0000 #charge-128
###MS: 564/
###MSMS: 566/
BEGIN IONS
TITLE= Cmpd 355, +MSn(812.4478), 8.7 min
PEPMASS=812.44783	3050

324.97656	736	1+
498.64132	704	
568.08419	1224	
586.08659	504	
648.20370	1046	1+
653.25018	1426	1+
706.90201	1369	
709.70094	427	
713.27079	1342	
713.84580	2409	1+
738.94910	454	
746.12011	1254	
750.83703	584	
758.50759	502	
772.03684	419	1+
774.92409	564	
777.03017	349	
795.31165	1787	
797.07821	502	
816.63235	737	
820.23927	417	
893.23470	262	
END IONS

###FS:    #m/z: 705.2049 #charge-128
###MaxRes:#m/z:   0.0000 #charge-128
###MS: 567/
###MSMS: 568/
BEGIN IONS
TITLE= Cmpd 356, +MSn(705.2049), 8.8 min
PEPMASS=705.20490	10053

348.70235	972	
437.03099	409	
506.50917	514	
543.10127	322	
562.19395	417	
572.00621	312	
587.83002	385	
599.68162	398	
606.83091	383	
608.83074	413	
614.68566	365	
628.83631	1597	
630.84823	1267	
634.63171	484	
642.07244	661	
651.69686	305	
660.14608	718	
662.23732	872	
666.87859	1646	1+
668.70228	812	
673.43105	419	
681.63182	424	
684.63350	880	
685.76189	1487	1+
698.03628	1087	
707.73981	1382	
713.11319	635	
714.43753	949	
734.03571	431	
739.43056	632	
END IONS

###FS:    #m/z: 764.0461 #charge-128
###MaxRes:#m/z:   0.0000 #charge-128
###MS: 567/
###MSMS: 569/
BEGIN IONS
TITLE= Cmpd 357, +MSn(764.0461), 8.8 min
PEPMASS=764.04614	9008

366.03091	1129	
528.86847	402	
584.63337	819	
603.84318	549	1+
646.88126	987	
666.70014	837	
667.27072	337	
672.90197	497	
675.03714	592	
680.35231	1597	
688.45971	1542	
690.45750	1149	
718.53793	3004	1+
733.43760	2579	
735.22822	1604	
743.63233	1207	
744.87613	912	
746.99629	529	
753.24153	2929	
END IONS

###FS:    #m/z: 474.2577 #charge-128
###MaxRes:#m/z:   0.0000 #charge-128
###MS: 570/
###MSMS: 571/
BEGIN IONS
TITLE= Cmpd 358, +MSn(474.2577), 8.8 min
PEPMASS=474.25772	4105

186.83228	604	
206.84848	397	
217.49472	324	
228.90063	642	
267.69327	919	
288.50588	473	
295.03114	764	
311.90206	559	
324.97543	307	
329.00000	1257	
330.25256	339	
332.03451	1186	
339.89331	864	
343.06286	315	
344.90988	1359	1+
355.78030	1941	1+
357.89614	314	
358.83673	710	
367.84576	854	
370.83688	1055	
378.79671	299	
384.55820	238	2+
393.99564	411	1+
397.66720	881	2+
400.85189	559	
407.28903	251	
416.03464	805	
420.08611	747	
421.09696	1682	
427.91332	519	
431.85632	349	
434.55537	720	2+
437.81574	793	
439.03174	968	1+
452.48881	527	
454.13665	2757	1+
456.97028	1150	
457.97159	2986	1+
463.77520	1880	1+
479.68842	1191	
493.43115	1208	
498.44380	425	
650.90189	2155	
END IONS

###FS:    #m/z: 1000.5374 #charge-128
###MaxRes:#m/z:   0.0000 #charge-128
###MS: 570/
###MSMS: 572/
BEGIN IONS
TITLE= Cmpd 359, +MSn(1000.5374), 8.8 min
PEPMASS=1000.53743	10042

854.63125	324	
860.89761	419	
907.83378	647	
914.73602	642	
935.24359	1479	
942.05186	904	
946.04866	1367	
973.25353	484	
974.78414	1567	
981.23478	592	
983.26982	707	
990.45564	489	
END IONS

###FS:    #m/z: 745.4755 #charge-128
###MaxRes:#m/z:   0.0000 #charge-128
###MS: 573/
###MSMS: 574/
BEGIN IONS
TITLE= Cmpd 360, +MSn(745.4755), 8.8 min
PEPMASS=745.47552	10717

220.77629	751	
535.96525	1460	1+
612.68348	450	
625.91650	2353	1+
629.03327	473	
645.84105	982	
649.08702	637	
654.99182	2740	1+
668.03284	280	
684.23945	3022	
701.03727	544	
719.03421	252	
723.70826	564	
726.68575	2823	1+
748.25865	1382	
758.95892	2139	
1330.48630	284	
END IONS

###FS:    #m/z: 891.7985 #charge-128
###MaxRes:#m/z:   0.0000 #charge-128
###MS: 573/
###MSMS: 575/
BEGIN IONS
TITLE= Cmpd 361, +MSn(891.7985), 8.9 min
PEPMASS=891.79850	13318

671.85141	257	
793.91645	439	
798.91772	289	
800.49869	454	
802.01063	1114	
811.84328	332	
813.09702	304	
841.50715	1634	
863.49408	1929	
869.54409	903	1+
873.98865	664	1+
896.33276	622	
1575.51433	359	
END IONS

###FS:    #m/z: 853.3089 #charge-128
###MaxRes:#m/z:   0.0000 #charge-128
###MS: 576/
###MSMS: 577/
BEGIN IONS
TITLE= Cmpd 362, +MSn(853.3089), 8.9 min
PEPMASS=853.30890	4123

658.98698	359	
697.85421	302	
710.83115	271	
718.84127	997	
738.36178	254	
750.01898	1538	
756.23262	856	
762.02320	1216	1+
764.70639	448	
796.84521	678	1+
817.44006	592	
830.25606	856	
831.86931	796	1+
834.64421	791	
838.67495	319	
960.49400	256	
END IONS

###FS:    #m/z: 906.9314 #charge-128
###MaxRes:#m/z:   0.0000 #charge-128
###MS: 576/
###MSMS: 578/
BEGIN IONS
TITLE= Cmpd 363, +MSn(906.9315), 8.9 min
PEPMASS=906.93144	2727

692.84220	3587	
774.84350	387	
779.40872	329	
785.78786	387	
815.31715	1004	
817.48195	729	
835.50194	799	
852.52446	1244	
860.89666	767	
870.10497	344	
879.23989	589	
881.02708	774	
888.82170	1953	1+
928.91337	284	
999.83804	589	
END IONS

###FS:    #m/z: 421.0673 #charge-128
###MaxRes:#m/z:   0.0000 #charge-128
###MS: 579/
###MSMS: 580/
BEGIN IONS
TITLE= Cmpd 364, +MSn(421.0673), 8.9 min
PEPMASS=421.06730	10099

126.86594	669	
203.63608	259	
228.25803	394	
236.83617	1934	
262.42355	1327	
270.71057	272	
272.15121	590	1+
273.69669	4337	1+
288.71522	389	
300.83666	303	
301.91581	4212	
302.91343	17640	1+
318.95747	622	
321.24498	2135	2+
323.14572	2639	2+
323.62193	1743	1+
327.88954	1003	
330.05940	293	
330.97651	4611	
339.09096	432	
346.93087	479	
350.48058	1175	
355.25005	1449	
357.78869	534	
375.32527	634	2+
377.30696	763	
383.68676	490	
387.68764	510	
390.03387	260	
394.52557	2247	
401.04647	884	
401.70514	7031	1+
406.83306	414	
409.70734	427	
411.02981	2916	
413.14259	452	
431.68479	1336	1+
440.17867	779	
443.76491	396	1+
448.04715	596	
512.69771	464	
616.84103	743	
692.95355	1147	
END IONS

###FS:    #m/z: 750.0164 #charge-128
###MaxRes:#m/z:   0.0000 #charge-128
###MS: 579/
###MSMS: 581/
BEGIN IONS
TITLE= Cmpd 365, +MSn(750.0164), 8.9 min
PEPMASS=750.01642	1652

603.02083	344	
628.03811	432	
630.99913	368	1+
634.70761	1179	
640.03395	472	
650.70981	459	
658.18998	1316	1+
676.43204	367	
679.33141	822	
690.07442	3161	1+
701.23006	407	
706.50597	304	
709.31894	292	
711.03423	339	
712.93513	1635	2+
715.92701	609	
717.67778	269	
724.93290	509	
728.85650	2898	1+
731.76108	2551	1+
751.95408	302	
782.23968	2169	
1222.43314	287	
END IONS

###FS:    #m/z: 406.0951 #charge-128
###MaxRes:#m/z:   0.0000 #charge-128
###MS: 582/
###MSMS: 583/
BEGIN IONS
TITLE= Cmpd 366, +MSn(406.0951), 9.0 min
PEPMASS=406.09506	5385

115.69597	1002	
168.83590	1139	
202.77204	751	1+
207.76907	2178	1+
214.51017	444	
241.69111	772	
248.08720	627	
251.57090	948	1+
256.89073	834	
258.49203	274	
269.08571	464	
270.84042	1038	2+
272.75614	352	
275.27260	776	2+
282.28343	437	
285.68819	1202	
286.83382	9208	1+
288.91045	12538	1+
292.85840	847	
298.84025	394	
302.00892	257	
302.77750	2737	
304.03665	427	
305.32336	704	
307.03784	1347	
307.87415	2399	1+
310.01900	1317	
311.38527	619	1+
314.85104	3834	
316.89273	4026	1+
319.26421	892	
330.49446	657	
334.91655	412	
335.65678	1432	
337.03810	707	
341.24297	544	
355.49610	967	
357.16141	1764	2+
360.71916	684	
364.47144	759	
366.84508	443	1+
368.95433	2111	1+
369.88422	1389	2+
371.82461	409	
378.03119	952	
381.03097	382	
384.35592	1751	2+
387.05922	3301	1+
388.88939	2154	2+
391.05088	632	
391.84161	1294	
396.32559	1497	
405.81684	1894	1+
409.27406	387	
410.45121	2437	
412.85629	834	
420.43253	972	
422.69208	377	
622.45861	882	
669.43146	359	
END IONS

###FS:    #m/z: 419.0440 #charge-128
###MaxRes:#m/z:   0.0000 #charge-128
###MS: 582/
###MSMS: 584/
BEGIN IONS
TITLE= Cmpd 367, +MSn(419.0439), 9.0 min
PEPMASS=419.04396	12027

126.87964	1284	
145.04348	252	
220.03337	829	
254.28792	552	
257.64198	404	
266.41725	339	
273.87287	954	
275.13064	909	
283.29100	1034	
288.89469	1994	
290.96690	317	
293.06225	2316	2+
300.90425	9897	1+
311.04755	1349	
313.04767	777	
314.96558	1694	1+
316.85507	1546	1+
318.71533	1793	1+
320.86301	3379	
322.43021	1374	2+
328.89773	2128	1+
333.73574	424	2+
337.97316	1342	
340.10261	989	1+
342.78487	1588	1+
347.64127	1984	
353.33327	419	1+
357.68452	362	
359.21740	2383	1+
363.36955	846	1+
364.99863	774	
371.44200	1334	
372.92258	1826	1+
376.10579	479	
377.43919	2009	
378.82679	1037	
381.89258	1611	1+
389.70285	859	
391.63095	939	
398.84359	1288	1+
400.96394	2364	
403.08367	449	
405.47353	1483	1+
406.88912	839	
408.29253	429	
420.08549	1263	2+
421.94395	339	
425.24122	572	
436.45273	402	
447.43212	409	
478.66655	427	
562.90146	399	
687.83175	547	
721.24890	399	
END IONS

###FS:    #m/z: 420.9629 #charge-128
###MaxRes:#m/z:   0.0000 #charge-128
###MS: 585/
###MSMS: 586/
BEGIN IONS
TITLE= Cmpd 368, +MSn(420.9629), 9.0 min
PEPMASS=420.96289	4181

126.82080	1667	1+
148.83920	1201	
185.83453	1267	
218.49402	441	
221.83316	649	
233.04348	549	
243.83629	1259	
245.27683	533	2+
258.90445	908	
260.64121	289	
272.85709	1776	1+
275.88645	981	
278.04279	678	2+
284.83683	288	
286.67048	602	
288.29743	800	
290.86270	1029	
301.96644	1336	
302.88611	15922	1+
304.84810	5398	1+
306.91116	478	
316.87221	807	
318.24211	1488	
320.29481	648	1+
321.47249	287	
322.14185	816	1+
324.53220	612	2+
325.73574	2872	2+
327.63556	799	1+
329.92930	1198	
330.89750	3192	1+
339.88000	1312	
341.69250	797	
345.44966	472	
347.83540	1144	
349.44556	972	1+
356.86523	2125	1+
362.85807	847	
368.18522	376	
369.84114	1397	
373.87104	473	
376.98597	2104	2+
379.84033	1425	
385.28487	1742	1+
392.66357	429	
400.08933	861	2+
401.81929	2509	2+
403.07943	3664	1+
408.82366	720	
418.24101	1339	
421.04587	1003	
433.63404	978	
438.47052	669	
553.24279	526	
694.24634	1279	
723.82590	904	
END IONS

###FS:    #m/z: 474.9359 #charge-128
###MaxRes:#m/z:   0.0000 #charge-128
###MS: 585/
###MSMS: 587/
BEGIN IONS
TITLE= Cmpd 369, +MSn(474.9359), 9.0 min
PEPMASS=474.93585	4219

147.23187	439	
225.85863	301	1+
247.71184	307	
263.83385	319	
285.95146	1217	
317.22080	537	
331.06974	464	
331.82974	1502	
337.09366	302	
341.85195	424	
342.83934	1399	1+
356.04521	477	
356.86593	3752	1+
360.35665	524	
372.27068	432	
376.93788	1034	
378.35914	1124	2+
379.87087	1476	1+
380.90569	1484	2+
383.53090	449	
384.80572	2308	1+
388.09735	934	
395.09802	392	
403.35421	522	
420.24426	867	
428.69482	724	
432.64131	952	
437.66217	369	
446.77588	474	
448.66699	1024	
454.76066	2833	1+
456.39001	2439	1+
464.73641	1384	2+
475.40004	471	1+
482.91399	1202	
484.63388	304	
501.30238	362	
END IONS

###FS:    #m/z: 733.1703 #charge-128
###MaxRes:#m/z:   0.0000 #charge-128
###MS: 588/
###MSMS: 589/
BEGIN IONS
TITLE= Cmpd 370, +MSn(733.1703), 9.1 min
PEPMASS=733.17029	11623

437.22075	1659	
569.04710	644	
589.89512	554	
594.30114	259	
611.09405	443	
613.98071	3807	1+
631.88631	884	
637.63338	569	
642.64255	659	
643.94093	594	
655.90439	258	
657.94803	1544	
663.69154	1994	1+
694.63342	959	
697.59421	1275	
704.23086	285	
709.98326	657	
711.48784	354	
713.47722	2245	1+
716.14729	285	
735.66461	669	
755.01706	285	
757.23200	503	
922.83745	441	
1009.44000	513	
END IONS

###FS:    #m/z: 774.6728 #charge-128
###MaxRes:#m/z:   0.0000 #charge-128
###MS: 588/
###MSMS: 590/
BEGIN IONS
TITLE= Cmpd 371, +MSn(774.6727), 9.1 min
PEPMASS=774.67276	12869

642.67295	392	
655.84337	667	
683.63749	1172	
717.29339	857	
723.08780	1144	
728.83794	299	
733.40676	827	
737.95211	321	1+
743.29281	579	
746.87636	614	
754.84363	509	
756.42236	3621	1+
788.83341	374	
END IONS

###FS:    #m/z: 419.1046 #charge-128
###MaxRes:#m/z:   0.0000 #charge-128
###MS: 591/
###MSMS: 592/
BEGIN IONS
TITLE= Cmpd 372, +MSn(419.1046), 9.1 min
PEPMASS=419.10456	7836

119.17639	523	
125.90049	2402	2+
128.24567	314	
148.83233	1674	1+
158.65539	724	
170.09124	889	
188.83451	682	
210.63233	363	
218.84286	1037	
231.79102	681	
252.83314	1163	
265.68787	303	
272.84611	1847	
274.24144	2708	1+
275.76092	1156	1+
283.65997	469	
286.90017	334	
287.99290	842	
288.86453	2960	1+
292.94718	1022	
300.38500	646	
300.88280	9463	
302.14329	3167	
302.91480	10504	1+
313.95590	1776	1+
316.46566	1383	
318.85959	2834	1+
321.22878	2401	2+
323.85492	687	1+
325.75398	2417	1+
327.80878	2800	1+
330.04921	967	
331.00226	3715	1+
332.83741	1802	
334.86582	715	1+
342.84431	654	
344.97572	1436	1+
357.24728	558	
359.87246	1771	
361.83333	335	
369.26519	554	
374.23823	704	
378.18523	343	1+
381.36234	1801	2+
383.86057	2285	1+
386.22174	2662	
387.88668	498	
398.81243	5559	1+
401.03091	13039	1+
417.74622	1156	1+
426.64708	787	
432.13394	292	
437.48911	1994	
449.86958	631	
480.85209	411	
747.43378	1085	
END IONS

###FS:    #m/z: 754.1986 #charge-128
###MaxRes:#m/z:   0.0000 #charge-128
###MS: 591/
###MSMS: 593/
BEGIN IONS
TITLE= Cmpd 373, +MSn(754.1986), 9.1 min
PEPMASS=754.19860	2008

462.23559	507	
505.63211	754	
567.85134	849	
608.03438	412	
620.89674	372	
629.84301	687	
633.03551	264	
647.29390	972	
669.11027	349	
672.23144	1134	
680.11764	577	
696.13540	612	
706.26667	679	
718.03664	399	
727.02207	1072	
734.73747	2428	1+
738.20213	674	
741.24422	3187	
743.35314	317	
1355.12856	754	
1394.44102	424	
END IONS

###FS:    #m/z: 441.0119 #charge-128
###MaxRes:#m/z:   0.0000 #charge-128
###MS: 594/
###MSMS: 595/
BEGIN IONS
TITLE= Cmpd 374, +MSn(441.0119), 9.2 min
PEPMASS=441.01187	13969

180.88760	399	
247.07537	323	
256.05681	793	2+
267.03912	652	
271.89968	369	
288.83096	552	
290.91263	428	
294.90692	386	
302.77044	467	
308.90824	1375	1+
310.83313	717	
315.41494	437	1+
320.95773	5131	2+
322.93470	5055	1+
325.02872	1079	
326.86606	490	
331.31158	874	2+
336.80737	663	1+
342.00131	759	
343.09664	2370	1+
346.95668	340	
348.67786	1274	
350.70127	805	
363.42734	560	
364.87193	558	
371.22672	2166	2+
391.87595	414	
393.55781	2024	2+
398.05648	662	
403.26694	2068	1+
404.89159	1166	1+
409.68121	588	
411.88755	522	
417.23310	1469	
418.93479	928	
419.81953	2251	
420.91075	9152	1+
424.34981	2638	
425.24117	1027	
427.29766	632	
430.24068	1972	1+
435.03894	1237	
437.44056	1239	
441.83414	744	
448.50449	342	
460.24986	265	
491.49955	520	
531.71024	1249	
569.83611	603	
634.69293	292	
END IONS

###FS:    #m/z: 1088.2522 #charge-128
###MaxRes:#m/z:   0.0000 #charge-128
###MS: 594/
###MSMS: 596/
BEGIN IONS
TITLE= Cmpd 375, +MSn(1088.2522), 9.2 min
PEPMASS=1088.25218	4415

896.83360	307	
911.23404	937	
955.83620	379	
970.83740	1027	
998.45657	382	
1029.66218	1407	
1065.28247	1724	
1068.66523	622	
1070.08951	274	
1675.45111	819	
END IONS

###FS:    #m/z: 669.0951 #charge-128
###MaxRes:#m/z:   0.0000 #charge-128
###MS: 597/
###MSMS: 598/
BEGIN IONS
TITLE= Cmpd 376, +MSn(669.0951), 9.2 min
PEPMASS=669.09508	13049

466.12272	424	
520.02194	431	
547.83649	806	
548.63757	2394	
550.84414	1444	
553.43552	759	
554.78164	564	
565.09543	1617	
577.69399	541	1+
611.86529	844	
613.71327	1152	
625.57894	1391	1+
632.69362	423	
642.60734	341	
645.68657	767	
650.09317	1354	1+
687.69607	1198	
702.63341	1084	
1123.64248	530	
END IONS

###FS:    #m/z: 808.8047 #charge-128
###MaxRes:#m/z:   0.0000 #charge-128
###MS: 597/
###MSMS: 599/
BEGIN IONS
TITLE= Cmpd 377, +MSn(808.8047), 9.2 min
PEPMASS=808.80467	4013

345.43959	1154	
537.85021	764	
644.83521	957	
655.29466	654	
672.77849	501	1+
692.87933	562	
710.23447	909	
713.09393	304	
718.40255	1209	1+
740.63203	1327	
756.23082	494	
771.54874	412	
781.03806	939	
791.45730	1357	
799.95291	552	
824.89492	829	
END IONS

###FS:    #m/z: 766.1632 #charge-128
###MaxRes:#m/z:   0.0000 #charge-128
###MS: 600/
###MSMS: 601/
BEGIN IONS
TITLE= Cmpd 378, +MSn(766.1632), 9.3 min
PEPMASS=766.16318	10412

415.05245	509	
565.48598	553	
588.43938	494	
601.83476	864	
648.85518	557	
670.83651	1132	
671.34403	397	
677.96430	566	
687.49865	1360	
696.53908	1089	
709.30750	1064	
711.31536	1329	
729.82109	1388	1+
738.88523	387	
741.12669	394	
745.67797	847	
746.20898	534	
746.89634	3001	1+
790.44371	472	
END IONS

###FS:    #m/z: 1039.1091 #charge-128
###MaxRes:#m/z:   0.0000 #charge-128
###MS: 600/
###MSMS: 602/
BEGIN IONS
TITLE= Cmpd 379, +MSn(1039.1091), 9.3 min
PEPMASS=1039.10909	4727

859.03293	502	
866.08511	1249	
913.44808	499	
937.27063	574	
948.58418	617	
955.06609	1917	
982.84255	259	
1016.53849	1682	
1246.53718	784	
END IONS

###FS:    #m/z: 818.7815 #charge-128
###MaxRes:#m/z:   0.0000 #charge-128
###MS: 603/
###MSMS: 604/
BEGIN IONS
TITLE= Cmpd 380, +MSn(818.7814), 9.3 min
PEPMASS=818.78145	15956

611.94421	336	
618.63383	459	
663.09654	549	
711.69684	715	
721.89211	856	1+
723.46421	795	
783.04661	1051	1+
797.77837	742	
799.90432	1873	1+
824.78878	585	1+
836.77406	577	
901.63499	283	
922.02811	667	
END IONS

###FS:    #m/z: 951.6231 #charge-128
###MaxRes:#m/z:   0.0000 #charge-128
###MS: 603/
###MSMS: 605/
BEGIN IONS
TITLE= Cmpd 381, +MSn(951.6232), 9.3 min
PEPMASS=951.62315	16646

699.10534	942	
807.11780	407	
830.43978	914	
854.03211	1039	
860.83550	1584	
870.23117	1034	
872.96190	459	
892.04735	1574	
895.71002	889	
897.23989	2132	
898.64292	889	
900.45122	2794	
911.70601	649	
913.64282	1229	
931.74247	1211	1+
1637.57470	587	
END IONS

###FS:    #m/z: 819.6471 #charge-128
###MaxRes:#m/z:   0.0000 #charge-128
###MS: 606/
###MSMS: 607/
BEGIN IONS
TITLE= Cmpd 382, +MSn(819.6472), 9.3 min
PEPMASS=819.64714	6508

344.64344	804	
421.29495	788	
660.83892	806	
700.90876	357	
702.68741	424	
724.91607	307	
730.29027	324	
745.86383	1082	
756.93109	797	
771.23091	851	
772.72363	259	
774.44285	1244	
783.49624	414	
790.53283	1309	
800.42690	1154	
801.92135	702	
END IONS

###FS:    #m/z: 859.9086 #charge-128
###MaxRes:#m/z:   0.0000 #charge-128
###MS: 606/
###MSMS: 608/
BEGIN IONS
TITLE= Cmpd 383, +MSn(859.3809), 9.4 min
PEPMASS=859.90860	12530

604.23543	1169	
649.03426	714	
700.03472	357	
740.81690	1565	1+
758.89442	464	
785.17029	384	
791.83673	509	
795.43963	344	
803.48190	1614	
813.83796	1224	
819.52193	1029	1+
823.83385	444	
829.48320	879	
837.60809	541	1+
839.93553	637	
840.00178	1373	1+
846.63081	357	
885.92620	354	
1473.68172	252	
END IONS

###FS:    #m/z: 407.4723 #charge-128
###MaxRes:#m/z:   0.0000 #charge-128
###MS: 609/
###MSMS: 610/
BEGIN IONS
TITLE= Cmpd 384, +MSn(407.4723), 9.4 min
PEPMASS=407.47229	1918

145.70037	317	
199.83333	697	
220.53966	375	
235.72584	784	
244.80926	474	
258.53403	644	
262.43245	284	
264.68369	552	
270.89451	287	
272.70083	1742	
274.76573	3216	1+
276.77843	1216	
278.85020	997	
284.08896	374	
286.95268	810	
288.82558	10343	1+
290.84389	5658	
292.80905	459	1+
295.70696	499	
300.39070	369	
302.83981	724	
303.81146	1721	1+
306.89483	10734	1+
310.53261	329	
311.42115	864	
314.58991	309	1+
316.92849	6118	1+
318.93987	5428	1+
324.64035	549	
329.03187	692	
336.70046	628	
340.43554	489	
347.68719	1447	1+
350.66929	347	
354.83402	461	
360.63672	999	
363.89817	389	
365.63812	364	
368.79894	2334	1+
381.83306	623	
385.03884	1217	
387.88129	8162	1+
391.18983	5187	2+
396.56766	1313	1+
405.32028	926	2+
409.95306	864	
426.15657	451	1+
430.85495	484	
481.44219	786	
483.04170	704	
515.89816	737	
550.10838	749	
588.07367	913	1+
656.28720	607	
664.23825	423	
695.90960	314	
END IONS

###FS:    #m/z: 586.2926 #charge-128
###MaxRes:#m/z:   0.0000 #charge-128
###MS: 609/
###MSMS: 611/
BEGIN IONS
TITLE= Cmpd 385, +MSn(586.2926), 9.4 min
PEPMASS=586.29261	15409

182.75075	404	
313.12737	1524	
395.03532	1399	
398.03571	577	
432.43808	2174	
440.18131	908	1+
457.03631	302	
465.89006	2646	1+
468.84943	644	
478.09225	477	
481.05424	1477	
486.25618	663	1+
488.90122	1151	1+
490.83551	1366	1+
495.08014	579	
496.91089	634	
498.36643	963	2+
505.60205	289	
513.03259	1257	
516.44248	434	1+
530.89211	444	1+
532.85481	1754	
535.23771	1287	
539.34350	762	
539.66331	699	
546.29670	2841	1+
553.84192	2287	
563.63188	639	
564.89461	1231	1+
567.34909	794	
569.53712	1646	1+
573.83275	1092	
580.01139	514	
595.88342	367	
609.60929	889	
613.20066	624	
END IONS

###FS:    #m/z: 882.6842 #charge-128
###MaxRes:#m/z:   0.0000 #charge-128
###MS: 612/
###MSMS: 613/
BEGIN IONS
TITLE= Cmpd 386, +MSn(882.6841), 9.4 min
PEPMASS=882.68415	7688

720.99495	888	
750.93233	679	1+
768.44375	292	
791.34063	289	
843.85668	2740	
845.98017	402	1+
862.71472	2768	1+
866.03649	594	
872.04677	4894	
1538.10487	307	
END IONS

###FS:    #m/z: 894.4533 #charge-128
###MaxRes:#m/z:   0.0000 #charge-128
###MS: 612/
###MSMS: 614/
BEGIN IONS
TITLE= Cmpd 387, +MSn(894.4533), 9.4 min
PEPMASS=894.45330	3139

732.23152	717	
733.67028	589	
749.21079	1064	1+
762.07924	317	
791.69550	639	
803.82596	937	
806.68857	2114	
810.54637	292	
815.51534	2207	
822.65472	412	
829.83715	1864	
851.54793	1162	
856.65061	948	1+
862.84010	1279	
865.68601	432	
873.72152	1094	1+
875.68286	1843	1+
882.92054	3674	
908.03587	599	
END IONS

###FS:    #m/z: 846.8439 #charge-128
###MaxRes:#m/z:   0.0000 #charge-128
###MS: 615/
###MSMS: 616/
BEGIN IONS
TITLE= Cmpd 388, +MSn(846.8439), 9.5 min
PEPMASS=846.84389	4757

553.03359	322	
629.04154	392	
730.11381	1108	
743.12719	290	
756.90504	444	
758.16454	775	
759.69394	560	
760.20422	388	
765.90110	371	
775.65841	784	
779.05255	1952	
798.10646	644	
801.90279	609	
826.76898	1464	1+
828.38292	977	
835.16068	2558	
846.83908	1429	
1775.88612	367	
END IONS

###FS:    #m/z: 931.6459 #charge-128
###MaxRes:#m/z:   0.0000 #charge-128
###MS: 615/
###MSMS: 617/
BEGIN IONS
TITLE= Cmpd 389, +MSn(931.6459), 9.5 min
PEPMASS=931.64589	10783

576.44509	427	
740.97122	357	
852.30830	1949	
857.44574	787	
862.43708	1484	
873.43315	1107	
887.48110	987	
890.29650	322	
890.74857	337	
892.71423	309	
896.63782	1832	
898.76500	1786	1+
902.85439	1109	
911.75274	523	1+
915.04141	2594	
921.39418	267	
END IONS

###FS:    #m/z: 405.8192 #charge-128
###MaxRes:#m/z:   0.0000 #charge-128
###MS: 618/
###MSMS: 619/
BEGIN IONS
TITLE= Cmpd 390, +MSn(405.8192), 9.5 min
PEPMASS=405.81924	5680

126.89344	557	
152.69896	447	
218.63247	574	
251.82372	694	
259.83472	457	
260.81407	2916	1+
267.65755	1647	
270.83362	386	
273.08889	322	
275.82748	2394	
277.57779	671	1+
284.23160	837	
286.84733	13461	1+
288.85884	15695	1+
290.60281	2396	
293.45245	416	
295.43349	559	
299.04030	452	
300.64499	399	
301.85576	1571	1+
304.12261	320	
304.87458	1314	
306.87443	2321	
307.63764	5095	1+
311.07054	606	1+
313.46597	364	
314.86164	2215	1+
316.67090	2461	1+
318.69344	742	
320.32628	627	
324.08097	307	
325.90689	618	1+
327.83392	284	
328.97076	1403	2+
329.44695	1199	1+
331.83303	664	
334.00703	412	
340.11056	489	1+
343.92291	582	
347.89764	1548	2+
361.83347	622	
367.13939	1189	
369.75482	305	
370.81762	1896	1+
371.67816	1413	2+
382.63647	842	
385.23728	1707	
385.90433	2315	1+
386.75408	2263	2+
388.02713	6662	1+
395.46521	929	
405.81393	1986	1+
408.69057	1520	
413.84290	600	
440.43046	1146	
475.03091	361	
535.40173	1457	1+
687.26337	377	
END IONS

###FS:    #m/z: 911.2768 #charge-128
###MaxRes:#m/z:   0.0000 #charge-128
###MS: 618/
###MSMS: 620/
BEGIN IONS
TITLE= Cmpd 391, +MSn(911.2768), 9.5 min
PEPMASS=911.27681	14111

609.09583	517	
634.10000	1029	
757.43054	929	
780.75768	652	
799.26213	709	
802.70363	502	
824.04720	459	
832.23834	2059	
867.04295	1697	
873.83975	537	
874.84924	941	1+
877.36935	1177	
880.45680	2479	
884.68143	3516	1+
887.51512	1287	
890.38886	3761	1+
893.68265	1821	1+
897.29327	1432	
927.04357	399	
END IONS

###FS:    #m/z: 901.8261 #charge-128
###MaxRes:#m/z:   0.0000 #charge-128
###MS: 621/
###MSMS: 622/
BEGIN IONS
TITLE= Cmpd 392, +MSn(901.8261), 9.6 min
PEPMASS=901.82612	20912

657.43419	871	
684.90167	349	
737.23114	282	
798.23936	627	
817.72437	592	
822.44841	1305	
868.28725	2773	
871.84261	3277	
878.85311	2940	
880.84587	3393	1+
883.23076	2088	
885.20860	500	1+
889.65033	1786	
916.60723	1458	
1005.71567	1539	
END IONS

###FS:    #m/z: 909.8672 #charge-128
###MaxRes:#m/z:   0.0000 #charge-128
###MS: 621/
###MSMS: 623/
BEGIN IONS
TITLE= Cmpd 393, +MSn(909.8672), 9.6 min
PEPMASS=909.86725	18486

506.03732	1439	
726.83259	852	
732.85545	392	
762.90208	387	
791.68832	372	
797.91984	302	
802.13873	2219	
812.03686	349	
823.49604	1407	
838.88883	259	
859.53094	529	
867.44279	4119	
869.32553	1104	
872.02053	1179	1+
876.45044	8519	1+
878.70007	4449	
889.12730	2924	
891.23177	684	
892.51399	1169	
1151.65243	1047	
1162.57611	317	
END IONS

###FS:    #m/z: 812.3634 #charge-128
###MaxRes:#m/z:   0.0000 #charge-128
###MS: 624/
###MSMS: 625/
BEGIN IONS
TITLE= Cmpd 394, +MSn(812.0991), 9.6 min
PEPMASS=812.36338	21101

322.43390	409	
324.65594	1092	
468.53854	647	
485.52303	1006	
486.89039	824	
503.09376	884	
645.63481	299	
648.05327	329	
649.03730	1709	
667.10362	627	
672.71943	507	
680.83675	382	
722.92128	627	
725.43697	986	
742.84863	1622	
747.54399	964	
754.85104	1554	
761.25266	2744	
770.70853	1513	
778.70280	1802	
787.64356	4362	
790.33603	2788	
792.32714	1226	1+
1161.84246	417	
END IONS

###FS:    #m/z: 918.6627 #charge-128
###MaxRes:#m/z:   0.0000 #charge-128
###MS: 624/
###MSMS: 626/
BEGIN IONS
TITLE= Cmpd 395, +MSn(918.6627), 9.6 min
PEPMASS=918.66265	16463

649.26415	914	
670.25098	367	
755.29144	1207	
802.70289	297	
813.68433	522	
837.44064	1349	
853.64341	1582	
865.46149	1814	
884.10689	1649	1+
886.43248	294	
889.31307	822	
896.92312	1166	1+
899.01152	1376	1+
902.03459	2334	
941.81436	517	
END IONS

###FS:    #m/z: 907.3285 #charge-128
###MaxRes:#m/z:   0.0000 #charge-128
###MS: 627/
###MSMS: 628/
BEGIN IONS
TITLE= Cmpd 396, +MSn(907.3284), 9.7 min
PEPMASS=907.32846	17855

566.09378	507	
787.99556	321	1+
804.23643	989	
817.83646	473	
825.46867	289	
851.64083	2751	
853.98914	1062	
857.88415	871	
863.17496	496	
868.83421	2804	1+
875.22055	947	
878.17105	1046	1+
885.03092	257	
886.52325	2785	
889.95648	1359	
891.23615	1187	
894.04282	2974	
908.27580	858	
END IONS

###FS:    #m/z: 1064.8523 #charge-128
###MaxRes:#m/z:   0.0000 #charge-128
###MS: 627/
###MSMS: 629/
BEGIN IONS
TITLE= Cmpd 397, +MSn(1064.8523), 9.7 min
PEPMASS=1064.85230	10335

571.43243	802	
890.68064	499	
983.90161	1069	
1005.02690	1364	
1016.55576	662	
1018.84358	419	
1022.32388	1354	
1031.06582	2077	
1036.63974	2557	
1037.31703	389	
1045.71531	2372	
1051.15237	1094	
1054.50338	422	
END IONS

###FS:    #m/z: 929.8708 #charge-128
###MaxRes:#m/z:   0.0000 #charge-128
###MS: 630/
###MSMS: 631/
BEGIN IONS
TITLE= Cmpd 398, +MSn(929.8708), 9.7 min
PEPMASS=929.87078	9956

701.67517	410	
799.79544	300	
814.85684	1092	
838.03770	1219	
846.84006	4159	
855.62992	415	
861.40437	2355	
863.29401	1627	
869.77230	535	
880.63433	548	
902.91549	1909	
905.24263	3007	
908.80849	1573	1+
910.22894	1029	
912.14851	2814	1+
913.62672	1933	
918.24874	2017	
END IONS

###FS:    #m/z: 954.4451 #charge-128
###MaxRes:#m/z:   0.0000 #charge-128
###MS: 630/
###MSMS: 632/
BEGIN IONS
TITLE= Cmpd 399, +MSn(954.4451), 9.7 min
PEPMASS=954.44510	17053

688.88058	1089	
696.08941	402	
708.30627	902	
820.70418	432	
843.83885	414	
878.23300	867	
880.11600	997	
890.63683	1674	
892.68222	602	
907.52503	487	
915.83956	529	
924.83663	2334	
927.91108	1614	
928.67133	4266	1+
929.69654	7344	1+
934.03817	407	
936.94036	1524	
938.42400	2727	
940.13957	947	
941.53681	1602	
943.03668	1757	
END IONS

###FS:    #m/z: 847.9260 #charge-128
###MaxRes:#m/z:   0.0000 #charge-128
###MS: 633/
###MSMS: 634/
BEGIN IONS
TITLE= Cmpd 400, +MSn(847.9260), 9.8 min
PEPMASS=847.92602	26581

390.17793	1193	
602.71831	449	
627.69204	422	
705.89804	932	
721.85876	829	
731.63251	774	
760.71241	824	
767.11311	794	
781.84310	1314	
783.72069	1403	
801.64557	3362	1+
804.18926	5644	1+
812.38142	2392	
813.84517	1641	
816.84741	2010	
821.69665	2167	
824.78086	463	
826.43438	3098	1+
829.66104	3586	
831.61426	1608	
834.84576	2939	
877.05149	1974	
879.59888	535	
1135.38149	912	
1363.43885	642	
END IONS

###FS:    #m/z: 893.5737 #charge-128
###MaxRes:#m/z:   0.0000 #charge-128
###MS: 633/
###MSMS: 635/
BEGIN IONS
TITLE= Cmpd 401, +MSn(893.5737), 9.8 min
PEPMASS=893.57366	33352

556.00000	277	
609.23823	367	
683.73114	299	
723.91454	327	
748.72881	1764	
751.90263	267	
773.63958	304	
802.23822	254	
813.63537	2409	
826.44480	3332	
831.37443	1563	1+
836.38854	329	
837.23305	1697	
839.51519	2246	1+
842.64622	814	
847.52482	2909	
848.90737	1137	
855.89856	494	
858.89810	2292	
861.43347	1704	
864.81066	5832	
868.04288	3502	
869.44338	1344	
871.64145	2419	
873.92838	4691	1+
876.36079	4429	1+
879.78141	6558	1+
882.61786	1699	
889.03974	632	
894.49910	392	
1147.04701	2294	
END IONS

###FS:    #m/z: 794.6537 #charge-128
###MaxRes:#m/z:   0.0000 #charge-128
###MS: 636/
###MSMS: 637/
BEGIN IONS
TITLE= Cmpd 402, +MSn(794.6537), 9.8 min
PEPMASS=794.65374	27378

337.08423	354	
467.17679	1018	1+
498.63215	902	
597.28804	467	
646.85051	999	
659.64863	1137	
674.58793	336	1+
707.90113	1122	
714.13228	356	1+
726.70697	1109	
734.84019	3749	
739.89869	807	
742.63824	2524	
744.87448	1519	1+
747.88719	1894	
752.29712	1589	
755.09957	1762	
760.93649	2497	
764.72096	4821	1+
770.90894	2527	
773.53203	742	
775.03537	537	
775.67219	1372	
776.85377	4366	1+
779.84111	2564	
781.09842	1802	
782.75707	1174	1+
812.48898	894	1+
1027.44140	1794	
1215.04679	467	
1547.98848	769	
END IONS

###FS:    #m/z: 949.3384 #charge-128
###MaxRes:#m/z:   0.0000 #charge-128
###MS: 636/
###MSMS: 638/
BEGIN IONS
TITLE= Cmpd 403, +MSn(949.3384), 9.8 min
PEPMASS=949.33844	26714

327.03614	272	
730.28849	812	
792.83795	1299	
817.89241	464	
890.15995	639	
899.50357	2099	
907.64311	3132	
910.53064	3353	1+
917.93211	2154	
919.68102	1242	
924.48172	1932	
927.84279	1447	
931.63441	559	
932.82905	3261	1+
934.00711	1564	
935.85003	1142	
967.89344	557	
1031.83525	984	
1068.43410	419	
1655.97643	539	
END IONS

###FS:    #m/z: 879.1217 #charge-128
###MaxRes:#m/z:   0.0000 #charge-128
###MS: 639/
###MSMS: 640/
BEGIN IONS
TITLE= Cmpd 404, +MSn(879.1217), 9.8 min
PEPMASS=879.12168	25483

378.03257	401	
437.64595	851	
674.23308	454	
723.69525	747	
732.11176	689	
736.71233	624	
768.83703	1584	
796.26187	315	
814.12563	947	1+
818.24211	1016	
819.90134	1041	
822.29583	990	
830.17366	1861	1+
843.04158	2269	
849.38884	3603	
855.47474	2791	1+
857.87390	6231	1+
859.86502	1847	
860.44875	6100	
866.70154	1008	
943.89002	1119	
1000.84374	2774	
END IONS

###FS:    #m/z: 908.8458 #charge-128
###MaxRes:#m/z:   0.0000 #charge-128
###MS: 639/
###MSMS: 641/
BEGIN IONS
TITLE= Cmpd 405, +MSn(908.8458), 9.9 min
PEPMASS=908.84583	8882

512.85521	844	
720.16700	339	
781.43376	1337	
798.64126	2567	
820.18477	2131	1+
861.05368	2191	1+
875.44214	1202	
876.81836	7007	1+
882.59266	4073	1+
887.32369	1097	
888.64696	3367	
890.00614	6438	1+
895.28425	4523	1+
897.84182	1524	
958.81517	1612	
1032.31045	407	
1163.64204	647	
END IONS

###FS:    #m/z: 688.7424 #charge-128
###MaxRes:#m/z:   0.0000 #charge-128
###MS: 642/
###MSMS: 643/
BEGIN IONS
TITLE= Cmpd 406, +MSn(688.7424), 9.9 min
PEPMASS=688.74239	11342

344.43194	872	
417.54775	1835	
454.92793	545	
516.23702	383	
543.89264	957	1+
546.50407	1732	
556.83826	1004	
569.94510	949	1+
578.30504	625	
579.63462	344	
592.83278	829	
596.28956	841	
606.85764	1218	1+
621.43622	2000	
630.70230	1494	
636.45924	1848	
641.43998	5048	
643.40635	1197	
645.71070	3712	
648.03633	852	
651.24367	11230	
651.76589	1783	1+
654.00406	7139	
657.51145	1504	
661.13032	2222	
663.42413	3091	1+
667.88217	5320	1+
671.77605	272	
674.63927	3895	
676.07280	2124	
677.56640	1154	
682.70199	265	
689.63266	1119	
704.00466	419	
709.04182	3944	
720.83366	252	
806.30301	287	
1202.95220	589	
1226.89347	484	
1489.44884	278	
END IONS

###FS:    #m/z: 914.6396 #charge-128
###MaxRes:#m/z:   0.0000 #charge-128
###MS: 642/
###MSMS: 644/
BEGIN IONS
TITLE= Cmpd 407, +MSn(914.6396), 9.9 min
PEPMASS=914.63960	33207

794.94197	597	
808.50750	1582	
824.10794	279	
849.10705	5894	
852.68128	1689	
854.04351	1267	
861.44501	4422	
867.07316	2552	
869.23412	654	
876.51402	5826	1+
884.27403	1099	
886.99140	1002	
889.53045	3262	
893.84536	5871	1+
896.34935	9691	1+
900.10414	1772	
900.64224	4069	1+
903.37978	1689	
935.84736	749	
1031.54197	849	
1033.50779	704	
END IONS

###FS:    #m/z: 846.8695 #charge-128
###MaxRes:#m/z:   0.0000 #charge-128
###MS: 645/
###MSMS: 646/
BEGIN IONS
TITLE= Cmpd 408, +MSn(846.8696), 9.9 min
PEPMASS=846.86954	26383

485.48630	374	
600.05516	547	
676.28521	545	
700.04405	697	
710.00000	287	
711.73607	381	
735.88866	1115	
750.66721	444	
773.89064	1216	
778.24055	1159	
785.69628	2017	
788.42674	4506	
796.30509	2487	
797.83955	3521	
800.36870	1830	
805.39711	4369	1+
808.06740	7367	
812.03953	4129	1+
815.23513	2572	
816.86387	2975	
817.20259	1630	
822.28934	2504	
825.25468	307	
828.06260	390	
829.53150	5992	1+
835.03590	1632	
848.28438	280	
1036.12147	1669	
END IONS

###FS:    #m/z: 1011.1706 #charge-128
###MaxRes:#m/z:   0.0000 #charge-128
###MS: 645/
###MSMS: 647/
BEGIN IONS
TITLE= Cmpd 409, +MSn(1011.1706), 9.9 min
PEPMASS=1011.17061	4456

486.65585	729	
758.70255	409	
851.08445	374	
871.63134	612	
878.70437	264	
881.23776	739	
928.42170	3393	1+
943.90271	1794	
947.68472	759	
949.29333	1254	
971.18543	1464	
972.69629	2754	
974.45402	1464	
977.64318	2027	
983.24503	1234	
986.88992	494	
993.02968	7526	1+
997.86330	2007	
1027.71545	654	
1180.71050	1499	
2781.43145	647	
END IONS

###FS:    #m/z: 775.5921 #charge-128
###MaxRes:#m/z:   0.0000 #charge-128
###MS: 648/
###MSMS: 649/
BEGIN IONS
TITLE= Cmpd 410, +MSn(775.5921), 10.0 min
PEPMASS=775.59209	12161

406.04356	884	
580.63264	622	
603.37970	602	
628.23260	344	
642.95890	607	
653.69902	302	
659.48816	444	
663.37127	477	
669.23350	1417	
674.68368	444	
680.87217	501	1+
685.96541	1936	1+
712.03740	3027	
717.31055	3958	1+
721.58054	3647	
723.88090	2252	
728.51276	2032	
729.84554	4282	
736.63175	1409	
740.25904	3093	1+
743.54389	4592	
745.37307	3322	
746.77527	5799	1+
751.22266	4654	1+
755.73974	4725	1+
762.95912	2032	
763.42056	4622	
786.67012	694	
943.70496	869	
1349.64464	467	
END IONS

###    Global Charge Limit: no 3, Prefer FullScan Result: no, Export what: 2 (0=non deconv/1=deconv only/2=mixed), NoMSMSSignals: 50, Intensity threshold: 250, NoMSSignals (deconv): 30, NoMSSignals (non-deconv): 0, NormalizeData: no, SingleCharged: no
###FS:    #m/z: 918.4170 #charge-128
###MaxRes:#m/z:   0.0000 #charge-128
###MS: 648/
###MSMS: 650/
BEGIN IONS
TITLE= Cmpd 411, +MSn(918.4170), 10.0 min
PEPMASS=918.41696	17382

548.37895	272	
689.22468	934	
731.08673	469	
785.28120	267	
799.23303	1612	
812.44557	559	
852.24470	1849	
856.29360	544	
863.88882	5437	
866.63861	1599	
876.12965	2469	1+
879.26578	1359	
880.70781	627	
887.72181	4359	1+
893.07690	1594	
895.61063	1007	
896.63920	2784	1+
899.84130	2691	1+
902.30966	352	
943.91094	1364	
945.26641	2057	
END IONS

###FS:    #m/z: 683.1496 #charge-128
###MaxRes:#m/z:   0.0000 #charge-128
###MS: 651/
###MSMS: 652/
BEGIN IONS
TITLE= Cmpd 412, +MSn(683.1497), 10.0 min
PEPMASS=683.14964	3321

234.83542	395	
340.82540	450	
355.80508	460	
486.23054	472	
522.64241	1013	
527.23397	633	
529.69500	550	
533.31068	544	
548.03780	522	
553.04471	759	
554.99382	784	
555.45941	462	
575.28798	282	
586.90909	582	
610.83132	404	
619.83657	684	
621.84991	9297	
627.69806	703	
634.24960	1494	
641.30135	1496	
648.23919	622	
649.83887	898	
654.10332	548	
654.83754	1944	
657.03970	3179	
658.55210	5510	1+
662.18126	4666	1+
665.19841	2617	1+
666.71269	897	
669.04297	5502	
671.16538	5195	
734.03818	539	
1190.30902	277	
END IONS

###FS:    #m/z: 728.6245 #charge-128
###MaxRes:#m/z:   0.0000 #charge-128
###MS: 651/
###MSMS: 653/
BEGIN IONS
TITLE= Cmpd 413, +MSn(728.6245), 10.0 min
PEPMASS=728.62449	31883

580.88301	379	
630.64180	517	
638.10719	532	
647.84509	422	
658.92376	1237	
671.18451	774	
676.26070	1442	
682.45903	7866	1+
686.64277	23143	1+
689.17923	604	
689.63443	2403	1+
692.94786	1727	
693.42058	2269	
699.32050	1117	
706.74102	3471	1+
709.13388	3376	1+
710.76812	3571	1+
712.46844	2447	
715.04250	2144	
859.51199	327	
END IONS

###FS:    #m/z: 697.8219 #charge-128
###MaxRes:#m/z:   0.0000 #charge-128
###MS: 654/
###MSMS: 655/
BEGIN IONS
TITLE= Cmpd 414, +MSn(697.4594), 10.1 min
PEPMASS=697.82194	51667

565.24223	654	
566.83640	492	
603.49037	439	
608.85851	317	
627.52875	524	
634.50132	827	
635.06122	424	
635.87113	1414	
639.49622	1582	
642.92037	1749	
647.04510	3554	
651.04856	1907	
652.59894	2432	
655.26390	4262	
656.65789	2379	
660.42703	1039	
663.19674	5254	1+
668.43429	2082	
670.23397	1917	
676.58811	10099	
678.11586	1777	
679.15435	22719	1+
681.62549	2316	1+
683.70490	5079	
813.04741	669	
833.64543	279	
1490.51868	324	
END IONS

###FS:    #m/z: 725.7211 #charge-128
###MaxRes:#m/z:   0.0000 #charge-128
###MS: 654/
###MSMS: 656/
BEGIN IONS
TITLE= Cmpd 415, +MSn(725.7211), 10.1 min
PEPMASS=725.72113	52398

380.42303	929	
520.44860	544	
527.83478	644	
552.47964	667	
608.30824	527	
633.83497	269	
634.65095	1774	
648.24620	2109	
652.45851	569	
654.26960	697	
664.84047	3227	
668.70124	552	
671.23828	1892	
673.70533	1614	
675.23789	2454	
678.03000	2057	
684.23211	754	
685.39816	5054	
686.68523	949	
689.10378	1386	1+
695.92099	712	
696.43610	4579	
696.90148	5024	1+
699.77741	5591	1+
702.64679	2652	
704.90629	932	
706.33101	3366	1+
709.02911	5062	
712.58376	3699	
714.04887	3597	
716.93407	2257	
730.83560	1039	
773.83670	3757	
END IONS

###FS:    #m/z: 782.2276 #charge-128
###MaxRes:#m/z:   0.0000 #charge-128
###MS: 657/
###MSMS: 658/
BEGIN IONS
TITLE= Cmpd 416, +MSn(782.2275), 10.1 min
PEPMASS=782.22756	40114

423.84045	809	
506.80542	523	
630.83643	737	
647.83771	1385	
651.63096	969	
654.95974	1694	
710.83860	1849	
715.63222	1448	
726.83803	2097	
734.23616	827	
739.75209	7760	
740.07894	7174	
742.56417	1618	1+
746.37234	2137	
754.44156	6715	
754.98488	2282	
758.48729	2409	
762.01485	349	
763.08512	3781	2+
765.42804	3285	
766.03792	7794	
767.42658	11356	1+
769.90755	1613	
1048.95770	604	
END IONS

###FS:    #m/z: 818.8886 #charge-128
###MaxRes:#m/z:   0.0000 #charge-128
###MS: 657/
###MSMS: 659/
BEGIN IONS
TITLE= Cmpd 417, +MSn(818.8886), 10.1 min
PEPMASS=818.88864	75885

516.66058	874	
671.87830	837	
720.64408	254	
729.83208	1042	
757.05394	12259	
768.63114	1022	
775.24181	3512	
782.83216	3629	
783.30662	4509	1+
787.92294	6292	
794.16938	4834	
798.47166	444	
800.56010	1263	1+
805.32335	1084	
805.91386	1032	
876.64315	3229	
1021.93878	832	
END IONS

###FS:    #m/z: 901.9207 #charge-128
###MaxRes:#m/z:   0.0000 #charge-128
###MS: 660/
###MSMS: 661/
BEGIN IONS
TITLE= Cmpd 418, +MSn(901.9207), 10.2 min
PEPMASS=901.92073	23486

770.29807	552	
773.86049	767	
797.04346	1752	
799.24064	2082	
809.24071	1914	
830.83866	1502	
836.48499	637	
841.71752	1489	
845.33215	2857	
849.55769	3324	
852.31408	1762	
852.89599	1144	
857.66213	1977	
859.04045	3024	
866.16506	3363	1+
872.03344	259	
874.24200	15307	
875.64863	2119	
877.10185	1557	
879.20906	4111	1+
881.66802	3699	
882.09822	2289	
885.61189	2017	
888.40078	2684	
890.10423	839	
891.44154	1957	
END IONS

###FS:    #m/z: 967.2612 #charge-128
###MaxRes:#m/z:   0.0000 #charge-128
###MS: 660/
###MSMS: 662/
BEGIN IONS
TITLE= Cmpd 419, +MSn(967.2612), 10.2 min
PEPMASS=967.26122	13191

868.78445	949	
881.13649	907	
911.43790	3402	
915.50605	1316	1+
922.18932	2607	
928.24072	4473	2+
932.48788	1597	
933.03568	4978	1+
934.93916	2269	
938.03563	5244	1+
943.31152	1559	
945.27844	3153	1+
947.64216	1924	
949.13998	2649	1+
951.03873	1452	
953.47986	2169	
954.75617	1792	
955.13326	6491	1+
1031.63403	334	
END IONS

###FS:    #m/z: 755.1634 #charge-128
###MaxRes:#m/z:   0.0000 #charge-128
###MS: 663/
###MSMS: 664/
BEGIN IONS
TITLE= Cmpd 420, +MSn(755.1634), 10.2 min
PEPMASS=755.16337	17653

245.84028	357	
564.69933	439	
590.03247	966	
599.45077	1077	
606.23148	1020	
622.95452	924	
669.03569	738	
674.06508	1014	
690.30590	2791	
697.72068	464	
703.03279	6153	1+
707.24133	4464	
712.30011	1094	
720.31728	2815	
726.50281	1014	
730.08285	2280	
731.59835	9146	1+
737.43793	2742	
741.87249	8413	1+
746.21023	689	
965.30115	407	
END IONS

###FS:    #m/z: 1036.2121 #charge-128
###MaxRes:#m/z:   0.0000 #charge-128
###MS: 663/
###MSMS: 665/
BEGIN IONS
TITLE= Cmpd 421, +MSn(1036.2122), 10.2 min
PEPMASS=1036.21214	42316

584.12768	459	
894.64378	3094	
960.29433	799	
986.07351	3989	
991.89765	1332	
996.95487	5559	1+
1000.65114	2334	
1002.88060	3771	1+
1007.10119	964	
1007.65327	3024	
1012.50482	3944	
1018.93657	1897	
1024.45299	1144	
1052.04330	1004	
END IONS

###FS:    #m/z: 832.8106 #charge-128
###MaxRes:#m/z:   0.0000 #charge-128
###MS: 666/
###MSMS: 667/
BEGIN IONS
TITLE= Cmpd 422, +MSn(832.8106), 10.3 min
PEPMASS=832.81063	19348

325.03660	710	
485.08800	259	
680.10371	562	
722.23658	277	
741.90485	1403	
762.27509	965	
776.57199	884	1+
780.51830	2117	
785.30210	1227	
793.48437	512	
795.64670	2444	
798.56535	4776	
799.92117	2553	
801.83762	857	
807.28387	13891	2+
809.42692	3032	1+
814.09744	4579	1+
END IONS

###FS:    #m/z: 934.8993 #charge-128
###MaxRes:#m/z:   0.0000 #charge-128
###MS: 666/
###MSMS: 668/
BEGIN IONS
TITLE= Cmpd 423, +MSn(934.8994), 10.3 min
PEPMASS=934.89934	57941

498.46136	809	
698.69770	259	
745.63675	342	
753.03350	519	
825.54549	2362	
849.63754	1224	
852.13656	1382	
856.43821	1109	
867.35184	1882	
870.37706	849	
872.21243	1184	
878.24725	3084	
881.55902	1987	
886.65225	1887	
890.60321	1584	
894.70104	1877	
900.03931	2219	
901.37041	432	
903.64169	2592	
905.23508	2404	
906.72725	607	
908.03036	464	
911.03621	692	
911.83802	3624	
913.87657	1621	1+
916.53244	9328	1+
921.84059	4023	1+
1011.03155	714	
1193.04682	747	
1366.43591	474	
END IONS

###FS:    #m/z: 762.1880 #charge-128
###MaxRes:#m/z:   0.0000 #charge-128
###MS: 669/
###MSMS: 670/
BEGIN IONS
TITLE= Cmpd 424, +MSn(761.6597), 10.3 min
PEPMASS=762.18802	50593

366.62945	388	
458.83732	1484	
475.09369	389	
557.25548	452	
561.23975	2136	
576.23384	678	
599.23387	538	
612.43333	818	
643.89311	664	
669.25123	927	
685.86223	1341	
687.06767	2643	1+
703.03986	1212	
706.45394	1649	
707.70577	787	
709.50269	2077	
714.75783	2436	
719.31623	981	
720.24485	9949	
721.84227	2441	1+
724.24449	387	
725.53819	1270	
727.83779	518	
730.09174	2600	1+
731.84170	10536	
734.23308	1012	
737.94198	7077	1+
740.87477	3030	
742.72967	706	1+
745.04389	2356	
746.01955	7094	1+
748.73577	2554	1+
819.88677	1569	
946.43340	434	
1278.63723	784	
1281.75821	992	
1340.92317	303	
END IONS

###FS:    #m/z: 809.5098 #charge-128
###MaxRes:#m/z:   0.0000 #charge-128
###MS: 669/
###MSMS: 671/
BEGIN IONS
TITLE= Cmpd 425, +MSn(809.5098), 10.3 min
PEPMASS=809.50985	77204

325.03948	452	
333.68413	262	
481.03125	1034	
679.24585	657	
714.45328	2074	
715.91914	772	
744.23884	3077	
748.66667	1317	
749.95784	992	
753.92159	549	
757.16389	2754	
758.50456	509	
768.88813	5954	1+
775.85548	2879	
777.96820	3791	1+
780.64179	2374	
784.05008	1054	
786.19357	6288	1+
789.73394	5915	1+
796.64144	1407	
833.24091	367	
839.99772	434	
878.09020	604	
1055.24323	2717	
1184.98563	452	
END IONS

###FS:    #m/z: 909.8412 #charge-128
###MaxRes:#m/z:   0.0000 #charge-128
###MS: 672/
###MSMS: 673/
BEGIN IONS
TITLE= Cmpd 426, +MSn(909.8412), 10.3 min
PEPMASS=909.84123	13699

345.04009	384	
703.04180	887	
815.24246	1472	
821.32194	742	
846.51349	1144	
854.85732	1909	
858.82742	1679	
861.64251	818	
865.92196	969	
867.24592	2787	
871.70427	1082	
876.70470	562	
883.50739	2283	
884.84143	2957	
886.01342	3928	1+
891.38787	2293	
891.73108	2865	
898.90897	2239	
922.73318	2017	
971.88460	549	
1102.83016	507	
1583.45018	434	
END IONS

###FS:    #m/z: 1017.0376 #charge-128
###MaxRes:#m/z:   0.0000 #charge-128
###MS: 672/
###MSMS: 674/
BEGIN IONS
TITLE= Cmpd 427, +MSn(1017.0377), 10.4 min
PEPMASS=1017.03765	40224

593.43260	344	
663.32211	497	
772.26710	332	
885.07031	524	
911.70296	674	
945.80992	2672	
949.25065	1089	
950.68708	547	
955.90565	2624	
960.17553	2489	
961.90821	1012	
963.69718	2234	
965.65746	2062	
975.21358	2861	1+
979.08604	834	
979.42341	487	
980.28025	3147	
982.88074	3402	
983.20849	2117	
987.35714	5856	1+
989.60946	4871	1+
991.15746	2237	
992.79749	2757	
997.26292	2579	1+
999.62477	5054	
1003.70858	492	
1024.83613	669	
1039.43088	887	
1093.27463	282	
END IONS

###FS:    #m/z: 899.1678 #charge-128
###MaxRes:#m/z:   0.0000 #charge-128
###MS: 675/
###MSMS: 676/
BEGIN IONS
TITLE= Cmpd 428, +MSn(898.8638), 10.4 min
PEPMASS=899.16781	43137

713.28618	634	
803.85600	292	
822.83272	1039	
825.24220	2354	
836.21794	274	
843.30721	1872	
845.77739	1742	
852.30225	867	
856.92659	469	
858.95691	4008	1+
861.64494	1597	
863.39811	732	
864.83323	1954	
868.06866	2232	
870.43895	2684	
872.46762	3129	
879.95721	2517	
880.45627	5704	
883.09109	1722	
885.00726	6663	1+
1121.87068	544	
1270.23785	257	
END IONS

###FS:    #m/z: 964.3917 #charge-128
###MaxRes:#m/z:   0.0000 #charge-128
###MS: 675/
###MSMS: 677/
BEGIN IONS
TITLE= Cmpd 429, +MSn(964.3917), 10.4 min
PEPMASS=964.39172	9624

397.88438	294	
738.03471	1032	
773.43898	1387	
868.73106	2152	
885.32913	1352	
888.43862	2089	
901.29465	567	
903.20688	724	
905.27189	397	
909.27100	974	
913.87411	524	
915.25402	1872	
922.45030	2382	
924.38720	2267	
927.05403	1737	
928.62843	2323	1+
931.32147	877	
933.49983	3469	
935.80159	3424	1+
937.51594	1692	
939.07267	1944	
942.92375	2402	
948.29647	6902	
1001.27576	887	
END IONS

###FS:    #m/z: 627.7272 #charge-128
###MaxRes:#m/z:   0.0000 #charge-128
###MS: 678/
###MSMS: 679/
BEGIN IONS
TITLE= Cmpd 430, +MSn(627.7272), 10.4 min
PEPMASS=627.72720	35767

467.89718	648	
482.83627	861	
494.89296	537	1+
497.03542	1314	
508.86442	1223	
522.81075	352	
525.89198	291	
536.03485	527	
554.09971	597	
561.25740	599	
565.49220	963	1+
573.90292	1029	
575.78244	1039	
593.91216	1084	
600.63756	1962	
604.33129	812	
605.63548	4120	1+
607.92920	1850	1+
609.27224	3094	
609.80540	3541	1+
613.72427	5395	1+
619.83305	507	
627.84090	336	
727.35367	942	
END IONS

###FS:    #m/z: 679.5224 #charge-128
###MaxRes:#m/z:   0.0000 #charge-128
###MS: 678/
###MSMS: 680/
BEGIN IONS
TITLE= Cmpd 431, +MSn(679.5224), 10.4 min
PEPMASS=679.52238	44006

336.04399	816	2+
361.15711	989	
395.23271	1809	
403.23188	639	
499.36897	354	
528.88237	354	
544.05422	262	
546.78434	1907	
558.23190	547	
559.87055	429	
581.68618	629	
584.63850	1989	
618.12485	859	
618.66070	1469	
622.90411	509	
628.77638	2691	1+
635.03095	437	
642.24151	12778	1+
646.13094	4657	
648.31562	3486	1+
651.00968	3021	1+
654.22164	1006	1+
658.92124	2471	1+
664.84167	4532	
667.30625	747	
773.04663	3349	
786.64780	1042	
1168.90534	442	
END IONS

###FS:    #m/z: 846.3662 #charge-128
###MaxRes:#m/z:   0.0000 #charge-128
###MS: 681/
###MSMS: 682/
BEGIN IONS
TITLE= Cmpd 432, +MSn(846.3662), 10.5 min
PEPMASS=846.36624	52841

484.44956	452	
532.44211	1922	
594.71936	447	
644.32081	659	
698.29689	294	
718.64057	2104	
742.43190	274	
772.23951	4182	
782.43463	729	
799.54278	1677	
801.72162	2052	
805.95388	2402	
807.68456	344	
814.30452	1224	
816.22346	2254	
817.56698	354	
818.43029	4944	
822.82503	2464	
824.24232	2144	
825.33761	3036	1+
827.10170	5831	1+
828.95909	2744	
830.30029	11927	
834.72150	4956	1+
864.89156	584	
877.90507	662	
END IONS

###FS:    #m/z: 889.1572 #charge-128
###MaxRes:#m/z:   0.0000 #charge-128
###MS: 681/
###MSMS: 683/
BEGIN IONS
TITLE= Cmpd 433, +MSn(889.1572), 10.5 min
PEPMASS=889.15723	34458

284.83906	1034	
544.83731	929	
586.88828	647	
614.73623	737	
673.23162	427	
680.63363	1254	
690.28503	722	
757.64314	2722	
800.09960	734	
813.07262	727	
827.43388	1822	
828.90243	1747	
831.93527	349	
837.40675	2689	1+
841.64028	602	
842.29330	3811	1+
844.66586	3189	
847.33291	1224	1+
850.44029	3732	
855.30141	1019	
857.72384	1902	
859.23385	727	
863.81472	4598	1+
870.57276	1017	
871.24834	7189	
872.71101	1789	
875.31393	1754	
876.91606	867	
879.03902	517	
985.05232	1112	
1097.08956	869	
END IONS

###FS:    #m/z: 820.1596 #charge-128
###MaxRes:#m/z:   0.0000 #charge-128
###MS: 684/
###MSMS: 685/
BEGIN IONS
TITLE= Cmpd 434, +MSn(820.1596), 10.5 min
PEPMASS=820.15960	79413

500.23539	737	
564.43331	1346	
648.13453	865	
651.09941	496	
700.63390	392	
755.24955	2091	
758.84092	1367	
767.06897	887	
774.62350	4199	1+
781.06941	2126	1+
783.17439	1954	
790.04193	1457	
794.84374	2032	
798.24856	1577	
801.96546	1078	
803.33438	1196	
805.25800	1032	
808.41317	4594	1+
END IONS

###FS:    #m/z: 860.9501 #charge-128
###MaxRes:#m/z:   0.0000 #charge-128
###MS: 684/
###MSMS: 686/
BEGIN IONS
TITLE= Cmpd 435, +MSn(860.9501), 10.5 min
PEPMASS=860.95013	12951

453.27888	409	
611.05631	1129	
646.23982	382	
709.43827	317	
730.90249	349	
758.23424	414	
764.48449	1647	
791.08460	1594	
795.25285	932	
802.47071	1197	
808.88665	3527	
810.61631	617	
811.23963	2677	
819.71802	3829	
822.30378	1687	
822.83666	5264	
824.43649	747	
827.03237	1259	
831.04479	2939	
833.40016	3839	1+
838.64127	3681	1+
840.91069	4132	
843.03554	2532	
844.33095	1307	
846.31343	739	
847.47725	2743	1+
1011.43398	442	
1018.10625	922	
END IONS

###FS:    #m/z: 795.4699 #charge-128
###MaxRes:#m/z:   0.0000 #charge-128
###MS: 687/
###MSMS: 688/
BEGIN IONS
TITLE= Cmpd 436, +MSn(795.4699), 10.6 min
PEPMASS=795.46992	65018

361.03497	354	
396.20934	347	
469.48622	514	
479.22680	1092	
556.85750	307	
658.23361	1052	
659.63103	619	
695.20477	1279	
710.30596	1169	
718.51172	977	
721.64427	849	
729.23775	1629	
733.44172	1269	
737.08974	687	
743.30576	427	
749.16755	3209	
753.83854	1049	
759.69851	1784	
761.54905	787	
766.01162	1307	
769.24186	2269	
769.76425	3864	1+
772.73602	2327	
776.66263	2799	
777.80282	6258	1+
781.33831	1751	1+
784.90213	1404	
END IONS

###FS:    #m/z: 920.4965 #charge-128
###MaxRes:#m/z:   0.0000 #charge-128
###MS: 687/
###MSMS: 689/
BEGIN IONS
TITLE= Cmpd 437, +MSn(920.4965), 10.6 min
PEPMASS=920.49648	23023

743.65208	382	
745.48697	412	
806.90942	389	
835.24026	382	
851.91857	549	
859.44809	732	
865.89809	2249	
870.26658	2517	
874.56434	2429	
876.24623	802	
887.00358	861	1+
891.72391	552	
897.44228	2827	
898.76882	4334	1+
901.95179	5599	1+
903.66419	6155	1+
907.12986	4632	
910.45190	1662	
END IONS

###FS:    #m/z: 902.7986 #charge-128
###MaxRes:#m/z:   0.0000 #charge-128
###MS: 690/
###MSMS: 691/
BEGIN IONS
TITLE= Cmpd 438, +MSn(902.7986), 10.6 min
PEPMASS=902.79860	30005

839.78336	1234	
844.84069	2872	
857.82228	1069	
860.79045	399	
861.76874	2159	
862.12985	3177	
867.02390	3713	1+
869.76026	2333	1+
872.42817	444	
873.68372	789	
875.64326	3976	1+
878.83304	3112	
881.05022	2809	
884.29228	844	1+
885.87321	989	
887.85007	1189	
889.42065	3649	
891.05014	1159	
913.23523	304	
976.49290	304	
END IONS

###FS:    #m/z: 1030.6003 #charge-128
###MaxRes:#m/z:   0.0000 #charge-128
###MS: 690/
###MSMS: 692/
BEGIN IONS
TITLE= Cmpd 439, +MSn(1030.6002), 10.6 min
PEPMASS=1030.60026	32937

523.84021	1779	
767.24067	642	
954.65110	504	
960.79651	1522	
968.69696	909	
972.26885	3784	
975.83986	492	
976.65142	1918	1+
989.09008	834	
992.46422	2007	
994.65835	3764	1+
998.49195	1439	
1000.48969	1157	
1001.95466	1937	
1007.27062	1647	
1008.65236	4597	
1009.75407	1449	
1010.46483	3129	
1011.89174	1302	
1012.82400	2259	
1013.42345	1202	
1014.23240	1454	
1016.66131	4159	
1017.80689	3424	
1021.83976	632	
1061.85405	739	
1169.50315	454	
END IONS

###FS:    #m/z: 750.7634 #charge-128
###MaxRes:#m/z:   0.0000 #charge-128
###MS: 693/
###MSMS: 694/
BEGIN IONS
TITLE= Cmpd 440, +MSn(750.7634), 10.7 min
PEPMASS=750.76344	22017

440.83702	1779	
558.23636	324	
565.89903	731	
574.98890	732	
580.63678	619	
602.83788	368	
604.43104	548	
609.16514	1407	
615.03597	912	
621.25833	2047	1+
659.63503	471	
662.10064	909	
665.70362	388	
670.63979	1112	
688.72559	265	
699.52844	1619	
701.11900	1064	
703.23894	2329	
706.19184	14836	1+
710.90851	3633	1+
717.83899	2124	
720.44023	2025	
723.39850	4046	1+
726.08859	847	
728.66967	4447	1+
732.43717	1602	
733.99464	6572	1+
737.71352	1272	
738.02328	2156	1+
END IONS

###FS:    #m/z: 1014.7032 #charge-128
###MaxRes:#m/z:   0.0000 #charge-128
###MS: 693/
###MSMS: 695/
BEGIN IONS
TITLE= Cmpd 441, +MSn(1014.7032), 10.7 min
PEPMASS=1014.70316	41322

325.83530	959	
582.04444	322	
633.28302	419	
701.26045	1292	
734.10155	377	
906.63405	719	
939.68747	609	
950.70745	349	
972.24010	4497	
973.64290	1649	
983.90798	619	
988.70708	2744	1+
994.96834	622	
995.30455	852	
996.37199	307	
1000.85725	4299	
1250.28761	639	
END IONS

###FS:    #m/z: 881.4524 #charge-128
###MaxRes:#m/z:   0.0000 #charge-128
###MS: 696/
###MSMS: 697/
BEGIN IONS
TITLE= Cmpd 442, +MSn(881.4524), 10.7 min
PEPMASS=881.45238	14976

659.90737	722	
743.65498	1564	
765.06237	1432	
771.84068	282	
800.83526	327	
811.04900	2059	
832.02717	2516	1+
847.30344	629	
854.32449	1779	
857.83902	3219	
859.83564	2969	1+
861.55866	5191	1+
864.23989	289	
865.20734	3464	
868.43900	904	
871.43521	1589	1+
904.16006	1102	
962.53223	359	
END IONS

###FS:    #m/z: 1034.7028 #charge-128
###MaxRes:#m/z:   0.0000 #charge-128
###MS: 696/
###MSMS: 698/
BEGIN IONS
TITLE= Cmpd 443, +MSn(1034.7028), 10.7 min
PEPMASS=1034.70277	27392

920.44966	1147	
965.23092	989	
979.11892	264	
985.99244	4406	1+
993.09574	1011	1+
996.06074	864	
1001.04756	1742	
1005.89785	824	
1006.70208	3944	
1008.64101	6152	
1010.11470	2037	
1015.10909	522	
1016.23652	487	
1018.83052	372	
1021.24964	1324	
1022.94965	972	
END IONS

###FS:    #m/z: 818.2009 #charge-128
###MaxRes:#m/z:   0.0000 #charge-128
###MS: 699/
###MSMS: 700/
BEGIN IONS
TITLE= Cmpd 444, +MSn(818.2009), 10.7 min
PEPMASS=818.20088	15502

264.60307	449	
485.43130	1032	
487.04638	1029	
488.64923	877	
539.03521	607	
609.23443	729	
629.24578	672	
664.23245	629	
672.23462	344	
694.90643	377	
700.84010	347	
724.81263	697	
743.13365	1259	
750.11404	662	
750.63486	2622	
753.48585	402	
760.11751	1399	
766.13054	389	
769.17380	1227	
773.17771	2384	1+
775.88952	377	
780.63373	804	
783.08811	1694	
784.82621	3127	
789.04105	2779	
790.79862	3968	1+
794.60177	2279	
796.40421	2584	
798.74360	3404	1+
800.71798	5982	
802.87148	2891	1+
804.53699	6736	1+
805.76027	1023	1+
823.13060	367	
969.06831	899	
1047.64448	954	
END IONS

###FS:    #m/z: 1016.3986 #charge-128
###MaxRes:#m/z:   0.0000 #charge-128
###MS: 699/
###MSMS: 701/
BEGIN IONS
TITLE= Cmpd 445, +MSn(1016.3986), 10.8 min
PEPMASS=1016.39865	27130

820.50271	734	
905.65556	529	
929.37029	877	
934.05369	1724	
958.44389	3547	
963.30940	1762	
972.61556	2672	
979.17531	3494	
981.53638	3196	1+
989.10715	5116	1+
992.17968	6896	1+
996.23774	354	
998.04403	844	
1002.53303	1699	
1030.68915	537	
1144.95147	849	
1185.24444	477	
1329.82031	469	
END IONS

###FS:    #m/z: 833.7628 #charge-128
###MaxRes:#m/z:   0.0000 #charge-128
###MS: 702/
###MSMS: 703/
BEGIN IONS
TITLE= Cmpd 446, +MSn(833.7628), 10.8 min
PEPMASS=833.76280	3131

264.74817	892	
497.14505	462	
586.26025	480	
658.77979	427	
720.68312	357	
754.08526	969	
758.06859	913	
762.06240	1687	
770.46667	514	
777.15430	1462	
782.82750	2723	
784.25276	1412	
786.10594	1724	
788.89296	4856	1+
791.54042	3141	1+
795.04783	2259	
795.58390	4269	
799.05344	1512	
799.90101	3218	1+
803.51218	1865	
805.11709	1257	
810.06570	7600	1+
812.74217	2345	
814.93604	7528	1+
819.70344	3243	1+
821.10012	1214	
824.77972	2104	
1038.29379	1764	
END IONS

###FS:    #m/z: 914.3241 #charge-128
###MaxRes:#m/z:   0.0000 #charge-128
###MS: 702/
###MSMS: 704/
BEGIN IONS
TITLE= Cmpd 447, +MSn(914.3241), 10.8 min
PEPMASS=914.32410	31604

387.03704	369	
567.27123	257	
645.90884	284	
671.24022	467	
745.70746	264	
788.37615	1514	
795.44444	262	
818.04356	517	
822.05389	909	
825.82479	1314	
851.90146	3852	
853.26107	2554	
862.46421	3022	
864.70023	509	
874.76006	1114	
879.83905	1544	
881.37859	2944	
882.55092	3131	1+
886.70616	557	
888.22495	3059	1+
889.66236	902	
892.30658	578	1+
896.00236	3465	1+
900.63270	2344	1+
1582.84211	362	
END IONS

###FS:    #m/z: 675.0295 #charge-128
###MaxRes:#m/z:   0.0000 #charge-128
###MS: 705/
###MSMS: 706/
BEGIN IONS
TITLE= Cmpd 448, +MSn(675.0295), 10.8 min
PEPMASS=675.02949	29124

453.65562	689	
485.83236	259	
499.48332	1004	
507.10081	497	
514.63470	262	
516.04691	704	
535.10706	356	
542.63191	449	
548.85236	464	
555.15499	1033	
557.03778	339	
562.29232	646	
585.49142	314	
589.83759	1459	
604.85037	434	
607.33345	1043	1+
612.90451	783	
617.89703	364	
628.91617	788	
629.41198	657	
630.04061	2835	1+
633.36566	2532	1+
640.07736	3188	1+
642.43793	349	
643.90766	762	
645.90397	539	
648.68021	510	
651.63859	1602	
652.39841	6027	1+
655.23097	1580	1+
656.83294	5152	1+
658.48718	6000	1+
661.25117	2099	1+
662.59769	2922	1+
814.51080	1564	
825.91156	1023	
END IONS

###FS:    #m/z: 739.8581 #charge-128
###MaxRes:#m/z:   0.0000 #charge-128
###MS: 705/
###MSMS: 707/
BEGIN IONS
TITLE= Cmpd 449, +MSn(739.8582), 10.8 min
PEPMASS=739.85815	7563

326.90591	462	
550.23599	1332	
570.89881	252	
597.69330	822	
650.68583	319	
667.45853	1044	
670.29948	894	
681.28708	494	
685.92097	274	
688.27309	1121	1+
689.63713	1649	
693.45729	3521	1+
700.90599	1569	
704.54225	707	
710.11026	752	
711.91795	1587	
713.53374	2507	
717.44849	2749	
719.08814	1783	1+
721.90409	2259	
722.26100	4461	1+
726.04286	2362	
727.78844	2234	
1020.24021	477	
END IONS

###FS:    #m/z: 825.8031 #charge-128
###MaxRes:#m/z:   0.0000 #charge-128
###MS: 708/
###MSMS: 709/
BEGIN IONS
TITLE= Cmpd 450, +MSn(825.8031), 10.9 min
PEPMASS=825.80309	10772

322.23742	644	
462.83112	909	
547.35114	959	
668.71184	789	
691.35404	2364	1+
707.23239	643	
715.83525	644	
721.58754	1926	
737.28937	577	
741.23371	829	
744.84565	779	
747.29295	487	
756.42030	4749	
768.67046	2077	
770.27120	3191	
775.47705	6592	1+
779.43625	1532	
782.63565	1114	
785.04136	1287	
786.31726	1780	
788.32186	981	
790.42776	442	
791.39996	2580	1+
793.44703	1744	
797.04038	1134	
800.36967	1074	
801.95370	3290	
806.26428	3424	1+
809.74029	2173	1+
811.13735	3954	1+
813.09002	1684	
813.63257	1355	
END IONS

###FS:    #m/z: 888.4975 #charge-128
###MaxRes:#m/z:   0.0000 #charge-128
###MS: 708/
###MSMS: 710/
BEGIN IONS
TITLE= Cmpd 451, +MSn(888.4974), 10.9 min
PEPMASS=888.49746	28102

548.91785	1007	
623.12019	1509	
659.51206	302	
682.86858	574	
710.43838	1639	
726.49845	574	
745.86761	359	
751.04978	1254	
772.63649	362	
807.66149	719	
815.87184	559	
819.10324	1314	
827.13459	1109	
829.25047	1896	1+
833.83909	1722	
836.04794	3954	1+
842.43480	1134	
848.03222	1347	
852.61762	1282	
854.45818	1667	
857.59343	1619	
859.03638	1774	
863.74678	3471	1+
868.13243	1278	1+
870.00231	3779	1+
873.89310	1489	
890.23189	369	
1274.49159	319	
END IONS

###FS:    #m/z: 408.6859 #charge-128
###MaxRes:#m/z:   0.0000 #charge-128
###MS: 711/
###MSMS: 712/
BEGIN IONS
TITLE= Cmpd 452, +MSn(408.6859), 10.9 min
PEPMASS=408.68593	67714

164.96638	579	
165.88898	912	
171.51128	422	
172.85245	18188	1+
174.85008	2037	
200.13914	1075	
200.86208	11582	1+
217.23312	262	
219.46472	504	
232.71397	257	
258.49100	912	
260.43897	692	
261.90892	672	
263.83599	319	
273.03469	869	
273.88825	332	
274.71308	644	
276.89865	1930	
277.79494	4258	1+
283.82313	632	
285.63404	1137	
288.89436	3454	1+
290.84202	4802	
292.86208	2885	1+
295.89246	449	
302.92117	3260	1+
305.86879	968	
306.67209	967	
307.74514	582	
308.53716	108835	
310.36120	1584	2+
313.42989	752	
316.94903	2704	2+
321.10372	262	
334.72227	269	
339.29292	806	
341.72341	564	
350.84086	2634	
365.02801	2659	
370.03231	539	
370.63708	762	
372.03467	2833	1+
382.07196	1716	
386.83677	626	
388.98131	5705	
389.95773	7333	1+
391.87960	799	
397.28282	347	
397.94711	1442	
407.23347	617	
412.25446	294	
414.75304	479	
454.29817	461	
492.23446	2617	
519.21656	3073	1+
521.09727	660	
577.48625	642	
584.52443	517	
603.81546	394	
616.34438	64109	1+
643.23838	1232	
697.28546	297	
END IONS

###FS:    #m/z: 844.1327 #charge-128
###MaxRes:#m/z:   0.0000 #charge-128
###MS: 711/
###MSMS: 713/
BEGIN IONS
TITLE= Cmpd 453, +MSn(844.1327), 10.9 min
PEPMASS=844.13272	34307

740.63826	683	
754.88563	425	
768.79545	1418	
773.65987	1469	
791.24823	1962	
792.54953	631	
793.34896	1764	1+
801.29972	1266	
804.28488	473	
813.04061	2082	
814.30347	2665	
819.98510	1429	
821.44162	2702	
822.66595	2374	1+
831.00255	1202	
894.84502	509	
966.45632	402	
1013.30938	1556	
1128.40843	752	
1493.23558	402	
END IONS

###FS:    #m/z: 408.7245 #charge-128
###MaxRes:#m/z:   0.0000 #charge-128
###MS: 714/
###MSMS: 715/
BEGIN IONS
TITLE= Cmpd 454, +MSn(408.7245), 11.0 min
PEPMASS=408.72450	51226

128.23166	469	
129.25609	1137	
172.88977	12587	1+
180.03702	960	
200.83157	12596	1+
206.72171	1099	
227.83227	525	
242.83312	534	
244.06349	741	
250.63662	672	
258.70029	399	
260.73368	639	
261.79197	742	
262.95886	529	
274.97695	3032	1+
276.96546	642	
277.82231	879	
288.82666	16887	1+
293.22165	432	
304.03350	333	
304.91712	537	
305.94153	2843	1+
308.52767	105414	
311.84112	2487	1+
314.76387	3607	1+
317.12135	1200	
317.90996	2189	1+
330.04906	592	
331.09616	1691	1+
343.92713	827	
347.10396	387	
348.88263	339	
351.75128	826	
353.09026	574	
355.89544	337	
356.83749	819	
364.03206	842	
371.09404	559	
372.68689	1277	
380.10015	1193	
387.05426	848	
387.83555	421	
388.91270	7682	1+
390.74534	5885	2+
392.58861	2964	
397.20316	2639	
398.63603	1534	
405.12441	502	
409.65568	349	
412.92855	788	
419.10000	724	
420.90659	822	
426.68511	519	
485.05143	417	
490.52847	1392	
519.04478	602	
520.23826	1774	
526.24285	1102	
538.64202	1409	
555.10290	1317	
577.23875	1134	
616.30144	58770	1+
END IONS

###FS:    #m/z: 859.7799 #charge-128
###MaxRes:#m/z:   0.0000 #charge-128
###MS: 714/
###MSMS: 716/
BEGIN IONS
TITLE= Cmpd 455, +MSn(859.7798), 11.0 min
PEPMASS=859.77987	15829

338.31871	793	
599.46948	789	
679.43694	256	
684.32841	617	
720.85899	499	
740.68322	386	
761.73865	339	
780.13575	262	
791.84156	3676	
793.58083	1066	
795.23059	432	
798.62892	2414	
801.97867	3125	
807.27563	1164	
814.81272	4214	1+
817.86090	2750	1+
821.62219	554	
822.94544	5278	
824.31585	1067	
826.34450	6225	1+
829.23746	1182	
830.27001	4758	1+
835.18748	704	
836.04054	4608	
838.70396	387	
840.57792	472	1+
843.83235	399	
845.04333	2915	
1059.48415	457	
1221.63960	2584	
END IONS

###FS:    #m/z: 858.4164 #charge-128
###MaxRes:#m/z:   0.0000 #charge-128
###MS: 717/
###MSMS: 718/
BEGIN IONS
TITLE= Cmpd 456, +MSn(858.4164), 11.0 min
PEPMASS=858.41643	40733

341.83476	402	
371.23833	512	
507.03622	962	
546.60827	1273	
618.63349	567	
701.03947	891	
720.74111	1790	
748.85433	774	
752.84453	1077	
763.42916	334	
768.83762	622	
771.09873	871	
779.43755	789	
791.19313	787	
792.57816	3426	
806.64847	2866	1+
808.25957	774	
811.94532	3121	1+
813.75826	2124	1+
818.78143	2731	1+
820.70735	1185	
825.23681	552	
827.20222	2700	1+
830.69198	3327	
835.57184	3529	1+
838.72086	672	
841.10795	2471	
842.64803	893	
847.84044	2354	
END IONS

###FS:    #m/z: 950.3362 #charge-128
###MaxRes:#m/z:   0.0000 #charge-128
###MS: 717/
###MSMS: 719/
BEGIN IONS
TITLE= Cmpd 457, +MSn(949.8563), 11.0 min
PEPMASS=950.33616	24508

389.29353	297	
770.13839	1094	
825.44343	2729	
833.62102	819	
858.56179	559	
876.69246	957	
882.66487	494	
892.64836	2407	
896.33675	534	
898.04245	554	
908.23997	1934	
910.04778	827	
913.86290	2869	1+
920.09237	284	
921.49243	749	
923.97877	3054	1+
926.85156	4640	2+
929.26723	1014	
930.01409	2553	1+
932.25932	1027	
933.43972	3839	1+
936.10655	2342	
938.18178	449	
1058.43464	2247	
END IONS

###FS:    #m/z: 834.8036 #charge-128
###MaxRes:#m/z:   0.0000 #charge-128
###MS: 720/
###MSMS: 721/
BEGIN IONS
TITLE= Cmpd 458, +MSn(834.8036), 11.1 min
PEPMASS=834.80357	5924

510.04500	882	
520.11205	293	
547.03214	1377	
687.03300	432	
702.03587	383	
737.64684	327	
754.12214	2356	
758.84344	2452	
761.87939	366	
771.29396	386	
773.43814	1163	
775.19896	2299	
783.88077	2083	
784.28611	1429	
788.90743	1363	
797.79127	2345	
801.01475	972	
801.58141	1534	1+
809.05097	3969	
810.45567	2328	1+
815.54319	867	
817.43278	1514	
820.28344	422	
820.84127	2039	
822.24918	3689	1+
END IONS

###FS:    #m/z: 920.9307 #charge-128
###MaxRes:#m/z:   0.0000 #charge-128
###MS: 720/
###MSMS: 722/
BEGIN IONS
TITLE= Cmpd 459, +MSn(920.9307), 11.1 min
PEPMASS=920.93069	24852

664.24509	729	
687.03491	687	
771.23952	702	
789.10239	1074	
791.84560	469	
795.63823	1219	
804.08196	497	
823.24304	1297	
845.41358	924	
865.88889	972	
872.89140	547	
895.13952	4302	
897.71909	1232	
899.52677	2574	
902.63271	4301	1+
905.85220	4554	
906.28617	1957	
991.23202	424	
1187.71565	1234	
1284.23122	962	
END IONS

###FS:    #m/z: 662.6430 #charge-128
###MaxRes:#m/z:   0.0000 #charge-128
###MS: 723/
###MSMS: 724/
BEGIN IONS
TITLE= Cmpd 460, +MSn(662.1931), 11.1 min
PEPMASS=662.64303	26145

196.03325	657	
210.69169	278	
228.83095	683	
265.05013	1873	
293.03341	366	
324.83731	679	
381.43780	1217	
385.10384	1599	
396.07485	882	1+
442.63646	1108	
458.23279	634	
462.04807	683	
486.85428	994	1+
514.94432	832	
516.94466	309	1+
526.14862	1134	
527.66667	680	
528.00352	260	
529.71415	1002	
546.24543	299	
563.08532	379	
564.98852	417	1+
578.85843	1782	
583.44147	867	
585.83460	455	
598.23543	1057	
601.49005	280	
603.13978	622	
604.05013	3143	
606.61965	4048	1+
610.75325	3668	1+
612.64288	2686	1+
615.64266	2173	
617.83347	1219	
624.85607	359	
627.06759	352	
633.24245	2776	
639.80431	562	
640.78917	1695	
642.14317	592	
642.94292	3390	
644.61694	6830	
649.04368	387	
758.44108	1499	
843.91935	293	
893.50839	331	
924.18558	2149	
1016.43550	437	
END IONS

###FS:    #m/z: 689.8473 #charge-128
###MaxRes:#m/z:   0.0000 #charge-128
###MS: 723/
###MSMS: 725/
BEGIN IONS
TITLE= Cmpd 461, +MSn(689.8473), 11.1 min
PEPMASS=689.84732	31533

244.93513	854	
273.09121	634	
300.09769	949	
335.03415	807	
387.04309	747	
388.97179	609	
390.38929	1202	
416.50182	1107	
423.10943	1027	
447.13571	722	
457.10029	604	
464.09689	1242	
491.14822	298	1+
494.29617	654	
499.03535	994	
512.23542	319	
516.07077	712	
518.33003	578	1+
528.39861	2506	1+
538.10433	677	
543.23407	434	
570.22367	836	1+
580.24143	492	
581.48513	322	
595.17511	2939	1+
598.36648	894	
600.67751	307	
617.93291	1298	1+
622.02186	1194	
624.83166	589	
631.29914	2805	2+
636.23828	1544	
654.75915	2013	1+
657.32514	789	
660.78403	2067	1+
663.74476	1794	
670.00178	1664	
671.28752	2966	1+
672.72084	1712	
677.95183	1844	
678.41992	1599	
680.18624	3357	
680.60200	1127	
689.63949	594	
698.32844	849	1+
728.49595	302	
741.08873	1172	
747.69986	859	
799.12818	464	
800.34128	2033	1+
827.62163	454	
844.37745	3541	1+
859.17148	1052	
860.63776	607	
893.83064	722	
912.48708	324	
928.45129	694	1+
945.44977	1181	1+
1011.03057	1002	
1069.63665	312	
1085.35937	757	
1191.48200	424	
1231.83274	449	
1232.69696	884	
1235.00419	487	
END IONS

###FS:    #m/z: 564.6651 #charge-128
###MaxRes:#m/z:   0.0000 #charge-128
###MS: 726/
###MSMS: 727/
BEGIN IONS
TITLE= Cmpd 462, +MSn(564.6652), 11.2 min
PEPMASS=564.66515	20954

186.88540	640	
188.84494	732	
244.83964	271	
290.87991	284	
292.09173	669	
304.83903	1524	
325.03827	334	
334.23870	744	
339.03296	534	
341.86275	929	
348.90000	469	
364.84698	882	
375.03597	627	
377.03989	607	
378.72838	527	
380.28728	258	
381.07796	993	1+
385.89431	569	
388.84126	397	
392.09596	269	
395.63287	645	1+
404.93730	681	
408.11760	842	
411.69303	490	
419.83669	276	
420.88869	633	
428.12793	893	1+
431.37980	1078	2+
433.13552	2708	1+
437.61594	3079	
448.43748	689	
451.68958	284	
455.51305	1206	2+
458.90389	987	
465.02870	764	
467.08342	2437	1+
473.03565	1093	
477.30252	454	
479.04544	982	
489.47718	1470	
496.33303	4000	
497.98819	1267	2+
505.09092	1603	
513.10049	1417	
519.24398	1012	
520.50242	1659	
525.00075	430	1+
528.90318	3284	1+
531.53971	1575	
535.25457	6874	1+
539.71411	2526	1+
541.98181	5378	1+
545.12074	1708	
546.21889	8687	1+
552.86490	2629	1+
562.44786	467	
593.31581	1099	
617.23523	877	
633.26645	6272	1+
645.12522	1142	
648.29373	372	
706.37860	267	
721.37166	1168	1+
748.58995	411	1+
816.40876	262	
867.03543	519	
869.58511	286	
979.88990	331	
END IONS

###FS:    #m/z: 1069.2267 #charge-128
###MaxRes:#m/z:   0.0000 #charge-128
###MS: 726/
###MSMS: 728/
BEGIN IONS
TITLE= Cmpd 463, +MSn(1069.2267), 11.2 min
PEPMASS=1069.22667	19371

500.24059	339	
567.04892	1034	
569.28773	787	
821.43652	487	
848.23724	459	
871.30662	437	
895.11523	454	
905.91250	909	
921.23071	714	
943.45066	832	
958.03703	924	1+
969.48404	594	
980.74619	502	
987.84205	954	
991.84235	1044	
1011.69226	777	
1012.84498	3897	
1017.24249	1452	
1035.23950	1479	
1047.24992	2452	
1048.84158	759	
1050.49512	1177	
1081.43233	779	
1159.91847	664	
1209.04736	827	
END IONS

###FS:    #m/z: 765.3960 #charge-128
###MaxRes:#m/z:   0.0000 #charge-128
###MS: 729/
###MSMS: 730/
BEGIN IONS
TITLE= Cmpd 464, +MSn(765.3961), 11.2 min
PEPMASS=765.39603	9325

323.98837	567	
392.79848	261	
439.44695	1289	
500.10555	1408	
602.09957	679	
603.93401	264	
635.24050	1609	
646.63752	507	
705.28320	557	
712.61670	1224	1+
717.31361	597	
722.91816	1106	
724.31166	991	
725.86151	2187	
729.97739	3676	1+
734.64016	1264	
743.07367	2481	1+
746.75560	3330	2+
748.43350	2279	
753.43262	692	
848.89824	504	
END IONS

###FS:    #m/z: 816.2673 #charge-128
###MaxRes:#m/z:   0.0000 #charge-128
###MS: 729/
###MSMS: 731/
BEGIN IONS
TITLE= Cmpd 465, +MSn(816.2673), 11.2 min
PEPMASS=816.26726	19652

294.63400	989	
367.35797	327	
494.13294	1019	1+
521.24176	377	
538.04829	794	
581.04426	1438	1+
641.23658	277	
650.49967	872	
678.84388	1747	
701.00347	1577	
711.32425	269	
714.03505	877	
720.83529	1214	
722.64124	407	
733.29231	259	
749.43725	1047	
758.11623	759	
760.53244	1229	
771.03615	1387	
772.52155	564	
776.71688	277	
779.38359	3856	1+
781.72759	712	
783.04064	1959	
783.72870	7433	1+
785.49726	967	
788.84173	3603	1+
793.93726	3264	
797.03269	452	
797.64422	3166	1+
800.37155	1194	
802.89038	757	
806.83761	864	
826.65474	1092	
924.84337	579	
997.66324	502	
1032.32951	564	
END IONS

###FS:    #m/z: 824.1465 #charge-128
###MaxRes:#m/z:   0.0000 #charge-128
###MS: 732/
###MSMS: 733/
BEGIN IONS
TITLE= Cmpd 466, +MSn(824.1465), 11.2 min
PEPMASS=824.14646	34484

466.85315	400	
470.64536	472	
496.83211	298	
564.88624	581	
660.64314	300	
662.03871	300	
667.71016	282	
675.70119	874	
678.86714	1254	1+
686.49331	1047	
691.83922	642	
735.10039	1049	
750.63546	1067	
757.30294	1932	
764.04099	842	
765.30320	864	
767.28742	473	
770.44062	2971	1+
773.12686	2510	
774.70846	1095	
778.47686	952	
779.83300	253	
783.51134	712	
787.44401	1964	
790.43873	982	
791.32439	3203	1+
799.89755	2410	1+
802.83578	2518	
804.16403	1986	1+
805.69033	1292	1+
810.05589	1531	1+
811.63882	1477	
832.50809	892	
925.86854	259	
987.50812	922	
1038.64255	1534	
1151.04913	412	
END IONS

###FS:    #m/z: 1227.0794 #charge-128
###MaxRes:#m/z:   0.0000 #charge-128
###MS: 732/
###MSMS: 734/
BEGIN IONS
TITLE= Cmpd 467, +MSn(1227.0793), 11.2 min
PEPMASS=1227.07937	27802

785.83667	957	
825.03774	364	
930.83568	684	
1133.28982	1792	
1140.43472	582	
1174.03805	2819	
1177.70867	754	
1181.30222	899	
1182.10523	1344	
1194.04477	1674	
1200.84442	2492	
1207.38102	267	
1235.28015	704	
END IONS

###FS:    #m/z: 504.7140 #charge-128
###MaxRes:#m/z:   0.0000 #charge-128
###MS: 735/
###MSMS: 736/
BEGIN IONS
TITLE= Cmpd 468, +MSn(504.7140), 11.3 min
PEPMASS=504.71401	52206

167.83144	583	
174.90971	3360	1+
178.67440	1258	
213.89351	1731	
253.95842	2572	
261.68929	980	
270.93885	722	
272.00210	26753	1+
298.92756	1137	1+
303.21950	849	1+
316.03362	497	
316.92823	2570	1+
319.36610	784	
321.94048	819	1+
324.97659	1169	
341.86661	787	
344.91585	519	
345.97526	1966	1+
349.32284	960	
355.90386	707	
357.04644	1487	1+
358.92442	8144	1+
371.05884	2419	1+
372.95933	10620	1+
381.35353	658	1+
385.02504	2295	1+
387.07518	4473	
388.78724	1931	1+
391.86254	1214	
396.70370	492	
397.79668	1068	1+
400.22365	698	
401.93539	989	
404.05033	1183	
406.83474	817	
407.93883	2346	1+
413.48750	529	2+
415.64509	729	
423.96111	1262	
434.85578	2589	1+
435.92850	2444	2+
443.65437	1277	1+
446.03721	872	
447.29052	902	
449.09640	793	
451.50601	507	
454.24663	2459	
458.27338	828	
461.09803	988	
467.97907	2912	1+
469.86524	4088	2+
471.51535	1645	2+
474.98406	559	2+
476.96408	3600	1+
480.80334	1482	
483.10915	641	1+
485.07888	5672	1+
486.72865	3792	1+
487.75234	3442	2+
489.08866	1450	
490.76322	4492	1+
493.39714	2069	
494.87511	681	1+
497.32037	774	
503.03561	3089	
512.63197	1396	
519.03106	587	1+
524.03254	730	
529.19314	507	
551.05989	570	
553.03233	549	
558.45260	1089	1+
570.24206	1141	
600.28576	723	
605.40111	575	
606.24950	1737	1+
623.29596	2162	1+
634.23748	497	
638.56254	974	1+
656.13999	1850	
670.43625	1416	
675.49869	583	
701.29471	1602	1+
704.29293	562	
719.35587	3110	1+
736.03894	544	
737.27329	27234	1+
747.57909	1076	1+
763.23055	973	
904.33114	579	
END IONS

###FS:    #m/z: 977.0779 #charge-128
###MaxRes:#m/z:   0.0000 #charge-128
###MS: 735/
###MSMS: 737/
BEGIN IONS
TITLE= Cmpd 469, +MSn(977.0779), 11.3 min
PEPMASS=977.07790	29545

648.63457	1507	
739.65077	462	
764.40604	563	
797.64404	952	
811.23967	1793	
886.77223	1892	
896.83931	729	
901.83802	1899	
904.73854	523	
921.61623	1588	1+
930.23751	1006	
936.23888	3572	
940.19070	882	
946.49787	2464	
949.08625	382	
949.53912	1272	1+
950.87065	302	
956.46604	935	
957.90556	424	
959.14056	1154	
959.66951	2287	
961.75517	2939	
1009.44064	2009	
1312.83525	447	
END IONS

###FS:    #m/z: 504.7263 #charge-128
###MaxRes:#m/z:   0.0000 #charge-128
###MS: 738/
###MSMS: 739/
BEGIN IONS
TITLE= Cmpd 470, +MSn(504.7263), 11.3 min
PEPMASS=504.72632	49516

151.90798	551	
157.77248	796	
166.03327	858	
174.72482	1134	1+
208.84852	567	
254.88897	1567	1+
261.82244	1758	1+
272.04027	52421	1+
285.03596	1629	
300.94418	1092	
316.21916	453	
316.88813	1992	1+
331.89264	978	
338.03769	572	
340.63904	942	
346.90189	529	
356.99573	8778	1+
359.61453	1282	1+
369.13902	1092	
370.98836	4502	1+
372.82874	1757	1+
375.24096	1774	
384.29881	1292	
385.00608	2601	1+
386.97025	1242	
389.06868	1856	1+
391.24446	3095	1+
399.52536	482	
403.00562	2844	
404.43306	522	
405.75796	1438	1+
408.03600	554	
409.05657	2173	1+
412.34709	2034	2+
419.23255	463	
422.05661	1234	
424.03746	1359	
429.86720	799	
431.66812	1734	2+
433.04118	454	
444.00616	2318	1+
447.19765	1516	
450.59141	3629	1+
454.12951	5137	1+
456.68292	424	
457.91214	1575	
463.33227	1544	1+
467.90373	924	1+
469.90892	509	
472.09621	1861	2+
476.13471	1548	
479.72489	7297	2+
482.96517	2108	
484.56873	634	
485.07911	2282	
486.35015	3441	1+
487.52143	4356	2+
490.24046	1729	
492.03941	2094	
494.02124	2631	2+
505.65456	1852	
529.20724	1791	1+
534.17198	846	
548.51356	967	
551.13424	1260	
552.53779	567	
606.25387	815	
618.29733	426	
622.24569	1649	
632.65447	1148	
639.24151	1399	
648.24091	1274	
656.24255	493	
673.10186	3080	
719.43451	3386	1+
737.24788	37506	1+
739.89328	861	
747.58109	1301	1+
852.49856	614	
880.44712	1597	
END IONS

###FS:    #m/z: 1027.8706 #charge-128
###MaxRes:#m/z:   0.0000 #charge-128
###MS: 738/
###MSMS: 740/
BEGIN IONS
TITLE= Cmpd 471, +MSn(1027.8706), 11.3 min
PEPMASS=1027.87059	27527

772.10287	459	
775.28082	579	
893.72610	2344	1+
895.37163	264	
954.05240	543	
972.81421	2442	1+
975.45964	1750	
977.44918	3407	
983.72894	1417	
986.04244	2674	
989.44555	3319	1+
993.44086	2268	
997.40595	2700	1+
1001.05456	1505	
1005.84390	3269	
1007.73532	636	
1008.63537	405	
1010.42798	332	
1011.44311	3134	
1017.73123	519	
1053.44492	834	
1138.83526	522	
1213.16369	586	
1264.58425	667	
1278.64060	1333	
1755.42355	487	
1781.04036	462	
END IONS

###FS:    #m/z: 475.2906 #charge-128
###MaxRes:#m/z:   0.0000 #charge-128
###MS: 741/
###MSMS: 742/
BEGIN IONS
TITLE= Cmpd 472, +MSn(475.2906), 11.4 min
PEPMASS=475.29060	19016

146.83232	484	
180.85835	806	1+
200.84528	964	
239.83314	732	
241.89393	999	
254.23455	333	
257.88612	494	
262.89517	424	
290.80299	547	
295.83333	355	
297.91090	454	
302.62444	838	1+
304.15580	465	
308.89522	757	
312.38117	587	
316.86026	2532	
318.59285	1154	
320.45607	1685	
321.96684	541	1+
326.12973	507	2+
328.96309	5609	1+
330.99731	6434	1+
332.85383	889	
341.02921	2470	1+
343.01652	17583	1+
346.69319	432	
352.69586	594	
355.93790	564	
357.07538	2758	
357.98903	8677	1+
361.13453	2731	
362.87867	401	
365.63451	1169	
370.99907	1705	
374.44795	709	
376.92982	357	
384.94248	622	
385.69530	6388	1+
389.94548	579	
394.78347	2430	
406.42143	501	1+
408.96315	2304	2+
415.03659	1749	
417.57834	4384	2+
423.07953	1474	2+
425.35653	1266	2+
428.90628	1394	
431.29618	509	
434.48853	2964	1+
436.09301	1085	
438.83516	542	
439.87471	1689	1+
443.14329	3180	
444.76107	1080	
452.92315	1993	2+
455.05689	3362	1+
456.13663	5382	2+
458.14549	5283	2+
462.70490	493	
465.44975	803	
466.23997	2618	
479.43043	457	
498.83287	495	
504.43297	879	
512.35956	867	1+
529.02959	1942	
576.24820	493	
593.22907	2618	1+
635.43561	599	
672.29933	526	
698.04153	349	
801.82543	904	
821.64560	605	
END IONS

###FS:    #m/z: 740.3363 #charge-128
###MaxRes:#m/z:   0.0000 #charge-128
###MS: 741/
###MSMS: 743/
BEGIN IONS
TITLE= Cmpd 473, +MSn(740.3362), 11.4 min
PEPMASS=740.33625	24980

348.88969	387	
429.03948	582	
462.11622	437	
491.76960	279	
518.53774	469	
616.23750	377	
623.00052	418	1+
629.23535	579	
649.91053	357	
657.05079	1047	
658.63585	1199	
666.54675	474	
670.96492	1904	
679.36592	1582	
681.82608	799	
683.83943	829	
689.52063	1827	
698.04069	2304	
699.51852	672	
704.64396	894	
706.62435	5003	1+
710.88905	1726	1+
717.26840	3445	1+
720.50667	357	
722.87614	1474	
725.23978	494	
727.10414	1117	
847.49337	1288	1+
END IONS

###FS:    #m/z: 539.8862 #charge-128
###MaxRes:#m/z:   0.0000 #charge-128
###MS: 744/
###MSMS: 745/
BEGIN IONS
TITLE= Cmpd 474, +MSn(539.8862), 11.4 min
PEPMASS=539.88625	26331

311.89468	704	
318.65262	1104	
327.96659	737	1+
333.03372	1204	
336.08169	902	
350.77260	1123	2+
353.66362	836	
358.84883	1564	
379.23404	1222	
385.42757	1267	
394.03599	1260	
395.91293	1009	
399.88610	1863	
406.87081	977	
408.91194	1504	
410.44936	872	
414.63311	768	
417.66838	5925	
419.03429	1057	
422.02928	770	1+
428.03825	2586	
436.23364	737	
442.30736	705	2+
446.10162	1064	
459.85728	1451	
468.03365	727	
481.47090	937	
482.90739	1018	1+
486.45449	1239	
489.33085	2618	1+
490.68198	5416	2+
498.73622	4929	
499.05471	4684	
503.06007	1695	
504.89862	611	
505.68451	2485	
507.13948	834	
507.74648	3558	
511.35043	2402	1+
513.64022	2589	1+
518.37154	2604	
519.02395	3782	1+
521.10256	1584	
521.71214	1698	
522.92292	2594	1+
524.28053	1578	
526.55137	1136	
527.38865	4239	
529.85191	1085	
530.74433	5159	
542.63464	569	
554.09137	1542	
555.44111	2272	
593.53391	699	
615.46987	595	
633.60809	2082	
699.24355	2442	
720.24775	912	
805.03890	732	
817.63901	608	
932.83429	689	
END IONS

###FS:    #m/z: 935.2557 #charge-128
###MaxRes:#m/z:   0.0000 #charge-128
###MS: 744/
###MSMS: 746/
BEGIN IONS
TITLE= Cmpd 475, +MSn(935.2557), 11.4 min
PEPMASS=935.25572	23261

288.71705	642	
341.99070	307	
610.43090	394	
737.12903	789	
753.65369	349	
817.31518	1062	
850.03110	574	
856.05647	419	
866.24207	814	
874.85255	1936	1+
876.82994	284	
881.48544	859	
887.25061	1874	
889.43266	292	
895.44859	1157	
917.39550	3058	1+
925.03586	429	
951.44830	802	
1089.83689	677	
1116.25876	684	
1170.04343	537	
1290.03834	552	
END IONS

###FS:    #m/z: 575.2881 #charge-128
###MaxRes:#m/z:   0.0000 #charge-128
###MS: 747/
###MSMS: 748/
BEGIN IONS
TITLE= Cmpd 476, +MSn(575.2881), 11.5 min
PEPMASS=575.28809	33746

173.13060	1063	2+
182.83476	1157	
200.84260	1676	
269.03130	1088	
316.12222	1575	1+
319.03590	644	
324.23882	1272	
326.04568	1361	1+
345.03403	825	
349.46344	715	
373.00061	386	1+
380.03278	724	
383.62418	1347	
385.60465	524	
390.63429	539	
400.95784	1671	1+
411.10152	1033	
417.77757	1116	
425.20044	511	1+
429.36386	1688	2+
434.24121	1294	
436.16374	727	
441.03526	609	
443.44570	2775	
456.85484	1263	1+
460.90454	827	
464.09253	802	
467.31633	837	
469.11353	512	
475.08636	1687	1+
478.17484	1327	
481.43940	942	
487.35429	837	
493.02090	1144	1+
495.07250	2575	1+
507.75547	604	
513.99415	631	
516.23782	1532	1+
527.84435	599	
529.05022	5388	1+
532.26471	1537	
534.09592	764	
535.29852	1936	1+
540.08897	1713	
541.65554	454	
543.34605	4804	
543.82175	3925	
549.49027	5711	1+
554.03891	2517	
555.30030	3187	1+
556.92494	3229	1+
558.39081	3850	1+
562.63244	2819	1+
565.34259	1576	
566.70230	1244	
577.71238	599	
622.24582	604	
633.50039	1485	
657.42959	2099	
722.83059	770	
739.57834	339	1+
745.63696	873	
747.23704	1534	
769.63521	612	
794.43799	1254	
800.28031	932	
832.46765	411	1+
837.46025	774	
868.34478	742	
885.55260	1362	1+
888.72134	759	
932.39687	1462	1+
1148.24715	695	
END IONS

###FS:    #m/z: 1042.5284 #charge-128
###MaxRes:#m/z:   0.0000 #charge-128
###MS: 747/
###MSMS: 749/
BEGIN IONS
TITLE= Cmpd 477, +MSn(1042.5284), 11.5 min
PEPMASS=1042.52843	3883

646.04491	619	
746.30079	734	
955.89234	269	
959.92363	484	
979.85078	1054	
986.28324	1389	
990.84986	294	
996.12440	1262	
998.56473	724	
1000.83539	1119	
1002.45479	2414	
1023.82247	1714	
1052.24242	682	
1171.12600	332	
END IONS

###FS:    #m/z: 878.6027 #charge-128
###MaxRes:#m/z:   0.0000 #charge-128
###MS: 750/
###MSMS: 751/
BEGIN IONS
TITLE= Cmpd 478, +MSn(878.6027), 11.5 min
PEPMASS=878.60266	20275

389.23566	3129	
550.06643	404	
633.70890	969	
691.28641	425	
706.23714	793	
715.90424	661	
732.97338	1107	
751.49755	369	
781.50705	478	
784.51195	1312	
786.49079	574	
788.88734	359	
790.09929	3014	1+
798.04058	639	
803.84290	1347	
814.28697	701	
824.68491	502	
829.23287	1474	
841.48558	544	
843.24860	729	
850.14533	1082	
856.03428	3528	1+
861.43278	1058	
864.61136	570	
866.83161	309	
867.62121	1837	
1183.38326	646	
1524.03165	419	
END IONS

###FS:    #m/z: 1059.6767 #charge-128
###MaxRes:#m/z:   0.0000 #charge-128
###MS: 750/
###MSMS: 752/
BEGIN IONS
TITLE= Cmpd 479, +MSn(1059.6768), 11.5 min
PEPMASS=1059.67674	10386

886.79704	1842	
888.13196	1022	
892.43760	1437	
918.64942	1492	
960.92083	667	
967.05745	2497	
980.31925	1259	1+
997.31530	1187	
1000.76703	1697	
1003.77949	1724	
1010.04030	562	
1011.30759	1819	
1023.04130	2239	
1023.91763	2022	
1035.26800	4502	
1038.74808	1024	
1040.29695	584	
1042.46583	1797	
1045.03656	464	
1080.23066	359	
1103.72152	367	
1158.66667	277	
1280.84643	1542	
1368.10912	389	
1429.48761	529	
1988.08560	634	
END IONS

###FS:    #m/z: 954.4422 #charge-128
###MaxRes:#m/z:   0.0000 #charge-128
###MS: 753/
###MSMS: 754/
BEGIN IONS
TITLE= Cmpd 480, +MSn(954.1851), 11.6 min
PEPMASS=954.44221	26343

325.03969	867	
672.67413	829	
744.28926	678	
749.86207	712	
821.23776	661	
859.44493	1163	
864.79869	1209	
870.51638	309	
911.55120	3067	
913.29130	2456	
918.24177	1917	
919.83971	1518	
923.47053	2257	1+
926.28549	251	
928.48889	2875	1+
931.44407	1292	
933.33374	1165	1+
935.66303	569	
937.83573	397	
940.63979	3569	
1035.29290	550	
1087.62852	1035	
1192.29121	1072	
1435.49180	271	
1661.03819	1212	
END IONS

###FS:    #m/z: 965.7737 #charge-128
###MaxRes:#m/z:   0.0000 #charge-128
###MS: 753/
###MSMS: 755/
BEGIN IONS
TITLE= Cmpd 481, +MSn(965.7737), 11.6 min
PEPMASS=965.77370	13613

365.83912	1489	
377.85523	899	
379.09338	372	
395.31543	849	
443.03788	702	
448.03320	412	
527.04249	549	
559.10187	464	
735.52085	1217	
820.44315	813	1+
833.23939	934	
834.70909	642	
836.61593	1091	1+
848.11448	672	
867.51563	629	
906.11034	1584	
908.57407	3701	1+
913.81069	1064	
922.13736	2436	1+
929.54889	2426	1+
932.43907	379	
938.64380	1977	
944.70559	344	
948.41956	701	1+
954.00819	654	
980.23629	1114	
1210.04423	2092	
1230.44585	1304	
1278.91063	619	
END IONS

###FS:    #m/z: 456.2428 #charge-128
###MaxRes:#m/z:   0.0000 #charge-128
###MS: 756/
###MSMS: 757/
BEGIN IONS
TITLE= Cmpd 482, +MSn(456.2428), 11.6 min
PEPMASS=456.24280	54364

128.98914	1690	
172.81779	616	
183.76877	1297	
196.85248	961	1+
199.81866	1325	1+
215.84402	694	
225.89950	1417	
249.69133	714	
260.96725	1321	
269.84002	1524	
282.25302	3164	2+
293.53346	932	
293.86678	887	
294.94125	1451	1+
298.94498	743	
300.55077	1489	2+
309.86905	2226	1+
318.05928	7219	1+
320.00134	2307	1+
322.89181	5675	
325.03983	1563	
326.96070	3713	1+
335.82379	1545	2+
336.94382	1526	1+
339.11740	4381	1+
341.91042	724	1+
352.53468	1700	2+
356.03922	940	
356.55676	1027	
357.85309	2736	1+
364.91145	1271	1+
369.58282	1149	
371.23471	733	1+
378.63892	3024	
381.07730	1295	1+
385.62191	431	1+
392.60873	2316	2+
393.14818	1760	1+
399.43594	959	
400.23454	1683	1+
404.09408	3703	1+
407.58021	2959	
408.96876	2576	1+
415.46045	3518	
417.16893	1056	1+
419.05824	1852	1+
422.02892	2826	1+
424.12062	971	
426.64264	13066	
429.11080	2149	1+
431.08957	2109	
431.69609	5025	2+
434.06648	5396	2+
434.60290	3584	1+
436.92462	6349	1+
438.90732	6337	1+
439.91710	821	2+
443.14024	1577	
444.64394	14931	2+
445.15696	12665	1+
446.12873	4035	2+
468.87103	627	
469.73489	4419	
471.17291	1255	2+
475.14965	3694	1+
485.19883	1948	2+
497.11337	1006	
510.52358	540	1+
515.24089	10967	1+
522.22404	2628	1+
525.36038	1677	
538.26295	1101	
539.18688	2184	1+
542.83760	973	
545.08877	1979	1+
553.72892	1694	
557.46310	2287	1+
563.84352	1235	
575.25901	1347	
576.17864	2705	1+
578.03693	2015	
582.39148	1011	
584.28436	2875	1+
589.63551	966	
591.49586	2787	1+
593.94878	636	1+
596.22727	1247	
598.03939	1257	
610.89051	4146	2+
611.75235	2701	1+
628.35515	6453	1+
641.28891	870	
648.25833	1788	
658.44299	633	1+
668.83471	1202	
685.47030	1027	1+
687.25321	830	1+
690.30608	1600	
705.24396	2009	1+
707.51436	1617	
721.40233	3044	1+
739.31148	2311	1+
757.24500	2609	
768.14352	742	
851.22542	1242	
933.43811	609	
935.37651	962	
969.39039	1858	1+
1021.44176	1185	
1075.81644	762	
END IONS

###FS:    #m/z: 471.3164 #charge-128
###MaxRes:#m/z:   0.0000 #charge-128
###MS: 756/
###MSMS: 758/
BEGIN IONS
TITLE= Cmpd 483, +MSn(471.3164), 11.6 min
PEPMASS=471.31642	34976

166.69875	377	
195.72700	642	
200.70610	1428	1+
214.66869	1044	
235.03079	764	
257.92976	739	
275.97081	1388	1+
282.80517	377	
290.81653	824	
313.03426	404	
313.83488	1162	
315.03116	681	1+
322.10186	619	
324.48945	692	
326.81110	1499	
333.94278	524	
334.80146	1137	
336.90080	1146	1+
338.88576	1887	
341.04473	1332	
343.01500	1414	
349.74681	808	1+
350.74636	1263	2+
352.01086	681	1+
354.91137	612	
355.97946	1149	1+
357.10906	864	2+
364.13588	10441	2+
369.90683	784	1+
371.92389	864	1+
374.63321	462	
376.60720	962	
384.06416	1164	
390.43403	617	
396.64886	1806	1+
399.43319	819	
404.37801	2184	2+
415.03387	1846	1+
418.06655	1184	
419.58007	4886	1+
421.23307	1652	
424.26531	684	
428.06900	1062	
432.69409	597	
434.10544	2761	1+
436.54701	2711	1+
439.17961	837	
443.19307	1589	
445.10226	607	
445.73876	2316	1+
448.46750	1316	2+
450.98537	2299	
451.99419	10337	1+
455.27906	2798	2+
456.60853	2629	
459.29407	3814	1+
466.43844	2237	
469.21693	417	
479.51843	514	
484.09687	2181	1+
485.25745	711	2+
491.52278	661	2+
500.23278	1657	
502.16293	734	
506.63616	829	
549.65573	1012	
587.70450	652	
616.42884	1306	1+
620.83245	1477	
648.48945	594	
654.10597	1137	
666.52243	579	
667.41378	2636	1+
693.50495	507	
711.43145	402	
727.26448	2191	1+
777.23604	1109	
805.45292	792	
821.32490	489	
END IONS

###FS:    #m/z: 407.5287 #charge-128
###MaxRes:#m/z:   0.0000 #charge-128
###MS: 759/
###MSMS: 760/
BEGIN IONS
TITLE= Cmpd 484, +MSn(407.5287), 11.6 min
PEPMASS=407.52868	64202

128.99204	4056	1+
132.81251	4797	
134.72136	989	1+
154.92694	3155	1+
160.82360	1579	
171.97465	1398	
172.82171	5661	1+
189.85239	2716	
199.86732	1692	
200.82651	2782	1+
211.63414	1289	
227.89115	761	1+
239.07756	905	1+
257.73193	1632	
260.77139	1181	1+
268.88710	1794	1+
272.79827	2057	1+
275.79387	5088	1+
279.14086	2501	2+
279.63357	2596	1+
288.66025	2950	1+
290.80970	3162	1+
295.03929	1354	
296.46739	1332	
297.05106	7772	
300.57356	14388	
302.72094	2444	1+
305.59163	4728	1+
307.67842	1858	
308.66297	7772	
313.34592	1339	2+
314.57138	6467	
315.90292	11500	1+
329.83897	1577	1+
331.98817	1567	1+
335.75764	597	1+
339.19621	460	1+
343.28599	1524	
344.13799	2402	
345.09390	4885	1+
352.51334	6045	1+
353.95277	5380	1+
357.75135	3905	1+
361.13325	2422	
361.40782	1856	
362.37725	5201	1+
364.78310	2823	
367.81904	611	1+
370.10423	3287	1+
375.03292	1233	1+
378.49837	3788	1+
380.33420	4166	
382.23629	1229	
385.85272	6369	2+
387.02219	4112	
388.11017	10764	1+
390.00454	9577	1+
392.46122	2034	
395.97434	9351	
396.20389	9381	
426.64516	1418	
429.07525	2082	
430.94955	1790	1+
444.09321	1462	
445.96006	847	1+
448.14626	1899	
450.06308	2854	
453.15048	5468	2+
458.23424	1364	
460.68667	3361	2+
463.99264	1387	
465.04585	4411	1+
473.52566	1281	2+
477.07714	2268	2+
480.26290	3097	
482.68949	2045	1+
494.10513	3082	
497.22853	1257	
499.51541	2415	2+
501.30938	2700	1+
507.63428	3220	
509.15330	5292	1+
511.06492	4540	
513.07605	2975	
515.26732	32939	1+
516.63727	12084	
518.32943	1994	
526.09613	2841	2+
530.65987	1319	1+
534.88179	1638	
535.75034	5519	
536.20559	8397	
544.73587	15567	
545.20511	24275	1+
548.56454	1137	
553.80911	8659	1+
558.22274	5772	
559.43065	3633	1+
575.26731	2489	
576.13983	10976	1+
593.33052	14879	1+
602.90827	1348	
610.17031	2398	1+
614.29111	1393	1+
616.31270	4981	1+
627.76929	1456	
628.38140	10615	1+
631.23687	1179	
688.80895	1361	1+
756.38154	864	1+
924.63301	1667	1+
960.76608	1286	1+
END IONS

###FS:    #m/z: 456.2816 #charge-128
###MaxRes:#m/z:   0.0000 #charge-128
###MS: 759/
###MSMS: 761/
BEGIN IONS
TITLE= Cmpd 485, +MSn(456.2816), 11.7 min
PEPMASS=456.28161	32735

129.27216	260	2+
165.64337	599	
192.65648	631	
198.76954	463	1+
225.83252	1862	
252.09861	885	
268.83322	1011	
275.78331	1505	
284.83338	660	
288.84110	811	
299.05536	1297	
309.14101	1083	1+
310.21070	2257	2+
312.72642	811	
314.01780	989	1+
318.86498	1529	
321.01392	956	
322.32892	653	
323.01731	2004	
324.19643	2280	1+
326.67773	1302	
328.69172	719	
330.03811	929	
335.02091	1494	
336.90110	2975	1+
338.97401	1697	
340.88573	790	1+
344.08662	3317	2+
351.81556	1056	1+
354.50057	1832	
356.23846	790	
357.72862	620	1+
360.89034	1463	2+
362.94574	469	1+
366.94016	1723	2+
377.03409	669	1+
378.64026	2029	
382.15357	1190	1+
393.08323	900	
402.06106	2087	
409.23770	331	1+
410.92574	762	
411.97820	1642	1+
417.30167	1254	1+
426.17784	2616	2+
428.84541	2772	
434.36840	922	
435.03065	4261	
436.90636	4626	
438.69743	3371	
445.03132	732	
446.11376	4024	2+
450.69225	1047	
464.06486	972	1+
470.23778	669	
473.17760	1665	
476.02233	610	
484.73591	984	
505.85631	2464	
515.16086	4850	
525.63235	1084	
539.38134	554	
562.12566	1572	
572.84160	2702	
574.34976	766	
583.42578	2419	1+
593.35659	1360	
594.30700	2989	1+
596.30472	2484	1+
601.49212	793	
611.21363	5818	1+
628.42926	3578	1+
695.23550	699	
705.25160	1225	
718.71012	642	
723.05331	1127	1+
756.12307	456	1+
767.85265	1827	
779.16835	633	
END IONS

###FS:    #m/z: 434.2023 #charge-128
###MaxRes:#m/z:   0.0000 #charge-128
###MS: 762/
###MSMS: 763/
BEGIN IONS
TITLE= Cmpd 486, +MSn(434.2023), 11.7 min
PEPMASS=434.20231	41706

128.99042	3081	
199.97279	861	1+
202.73681	1271	1+
241.88528	1493	1+
248.87013	1069	
250.75942	1147	
256.81543	908	
261.99514	757	1+
265.79266	1234	
270.94787	1589	1+
286.84626	2479	1+
292.81484	804	
296.88226	1188	
300.86402	6550	
302.87631	5275	1+
305.02110	2314	
314.13507	878	
314.99844	12754	1+
316.95913	16562	1+
324.86365	1243	
328.90037	1703	
330.19167	1073	1+
331.83443	2677	
334.27456	914	2+
338.18553	3703	1+
342.92551	2657	1+
344.54163	1588	2+
345.05239	1933	1+
357.47662	599	
369.87031	1022	
375.83311	2997	
377.49183	690	
382.06235	1125	2+
383.98622	1513	
384.57277	66684	2+
386.05579	1487	
387.49176	2128	
389.38289	887	
393.74807	1214	
394.03169	1057	
396.03187	1224	
398.55633	2617	
403.07444	1919	
405.30770	2674	2+
408.90430	5166	1+
413.04562	2255	
414.98713	4487	
415.90455	11965	1+
417.52264	5873	1+
420.07271	1828	
421.99763	1249	
435.48410	599	
442.26360	932	
450.55873	2573	
458.20000	1263	
466.04521	716	
480.10392	836	
497.27706	801	1+
507.29878	859	
510.24263	917	
512.11189	819	
513.58752	1571	1+
515.30573	15539	1+
527.18146	1517	
527.61973	868	
528.39638	2098	1+
533.25712	3645	1+
542.36330	10267	
543.65222	782	
576.30033	712	
578.03597	1039	
586.63626	727	
624.43415	1368	
642.43511	697	
656.30854	1447	
763.61611	769	
END IONS

###FS:    #m/z: 450.2687 #charge-128
###MaxRes:#m/z:   0.0000 #charge-128
###MS: 762/
###MSMS: 764/
BEGIN IONS
TITLE= Cmpd 487, +MSn(450.2687), 11.7 min
PEPMASS=450.26871	321565

128.96017	22728	1+
154.91297	7706	1+
156.83386	4140	
196.83332	6425	
198.55678	6638	
199.77591	15641	1+
280.82665	9817	
297.05416	4888	
300.51511	30973	2+
302.96997	5468	
315.92820	24407	1+
317.10797	11002	
318.05096	11717	1+
331.11505	12436	
333.51977	16603	
344.03606	11500	
354.16612	12308	1+
358.92997	4287	
361.44468	5467	
369.64097	6812	
373.23293	6665	
376.70901	3873	
381.18123	6778	1+
385.64888	138351	1+
391.65068	14855	1+
399.27583	4835	
400.22461	18659	1+
405.84697	9403	
408.67326	67414	2+
410.96861	8863	1+
417.69785	339121	
420.93247	7493	
421.73645	18215	
423.41727	4792	1+
426.62549	15641	
429.13583	130102	
436.41992	5570	
438.11600	5129	
439.25928	15900	
460.69793	4617	
466.66986	4835	
470.18527	6224	
472.14533	16370	1+
475.73920	24517	
480.14130	15313	
497.12345	25594	1+
498.32625	17735	2+
503.29336	7213	
507.72920	11589	
508.23063	14924	
515.24669	181362	1+
529.29378	31316	1+
534.83658	16443	
539.80067	15788	
543.36728	59963	
556.98636	10873	1+
566.21831	30173	1+
568.27502	12302	
570.29467	8027	
575.31628	320048	1+
579.23900	5902	
585.08623	3746	
590.75655	4381	
593.31468	43791	1+
598.49089	10324	
602.30661	10472	
606.31174	4770	
610.07556	16963	1+
616.44600	4007	
622.25381	11100	
622.62609	3953	
639.25216	15649	1+
671.32022	6961	1+
686.29581	8013	1+
689.56475	10507	
691.50974	11652	1+
756.40988	12381	1+
821.23707	7100	
940.45374	5489	
END IONS

###FS:    #m/z: 450.2286 #charge-128
###MaxRes:#m/z:   0.0000 #charge-128
###MS: 765/
###MSMS: 766/
BEGIN IONS
TITLE= Cmpd 488, +MSn(450.2286), 11.7 min
PEPMASS=450.22864	425917

129.00546	53059	1+
154.89726	9131	1+
194.89601	5367	
199.88711	35459	1+
215.83704	7332	
227.03874	8156	
233.85450	13469	
242.07387	32957	
243.50866	5387	
253.86224	6278	
297.25796	6847	
315.11214	5155	
316.00424	25667	1+
318.09364	9978	
329.04907	22549	1+
332.03563	7852	
352.64637	7365	
357.25925	7783	
361.09388	23298	
365.51922	21650	2+
368.17248	4807	
372.26901	4994	
380.63330	15873	
383.67176	8957	
385.63170	185631	2+
399.87752	11196	
401.23715	5491	
408.66384	44926	2+
409.88015	8788	
411.19520	14114	2+
415.55740	9751	2+
417.70079	501176	
419.09831	45775	
420.79190	13339	
423.49702	4599	
426.21187	38078	1+
429.06665	150250	
431.40883	16811	1+
438.74165	15124	2+
463.13646	4456	
472.09273	13767	1+
475.64254	15363	2+
494.20549	5059	
497.23291	33859	1+
507.57531	13424	1+
515.26100	238715	1+
529.26848	46694	
530.47485	15093	1+
534.21908	6918	
535.64481	9205	
539.25397	5697	
540.09534	29465	1+
543.34902	49151	
544.66490	9255	
557.34072	10620	1+
566.63691	22303	
570.23607	6651	
575.30717	310545	
575.65001	221851	
581.04183	15355	
593.37808	58680	1+
602.32871	19178	
607.84968	12415	
609.66283	4862	
610.89301	23137	1+
623.42302	8212	1+
625.54606	6301	
629.43699	4994	
630.08446	15677	1+
639.36380	18783	
639.84004	6511	
656.07919	12723	
685.39031	8154	1+
689.39063	6487	
704.15189	9096	1+
706.40229	23830	1+
756.31419	8525	1+
788.64207	7826	
931.37926	6595	1+
1003.14732	4665	
END IONS

###FS:    #m/z: 674.8942 #charge-128
###MaxRes:#m/z:   0.0000 #charge-128
###MS: 765/
###MSMS: 767/
BEGIN IONS
TITLE= Cmpd 489, +MSn(674.8942), 11.7 min
PEPMASS=674.89418	88754

305.30109	794	
330.70966	1095	
400.24346	883	1+
412.24789	1342	
417.69771	722	
421.03650	1162	
428.36291	1174	1+
429.41965	685	2+
431.10149	814	
446.23838	1186	
469.03383	986	
476.70261	874	
491.43323	1625	
500.84492	1755	
507.69510	957	
515.18517	3676	1+
517.22395	884	
519.64557	3077	1+
529.26166	1647	
532.23220	947	
534.89499	1174	
543.71571	1032	
544.07166	1021	
555.63940	1060	
561.32028	1112	
569.74846	3439	1+
574.23792	856	
575.02423	5883	1+
578.19830	2317	1+
581.09155	1309	
593.37264	1502	
600.90496	1737	1+
602.23280	2119	
607.32260	1039	
607.80489	716	
610.87985	1747	
615.57264	3019	1+
622.24199	881	
624.26045	3713	1+
628.01209	3436	1+
630.77453	1014	
633.77662	4685	2+
635.65449	2594	1+
641.38656	1798	1+
642.93573	19470	1+
646.33601	2657	
649.71293	965	
652.32646	3547	1+
654.98571	2129	1+
657.84389	5734	
663.63435	2460	
665.92147	6145	1+
689.43787	2390	
693.64615	1474	
703.35209	1214	1+
739.07074	1164	
744.51840	949	
752.51550	534	1+
770.61057	1747	
816.74908	842	
821.49154	1122	1+
834.56481	3212	1+
839.58285	1741	1+
864.10156	882	
885.57807	4062	2+
904.44212	796	
932.36467	1021	1+
952.39229	1671	
997.30457	375	1+
1016.51086	827	
1050.64187	1344	
1069.63598	839	
1071.83781	2046	
1085.68789	1744	
1087.83895	2201	
1123.71075	793	
1149.59449	882	
END IONS

###FS:    #m/z: 501.7390 #charge-128
###MaxRes:#m/z:   0.0000 #charge-128
###MS: 768/
###MSMS: 769/
BEGIN IONS
TITLE= Cmpd 490, +MSn(501.7390), 11.8 min
PEPMASS=501.73902	93568

138.84459	864	
142.84232	1504	
146.87668	1880	1+
154.79627	1472	
172.83380	867	
182.71926	1378	
200.11230	1870	1+
221.92732	3649	1+
225.88287	4720	1+
237.85355	1179	
238.86135	4289	1+
256.93217	1820	
257.87760	4365	1+
275.01945	3123	1+
303.64623	857	
308.08078	1186	
309.08301	2387	
310.65892	1058	
316.89654	909	
320.88833	751	1+
324.81277	459	2+
327.15585	1753	
333.47682	3002	
336.00285	1422	1+
338.77036	862	
342.07461	1847	1+
345.06359	1735	
348.51505	1704	1+
353.28694	1447	
354.95320	2252	
356.25375	3829	2+
357.87877	2524	
359.79867	1049	
364.47202	2189	
371.03623	2807	1+
373.02572	4963	1+
380.23306	1167	
382.05823	1867	1+
383.01495	1031	2+
387.15239	909	
388.14635	4937	
389.73470	1104	2+
393.40483	1093	
396.02174	1692	
397.88420	1805	2+
403.19162	869	
415.65652	909	
418.05506	1054	1+
420.20755	1013	
427.04401	1700	
430.44702	1067	
431.84960	1774	
434.84552	1436	
447.98392	2391	1+
450.18809	3031	1+
452.65009	1372	
453.26170	1448	2+
455.77690	1566	1+
461.09577	9019	2+
464.46053	1472	2+
465.76270	2003	1+
469.75053	23379	
470.06625	30255	2+
479.45376	1701	2+
481.28628	1934	
482.09993	14085	1+
491.09468	1311	2+
520.22890	1914	1+
534.09267	1606	
549.84651	2408	
551.13686	2339	1+
553.20982	2427	1+
566.45051	4224	1+
572.23824	979	
574.15111	2811	1+
578.43370	1004	
588.03293	1640	
598.27009	4742	1+
612.43662	962	
613.50502	5438	1+
615.32726	10488	1+
619.13837	1628	1+
630.46115	7069	1+
648.27119	1191	
664.31047	3486	1+
666.24859	1389	1+
669.89159	923	
680.31155	1209	1+
683.55811	683	2+
688.42359	1419	1+
693.27641	1188	1+
696.37674	1254	
700.40235	2956	1+
711.50022	3251	1+
713.34325	4875	1+
727.28964	7151	1+
744.07746	1050	
757.54284	1617	1+
759.31543	1193	
777.45590	4273	1+
784.51603	4935	1+
789.43636	1542	
792.36349	4974	1+
810.50797	1974	1+
828.33065	2286	1+
839.47241	10535	1+
848.46709	2702	
850.44010	1019	1+
856.44523	4026	1+
858.31383	2035	
874.52648	3603	1+
905.51613	7204	1+
END IONS

###FS:    #m/z: 674.8770 #charge-128
###MaxRes:#m/z:   0.0000 #charge-128
###MS: 768/
###MSMS: 770/
BEGIN IONS
TITLE= Cmpd 491, +MSn(674.8770), 11.8 min
PEPMASS=674.87695	75222

225.51279	455	1+
235.06846	756	1+
252.83833	1184	
282.13280	732	1+
300.06738	874	
329.11580	1340	1+
382.05599	983	1+
411.09769	1035	
428.23584	1064	
429.22555	2433	1+
446.08573	1003	1+
448.07948	1906	
450.36409	3281	1+
458.06004	909	1+
469.21921	1047	
475.71006	2228	2+
484.65692	1487	
492.03655	1002	
494.03939	1531	
501.70239	745	1+
515.39832	4015	1+
517.32507	1831	
523.89102	451	1+
529.25051	2933	1+
541.03492	976	1+
543.36481	3985	
556.92273	661	1+
565.30053	1309	
566.83767	942	
575.30470	4844	1+
579.30597	1354	
585.18760	1219	1+
592.43382	877	
593.24470	5940	2+
596.23993	3610	
600.03456	885	
602.67782	1842	
607.29532	741	
610.77001	4220	1+
615.37793	1849	1+
617.71806	997	
620.37783	1091	
623.28245	1133	
624.43034	4353	1+
628.38947	2163	
633.98431	6836	1+
638.22137	3488	1+
639.91572	1849	
642.87135	21741	1+
648.92159	5953	1+
653.49923	1213	
655.29645	2392	1+
656.64411	10140	1+
660.12716	1208	
665.92075	4696	
673.23169	1179	
703.38577	976	
705.22145	661	1+
721.32628	1504	
728.51838	1574	1+
739.23614	1624	
752.27761	409	1+
754.80353	1509	1+
756.50489	2156	1+
770.50815	2940	1+
773.54945	1389	1+
795.09319	880	
805.63189	1049	
815.22156	957	
822.06901	720	1+
833.51049	3462	1+
835.62322	2368	
837.68650	767	
850.42648	1472	
867.35480	1712	1+
885.51238	2737	1+
905.20084	734	
931.62950	2979	
939.23856	862	
949.44669	1794	1+
951.55256	2200	
967.43720	3474	1+
1014.82434	867	
1068.64833	1074	
1086.48139	2280	
1097.43365	898	
1121.47318	779	
1133.63891	747	
1149.70018	1498	
1151.76593	2469	
1220.63621	999	
END IONS

###FS:    #m/z: 501.7526 #charge-128
###MaxRes:#m/z:   0.0000 #charge-128
###MS: 771/
###MSMS: 772/
BEGIN IONS
TITLE= Cmpd 492, +MSn(501.7527), 11.8 min
PEPMASS=501.75265	298859

146.72272	5406	1+
154.87651	10525	1+
197.06900	3102	2+
223.44363	1677	
225.78688	7841	1+
236.83626	2480	
238.91324	7725	
239.90350	9825	1+
241.66732	1430	
242.73822	2881	1+
253.48316	1693	
256.88866	9021	
257.90821	31988	1+
263.87235	1427	
268.01032	2487	1+
274.97576	9137	1+
282.03642	3106	
285.43870	4221	
294.05275	2579	
300.06132	4132	2+
307.80728	7097	1+
311.23279	1544	
315.88399	2575	1+
331.64021	1434	
332.40690	3355	1+
338.17840	2057	
342.13979	4042	1+
350.60023	10554	
355.07209	2470	1+
357.15830	2025	
359.03275	2190	
367.23558	1849	
371.21678	2541	2+
373.06889	12355	1+
382.03374	2989	1+
388.26698	5711	1+
390.03719	2437	
391.13151	3191	1+
398.87143	3128	
402.06909	4667	
412.63521	3383	
419.08106	1950	
420.22395	5042	1+
427.20813	6127	1+
435.63445	3051	
441.43779	3414	
443.25941	3944	2+
444.81494	2240	
448.64972	3791	
450.36890	3642	
453.85031	1804	
456.23580	2642	
457.31558	11872	1+
461.15788	12543	
465.09706	1867	
466.02181	4209	
467.18150	5495	1+
469.71506	92336	
472.16842	1614	
476.28838	2573	
483.15172	9167	1+
484.20698	18812	2+
486.91089	2692	
488.26530	4160	
489.98068	5486	1+
509.44168	2620	
518.35543	1858	1+
534.00278	2605	1+
535.63450	2531	1+
551.61868	1630	
562.43868	4419	
596.34137	2747	1+
598.31186	9157	1+
601.84930	2628	1+
612.26653	3657	
613.32131	11019	1+
615.34965	26795	1+
630.46197	10191	1+
636.52870	1936	
645.03570	2151	
646.40826	4305	1+
664.36341	10990	1+
683.41214	2646	
692.43665	1647	
693.32208	2972	1+
700.34150	3607	1+
710.33457	12181	1+
712.32495	10103	1+
726.22123	2814	1+
728.38837	24666	1+
742.43677	1953	
745.27931	6341	1+
759.43730	2002	
768.32145	2203	1+
774.42407	1738	1+
776.41625	10614	1+
779.41428	2460	
783.59202	11271	1+
792.39481	7623	1+
805.60405	2500	1+
810.52408	2451	1+
814.63614	1771	
829.43608	1941	
838.32915	15688	1+
840.41653	19385	1+
848.49879	7409	1+
856.42884	18068	1+
874.56141	6029	1+
888.60669	2864	1+
905.49129	17030	1+
END IONS

###FS:    #m/z: 960.5085 #charge-128
###MaxRes:#m/z:   0.0000 #charge-128
###MS: 771/
###MSMS: 773/
BEGIN IONS
TITLE= Cmpd 493, +MSn(960.5085), 11.8 min
PEPMASS=960.50849	20338

306.89830	524	
450.23215	979	
472.03102	856	
619.38191	1237	
667.22803	1252	
730.11066	272	
750.88341	448	
834.63162	1222	
853.23609	399	
877.44115	1489	
879.60484	832	
881.48891	1123	
888.24597	2950	
898.11090	678	
905.24022	899	
906.90361	439	
908.23515	2737	
912.02054	1642	
916.28015	1051	
928.04873	5469	
935.49322	2786	1+
939.64172	258	
940.65855	1479	1+
942.14064	3493	1+
945.31121	1379	
1641.39903	412	
END IONS

###FS:    #m/z: 728.8250 #charge-128
###MaxRes:#m/z:   0.0000 #charge-128
###MS: 774/
###MSMS: 775/
BEGIN IONS
TITLE= Cmpd 494, +MSn(728.8250), 11.9 min
PEPMASS=728.82495	15163

219.83279	860	
325.03903	592	
402.03623	715	
428.23915	359	
430.73676	372	
459.90786	267	
478.03213	1486	
488.10827	427	
520.03831	600	
558.31070	393	
591.04358	422	
613.03509	282	
617.26441	346	
630.27820	285	
651.88972	406	
657.65913	1109	1+
660.06293	1354	1+
664.03873	304	
665.66895	1911	
668.22745	1874	
674.15480	1940	
677.63741	1242	
680.79764	1929	
683.44697	1630	
693.00436	2722	1+
696.48952	1549	
706.89642	257	
708.09757	2046	
708.66128	427	
709.87029	2552	
711.85226	1174	
714.47216	2265	1+
716.24191	3637	
718.33401	1379	
754.10199	347	
901.09244	992	
1372.95824	1114	
END IONS

###FS:    #m/z: 798.6373 #charge-128
###MaxRes:#m/z:   0.0000 #charge-128
###MS: 774/
###MSMS: 776/
BEGIN IONS
TITLE= Cmpd 495, +MSn(798.6373), 11.9 min
PEPMASS=798.63729	3511

328.10493	742	
430.16568	449	
468.08175	364	
588.63025	404	
618.43409	489	
619.24235	2879	
645.10870	1594	
648.63875	2467	
653.85291	802	
681.30932	997	
703.11427	1812	
705.03325	677	
725.52217	799	
746.23717	1102	
748.27612	824	
756.45695	577	
760.33698	1652	
761.63012	669	1+
767.16141	1004	
768.71037	809	
772.23776	607	
776.30216	389	1+
778.64066	704	
779.29577	1949	1+
792.28399	402	
815.28620	569	
861.23914	544	
902.67685	597	
1003.98355	279	
END IONS

###FS:    #m/z: 592.0516 #charge-128
###MaxRes:#m/z:   0.0000 #charge-128
###MS: 777/
###MSMS: 778/
BEGIN IONS
TITLE= Cmpd 496, +MSn(592.0516), 11.9 min
PEPMASS=592.05161	27010

259.01056	1077	
298.83232	684	
309.63251	702	
316.02029	642	
329.65671	457	
338.84812	1856	1+
343.32794	426	1+
347.08759	272	
365.12825	867	
366.49562	477	
385.88749	887	
388.93505	1127	
394.08476	932	
400.53339	1017	
404.99340	474	1+
412.43189	589	
424.08735	372	
436.40684	339	
443.24154	267	
444.94582	2606	1+
446.90102	1844	
448.31293	917	
459.29119	362	
462.35368	657	
463.90299	702	
472.88645	327	
473.44947	2097	
474.77182	744	
489.43697	1444	
493.16309	811	1+
501.38241	1529	1+
503.14185	1474	1+
504.87082	294	
510.99149	416	1+
512.84088	684	
515.34041	589	
517.03756	1062	
523.41685	926	1+
526.32324	822	
528.27675	872	
529.25858	5229	1+
533.49558	1219	
534.81952	1359	
538.27972	282	
540.23508	362	
546.64068	282	
558.36737	2358	1+
562.23320	427	
564.41245	452	
569.69784	492	
570.76320	2473	1+
572.24521	1834	1+
573.92252	6356	1+
575.94801	1679	
578.85544	2172	
580.90227	2437	
590.03202	299	
593.47055	399	
610.83694	379	
668.23455	942	
709.12007	329	
784.23858	384	
942.23167	962	
960.30715	427	
END IONS

###FS:    #m/z: 601.8121 #charge-128
###MaxRes:#m/z:   0.0000 #charge-128
###MS: 777/
###MSMS: 779/
BEGIN IONS
TITLE= Cmpd 497, +MSn(601.4860), 11.9 min
PEPMASS=601.81210	38620

227.84171	447	
251.03242	604	
270.44471	1110	
284.92314	487	
337.85276	804	
339.22296	424	
355.05420	444	
357.11022	674	
359.27367	392	
375.28818	363	
382.03344	259	
393.66278	1561	
402.97719	1083	1+
414.28116	752	
416.49709	956	
429.27212	759	
434.08230	789	1+
446.90658	536	
451.03267	1174	
454.04954	549	
456.85789	1040	1+
468.10742	1124	
470.26333	302	
471.82877	1032	
483.03776	736	1+
500.87855	1155	1+
511.73078	819	1+
516.10045	262	
525.83487	2141	
527.89774	524	
538.89917	775	
541.10053	1094	
543.10917	2970	
551.63966	1167	
555.03703	1845	
559.43981	4274	
560.34087	25333	
563.52388	656	1+
565.83502	705	1+
568.89130	342	
579.65903	951	1+
581.34678	2566	
582.16266	7303	1+
584.64292	2209	1+
588.31106	2149	
589.80420	1537	
592.70802	1384	
613.09802	981	
628.08520	365	
742.23695	689	
803.47578	419	
814.43409	909	
1058.03880	759	
END IONS

###FS:    #m/z: 742.8533 #charge-128
###MaxRes:#m/z:   0.0000 #charge-128
###MS: 780/
###MSMS: 781/
BEGIN IONS
TITLE= Cmpd 498, +MSn(742.8533), 12.0 min
PEPMASS=742.85330	4131

435.03688	449	
571.89830	1209	
580.09530	299	
588.36123	420	
596.91489	486	
600.48376	712	
609.84056	770	
622.96990	477	1+
629.76390	631	
633.84344	2714	
638.47150	439	
642.23469	422	
651.33183	907	
652.97037	529	
658.03745	1006	
660.23819	1341	
661.04428	2398	1+
663.22244	2190	
682.89696	509	
694.26149	2059	
703.28908	517	
705.82816	632	2+
713.33210	1850	
719.83046	334	
722.69937	560	
724.34975	2454	1+
726.63113	3079	
729.15452	2718	1+
905.77708	2372	
1058.89004	469	
1081.44129	436	
END IONS

###FS:    #m/z: 1001.7724 #charge-128
###MaxRes:#m/z:   0.0000 #charge-128
###MS: 780/
###MSMS: 782/
BEGIN IONS
TITLE= Cmpd 499, +MSn(1001.7724), 12.0 min
PEPMASS=1001.77238	8371

373.03845	1822	
408.21803	434	
410.43152	294	
421.43628	387	
453.68636	367	
501.23556	1377	
534.23604	662	
541.26076	634	
550.98577	593	1+
557.23509	282	
569.52403	1182	
636.88723	354	
675.01870	2392	
678.09851	474	
684.84223	1202	
701.04126	294	
728.14100	284	
734.23283	514	
739.23453	1392	
741.29372	252	
756.04791	2482	
758.43889	827	
775.76720	911	1+
793.11135	437	
810.29725	1231	1+
813.43540	372	
839.34130	414	
840.65509	1032	
842.24994	692	
842.85259	3059	
867.65563	1279	
884.44246	417	
903.28323	612	
911.83220	297	
924.43333	417	
931.69361	1259	
934.35856	1672	
938.51877	11219	1+
952.78344	299	
955.80728	4014	1+
962.91858	1468	1+
964.29508	869	
966.53566	1227	
973.64384	1314	
981.41435	2289	1+
982.88726	572	
983.83633	4333	1+
986.86015	434	
987.38387	274	
988.62823	1184	
1025.86546	1047	
1168.24371	2579	
1193.23838	972	
1323.04190	432	
1332.63648	639	
END IONS

###FS:    #m/z: 413.1588 #charge-128
###MaxRes:#m/z:   0.0000 #charge-128
###MS: 783/
###MSMS: 784/
BEGIN IONS
TITLE= Cmpd 500, +MSn(413.1588), 12.0 min
PEPMASS=413.15878	37322

124.83077	737	
152.85763	492	
156.83199	474	
163.08985	459	
168.70435	482	
181.77089	822	
193.63433	662	
195.44322	524	
221.83303	654	
223.69108	1008	
225.76014	2979	1+
238.83943	702	
254.82076	704	
260.63358	592	
262.66755	486	1+
271.44661	440	
280.91894	2871	2+
282.99576	1015	
293.00919	921	
294.88145	2385	1+
298.83770	1750	
305.49549	1197	
307.86824	767	
309.90755	369	
310.73304	1194	
312.61125	1343	1+
314.84470	364	
317.00655	1725	1+
318.90457	1294	
321.54862	1199	2+
321.92048	2440	1+
325.90549	1548	1+
330.96012	1162	1+
336.86179	897	
339.05002	1291	1+
349.24337	934	
350.69595	1093	2+
353.05261	857	
355.92218	2312	1+
360.93318	584	
366.04003	1018	
369.31018	997	
376.18667	4951	1+
379.08455	694	
381.98294	1544	1+
385.37767	1378	1+
386.47264	1480	2+
387.75631	787	
391.93165	608	
393.21218	5083	2+
393.79194	11641	1+
400.63678	2046	
444.23398	618	
452.23241	814	
460.11568	627	
464.03324	612	
501.03583	1284	
507.23116	654	
521.83463	509	
525.23789	1499	
549.01328	753	1+
567.24645	992	
575.07647	278	1+
580.22745	1414	
592.22071	1712	
613.28704	482	
637.31467	598	
658.43536	607	
685.63475	672	
708.63140	672	
774.30342	829	
END IONS

###FS:    #m/z: 598.4951 #charge-128
###MaxRes:#m/z:   0.0000 #charge-128
###MS: 783/
###MSMS: 785/
BEGIN IONS
TITLE= Cmpd 501, +MSn(598.4951), 12.0 min
PEPMASS=598.49510	30031

279.84076	579	
321.24162	274	
351.03665	432	
403.95950	382	
416.09338	372	
430.03301	1057	
439.64470	1077	
441.73117	1741	1+
444.07054	1096	1+
450.10303	369	1+
451.86559	2786	1+
452.75057	709	2+
455.55340	609	
464.44140	1484	
465.94187	379	1+
468.23612	304	
473.89529	1019	
479.88417	367	
483.83108	1019	
493.34930	427	
501.39663	2038	1+
507.89482	792	
509.01402	1116	1+
511.73281	894	1+
518.42474	1543	1+
523.14674	529	
530.73401	716	1+
532.84183	843	1+
538.43199	1439	
541.05471	1677	
544.50402	519	
548.12649	1449	
548.60512	884	
550.89722	282	
554.13788	721	1+
556.68943	1372	
558.63099	529	
560.07561	1559	
563.64032	4186	1+
569.74908	2304	
571.43682	744	
572.21465	3504	
575.80671	5606	1+
578.11487	2903	1+
580.12242	3251	1+
581.74148	3883	1+
583.23965	1064	
585.95198	1891	1+
590.30891	379	
662.84447	724	
790.23578	502	
804.23734	399	
873.11629	257	
END IONS

###FS:    #m/z: 675.4021 #charge-128
###MaxRes:#m/z:   0.0000 #charge-128
###MS: 786/
###MSMS: 787/
BEGIN IONS
TITLE= Cmpd 502, +MSn(675.4021), 12.0 min
PEPMASS=675.40210	40529

199.78223	431	1+
219.10643	714	
252.93074	1159	
316.03437	2427	
326.83669	1097	
357.05538	777	
369.44557	1837	
380.54937	714	
381.95136	722	
415.07911	687	
423.20983	699	
443.70938	624	
450.86058	2178	1+
460.16453	1193	1+
485.83741	2172	
495.53258	421	2+
497.28917	1018	1+
500.03364	754	
510.40920	1266	1+
515.24889	2177	
516.75558	1451	1+
524.89053	5123	1+
526.62164	747	
529.19914	1999	1+
534.43508	817	
543.58333	629	
543.89442	617	
549.32087	1054	
557.06114	581	1+
570.51697	1654	1+
575.37462	4612	
579.14811	1554	
581.95255	2224	1+
584.34651	891	1+
586.03133	1987	
593.21353	2076	1+
594.81845	1792	
601.91883	2538	1+
605.92313	2537	
608.28469	664	1+
610.75327	4355	2+
613.21393	1239	
619.92278	822	
622.70532	1229	
624.35302	2013	1+
628.49652	2036	1+
630.47102	1092	
630.86969	707	
632.20511	2696	1+
633.94552	8713	1+
639.31348	901	1+
642.95246	21223	1+
648.81872	5389	1+
650.99462	1919	
651.41243	2007	
656.23411	2327	
657.31111	6078	1+
660.36276	1604	
666.12640	9673	1+
706.88063	1962	
721.14630	2848	1+
756.30574	824	
756.45628	1280	1+
760.36014	944	
770.43596	1634	
817.38767	1172	
821.23569	1231	1+
834.66344	1884	1+
836.58147	999	
839.64308	1532	
884.91411	667	
886.45068	926	1+
903.30799	927	
949.54081	2450	1+
996.39426	579	1+
1024.63899	734	
1033.63160	1002	
1133.57826	1107	
1139.31373	1114	
1149.78665	857	
1167.30061	667	
1221.51813	782	
1322.73359	869	
END IONS

###FS:    #m/z: 785.2186 #charge-128
###MaxRes:#m/z:   0.0000 #charge-128
###MS: 786/
###MSMS: 788/
BEGIN IONS
TITLE= Cmpd 503, +MSn(785.2186), 12.1 min
PEPMASS=785.21858	7339

347.69551	364	
384.03631	869	
419.03458	757	
422.28923	417	
470.99700	787	
592.29866	482	
594.17669	432	
621.29868	694	1+
638.84985	264	
642.29642	252	
645.23940	397	
651.03853	1169	
654.44022	2834	
655.98928	759	
665.69380	297	
667.03713	1002	
683.49160	394	
686.68291	822	
690.31049	1999	
705.93169	509	
721.14569	1874	
728.25475	1967	
730.29775	1577	
737.43283	1707	
738.91874	792	
746.44459	1414	
749.77133	729	
758.27329	1791	1+
761.00167	1592	
763.49751	789	
764.85178	6753	1+
767.38772	2016	1+
769.81903	1862	
770.64111	12773	1+
956.40946	569	
1265.24119	394	
END IONS

###FS:    #m/z: 675.3123 #charge-128
###MaxRes:#m/z:   0.0000 #charge-128
###MS: 789/
###MSMS: 790/
BEGIN IONS
TITLE= Cmpd 504, +MSn(675.3123), 12.1 min
PEPMASS=675.31234	42596

226.70541	1902	
276.49692	769	
315.98199	1528	1+
317.97797	839	1+
357.12039	2702	1+
358.08042	1654	2+
381.83506	863	
384.08800	1121	
385.64240	1754	
401.03428	1212	
418.23890	978	
428.03226	2066	1+
431.09615	977	
446.18903	1896	
454.17734	728	
456.20288	646	1+
472.09746	1694	1+
475.00646	936	1+
479.10595	1446	1+
495.25616	2708	2+
499.13458	953	1+
512.44955	973	
515.07070	5027	1+
523.49540	1324	
526.12033	648	
529.32314	2088	1+
531.43795	1979	
543.22388	6464	
544.83188	3243	
549.04661	950	
558.06417	1013	
561.84692	906	
563.40832	938	1+
568.52837	722	
570.43159	699	
575.09977	11601	1+
578.58567	992	
584.30527	1828	
592.35687	702	
593.33837	2674	1+
601.66903	1583	
602.03817	735	
605.03875	812	
607.23712	2137	1+
610.27911	8028	1+
614.29278	4665	1+
622.40879	2593	
625.30194	710	
628.38470	3035	1+
630.96667	1239	
632.48483	4100	1+
634.34441	2591	
634.72529	3070	
637.77062	1100	1+
640.18249	921	1+
643.24421	8489	
644.13721	4765	1+
649.52280	2132	
655.12105	2570	1+
656.73905	3845	1+
658.33570	1480	
665.71094	2924	
666.41582	3828	1+
704.30097	625	
706.26316	906	1+
712.63599	1354	
721.35297	1632	1+
735.50223	641	
739.86969	672	
752.55072	965	1+
756.41753	2107	1+
770.63866	2149	
787.25952	868	
834.43975	1145	
867.44995	772	
885.54083	4301	1+
898.36724	788	1+
904.37183	1037	
921.56635	1286	1+
932.85510	1221	
996.61731	635	1+
1068.70480	1088	
1078.39427	1729	
1085.85483	946	1+
1149.43401	2351	1+
1202.61965	917	
1220.84561	832	
END IONS

###FS:    #m/z: 900.1679 #charge-128
###MaxRes:#m/z:   0.0000 #charge-128
###MS: 789/
###MSMS: 791/
BEGIN IONS
TITLE= Cmpd 505, +MSn(900.7721), 12.1 min
PEPMASS=900.16793	49496

596.14310	332	
659.17160	864	
679.46436	472	
712.83782	1302	
751.23377	527	
769.26930	1294	
810.50040	294	
817.63222	444	
826.93021	1767	
831.69545	1384	
836.64283	2092	
844.90721	937	
846.63104	789	
849.29080	1587	
849.81631	1117	
853.92122	3709	1+
862.72505	381	1+
869.13662	1304	
872.10576	274	
876.84635	2214	1+
880.84620	2766	1+
882.46859	524	
886.44658	2007	
1092.50527	764	
1133.32609	447	
END IONS

###FS:    #m/z: 403.1730 #charge-128
###MaxRes:#m/z:   0.0000 #charge-128
###MS: 792/
###MSMS: 793/
BEGIN IONS
TITLE= Cmpd 506, +MSn(403.1730), 12.1 min
PEPMASS=403.17302	34683

128.91737	642	
141.08355	2051	2+
151.82628	2414	
168.79282	3615	1+
172.83516	589	
174.99121	1197	
185.83694	9351	1+
196.89538	869	
200.83794	967	
212.70869	809	1+
226.52443	1119	2+
228.15899	1077	
228.48725	1344	
229.43149	1244	
235.03209	812	
245.17966	689	
248.28641	819	
266.90480	1192	
268.46816	674	
272.02968	7622	
273.72778	669	1+
283.36785	913	1+
285.04803	3028	1+
286.97891	2044	
296.88297	959	
298.84386	942	
300.71966	3869	1+
303.07530	524	
304.13806	721	1+
309.83308	577	
310.66199	2316	1+
313.02198	5080	1+
319.23323	544	
323.03917	567	
324.91736	1416	1+
326.90626	2683	1+
331.64287	817	
336.03658	1496	1+
338.88029	2588	1+
342.96773	1476	1+
350.16062	1252	
361.14469	1104	
364.20408	1454	
367.13031	3081	1+
369.19221	1184	
371.22013	2164	
377.29463	1284	
382.97713	612	
384.38407	5519	
385.55515	18948	1+
387.01180	1719	
388.94971	549	
390.69800	827	
392.95717	4163	1+
397.10715	939	
401.54085	1243	2+
405.01921	1383	1+
417.21867	972	
427.10534	468	1+
435.02471	2151	1+
445.19527	1404	
447.24578	569	
475.26486	972	
486.23384	624	
492.24524	15703	1+
500.11872	1072	
507.03625	1407	
511.95714	989	1+
516.17972	1214	1+
518.08999	899	
526.51291	809	
534.28468	1871	1+
559.10708	1700	1+
566.27596	2212	
575.39855	684	
577.01407	2052	
590.29351	659	
603.23857	2337	1+
614.12520	1652	
620.35034	28743	1+
689.43651	537	
END IONS

###FS:    #m/z: 474.9530 #charge-128
###MaxRes:#m/z:   0.0000 #charge-128
###MS: 792/
###MSMS: 794/
BEGIN IONS
TITLE= Cmpd 507, +MSn(474.9530), 12.1 min
PEPMASS=474.95299	14466

180.79039	824	1+
183.03361	1332	
184.83399	567	
199.03279	907	
200.82852	929	
226.77340	1636	1+
237.72721	589	
243.03423	829	
244.70622	2546	1+
248.86540	824	1+
262.86104	2404	
266.93231	649	
271.56149	587	
282.81994	1875	1+
287.03951	909	1+
310.17668	641	1+
312.03247	799	
314.94992	1894	1+
316.91067	1786	1+
324.86066	1457	
326.74665	428	1+
328.96048	6826	1+
331.02620	7961	1+
340.87427	717	
342.02660	2209	
342.96461	15704	1+
345.03130	13423	1+
354.70757	2689	1+
357.13939	4544	1+
358.91119	3769	
361.09290	899	
365.31445	602	
367.04005	1884	
369.15281	599	
377.04264	1652	
383.96934	2044	1+
385.87171	3187	
396.03454	859	
399.98259	863	1+
400.91623	508	2+
402.93794	1036	2+
408.73079	1997	
409.03635	1562	
411.97356	604	
412.63587	2944	
417.56864	4939	
420.03250	1519	
422.23099	734	
429.08460	711	1+
438.44685	2873	1+
441.07788	737	
443.53868	2798	1+
452.10051	1834	2+
456.07097	3064	
456.98055	7488	1+
458.64966	2507	
463.25573	3256	2+
464.41719	9886	2+
466.35310	2494	
474.60643	1196	1+
480.05633	937	
481.44117	484	1+
488.71011	697	
495.00339	758	1+
497.63724	612	
510.51699	1577	
518.23248	1149	
528.50020	569	
529.29230	1283	1+
553.23640	2072	
556.23680	1612	
567.12249	904	
575.09578	722	
575.64277	932	
593.40271	1778	1+
596.23793	589	
615.29833	1831	1+
631.41586	1122	
666.32228	1424	
677.44021	1414	
696.04992	984	
721.31344	584	
723.35336	822	
END IONS

###FS:    #m/z: 403.1383 #charge-128
###MaxRes:#m/z:   0.0000 #charge-128
###MS: 795/
###MSMS: 796/
BEGIN IONS
TITLE= Cmpd 508, +MSn(403.1383), 12.2 min
PEPMASS=403.13832	42975

128.85779	874	
132.69889	582	
136.84075	582	
139.89521	1212	1+
144.03571	932	
148.04918	588	
151.85993	2882	1+
154.25653	537	2+
167.84466	1008	
168.82146	9613	
170.88690	691	
174.79090	2433	
184.70000	824	
185.84841	16461	1+
189.99290	1121	1+
199.69963	477	
226.03325	727	
226.95291	2200	1+
228.84340	1396	
231.63234	844	
237.03285	1317	
238.78303	1833	
240.83603	1156	
248.74137	2120	1+
251.94499	2964	1+
257.68316	2537	1+
265.83950	602	
267.90230	1014	
271.03239	521	
271.96564	25557	1+
279.43614	3552	2+
284.95301	1130	
286.80612	2467	1+
296.04748	814	
296.99545	3842	
300.58928	6873	1+
302.94400	1307	1+
307.21382	1107	
310.54949	12097	1+
313.97736	11493	1+
322.63112	812	
323.90096	1847	2+
329.05120	1261	1+
330.99980	956	1+
340.03172	1541	
349.03333	2252	
353.08953	472	
354.15792	2026	
356.68090	1107	
357.47236	2481	
359.04947	1039	
366.10294	1871	1+
368.03515	730	
371.20253	4603	1+
377.51596	2249	2+
380.48506	6671	2+
382.18213	5605	1+
384.04120	12602	1+
385.66947	25989	
386.00825	20867	
389.91479	3266	1+
392.53130	3447	1+
394.45069	3058	
410.06458	2311	1+
415.18834	727	
417.03677	834	
430.46787	1028	
435.11028	9902	1+
445.32249	884	
474.65564	1152	
492.25645	44843	1+
495.14551	1131	2+
499.95101	2400	1+
507.14111	992	
516.27808	1007	
517.08576	7872	1+
530.23836	1558	
532.08455	493	
534.24764	6560	1+
541.30348	507	
587.12756	768	1+
603.26221	2346	1+
620.38813	57573	1+
643.04933	474	
666.10611	565	
676.80921	2069	1+
695.23836	657	
731.47436	459	
END IONS

###FS:    #m/z: 407.8292 #charge-128
###MaxRes:#m/z:   0.0000 #charge-128
###MS: 795/
###MSMS: 797/
BEGIN IONS
TITLE= Cmpd 509, +MSn(407.8292), 12.2 min
PEPMASS=407.82919	12367

173.24927	1252	
190.70530	529	
200.10525	719	
207.57737	295	1+
219.95018	609	
222.85561	904	1+
234.65260	552	
236.85152	1471	
252.83450	1129	
261.75270	1078	1+
274.85676	2627	1+
276.85256	6560	1+
279.03429	902	
288.93573	2111	
289.83028	6436	1+
295.04575	842	
304.97909	1520	1+
307.69661	1279	
308.48859	2837	
310.98256	3095	1+
315.49209	1374	
316.89801	5293	1+
320.87632	2053	
322.62906	2191	1+
327.09656	744	
331.91944	1742	1+
336.89809	864	
339.03318	734	
341.37183	1825	1+
342.92365	992	
344.36759	398	2+
349.50576	1444	
352.13025	564	
353.64358	2316	
360.52103	2118	
362.20938	729	1+
364.50950	2686	2+
367.15081	577	2+
369.85432	759	
371.09594	3116	1+
375.05321	1356	
376.31230	2357	
382.87484	754	
384.90359	1134	1+
387.08308	5743	1+
388.92344	2954	
389.83382	8616	1+
392.21756	4552	
394.70919	1022	
396.36313	1894	1+
406.87818	1205	2+
408.83665	2330	
415.25085	1159	
424.64841	1922	
430.65331	918	
438.43236	804	
499.31076	530	
504.43263	822	
507.70117	1835	
508.21535	779	
511.23548	1329	
531.03522	1104	
535.18219	1673	1+
540.72070	516	
544.64747	2222	1+
553.15801	730	
559.09359	1945	1+
573.43816	1061	
576.35328	607	
584.23831	1692	
616.15197	1680	
620.29668	6553	1+
624.24657	752	
671.74435	511	
696.04444	552	
731.63699	566	
END IONS

###FS:    #m/z: 531.1457 #charge-128
###MaxRes:#m/z:   0.0000 #charge-128
###MS: 798/
###MSMS: 799/
BEGIN IONS
TITLE= Cmpd 510, +MSn(531.1457), 12.2 min
PEPMASS=531.14568	31953

225.83686	402	
227.49508	407	
257.92295	809	
260.63216	1037	
269.91722	439	
270.85006	1269	
274.23175	477	
276.23907	504	
330.31471	1418	2+
333.11785	472	
335.89518	744	
339.01880	543	1+
344.03542	629	
350.23690	897	
356.95084	976	1+
367.28944	437	
368.97893	467	
371.21943	724	
372.92492	2813	1+
379.83983	1372	
382.28958	649	
383.02674	2478	1+
385.00852	1494	
386.09945	3357	
388.17834	494	
394.04773	936	1+
395.40731	2401	1+
397.02495	553	1+
399.15722	974	
400.02694	3060	1+
403.05815	902	
409.23568	702	
410.89553	1914	1+
412.93797	1935	1+
416.22668	1244	
426.54140	1691	2+
428.84011	902	
431.53150	216	2+
433.99049	1368	1+
436.98688	1371	2+
446.07266	632	
448.03363	1257	
450.50007	3527	
452.84486	2127	
455.28866	492	
457.08053	1542	
458.46439	2206	1+
462.70079	1242	
466.23297	1364	
468.05122	1732	
469.73336	3449	1+
476.23111	1007	
485.41686	2974	1+
490.24166	1274	
493.60203	1001	2+
494.94063	858	1+
497.64173	1454	
502.56072	3579	1+
508.68164	3712	
509.05646	2584	1+
511.07323	2474	
512.16221	5797	
519.61572	4523	1+
567.03974	1142	
574.26913	2837	
580.04241	1137	
591.44167	1742	
598.22353	1017	
613.11364	1069	
698.23931	587	
714.70814	729	
846.43836	804	
895.63319	404	
END IONS

###FS:    #m/z: 912.2427 #charge-128
###MaxRes:#m/z:   0.0000 #charge-128
###MS: 798/
###MSMS: 800/
BEGIN IONS
TITLE= Cmpd 511, +MSn(912.2427), 12.2 min
PEPMASS=912.24271	24936

343.09731	352	
511.04021	964	
613.23891	434	
630.29379	394	
645.83298	749	
700.31473	954	
760.27582	422	
766.05925	1144	
770.23355	667	
792.08316	392	
812.65821	747	
818.50585	1119	
820.63791	714	
828.24209	3214	
835.40623	737	
846.03800	707	
852.30676	1412	
855.64019	694	
886.85472	1992	
890.77213	1402	
892.58621	3070	1+
901.34345	449	
957.51375	302	
1095.11757	609	
1179.30579	404	
1285.43158	497	
1378.46180	532	
1527.33634	272	
END IONS

###FS:    #m/z: 427.1615 #charge-128
###MaxRes:#m/z:   0.0000 #charge-128
###MS: 801/
###MSMS: 802/
BEGIN IONS
TITLE= Cmpd 512, +MSn(427.1615), 12.3 min
PEPMASS=427.16145	19180

129.04559	1931	
155.00703	412	
193.89463	420	
211.65621	1820	
224.83660	589	
241.69564	520	
267.88798	1314	
280.89516	1072	
289.23425	1402	
293.82834	1924	1+
296.87619	456	
298.83192	696	
307.00771	510	1+
308.86746	4149	1+
313.88511	1074	
326.71387	829	
329.15782	2287	1+
332.62688	678	2+
335.11878	449	
335.99365	1265	1+
337.97738	9723	
343.65806	945	
345.09520	1111	
347.89781	967	
351.08865	639	
352.44835	1062	
354.08500	2477	1+
361.05371	620	1+
363.27484	716	2+
364.61014	746	2+
370.50367	1076	
375.24972	1825	
379.89907	503	
383.10020	650	1+
385.57252	3465	
390.93745	1696	
391.64871	4097	
393.63244	1421	
399.28115	1980	1+
400.13189	1929	2+
405.72694	5621	1+
406.55744	6027	2+
407.92945	1300	
409.19282	3794	
410.65861	1184	
415.57356	10695	
417.08594	1454	
417.66930	9258	
439.98742	1633	1+
444.06964	1193	1+
447.91111	457	
453.56459	849	
472.84954	3101	
475.05911	777	
477.89718	1165	1+
483.21451	1597	
530.72495	686	
535.69961	739	
543.72752	2200	
557.59862	825	1+
559.25239	1687	
566.74267	1541	
575.36906	2349	
575.68801	2455	
576.31450	1441	
642.63506	514	
668.37678	698	
678.24694	472	
719.37304	1168	1+
823.45098	1164	
END IONS

###FS:    #m/z: 976.8437 #charge-128
###MaxRes:#m/z:   0.0000 #charge-128
###MS: 801/
###MSMS: 803/
BEGIN IONS
TITLE= Cmpd 513, +MSn(976.8438), 12.3 min
PEPMASS=976.84372	26134

453.47527	577	
610.64863	1334	
722.70134	517	
724.93016	1519	
784.49676	392	
813.66235	312	
815.50374	914	
830.22226	479	
841.08403	374	
882.17202	584	
902.62635	1638	1+
921.28923	494	
921.86067	454	
932.19865	1474	
939.33699	2178	1+
946.75140	1394	1+
955.85082	2879	1+
958.29146	832	
960.24405	512	
970.03443	527	
1244.88689	692	
1349.03640	494	
END IONS

###FS:    #m/z: 446.7406 #charge-128
###MaxRes:#m/z:   0.0000 #charge-128
###MS: 804/
###MSMS: 805/
BEGIN IONS
TITLE= Cmpd 514, +MSn(446.7406), 12.3 min
PEPMASS=446.74060	81826

162.82635	1207	1+
172.87271	1027	
174.83295	6539	1+
179.86078	3297	1+
190.93166	1445	
206.78469	2574	1+
208.92126	5794	1+
224.87242	4168	1+
228.21408	1072	
239.45483	1059	2+
242.98041	3557	1+
245.03091	1227	
246.97003	1114	
249.94991	6141	1+
253.60791	1422	1+
257.96504	1546	1+
260.03527	2075	
267.89883	2439	1+
269.92078	3762	1+
278.44896	2810	
284.95655	1917	
286.03313	3038	1+
289.74591	1381	1+
298.74219	1369	1+
300.37525	1715	
302.95895	3532	
312.95029	3740	
314.24103	1772	
314.89794	18676	1+
318.56105	1135	
320.15281	951	1+
325.46470	2124	2+
327.92091	2962	1+
330.93883	5771	1+
334.20177	2785	1+
335.92483	1277	
337.09007	3462	
338.54373	694	2+
340.10515	754	1+
343.05049	1272	
344.57462	7691	
345.85849	1340	
346.48026	2942	2+
347.84359	3141	1+
349.41187	2174	
351.90085	501	1+
354.11789	1402	
355.99243	1857	1+
357.91650	1822	
361.05181	1467	1+
365.31176	1045	
366.10898	3192	1+
372.75201	951	1+
376.01792	581	1+
377.57942	416	1+
382.16235	1689	
383.14178	4319	1+
386.86757	1017	
388.25849	681	2+
391.03727	1090	
392.97619	4733	
397.83586	1884	
400.14167	30824	1+
407.03928	1254	
409.04303	6269	1+
411.83512	1832	
415.05470	1760	
417.13119	1287	
420.35576	1512	
422.10076	1771	1+
424.11467	3784	1+
425.54051	1537	
427.14909	2268	
427.97644	12063	1+
434.24268	1027	
435.76909	2223	
439.43425	942	
452.25494	2190	
459.47800	1366	2+
476.14124	1435	
493.18555	9722	1+
496.12140	1500	1+
500.19634	762	1+
509.43734	1230	
512.44251	3962	
539.28283	8643	1+
577.99212	1515	
590.50638	2312	1+
602.88681	1799	1+
609.35453	1599	1+
621.63521	2837	
650.65977	1010	
667.41538	2272	
670.45185	1055	
681.09845	939	
684.39503	982	
688.54157	3070	
690.33070	4947	1+
693.36375	935	
718.42311	12833	1+
736.36086	3810	1+
END IONS

###FS:    #m/z: 908.5750 #charge-128
###MaxRes:#m/z:   0.0000 #charge-128
###MS: 804/
###MSMS: 806/
BEGIN IONS
TITLE= Cmpd 515, +MSn(908.5751), 12.3 min
PEPMASS=908.57505	38539

354.11046	530	
414.03976	565	
580.03601	573	
597.25317	384	
683.67595	272	
705.03945	431	
725.88350	466	
781.76061	1326	1+
790.89195	1682	
802.87600	1719	1+
813.06049	274	
821.13497	467	
824.84630	1245	
827.71762	1702	
829.14265	393	
838.11240	349	
841.68241	264	
851.63968	1149	
865.17389	1342	1+
870.00065	2300	1+
876.26564	428	
884.64668	2737	
886.24743	1587	
889.04526	1308	
891.35680	2100	
932.83216	1037	
1003.64191	1867	
1040.34771	322	
1058.44395	1359	
1243.35546	349	
1274.84747	953	
1574.52314	1184	
END IONS

###FS:    #m/z: 446.7410 #charge-128
###MaxRes:#m/z:   0.0000 #charge-128
###MS: 807/
###MSMS: 808/
BEGIN IONS
TITLE= Cmpd 516, +MSn(446.7410), 12.4 min
PEPMASS=446.74100	103210

157.86874	2641	
172.85890	4706	1+
174.86268	9243	1+
180.72204	1016	
182.88908	657	
190.72207	6362	1+
200.81526	1619	1+
205.82662	1168	1+
207.90174	3445	1+
224.82478	6523	1+
234.38710	899	
235.91390	908	1+
239.91922	1526	1+
242.83277	1636	1+
250.33269	4999	2+
254.05414	2105	
260.88852	1371	1+
262.85319	782	
264.83374	702	
266.84772	744	
267.91919	4107	1+
270.00713	2602	1+
281.23812	579	
284.85088	1496	1+
287.03406	1606	1+
292.87326	1930	1+
300.99547	4013	1+
302.93550	2030	1+
305.00640	1345	
313.04150	1775	1+
314.99264	9391	1+
317.01830	9777	
319.10869	4191	1+
322.92507	548	1+
327.71037	1437	
328.86141	4831	1+
330.94248	5169	1+
335.08564	749	2+
337.09532	10181	1+
340.12659	2266	
341.93335	1891	1+
344.65236	9518	
346.95408	1310	
347.50168	2887	2+
347.98146	2708	1+
353.24305	1194	2+
354.47288	812	
356.89467	2174	1+
359.71138	592	
360.53119	2072	
364.09925	712	1+
366.10692	3476	
370.03961	1793	1+
372.43861	1200	2+
376.36688	1399	1+
383.11531	3960	1+
385.15677	2366	2+
396.49224	892	
400.16936	32534	1+
408.20258	1222	
408.77396	2763	1+
409.66288	1847	2+
411.03667	1344	1+
416.21176	6859	2+
417.64167	2109	
420.43466	2152	
424.10080	727	
425.17734	2443	
426.13519	5623	1+
428.36318	3952	
429.18031	7943	
431.03920	1307	
432.71311	1210	
434.25276	3672	1+
437.29426	1473	
447.53451	907	
450.43510	1994	
458.05686	1493	1+
458.94592	813	2+
461.05594	654	1+
465.02861	1497	
475.14157	1637	1+
477.37779	1334	1+
492.50303	596	
493.21278	15347	1+
494.37071	3393	2+
497.23385	1132	
499.23098	1025	
511.17495	3031	
522.25910	4445	
531.63805	2054	
539.23886	7746	1+
559.24147	587	
568.03856	1567	
575.73026	1287	
578.31374	1045	
586.96712	1535	
590.45149	2877	1+
607.36820	1309	1+
624.37831	2146	1+
631.30315	1172	
659.30937	1271	1+
667.38954	1033	
674.24720	548	1+
688.34165	5148	1+
690.97082	2049	
691.53136	2256	1+
701.31327	911	1+
703.23800	1164	
717.63986	596	
718.40846	12528	1+
736.32550	7660	1+
849.80071	584	
END IONS

###FS:    #m/z: 814.6248 #charge-128
###MaxRes:#m/z:   0.0000 #charge-128
###MS: 807/
###MSMS: 809/
BEGIN IONS
TITLE= Cmpd 517, +MSn(814.1028), 12.4 min
PEPMASS=814.62484	24909

355.07536	437	
363.03763	315	
451.48492	625	
575.10465	752	
639.05029	276	
640.83746	524	
656.24075	254	
663.78772	1123	1+
667.30198	437	
701.27704	1011	1+
703.80556	1760	1+
719.23297	304	
722.03459	393	
723.75414	1267	
724.11698	1685	1+
736.90032	1262	
738.98037	1628	1+
747.22995	369	
750.55721	622	
753.63928	1674	
770.21164	2545	1+
772.63379	566	
775.43409	292	
777.85335	2417	
779.83184	1104	
786.48747	822	
792.38223	1333	
792.89705	1811	1+
796.35113	1402	1+
799.65395	622	
1042.09265	749	
1256.71839	264	
END IONS

###FS:    #m/z: 434.2141 #charge-128
###MaxRes:#m/z:   0.0000 #charge-128
###MS: 810/
###MSMS: 811/
BEGIN IONS
TITLE= Cmpd 518, +MSn(434.2141), 12.4 min
PEPMASS=434.21408	29389

148.76614	687	
170.83167	1029	
188.84542	949	
228.87596	699	
235.03668	1924	
247.85246	717	
252.98943	946	1+
271.15166	1288	1+
274.00726	739	
281.91009	2543	1+
289.01362	1359	
291.09315	1329	1+
292.23280	1411	2+
298.80633	386	1+
300.75667	1289	1+
302.84252	5036	1+
304.49181	472	
305.08396	1818	1+
306.97622	867	
313.03212	957	
314.95586	7221	1+
316.93949	11529	
321.69958	422	
322.77959	1723	1+
325.88060	659	
328.91045	1571	1+
330.79828	1707	
332.98278	1818	1+
336.05622	1022	
338.09553	3279	
340.21554	2826	1+
342.93086	2559	
344.04675	3129	1+
349.08498	969	
350.86868	2277	
352.83808	684	
354.43610	1414	
356.90587	552	
358.83460	929	
362.13611	892	
363.52923	767	
365.63324	647	
367.03308	2014	1+
369.15909	3091	1+
372.90692	344	
375.41607	2404	
384.29059	464	
387.03301	447	
389.77093	801	1+
390.70900	808	2+
395.67953	1322	1+
398.56690	1686	2+
400.19712	3223	1+
406.29137	1309	
408.59289	997	
408.92349	1297	
410.13263	3528	2+
413.14853	2939	
415.02369	3932	
415.99746	10023	1+
423.54334	1219	1+
426.32057	471	1+
450.12577	1757	
455.27174	414	1+
468.49338	2109	
475.45666	1299	1+
477.08812	877	
485.23581	1657	
516.03168	564	
570.47068	429	
571.37307	2051	1+
574.45410	477	
578.10130	1197	
609.29804	1199	
620.12566	857	
671.00704	989	
673.29225	477	
675.63897	2017	
691.27673	434	
END IONS

###FS:    #m/z: 446.7206 #charge-128
###MaxRes:#m/z:   0.0000 #charge-128
###MS: 810/
###MSMS: 812/
BEGIN IONS
TITLE= Cmpd 519, +MSn(446.7206), 12.4 min
PEPMASS=446.72064	56240

138.04029	2389	
154.62983	837	
157.87454	804	
161.70685	981	1+
170.91049	1634	1+
174.81302	7094	
176.63091	749	
180.84393	1432	
186.86427	854	
190.76474	1822	
194.86976	1132	
208.79552	1309	
211.89002	672	
217.91939	902	
222.85667	697	
224.73699	574	
225.82875	2481	1+
227.49238	507	
240.85639	1958	1+
243.89406	1017	
248.69338	487	
249.99845	1994	
252.69801	534	
253.82357	2033	1+
257.89287	631	1+
259.81708	629	
278.43544	1764	
281.89289	1054	
285.98460	959	
289.81619	1071	1+
297.98973	739	
298.84944	1031	1+
300.88810	1301	1+
302.89077	3589	1+
305.21565	1251	2+
307.43316	1182	
313.79005	1662	
314.93777	14154	1+
316.88605	7272	1+
319.27244	1014	1+
320.99037	891	1+
326.12742	789	
326.99222	2873	1+
328.88647	10023	1+
333.48750	2134	1+
337.00628	5615	1+
340.98837	1326	1+
342.97700	3176	2+
345.26741	1027	
345.80452	711	2+
348.89388	3159	2+
351.10645	366	2+
354.04144	2482	
355.69929	2169	1+
356.64403	2139	2+
357.92209	2195	1+
366.01063	2549	1+
369.02436	413	1+
371.09441	476	1+
373.96802	3661	2+
376.23188	734	
380.83661	892	
383.08913	1684	
384.12019	3141	1+
387.03509	594	
394.51534	1152	
398.23121	739	
400.15393	26910	1+
407.94075	719	1+
410.04922	2217	
410.83027	3799	1+
415.12830	2996	2+
416.70746	4457	
418.90291	1414	
422.21046	2969	1+
424.58980	1463	2+
426.19975	10780	1+
429.01443	9012	1+
433.45272	674	1+
435.31612	2724	
444.54360	667	
446.36265	2940	1+
454.23970	1229	
462.90035	662	
465.32444	2211	1+
493.25817	10343	1+
496.24357	2351	1+
521.11042	326	1+
525.83388	1457	
539.22178	4203	1+
576.43276	607	
594.52694	999	
607.17629	706	1+
625.44532	1662	
628.28773	547	
689.38140	1092	
690.60176	5103	1+
718.35020	10548	1+
727.36327	969	
736.31505	4156	1+
738.23291	949	
END IONS

###FS:    #m/z: 431.1640 #charge-128
###MaxRes:#m/z:   0.0000 #charge-128
###MS: 813/
###MSMS: 814/
BEGIN IONS
TITLE= Cmpd 520, +MSn(431.1640), 12.4 min
PEPMASS=431.16405	47213

130.75177	1202	
148.73561	537	
154.06681	654	
166.05315	629	
168.74707	514	
170.86547	672	
180.77561	792	
190.73588	3094	
200.88060	537	
213.73308	1613	1+
227.80926	2070	1+
242.84706	1755	1+
247.09357	1444	
255.33222	1784	2+
255.85522	1478	1+
260.88699	1024	
269.89062	697	
285.94028	1287	1+
288.71582	897	
291.99703	5064	1+
298.91101	8460	1+
303.85576	2166	1+
309.21239	1653	1+
311.92883	1794	2+
313.08080	1162	
313.95684	7120	1+
318.30720	2691	1+
321.89212	526	1+
324.01835	619	
325.09075	1799	
327.42137	1057	
329.81655	687	
330.88059	2966	1+
333.85617	1428	1+
337.96176	5859	
340.14144	1308	1+
341.96243	4515	1+
348.12873	1539	
355.63431	1172	
357.15966	2304	
358.42768	1062	
362.30428	836	2+
364.53996	1806	1+
365.55547	1298	2+
367.63683	1699	
378.07565	2758	1+
380.04088	2953	1+
383.38372	1475	1+
385.71261	491	2+
387.94467	719	
391.60644	3296	1+
393.16168	1635	1+
397.04188	1214	
401.72941	854	
403.15423	5648	1+
409.21959	1591	1+
410.35268	2676	2+
412.13836	2772	
413.16303	13042	
414.94511	863	1+
417.83528	1317	
421.48268	1199	
434.00849	584	
442.90636	782	
450.06374	704	
451.01298	1587	
454.14044	1516	2+
475.76126	562	
483.26726	4658	1+
486.28913	519	
494.43852	2937	
497.03736	667	
515.25693	933	1+
525.52220	656	1+
558.24376	507	
568.69517	1157	
570.43282	5826	1+
574.36259	2347	
593.25328	1012	
615.04586	729	
619.04928	701	1+
634.32928	649	
671.40591	4788	1+
673.83577	527	
682.89010	504	
688.09847	694	
706.94363	609	
728.45256	2929	1+
735.43634	599	
END IONS

###FS:    #m/z: 583.5907 #charge-128
###MaxRes:#m/z:   0.0000 #charge-128
###MS: 813/
###MSMS: 815/
BEGIN IONS
TITLE= Cmpd 521, +MSn(583.5908), 12.5 min
PEPMASS=583.59073	33300

255.03068	287	
302.06677	887	
364.70034	344	
369.64976	504	
377.09145	399	
382.04370	656	1+
395.83182	709	
403.54973	274	
407.69950	352	
408.95964	800	1+
415.19051	542	
422.51412	404	
428.68329	257	
431.83662	974	
435.89539	262	
436.86531	1694	1+
440.89615	269	
450.46453	2828	2+
452.96626	1291	1+
460.83806	454	
464.22424	774	
466.11758	1543	1+
476.32723	542	
477.91411	1054	
482.37107	963	1+
485.67644	1582	
487.12261	472	
493.21745	387	
496.17143	642	
508.30181	852	
509.67550	1209	
512.01353	1868	1+
515.30824	527	
519.29972	632	
520.73868	597	
522.20291	2399	1+
528.20793	644	1+
529.97203	363	1+
532.23058	844	1+
536.11376	339	
545.22580	678	1+
546.91960	1193	1+
549.30882	2658	2+
551.35928	1339	1+
555.03964	654	
556.36725	1517	
559.13667	461	1+
561.98405	2356	1+
565.10958	2329	
565.88030	2106	1+
568.29495	359	
574.12015	1124	
580.12283	764	
585.24613	1024	
613.50712	777	
740.48394	584	
782.84267	1279	
871.51134	427	
883.77288	1052	
END IONS

###FS:    #m/z: 755.5182 #charge-128
###MaxRes:#m/z:   0.0000 #charge-128
###MS: 816/
###MSMS: 817/
BEGIN IONS
TITLE= Cmpd 522, +MSn(755.5182), 12.5 min
PEPMASS=755.51817	26739

333.83269	849	
366.23432	899	
382.20646	1164	
384.12688	767	
401.04467	474	
403.03794	1379	
428.23548	772	
438.43761	592	
452.83067	809	
456.28961	1114	
488.84342	462	
497.07783	302	
499.65073	489	
505.70222	1472	
515.18324	1312	
575.23272	317	
586.29810	252	
592.89165	262	
610.44242	412	
611.41127	1632	
622.11699	429	
628.39856	2266	1+
636.94086	1614	
644.23996	1874	
660.04273	377	
662.50371	562	
664.94139	561	1+
680.40921	3542	
682.50643	1389	
685.11986	1364	
703.24335	1379	1+
710.43629	432	
714.44231	3387	
718.34913	974	1+
720.04608	344	
722.97834	1112	
728.03696	804	
732.90940	477	
734.81120	362	
737.40097	2249	1+
739.83262	472	
743.68411	2134	
745.96302	1027	
789.90260	924	
804.29228	952	
917.92358	739	
961.69147	784	
1169.35548	454	
END IONS

###FS:    #m/z: 912.3346 #charge-128
###MaxRes:#m/z:   0.0000 #charge-128
###MS: 816/
###MSMS: 818/
BEGIN IONS
TITLE= Cmpd 523, +MSn(912.3347), 12.5 min
PEPMASS=912.33464	27510

364.89385	347	
609.03942	354	
688.96226	387	
746.31079	837	
776.11206	474	
781.78558	1287	
793.72371	347	
812.89850	1297	
815.89491	311	1+
828.83810	3029	
843.48515	1723	1+
847.89206	797	
870.64697	537	
879.08831	629	
889.78647	784	1+
891.90776	2576	1+
894.59800	1232	
1027.84739	339	
END IONS

###FS:    #m/z: 431.2506 #charge-128
###MaxRes:#m/z:   0.0000 #charge-128
###MS: 819/
###MSMS: 820/
BEGIN IONS
TITLE= Cmpd 524, +MSn(431.2506), 12.5 min
PEPMASS=431.25059	30693

128.83565	1641	1+
132.77295	1294	1+
133.70833	1743	2+
143.83605	992	
158.81150	2104	
171.26171	1790	
188.68826	1576	
190.74752	5417	1+
203.87720	861	
208.03706	1177	
215.93894	744	
225.98469	2075	
228.85851	1374	1+
240.82185	3692	1+
283.94465	2979	2+
285.86096	1077	
287.18669	1291	1+
291.91773	3582	1+
297.04186	533	
298.23043	1957	
298.95036	2157	1+
300.91376	6888	1+
305.45030	1341	
308.25571	2248	2+
312.02029	1257	
312.83426	4891	1+
314.79586	2291	1+
317.06499	1354	1+
319.33331	844	2+
320.58471	1806	1+
323.43927	1326	
325.01097	1229	1+
327.99467	1606	1+
330.91343	739	
331.98530	3496	1+
336.22401	1829	1+
338.24947	4534	2+
340.63005	727	
341.93597	3515	1+
344.97935	2414	
346.32924	4288	1+
347.67850	1487	
350.96903	1550	
355.81457	681	
360.97944	1274	
364.60896	2496	1+
367.23098	1019	1+
371.06878	806	
371.97095	2849	1+
377.06429	1685	1+
379.31474	1466	1+
382.10827	1420	1+
383.97017	1081	1+
386.47920	2171	1+
389.18124	1859	
390.43663	3237	1+
391.51350	1959	2+
393.26873	829	2+
395.42934	1236	
396.21355	1466	1+
399.95539	822	
403.33225	654	
404.23473	5554	1+
409.15529	1344	
410.32592	2469	1+
412.09117	4288	
413.10776	21206	
414.82192	3646	2+
417.81547	1690	1+
420.12046	1154	
422.17396	1763	1+
426.85763	2907	
438.09259	1076	
442.86378	647	
445.81181	1638	1+
450.48924	1321	
458.03961	691	
461.16712	559	
470.29958	1396	
478.67970	2093	2+
483.21272	9870	1+
487.63946	1057	
489.58871	1504	
507.43259	1279	
514.00002	1963	1+
524.41958	3155	1+
529.06020	701	1+
538.23620	1314	
539.92380	891	1+
547.73182	959	
552.05946	1167	
570.30587	10522	1+
584.96737	754	
586.33413	621	
634.29325	944	
653.25921	2384	1+
671.31085	8720	1+
693.25432	564	
712.45129	2075	
729.02824	1233	
848.63238	639	
END IONS

###FS:    #m/z: 1058.3657 #charge-128
###MaxRes:#m/z:   0.0000 #charge-128
###MS: 819/
###MSMS: 821/
BEGIN IONS
TITLE= Cmpd 525, +MSn(1058.3657), 12.5 min
PEPMASS=1058.36571	42623

530.15119	604	
659.43501	564	
748.48440	287	
782.07872	297	
814.50403	937	
856.51573	699	
885.75169	697	
918.43377	379	
942.67479	577	
949.07751	399	
983.30757	837	
999.42808	1556	1+
1010.83178	344	
1016.88785	559	
1022.84693	2449	
1024.95171	1577	
1026.86799	544	
1038.84122	492	
1042.31061	297	
1231.64867	1139	
END IONS

###FS:    #m/z: 430.1582 #charge-128
###MaxRes:#m/z:   0.0000 #charge-128
###MS: 822/
###MSMS: 823/
BEGIN IONS
TITLE= Cmpd 526, +MSn(430.1582), 12.6 min
PEPMASS=430.15820	16669

126.89123	1013	
133.97959	1309	1+
140.90179	707	
158.86757	1956	
167.03333	555	
168.72038	762	
172.78613	1543	
175.80224	693	1+
182.74377	877	
186.67215	565	
188.74429	1166	1+
190.83852	3739	1+
196.71233	1139	
201.84118	565	
206.82467	1244	1+
212.82726	930	1+
225.79535	721	1+
228.69201	602	
234.88842	683	
238.84883	549	
241.82225	4245	1+
252.99896	933	1+
256.84478	2186	1+
261.03946	562	
268.85183	718	
270.71769	1597	1+
274.07590	647	
286.69692	1309	
288.83480	430	1+
291.96310	3228	1+
294.85272	385	1+
299.00107	2287	1+
301.00676	2446	1+
303.02751	1507	
308.39970	1959	2+
310.86365	1177	
312.93524	7632	1+
315.96804	2351	1+
318.63793	1460	2+
324.98767	1584	1+
326.94847	1156	
327.45336	3412	
330.05996	3287	1+
332.99688	1352	1+
337.01912	698	
337.86274	9652	1+
342.30834	1747	
343.08843	6608	1+
346.57321	4760	2+
351.05546	2108	1+
356.13417	1490	
357.49256	824	2+
358.90096	1204	
360.34923	856	2+
361.83932	1557	
364.68855	2244	
366.69270	1249	
368.48031	1116	2+
369.83738	639	
372.53605	2244	1+
379.04057	2750	
380.45035	875	
384.06046	755	
386.90174	1166	
390.10522	2940	1+
392.71024	1234	2+
393.83614	712	
394.81595	3433	1+
397.49978	803	
399.60799	2728	1+
402.43502	1917	1+
404.12165	757	2+
409.01683	4893	
410.97192	13098	1+
412.99181	19150	1+
417.77710	3181	1+
420.11288	1087	
421.58088	3391	2+
429.03659	1754	
431.40028	1443	
440.08647	803	
441.91022	534	
450.23875	3083	
453.23429	1584	
475.35811	619	
483.30778	8770	1+
505.09154	609	
514.22424	2646	
543.63962	1586	1+
547.70356	792	
552.30480	1140	1+
570.37895	6118	1+
612.35351	1192	
623.23746	1452	
652.58927	627	1+
654.29492	1031	
657.22319	3330	1+
671.36200	9277	1+
728.48608	4516	1+
END IONS

###FS:    #m/z: 602.3001 #charge-128
###MaxRes:#m/z:   0.0000 #charge-128
###MS: 822/
###MSMS: 824/
BEGIN IONS
TITLE= Cmpd 527, +MSn(602.3000), 12.6 min
PEPMASS=602.30006	85102

201.78356	927	
281.03206	1067	
281.93678	3918	
342.14093	2742	1+
382.09805	1358	
385.23464	1266	
388.23504	834	
418.04056	2267	
424.03295	1366	
428.03815	2397	1+
449.23575	778	
455.71851	3788	1+
460.65967	919	
465.23067	949	
469.00177	1433	
469.88425	17954	1+
475.63814	2189	
481.01749	3725	1+
483.39793	2029	1+
486.09418	808	
487.99416	1263	
489.23722	839	
493.14314	6611	
501.75811	134973	
523.61959	2796	
527.23381	1092	
534.11092	884	
538.43482	922	
539.31349	3517	1+
553.00276	2167	1+
559.31780	2588	
560.95048	1322	
561.64551	3817	
564.08649	1893	1+
568.36093	1005	
570.16819	2236	1+
574.37756	1155	
575.44073	1362	
576.34734	3077	1+
581.08221	1089	
584.02007	3085	
585.11702	6822	1+
593.70181	792	
599.43930	2737	
616.25670	1035	
630.45468	2989	1+
666.70660	1377	
694.28928	849	
703.24698	1199	
714.64094	845	
777.45606	4208	1+
786.43795	2117	
791.84232	856	
804.27841	812	
848.34506	843	
850.26263	1927	
856.34911	1180	
894.28699	1077	
905.48183	8339	1+
912.26436	2558	
929.30805	1197	
932.45529	1206	
1002.48773	6934	1+
1004.62798	813	
1057.51894	3464	
1075.04576	1902	
END IONS

###FS:    #m/z: 602.3060 #charge-128
###MaxRes:#m/z:   0.0000 #charge-128
###MS: 825/
###MSMS: 826/
BEGIN IONS
TITLE= Cmpd 528, +MSn(602.3060), 12.6 min
PEPMASS=602.30595	101172

201.92119	2269	
275.07484	2486	
277.03744	1247	
280.99213	1270	
281.84101	3547	1+
293.83190	2329	
339.03502	1049	
370.85884	1300	
393.04857	1787	
410.13546	1467	
411.06039	2724	1+
415.03835	1062	
427.08208	1821	
428.19584	1413	
428.93394	1176	
442.03205	1288	
455.81519	5036	1+
457.04712	1942	
469.65939	7584	
470.04195	10272	1+
484.84107	1059	
493.44385	3272	
501.75731	182697	
503.72869	1926	
509.20229	2345	1+
513.85142	1770	
517.36031	1757	
521.05371	1988	
534.63039	1288	
537.96677	3649	1+
542.84718	2107	
545.29197	1307	
552.72439	1724	
557.03205	4098	1+
559.51955	2661	1+
561.23098	1634	
562.85312	2939	
564.83984	1432	
566.61650	1339	
568.63273	1062	
574.31017	2254	
575.97311	1223	
576.65924	1252	
581.36278	1044	
582.06877	2868	1+
583.67923	7008	1+
585.16191	13527	1+
593.77520	1745	
594.70072	1364	
630.23178	1723	
696.03489	3465	
757.03261	1164	
776.71457	3235	
777.30609	7269	1+
840.67953	2309	
849.43348	1057	
856.17759	1181	
905.61885	6199	1+
912.35256	1598	
929.47681	1207	
1002.47699	11055	1+
1040.37993	2162	
1042.46988	1087	
1057.52640	2487	
END IONS

###FS:    #m/z: 923.9568 #charge-128
###MaxRes:#m/z:   0.0000 #charge-128
###MS: 825/
###MSMS: 827/
BEGIN IONS
TITLE= Cmpd 529, +MSn(923.9568), 12.6 min
PEPMASS=923.95681	32875

579.09689	572	
677.63156	527	
737.10000	554	
739.31980	944	
752.29888	629	
755.54812	1636	
767.44394	583	
778.63267	696	
790.85972	379	
803.05443	2493	
823.37165	1877	
842.04737	612	
849.84270	4363	
852.63705	1782	
866.89836	291	
867.42789	568	
869.63454	1629	
887.14370	497	1+
903.68469	3688	1+
905.23136	4618	
1028.51092	386	
END IONS

###FS:    #m/z: 431.2762 #charge-128
###MaxRes:#m/z:   0.0000 #charge-128
###MS: 828/
###MSMS: 829/
BEGIN IONS
TITLE= Cmpd 530, +MSn(431.2762), 12.7 min
PEPMASS=431.27619	30079

134.02307	1595	1+
153.87483	1283	1+
158.84115	897	
190.72176	4073	1+
214.68333	1307	
229.83404	732	
236.72624	676	
238.84151	899	
242.93299	778	
246.90403	719	
267.96131	667	
273.82116	1079	
277.04218	802	
278.63315	800	
282.03518	775	
287.02817	769	1+
291.98460	3471	1+
299.03353	866	1+
300.84974	6295	1+
302.89054	1315	
308.28523	850	
312.96299	3381	1+
314.91930	5088	
317.04434	1089	
319.87229	696	
322.05154	1398	
326.86373	2205	1+
329.70493	1609	
331.97465	1454	
334.11108	2589	1+
337.93864	8587	2+
341.27773	2229	
341.92647	2578	
342.89992	3807	1+
346.82434	5616	
350.10063	724	
351.93238	787	
355.69976	2905	1+
358.22336	760	2+
361.43364	1707	
362.38952	3421	1+
364.81375	1165	
367.14647	1445	1+
371.26059	1208	
373.04886	949	
374.31930	1051	
377.33086	1532	1+
378.46463	848	2+
380.03011	3138	2+
382.03255	1041	
384.51697	977	
386.28125	2674	2+
389.11824	409	2+
390.49873	1619	
392.03906	460	1+
394.95478	2059	1+
396.74131	1586	2+
401.09633	1041	
402.46360	1143	2+
404.52306	1968	2+
406.50848	3678	1+
408.52844	1900	2+
410.93278	4937	1+
413.09793	12242	
415.04797	1455	
417.44948	772	
420.36499	1588	
422.20216	1993	
437.96637	239	2+
444.43660	2052	
462.13745	734	
483.18275	10265	2+
524.55112	1353	1+
534.64334	679	
540.11153	967	
543.23671	1742	
564.94338	882	1+
570.30584	6606	1+
571.16102	6590	2+
573.83023	2592	
592.43824	1133	
606.21250	1692	1+
627.64717	1145	
653.43253	689	
668.44527	1574	
671.42008	5377	1+
685.62927	607	1+
697.43975	798	
728.46956	3119	1+
END IONS

###FS:    #m/z: 517.6586 #charge-128
###MaxRes:#m/z:   0.0000 #charge-128
###MS: 828/
###MSMS: 830/
BEGIN IONS
TITLE= Cmpd 531, +MSn(517.6586), 12.7 min
PEPMASS=517.65863	15940

200.84762	832	
237.46160	862	
249.26841	464	
257.79726	521	1+
293.61411	1089	
298.96198	486	1+
300.84762	427	
307.63955	1644	
313.73383	712	
316.94656	686	1+
326.44353	1974	
329.94111	1379	1+
333.41440	849	
337.13367	937	
343.93806	1329	1+
347.70027	429	
352.87533	2998	1+
358.93879	1008	1+
360.92202	2054	2+
367.14018	698	1+
369.00000	514	
370.22273	1129	
370.89777	5644	1+
372.97556	3168	1+
380.23503	809	
382.17272	1151	1+
383.31256	1188	2+
384.95753	2666	1+
386.87333	2764	
389.03639	1974	
392.03343	877	
398.04818	1064	1+
400.01673	1903	1+
402.48280	1069	
410.45060	1518	1+
415.49296	3126	2+
417.01963	412	
418.77601	954	
426.01406	2796	1+
427.31911	794	
428.64042	2464	
430.02373	4909	
432.22880	692	
433.84642	639	
436.82518	721	1+
444.98293	1995	1+
449.18421	2774	
450.27734	18944	
455.41031	4976	1+
458.31576	3704	
458.62732	3452	
463.52235	1731	2+
466.09872	1389	
466.89230	3409	1+
470.12825	2634	1+
473.00183	842	
474.72629	1346	1+
476.14063	517	
480.07622	1782	
481.13844	4766	1+
482.86615	1616	1+
490.63774	1562	
493.84199	2532	
495.70497	647	
497.03013	3966	1+
499.24145	8345	1+
504.96137	646	1+
521.85070	457	
543.26392	1846	1+
551.16300	749	
567.64479	517	
569.35962	842	
577.36735	487	
586.28402	444	
587.09186	2634	
690.94893	522	
711.29327	412	
718.14476	477	
729.35262	757	
830.38773	1381	1+
859.44492	2149	
919.64034	1267	
930.38348	1444	
END IONS

###FS:    #m/z: 819.9485 #charge-128
###MaxRes:#m/z:   0.0000 #charge-128
###MS: 831/
###MSMS: 832/
BEGIN IONS
TITLE= Cmpd 532, +MSn(819.9485), 12.7 min
PEPMASS=819.94847	21645

240.44057	932	
267.48060	930	2+
268.86152	2114	
280.45088	897	
284.84898	432	
299.03132	404	
328.92268	384	
333.72530	808	1+
336.04910	427	
336.89841	4353	
422.24638	557	
429.03582	775	
442.17528	563	2+
448.16213	627	
450.09798	814	
463.48690	642	
465.58157	2283	1+
477.24792	1284	
490.84478	935	
498.65088	653	
575.69390	1060	
586.63853	1236	1+
602.83990	658	
610.03367	1786	
622.36636	974	
625.88153	2070	1+
632.08919	932	
636.64387	632	
639.53149	562	
640.58588	4130	
673.22211	362	
674.91651	575	
685.49316	554	
687.83657	684	
692.71210	806	
698.49308	574	
700.90020	567	
703.03067	381	
705.07193	1084	
707.27606	1329	
709.43508	1926	
713.70559	736	
734.31969	946	
738.56522	1917	1+
747.31664	929	
755.10950	922	
757.64100	1029	
765.22721	502	
768.06426	3390	1+
770.25596	4547	2+
779.30842	1314	
782.01948	1327	1+
787.63948	2068	
791.30723	512	
793.65179	437	
795.63892	3548	
799.49385	462	
799.98232	2171	1+
802.39241	2254	1+
811.33557	867	
924.45455	487	
1123.69025	729	
END IONS

###FS:    #m/z: 862.5916 #charge-128
###MaxRes:#m/z:   0.0000 #charge-128
###MS: 831/
###MSMS: 833/
BEGIN IONS
TITLE= Cmpd 533, +MSn(862.5916), 12.7 min
PEPMASS=862.59157	27318

269.68799	672	
364.89973	434	
384.04114	3224	
410.04191	347	
552.04365	889	
603.24423	317	
626.44737	549	
637.31815	332	
675.47497	627	
678.49440	842	
686.24613	587	
688.10343	464	
709.69165	262	
711.88599	397	
714.90243	1131	1+
717.61271	964	1+
728.83503	259	
731.25566	899	
731.60737	427	
749.44157	2337	
753.43293	502	
769.31532	384	
772.23681	447	
774.08938	287	
789.73596	259	
797.50881	854	
799.04076	1589	
809.64158	1982	
814.45351	542	
816.43314	287	
819.96610	294	
822.06878	814	
826.83765	564	
830.44945	1219	
831.93984	509	
834.63221	567	
839.13838	1087	
842.19480	1429	1+
843.85714	902	
844.44826	1987	
851.45075	1999	
869.03662	1874	
1063.44408	1727	
1526.64014	969	
END IONS

###FS:    #m/z: 450.2472 #charge-128
###MaxRes:#m/z:   0.0000 #charge-128
###MS: 834/
###MSMS: 835/
BEGIN IONS
TITLE= Cmpd 534, +MSn(450.2472), 12.8 min
PEPMASS=450.24722	509804

128.95904	50307	
154.91478	11244	
170.89752	6929	
182.88941	7383	
200.00465	12579	
211.94059	8267	1+
222.66084	6495	1+
226.04239	6006	
235.69834	10277	
315.95379	14373	1+
318.03065	13511	
330.94158	18961	1+
337.12054	6634	
344.07613	12100	
357.66756	12656	1+
361.16355	29544	1+
366.23884	6332	
367.67518	6247	
369.21966	8709	
372.16630	8336	1+
381.76789	5222	1+
383.12501	5880	
385.71029	75772	
399.15924	6857	
407.70546	11489	1+
409.44587	34670	
411.04071	8389	
417.71237	429127	
419.62705	4951	
420.69171	10572	
423.34834	11012	
425.99257	14375	1+
429.02637	143841	
432.04848	6958	1+
434.01757	8443	
438.90631	16356	
451.69024	4972	
469.11099	11965	1+
475.22212	33644	
476.63833	20409	
479.27219	7802	1+
482.14299	10711	
497.19145	22083	
498.17253	24107	1+
507.29405	5916	
508.79142	7257	
511.44260	7381	1+
512.97516	6648	
515.24292	203507	1+
521.67454	29945	
529.29545	12169	1+
530.66247	29567	
534.16830	6441	
534.62208	10119	
539.62798	19095	1+
543.66446	64735	
553.70639	5288	
566.07400	38228	1+
567.18689	17441	1+
575.31054	209597	
576.97181	13785	1+
578.41913	6692	
593.29735	42545	
598.90095	6531	
602.34115	14511	1+
611.25926	31860	
623.10550	14569	1+
653.43304	5590	
658.68628	8232	
669.29437	6293	
689.49065	5348	
703.31837	7532	1+
705.41066	10869	1+
950.24213	10560	
1022.56723	8661	
END IONS

###FS:    #m/z: 870.1642 #charge-128
###MaxRes:#m/z:   0.0000 #charge-128
###MS: 834/
###MSMS: 836/
BEGIN IONS
TITLE= Cmpd 535, +MSn(870.1642), 12.8 min
PEPMASS=870.16419	23374

325.93605	334	
365.10476	552	
477.00860	870	
616.84286	632	
651.84231	2392	
659.29953	506	
674.78873	3165	
677.84000	297	
713.04165	541	
719.30453	866	
724.10079	1249	
725.77333	377	
740.27900	569	
760.44140	548	
779.63904	1044	
783.71716	799	
804.45015	545	
806.93303	1464	
809.51545	768	1+
823.64917	3064	
828.23110	769	
833.87016	1227	1+
844.83985	2694	
846.64014	485	
848.86000	538	
851.57204	2923	
1017.85761	988	
1357.42239	739	
END IONS

###FS:    #m/z: 450.2229 #charge-128
###MaxRes:#m/z:   0.0000 #charge-128
###MS: 837/
###MSMS: 838/
BEGIN IONS
TITLE= Cmpd 536, +MSn(450.2229), 12.8 min
PEPMASS=450.22292	415831

128.95257	37515	1+
154.79829	5268	
182.91002	6082	
199.95147	17789	1+
224.99531	11559	1+
241.94962	6421	
243.43553	4930	
252.92411	4877	
256.36984	5564	
271.85127	5081	
298.21146	5619	
316.04406	12716	
316.91289	33182	1+
331.07350	11491	
342.10667	9998	
350.63402	6567	
357.09834	7705	
362.08739	13993	1+
367.16793	8144	
377.34585	10700	1+
382.18198	5432	
385.05696	15151	
385.65253	135958	2+
387.05775	8108	
400.05730	5931	1+
401.90524	5130	
406.10252	8308	
408.84810	18240	1+
411.65837	5021	
415.37809	18175	2+
415.88872	9877	1+
417.68041	485434	
419.23299	54806	1+
425.04114	7002	
426.34226	21678	1+
428.90908	207980	1+
434.14083	10186	1+
438.68579	37686	2+
460.05158	7406	
472.08313	6629	
475.19248	39818	1+
493.70390	7226	
497.22682	29936	1+
511.14603	7725	
515.24101	204777	1+
518.08078	22197	1+
522.17923	7671	
522.69480	11502	
525.66222	33617	
529.54240	24097	1+
531.18186	12839	1+
534.73817	6288	
536.83654	5498	
540.21548	10942	
543.28405	131162	
553.83725	15471	
557.30663	15132	1+
566.74240	11909	
567.11678	17044	1+
570.30833	5769	
575.29364	322374	
577.83702	5377	
578.81023	20097	1+
593.30688	42151	
594.49066	13802	1+
598.43558	8843	
600.40837	14344	
602.60243	10103	
605.23618	5529	
608.71755	7685	
611.09132	18880	
623.27217	11825	1+
628.55535	11195	1+
630.89987	5378	
689.22138	8524	
718.35162	7136	
721.15242	11174	1+
732.44161	5729	
752.65247	6008	
END IONS

###FS:    #m/z: 819.5486 #charge-128
###MaxRes:#m/z:   0.0000 #charge-128
###MS: 837/
###MSMS: 839/
BEGIN IONS
TITLE= Cmpd 537, +MSn(819.5486), 12.8 min
PEPMASS=819.54862	8173

240.71964	265	
252.83246	562	
298.89437	914	
324.91735	558	
333.43317	337	
333.98570	2353	1+
336.60145	3251	
354.90205	1395	
394.63880	812	
430.87057	1413	
447.35213	1160	
448.63517	2605	
460.46966	255	
464.40556	1296	1+
466.67556	3353	
472.84878	1758	
479.03060	1247	
496.88963	517	
531.23398	474	
537.23228	469	
579.04663	561	1+
589.67571	511	
604.67007	864	
621.23178	863	1+
622.87048	1497	
627.17776	2911	1+
638.78438	2619	1+
640.65699	2869	
645.99345	1388	
646.50993	487	
653.29709	469	
655.02436	780	
670.04451	262	
688.72972	502	
689.20794	363	
700.23292	406	
702.67581	824	
705.49490	277	
710.08000	564	
717.67188	1936	1+
729.83992	1304	
749.27340	662	
751.66369	252	
753.90502	1367	
754.42704	2172	
756.12215	295	
764.44530	2339	
766.31341	1074	
770.30196	1991	1+
774.09892	2673	1+
780.96389	2061	1+
784.48029	598	
784.88624	434	
786.09566	459	
789.10600	487	
793.61808	1536	
800.07518	592	
800.80574	2064	1+
937.68649	706	
1015.63259	1629	
1070.91471	382	
END IONS

###FS:    #m/z: 426.6827 #charge-128
###MaxRes:#m/z:   0.0000 #charge-128
###MS: 840/
###MSMS: 841/
BEGIN IONS
TITLE= Cmpd 538, +MSn(426.6827), 12.8 min
PEPMASS=426.68267	50880

128.89085	2556	
130.02378	6272	
146.89603	34033	1+
155.83502	776	
174.89697	1219	
182.83380	1441	1+
197.77081	2000	1+
200.68774	1601	1+
226.91831	1404	1+
229.03425	877	
242.22240	1144	1+
243.87523	2638	1+
245.90138	11218	1+
251.03435	1974	
265.90802	1826	1+
273.90925	1069	
274.96052	4329	1+
277.86712	873	1+
280.82517	2041	
284.03371	981	
293.05301	782	
294.60523	1581	
297.83520	826	
306.94713	4766	1+
308.91614	2856	1+
312.04800	1574	
315.94430	734	
317.13523	24920	1+
321.01125	1426	1+
322.11733	1259	2+
326.93150	1159	1+
333.08655	2927	
334.95636	1390	
336.01349	2509	1+
337.97448	11990	
353.87610	2003	1+
358.63923	860	2+
361.13314	1177	
371.96707	960	1+
377.87135	4328	1+
385.04640	1801	
386.44626	2041	
388.16408	3019	1+
390.06945	6449	
391.87521	3091	2+
393.15137	1142	
393.90621	2543	2+
399.45012	7427	1+
403.47736	1063	2+
404.93245	4113	
406.92667	9839	1+
409.07094	29796	
411.90432	2535	
415.43109	2259	
417.66283	7162	
442.28900	872	1+
444.08630	1003	
445.23610	3055	
446.18717	2755	
460.25595	658	1+
475.73694	949	
483.61413	1509	
490.53670	987	1+
499.37189	833	1+
507.08389	1027	
509.88213	969	
518.05238	13886	1+
529.40289	2603	
537.83047	751	
539.65767	2167	
540.09302	1049	
543.23098	2262	1+
553.24864	762	
560.45309	5720	
572.20301	2486	1+
575.08336	774	
575.77274	2529	
589.25523	19283	1+
592.22394	2560	1+
608.24127	2170	
619.15533	2347	
642.40569	518	1+
659.99839	1913	
664.23634	779	
669.70200	1772	1+
671.32615	5454	1+
673.02031	891	
675.16306	966	1+
686.04157	877	
688.29781	44591	1+
705.27094	2403	1+
710.51886	879	
1078.83211	1611	
END IONS

###FS:    #m/z: 515.8640 #charge-128
###MaxRes:#m/z:   0.0000 #charge-128
###MS: 840/
###MSMS: 842/
BEGIN IONS
TITLE= Cmpd 539, +MSn(515.8640), 12.8 min
PEPMASS=515.86395	42045

180.83213	1014	
181.83965	1904	1+
197.96680	2321	
198.89698	5320	1+
208.86428	1363	1+
213.83429	1493	1+
224.96311	1512	
225.90159	12091	1+
229.99277	853	
238.95496	2760	1+
242.97421	891	1+
252.03562	1587	
257.87061	5780	
274.93819	1356	1+
286.65077	1027	
292.95131	1417	1+
298.08647	4271	2+
308.96890	1548	
311.03451	2060	
316.04428	2361	1+
321.03903	1161	1+
329.23837	1613	
337.02744	2436	1+
339.13152	9466	1+
344.64036	1939	
346.27891	3537	1+
351.35466	2612	1+
357.86536	1114	
358.88109	2771	1+
362.45533	969	2+
364.95017	1296	
366.83678	2245	
369.08199	4422	1+
370.96027	7991	1+
373.01676	2042	2+
381.25111	929	
381.96471	3023	1+
385.01591	2952	1+
387.04349	1342	
394.49637	1476	1+
397.85687	2266	1+
400.08710	2170	1+
408.33060	1138	
411.06039	955	
413.92622	2953	2+
417.20900	9700	2+
418.64987	1301	2+
422.08032	1998	1+
424.66570	1770	1+
426.66373	6375	
430.03333	1127	
432.13420	830	
433.58397	841	2+
435.51512	2382	2+
437.94962	1341	1+
441.51951	2419	1+
450.18971	8514	
451.40600	1146	1+
454.04163	1012	2+
455.45959	4983	1+
458.09384	9990	1+
458.99284	8430	2+
464.44477	2339	
466.58024	20336	2+
468.00791	3806	2+
472.12881	4157	1+
473.89894	1363	
475.62841	12407	1+
478.69172	37514	
483.70696	33957	
487.33894	1286	
488.02274	2725	1+
489.12585	2000	2+
493.40458	6355	1+
495.30200	3248	2+
497.04318	7739	
498.23751	41001	2+
499.96408	2133	1+
501.93786	3461	1+
504.71167	1014	
506.84949	1389	
526.54420	1254	1+
528.31347	2599	1+
532.63759	1066	
545.32673	1802	
547.16570	1145	
548.78108	1187	
569.47587	1104	
570.25315	1738	1+
574.65911	1523	
590.23454	1017	
602.95403	975	
604.27427	2073	
611.24145	1774	1+
614.58294	2173	1+
621.53823	2858	1+
628.44996	12934	1+
632.83665	1386	
642.25633	2911	1+
646.91210	1112	
650.50754	862	
658.32092	1958	1+
668.26441	1020	1+
674.98474	2746	1+
685.31887	5581	1+
688.51160	842	
692.37028	11053	1+
709.24309	1693	1+
725.20233	882	
738.43646	688	1+
740.54343	2708	
741.46180	18379	1+
755.48425	1739	
756.33869	2422	1+
772.89595	2823	1+
786.63454	1869	1+
789.63562	1624	
803.38234	2373	1+
805.50186	25663	1+
820.54507	4394	1+
849.55217	1847	1+
867.22018	1413	
868.83314	1615	1+
884.43266	5134	1+
886.50102	2428	
904.44325	1372	
916.52848	3032	1+
945.39126	926	1+
END IONS

###FS:    #m/z: 455.5929 #charge-128
###MaxRes:#m/z:   0.0000 #charge-128
###MS: 843/
###MSMS: 844/
BEGIN IONS
TITLE= Cmpd 540, +MSn(455.5929), 12.9 min
PEPMASS=455.59291	91764

129.04471	14291	1+
154.84137	2584	
180.63953	2196	
199.97397	12656	1+
206.84826	1897	
207.78596	3603	1+
225.87838	2176	
242.10428	1854	
243.03226	1858	
243.77751	1706	
271.05170	5765	
283.89649	3273	1+
292.27804	1854	
297.82102	2828	1+
315.34421	6615	2+
315.88575	4730	1+
325.00363	4998	
333.68863	1678	
335.05263	1663	
336.05532	1973	
348.63117	2045	
351.84506	11375	
356.09648	2280	
359.91556	2794	
369.09271	9352	
376.09872	2019	
380.18450	3558	
390.46749	2504	
393.08474	4337	1+
397.00767	4400	1+
400.07073	4502	1+
405.70581	6633	2+
408.41503	5104	
413.89122	7660	2+
417.09639	33829	2+
418.86166	5116	
420.28851	7092	1+
425.69368	233905	
428.29981	2196	
429.08883	8172	1+
431.77359	28453	1+
432.67543	14313	2+
436.01979	4747	1+
438.34112	5756	
443.96177	5772	
445.29670	1880	
446.22352	6120	
469.30734	2265	
472.15243	4030	1+
474.66263	15154	2+
476.65745	5957	2+
479.18244	10124	1+
483.24777	25153	
487.24135	2799	
497.27515	11781	1+
515.25082	74847	1+
520.63766	1754	
531.29293	2002	
538.50881	9200	1+
542.43270	1822	
547.62950	13586	1+
566.17043	2254	
574.59324	2919	
576.59838	1692	
583.29137	114037	
583.60876	72654	
593.37699	9456	1+
599.20446	4958	1+
609.29762	11286	
610.50494	16569	1+
619.23392	7229	1+
621.84409	8931	
628.31867	4502	1+
647.39782	8069	
705.34775	2319	
720.38051	8901	1+
722.49085	3496	
737.45022	2471	
761.23649	3839	
850.70726	6847	1+
929.19815	1923	
965.46307	2621	
1020.59444	1749	
END IONS

###FS:    #m/z: 515.7701 #charge-128
###MaxRes:#m/z:   0.0000 #charge-128
###MS: 843/
###MSMS: 845/
BEGIN IONS
TITLE= Cmpd 541, +MSn(515.7701), 12.9 min
PEPMASS=515.77007	84890

146.99029	3448	
168.23818	1651	
195.86368	1804	1+
197.94839	2694	
223.50557	1126	1+
225.88972	28462	1+
238.97245	6069	1+
249.83481	1352	
256.89832	8113	1+
261.05193	1230	1+
269.88025	2868	1+
274.87700	3056	1+
283.87820	2697	1+
297.93009	2688	
307.89299	2244	
311.04616	3735	2+
313.05675	1624	
322.75961	2075	1+
327.91723	1536	1+
338.04655	2286	
339.14809	11486	1+
346.03429	10076	1+
351.03539	2194	1+
359.06872	1539	
361.11271	1810	1+
368.33747	1541	
369.03182	2770	1+
370.99257	6909	1+
381.91639	2881	1+
384.87827	1409	
386.03509	4907	1+
389.10767	3285	1+
397.24215	1422	
398.95937	1854	
399.71861	4210	1+
405.13352	1138	1+
408.14569	1948	1+
416.46508	1467	
417.23431	14877	1+
426.21926	15417	2+
430.03643	1344	
433.10667	1539	
434.63920	1289	
436.28520	2110	1+
438.23644	1994	
440.40236	1298	
443.23942	8519	1+
446.80653	802	1+
449.29394	4614	1+
452.21562	4097	1+
454.48821	3747	
455.87600	2655	
458.15586	14135	2+
464.11997	1709	
466.32245	8826	
467.67703	2560	
469.29883	2334	
472.20995	9800	1+
475.25475	27895	
477.25702	4336	
478.80797	19318	
481.03233	7597	1+
483.74016	52225	
486.24640	3194	1+
488.20461	2660	1+
489.18190	2158	2+
493.25677	3340	1+
497.10237	10614	
498.62227	34811	
499.89041	5563	
501.61845	814	1+
503.74137	1501	
504.67085	6418	
505.92774	3453	1+
511.43882	1410	
528.45062	4207	1+
530.74334	1190	1+
545.26044	6807	1+
548.63723	2130	
560.45493	735	1+
571.28566	2411	1+
578.36237	1528	1+
580.91710	1554	1+
597.26514	2009	
614.27259	5335	1+
616.67684	785	1+
621.08504	978	1+
628.48940	10045	1+
642.29709	1494	
643.65556	1727	
651.31408	1422	
659.32361	2964	1+
661.43467	2740	1+
663.73340	1392	
666.50379	1374	
667.28436	2411	1+
669.60135	1841	
670.30509	3233	1+
674.72505	2241	1+
676.22541	1326	
681.43794	2943	
685.32038	5349	1+
690.04582	2290	
692.42807	13582	1+
694.83570	1825	
703.32783	1589	1+
706.36055	1347	1+
721.33305	3160	1+
738.32607	3911	1+
741.44058	30934	1+
749.14916	829	1+
756.38518	4558	1+
761.22761	1941	
775.59605	3524	1+
788.41707	2740	1+
802.42539	3278	1+
805.47254	43769	1+
820.45173	8680	1+
849.24465	986	1+
851.51056	1909	1+
868.60290	3629	1+
884.42343	8740	1+
897.50266	1738	1+
904.82006	2208	
916.38819	3468	
933.43830	3411	1+
END IONS

###FS:    #m/z: 426.6774 #charge-128
###MaxRes:#m/z:   0.0000 #charge-128
###MS: 846/
###MSMS: 847/
BEGIN IONS
TITLE= Cmpd 542, +MSn(426.6774), 12.9 min
PEPMASS=426.67736	120722

128.90142	1689	
129.91848	12265	1+
146.94002	63768	1+
182.87314	1555	1+
198.76727	1068	
212.71209	1182	
222.83767	1187	
226.73378	1505	
227.86153	3477	1+
243.87711	3476	1+
245.93287	19780	1+
264.91036	1382	
268.90904	2658	
274.95702	7048	1+
285.85950	1090	
294.86104	997	
306.89426	4772	1+
308.75071	2177	
317.12003	35419	1+
327.06806	2404	
335.92777	4999	1+
340.99759	1477	
353.05947	3159	2+
355.03463	2494	1+
358.29839	2010	
359.80221	5240	2+
364.72637	2279	
377.63225	1398	
379.03382	1055	
380.00293	3700	1+
382.07533	5039	
383.35706	1251	
386.26658	4973	2+
388.13139	3680	1+
390.06324	13234	1+
391.06477	3029	2+
394.27365	5464	1+
396.26014	2315	
400.03199	2920	1+
402.32049	1839	1+
405.01481	4730	1+
406.95132	9859	1+
409.13166	29160	
410.51279	2330	2+
416.24584	3839	
417.62676	16142	2+
419.63344	1135	
440.10617	1723	
444.16023	1124	
445.27415	7720	1+
453.22059	3293	1+
455.83776	1637	
472.23762	2328	2+
481.75046	2187	
490.23291	1915	
495.03403	2062	
500.43378	1119	
507.28934	1587	
509.63672	2786	
518.18498	18845	1+
520.83993	2232	
538.31874	1052	
539.97985	2647	1+
541.70981	2556	1+
543.28960	3591	1+
545.48744	1873	
560.28067	16949	1+
565.46053	1102	
572.23832	5436	1+
574.94610	1480	
577.63529	1644	
580.83398	1592	
582.23382	1055	
589.25699	30003	1+
607.85453	1650	
609.26871	1644	
622.54188	1084	
643.20610	1433	
644.62010	1852	
653.25844	1463	
655.09719	1632	
660.35485	7554	1+
665.76815	1003	
669.91119	992	
671.28038	10849	1+
688.28682	113306	1+
704.29893	1138	
721.14141	1074	
END IONS

###FS:    #m/z: 455.5385 #charge-128
###MaxRes:#m/z:   0.0000 #charge-128
###MS: 846/
###MSMS: 848/
BEGIN IONS
TITLE= Cmpd 543, +MSn(455.5385), 12.9 min
PEPMASS=455.53852	220020

128.89081	10748	1+
146.84005	5838	1+
172.80553	10046	
199.91463	3338	
200.80217	4542	1+
235.23031	2948	
252.79422	4600	
260.69938	4279	
283.83582	2377	
292.04095	9373	
297.05171	8035	1+
308.90102	4032	
310.80341	4456	1+
320.91790	2377	
326.83982	2439	
337.07791	3302	
357.18183	2382	
360.99985	8076	1+
369.48176	2403	
370.21997	6082	1+
383.70174	4109	
385.76803	4000	
389.58968	7058	
392.61618	3680	
396.90020	3216	
399.53467	10281	2+
408.08613	3852	
415.63178	4350	1+
417.65773	19258	
420.80840	14049	
424.43881	6834	
425.65850	240701	
428.26455	4017	1+
431.84593	21489	2+
433.61445	11308	
437.10691	4294	1+
438.86863	4440	
444.16851	34476	1+
472.11000	9004	
474.63970	5951	
482.03896	3443	
483.10440	9485	1+
489.23972	7647	
497.18155	16944	1+
503.49229	5230	1+
515.27607	50633	1+
525.45480	3672	
530.70645	5157	
538.59163	10533	1+
543.83526	2660	
545.60144	7692	
560.69143	5463	
563.14710	3028	
563.56836	7344	
565.48644	2916	
566.02336	3511	1+
574.00656	17765	1+
583.34233	81557	
583.62566	68493	
585.20373	3954	
587.83353	2887	
609.29112	11562	
610.32469	17279	1+
618.74970	10236	
630.81044	3194	
638.04356	8522	1+
647.95310	4907	1+
660.64065	3080	
671.23684	5449	
720.52408	5139	1+
722.42821	3140	
756.07045	3404	
820.39335	2586	
913.63725	3653	
END IONS

###FS:    #m/z: 499.9024 #charge-128
###MaxRes:#m/z:   0.0000 #charge-128
###MS: 849/
###MSMS: 850/
BEGIN IONS
TITLE= Cmpd 544, +MSn(499.9024), 13.0 min
PEPMASS=499.90237	362232

147.00031	106205	
148.83675	31968	
166.80641	22765	
183.90413	34276	1+
198.43220	30209	
203.83447	25267	
212.89678	25146	1+
221.93511	36539	
225.84615	26035	
230.79568	38791	
238.87453	56661	1+
256.86843	53414	
257.91026	98984	1+
265.97423	21018	1+
274.97551	219931	
279.64106	26559	
287.43941	82307	1+
294.97071	139430	1+
297.31365	25004	
315.61459	63208	1+
321.39978	18199	2+
323.01212	16764	1+
325.53593	256124	2+
339.07207	98367	1+
352.96822	76667	2+
357.25083	51706	
361.06780	325905	1+
371.64561	216058	
373.04004	132280	
375.09397	30955	
380.76849	169380	1+
388.11040	103935	
389.10809	339167	1+
394.03985	66790	1+
396.03878	32687	
402.61357	31676	
412.23247	23718	
413.95419	28150	
416.05867	40122	
424.69602	129530	
426.20072	87027	1+
432.05819	86345	1+
434.61530	399645	1+
443.32782	36398	1+
450.94394	45247	1+
451.93468	41064	2+
457.64553	49090	
460.09927	85426	1+
464.05471	34632	
467.20156	135122	1+
469.03371	28380	
472.86160	125928	2+
475.19768	15104	1+
478.61186	335606	
480.08359	77890	1+
481.11932	34855	2+
484.26012	33788	
485.26408	103976	1+
486.21934	69635	2+
488.67231	164669	
511.65902	32392	
522.24341	26276	
539.30669	42305	
541.65816	27613	
547.23788	59416	
555.72663	165971	1+
556.65400	140485	2+
580.17470	31281	1+
585.64402	28698	
593.34253	79325	1+
596.22713	14772	1+
597.71466	65905	1+
603.53158	123923	1+
606.93675	22067	
612.32925	899545	
614.31171	130608	1+
616.67115	58860	
618.69053	27447	
622.66051	22159	
630.39324	586035	1+
634.08377	24339	
635.75051	27240	1+
645.03526	48912	1+
650.26399	335323	1+
657.33720	31481	
659.33253	51092	
667.33333	126848	
667.75019	168131	1+
669.23457	32608	
676.27400	551001	1+
700.43597	56734	2+
702.26769	76206	1+
704.28336	37269	
711.37488	40540	
721.30247	441903	1+
728.40709	79327	1+
742.49584	41774	
758.35219	21594	1+
760.31200	105590	1+
777.43502	457611	1+
839.65194	24379	1+
848.50573	190574	1+
856.47360	363171	1+
868.26973	55456	1+
906.61257	35847	
971.43141	13088	1+
1111.05643	31035	
END IONS

###FS:    #m/z: 598.7858 #charge-128
###MaxRes:#m/z:   0.0000 #charge-128
###MS: 849/
###MSMS: 851/
BEGIN IONS
TITLE= Cmpd 545, +MSn(598.7858), 13.0 min
PEPMASS=598.78581	105887

174.84136	3917	
197.91686	1875	
202.05276	2662	
211.84512	1936	
239.74542	2558	
245.89579	1232	
252.83757	1334	
256.83387	9061	1+
269.98141	3202	
271.50900	1579	
273.92027	15573	1+
343.23385	1323	
343.95644	1969	1+
360.96733	4340	1+
363.92843	2521	
374.04581	2349	1+
398.03985	1952	
400.17249	1170	
402.06195	1964	
435.63740	1147	
437.23823	1756	1+
444.11506	3281	1+
446.51695	1749	
453.16704	47925	
458.26062	1468	
462.22761	10139	1+
467.28255	1972	
469.96990	3919	1+
478.39170	1477	
484.30949	1789	
493.09295	1693	1+
495.63744	3274	
497.53733	2276	2+
502.65592	2672	
505.17257	3319	1+
507.89507	1452	
512.48198	1500	1+
516.83556	1164	
517.53237	5424	
523.58699	2736	1+
525.53746	3174	
526.00690	1969	
528.44956	1533	1+
530.86702	1777	
533.24090	8792	1+
535.41016	6705	1+
537.83229	1925	
542.15727	4482	
542.55803	10906	1+
544.48611	11752	
547.25302	8310	1+
553.44374	2131	
556.20443	3059	1+
563.93701	2084	1+
566.38740	4835	
573.94814	2719	1+
575.43333	2840	1+
577.21012	14119	1+
581.23971	12840	
582.81265	3180	
584.30278	1722	
586.25415	4509	
597.03351	1664	
615.30428	1736	1+
652.23358	1167	
656.23448	1519	
692.39345	11717	1+
700.71944	1224	
709.24408	3417	
724.83855	1942	
735.38478	2459	1+
759.81609	1840	
767.93853	1672	
772.36148	1773	1+
779.40567	9957	1+
790.23863	2447	
804.20480	1276	1+
836.39682	21836	1+
905.45945	16553	1+
923.44952	143734	1+
933.41547	3667	1+
1005.45858	2146	
1074.44226	1258	
1083.42706	1153	
END IONS

###FS:    #m/z: 500.2224 #charge-128
###MaxRes:#m/z:   0.0000 #charge-128
###MS: 852/
###MSMS: 853/
BEGIN IONS
TITLE= Cmpd 546, +MSn(500.2224), 13.0 min
PEPMASS=500.22238	2851614

146.94542	224789	
166.02465	31933	1+
213.82122	129075	
217.84770	46055	1+
230.79265	79454	
240.02745	57745	
242.93189	19473	1+
257.95538	188838	
275.02022	368913	1+
294.89400	278523	1+
306.49928	43836	
308.96925	63223	1+
320.46177	68127	
325.53332	358325	
338.08754	49109	
350.74342	117736	1+
353.04160	113300	
356.07442	53598	1+
357.81683	62213	1+
361.13026	363014	
362.77606	74372	1+
371.56329	79714	1+
373.26599	205273	1+
380.53926	180487	1+
386.90884	47798	
388.24037	612958	1+
391.07158	38426	
397.05017	146394	1+
402.89075	63918	
413.95508	120988	1+
416.19304	106523	
424.69140	550224	1+
431.01162	180294	1+
434.67538	403045	1+
436.23182	134185	1+
439.27396	86197	1+
444.14113	70703	
448.99480	81738	1+
450.98093	214589	1+
461.60814	129073	
467.23963	58048	
470.01808	73563	
472.53213	206958	1+
474.46242	73869	
478.48597	604960	
480.03763	85852	
485.12265	232850	1+
488.50913	419060	
489.90089	155904	
513.95769	43667	
523.94236	59432	
535.23432	40953	
539.73604	45185	
547.78686	68641	
556.10883	460452	1+
580.64164	73088	
586.08968	19642	1+
591.21891	85227	1+
593.43539	144406	1+
596.46007	57793	
598.18799	167590	1+
602.66796	62214	
603.86004	204974	
605.24822	84075	
607.53324	39368	
612.31171	1416505	
612.77636	1171576	
614.14218	150797	
615.23785	292845	1+
620.11247	98209	1+
622.68775	36105	
624.29901	44679	
630.49214	343939	
631.34587	453720	1+
633.36475	168528	1+
635.30861	72082	1+
641.24713	94086	
644.43834	61286	
650.25554	691856	1+
659.25907	136069	1+
667.65363	426492	1+
676.28580	1063012	
701.39202	48303	1+
702.27343	93582	1+
705.18873	44594	1+
710.37104	75293	1+
721.30564	586927	1+
728.32483	91836	
760.32636	193914	1+
777.46751	886669	1+
781.50000	41463	
787.32719	36081	
813.24946	59263	1+
838.44636	56312	1+
841.51071	116397	1+
843.53519	49063	
848.39043	245603	1+
856.44172	747772	1+
868.29081	145506	1+
970.51223	37947	
1112.52606	51186	
END IONS

###FS:    #m/z: 749.3727 #charge-128
###MaxRes:#m/z:   0.0000 #charge-128
###MS: 852/
###MSMS: 854/
BEGIN IONS
TITLE= Cmpd 547, +MSn(749.3727), 13.0 min
PEPMASS=749.37265	8126763

213.83346	37029	1+
230.80316	113650	1+
239.01941	70446	1+
257.92321	85745	
265.00502	59977	
275.01027	292877	
276.56651	78333	
287.81536	69552	1+
293.83625	44219	
294.92802	255966	1+
306.08071	56908	1+
312.03678	68664	
317.99131	82118	
323.15010	109247	1+
346.63510	58906	2+
351.09475	55200	1+
364.47006	46461	2+
379.03177	104295	1+
382.06103	44801	
386.93028	56380	
388.13358	125376	
414.09884	43553	
415.01740	116187	1+
431.94363	38769	
433.11498	103324	1+
460.28600	89983	1+
468.17873	131692	1+
478.11549	336679	1+
480.17669	162962	2+
484.28712	54059	
494.84228	44134	
496.17822	992837	1+
501.03144	38112	
502.34605	393599	
533.23415	58034	
540.40791	61316	1+
574.36767	25334	1+
582.84562	52102	
585.29001	40643	
586.22726	151257	1+
593.36120	63857	
603.07164	103489	1+
612.29043	127389	1+
614.20686	72915	1+
620.24950	62880	
629.23676	66247	
630.31454	224584	1+
634.14378	48403	1+
650.49491	73304	1+
655.26303	47509	1+
657.27135	91828	1+
658.88203	55076	
661.83701	53832	
665.61311	51570	
667.78910	95478	1+
676.80253	63860	1+
678.26090	76552	
685.53882	81654	
691.32216	91644	1+
698.99270	100797	1+
703.29200	97706	1+
706.44103	66700	1+
708.91522	210395	
709.25247	225080	
712.42140	120612	1+
715.48755	61183	1+
717.35025	792195	
717.82838	1267915	1+
721.36168	144281	
722.81556	124554	
729.65083	29707	1+
731.83312	391296	2+
740.75020	447128	1+
777.50666	469591	1+
784.42881	30539	1+
794.06817	53493	
841.24368	48476	1+
848.49147	137164	1+
851.38465	71709	
856.57447	37685	
869.28337	50117	
870.25605	102908	1+
875.68994	59840	1+
905.54887	155245	1+
938.52343	475059	1+
980.44436	37599	
984.56295	252650	1+
996.13315	37755	
996.51670	41259	
1002.53786	4132071	1+
1097.53658	154809	1+
1116.62997	562999	1+
1121.64368	68216	
1140.73622	47593	
1159.48817	57286	
1186.65816	53534	
1203.68287	238598	
1205.63687	60053	
1206.68783	117550	
1223.48935	358015	1+
1252.42013	63671	
1351.51506	117297	
1352.49019	43270	
1353.79653	39300	
END IONS

###FS:    #m/z: 514.4791 #charge-128
###MaxRes:#m/z:   0.0000 #charge-128
###MS: 855/
###MSMS: 856/
BEGIN IONS
TITLE= Cmpd 548, +MSn(514.0974), 13.1 min
PEPMASS=514.47911	410204

166.82448	17141	1+
238.95423	14403	1+
247.49464	8856	
281.84785	5853	
295.94907	6070	1+
342.13355	8503	
351.49188	7473	2+
361.03222	5018	
366.51914	7042	2+
380.07189	7859	1+
387.83964	6333	
389.26548	6046	
391.57404	8039	
397.75899	13670	
415.86078	10937	
421.59082	4846	2+
426.77207	15672	1+
438.05147	6630	1+
439.95557	23697	2+
442.64730	15325	
443.35481	48962	1+
446.28499	10294	1+
448.57153	26517	
450.28551	45753	
453.31299	28426	
454.89799	38979	1+
458.17801	36084	
459.73008	59097	2+
462.67931	8083	
463.92181	41629	2+
465.40735	34272	1+
469.90132	125720	2+
471.47889	33340	
473.22931	8815	
474.90428	47573	2+
475.41782	42139	1+
477.38309	26138	
478.57439	221378	1+
485.32828	48649	
486.94767	77899	1+
490.10032	12301	
491.16420	266586	
495.64040	12866	2+
497.21202	24124	1+
500.07837	20551	1+
502.01948	151969	1+
521.24868	23583	1+
524.91093	5441	1+
528.42311	9387	
531.70511	5479	
535.63649	9439	
538.83901	13277	
542.29465	14145	1+
545.24167	6943	
547.97653	7771	1+
554.28708	15331	1+
559.03722	7236	
562.60160	25605	1+
567.63663	13412	
575.96313	14330	1+
577.68228	7391	1+
580.27961	10001	
582.08119	10408	1+
585.12245	6516	1+
586.63451	8679	
589.21950	25483	
591.34515	6720	1+
592.26468	10004	2+
594.78527	6896	1+
597.26522	4913	1+
599.44400	43841	1+
602.27680	24058	1+
605.71830	5759	
608.67856	7970	
610.19053	18962	
612.51475	14990	1+
614.67780	13966	1+
617.06941	18572	1+
619.64391	6760	
621.24477	15364	
622.79982	10202	
624.53617	11570	1+
626.71348	7497	
631.70708	19717	
634.29745	6279	
639.43052	34311	1+
644.73743	14790	
662.64288	10646	
663.42575	34152	1+
672.09184	23954	1+
676.28385	7819	
679.70965	10889	1+
682.07306	8407	
688.21418	12054	
695.27414	29532	
697.44402	5571	
704.28242	16168	
741.23296	13403	1+
749.36739	40534	1+
752.35601	6046	
805.58314	6403	
END IONS

###FS:    #m/z: 749.3303 #charge-128
###MaxRes:#m/z:   0.0000 #charge-128
###MS: 855/
###MSMS: 857/
BEGIN IONS
TITLE= Cmpd 549, +MSn(749.3303), 13.1 min
PEPMASS=749.33032	7769408

230.79313	116072	
234.99236	77077	1+
238.93592	64818	1+
257.87873	145617	1+
274.87291	230690	
281.99091	109739	1+
283.91096	83159	
294.96425	299332	1+
306.00725	81601	1+
311.92399	90148	1+
321.09544	72044	1+
331.09816	157156	
364.03270	126118	
381.90009	70130	
386.51431	143134	2+
388.37410	80936	
391.12729	81670	
397.17758	93376	
399.20078	74767	
413.44396	50180	2+
416.05258	80364	
431.69658	87121	2+
451.14907	92600	1+
468.12019	58698	1+
475.10080	60065	
478.11934	394119	1+
484.14339	137957	1+
493.51868	109021	2+
496.14841	679257	1+
501.57962	559329	1+
503.16366	256771	1+
512.08216	52249	
550.24863	52637	
558.80191	134330	
612.21769	134633	
630.45383	115089	1+
632.27868	263341	1+
653.36552	81994	1+
667.37790	58542	
668.91218	57505	
673.23254	61172	
677.31104	127190	
681.70432	52079	
685.26543	382629	1+
694.69970	307912	1+
699.89549	81024	
704.43409	111379	
708.72052	440218	1+
709.89818	295957	2+
715.26960	168127	
717.38655	1224526	
721.34527	248585	1+
723.32886	136528	
731.68848	186970	1+
740.45122	250405	
777.39646	406100	1+
848.61234	162309	1+
850.60463	136773	
851.28475	80863	
853.45831	52349	1+
856.37921	72881	1+
868.37097	67519	1+
888.49460	113308	1+
905.45599	221211	1+
907.60350	98161	
915.31737	62894	1+
933.24024	72682	
938.55859	434123	1+
940.39972	109075	
941.65048	105791	
968.80693	76147	
978.29123	54447	1+
984.72875	167569	2+
985.58695	116743	1+
1002.53855	3749639	1+
1034.44619	53409	
1052.48592	109847	
1099.62975	71034	
1101.43910	95703	
1108.40441	98999	
1110.62496	80443	
1111.53338	128752	
1115.44262	58567	
1116.71264	595778	1+
1142.28425	166413	
1159.62342	116713	
1160.49516	82165	
1185.97841	72876	
1187.88274	60785	
1190.14049	59233	
1203.55445	710536	1+
1223.39991	363540	1+
1351.53102	99895	
1352.80690	127185	
END IONS

###FS:    #m/z: 482.7188 #charge-128
###MaxRes:#m/z:   0.0000 #charge-128
###MS: 858/
###MSMS: 859/
BEGIN IONS
TITLE= Cmpd 550, +MSn(482.0709), 13.1 min
PEPMASS=482.71879	245912

150.89317	2976	
158.03100	2886	
172.88056	2938	
186.85376	1354	
200.43815	1897	
202.70066	2559	
213.84061	1249	
214.83453	4240	
230.89033	2105	
238.84046	1376	
247.83398	2187	
269.00327	2752	
283.89098	781	
337.23425	900	
339.03607	4977	
349.03574	2410	
350.90092	1391	
363.23467	1435	
364.14235	4709	
370.09104	989	
373.63347	3139	
382.83622	1748	
396.97990	2202	
399.58651	1964	
402.04135	7931	
404.73646	5751	
411.03822	1473	
419.08371	989	
429.03087	937	
432.69223	1874	
444.12547	892	2+
447.30944	3578	1+
455.13670	2313	
460.89879	1339	1+
462.71251	5245	2+
464.33555	5751	
467.49724	3690	
471.73361	5728	1+
490.23380	2046	
502.83576	2492	
543.70781	1934	
574.69115	900	
583.95733	1287	
599.50563	1331	
613.43194	2968	
619.30403	3556	
624.43597	1971	
626.23837	1473	
630.44062	2767	
650.41568	1495	
651.35091	6204	1+
727.34916	1376	
763.34512	10267	
764.75632	4961	2+
780.23871	3556	
790.24022	3452	
966.04588	4612	
END IONS

###FS:    #m/z: 1038.1656 #charge-128
###MaxRes:#m/z:   0.0000 #charge-128
###MS: 858/
###MSMS: 860/
BEGIN IONS
TITLE= Cmpd 551, +MSn(1038.1656), 13.1 min
PEPMASS=1038.16559	239608

331.08766	699	
761.89876	386	
836.48228	431	
913.29247	1651	
919.71000	572	
954.07767	1145	
967.66400	2886	
989.23932	3422	
1022.24401	4694	
END IONS

###FS:    #m/z: 507.3769 #charge-128
###MaxRes:#m/z:   0.0000 #charge-128
###MS: 861/
###MSMS: 862/
BEGIN IONS
TITLE= Cmpd 552, +MSn(507.3769), 13.1 min
PEPMASS=507.37688	299379

207.88723	3750	
222.01204	3878	
229.77319	4012	
257.89670	4761	1+
275.05975	2641	1+
286.94471	4154	
312.91946	2701	1+
317.63658	5730	
321.03695	3665	
342.04096	6146	
350.65335	4651	
357.44210	6670	
371.07959	4656	
373.97293	3217	1+
387.05302	8398	1+
389.08036	5873	
419.84408	6235	
428.32385	4798	
431.49851	4030	
432.24395	6804	1+
435.11573	5463	2+
437.46490	15265	1+
438.51143	14473	2+
440.50282	12565	2+
442.10232	4798	
443.72424	34999	2+
448.89661	4495	
449.80788	20736	
452.88944	9700	
453.77454	20815	1+
458.09491	11886	
458.84946	45616	1+
462.55455	5150	
464.51644	40036	1+
469.12141	16810	2+
470.86360	30849	2+
473.67189	7966	1+
475.05981	24472	2+
476.50712	4542	
479.95032	22065	2+
482.70036	5000	
484.09999	4588	
486.25419	52290	
492.32667	11445	1+
496.35259	10987	1+
513.97100	6673	1+
516.06941	13285	
518.06615	12304	
519.23319	23326	1+
522.14407	16125	1+
524.82894	11958	1+
527.26081	10407	1+
529.20000	4332	
530.49213	8014	
533.33901	10146	1+
538.17241	7224	
539.67538	3786	
541.09420	2198	1+
543.06639	3974	
544.96979	3648	1+
553.30347	3914	
558.08078	10053	1+
562.54612	5353	1+
564.40210	5179	1+
570.18481	10505	1+
572.65572	6302	
577.41736	5784	1+
581.75630	6844	
586.16832	10187	
588.31972	3725	1+
598.27898	1878	1+
601.19218	6828	
601.68553	5181	
605.30712	8131	
613.27541	86474	1+
617.03857	5112	
618.30972	2704	1+
624.30466	10066	
634.23621	21295	1+
637.30332	6413	1+
646.51380	10056	1+
651.36087	3936	1+
655.18006	12749	1+
657.30087	41032	1+
660.53347	17343	1+
663.29745	7285	
664.37214	12728	1+
666.45218	5240	1+
675.63591	4087	
678.12538	6384	1+
679.88791	6196	
687.12801	8341	
688.89195	7089	
691.85376	5039	
692.74402	7185	1+
697.24612	8271	
722.38266	8423	1+
727.21595	8168	1+
731.63931	5311	
749.87757	4046	
760.41899	15216	1+
767.32218	4126	1+
856.35863	5325	1+
858.34313	2799	1+
868.38006	3069	1+
1087.83981	4012	
END IONS

###FS:    #m/z: 512.7185 #charge-128
###MaxRes:#m/z:   0.0000 #charge-128
###MS: 861/
###MSMS: 863/
BEGIN IONS
TITLE= Cmpd 553, +MSn(512.7185), 13.2 min
PEPMASS=512.71849	222812

187.75996	4547	
213.87405	4314	1+
255.25423	4858	
257.23391	1548	1+
309.91572	4612	
344.50494	4948	
347.65099	13329	
371.81887	7990	1+
382.43925	4762	
400.27368	4871	
411.86460	19751	1+
414.72830	9109	1+
422.11135	5186	
427.94604	4928	
431.08359	3370	1+
432.70393	9933	1+
442.25662	5235	
443.00873	30393	1+
449.25160	25661	1+
453.49538	25320	1+
455.05647	6151	
456.47115	11148	1+
457.87000	6473	
458.77233	26120	1+
464.26458	19916	
465.83682	6585	
467.45398	3534	1+
470.00750	83889	
471.51874	11195	
474.81201	14999	
476.30253	5186	
477.33076	11704	
478.64809	36399	
480.38530	18860	1+
481.83037	4604	
482.55624	8183	1+
485.64008	10805	
486.51227	48231	
491.29162	104342	
493.98096	10024	1+
496.15901	9195	
500.92173	36191	1+
520.54309	7127	
535.60088	4992	
538.55133	10642	1+
543.25735	3918	1+
545.08394	4469	
548.26301	9524	
557.08251	12407	1+
562.24814	6456	
572.25371	4609	
577.87093	4409	
580.81363	26838	
591.30685	4907	
599.43286	15866	1+
603.27045	7357	
605.56144	8709	
607.82882	7748	1+
609.30457	7979	1+
612.24148	7380	1+
614.26538	13837	
617.23485	14740	
622.24955	8055	
624.11922	6762	
631.25390	9830	
632.68613	13664	
639.84277	8006	
640.97748	6365	1+
649.90247	8528	1+
652.76933	8681	1+
654.23091	10476	1+
659.66993	7030	1+
663.67338	39342	1+
671.96797	6718	
673.36420	5637	
690.40916	8963	1+
695.38721	14844	
699.89975	4522	
704.64555	2662	1+
706.43417	4368	
743.28925	4625	
749.40893	33848	1+
758.50032	3806	1+
893.44362	6015	
END IONS

###FS:    #m/z: 444.1014 #charge-128
###MaxRes:#m/z:   0.0000 #charge-128
###MS: 864/
###MSMS: 865/
BEGIN IONS
TITLE= Cmpd 554, +MSn(444.1013), 13.2 min
PEPMASS=444.10135	236939

128.92624	12373	
154.88896	1820	1+
172.87290	8766	1+
181.95871	3373	1+
194.88590	4966	2+
199.83919	6462	1+
211.83230	1567	1+
241.97248	5710	1+
261.76990	2427	
268.83999	2325	
275.80464	2113	
282.92455	2752	
299.02466	4325	1+
310.72219	3113	1+
312.91839	6459	1+
315.19439	6153	1+
318.03949	2275	
326.55988	1611	1+
337.10675	2553	1+
343.10845	4420	2+
343.60848	2705	1+
345.89604	1478	1+
350.91679	5230	1+
353.05974	11263	1+
363.49369	2831	
368.11615	4464	1+
373.95998	6862	2+
378.46133	11359	1+
380.33376	3549	
382.83114	5416	
384.12892	4527	
390.23624	3359	
390.86814	5588	2+
392.19110	5945	1+
395.06983	6623	1+
401.15722	6753	
402.88064	9467	1+
404.44135	6297	
406.39150	3863	
407.23407	7853	1+
408.29374	9453	2+
409.72872	48755	
411.02584	12206	1+
414.75938	2841	
417.14097	15369	
420.51190	4987	1+
422.92464	95435	1+
426.74529	6172	
429.07724	2219	
429.72623	3317	1+
432.92810	24890	
434.66269	6325	
452.64217	4772	
454.06385	4702	1+
457.25747	4731	1+
459.70570	2511	
461.86164	2946	
463.62087	7547	1+
465.65588	3132	2+
467.26770	10578	1+
471.08313	2628	1+
479.24678	6490	
482.12065	3827	
487.20466	5741	1+
498.16859	7255	1+
501.75580	8859	1+
507.35229	3140	
508.67530	3137	
510.29852	6913	
513.14637	3297	1+
515.26348	25577	1+
518.25270	3161	
520.25251	7469	
522.12072	8924	1+
524.08349	2511	
525.14072	4493	
527.87712	4198	
531.72442	1514	1+
534.10935	4481	1+
536.31648	3980	
536.81068	4022	
545.36923	11509	1+
548.17876	15862	1+
549.60258	2149	
550.88879	4782	
553.85833	3989	
555.32481	2721	1+
556.76779	15507	2+
558.86382	5627	1+
565.46470	15952	1+
567.39937	25007	
572.36272	2784	1+
575.01330	7967	1+
577.28913	30607	1+
581.88702	5684	1+
583.81531	12236	1+
600.39318	5746	1+
602.77993	5706	1+
607.30346	2604	1+
610.26030	5132	1+
612.74044	3024	
616.52043	2547	
621.83362	3025	
623.24210	2330	
624.85314	2490	
628.46077	2842	1+
639.83525	3067	
641.45488	2752	1+
643.28245	4016	1+
653.34312	2518	1+
671.29334	2380	
705.45467	2792	1+
721.26433	2933	
756.54634	3886	1+
766.43280	2321	
814.31566	2338	
933.48146	2163	1+
END IONS

###FS:    #m/z: 567.2746 #charge-128
###MaxRes:#m/z:   0.0000 #charge-128
###MS: 864/
###MSMS: 866/
BEGIN IONS
TITLE= Cmpd 555, +MSn(567.2747), 13.2 min
PEPMASS=567.27463	261203

172.80913	8672	1+
183.95395	2812	1+
198.83424	1843	2+
200.82126	5794	
202.02481	1239	1+
225.88857	5715	
227.74236	1820	1+
244.90812	2391	
259.50094	1780	
261.91878	2429	
264.84910	1930	1+
281.75001	2842	
284.12665	3631	1+
285.72235	1905	
316.02140	36304	1+
321.04568	775	1+
338.07180	1271	
339.22938	4647	1+
343.51801	5281	1+
348.32756	1354	1+
350.91171	2003	
353.17909	7008	2+
358.03514	2599	
361.31414	3789	
383.05775	4073	1+
388.25707	3464	
394.03772	1418	
399.08943	663	1+
401.17353	8286	1+
408.01625	1988	
409.69922	23179	
411.26090	4066	
422.03910	2070	1+
427.21318	5024	1+
429.19742	10182	1+
434.89782	2112	
446.24852	2054	
447.33603	3318	1+
450.06288	2018	
458.09110	14689	1+
467.28962	30426	1+
488.28875	1100	1+
490.32578	2330	
496.26235	1266	
500.07088	5232	
502.70408	2164	
507.92245	16032	
509.75251	1699	
512.51224	2174	
514.51197	3147	
517.36392	8277	
518.21656	18274	
521.31745	1336	
522.80658	19180	2+
525.48508	2881	
526.35260	13038	1+
527.89824	12949	1+
532.22591	7407	1+
535.59521	5460	
539.02586	1604	
541.32132	8551	1+
547.44183	1896	
548.28940	5680	1+
549.49148	9364	1+
553.08487	5118	
554.61370	5922	1+
556.23331	3244	
558.57092	2531	1+
577.29496	23045	1+
582.39646	1798	1+
598.29527	1249	
637.37386	1747	1+
670.32958	4319	
673.03540	1215	
687.28661	3389	
688.29806	13609	1+
705.35090	25593	1+
720.50758	1394	
742.78384	4313	
752.28066	580	1+
762.43587	1380	
770.27895	924	1+
783.36231	6334	1+
787.33483	4677	1+
798.45344	7068	1+
801.37804	5802	1+
803.43393	1790	
816.48274	3833	1+
818.45406	21429	1+
842.44622	2411	
856.43832	1476	
869.64324	1970	
873.52919	1435	1+
875.89471	1604	
898.13093	4099	1+
915.70491	6109	1+
933.49143	13675	1+
954.41200	1326	1+
987.45508	2905	1+
1005.52345	1710	
1044.43600	1474	
END IONS

###FS:    #m/z: 512.4083 #charge-128
###MaxRes:#m/z:   0.0000 #charge-128
###MS: 867/
###MSMS: 868/
BEGIN IONS
TITLE= Cmpd 556, +MSn(512.4083), 13.2 min
PEPMASS=512.40831	149187

281.27196	2221	
294.91773	2902	
317.64621	4316	
332.04249	2333	
341.87817	4448	1+
365.10184	3720	2+
375.63532	2522	
383.16674	2620	1+
391.24409	4746	
400.07975	4683	1+
411.65907	3374	1+
418.88223	2550	2+
427.04093	4654	
431.35537	3201	1+
433.44983	2830	
436.83938	8570	
439.05864	7885	2+
442.05462	4273	
442.71606	19934	2+
443.95422	8740	1+
446.44403	4957	
448.41726	17725	2+
449.44512	7643	
453.97691	8077	1+
459.46079	2911	
461.44201	10995	2+
463.24806	31905	1+
465.54900	7117	1+
468.23403	2325	
469.88323	43292	
472.08995	6331	1+
475.77894	5680	1+
477.76868	3129	
478.71142	8749	
480.04057	5362	
481.86889	2297	
485.35951	21904	2+
491.28574	117973	
494.29696	2309	
495.24322	7625	1+
498.83496	4276	
500.75599	3805	1+
519.58164	5827	1+
533.13019	1743	1+
547.43374	5127	
551.22538	3442	
553.27753	3278	
563.31675	5224	1+
566.92538	4302	1+
569.34841	3521	
571.68106	2909	
574.81569	4698	1+
576.44012	3049	
580.17199	2616	
584.61696	17053	2+
587.48857	2876	
589.33605	11593	2+
599.29587	6834	
599.73702	5849	
604.08756	2963	1+
609.62946	9430	
612.48832	3932	
614.06505	4364	
616.95895	16631	1+
621.27309	7789	1+
625.29408	5901	
626.70684	2542	
629.36358	3096	1+
631.31654	11113	
631.74580	14511	
640.19756	19936	1+
641.56046	4424	
644.10419	2385	
647.11042	3175	1+
649.40681	4570	
662.55119	5132	
663.23206	36773	
664.84122	6083	
672.69052	6219	
683.41916	4484	
686.76675	2934	
695.30736	15699	2+
698.23895	3246	
704.22085	4116	
749.12632	31096	1+
END IONS

###FS:    #m/z: 567.2892 #charge-128
###MaxRes:#m/z:   0.0000 #charge-128
###MS: 867/
###MSMS: 869/
BEGIN IONS
TITLE= Cmpd 557, +MSn(567.2892), 13.2 min
PEPMASS=567.28925	201549

200.73882	4654	
225.23385	3427	
236.83502	3887	
256.03206	1848	
259.89319	2516	1+
269.01921	1395	1+
279.72865	1340	
282.71399	2580	1+
297.89792	1452	
308.63177	2407	
316.05637	29991	1+
353.26038	5323	
357.64187	6545	2+
367.04434	1680	
374.90033	2195	
395.29424	1310	
401.03512	4433	1+
405.84601	2455	
409.66216	21482	1+
420.27513	2605	1+
426.84946	4630	
428.14016	1710	
429.10140	14079	1+
432.16492	1052	1+
436.04851	2269	1+
445.83136	2803	2+
448.09787	3725	1+
458.64490	7467	
467.21129	10152	1+
477.07560	3331	
479.67882	5859	
482.79184	3949	
497.23659	4561	
500.81303	5659	
507.92700	8889	
508.34814	10070	
514.19649	7149	1+
516.83700	7017	
517.68585	28882	1+
522.70884	1766	
523.17938	9473	1+
526.11191	2680	
527.57374	5901	
529.87823	1736	1+
531.61360	2077	
534.00676	3550	1+
535.63467	5514	
537.83924	5244	
539.54864	2535	
541.84680	4189	
546.12633	4393	
548.04830	6084	1+
549.50551	2912	
553.87655	2854	
554.55151	5640	1+
558.15024	4263	1+
577.24998	15964	1+
589.69903	1878	
590.22922	2140	
612.49336	1340	
670.41565	7760	1+
684.50835	2558	
687.27333	2707	
688.42410	3828	1+
691.64801	2934	
705.54317	20494	1+
707.22198	2838	
713.43456	1493	
780.59041	2357	1+
799.36772	2655	
801.50860	2551	
816.40408	6123	1+
818.57029	9450	1+
820.23373	1752	
820.82712	3886	1+
855.27107	1915	
915.49236	5654	1+
933.48660	12945	1+
988.51549	3660	1+
992.61358	1893	1+
1005.63972	2777	
1006.50531	1929	
1028.97730	1312	
1046.63700	1865	
END IONS

###FS:    #m/z: 674.8019 #charge-128
###MaxRes:#m/z:   0.0000 #charge-128
###MS: 870/
###MSMS: 871/
BEGIN IONS
TITLE= Cmpd 558, +MSn(674.3978), 13.3 min
PEPMASS=674.80194	94630

251.84390	1532	
291.81199	647	
297.96291	672	
316.03406	707	
317.30050	577	
352.03595	1197	
361.03336	929	
372.90324	789	
381.95244	657	
385.04685	604	
396.09901	694	
398.03799	1077	
414.41818	642	
440.88345	707	
478.23504	764	
508.23815	1124	
526.43153	1077	
527.83714	2087	
535.48108	642	
536.03071	1769	
555.21441	1436	1+
557.38488	954	
562.83941	2909	
568.70346	894	
574.08995	912	
576.30323	614	
580.58792	887	
590.09973	1057	
592.43998	3662	
597.87405	3589	
600.65872	899	
601.30507	4646	1+
608.30250	662	
609.01134	3456	1+
615.03231	1656	1+
620.43832	2132	
628.31412	654	
630.46171	708	1+
634.30151	839	
637.58195	812	
639.13652	972	
640.94065	2019	
642.37200	3317	
648.44025	3521	1+
649.91867	1694	
652.10000	1354	
653.96185	2088	1+
655.45880	4324	1+
656.23165	5862	1+
660.85224	2967	
661.28646	1234	
662.16291	6174	1+
771.37411	1748	1+
781.70515	919	
810.05613	609	
816.31806	572	
834.76408	1334	
857.31042	604	
893.39301	1242	
996.29976	1207	
1109.14526	682	
END IONS

###FS:    #m/z: 996.9168 #charge-128
###MaxRes:#m/z:   0.0000 #charge-128
###MS: 870/
###MSMS: 872/
BEGIN IONS
TITLE= Cmpd 559, +MSn(996.9168), 13.3 min
PEPMASS=996.91679	94471

616.43488	1102	
636.46042	467	
668.51993	719	
670.16061	632	
750.64292	2614	
769.23566	529	
796.17959	1012	
800.30474	771	1+
805.63575	979	
807.30632	809	
851.50963	1428	1+
869.32007	1032	
870.90616	1127	
905.64314	1547	
917.37950	324	
923.74713	1244	
929.83380	354	
932.06813	2608	1+
938.10438	862	
939.50955	1911	1+
942.84480	4404	
948.29997	1687	
950.07952	1103	1+
956.62931	1494	
959.61748	1884	
967.63143	749	
972.11846	937	
977.12061	477	
978.30737	2553	1+
982.11148	544	
1104.69887	264	
END IONS

###FS:    #m/z: 514.5840 #charge-128
###MaxRes:#m/z:   0.0000 #charge-128
###MS: 873/
###MSMS: 874/
BEGIN IONS
TITLE= Cmpd 560, +MSn(513.9758), 13.3 min
PEPMASS=514.58399	88718

229.74841	2769	1+
238.89255	1486	1+
243.82280	1224	1+
254.71724	2366	
257.84069	2941	
275.10844	2532	1+
316.97556	2125	1+
320.12961	2437	
336.01384	2456	1+
352.17082	1240	1+
367.02303	1792	1+
370.03595	2297	1+
379.78762	1486	1+
381.85060	1545	1+
384.49224	2877	1+
387.14253	2064	1+
394.12743	2134	1+
396.40188	2185	
406.48868	5933	1+
413.09782	2370	
414.28059	2907	1+
417.03348	2662	
420.97270	10879	1+
426.66706	6095	1+
431.37287	2241	
433.66906	1963	
437.32008	5424	1+
440.03503	4393	
443.33827	2889	
444.13253	7027	
446.17034	3791	
447.97806	3066	
448.65002	9068	
450.22052	9045	
453.63504	22240	1+
457.43757	3679	
458.09316	6776	1+
459.99723	5353	
460.33494	8280	
464.24033	16575	1+
468.85002	2511	
469.91348	59496	1+
475.27426	10964	
478.68138	13200	
479.01483	8863	
479.77122	18983	1+
482.26439	4782	
483.74844	2404	
485.30454	6708	
486.81049	21088	
488.70679	5035	1+
490.58185	2304	
491.32003	66950	
493.36422	3735	
494.26723	7714	1+
495.81723	2590	
496.64715	7878	1+
500.86204	7114	
502.40572	23896	
529.25121	2746	1+
543.28139	2374	
552.10108	2409	
553.64081	1936	
555.10337	2320	
558.95872	4191	1+
562.23980	4772	
566.93713	1629	1+
572.43687	2405	
576.21695	3528	1+
577.43264	4534	1+
580.69386	4667	1+
585.27528	3753	
586.64076	2242	1+
589.64134	5575	1+
599.10921	3655	1+
602.19987	1551	1+
604.15813	2338	
608.39092	4712	
612.44115	2575	
614.28686	5728	
617.70150	9865	1+
621.25328	9045	1+
623.73301	5932	1+
627.14858	1910	
631.28829	8187	
631.55520	8216	1+
640.25809	7843	1+
648.94622	3048	1+
654.51888	2721	1+
656.71355	5069	1+
660.21228	1931	1+
663.56863	5632	
664.21150	16385	1+
672.71628	4110	
677.56040	3006	1+
687.25995	2809	
688.69432	7088	
694.83622	1981	
695.94909	9272	1+
749.67443	9226	1+
END IONS

###FS:    #m/z: 1012.7632 #charge-128
###MaxRes:#m/z:   0.0000 #charge-128
###MS: 873/
###MSMS: 875/
BEGIN IONS
TITLE= Cmpd 561, +MSn(1012.7632), 13.3 min
PEPMASS=1012.76322	116254

386.28794	550	
516.23618	499	
608.28484	404	
627.04083	637	
636.43750	273	
709.23730	301	
720.09425	266	
744.71663	1182	
768.24652	859	
791.32698	793	
843.83078	915	
855.29093	550	
871.58261	294	
897.09924	460	
906.28883	1124	
909.54834	491	
913.08173	777	
915.51086	291	
920.62983	1524	
923.76443	772	
929.70284	937	
945.30911	982	
948.29689	468	1+
981.64563	1769	
993.77383	1149	
995.30256	1009	1+
1179.27435	1638	
1214.48441	383	
1276.24527	805	
1295.12410	963	
END IONS

###FS:    #m/z: 434.4628 #charge-128
###MaxRes:#m/z:   0.0000 #charge-128
###MS: 876/
###MSMS: 877/
BEGIN IONS
TITLE= Cmpd 562, +MSn(434.4628), 13.3 min
PEPMASS=434.46284	89528

149.83304	682	
164.87426	702	
168.66031	589	
193.63740	1119	
202.83396	1152	
213.08600	556	1+
242.93032	1244	1+
253.90767	827	
258.83977	2054	
262.81228	822	
270.83375	1439	
286.96493	729	
288.85551	1133	1+
292.16075	531	1+
301.09287	1908	1+
302.89627	4870	1+
311.23825	564	
314.98282	8824	1+
316.95898	7382	
326.73503	742	
329.03738	1289	1+
330.91255	1457	
333.86657	642	
336.05050	2521	1+
337.71325	2607	
340.96202	1787	
342.92499	3046	1+
344.24629	999	
345.95882	1084	2+
346.50064	944	1+
348.43898	3049	1+
350.96757	2611	2+
352.28205	1792	
355.62338	1092	
357.92320	1429	2+
360.44836	3512	
362.05456	3178	1+
371.87482	2099	
373.49648	957	
379.65680	1368	1+
385.03220	1509	
388.59305	1678	1+
391.06205	2178	1+
394.10421	1032	
394.89835	6918	2+
397.24816	767	
397.90425	2970	1+
399.96251	863	2+
403.16357	1914	1+
407.69060	1287	
410.90291	1122	
412.73294	559	
415.04983	2167	
416.02388	9269	1+
417.75040	1707	
420.69377	1449	
422.52082	969	
423.36820	5239	
444.98944	682	
454.43303	654	
472.12584	1936	2+
479.24532	854	
512.26466	1693	1+
534.10217	622	
541.23675	874	
549.75904	1192	
557.23245	1372	
565.23451	759	
567.30381	1154	
575.50125	4769	1+
578.70511	537	
581.83941	689	
588.70516	1249	1+
590.45257	927	
669.43936	727	
694.30296	902	
721.36899	2173	1+
738.44146	979	
764.41333	552	
END IONS

###FS:    #m/z: 757.2958 #charge-128
###MaxRes:#m/z:   0.0000 #charge-128
###MS: 876/
###MSMS: 878/
BEGIN IONS
TITLE= Cmpd 563, +MSn(757.2958), 13.4 min
PEPMASS=757.29577	195770

218.78896	2469	
229.74594	5547	
246.88434	3821	
256.99566	1263	
257.86103	7160	1+
270.04569	1605	
275.13412	3765	1+
309.53943	3659	2+
310.94939	10313	1+
315.98303	2351	1+
331.85234	2245	
333.99760	2553	1+
337.83857	1922	
379.95280	2833	1+
388.23664	2486	1+
398.03665	1754	
403.11975	2337	
413.23215	1299	
427.90050	1392	
430.10855	3717	2+
446.83936	1719	
448.52229	1779	2+
465.94395	7611	1+
476.03748	1783	
484.17592	3243	1+
494.08596	25063	
496.07468	2867	
501.76723	13617	2+
503.46078	3631	
512.11836	22504	1+
570.23668	1377	
585.46087	1199	
613.35868	4107	1+
623.18684	1377	
630.43768	14349	1+
641.13240	1939	1+
649.34747	7529	1+
656.37937	2546	1+
660.00112	2615	1+
665.39079	2439	1+
671.24009	3825	
674.27099	4127	1+
677.25895	2727	
681.92846	1971	
685.23826	3282	1+
694.61387	3261	1+
700.96844	5789	2+
707.36075	2236	1+
708.67750	4805	1+
712.45349	4062	1+
716.87053	8472	
720.30932	6791	1+
725.36135	18467	
728.24269	2252	
730.48200	1920	
731.79942	1719	
733.42912	2063	
735.50000	3174	
737.33806	7766	1+
739.24504	11670	1+
741.74195	2048	1+
746.14988	3977	
748.32437	3141	
770.57496	1838	
774.31581	2801	
775.75483	3018	
777.46441	19529	1+
784.53405	2130	
787.08614	1377	
820.55566	4533	1+
841.46220	3326	1+
848.50127	8579	1+
855.51643	4428	1+
866.06266	1288	
884.36355	8869	1+
905.59603	6263	1+
938.52775	7549	1+
984.54265	3410	
985.42800	7679	1+
1002.52718	138610	1+
1012.42603	3017	
1013.43191	2167	
1062.44428	1404	
1111.43590	1303	
1116.66163	4753	
1122.02329	1332	
1127.56517	2629	1+
1186.30409	1795	
1195.34370	1238	
1203.67395	12246	1+
1222.64369	1916	
1223.25780	3343	
1224.60211	2262	
1239.48334	13259	1+
1350.62952	1315	
1367.59225	7293	1+
END IONS

###FS:    #m/z: 505.2478 #charge-128
###MaxRes:#m/z:   0.0000 #charge-128
###MS: 879/
###MSMS: 880/
BEGIN IONS
TITLE= Cmpd 564, +MSn(505.2478), 13.4 min
PEPMASS=505.24780	226546

149.66331	8284	
174.88021	25235	
190.83999	8345	
202.81533	29966	
210.93337	10869	
213.84574	25953	
216.03240	18103	
227.85932	11846	1+
230.69304	26421	1+
249.74748	25652	1+
257.18649	8201	
257.96590	29091	1+
275.01933	21145	1+
288.24713	12805	
295.01719	84076	1+
299.03305	9497	
311.10416	22036	
312.89104	32213	1+
323.83606	9343	
332.23640	12478	
333.50605	33544	1+
340.02213	24206	1+
349.00209	34701	1+
357.09646	26992	1+
359.06503	24472	1+
365.24062	9958	
369.12327	70885	1+
375.18312	23643	
380.69047	25049	2+
389.17765	47682	
391.27172	24577	2+
392.77262	21655	2+
398.05448	29450	1+
408.43280	9640	
410.38239	30367	
411.89188	8223	
415.07596	17651	
417.19915	14230	
419.67005	19929	
423.59852	48723	1+
424.66082	44858	2+
427.15877	23454	1+
428.95642	18929	
432.15120	40072	2+
432.67420	36155	1+
441.10294	67435	1+
442.11062	95234	2+
443.43223	10845	
450.54367	25394	
454.47117	8618	
455.67068	44614	2+
456.22335	30418	1+
464.85819	25647	
466.29510	8165	
472.30488	911642	1+
475.58482	40330	2+
478.17790	14476	
484.49088	42027	
486.95954	16843	
493.13156	21624	
494.25430	83349	1+
512.09876	12935	1+
514.08303	12929	
515.65415	8884	
520.15089	30319	1+
526.86172	17488	
538.15962	474096	1+
546.78037	18866	1+
563.72280	43662	2+
587.34957	135287	1+
598.74038	14294	
602.90867	10737	
609.43954	13401	
613.63648	12590	
614.43786	31221	1+
620.36145	82609	
620.67532	72916	
630.30622	31288	1+
631.54252	22387	1+
649.20609	15587	1+
657.41354	14729	1+
661.86174	9804	
666.32593	33309	1+
668.05404	14096	
675.13205	54928	1+
683.68245	13151	
684.69094	63055	
685.45334	35362	
692.22245	16746	1+
698.33136	11587	
715.45102	132825	1+
720.36419	30080	1+
730.24815	14918	
737.25176	43665	1+
753.30080	17426	1+
777.31566	84556	1+
835.31067	11640	1+
848.31437	18900	1+
856.35399	39072	1+
862.58843	15319	1+
971.75975	14286	
1086.30556	10204	
1126.43833	21596	1+
END IONS

###FS:    #m/z: 757.7397 #charge-128
###MaxRes:#m/z:   0.0000 #charge-128
###MS: 879/
###MSMS: 881/
BEGIN IONS
TITLE= Cmpd 565, +MSn(757.7397), 13.4 min
PEPMASS=757.73970	286615

218.84735	9362	
222.03197	2940	
229.66661	11212	
244.83216	3633	
246.73858	7502	1+
257.98949	6903	1+
275.03759	14822	1+
293.80442	3498	1+
310.87562	36886	1+
312.78512	6196	1+
316.16830	1503	2+
373.03353	3462	
376.18016	3378	1+
388.14716	10736	1+
393.63433	3251	
398.12388	3195	1+
400.01723	4683	
430.13322	6701	1+
448.24268	3424	
449.05030	8293	1+
466.12521	10380	1+
484.20542	24078	1+
488.66402	3194	
493.37682	6956	
494.06989	62303	1+
500.42937	4658	
501.77399	34400	2+
503.32261	3858	
512.10262	50067	1+
514.71781	3997	
526.63491	4676	
584.76222	7609	
587.30191	2985	
589.03560	3003	
592.18105	6026	1+
594.29832	3498	
596.64121	3615	
597.95074	3471	
602.34209	3774	
602.65902	3062	
605.23926	4641	
613.29205	10189	
616.43610	3245	
620.41827	6307	1+
630.55650	9088	
631.32933	12660	1+
641.24814	4829	
649.24106	9191	1+
652.43999	4793	
656.22677	5538	
666.24575	2279	1+
673.59166	13119	1+
676.17856	8756	2+
680.35743	2733	1+
684.55475	6967	1+
694.76920	7314	1+
699.43210	4997	1+
708.30469	10510	1+
712.60898	8697	1+
716.76514	21554	1+
719.27859	5357	
720.26504	9510	1+
722.25268	8448	1+
724.38067	3149	
725.28612	31737	1+
730.45963	8463	1+
737.20979	12022	
738.22113	20942	1+
740.52354	18675	
748.34943	19079	
777.40411	30140	1+
843.47658	3228	
848.48393	7857	1+
850.49073	3576	1+
856.40855	4163	1+
867.31528	7193	1+
874.30569	2862	
884.29734	5859	
887.18963	2880	
905.53479	14262	1+
932.06547	5288	
938.65830	3303	
939.65766	14354	1+
949.43732	8628	1+
968.51604	6094	1+
984.60733	13987	1+
1000.93378	4541	
1002.54070	271795	1+
1012.38365	8894	
1116.49263	21061	1+
1124.54962	11224	1+
1140.61905	5642	
1175.66747	5860	1+
1203.69452	36341	1+
1224.67017	5296	
1239.49853	29354	1+
1349.85119	3200	
1351.34985	5225	1+
1361.27471	2994	
1362.83310	2888	
1367.67256	8558	
1368.49944	9993	
1370.22649	3230	
END IONS

###FS:    #m/z: 505.2016 #charge-128
###MaxRes:#m/z:   0.0000 #charge-128
###MS: 882/
###MSMS: 883/
BEGIN IONS
TITLE= Cmpd 566, +MSn(505.2016), 13.4 min
PEPMASS=505.20157	1166956

155.83599	17852	
164.83754	16239	
174.90364	48528	
203.00188	62285	
213.67353	36713	2+
221.89383	38615	
230.84595	55698	1+
232.72698	35813	
249.90992	132107	1+
276.21554	29565	1+
278.03901	43771	
289.28581	56031	1+
291.18033	18713	
293.19093	54203	2+
294.78749	241442	1+
296.69412	17162	
302.29214	24605	
313.95537	25650	
325.04276	26940	
333.64734	52642	
340.85391	23729	
349.66084	33501	
359.17806	42275	
360.89847	16508	
364.23758	23379	
369.05640	31403	1+
371.70852	20649	
375.31050	59365	2+
381.66344	35329	1+
387.93575	16111	
389.07657	92335	1+
393.09218	121149	1+
405.04050	155893	1+
405.96643	42696	2+
409.18679	39666	1+
416.03852	57161	
418.70584	29898	
423.12616	39227	
424.40732	57354	
429.14651	53611	1+
431.61691	28070	
433.21279	63130	
441.51937	158827	2+
443.48746	20380	
446.13938	46552	
450.24211	54741	
452.30492	19143	
454.41761	50909	2+
455.66541	30596	2+
457.30811	22370	
458.30172	34522	1+
463.08069	145744	1+
472.23935	2701822	1+
475.15511	96611	2+
483.84074	76838	
485.43054	19035	
514.09597	15863	
521.03944	48690	1+
523.17184	24342	
538.18668	898417	1+
540.15455	207811	
586.23825	43449	
587.33064	231687	1+
593.32984	31941	
603.09380	20380	
612.57615	62899	1+
620.33140	61790	
620.70028	62162	
630.34262	68453	1+
650.43503	28876	
668.25681	52052	
684.32013	42535	
686.87443	36601	
698.36040	123198	1+
701.36289	23874	1+
715.39349	365337	1+
717.51137	58985	1+
720.12458	50009	
737.15623	56400	1+
777.41412	100701	1+
835.37584	23110	
843.23658	30559	
856.32751	67080	
862.09431	49122	1+
863.49141	18301	
END IONS

###FS:    #m/z: 580.0760 #charge-128
###MaxRes:#m/z:   0.0000 #charge-128
###MS: 882/
###MSMS: 884/
BEGIN IONS
TITLE= Cmpd 567, +MSn(580.0760), 13.4 min
PEPMASS=580.07598	108989

195.83380	354	
215.89054	552	
225.83564	708	
283.09579	504	
292.89948	1005	
313.72569	543	
318.63277	1539	
333.21509	1267	1+
349.90297	522	
379.87286	834	
392.94956	927	
393.24913	941	
398.99391	1043	1+
401.23121	1188	
404.87816	357	
421.01404	720	1+
433.09723	2711	
434.92003	1231	
444.90000	1236	
449.07993	526	1+
450.83786	1932	
461.12580	1632	2+
472.29939	582	
476.03767	3544	
483.24722	340	1+
489.59139	1711	1+
490.49963	621	2+
492.65001	3843	
494.04855	2078	1+
501.20942	2772	1+
506.33169	1323	
507.63516	450	
508.42092	1593	
514.25977	3372	
516.10174	767	
517.92595	2346	
520.15379	1425	1+
522.69231	600	
523.23964	2787	
525.10390	957	
530.05376	1239	
531.03421	4724	1+
536.91671	879	
538.37850	2316	
540.69345	2764	1+
543.05241	1009	
544.32909	426	
546.48830	1830	1+
547.83151	853	
550.10087	1127	
556.25573	795	
558.61906	4782	1+
561.01260	6711	1+
563.57003	2178	
567.02177	1262	
581.03604	323	
586.43752	1123	
587.69967	360	
610.62994	426	
665.35750	1397	
741.61260	357	
743.50262	703	1+
745.30765	415	
749.44426	1084	
795.28715	951	
901.24432	888	
974.35655	1063	
END IONS

###FS:    #m/z: 496.1286 #charge-128
###MaxRes:#m/z:   0.0000 #charge-128
###MS: 885/
###MSMS: 886/
BEGIN IONS
TITLE= Cmpd 568, +MSn(496.1286), 13.5 min
PEPMASS=496.12860	14939

138.89298	999	
149.86429	691	
154.03582	1789	
157.04405	843	
165.89061	781	1+
202.76440	531	
209.83421	817	
213.80493	3278	1+
230.75181	1449	
267.03718	648	
271.88969	4108	
277.90762	629	
293.94476	754	
294.86622	11130	1+
316.89362	1437	1+
320.97342	1155	
322.73657	1498	1+
324.20793	580	
326.03818	1020	
328.10051	786	
330.96875	1441	
334.03292	832	
346.01575	899	
347.26650	900	
349.05843	1224	1+
350.85640	2194	
362.89016	1955	1+
364.27610	799	
373.03425	814	
376.29854	526	
383.49420	1043	
387.16379	1043	1+
389.42136	622	
391.49164	691	
401.04885	629	
412.27364	1056	1+
413.32324	1646	2+
418.96222	2874	1+
431.19349	656	1+
433.07989	1763	
435.34359	1087	
437.27573	3447	
446.91848	1254	
453.04025	1062	
454.29932	1470	
458.11370	2555	2+
460.23172	2418	1+
462.08076	2750	1+
465.30646	1411	2+
467.09730	2114	2+
469.46171	1450	2+
473.12011	2492	
477.05861	4487	
478.09988	14911	1+
482.22390	1331	1+
485.48802	3553	2+
509.08722	1052	
517.92691	784	
520.03480	1137	
535.01654	1667	1+
569.43957	699	
587.83470	1047	
603.97330	1891	1+
606.14058	627	
612.22531	717	1+
614.36495	786	
643.23675	799	
648.14479	1125	
650.43075	369	1+
661.23915	1069	
667.44473	1226	1+
677.24541	859	
721.24834	6642	1+
744.33718	797	
759.77077	1358	1+
781.25185	825	1+
799.13429	611	
857.44213	1056	
915.31172	534	
END IONS

###FS:    #m/z: 514.4568 #charge-128
###MaxRes:#m/z:   0.0000 #charge-128
###MS: 885/
###MSMS: 887/
BEGIN IONS
TITLE= Cmpd 569, +MSn(513.8083), 13.5 min
PEPMASS=514.45684	69897

150.83514	804	
211.14341	659	2+
218.85649	3477	
229.87994	1871	1+
246.34276	2024	2+
247.42486	1129	
256.90866	2084	
288.09465	962	
294.86795	999	
310.92626	4054	
313.07283	1781	2+
327.65007	733	1+
336.05327	638	1+
338.07786	616	1+
351.01071	1652	
352.98375	1975	1+
356.03703	1994	1+
364.53578	243	2+
366.93401	1321	1+
376.23503	1199	
377.91570	1003	1+
381.94882	1883	1+
387.77694	1239	1+
388.77398	886	2+
393.84133	854	
397.93289	971	1+
410.12169	1146	1+
416.02833	3955	1+
421.29329	1532	
423.11619	1836	1+
424.97211	1347	
432.10248	769	
435.22965	2384	
436.91665	2616	2+
443.67130	927	
444.48738	1078	1+
446.14921	2743	1+
447.25813	2176	2+
448.42614	1597	
450.28458	1424	1+
452.87636	6231	2+
454.49826	3461	1+
457.50078	1104	
459.11579	7193	2+
461.03984	2447	
466.24422	3459	
468.16914	716	1+
470.14713	12532	1+
473.17891	1641	1+
475.05791	5596	1+
476.11748	6263	2+
477.77339	2072	
478.44100	6058	2+
480.35728	7288	2+
483.62397	1929	2+
485.73928	4182	
486.53033	9157	
491.25968	20246	2+
493.22179	1534	
493.99205	8475	1+
496.18199	3481	2+
498.04089	3944	1+
500.68518	1042	
501.25039	5711	1+
520.67857	1367	
522.23337	799	
537.06750	3141	1+
542.72914	2004	
564.13524	661	1+
569.06424	1264	
571.23127	1224	
574.78062	1516	1+
582.14975	792	
582.83655	2797	
585.68771	957	
589.71662	974	
594.83452	847	
604.71959	4656	2+
607.70473	1354	
610.66324	1022	
613.23339	1677	
613.92647	7248	1+
615.33849	2206	1+
617.22793	3382	1+
620.71158	819	
621.98058	1806	1+
624.26642	1417	
630.84018	2042	
632.09627	929	
639.09685	1432	
640.23996	5740	1+
645.63142	1097	
649.73373	1927	
663.13006	874	
664.64940	1344	1+
669.43843	881	1+
672.78210	1012	
681.46316	2512	
687.25686	2840	2+
695.08948	1726	1+
697.88423	772	
704.84838	1672	
749.23832	1489	
END IONS

###FS:    #m/z: 566.2425 #charge-128
###MaxRes:#m/z:   0.0000 #charge-128
###MS: 888/
###MSMS: 889/
BEGIN IONS
TITLE= Cmpd 570, +MSn(566.2425), 13.5 min
PEPMASS=566.24248	78744

161.76645	1032	
172.83380	1773	
194.85386	1261	
199.70895	1119	1+
214.71895	1017	
240.77553	818	1+
315.90102	1026	
323.33166	885	2+
333.10470	1363	1+
364.28763	1388	
370.63513	1912	
397.18008	1014	1+
401.19193	779	1+
405.14648	2652	1+
406.23539	1396	2+
407.97584	1366	1+
409.64478	4483	
412.72650	1704	
414.09720	1231	
418.90616	1689	
427.23268	1099	
432.24341	1903	
435.63835	1117	
436.92531	378	2+
438.83081	969	
441.70346	1032	
445.25699	1029	
446.02094	2049	1+
449.30550	1090	
459.73426	1354	
472.11611	1589	2+
477.73903	1462	1+
482.24057	3760	
484.24949	2068	1+
488.82014	2691	
491.50161	1869	
493.28073	1496	
494.83691	1589	
499.30477	1433	
501.88476	1255	1+
503.16925	3579	1+
508.92077	1493	
509.40930	4095	
510.70728	1595	
512.14408	3088	1+
515.59856	1653	
516.24354	6305	
517.13563	13263	1+
519.45079	1650	
522.72918	2032	
525.28084	3637	
526.87434	463	1+
530.65419	999	
532.36566	4172	1+
534.33272	14844	
535.45519	2152	
537.43399	1258	
539.08849	1752	
541.42157	2643	1+
544.16921	2535	1+
545.98826	2321	
547.54658	11974	1+
553.09148	2198	
619.60211	2342	
634.35102	891	
639.62131	812	1+
644.03847	1472	
671.30088	1140	1+
679.43662	1327	
688.34853	4404	1+
693.25861	999	
704.46274	2079	1+
706.44190	1047	
711.23820	900	
756.34742	1141	
774.37416	1356	1+
792.44527	2851	1+
798.37538	1884	1+
817.58480	3967	1+
875.33323	781	1+
888.33276	1457	
913.54734	1303	1+
989.84198	2164	
END IONS

###FS:    #m/z: 773.3433 #charge-128
###MaxRes:#m/z:   0.0000 #charge-128
###MS: 888/
###MSMS: 890/
BEGIN IONS
TITLE= Cmpd 571, +MSn(773.3433), 13.5 min
PEPMASS=773.34335	76187

317.83495	255	
413.07146	373	
531.64019	2155	
550.51543	460	
558.20369	319	
599.03969	412	
613.03291	1026	
615.23832	3053	
627.22716	1616	
641.65306	2041	
646.24185	1180	
652.03632	969	
675.86918	1002	
681.95515	301	
696.65633	683	
711.58899	412	
719.44689	806	
722.89924	466	
729.87517	1171	
732.15208	879	
736.85881	740	
740.30488	1171	
750.75062	909	
752.30304	677	
754.38798	734	
759.44028	2131	
761.24918	1249	
761.91559	5283	1+
794.05602	843	
853.24594	993	
902.73475	1138	
988.29712	680	
1009.83760	972	
1061.34103	605	
END IONS

###FS:    #m/z: 505.2112 #charge-128
###MaxRes:#m/z:   0.0000 #charge-128
###MS: 891/
###MSMS: 892/
BEGIN IONS
TITLE= Cmpd 572, +MSn(505.2112), 13.6 min
PEPMASS=505.21121	6932264

149.86717	136948	
184.63843	142195	
202.89145	82313	
211.91732	38106	
213.90105	367773	1+
221.63867	67405	
230.80784	80085	
232.81281	149042	
243.77647	63685	
249.84630	325454	1+
287.97431	262781	1+
294.90605	448639	
296.33307	58022	
308.83342	85931	
310.90741	60211	
329.23230	43633	
331.09713	74423	
359.00216	391123	1+
371.65907	111351
[truncated: 1,595,005 more chars]
