# Supplementary material for: Comparative proteome analysis of Saccharomyces cerevisiae: A global overview of in vivo targets of the yeast activator protein 1
Source: BMC Genomics. 2012 Jun 9;13:230. doi: 10.1186/1471-2164-13-230 (PMC3476450; doi:10.1186/1471-2164-13-230)
Supplement: Additional file 18 — 75_LC_MS_MS. [file 1471-2164-13-230-S18.zip › 75 LC_MS_MS_data/spot_75__yeast_S37_B5_01_1441_export_mzML]

<?xml version="1.0" encoding="ISO-8859-1"?>
<mzML xmlns="http://psi.hupo.org/ms/mzml" xsi:schemaLocation="http://psi.hupo.org/ms/mzml http://psidev.info/files/ms/mzML/xsd/mzML1.1.0.xsd" version="1.1.0" xmlns:xsi="http://www.w3.org/2001/XMLSchema-instance">
<cvList count="2">
<cv id="MS" fullName="Proteomics Standards Initiative Mass Spectrometry Vocabularies" version="2.37.0" URI="http://psidev.cvs.sourceforge.net/*checkout*/psidev/psi/psi-ms/mzML/controlledVocabulary/psi-ms.obo"/>
<cv id="UO" fullName="unit" version="1.20" URI="http://obo.cvs.sourceforge.net/*checkout*/obo/obo/ontology/phenotype/unit.obo?revision=1.20"/>
</cvList>
<fileDescription>
<fileContent>
<cvParam cvRef="MS" accession="MS:1000579" name="MS1 spectrum"/>
<cvParam cvRef="MS" accession="MS:1000580" name="MSn spectrum"/>
<cvParam cvRef="MS" accession="MS:1000127" name="centroid spectrum"/>
</fileContent>
<sourceFileList count="1">
<sourceFile id="sourceFile" location="D:/data/Thomas_K/2011_05_31_yeast/Yeast_S37_B5_01_1441.d" name="analysis.yep">
<cvParam cvRef="MS" accession="MS:1000771" name="Bruker/Agilent YEP nativeID format"/>
<cvParam cvRef="MS" accession="MS:1000567" name="Bruker/Agilent YEP file"/>
<cvParam cvRef="MS" accession="MS:1000569" name="SHA-1" value="95192a0b1559432985e632cd88dfe8738acd94fc"/>
</sourceFile>
</sourceFileList>
<contact>
<cvParam cvRef="MS" accession="MS:1000586" name="contact name" value=" umea"/>
<cvParam cvRef="MS" accession="MS:1000590" name="contact organization" value=""/>
</contact>
</fileDescription>
<sampleList count="1">
<sample id="sample" name="Yeast_S37">
</sample>
</sampleList>
<softwareList count="2">
<software id="exportSoftware" version="3.0.5">
<cvParam cvRef="MS" accession="MS:1000717" name="CompassXport"/>
</software>
<software id="instrumentSoftware" version="6.2 Build No. 62.24">
<cvParam cvRef="MS" accession="MS:1000692" name="Bruker software"/>
<userParam name="AcquisitionProgram" value="esquireControl"/>
</software>
</softwareList>
<instrumentConfigurationList count="1">
<instrumentConfiguration id="instrument">
<cvParam cvRef="MS" accession="MS:1000122" name="Bruker Daltonics instrument model"/>
<userParam name="InstrumentDescription" value="HCTultra ETD II"/>
<componentList count="3">
<source order="1">
<cvParam cvRef="MS" accession="MS:1000008" name="ionization type"/>
</source>
<analyzer order="2">
<cvParam cvRef="MS" accession="MS:1000264" name="ion trap"/>
</analyzer>
<detector order="3">
<cvParam cvRef="MS" accession="MS:1000253" name="electron multiplier"/>
</detector>
</componentList>
<softwareRef ref="instrumentSoftware"/>
</instrumentConfiguration>
</instrumentConfigurationList>
<dataProcessingList count="1">
<dataProcessing id="exportation">
<processingMethod order="1" softwareRef="instrumentSoftware">
<cvParam cvRef="MS" accession="MS:1000035" name="peak picking"/>
</processingMethod>
<processingMethod order="2" softwareRef="exportSoftware">
<cvParam cvRef="MS" accession="MS:1000544" name="Conversion to mzML"/>
<cvParam cvRef="MS" accession="MS:1000747" name="completion time" value="2012-02-13T12:29:31"/>
</processingMethod>
</dataProcessing>
</dataProcessingList>
<run id="run" defaultInstrumentConfigurationRef="instrument" startTimeStamp="2011-06-01T21:59:16.334+02:00">
<spectrumList count="2291" defaultDataProcessingRef="exportation">
<spectrum index="0" id="scan=1" defaultArrayLength="1433">
<cvParam cvRef="MS" accession="MS:1000130" name="positive scan"/>
<cvParam cvRef="MS" accession="MS:1000579" name="MS1 spectrum"/>
<cvParam cvRef="MS" accession="MS:1000127" name="centroid spectrum"/>
<cvParam cvRef="MS" accession="MS:1000285" name="total ion current" value="9712456.05714417"/>
<cvParam cvRef="MS" accession="MS:1000504" name="base peak m/z" value="419.33895874" unitCvRef="MS" unitAccession="MS:1000040" unitName="m/z"/>
<cvParam cvRef="MS" accession="MS:1000505" name="base peak intensity" value="40787.42187500" unitCvRef="MS" unitAccession="MS:1000131" unitName="number of counts"/>
<cvParam cvRef="MS" accession="MS:1000511" name="ms level" value="1"/>
<cvParam cvRef="MS" accession="MS:1000527" name="highest observed m/z" value="1294.26293945" unitCvRef="MS" unitAccession="MS:1000040" unitName="m/z"/>
<cvParam cvRef="MS" accession="MS:1000528" name="lowest observed m/z" value="400.31268311" unitCvRef="MS" unitAccession="MS:1000040" unitName="m/z"/>
<scanList count="1">
<cvParam cvRef="MS" accession="MS:1000795" name="no combination"/>
<scan instrumentConfigurationRef="instrument">
<cvParam cvRef="MS" accession="MS:1000016" name="scan start time" value="0.0308491" unitCvRef="UO" unitAccession="UO:0000031" unitName="minute"/>
</scan>
</scanList>
<binaryDataArrayList count="2">
<binaryDataArray encodedLength="6684">
<cvParam cvRef="MS" accession="MS:1000574" name="zlib compression"/>
<cvParam cvRef="MS" accession="MS:1000514" name="m/z array" value="" unitCvRef="MS" unitAccession="MS:1000040" unitName="m/z"/>
<cvParam cvRef="MS" accession="MS:1000521" name="32-bit float"/>
<binary>eNoNlGlcCPjXxROtKkSrpEKSaJFUkur3lWRpV5JUklQqLSTaF+2kVPYY+4wZE3+TmMZjm2xJtsSkCWmShLLL04vzOed876t7X1xpgzpRk1AnCn+tE9p9dcLK6JpoXHNNjNt9TRy9dE1o/Lgm/pt8XWSnXhfHq66LyP7rQsvghvBOviG+Hb8hNv64IaItb4rna28Kxz03xdGem0JO55Y4HHFL7Lt4S0R03BJNo+vFCFEvfkupF29a60WCw20hnXhbXPv1ttgs0yCqRYNwDG8QB0oaxKILDWLf9waRbn1HrPj5jjjXe0c8t2wUeWGN4vVvjSKnr1EUTLwr5i6/K6Zk3BVmp+6Krt67YuaKe6Ku6J6YJ3lf9AffF06b7ouEK/dF6/f74pHLA/FH9gMx5dQDcbzvgZhk/VCcSH0oblU8FDebHoriKU1CNq1JdFQ3iSdfm8TYdY/ErepHovbzI5FLswhIbBZup5qFi/xj0WP1WCwPfCyGFT8WhZcei89qT0T41CfiT48nYlfZE5Fk948oSPtHnBAtomB9izhyrEUUX2wRv79rEW91nwrFtKci8vZTYd77VFQGtIqsmFYxvLJVPOxtFR3j/hX+8f+KjPJ/RfX//hXjB7UJI7M2sXVDm3D9pU2Uvm0TaD8TRenPxPE7z8RJ5+eiK/+5ePr+uTgR+0IsKnshzo1tFzvntoucvHbh3dkuOtReiiUeL8X8npeiLalDpFV2iOTPHaJB7z/RnfGfcOj5TxjodgrVoE6xu6RTxPzdKd587RR7VrwSEn+9EgWDuoTdvC7Rkdgl/D52iXNmr0WD/2uRXvBatLx6LSTlusUnx27hu75byO3sFqF3ukXhx27xcvQbUT/3jbgf/0YUHX4jSh+/Ea4RPaKyokeEdPeIcsu3wjL3rXBveiu0O9+Kcvt3onvtOxHzv3dihcJ7oRT8Xphdei9eT+4Vh1f0iu6dvWJxXa8Y/bVXVFv1iZ/W9Qnlg33iyfs+UWT1Qezf9EFkVH0QSkM+iqkqH8Uyt4/iZupHEXzto6iU/SS0F30SXls/iZ0XPol21c9CNvmzsKj/LNQHfRENY76Ig9u/CPWLX8Ruha/itv5XMc7vq8jN+SoMj30V6c1fxYiZ30RO2jcRe+2b0FD4Lprdv4tbOd/FpVH9QvNgv1C62y9uK/4QzzJ+iCunf4iTH3+IMZYSnA+WoL9Ygs6TEtxrkuDDFwlMRg9iqOkgZjkNortwEHo/D6KsdhAbRkiyf4YkzbMl+eQjyd5USXq3SKJ6VZLfpAbzQXswLraDWeA+mJNhg1mZO5jM04M59XkwcVZD0AwcwvjSITw9OoS9n4ZQNVaKwGlS1HlJcT9MCsOUgb5XioA/pFh4TwqF51KcHyVNqr00+oulObpOmlvl0sidlaalWZp7H6VRHy7DRGsZrnrJEJUlw7k6Gf5slOHFcxk0pWXxN5alzU2WQ+tl+Xe3LMX/k8WmXpaAPllO6sgx31aOzCVyRCbIcfyxHOaf5dDUlmfsbHkslsqTs16ezgJ5FA/Ko/SXPHb98gwxHUpz8FAeRw9FJ38oRlVD8bo1lPdvhlIso8AIdQV+WqrA3xsVqCpXYNU5BUIbFfCTVkTFVpE2H0VskxT5e48igTWK7PmsyEI5JfaoK3HdUomxHkosLVBi0mklLrcqMf6HEstHDSPachi1zsOQDRiGTdYwJLYOY/Nvw4i6PAyr5mFY/xiG/aThSM4aTtyG4Sw9NZzXXcP51WoEPUtGEJI+AgpG4PDXCPL+HUGFgjIJE5S5ZqmMv5syU5OVyd+rTOdVZbY1KROlOJJj2iNpdxhJb/BICnJGcuH0SLpujcT86Ujsx49ikcMoJMNGYf37KJ7/3yiG945inYoKdSYqZM9W4bS3CiHRKlT/pMLwsyrEX1Eh6ZUKi1RVuTRZlbdzVJkVosqyjapE71Ml56wqvvWqqHxTpURZjZumaiyNVeNVsRp5l9V4fUeN22/VCFZT57ixOimh6iRsVmfGAXW0zqqztH6Af1TnnbIG+400uDdLA30vDc5FaOC8TYPXpzXIvqvB808amI7WxMREk8AlmvyWoIlvuSb1JzUZ/FgT6XZNVLVGs9Z2NM/cRpOxajQ/ZYzGqWI02WdHc7phNK2vRiMro4XSFC3uCy0uJGvxvlQLm5NadF3T4kOXFoojxpBqOobFbmNYnjSGF0fGcODsGOw7x5AvoY3NNG1muGpTF6XNzznaSG/X5sUpbdJvaOP1VZtms7HEirGYRIxF5fhYlM6NJf3pWJx7xuIhrUOwsQ5q9joc99ChZa0OSqk6WBzX4fM1HY7I6RI3QZeRC3Vp2qALf+qyvkGXsje6GA/WQ1JDj1+t9RjsrseTZD3O79dD9089sl/rUfxdjyP646icNQ5/93H47B9HQc04xINxxHSM45DMeEZajUdm43jai8djXjMe7ozn5Nvx9MtOwNFiAtauE7BJmcDUsglcrZ3A9bsTuNg7gRwJfXaP1affTJ9ab33OrNUnIVOfU7v1uV4z0G/o0/5Gn7h+fSZqTaTHfCLtYRORzZ9IyqGJ5JybiOLjiUR+n8jisQZoWRhQ62TAmTgD2tIMmLjbgMpTBpjeNeDPbgOGfjfAVnMScbMnEek2iQcbJ6G+fRLylydR+GkS/xtkSKKDIcHLDanJMSRrhyG+lw2JazHksNJkJNQn02QxmQy/yXTtmMyFS5P5qXkyce8nc1PJiHRDI/psjagKNMIkxoiACiMqrxpxfdAUtqpN4c/JU3B3m0JwyRQUDk9h4pUpDP84hfOKU3lgNhXhOZWj2VMJOTwV+QdTSWqZSubnATbVGMWlxlSuNeZBqTFFp4yJ/McYuz5jJBRMmG5mwtEAE1pSTXh63AT1v01IeWbC7SGmTDIyJXqJKWfCTdmZbsqN7aYcPW2K6gNTFkiZkWhshrydGa4rzPgcb0Z3jhmpNWYU3TWDdjNeqU2jZco0AtdNI2fbNKJrplH5cRrVmuYssjDnm4c5G2PM8csyp+GsOVavzQmXms4E6+m8CZ7O8MTpWJROR7Z2OjmN07n6bjpjJC14oW+BhIkFF10smJJmgX/FQK6x4PwTC0I/WvBUfgY2E2bQGDegXTOwvDSD0JYZDOmfwRdlS85MsuSTlSU1EZYElFgSW2VJ/G1LOoZY4TPWindWVkg6WqGQYIVyhRWqVVYo3bFi7xsrJL5ZUTHdmnd21sxZac2eJGs8tlujccKaoivWtH6w5sDwmbzSnkmgzUwy585k3/KZdCXPpHXHTNwfzmR0z0xS5WyI1rdBc54N+cts+JFuw5P9NpT+bUNDnw2j1GZxesos8sQs5LxncS12FuMPzsL41iwmtM7C88csxunaUjHbljpvW/zCbRmVa0v7VVs62my58M4WaY3ZJFrOxjxyNodyZ2N2bDZxTbOp6ptNm5wdt3TtkHa048kKO8YfsyOy1Y7hP+wINbSneaE9ESH2PEy15/Ape8Lr7NHqs6dW14H2BQ784+dA3Q4HPG87UPHYgUtvHKiWE5zUEuhbCrpTBBW/COQvCtqeCpIHQa4RXPKBip/hwmVY2wkaWnNotJnDVd85DAqbQ86uOdw9OoeQtjloKjhyb6IjncmOBG9xZPIhR4pqHXF45Ej6V0ewmsvLZXNpzJzLiZq5uD+bS+VgJySGO1G70Ak7vwFtcqL6TyeS25149s6JdXLzsJg6jzTHeRwMnEfnvnl4/jGP9rp5BLfNQ6tnHpdkndk0zZljQc5ornVGo9iZ1KMDud4Z1T5n2hXns3vRfMpS5tO5ZT49x+YT9nQ+llILuKmygBiLBZQ5L6BizwKif1+AY+MCnn9bwJ+qC2kzX8jYhQuxWb8QyV8WEvB/C2ketwgb10XMCl9EbdEi/I8uYlPzIlLfL8JPxgVnLReCHF3IXuPCr2Uu9P7iwi+XXVjU4sKDdy4s1nRlj7kr8r6uuK9xHdjJlSdnXJnT4kr3V1fmabmRY+5G2QI3DMrduHfJDcP/3Niq746rqzs7fdxRr3bH4pE7e965c0jeg32GHnTO8cDRxwPJMg9krnjQ9NqD4MGe+Ez2xHChJw/WeNKS68n5Y548r/Fk9C1P3vZ5kmXqRft8L6L8vWjK8aL/hBf59V4M7vZCR3Ex9VaLkWAxrfGL2XNoMa61i3n6cTFHhnoz09ibe47eXPfzJirGm/A8b7Yd9uZbtTdT73tj3eVNwmQf3N19mLPWhyvFPngc92HuIx8K//UhYNAS3NWXEGK+hMMuSziRsAS5o0toebyETz1LUFfyxXyiL1+W+aKc5cvV274cfOmL8TdfYkYtRdt4KapOS0nesBTNbUvxr1nKlztLkexbynUlP7Sn+5ER68ePQj9W/OGH8jU/7Dr8sBm0DHSXUTtjGXHuy5DbuAzVrcs4U7UM67ZlPOlZRtcIf4Lm+fMh2h/vXH8MT/qT2unPAdnlA/9sORcXL8c5ajkPs5ezv2Y5z24tZ/eH5fytHIDOmAAkLQK4ujIA39QAHLcF8KI1gDbtQNQsAimNDyQpKZCdBwPprg7k6r1Azr8OpEIxCJtJQSy1DWJqVBAXDwbRdikIncYgQvuCsFNZgf2SFSQXrEDv/AqUWlYw+O0KLPWDqfIKRvNQME5/BfPH/WB+9AYTNnolfVYrKfFZiVf8SvpTV7K3aiUzB4fQrRLCfaMQ9DxCGBMXwtDDITypDeFSTwhBw1ZRbriKUbNWMdlzFXmrV7GlYhVd51bxh1QoAdqh6FqHEucRyu9rQhlXEsrj06EYvAwlb/hq7s5cTdji1bRFryYxdTXa+1ZzuXo1+xpX0/VhNWYaYXjbh1EVFcaBzWE82xvGsKth2P4ThmVvGI0K4TyxC+f4snA2xofzvWRAv4YT0RBOgWIEL0wj+Nszgv9diSD6nwik3kfwQ2UNl1zWEJ+1hpZdazh7Yw3hn9dw1T4S15RIsvZHkn0mEpu6SGZ8jER3QRRtq6J4WRKF+YUopOoH/FkU2sOi8TGIpntuNKd2RHP+QjSRzdGMehtNsdZa2qav5UjUWpJT1nJxy1om1K7FWzmGbOMYwh1jUFsaMzCPoTI3hoaTMRS2D3TlWM64xTI3MZZvW2JZczoWp2uxqL6JZfuQOB4ZxrHaLg6H1XHEJsVxe1cc8jcHeFMcZ2XiOagXT+mMeKp843l4PB71weuIt1+HUuI6+reuI/3ROlRk1hNgvJ5Y5/XMOLWe6X+vR/HJepQ+rOf8lAQk7BKoj0sgMT+B8ycS+Lk5gaZ3CcwZv4Emjw10rN7AoMINsGsD8tc2EPdmA3UjEnk9KZFJDonEeCVikpLI5P2JyJ4f4C8S+VdlI2fERg6nbOTQlo0kHdzIphsbCZTaxD8TN1Fgu4mmiE1Up25i5KVNvFNK4otIotwlCeWwJKrykpC8msR/HUksHJFMw6RkhoUlszwzGbEnGZtbyUg+S+an78mM0kxhg2XKwH1TWLIhhYs/p3DjSQoSEqls1kmlyjSVXqdUHPxTaYxMpSk5FcfCVALKU/n8Syryd1Kp/ZaKrmwaP9TSeKqdRv2MNHpEGp8C07ALSyMiIY2VhWmoH0wjvToNy7tp9LamUdSdRt/XNMxM0wd+ezrd7unIL0snIDId+9x02svT6T2SjvSpdG5dSKeoPp3zj9M58CKd+v50YoZl0D4uAwmjDF5YZdDhmsGQFRm8C8+gckMGIj2D80cyqLg0wO5l0PUxA6nvGaiOyOSbQSbRdpmkemZityqTrg2ZSBRk8v33TOb+kUlZUyZ5HZm0KmdxVC+LMpssvjln4euXhU5UFpe3ZLH6dBZhfw14QxZBbVkceJtFqVQ2UhrZnJyQTYtDNvNdstkWnU3d+mzCsrNx3pWNzKlsHj3PRn7EZkq1N3Np6maU52zmoMeAZ2zG+eBmJF5uxuP9ZhYNy0FvQg7fpuVwXeSwOCCH3ZtykD+UQ2hNDs+u56B+L4fcNzl8+ZCDk1QuV4xzWTE7l6++ufwVksuJuFy2bsyl/0IuNndyKXmSi9GrXCwV8zhglMdc7zzcg/MI2ZRH9a48Xh3NI+FUHp7X87jclofB5zxC5fIJUMknyiCftWb5bHHKp903H/2QfFLW52O+OZ+W2nysX+Sz0qSAkfMK8PQr4HtEAapJBehUFBBTU8DZkYVU2xQChVx2KcQmvpDY7YV4VBey5VohqS2FqKsVMcatiOzoInafLGL47SLuPSoi6stANt1CmO8Wyn7dQkDbFtp6t5AguxU95a30R2/Fo2Ari1u3EqZTTL1jMUdSisnMKeZzWTHHfy/G+2Ixm94Vk91fTJDaNtz0tzFebKPdbRumh7fh+HAbO75uY7NVCf7BJUTGlVCZV8LR3SVYVpVQK1nKB5NSfG1KqfApJSSmlPvFpTj9XkraxVKUB20n1mE763y34x23naDC7cTs2c6Hk9ux/Ws7x15uJ0KyjAq1Mhq9yjgTWMaFTWVU1pTh11wGb8vwty1nnE857pHleOaVE11Wzofz5cQ1lvNAogLt4gpCaiu42lzBc8sdNPnuIDl8Bwk7d1AtuRPzkTuR2baTrGM7+dK3ExupXVTY7eKi6y7CQnexOmUXz//bRUzQbjixm5qO3fxjsIdIhz1Yr9zDyt17sOnZQ4PsXoIM93Jg8V7OlOxFXnEfMWb7CArdR4hfJa4dlXz6UklA8H7C6vbz/65wTXw=</binary>
</binaryDataArray>
<binaryDataArray encodedLength="6928">
<cvParam cvRef="MS" accession="MS:1000574" name="zlib compression"/>
<cvParam cvRef="MS" accession="MS:1000515" name="intensity array" value="" unitCvRef="MS" unitAccession="MS:1000131" unitName="number of counts"/>
<cvParam cvRef="MS" accession="MS:1000521" name="32-bit float"/>
<binary>eNoNl4c7FnwUhnsTWRlZCQlJQjIKlaL39xySEZJSVLSkoVJmqWwhWQ0rJEIRCi2UkqSyvrQIpVKRiiTp8x+cc13385z7GL54TxLXAkijeQfSd/RjTLkbb3p+Q9KrH2oyy0lCoIUtlq2HnngAXTLJQorDLHKPT4BnVSjFCfnAS7GQZI+ncA933wJndDvbEm0BlbuRmF+eietBbcjh3kHQOR+yc1GhfbcuI9dhBpq+8tDrF5G0J287cY7xk91HG/J1eIXEgjCMhRxCj20ATiSb0i57RbPIs5H0W7wbm5v7UX3qNNauEieXhXU43pGAg4Xy0Bkshl64N7rCFpPOZnvw3jcg85QMMlRPYortDiT4SAhCZVpksSmM3kY9hOzEJNzU34uWaWm4V93NVhV7YDQjFpJtV2na71oE/ghAYIAA+X8ZQJzsbMQMfmXSKjUknDuVoruJvllPoM3nBWgtZyeWGfpAwPMNPLxKuN4ilexHszq9W7OEXrTIUETPL0g49uFIzRMyMK1B5zEuKf4RxA+np3h44hBZruVQeqkb6Z5aDWtVL5jpdEBstgrF/ZWhINMLCB9tZpst39LmDanUsoBovnogW65pRoWXK3C4TpnuPpoJU+EiVmahSx2yCaT1hUMe9zxZ2+0g2tkSi2cRxdSa6kTZfx9gYEwdfBbl9DVxNXkuiMXYxwOkZitKDo6m1D7qTbfnziHfIDF69voe6HsP/FWm0IssB7pmM4saxdZQ0Ace+vtsM/V/q0dtUigGTljCceFNJlgQzJSd1bhLFFSZ0Zt+OHp8Y8vqN9CBNaeRucIeGoG32X/Pq5H5QYjkditS46OfaGiNhaWgNKVH7KW5o5fwWMsP4bGZbEREnaKXDqLGmkuLsnfirBKjWC8FVhheghcmymRaV0yb9t3nVt0Tp2OzDxAOKVOu6jLYfk6FZ+oRZF44zzpVudgbJEk7YyQR7VyDAp92rKs1oIfzpeni4bOkZb4fym8ewGppMOnLG9DSpbm42fiPdf+5zly5E6mmIxfPF35F4woPvHXsxMqUHGadfZs7+IGhbvsvJOco0x7lFTBfq4ya0GPUXhaOtFVaZPRMk8o2OJBT/FJIfuajn0mR2NljQ68whrhjMhQ9y5q+73Ojp9V9qLiYQy1LPrLaZAGyVVzFwj6FEtVMohCxAswO7MK6lHa4n6hnCsckUKz5A1oxq7H3sBv5VdlwT64/x4L0feAesBsxf7+w1vJxzt6l0Tr/ELqewqGtF9JhmDbOnFYJgqMuYKV8BmS7NEg/9Rpx1hyErKA37PgvsOCJFZDyZlQvL0Cjh1JgzVNBGzP86YBQCPFeX4Y9y7vgsO4deyY6E1v3NbHFu2Th8YiHjM3iGK/yHUrcMx339stzlX6LkK7DMAqT+MjH7wBMpSUoS1qLJlSYsEn5c9E8S53sMzvQfP4yMztRjyXHeuBeq4ziMjckNV7B8ysD+DdBmNIuJrIpNRp4nvCX7Ylyo1vFXyHx3I9qJY6jwcoIr/NmQ3ljOorvTybBuTb4ci4UgXJ2NNCRREMa/GT+SpusFnojJGMDzbp2goITtZHpXkJV43OpnZ6Bu6u/Qt16AjKcn3KLrwZSXXkkXATcqbboIBO5ZoT4AUv0nyshOQqm5VleEDltgrGJrVghmM9kfK8jNkWfNh/oQOpuW8r52grjP3nsY7sqeV7WwaOFfSgNzCLLritoedCOKktfpqARSG22wexDsjK9svmGJxHboKiUSFdXK9GuvmiYx3Ppl+NUbLpSik+RNuyGVxXC01fip64cfIZW0JdVE8ljJAerFE3pydAj5ndADQqbq2lNUDDSQuaQ8idn7I1yoSvvw5gzScHXOh9TeEex++FLnK1wYKNuOvTvzHl8a21CtoYMc7d/y/z+E2A61iFItDhJ7MVGOvPIgi7E92J1Uz6qBmbSgMxVTH0ynsf9CUzAPRqZMae5rxTOwaxHm56/l8JZOzeaZHgDf45cZpHTZKhokzHi9cPp6hp13N8mAguz02gpvAy7ly3UbmZAr8fcia/3Mm69b4bZsZsIaMonYfNCvB9dRUkKhaTbq4ZKZkP/vayiXRHalOCtTLtkeGjpaSu6fUmaJC7kwfpWL+s3j0NBtDMkRGpQ46lBZp2p6NvmQv7yyzFtSgHEnFZgWXks9ErkaG7fJ/CaR1OR6m8cXBdKUmVJ3Ne7m6Bn9hK6JTLknP4S6tXB7GGRPWn3roGf+DT6Jx5Dckm9LL9BlRa738dJtZlIWKVgNkO8jUpV90A7fIrZ2KsqTPeeiTdrs2hslyCpDqnR6VlitMPCnBZ9t0COfCGJtR7D1fJpJBbVAVlzU6qVDKUnbcLYouxNW39JU+U0Rn6zarEt5ygKX3mQ2Rt5Jt34CpuWOlLDNwfYDGlR6W4OPfHohEJYKELK/qHltQ3plHexz867UNtZB07PUkistEe2VjIklnlQuoEKmyASgeZaCVafZ0yTqZ9NXjmbLt55w0Z/OdH8oQWkw38WWtcuwZx82eFBeegfPoTXynIYZatIfjAbeanZKFFYSJx1l9jD3StouLwXrZG9iJluj6POZ6BtbgnNGby0RTeeTbKcQUE3ozGL0wB60c3+5H/E7ycC1BV8mf2SNKZ64e2IEEuAr38ypoyegkELYZCTCvmak+xnwW0aex/KPgQH0ZYtStgTmk9LonjpSOsXWER5s8Cz5jj4I4x2CGnhM/8AqyIHhA7Mh3PlBmrS6cPpMkn6lV5M3gZNuPp4GKe85cjN/yLcapshJngGhunJ0Ls8jA06WWhTzcR+x1M4IhsAXWU75nI5BxNmr6N/UtNpyiINiivPZa1n3TFXrxdh/W1o7XuLkH9T6M8EPqoYuwtzqQRKsj3JTco7znXlkYAz5wY6NwpR1EVVEhuzxYChI1pyZ7EHe6Rp8zofdvmqIwzqlYBLt3GnW5kEF63DSw0X8hn5Aud2WZpc0AKv69/HM/qQzbYphsFUaYzG1EAmXZxG0yVJ4VYjV2fkKWKSdchuajHsL7xE9oKjmDH1BHmnVmFT8yh27cliWaNP2cUVk8hEQYjR9jksVrMFqj/b0Jl2CYd8Ymj3vDE2pNUH4awGFr+Ol7TEt1Dzx2H4fo9HmeBKWrkgEkoiKhTmMIfuhqnQt6BkBDeooPpaB7t0hIfI2pgaW4Ihmfeeadp9wIiLNtXXR9Pd6sko2e6K7HmCePfNlc4ekEG+nBBCS3NIaPcnOrQ7gJZwzNDXMY1r8+0Kyfln4M4aUUzw18VOPXXS/nccvjPW4EGBOE396UWlBzez/RtFSSxwOXtdpAY7x0/4mdyBxVM30MjoLPyeVAW7hbXYHvUNYS/N4MLTDZ57yfjrZwaDdc8pPu4geAb3gW84B+YNJXAIkkLjOVWKc5Kj9MH3zOrPDqq+kw/DyoN0/ZQMdUQl4FYLBzN4T1LQXUEaWB2JnK/e9CTqM0xHBWnXzw/oT8zBlNAuuDuE4d7klbD63s4SNhAujHfRSoEYGjZZTeEZLSiaW8xUa5zg1yNHo4qqpOj+goSlNXCgWoQeO/xkpqHZOFsmixU1guTXpE8akqKo7M1GTZANNK1imOK/+2zmCQHiO5lHj/Tfs2+uRXjwjahnewHW3hNhsvKHqKKMlzSVtsBq8jZkTTuGyJZJVH4gi210CyWZknNMeukQ5qhvpLtvuyCz4Dg9dOhETLUQRQfYUci5M6Q8a5xHI3PK2liBvIkKdEYrCZ6bUnH0hy9sZfdyTe+qkXN9MGsbv91DR59RnO48+unPj+W/lfFvOB8NKgPM69Q6KvMPILc/lUjcFAcF3TCkyLqyidbhsO+7xN60ydIihfuYEr+bvAJPQi5FkwSSZtFj/3GvepCCCydMKFcpA9P0/2GOdCK6G8LJcrEqzOetoZ2dunTW5QTx76hD3vZI9vnpOaq0T0b5zQvsjJM0fALvEcd6Glm7p8OD/xYLfJyPlQqtqO14jMxnEvg4bwmZZYRCrisf2UnpSOA8Q4DybEg0baBVwxEotzoGtyMqZPzqDHzruKQd7YnCNWW05VsmU/UbZe3beCnwryzNmU6wjBqCUYgvLWa8rM7nD34otTEnKU+snd4N92NLqTBXHIraKyio4SC59X5gJvEcMqFyLOzWQIhjAlO0XULXVDpxHiI0saiBLdRaTPO8HLHmjx6EL53D3AwtKlNugaBBBLOfm08iRu6QFD8Gq5pMNPnVIiHbGGBTqf+rBP6eGUFp2RayPz3Exh4YIa3MFEssy5mGXD5+RvrgSbAKPf/KT0O9RhRyxJ3CEx1o4Y/D6Nl/gP1QmYw9G5/gZsBb5GeIYcKLhVQ7lIXYDE3ivLWjEyPmEL85me53OTC1D1rQfLFynCEdttO4Df9+tjNznhMQVo2EvXckpA0/s6KwP9zGnCOYqH0LqRZ/uT4+gyz1azhxu6bC6Y4Erswi5ppqRSabH7EpHukQ0Z2PV89lqfDaCA4KMvCZalH09IcYc5pIM5wOwNiMFx4ilvjvkyiC44LporQw7kkGYc/e+8jdIg5hBT1yey+OjcJHsVAkCk5rROlSvDbdKAiFhGYyt5YTTDc937CCP22IdZ1I856X4rflJNKt3Yts0/fMhUcAOx7IU9i+4xC7Y8cm9vJTSroFndvAgzK9VXTETQ5MVpZSTfKxyMkJ3DBpuuRZitfj+43seYfRH+Pu8teAtojvxswPWkzrpzBJi1Vw32el0zv9clC1OnGfXoXVhQtMZuQibRpzw3N/CZq+PA8/NyrDIl6YRTY7Udi2cvry2Ja2BjkwKfP93EZ5Q8R81CWZXF7aPfgCZUs8KHk6D03W+cNMJoywJZ460DNdSQ7zbFigRhSbubyTuVZHoua5EAXusod04F/8t7SQPesrBV+KBJkHKKIy5jX4t+cjIj6J3bl7kQ6YradBz6NYPpYADyMHlv7rF6sz0yQ9q4MoWqVBOU9CISg/hYwkPuHWgzL2OMoAlY9VKYfnOvO378V8R3v8NHqEfw4bMPralNTrSnFTtwCeD/vwqqUfZs5N0FggB3ORWPidUEJX1lHISuZB/HYf9nhfw11fURirDmGtwAD4/mhS3pUI7F31iZVWGuPmY39uqc4vtly0Gg2ck6yz14E0zk+g+iBfdkcqEkebisb57USj13pYFjmR5H55ep4Yz41S02Y9Av3scZI5WraJU+SQLMq6F2P/hq0Q/TuIqPgSStqlTVnOe8F8OPjsk4zoBl16O/8bmtLWwYfjD4dKPziGvETnf3IkFNwLddVnOGpQgC0ekpTlN4MVPBIjw2dP2Kf0dBwdvxGf276zI9+qUCL1CPJ7K9i+eh26MceUXAvP09CMdyhMPITpViLUd/g5jvR4EKdQntwHzyNFxAQfeVRhcHAEs/nXY+DkSYpJeM0ta2aEMFWEb0lGV6oKTUzah/lXo/Cd8wZfMkQxRVSZJvavB19mNnxPz6G4YUlyn1OAM/cuQUkgges97g41lTG4ERDCPftLDldMZ9F0k2ZQyS8MiRXCTeA6wsUWoP/kbNJfqUseGlZU35yBpxHP2Jrffeh4tAhNcUNsc6UG2/T2BrfKpAs3QwthknAR7QWbMd/UAoOLKrHvMh8ZFTmiWX8S3VVTR6TFMNcnejyDxbegHcaht6VLye5HA2LnVkFSbznX884EWvClHsuklGFoPI+2yBfhU70YrRywplz9nZjEWUSTvz5jmc+/oy4+jlVovIf2jlIW+0mVCmLvsvVnzqEnLoF5vrRi0x8+hL2AKsWOjEDG9Dr3SVsrG9WcTGm8D7jpjjNZWYglcl2U0bhgPnJ/nsf03jN4H3+MtakXQHpBAOanTICAkC51KlZA336YtTb9gpx5GLjRZbjyJI2xpg4Eidxkcx4T1ufHstlLa2DzNxDBw39x3OUKLmS/4rZrL0TVo7nsGWtgi/n5yTXIG1zK45aoXmW/1c9CZvtxbp/YfXw2noGYfZeRPDsdxwyHub+yyuFoI41b5yKgqy7Pfn+SI663OypKM5hUbhvblvaFHZxYh4bt6UhMa2eBIXdQsm0uHk9phDefIpJEDZGYqcO0NKaTZ2EuXPq7Ueg3m06ulabiuedZ2+Gt3B9jO5h8QA/mRtWy/a9fYHLVMDMz7GcLDq5nezXtqdC/nekunkn8MVIsIJAHTj4KpCxvx6Jsp5FKdgiLHy3BVd/xP3pPHXe02xYGV7kIsf4LGdnViK8MhsPgPOYecQHFWTyktiWL+dwCbKV80Mu5jf++X8OXKBuub6gSvJtt8HtZHXN1VYfsa210LTKCsWsaaicux5yv86C2VAX6W61Z64Mw1oVLaLy4n6vr8gPzusXwZjUHWS9SoDN1Gl4OKmFEcjrzEzVCzvFd8KqPYNrx97DOtol7a+E+jDxNY/yfF+JN3lXwLANZ7OTF9w8xEAr5wJ5UpWD9snBk2oZgu7Ea1RXm471zK3NoCkHzJGUSUPPFaJ8eanIiULlZCdciU6Gq74lcx6P48GoBux7YO+7qZ1jksDjzcU/CiqA6JnpSC8sUP7OVv1+x3a4DOLizEe5GRVyp4RqWNzOBVrBNYP9uQHZo3OF3DbDHrdMwiU+duUfnIHH0K8s6kYaM3xxqltuIZQOPmeabV0xzmgqiGtIQZTwC51FxVHjVMVU9Xeg5BUHUSAGR+cLMzq0a9nCgqhmCKBn+wEpnjndb7hwk3dIEu+qPDFkp1rNxObnPDGPtufOR4qKB9IRdrKPNgDn6Z7FSj0jGk18Picv/mITjccaJXgxWno24ET5ouKsxXeF6ruSpndzv4fzomLoTbw0/skwLAaTMN2F86a7Mi/cKXr6dTWmZcUjy2odNvV7QMpqMUxcfMfUjdljhV4+p+rXcHTdLQLKLoNQUwe2PuQm+zacRf56DyqfKkP5cheqzW1mrawV6i2ShUK6FdwkibJP8I8YZGGByQlHoc1mD/wGCAatO</binary>
</binaryDataArray>
</binaryDataArrayList>
</spectrum>
<spectrum index="1" id="scan=2" defaultArrayLength="70">
<cvParam cvRef="MS" accession="MS:1000130" name="positive scan"/>
<cvParam cvRef="MS" accession="MS:1000580" name="MSn spectrum"/>
<cvParam cvRef="MS" accession="MS:1000127" name="centroid spectrum"/>
<cvParam cvRef="MS" accession="MS:1000285" name="total ion current" value="121044.25947762"/>
<cvParam cvRef="MS" accession="MS:1000504" name="base peak m/z" value="400.83944702" unitCvRef="MS" unitAccession="MS:1000040" unitName="m/z"/>
<cvParam cvRef="MS" accession="MS:1000505" name="base peak intensity" value="15610.48632813" unitCvRef="MS" unitAccession="MS:1000131" unitName="number of counts"/>
<cvParam cvRef="MS" accession="MS:1000511" name="ms level" value="2"/>
<cvParam cvRef="MS" accession="MS:1000527" name="highest observed m/z" value="677.37628174" unitCvRef="MS" unitAccession="MS:1000040" unitName="m/z"/>
<cvParam cvRef="MS" accession="MS:1000528" name="lowest observed m/z" value="126.71798706" unitCvRef="MS" unitAccession="MS:1000040" unitName="m/z"/>
<scanList count="1">
<cvParam cvRef="MS" accession="MS:1000795" name="no combination"/>
<scan instrumentConfigurationRef="instrument">
<cvParam cvRef="MS" accession="MS:1000016" name="scan start time" value="0.046816" unitCvRef="UO" unitAccession="UO:0000031" unitName="minute"/>
</scan>
</scanList>
<precursorList count="1">
<precursor>
<selectedIonList count="1">
<selectedIon>
<cvParam cvRef="MS" accession="MS:1000744" name="selected ion m/z" value="419.401" unitCvRef="MS" unitAccession="MS:1000040" unitName="m/z"/>
</selectedIon>
</selectedIonList>
<activation>
<cvParam cvRef="MS" accession="MS:1000433" name="low-energy collision-induced dissociation"/>
</activation>
</precursor>
</precursorList>
<binaryDataArrayList count="2">
<binaryDataArray encodedLength="388">
<cvParam cvRef="MS" accession="MS:1000574" name="zlib compression"/>
<cvParam cvRef="MS" accession="MS:1000514" name="m/z array" value="" unitCvRef="MS" unitAccession="MS:1000040" unitName="m/z"/>
<cvParam cvRef="MS" accession="MS:1000521" name="32-bit float"/>
<binary>eNoBGAHn/pxv/UJ0Ff5CigoGQ8S6FEPhpkxDmplXQyNCXUO6iW5DJ+5xQxrygEMgd4hDrCWJQxuyiUNl1IlDxuqKQ132jkNhbo9DB22QQzxtkUPghZJD96uVQ6ZelkNidZdDTIWZQ3hinUPfbJ9DekSgQyZzoUNrbKNDLeCjQ+FvpEOKVaVD8IClQ9dcp0MC8qdDKHSsQxWFrUOLSa5Di+uxQ29kskPm67NDI5+4Q89ruUN0a7pDyeu6QxNnu0PqN7xDmMK8Q0u2vUOTrL5Dz0W/Q8ppv0Ml08BDCVzCQyOGxUP1asZDf6vHQ3NryENl88hDqCbJQ7+CyUNfBcpDfB/LQ6A4zEO4nc5D9LzRQw8G4UOvHehDqRsNRBVYKURphYQR</binary>
</binaryDataArray>
<binaryDataArray encodedLength="388">
<cvParam cvRef="MS" accession="MS:1000574" name="zlib compression"/>
<cvParam cvRef="MS" accession="MS:1000515" name="intensity array" value="" unitCvRef="MS" unitAccession="MS:1000131" unitName="number of counts"/>
<cvParam cvRef="MS" accession="MS:1000521" name="32-bit float"/>
<binary>eNoBGAHn/oPY+EWk/7VExmeVRNvGikT4A79ExdbtQVrohUJHCMJDApG1RAP8w0JtVwtF4I+JRb2ZF0V1IL1EtDDjQ+G2gkRSyB9ELdggRD6UzUShADBEHHAMQ6VzO0UHY8pESC/GRL9LK0QozP1EtujqRAi0LUSkYb5EO66hRNYlhkWUbShFYz0BQ1SfIkVkpFBDBN4PRYEnkERl+gJEedAbRA6KK0TeXzlFYq4ERbWSckT5b9pEBgsbRTorRUWduC1EOSFYRC9WKkXnwCxE3kHNRGPCBUTYraZEOCkHRdByc0Tl0ypEO3eLRPLpc0Yf2U9FGdEbRWitnkM1l2xEtSpxRH4OlUX15vpDxvjoQjjgFkUAmQdEWmP5QzoGgESjT3d5</binary>
</binaryDataArray>
</binaryDataArrayList>
</spectrum>
<spectrum index="2" id="scan=3" defaultArrayLength="79">
<cvParam cvRef="MS" accession="MS:1000130" name="positive scan"/>
<cvParam cvRef="MS" accession="MS:1000580" name="MSn spectrum"/>
<cvParam cvRef="MS" accession="MS:1000127" name="centroid spectrum"/>
<cvParam cvRef="MS" accession="MS:1000285" name="total ion current" value="114752.59982872"/>
<cvParam cvRef="MS" accession="MS:1000504" name="base peak m/z" value="329.38943481" unitCvRef="MS" unitAccession="MS:1000040" unitName="m/z"/>
<cvParam cvRef="MS" accession="MS:1000505" name="base peak intensity" value="8832.16992188" unitCvRef="MS" unitAccession="MS:1000131" unitName="number of counts"/>
<cvParam cvRef="MS" accession="MS:1000511" name="ms level" value="2"/>
<cvParam cvRef="MS" accession="MS:1000527" name="highest observed m/z" value="1005.46221924" unitCvRef="MS" unitAccession="MS:1000040" unitName="m/z"/>
<cvParam cvRef="MS" accession="MS:1000528" name="lowest observed m/z" value="220.46887207" unitCvRef="MS" unitAccession="MS:1000040" unitName="m/z"/>
<scanList count="1">
<cvParam cvRef="MS" accession="MS:1000795" name="no combination"/>
<scan instrumentConfigurationRef="instrument">
<cvParam cvRef="MS" accession="MS:1000016" name="scan start time" value="0.0620832" unitCvRef="UO" unitAccession="UO:0000031" unitName="minute"/>
</scan>
</scanList>
<precursorList count="1">
<precursor>
<selectedIonList count="1">
<selectedIon>
<cvParam cvRef="MS" accession="MS:1000744" name="selected ion m/z" value="640.035" unitCvRef="MS" unitAccession="MS:1000040" unitName="m/z"/>
</selectedIon>
</selectedIonList>
<activation>
<cvParam cvRef="MS" accession="MS:1000433" name="low-energy collision-induced dissociation"/>
</activation>
</precursor>
</precursorList>
<binaryDataArrayList count="2">
<binaryDataArray encodedLength="436">
<cvParam cvRef="MS" accession="MS:1000574" name="zlib compression"/>
<cvParam cvRef="MS" accession="MS:1000514" name="m/z array" value="" unitCvRef="MS" unitAccession="MS:1000040" unitName="m/z"/>
<cvParam cvRef="MS" accession="MS:1000521" name="32-bit float"/>
<binary>eNoBPAHD/gh4XEPDC2dDG9d3Q9QAgUNIj4VDtTqQQ+qbmkNAOJxD2bGkQyc0pUNcoqVDdy6mQ5pTpkNlj61Dj1GuQ2fmrkMdBLJDT6OyQ08ktkNi7MJDk4bDQ4glykNTlMpDtx3LQ6pcy0Np5stDW4PMQ08IzUPVPM1De9TNQ+Kkz0OHhd1D+6PeQ64e5UOuBe9DDIXvQziI/UOLMAJEcaoCRExCBUQ7CgdErXUHRN0TCETL8ghEuiIJRGN6CUSluQlEhiwKRBo7C0R/9QtEG8IMRK4CDUSOuQ1EJVEORALVDkQ3Bg9EVrcRROqBEkREbRNEs1IURHRpFkThrhZER+kWRDAhF0Q/dRdEZF8aRMUhG0TVkRtEZ0IcRDP8HEQnViBEnt8gRG8yIUQ/dSFEDewhRDlDIkSaGSZElZIpRJVde0TtlXoQ</binary>
</binaryDataArray>
<binaryDataArray encodedLength="436">
<cvParam cvRef="MS" accession="MS:1000574" name="zlib compression"/>
<cvParam cvRef="MS" accession="MS:1000515" name="intensity array" value="" unitCvRef="MS" unitAccession="MS:1000131" unitName="number of counts"/>
<cvParam cvRef="MS" accession="MS:1000521" name="32-bit float"/>
<binary>eNoBPAHD/tJLFkReEtRE7ZDoQ+vRYUQa86REDc4TRAQltURLqNBDrgAKRnxLskUFRvlFN3H5RItqR0MjelhEitugQ0ll7EFGUgpEyjAqROekGEMSyC5EceH8RCEjBkXMAYlFm1xoRXPctURsx7hFhMQIRX9zBEVOcXtElBZDQyH2I0M8819FTUlNQxyaKkTH2lhEJdiXRA5GYUMmtCxD3H9MRLdw3kLi7RhEUokrRLxTwkTEq1VEKOmWRIXd7kSuNQZEPTpFRHUyvEOP1KZDeQxRQ/cvaEWplsdDloKdRHDG4UIXTf5Ds2pORM9BZETRadlDSNt6RWpUUkUulQVFQFflQtMKX0WknqpDXhu8QxEFG0XULMxEs12fQ64e6kMqz9NEiXqURPPdiUQoEgtEdSn+RJm6TkSxDwZC8XKsQsbmHUUYAYZG</binary>
</binaryDataArray>
</binaryDataArrayList>
</spectrum>
<spectrum index="3" id="scan=4" defaultArrayLength="1372">
<cvParam cvRef="MS" accession="MS:1000130" name="positive scan"/>
<cvParam cvRef="MS" accession="MS:1000579" name="MS1 spectrum"/>
<cvParam cvRef="MS" accession="MS:1000127" name="centroid spectrum"/>
<cvParam cvRef="MS" accession="MS:1000285" name="total ion current" value="9848306.66159058"/>
<cvParam cvRef="MS" accession="MS:1000504" name="base peak m/z" value="407.03332520" unitCvRef="MS" unitAccession="MS:1000040" unitName="m/z"/>
<cvParam cvRef="MS" accession="MS:1000505" name="base peak intensity" value="57810.73828125" unitCvRef="MS" unitAccession="MS:1000131" unitName="number of counts"/>
<cvParam cvRef="MS" accession="MS:1000511" name="ms level" value="1"/>
<cvParam cvRef="MS" accession="MS:1000527" name="highest observed m/z" value="1297.38500977" unitCvRef="MS" unitAccession="MS:1000040" unitName="m/z"/>
<cvParam cvRef="MS" accession="MS:1000528" name="lowest observed m/z" value="400.03265381" unitCvRef="MS" unitAccession="MS:1000040" unitName="m/z"/>
<scanList count="1">
<cvParam cvRef="MS" accession="MS:1000795" name="no combination"/>
<scan instrumentConfigurationRef="instrument">
<cvParam cvRef="MS" accession="MS:1000016" name="scan start time" value="0.0773333" unitCvRef="UO" unitAccession="UO:0000031" unitName="minute"/>
</scan>
</scanList>
<binaryDataArrayList count="2">
<binaryDataArray encodedLength="6412">
<cvParam cvRef="MS" accession="MS:1000574" name="zlib compression"/>
<cvParam cvRef="MS" accession="MS:1000514" name="m/z array" value="" unitCvRef="MS" unitAccession="MS:1000040" unitName="m/z"/>
<cvParam cvRef="MS" accession="MS:1000521" name="32-bit float"/>
<binary>eNoNl3k0F9gbxoVky5JCyFJICAlFlrgfLRKSIkkJJaGFFNl3QhJttE9lplLTNjJpmn7tSaXSvmkdbZJKKf2+f7zn8z7n/vOee+557/NYyV4Q710vCJN3F0SZwUXxT8pFsUbqkohKuCTGllwS5zouiWiby4Kcy+Lgscti4VdJqTcK1fRGYXmmUcR/bhS1066IrTlXxOePV4TOyCYhIppEd3aT+OtDk5g3+qqIzb8qDGquiuLOq+JW0DWhUXJNVBtcFzLe10Xfyusit/a6mPb5ulDTbxYZfs3CK6VZJOxvFocUbohrY2+I45k3xNvtN8T5+zfEHP2bYpXrTaGy/aZoa7gpbnXfFPMX3hJ6a2+J6EO3xDfXFmEW2SIyC1vEmFMtor7PbTHP5rY4suK26PP7bZH+4LbIUbkjalfcETKP7wgl1buibPld0X76rsjtuSssNO6JCd73xO20e+L8s3siSuG+aHG4L8IK74v9J++La7/uC6nxD4RN6gNh/b8HQrPvQ5Hq+VBsSngoPHY/FBffPBRHDB8JuUWPxOzKR4IHj4STz2PhnPxYKG19LEovPxZH5J4IZecnYm7GE/HPhifio+ZTcXLRU6Fw46nY0K9VfKNV/MprFQ6HW8X8zxLmPBNSG56JaZ3PxD9Gz0VP7HMRlvlcVB9/Lqw0X4gKjxfiVsoLsbXxhUDtpUhweylOZ70UIUdfivZvL0XH6FeiZukrobT+ldjX9kq02r0WWRmvRd3b16JY/T/xZcp/omvPfyLif/+JP53bRPqiNrHvWJt4/V+biDJ4I/z93wjLojei4v0b4TTkrfBzeyusU9+KlMtvxYyfb4WtyTvhHvBOhC99J67tfSfUNd8L9cnvxciV70XK8/fi5IgPQj/ig1D93wfR2PVBpGm0C+/sduG0o11kPGgXujofRVPQR7Gp4aPI6Pgozhp1CLvkDqF1qENc7fdJ1Ht9Eh9XfRJWtZ+E5/NPIkSlUzRM7hS1aZ3iQlWnOCX/WahEfhbDt38WPU8/C0+dL2JV2BcRuOaLkL/wRbSrfxVqqV+Fz4Wv4nXXV3FrfJc4Fd8levK7xMmPXUJx0TexsPib6D77TQzv/CZuqXwXxfbfxfG070Jq23fRrNIt+o3qFrMKusXbv7qF56dusVrph9gw6Yew3/NDLO/8IYotfoqrs36KpuyforX7p1Bw7REPVvQIl/09oqOtR9wZ80t0x/4Sbc2/xGdlKf42ksLJQQrzZVJsOi7RL6R4/kuKSK1ebBjRi10+vdCJ6UVtSi+sN/XC60QvLv7oxVRLafJTpDmyTpqd/0rjdlGaoDfSSCvJUOUgQ/s0GcZUyTD0lAwe12R481OGJCdZLk+UZeZcWU5lyJJ8S5al72WZodUblQm92TuvNwtTe6O3sTf7Dvdm54PetEjLMUdXjkf2crQky/GyUo78o3L0vS3HRek+1Nn2QW1cH5LD+5CY3AfpVX3IONqHt+/6kNRfnmZreXLGyxMZLU95jjzjTsuj81SesT3yTB2owMRxClwJU2B/qgJntimQV6/A+vsKuL1Q4IiMIv7Gipwbp8iAaYpELVbEvUKRngZFXjxUpE5KCVs9Jda5K7EmWonBW5T4Wq9E+20lvnUqcUBRmRpbZdRmKxOcqMycMmWk/lamrEMZp159CZnQl2r/vjjk92X70b70XOqL3Ze+xAoVHvqq0ByvwuJSFaIPqxD8RIVKFVVc3FRR9VFl/wJVcpNUSVyrSsQhVd62qOLZrUqgjBpe5mrUuauhF6DGvUg1WKOG5Z9qNF1R48NbNULk1amdoo5DlDquheoc3CLhCXU0W9Ux7JFo23589evHqZR+5G3uR/WRfpg97ccNKQ1qdTXI8NRg6zwNpDM0SNuoweZaDf44rYHKPQ3alPqzSr8/RQ79sfLtzz/zJSzpz5Jj/Rl6vj+npQcQYzaA144DKIscQE/6AO4eGsCn4wOw+jkAN1NN7gZo0pijyaPjmuy6ocmIT5q0DNQiwkUL6WgtOlO0mFKpxcP9Wpxv1EK5S4skDW2++2uTvkCbLce0qbsiqY/aaGoO5JLFQC6OG8jmwIGweCAxWQNZWjuQsU2Ss28DadHUQdlah6IpOqyP1kG6RIdjp3T4cVOHSW90uGSoi42TLskrdLlZqYvBEV1cr+kS1q3L/4bq4eGlx6l4PVaW6mF3TI+T1/Vova8nuedBHDYdhJfTIPxjBzGqYBDa6wZx4d9BNN2T6K+DiJTVJ22wPlfc9FGbrk92mj6eO/Spq9Vn4UV9VrTqU9Cjj4mxAaXOBvyINmBbqgEzrhoQ1mHACHlDRtka8sTNkJ8BhrxfZMjqQkNSdxty6ZQhBVcNOfDekAGKRsiPMSJyuREbthlhWW+E+V0j9igO5uDAwSg4DubTLEmfPhiNPYMpqh9MxKPBVHQPRkVjCC7Dh3Bj9BC0A4aQtGwIUiVDaKofwub/DeFKh0T/GELHCGMsMWZdujEDS40pqDHG8LIxoc+NCVYxoczKBAcnExLnmnAkyQSPEhN2HDXhwUUTaj6akDPIlMU+pgwrMkVnlykB50zR6zAlU3Mox0yG4uA6lKa4oTxIH4rptqGYXx5KW/tQGnqbIa1vRs0oM3IizdhRbAbbzIi/bcaXDjP0hg/jzJhhdC4axu61w+j/1zCCHg0j/s0wGqebsybdnEc55mhWm2Ny1ZyXLyW9sgVS2hZccLYgaKkFynkWSO+2IPiVBa86LXhnb8ngQEvOxFlyPteSuvWW9By2ZMV/Eg4fzrZJw0mKG47F5uE0vRnOXBkrmm2s2OZvxdJkK+o3WpF92oqELxI9yJptTtaMnmTN5VRr4g5ak37NmouPrNnyy5opKjYsNbeh1tmGg4E2hGfbcGedDcX/2lD/zYa04SMwESOwix1BSu4ILu0agd7tEbx/OAKH/raSeWzJcbeleYYtL4tsOVRri/INWzwNRqLjPJLa6SOpXDKS4LKRaO4dSdP1kTTcH0mjgh2zdOwwdbCjM8yO1uV27MuxI/VPO7yb7NjZboefoj2yI+xJnGyP+UJ7XiTb01JtT/AJe96/syfAyIHdng4cjHDAd5cDU087cOyuA69lR3FCbxQlLqPImTEKmyWjkMoYRcTRUcRcGMWpj6OQ6zMaRfvRGPqNxnTnaBqOjObmndFYd4xmtoIj+8wcSXB0JNDXEakYR0pLHRHbHDl5yhGT1468V3VinLETRYlODM524vQ+JxrOOdHzwInYoWM4NG8MG3LHMOnwGKTOjKH48xhKlZ3RtnLm3ERnkqOcmVDszOn9ztScd6ZS3oUCHRfkPVwwn+XCpWwXmte5MOmUC113XPgm68oTe1eSfV0ZmOPK9gOu1DS6cq7NlQ+93GC4G58nuhEX48aFUjfKz7oh89iN0g43zBTG8tZ1LNWBYzFbPhbfv8ZK/sexHPo0Fvfe7nQZu3N2iTt7Ct2R+8Od0CZ3Uh664/HFndEjPXD29cAmwQOKPdi914PaEx6cfOTBlg8eBPYXbHUQvJosJDMLflQJstoFd/UgYiy0LgTHFbBjP/jeBTkpT+oNPLHx9+ROpieKrzy5KT+OevVxfHceR3TQOLKSx/GtdhyXHo/jptR4eg8ZT7z/eO7FjqctZzx+68dz4MJ4xOvxBOhPoI/NBHQnT8A2eQJ/1EzAtHECRe8nsKL3RAqMJ1LtOxHnWRP5mDmRmpqJLL42kfb/JtL8ayKPXbzoCfIiMNmLkN1ejL3thetrL+r6TiLQcxKe8ychnzAJqYpJ2P07iX7m3tQJbwYHeNNR4I3eHm+8z3tz7Ik3j755Y68+mVrzych5TCYhYTK9fptM0PHJHLs1mYV9fFA28iHcw4emOT64xPlgWePDygYfUu74cKTThyhpX0wH+TLCxpfgUF8sM3w5WOlLRb0vrTd8iXjuK3nbfjiM8sPWy485S/xYVeCH0RY/Ki768UezH05f/ciynoIPU/ALn8KznCkcrJ6C059TUG6ewm+K/hh6+VMQ5k9Zlj922/3xa/JnXpc/Z/pPJcB2Kut8p9JVPJXGhqn4/5xK2dAAbi4MoF9RABVHAjBoCODchwAWa01jvdU0WuZNI6FgGq5bp/GoYRqyL6bRJTMdH/PpDIucTk/WdK6tns6cw9Mp+DKdWo1A7lgE0rUkkLL9gTj9FYjz1UCJFwhE/Vcg2iODSKkMwu1YEJ/eBFHwLYhclRmYucygV8wM+lXNIOjeDEw7ZyDjFYz1omDeVgdT1xBM/Y9gLBRn0mA6E2PXmZQEz8RryUzKUmZSdGImPQ9nMr9rJre1Q/h9fgg+ySH0lIUw9nAId86HUPA5BDvVWWiPmsXF0FlcS5rFpfJZHLg9i30ds9jrEMpev1AexoTStDOUU8dDqXkcKvFXoUhrzcZ35GyyAmezdclsmspnI3txNjvaZjNadw7lw+cweI6EWXM4cnAOie1zMLYP43lcGEEpYfiuC0NufxjOL8OYpzyXOIu5eHvNJSRiLgPS5vK9bq5k/84lq3su8cPCqZ4YTvm0cN7mhNNZE07P2XDOPQhni00E/SdE8MeSCNR3RbD57wjCWyLQfx7BCNlIbE0iifOMZNqySPQrIvn5LJJzcvMIs5zHydB5ROyfx4CWeexXnY+15nxa7ecTFDSfhJj5hObP5++j81Fsm09393zSNaNocIziNFEsD47C7FAUUqei2Pw+inbHBWwuWIDBngV4X13A+tYF7JKJZox2NO/GRBM6M5qXMdGcqIlm2MlovhgvZPL0hZzJWEh6zUJWn1jIANsYLvvH8GRDDHv+jOFIcwz5b2KI6R9LpVkssZGxJOyJley1WBp041hnGYecTxx/bIkjvDGOPi/jeCm/iED9RbhNXsTg5EV4HV1E9PNFFPdezOFhi5kUu1jiDRbjfXAxB5oXo91nCXcClxCbv4TD1UtQOLyEfxolpbuUZdZLMQpbyoG0pfz1bClDvy6lWj+eE5bx/PCM53poPDlp8TzcGk/yn/G8ux7PRJ0Eoi0TCPdOYPviBDRKEpC/noDXxwT+mbIMo+RlWOxdhtLFZSi8WIaceSK1HolExyYSsyYRrd2JeDYn4tWeyE6F5WCynJbg5VQsX07kv8vJbF2Op+4K6qJXoJCygpFbV6D0bAVyRkmkkERpQBIDFiQR8lsSNxqT2PEliSjtZC7PSWZgWjKsTaZkXzJpd5MZ5LKSCctWcun3lZx6u5JEqRTMNFNY45BCfVQKE3amEP4whY9fUhikm8ph+1TGT0tFqiCVmm2p1B1PZYtMGslaaUgPS0PHXdIHp6F6No1Bj9N48z0NS8100r3Sqb6TjsendM7KZBA6OINwuwykPDMImZHBwfAMxsdloJ2SwT8ZGbRVZWC8K4NNxzJwvJiBc0sGaU8zsPqcQV/ZTHIGZDLPNFPi/zM5KDLZkZKJZUEmgWszidiZicreTKIbMyl6l8k96SyOqWfhNDQLr4lZ2EVnoZaaxaPfsnA9nsWZs1kEPMyi8kcWP3Sz6TbLJtQlm5VTsqmIySZtRTbkZGNTm41UfTZRl7PJvpuNxYActhnl0GWRw3LnHAJCc9idmEP8bzncOZlDeVMO2k9zJNk0h6xeuQzpn4unfi7+7rnsnpmLcWwuzr/n0tOci117Lne6c5HVymODWR7NTnm0TcpDKSSP17F5kmyVR9q+PNadyePSszwqP+dR/COPFSb5bLfO57VrPtWe+dQm5VNelE+frfk41eTzsz6fuGv5HO3I5/TXfKL0CmgwL+DUwgLOpBZQl1dA7wMFxH0pYLJKIXeNComxLeTN+EKkkgopXFVI6O+FaB8tRO1BIVFSRYQqFpHjWCTJl0VkBhSxPboIk6QisvKKqN9ZxPcTRYy9XMTVG0XovyziRMAqzJJX8bhkFf5/r2Lfh1W4eRazxaeYaxXFvO4oZp50CQe9SvgcU8K5oyUkdJUQYV5K8fhS6haUIltYyr7LpSQ6r2aD12qC9q7G66/VWH1cjaJpGdMnlOG/sIxjCWX021uGwfkyTFrLmN1ZRq3sGtrV1zB86Br0x6xh4Nw1RK1Yw5LKNTzatoYbdRI+XkOBSjlN2uW0WZczzqGcGMrpN62cOQnl+N8rJ+JHOQXaa4kJXEvS3LWYZ6+lpHwt/25by5WmtfgqVaBgUiHxIBXEZVUQVlXBHqVKpNQqiTKUcH4lnRmVaBdXcmSLRGut4+Hf6/C7sw6hsZ7Nput53Loetbfr4ed6Xstt4NfoDWxbtoEzLRuokdqI1NiNyIVvxOPKRnZ3bKR12CambNiE4+5NzG3fhLNslcTHV9FiX8X7SVUUTK/CI7aKxk1VPK6tQup0FdPbq+gsquZcVTWvzlTzzXszGzI2S3LKFi5N2YL/3C1UF21lffVWJjVspfTBVtq6trL05jaKDbcjhm8npXQ7/pY7+D/jLdKx</binary>
</binaryDataArray>
<binaryDataArray encodedLength="6628">
<cvParam cvRef="MS" accession="MS:1000574" name="zlib compression"/>
<cvParam cvRef="MS" accession="MS:1000515" name="intensity array" value="" unitCvRef="MS" unitAccession="MS:1000131" unitName="number of counts"/>
<cvParam cvRef="MS" accession="MS:1000521" name="32-bit float"/>
<binary>eNoNlwc/F34Xhs1kj6zQkCgZKdmV+H3vo4wKJVFUGkg7ozTJ3rIeKTKzSgNNaYiU1aKSv5UQRaVB9HgH53POPa6zf8EvRtHcEPY1IsdFR6jSKhU4dwHvW0Ko+NYf7KrdSC55MnTvxVYLpQQBcl/1G23hG9h/nZtIk+KxtsOQ3Nxt4f5dm0Yv6uDZo6eI0xag9v5weJ3UoO198ynSbykZ7P0OL/8OMpngIn7zRShbKkynHTyox/AGsYYWlty8gdKOqFEPTaEPRRa4nbgeC91kyEvoAB7+yCbtlONs62gqfho3Q+Z+Ksp5p9J7jQDG9/QkxPK4KX+jJnoEeJlK5wTmPf4ENytjDL+xQt3BXyjLWELd0XGkVBFEYzK9aPlnSpW6w2RlkI2MDXfQrxNDe7Xr8EScQy6Z02Go6YmF/YEY9dxCc71k6JyLJV3FR3rY2gnasZK835nB5nc1Vs6oQkliBpLVJ7BcQ5W+fAuAyFxemig4RLLmsfTi6QPUPJMh41fiJHCnC3aO9dA6sBEHY2tJb58TE1SRotf+/7Hsn2L06EAhKd+eTo2ht9D/IxQpOmb0sEeTNp6NwFPbCeh/D2ePDpmRjIEPrMM+oz1AE4oqTxn3w0aaVv6JY3JXnhb8OgOZlkg6kKNBQy8OEuevMO3zOYWUgWjIVVnTCecszE56i51pa+hv5yEa0b+BMKF0lrN6CI/5rGiFkhVQpE5+R/QpftZubK+SJ+3lL5hwyT2kDx7A6IFZFGl2DPfKZuDINUmqmpwn0h0kPtWSYtSeQLe+jb34aUFXY+Jo1+1LqCwWIj0TS/oicwtKSzXpaw8fFYobULn5NOS5udDekhEmbqxKp/lnUEPcEwg4K1G/vxz6jC4izXoq3ercQbf0s5ATPIXm1CeSZxoPchWsiUv9BMzz3OhKrygte7AdRnPNyavRkkZMF5C6lx39MZckbaZMOUeecGKHQNueZsBsZzhZi9mQULYdFe5ZSTLb+Cgk0YQVzTaFotE+qpZ4y3L4dMjg81QqjIuAlIgr3ikYUXtuByc2NplCeB9B/kwuFhlswhluX2Ku8Vh0Xw6859dQ+HArcj14mccBJRL24MK3xkwMvcnErJRwCkjoYTft5tPnoYXYOliN/FBdctoQQHee5NBbxf1QP+hAY03OHA9rEaoclaY10gMYP7qNPTTRJc/aFGz1aWD2lVLUNxgDHbUMKuyuRHuaOJ16xGjptHacf3GTDR/eArmVmVjq7E5TuvfhRbE0ZR8wJT67xWjQ6oGGfj097O1C1KHrrMP3O1N1siC5rGTYac2i8g9FqB4+CP/UIPh4h8Jv3zOkCF2G2y8iNnkDk5mG4HzaSuXiXNgb7YFCnzK8vFwMjRUKZCfNRQtPD8DKWYVKczs5G/hc6caCaMhPl6XLulchbRIEv3WB2H30LW46vIbtJQ6N3d9Gm8dO0+fLQUj/LQ3Zt7Uo8Y9iZwMuse7PoWibx42t93lon+1KyuPeRAUdpdhzsBb+R5vgYv8FxuhlkXp5lBwfic8lOTi4IpUuhJZi7sd2zAvYT943ZOlC5SBnnpsdS5AQpahzlWzulKss1mkZHMOLqXzTHBh4/sSaMF927T9L4o55CumjiZD0WEAnnhyknbYdqGh4htxjjzGwLZ4sHtpSd7k+1eR9QEO6Bft71pSu39JCoFkpy4t/Cx8xJfIT1qKFW/Yy3iFNUj13ECcDpPDoaBnLeBiJFQtvMc4qCTaYI4ZQS23yO3AefEtS2P0CeVqZIUB5DxbTa6VI/DXQQbr4d3T9WkWyM40pmysAhqVDCF29mZSvVlGqHw+d+ctPrx2iqNt0BM+X9sJfzIuExKfRrbJ1eGR1A5/XWGLne3WaPVBAJRXX8H1JPJ58KqOeKW3McjyOuI9NJ8FNizH35m4sOa1MpTLPId6VxSTaTtHAHAOqXHQCd+L1cGUqF+2siYBSCQ8NB8XTttx84tVJJAv/PEyc3kG2D0xo9LUHKX4/SCkT6uRzbBDtFw+j88F5cPYOwNUxnAoUzWjgbAwZDTlCLXUmTuqFQ0WjnRXK38KvCS+cKR1k/T+zYM1lRQfjgvC/7r1sl0o/SxlzpSs3HdFmFgPhylUw6wvC2fdS1OooQ6prZ9OUVa8Zj+gUC6vQJTRbzZZSHJLYv/xm8JwrQ4qjOPFmm+CzbBn660VpvOQW55qOAN1cxkujJ/vZr81R9CHYgDb6OqHMYQtLcbiHzsJscl01wGRqPKnpfiCUPI+zdFlt9H07Q6XetnS7T52uDYVPZkU0RceGYYNULe2bxywGVIzJKjafMpalo+Z+Dg4fUSKrNbeR++MATHvsSUjzGk53nWfZr7loXacjBsYv0LUllaRmuRS9C0wh3HuJxM+9xvIAP8RaiWDgQCeTUxaitcprYflchDR07Ei03pu2lv3DEh5vPPPgolWt6zH14BQS151JLaeB3BEFuh0axj65MSpP6wNHXYTqrdej2qwRNdF94L/KTZvFBShK4yZavnuwXY0LyPO3O2klnoF65h+stRpn9LIYYvkitFQ3CDdeNEJUhJectQPIVY4LEfZZVHopGqJJFnAX1qCfLZfRN0sTNrOSqFnmLWYnjkLi1wCmpu+liPIKJLW8pI0eDljUaIDD/T50I1OQdrysYAJFnnD2/YsthdVMaj4P5mp7ML90CVp0LIOCO0PgveMZ3hb2sjifBTCO8MfOjj7ONP5ELI/kpjqbTNZ+UQp3fu2mJcZ1zKZzGIXjS2i5iBylLN5M5k9v4dEnQeITaENxRzTSV5TB38YPTvk7EOukgzdHr2DbpV7sDipHcNY16ESFQ35QlEm+kaUz/A2c6/zy9OWxNryvv8L+D/cRllAC50kdFiacgOllHiTnDnNyW5dwdlhXoeWPCw3dkEeYtTDx8AvS1BMppBbZzFIq6shDPwRy/jY0Pn8O7a5Vg3SQAi1xItq9WQjy7jvZtpmqJHxOAKvnboBXohqlqfwFV54vON9/MIfzEmQUUoJND7qgUMuFKwPFSHN1wq/Xd+n235UUtceYvDwqmbuJJwJGLuH6YyWWUDMPJh9ScDv7I8aXDkNYOoXteHSFVtJ5dtewivhH5KjkQQ0Wbx/Akqoa0skOw5tKcQSeECct/wtsyE6Mjl9yJN26y5C0VWONzvY0ph3K5LX30e75ofRH5xCVdp5DVXgTrrsfR72YDMxlPiJMpgD9LJSQ/A7OrfFMtvsdud+Jo0ihZNSWylP59iK6fzgHEaePMs09ubCcdYPT/K+FuB50oNE2Ade1dGlMI5Jup8TDtWwEq7lUONVdvJTfJoui58fhyC9C5Z+L4fhDG59SCpHPF8/+e2tP+vPes7SCxWS6xY66zgbh7ct5LGQLh7RdV0J8eSDdGuan3leFJKuVBTXRdaSZWQzNHxnU9i8CTlIr6FfZWyqYcCAug72k4buIbuk2gmvPQ1imSZFp6QwE7renLfuLGU1vgoCCJbvwMwIWiuOs47ArNVE56m6romjPb3C1t8Ni9DG69DikKqpJdmOf0O03kz5t3oHLI/ew3fwyYhUSoBwgx47p5pPgYm7y5NGlil+5WNsuRSaBQXSzwQNnq1ew4U1h2Me3nr1reExH1xhC2M6b9FyXI8nInDY6j6O8uhaqEaWIvufG9E8pkpa9NQXku2FYXZ2W3qlj8wM/QkRiCm0+5k7cVZeoY0gVDct3MqkuKdh+GUGM3CzcWZDFKaoQpfyXq0m39jaOfHGlQskJHLMOw4SSANn8/YzWDw1s3EwW/F1E8/WMsC1NjMqd5UgqMpnEU0XphrQ1dWwxJME9D6Dhl8kOt2tCTNxmEhBMkdQhyWRlFtGWDcfRy72NLCbOYc4FYuovgqnfZC6FyfLAZuU0uuoUwcqMpfEyxYTWXazB3dCZZGdYgpKheGy5r4hqLysYGyvS4s1NOHpFDY/8p7G5WaY0wXFh/CQOUwlL8rW8DffdX5FZ+Ijz3r4Ol1p0SUVTkvrqVsOITxVnFHU4+4WFoS/UgVzTq/jS40f2oQnoTZPAn+3PsexfJAs4wU/RemtJr78Lq8r/B82KxXQv4Q4aLcWxK3AKiWWG0vGlYmgWlITuqlfQXDjJ9brBcPhwktR3OkL13Rs21PgFJsLH6JrNTJo1y4pG5U/RNR8Duje2HH292riZpctcPaXhGSNNy78fJc+pHPq+3JuQHQtO2CRfFazDdv1RZuDgRmHZ8fRE3IRun9TG1owr+KN2nOxHzenk6grYtC6kmR9lSMJPC2ELumB7cxfC566E+bwkKhIVIOVNw1hVEIxvMsp457cexlFJaArOp9evyhFlxU2f7lUgx/k362q9QoaJcgjWsqDHbbPI19MDKZaCdOO9GOXUiVKocT0UjFqYJt9xCJ8qJXU/dTbU5UMfdnXCJawVzH4v6qTioLdwAnuF9uDdPiPiiZNDZvsuUtkhQTfiKtBdCuIP10CIdxHOiL+DY+lTDHYHYsWxIQiUuFC1K48Fj/5C1p68jy3qkqagJxWQ3DaPhsI06e9gHz7HudKs6m4srR/EQG0lXG5Ox9GQJRSkt5KGL1oRz+YBFtE1n2YECLI/V1LRHSSIJ31S5NZUAtcbazF07w0K9r5FgokD9A7H0fE30TixVZge4hJrjX6OkzGpxFWwBsHdosS1hZc2NrtD0IUh/9o9fBhXgurXI+A3bGNOI3Z0djQYaz4qEU/XHY4+06D3H3jJzOIgZTSOwePKLEqoWo9pZ5Mhv3gW+Z/hg17PLaQ/0SU9nmJ2SlScqCYID0c0Kdt3BrQ7JndR4ottvcEswuA122CaTF8fbGWBnNM4qFUGz8FmtMl4oWixA/mOG1K69CYcEv7K4bxTpccHRlDt9JljNK0Ruz6EY9zkDL1eFwsTWXlq1OnBRGoeJ/ZLBjLH1tIdM1csEBDHzBBrql3MDyu10zTLaAWc3miSbKAyqc6OQ9PWNGjPWYUtopMUbdwDnNGmw+Ycpt406ameMQhbS6NSrglVG6tZqwoPRQ3Nww7xZ7DyUqEuzmrcDZz0UW4yHhxKwIDCeSjP+4dzp/XJ0aICRtxSxIlJQpVY1uRcajSuO4YLPqWI2TwHj8vsaJN3MHxPvoLGbD567r4DOS9OIWj4FVjLXnx1WkuCynWQzVtPUonieGXNBWXjmRTqFYPOj5bUdm4q1FMUEPI5lJX5FUGjfhgl7ZP9dkKIcsy+Yo9HAlS+mOLK0gCIqY6zAGc5VpPmBR/J7/DrtkGfugadzgxEZNhKWttjBoEp6dj26iRVSOqiZ7IL3ihz047YVPa8MQpTOtyg0OwEfb8I5rZYjLRe54Gv8iLu2F/gDB+6il5efbx818p+vwnFotmqlCg8zqQNuXE1IRb/OyXNbozyUcmUP+BOmczBo38wGQlouD2FBOvVOTl9rhC/PJs+zAzFYhtP8I/LoV4vCgob5hEkhUhprQHpFvJAqCARa8pB8BYmqdenmcbWZlbWt5bWPzfFMXc9hPBMYI/SUaxS+8R0GyRJ4l8iO7RGnJLXzWCeb2ay7xu30arJrBIq3oCI1XFs7fYiVGQ9QdNhA+SLSNI/LSX0u7Zi2Vc7PN95BpIbhUg9VRFtC/fhXXoAqge/sc3XC5iiRyxa48ew7+g26i4rgKnvHHbcS40++UTgvp4AlgS54K7uJVTVTLA1UZKk2rwMJ0vzIawA3Eubiy8GCzGRNGIuKhoHHaVwZjnfnL4tWkQVQ02YUBak7n8r2B/VBLgLTaW/n0KRwz2HNf53nR3+FYJiuaW4l1mOv8FZTKW4DSUbkrGO3wKJLToYDHBlTeOXWXBANiuoMsLBSCWMGbpgfYg/gvs1cXqKClDkhsG7y+hSx+T/0D6Eqng52vnMBELJ/1jT65es298HUjmSiMjejGOzp1PgfHNkLB/lmJkRuuzrWEtZLuLzcli9UgcrVh2B1+FSBK2oganYDHClSWJc/ipTf/QG8U94oLn8FDZKLITWZ3csmF+F+E5RGpu6CFMnhjBH8Slq1ExYTIMFFqaswEDSZVZV9wQq17WYXv1P2BsXs2r9Wsbr+oPZls9nuuV/0On5FQ+72pA4IclsP+gi8UIxm71fBAoGAZyHSnex/sJ6lvc/MYrhHMWFVGXwNMjg08BuvLz7AJpzqrB8Uuvnoy9ijXUI7OxmI/k/GRh63WcVd3+zc9u9wRswyfznmtjDn/ZwvjiNSdyUw8uGu0z5ewTUecOwhzedfZSJR1//HTjLCUKyvRjlNingK1VHnG0SPv0IZXPHHZmshTL0nv9lZloc1DXHs0dhhqTg7gKzhEWorfbD/qYkKJ0cheYbDl09GceEe1NxM3oZrjzv5uyfLwWL8y04lrMbX48fYQpKeTCXnEMJb9+x/bMHOKrCwdjQ6gTO46mU5JHNMVswxpoVK9jZilZ29vITtkdiGrxLEuG74Qz8Tu5ifVvDmYqICfvJElioiyIT+d9diJttgfUFJc6j+yNMJXSE+Uhy0bhiJrpTryE2a4QZmilhx1cHaLlpQqE1mzn8CoPg4Bq8sy9npukmkDK9ysmuNOC4fHvH2R5ym4nU7odK3nu2aYswMmSWwSBKk5O1RACbmr3Zqq51LKC+hkXPS0Tqt/vszk85+LvUM57Lk6wXUcwc3UyJ3Wxm/wcYUiaH</binary>
</binaryDataArray>
</binaryDataArrayList>
</spectrum>
<spectrum index="4" id="scan=5" defaultArrayLength="83">
<cvParam cvRef="MS" accession="MS:1000130" name="positive scan"/>
<cvParam cvRef="MS" accession="MS:1000580" name="MSn spectrum"/>
<cvParam cvRef="MS" accession="MS:1000127" name="centroid spectrum"/>
<cvParam cvRef="MS" accession="MS:1000285" name="total ion current" value="109289.62946320"/>
<cvParam cvRef="MS" accession="MS:1000504" name="base peak m/z" value="288.76245117" unitCvRef="MS" unitAccession="MS:1000040" unitName="m/z"/>
<cvParam cvRef="MS" accession="MS:1000505" name="base peak intensity" value="15311.46386719" unitCvRef="MS" unitAccession="MS:1000131" unitName="number of counts"/>
<cvParam cvRef="MS" accession="MS:1000511" name="ms level" value="2"/>
<cvParam cvRef="MS" accession="MS:1000527" name="highest observed m/z" value="693.28118896" unitCvRef="MS" unitAccession="MS:1000040" unitName="m/z"/>
<cvParam cvRef="MS" accession="MS:1000528" name="lowest observed m/z" value="145.23641968" unitCvRef="MS" unitAccession="MS:1000040" unitName="m/z"/>
<scanList count="1">
<cvParam cvRef="MS" accession="MS:1000795" name="no combination"/>
<scan instrumentConfigurationRef="instrument">
<cvParam cvRef="MS" accession="MS:1000016" name="scan start time" value="0.0929664" unitCvRef="UO" unitAccession="UO:0000031" unitName="minute"/>
</scan>
</scanList>
<precursorList count="1">
<precursor spectrumRef="scan=4">
<selectedIonList count="1">
<selectedIon>
<cvParam cvRef="MS" accession="MS:1000744" name="selected ion m/z" value="406.869" unitCvRef="MS" unitAccession="MS:1000040" unitName="m/z"/>
<cvParam cvRef="MS" accession="MS:1001141" name="intensity of precursor ion" value="57810.73828125"/>
</selectedIon>
</selectedIonList>
<activation>
<cvParam cvRef="MS" accession="MS:1000433" name="low-energy collision-induced dissociation"/>
</activation>
</precursor>
</precursorList>
<binaryDataArrayList count="2">
<binaryDataArray encodedLength="452">
<cvParam cvRef="MS" accession="MS:1000574" name="zlib compression"/>
<cvParam cvRef="MS" accession="MS:1000514" name="m/z array" value="" unitCvRef="MS" unitAccession="MS:1000040" unitName="m/z"/>
<cvParam cvRef="MS" accession="MS:1000521" name="32-bit float"/>
<binary>eNoNx1kowwEAwGFylHhZxANz1EiOKImipN/iZQ8mhLxMrhdyvJAUmQkrxNhcy1FrGjkmo5WZkutv5Ezz4EhKqOVBNMf39qkyRewvBiMcxSG6iCflIYE2/2RKrjKI3shDbM7n5bySsMt69JYmVNfNtDy2kpbeQa+tE1OJkornbuShvSg/+wgp7qdsph+tYgCjcwCNa5Ds2hGW/UYJKh/loVzLmVPLj0JHyISOnJMxxBHj5Kom8G6YRC+bwuChxzNmGtnrLO+Nc8zXGnCdGCgMNyJTG9lRzmOxL9AVu/L/VSQBZiKHzRjq1ijoWadGtYGP7yaHcisjb1Z+S7eoltiYVWzjadnmW2PnyWpHMO0wpN/FPL3Hrdc+zVkHvLgOqCk65H7piEE/AXeqwLVFwKP9GE24gyS1A7f8lNOPG0xfImnVc6D0LjJK+itPlP4BV3OcaA==</binary>
</binaryDataArray>
<binaryDataArray encodedLength="460">
<cvParam cvRef="MS" accession="MS:1000574" name="zlib compression"/>
<cvParam cvRef="MS" accession="MS:1000515" name="intensity array" value="" unitCvRef="MS" unitAccession="MS:1000131" unitName="number of counts"/>
<cvParam cvRef="MS" accession="MS:1000521" name="32-bit float"/>
<binary>eNoBTAGz/sRiZUSL8SBDmvZ6QmuSCUSHCTRC7ZNiRLhNykTUYyZEL66FRLU360NubaxD4x2pRIl8MkSOvoRDj7uJQ7WJpETogXdEYvl6Q6WICUTLFwFE9y2nRZJRoUTbPW9GeD6+RFPE0UMwm4JEHQ0rRGRQlEToNytFIcaZRLMZIUWbCaRDy0JtRBOdLUTdGPZEu/MDRFDUp0QP/QdF0IaKQ9OhFUS3KsxD+X3nRMTJCEQnQfVE+eULRD4/0ETONp5EvzsNRb87tUOBqXlEYSGWRLSNtkRaU1BFUgxTRVmpIkXU5+hCxGgsRd9PvEQzwZ1D/Q4WRb6D7UTMqZtFImFURJbdgkPjpIVEZO0RRZd530NzypFEgD+BQ3qQxkNnsTtEnCqaQ0kRGUOOpp9EmaEGQs83oUTgo7FDlJb2RJb5IkSVsoZElefMQ6iC1kNNAC9ETvmVrw==</binary>
</binaryDataArray>
</binaryDataArrayList>
</spectrum>
<spectrum index="5" id="scan=6" defaultArrayLength="44">
<cvParam cvRef="MS" accession="MS:1000130" name="positive scan"/>
<cvParam cvRef="MS" accession="MS:1000580" name="MSn spectrum"/>
<cvParam cvRef="MS" accession="MS:1000127" name="centroid spectrum"/>
<cvParam cvRef="MS" accession="MS:1000285" name="total ion current" value="44212.76575851"/>
<cvParam cvRef="MS" accession="MS:1000504" name="base peak m/z" value="520.44635010" unitCvRef="MS" unitAccession="MS:1000040" unitName="m/z"/>
<cvParam cvRef="MS" accession="MS:1000505" name="base peak intensity" value="4226.82373047" unitCvRef="MS" unitAccession="MS:1000131" unitName="number of counts"/>
<cvParam cvRef="MS" accession="MS:1000511" name="ms level" value="2"/>
<cvParam cvRef="MS" accession="MS:1000527" name="highest observed m/z" value="1127.88415527" unitCvRef="MS" unitAccession="MS:1000040" unitName="m/z"/>
<cvParam cvRef="MS" accession="MS:1000528" name="lowest observed m/z" value="424.44555664" unitCvRef="MS" unitAccession="MS:1000040" unitName="m/z"/>
<scanList count="1">
<cvParam cvRef="MS" accession="MS:1000795" name="no combination"/>
<scan instrumentConfigurationRef="instrument">
<cvParam cvRef="MS" accession="MS:1000016" name="scan start time" value="0.108182" unitCvRef="UO" unitAccession="UO:0000031" unitName="minute"/>
</scan>
</scanList>
<precursorList count="1">
<precursor spectrumRef="scan=4">
<selectedIonList count="1">
<selectedIon>
<cvParam cvRef="MS" accession="MS:1000744" name="selected ion m/z" value="623.884" unitCvRef="MS" unitAccession="MS:1000040" unitName="m/z"/>
<cvParam cvRef="MS" accession="MS:1001141" name="intensity of precursor ion" value="34317.0078125"/>
</selectedIon>
</selectedIonList>
<activation>
<cvParam cvRef="MS" accession="MS:1000433" name="low-energy collision-induced dissociation"/>
</activation>
</precursor>
</precursorList>
<binaryDataArrayList count="2">
<binaryDataArray encodedLength="252">
<cvParam cvRef="MS" accession="MS:1000574" name="zlib compression"/>
<cvParam cvRef="MS" accession="MS:1000514" name="m/z array" value="" unitCvRef="MS" unitAccession="MS:1000040" unitName="m/z"/>
<cvParam cvRef="MS" accession="MS:1000521" name="32-bit float"/>
<binary>eNoBsABP/wg51EOf0flDh3P8Q/Pt/EO0df1D67L9Q/3R/kPvtgBEW+0ARHEvAUSRHAJEK48DRNn2A0SsIwREurgERP7sBETjOAVEZ7UFRCqpBkRQegtEGvYLRMM1DEQjtgxEm5MNRO8FDkTRtQ5E0wIQRB7cEESHEhJEEssSRGApE0RwNRVE4OgWRP47F0Q7sRdEWu8XRFNuGETREhlE9oAaRK+PHUQwoh5EXflGRBFcR0RL/IxELQ1FkA==</binary>
</binaryDataArray>
<binaryDataArray encodedLength="252">
<cvParam cvRef="MS" accession="MS:1000574" name="zlib compression"/>
<cvParam cvRef="MS" accession="MS:1000515" name="intensity array" value="" unitCvRef="MS" unitAccession="MS:1000131" unitName="number of counts"/>
<cvParam cvRef="MS" accession="MS:1000521" name="32-bit float"/>
<binary>eNoBsABP/yWbckQ1UURDH7qrRC39wkO27klEIbkaRBM1hUSo2W5EKq65RIFB8EOXFoRFpOijRCEMHESWXMlDjIkrRPAaSUQhPRNEw7q5RHO9eEOLIpxDcYFTQzclcUPT8XlE8a+BRLJgIkUB6rZEBMalRDgapkOg+klEMdNARPsMLUTxQZpEfg8ZRNFwsETZjeFEPxlhROYVPkV4tCZE4oiQRIkPCUTx+/5EtZZlRCblmkPb81JCpuBMcg==</binary>
</binaryDataArray>
</binaryDataArrayList>
</spectrum>
<spectrum index="6" id="scan=7" defaultArrayLength="1382">
<cvParam cvRef="MS" accession="MS:1000130" name="positive scan"/>
<cvParam cvRef="MS" accession="MS:1000579" name="MS1 spectrum"/>
<cvParam cvRef="MS" accession="MS:1000127" name="centroid spectrum"/>
<cvParam cvRef="MS" accession="MS:1000285" name="total ion current" value="9773601.26139069"/>
<cvParam cvRef="MS" accession="MS:1000504" name="base peak m/z" value="639.62280273" unitCvRef="MS" unitAccession="MS:1000040" unitName="m/z"/>
<cvParam cvRef="MS" accession="MS:1000505" name="base peak intensity" value="67703.72656250" unitCvRef="MS" unitAccession="MS:1000131" unitName="number of counts"/>
<cvParam cvRef="MS" accession="MS:1000511" name="ms level" value="1"/>
<cvParam cvRef="MS" accession="MS:1000527" name="highest observed m/z" value="1298.29479980" unitCvRef="MS" unitAccession="MS:1000040" unitName="m/z"/>
<cvParam cvRef="MS" accession="MS:1000528" name="lowest observed m/z" value="400.36224365" unitCvRef="MS" unitAccession="MS:1000040" unitName="m/z"/>
<scanList count="1">
<cvParam cvRef="MS" accession="MS:1000795" name="no combination"/>
<scan instrumentConfigurationRef="instrument">
<cvParam cvRef="MS" accession="MS:1000016" name="scan start time" value="0.123399" unitCvRef="UO" unitAccession="UO:0000031" unitName="minute"/>
</scan>
</scanList>
<binaryDataArrayList count="2">
<binaryDataArray encodedLength="6452">
<cvParam cvRef="MS" accession="MS:1000574" name="zlib compression"/>
<cvParam cvRef="MS" accession="MS:1000514" name="m/z array" value="" unitCvRef="MS" unitAccession="MS:1000040" unitName="m/z"/>
<cvParam cvRef="MS" accession="MS:1000521" name="32-bit float"/>
<binary>eNoNl2lUD9rfxX/SJJUklVTShKhIM03Op1RIUiQkpJKkkkRJs0pShNCA63If1zz/jd10yVBIQsZLQhKikOn5vdhr733enLXO+p69zwm2qBHvMmuEx84asf9HjcjSuCq0oq6Kzj+vigvProphctfEaa9rImnlNTG/85pYI64LkXRdqO+4Ltaeuy7mtV0XDi43hHXODVH54oboK6kVnpm1InF/rWhUrBMvbOvEp9Q6UXiwTpjeqhMFWjfFqbib4tKjm8I+/JY4kn9LTHx8S9xVuS0GT7otZNNvi+S/bwu3pttiyKh6sSirXjRvrRdnTteLNqs74nbhHTH+wR3xem6DMCxsEK4974plSXfF4GN3heGTu6KlT6NoGNMoLNc1isQdjeLKy0YxT+ue2Bd1T5gcuycire6Lqtj7wmXDfaHceF+kSR6IpvEPxKXMB+LBgwdCs2eTeGvZJPSTmoRpeZPQfdkkAj0fCqv0h6Lk7UNRMeCRsFr5SDhtfCSy6h6J0aqPhXB6LFxTH4vofY9FYq8nwmPME5Ge8ET8W/FEpDY+EeoqT8WY2KfC4PhTsbTtqVAd9EzMS3smSnc/E8E6/4lXsf+Jyj//E9tknwv5+c/FpZ/PBekvRNrZF2LV2xdCTbZZ6Hk1C7uEZnGptFnUdTSLdcNeCteEl2L89pfi3ZeX4mB4i7h7okX0+dUiHsW8Ej3zXwnPhldCrcdrYer4WiTHvBZzal6Lv+XfiHr7N2LkxTdCza5VpPi0Cu2NreLp41ax3fStqF/7VlQdfit02t6KYts2obi8TTRsb5Pu2SZadd+J/2W+E+fOvhNDnr0T/Va0i0Ob2oVsR7vwWfxefC57L3Y0vheOv98LZYMPIjv8g2i490FM6/dRjI79KAy2fRRFPTrESu0OobO2Q4Se7hCSVx3i3uBPIiHpk4j865No6f4kqkd/Fr+PfxYOXZ/FxEGdImFGp3he3CmcWzpFk3yX8AvoEu9WdYlP+7qE8sMuYdvni7Ax+SJSs76I3ANfxL7vX8Rdx6+iJeCr2Dfwm2jnm5i66Juo3vlNnFPsFjWTusWYFd1i8t/dYn9Xt+gy+i6M53wXuju+i/GSH2Kc9Q8xccUPMVv5p1ix4KeIX/dT2Fb/FN6Gv0STxy+hlfBL/Hnkl3gr81uMtPgtNJb/Fj71v0WpqoTqkRL+FRKe+EtIXSVhYa6ExlIJW49JuFwvYeJLCbPle3B2jBRze7BgVQ8yK3qgWtWD8097sPtnD/LUZWhwluH+VBkuhMvQmibD3D9l6P2P1L+T4XynDJraPSmf1JPK5J7s+aMnpdd7UvixJ0JRlhgLWTydZdm7TBbTdFlOV8ny4Y4sI7tlUdOWY7OFHBLkiJgjh9NqOa5slePSeTlCn8vRqSJPgpM8vabIs2KZPDF58pwokyf+lDxX6uWZ9l2eZSoKXLJXoClIgfZCBWYdUEDnHwX2tyvw4ZsCHsaKmLso0pSoyKtNivQ+rkjxVUVG/1JkkkMvKr16MXt2L5qyenGivBc1lb040t4L10FKmNoqsSxCCf9kJRz+UuLrJSUCHyiR/UkJG83efLfszX6n3jxZ0BtSeqO8uzeHb/am18Pe5CspE6ejzFFbZQZ5KDMtWJnK5co8yldGb68yQ28rs+abMspOKuyeocLJLBVat6qgfkoFnyoVJG0qvDJVxdhXlbIIVUoyVLlfqorkhCpDr0l1tyqVen0wsuvDt4l98F7eB8vMPriU9OHp+z40mamhYKtGy0w1DJLVKClTY80JNdIfqnG4Ww0dj750+PZlVkJfWvf2JbSqL2Pf9MVCTZ37Y9VRjlHnXLk6TyrVsWtVJ1i7H2en9EM+vh+ta/pRvKcfR2v7EfWyH70+9+NAXw2a7TVoi9RgcoIG10s1KHikQfsnDZQG9Oe+dX+GT+jPlcT+PNvSn5EX+jPoTn/MvvSnzwRN9JZr0lSoyZJDmvT/RxPPj5psUNGiwFyLw15ajJuhhXyCFs/LtPC8rIVdo9R3aeGjpc1XS21Cx2qTnKTNvvXaBO/URuOmNkUPtHHt1Oa8wgD03QZwb+IAKlIGYL1pAGerB9B2dwDrvw/gkZYOnxx0MEzQ4XuqDkP36jDnlA5ra3V42KGDjN5A3jKQz7EDub5FytUDpbM3kMS+upx2kCJIlx2JuhSu00XmjC5dTbp4dehSoK/HIjs9tIL12Jmuh/thPewa9PjcrkdBT32MTfQ5PV6f5Hn6iMVSv1WfpOP6/Hdbn9Zv+tiqD2KX2SDE3EHEpA3C849BbL02iEevBhHaPYiSEQbccDVgVpABgbEG9M8yYPEhA1L/Z8ChdgNuaQzmhdlgTN0GEzljMMlLB2P552Au/G8wrQ2Difo5mLJ+hpxzM8QnzhDrAkPyzxliVW+ITZchKnJG9B9qxC4XI8xnGGGdY8TFi0ZseGHEqu9GePYzps3NGE9/YxwWG7MjzZhrB4yxeC7VX4yJGGxCEybkxJrwbL0JmQdM8LhiQkWnCXbKpgTZmKIRYMqvaFPc95oSd9KUdx9NaVIfIs2MIXTOHMK8yCEc/XsIOteHYNQyhESZoewZNJTAiUPZMmsopalDUTw3lFkvh2LQbxhpdsO4MGMY6bHDKNwwDO/Dw9BpGMbAvmaUm5lR4W7GpTAzBmab8bzcjH3PzfDWGc50y+HkTBnOrpDhKEcN53XacE6WDUf//HCa6oZz8PFwlH4NJ2LgCPaNGoF82Aj6bRtB67URJLeNIKaHOa4DzLngZE56tjmK28w5XGvOyXZzohUtmONmwYOZFjgvs8BqrQVjj1ugVm3Bj+cWKH6zIMfckowJljTMtWRlniVOByy5X2PJ7veWtCiNpMp4JN42UkSPJCxzJEeOjOTZPyOp+D0S4wGjkLiOIi1jFJFbR+FUM4o/3o9CT8kKZ0srKlysyAm0wjTFiqelVrS8s2Kn/GhUB47G0XY01SGj6UgdTc6Z0dxoGo1852ieqlrTOMya207W5AVa05pljdp2ax5fsGb+HWts5Wy4YGBDs60N2T42bIuw4eoqGy6W2VB12oZeX214gC3bZttyOd4WnVJbTPfYkn7FFsdWW6ao2WFtbkeMjx2mG+xo32PH5Yt2SN7Y0buvPesn2tO1xJ7VGfZsvmRPmJwDzfoOmHg7sHO5A1nbHWg57EDbbQfGtTiwWc+RLkdHNMY78mi+I76rHHl71pGvtY5U9BtDjcEYTo8eQ6L/GLLLxtB+agyNr8ZgajIW7/ljScwdy9CDY5n331jslZ14ZueE6ngnJFFONJU4seugEw11TrQ8dKLmvRNKSs58N3dGyd0Zbx9nKhKcaTnoTFy1M3e6nJFIXAjVcWHiGBfWTXZBc4kLj9e5UHrSBYPrLszodmGsgiu6pq7SM3Bl6EJXVP50pbHKlXEPXKmUc2OEoRu1U9ywCHHjRr0bqi/dePrLjWadcTRajONwyDhWxI/jRdE4Vu8ex9Dr47jQPI6cX+NQURWojRIYThcoRgt0jghG3hasbBZUfhOcsIGoaLiTAC/WQ8xfsOoU7LgLYe/BuL87NWbuOPu5U77Inf/S3Pm6yZ13B93xuu7OlHZ3sjU90DbxINzRg+oIDx5u8WDEcQ/imj0olh+PsBxPie94bi8aL83c8Zy7OZ4Xv8cTbeiJhqMnFkGetMd5Er7fE+UWTzxkvEgw86LDx4sDIV7sTpDqPV60nPNi4QMv0ju9mCXnzW99b3rbeWM42ZszEd7E7vfmr8veZP7wplhpAvN9JiAbN4HmPyfQdGECtY0T+GA0kZC4ifhnT8Rzx0SeNEzkvvEk1BZOInvdJPROTkL17iSUuiexX9+HTBsfav18aIvyobLMh/ijPlhd8UH2hQ8uX3xwGDmZ176TWbp4MtvzJ3Nm+2RWHp/MwQeTaeiQspwv1Sa+VI3xRTfIl/ZcqT/uy7s7vhi0+WLeYwoNelOInjUF2egp1OdMoeDlFFbq+1Fs5UeJux/Bc/0g3489pX4UHfGj9bkf43pO5V/LqRwXU5H4ShE/lb3FU0k8PJXP9VN50TqVgwr+dJv4I2/uT6qHP+oh/nQV+xN2wJ979/ylnezPHosAzrkHUFsSgOaZABLuBuD7M4BQm2kYh00jqHAa049NI7V6GpWPphHWY7o0d6ezyW86d8OmMzxtOsHl0wl7NJ2gHoHcGhxIpEcgwbMCiVoVyLRdgbQfDUTmbiCqQ2ZQbj+D+tkzyE+cwcGSGdy5OoP09hkoaAfhOSqIvl5B6C4KQpIdRP22IEqfB/FIZiY5WjOpHzUTgwlSvWAmW0tmErZzJtU3ZvL09UzO/JxJH7dZpKfMwmT7LO4fmkVA7SzCes3G0mw2SRGzMS6ajfofs5Gcnc2HXsFMHxHMcN9gfiUHE1IczPizwWy+EczYzmDqQ+agsGQOV8rnoHZ5DnV353Dhxxw6B4TQZBHCfrcQfKeHkJkUgsbOEPKPhmD9OoQSlblkTp3Lo+S5XCmbS13NXJLfzcVCZh4vBs4jZMo8EjbOY1zZPGr/nYfywPn4jZmPxHM+WQvn45A0n+S8+Rifms+IW/Np6prP9wGh1FuFohIQysOYUHKzQzH+IxS/Y6GcvBaKRXco7/ou4G+TBfR0XkBlwAK2LFuAx4kFKH+QeqUwZA3DsPcO49jiMO7mhtHwLIyFtuFkBIQze3E4H3PD+bY5nNt14dx8Gc4QhQiyDSLwFxFox0VQUhLB2MMRXKyN4HFLBEU/I1hhtJB3sxfSfGghP6oWote6kMG9Iik3imS7bSSj4iKJLYnk3P5IrtVE4vU2krO/Imm3WcS5SYuwjVqES9kiis8vot+DRVzuWMRXhSiS7KNYFB9FzfYozh2IYm9zFPcli7GesJiaBYtZkrGYf/9azOe6xbxuW4xV/2hmTI7mRmQ0Mwujsd0bzZ5X0eh/iybcYQm1S5fwcdcS5PctkXbpEjx/LkHZMIZuuxisvWKwCI8hKSMG5Y0xOJ6OwV4pFheHWL4vjKXuUCyz3kq5RxzPBsURbx3HeZ84gnLjOF0WR+U/cbR0xdFXdSkZJkuxmLyU8bFLKSlfSu3rpew0iudVTjy7zsZT/jGe372XUWe/jMPTltGauIzS7GU827YM9TPLsO+RwF6DBOY6JKC4JIGmzQnMPpHA4dYEehksJ2HKck4tXM654uVsOrKczMfLsdZKRGNaIj+SEjl5NJE/PiTSYbCCUx4rKAuSInUFY3evYErVCkY0r6Di+wruma3EevJKTueuRGG3VPdM4tWoJNRTkrh+IInG/yWR+TKJjYrJFBolI+OVzN95yRhWJNN5Ppldbck80V3FWvtV7I5YxdLjq8i7uormN6sYqJlCu0jh9rQU+i9NIfhgCubnU/j4I0XaI6sJc1xN/MLVWK9ezfcdq6Vv+NVIFFLR1ErFb0Qqxs6pnPFPpS45lZriVHJ2pdJwOJWOy6ko16Xy6VUqvz6k8o9cGpvV0/A3S2O/Txp5YWnEp6ZRWZLGjJo0dLrSqOmRjp9mOofd0hkens7uxHS68tL5sCWdWzvSMTuUTnx9OspP0jHWyiDINgNX9wxWR2VIczKDn0czyKnOYMCNDL41ZbBYPxOJTSaRkzLRCM+kqjSTX8czaavPRFcli9TRWahNz6I5MYsNW7Nw3Z/Fv1VZBLzJgm9ZZPbOJlU3G4ljNrsDsvmanS39q2Zzbk82L85lY3M5m7iWbOJ/ZxOmuIZ03TXkiTX85SPlmDVUJq1B4e819H2xhj2f1qCilUOOYQ7XXHJwnZzDKf8cwiJyePRPDp9v5KD0Joe2YblcdM0l0DuXU4G5DF2cy76EXG435JLSmktYdy73tfM4YpDHTcc88j3yCI7OY1ZKHqEb8vDbn8fa+jzpvVxLsMZa6TysxWvaWmqXr0WSspb0krUE7l9L0o21JMjnM29kPuvc8smLyCckNZ+vhfnM35OP39l8Ln7Lp0p+Hd0a65CYreND0Tq+lq7j2Ml1RNWsQ+/VOvzkC4gZUsBohwLM3AtIDSvg8+kCflUXUPi4gIJ3BUwzWI9wXk+833pCo9dzMmU9bZvXE/R6PYE6hSRYFFKZU4hqWSHlVYVUfy4kdGgRCi5FaC4rIiW7CKs/ihhzrIhbz4q477yBsdM3oL98AwZbN9BYvgGt7xtIUNsoncmNfBm9EcnUjciGb+Ru0UbiSzbic3ojAR0bSdQoZqFJMYOKimk9XUxlYzEBIZsIXLGJtv/bhE7VJjQWbeZC/mYCqzZj0LWZBv8tfI7ZgmzWFjoPb0Ht0hZePN5CwmfpunkJV0UJX31L0IwtIaKkhMKmEnzUtlI2eav037SVBRbbeJO+jX3d21jpsZ3QoO3M6tiO2dhSAiNLUc8rlfZuKYpHSimUL2OCURmSV2XEjy3H17ucW8Xl7GovZ0teBdWbKpA7UUHs2wpm/7WDzc92MNJlJ0rnd2Jcv5ME5V2cttvFEq9d/D99i+nV</binary>
</binaryDataArray>
<binaryDataArray encodedLength="6688">
<cvParam cvRef="MS" accession="MS:1000574" name="zlib compression"/>
<cvParam cvRef="MS" accession="MS:1000515" name="intensity array" value="" unitCvRef="MS" unitAccession="MS:1000131" unitName="number of counts"/>
<cvParam cvRef="MS" accession="MS:1000521" name="32-bit float"/>
<binary>eNoNl4c7F3wUxQkVTfEiexaSkKiI6vc9V5RoKCohaajITNOWbCkjSVYiI6FBSIk0JKJJJZQSUhHC6z+4zz3j85yWZ5vwdWEaeY7w46+6D/F7PmMFX55yNDfE0vqCEUjNq8LBE5WwfGZMW0a0Keu+G/VuqqJQxem0QKmCPRTdjsFmA1JdYUL3znDRyaCt6OnOppk8UnRVMxxBO8/h1oMBnGvnp4rvNezHEVu0bywl5WR+tHVLUY/tKxgSP7mMT6NnPYfpb72QkXBNJPEYvsal7ZHk/lCDuIM8mMMyD87hxjK03XwOr6bJtNN9Fmmr5KNxiT9O+NVTrKgPFohMoSOug0ga1UdfKmi2Gh/kKuvIFCGI37eGAvtiMNfbmdzLl1F/ZxtbW7CSzGfkopXtose1cXDQFaLlezrg0ZUP89L7NPXLFFpXPIIdXPnY6ZWO13YcsvU4Tc9/HibfuqMo4zPE821RyFS/gKl7PUmwbi0S02ux+/N6xl1iQzGCbvBxdIeu2gVS3b6Mbh2Tp6MzlpCNhCRn1CuRUp/eh4DoCtKrMCWRnQ3gtrWguB/TjASnhNBQkg4p5iymJQvUqDBmBVLSYpCsE06Gedx09sUFWu+8ns5J9rGQJB624MRpUszNxb5NZ6mWz5nKOa9IUjETUtqqKPBZgDp/PtpoYUnfR0yZ+zpfKCzzx6syDfqYrURP5+7HmNtlaC5cj9LQNujzTqN+bVOWVh6Jo4v46UVOALlI3oPUGyL5Ry24lcZHq/uOkt0dMXqR5Usd/IfxjKeQFP/joovBp/DY4BxMCschxSvFwuVTKCytC49leOlVaSoJ/vTFD8UeQpgmkk2GYLX0GkobFrHhJ7uQawhkVCxF2wovxK6Ow9Flc2n/tDAmw9vBeleUwWFoFSoNRhFodQGm+d1Qsl5Gh8+fRsdHPnripMy+xfZzNiRKkXPFXbrf1ITIR2mwGXvKfG/Fkt/uFdihK4dSsUYYtVyjsH9ZaO3yw8C1Tbi6ciV17VejC7ucKfrULSQ4llOrnAdSsmqhEjCbVL4uIMPL65j4aWlasxvUde8NWmcvJDuLPpZ6RJj6hipwYAkvFTfnY3RWNH34xU+kEAKur+852bZzaMsqEcyKi2Ui0wdZ17WXuC0XypIsn+LSgxAS9zfFuOR3mAq3Ie/3Egp5HoBdB3Wpw1+SvAeMyUKsjjbMLMbytibYlNtTZRMXxotliTdsGebvZJQm54R5Brzw4FZgQoLSdMZCkWpTXqJdsIjsD1mxQ3qRmGaix6LLJbEpKYSpDq4m6+2Lyb35LHi4jnNuCQeTUFw05eoTPV/sj8DjmtTIPuJHqyU5e/ChT6wBXnBAY9IK9Pb7kuFfNagkxVCEVCT4m3+SyQEV0h4NQurgRdjROpa0qA4qNe9ZVuJGrFtUjOb2aFIquAO/ST9oS5ogVRyVpNB4D8p0UsLC1tNsbIoT3fHaStJ/K5lDYD7EFqqTpnco6zPKoVLpH8w69TblXI+mq2+tqDh+G57mzqXP4oIknzAN8xKmEvcjTSp//RUR+TvotNZSrK2/BLfsDLZydDmKOcHs/VxdCnm9meY3OzP3R/5IKJ5ERzQKWGS9BF0u7II8Tz9ybkjTk1ODmGwcxLJrXDnmt8fxx1MAJtU5OGXxjnnaZNC4hCQNV9nQN7MYUr9Yg96xib67yUfBdrx01deXiR4+ySnSu4IwKXc6E3qH5X/0xcvO05hTJ025408wfcKjtWu3sTaHGmySr2Jhrj5wcL9DPP+WoVa1Bqu2L6GfEQvpfMsJCPKfoZoWBbqhsQNDB+RoSX40veaXoqe/1qDPKYqJfxmFxC8/StujjEN3HrC0AT5y6J5MPX9SmU/AMwQNLiOek8cpVS8OlhO5Nylfg42F8lS0ZwgvMq9D/rwvU2nNpNCmYHp7KousRgrwYFCHcqc2Y+/1jXR2zknyrBhiwe830b+olXgQaIyWlmQsyG6C3DFRzM0F55PmIuLetZQ4x1fD4NIvLOsdhfW4KNw2uZD7nhTwWMTTdVk+kuxToO4ZvOCIRVCJNBdShPmos3UnlPhsacM8VRo7n0xaWEdjEXcYnbaEpaQzS1SSId5P5+i660XSSxSiDzKfievhTLKx9qfuKUHU+mEQ77356Pf1E9Rj7ULJ2/8jqQl+bZzzFUbHd7KF1UU4MyMBP8pesDQrSdpbYU/bqsOwd7cyJX3sh/M+fpri1oqUOBvSuzTCfuW3wad6B6olOnBY3w5vhlKw90UUG0lORaSkJEXWgUJFS9CiF2Akq7yPrl0tpaDqHuxzjKDq9CUIcalkcoe2kIhOHdPTUETtZCWab9nGHmuW4fh+Luxud0DVm1eY4fcOhrLD2G95Av/u+rGiQ2egPMmYEpM2M7GGaeRZvwJlb6PJa8QI/aWbKF0miv0KyKAWs63ksfgNup6o0eOUSqwwtYLY/QIsPP6JcyxxCnWHHWJbbubhoeR7PHHlo4xAHsprnUTZ4cMInNBCIZLIVugl05J9xhFXcsaJQhX20G8piUgugcTaQJKQ1sL9F8/paIoACVp60Z+iKEwu+sdOVWaSmLQC5dwJp+RQDfrzNgXdVbfxyN4OD35Ek8+AImncaoKC8VVa5+lIEt2tKDW7g2uzrLG8/BJSxMfY+ZtapF50lFo+qbHEGj92WM4Ew4JzWWsXIx+ncpKUH0Dm0D4yWn0XCWZ1rPvhIcQ/eIJ286V0ZaCXycVdYxmHhcl82A6ptr7ghJ9l3BqdaJyUjJgaHUpf/A8fhSWxMlGbDAzGUfSLl3aZhcLsbiqMd0XhjNVism/mJf/ccAznzKKGd1wIQzsnvOgevk4tRxflIMRoDt2cqwo3HllIpSQh2ushjDeXsdOiGTgVkYGqp/XsckEmrRNSxzwpUJDWQpiUlOGiyzCOmJ7C5B5R4irMYn8GVakuUIxkpsXgamg12Tu2s7b8H0jLes82qKnjcclbcvIqoNfdzyG4zg6zU7Yi4p0HOjJ2YOOLGKyMa8fXm1HYxfMSXTotbMvGGbTMQ4lEsmzBNnzCv0ccVGSfJ+5fA3DRyIOW+CnkGfCQfd0oTAdcWVP/Y6Zv/hNTx6TJTb8T4OtG4uAO2vqSH43nbmAwXoraObbEldqB281tzMk8gEa9z9GlCZZcL2d4tSIeNuPDqJe4wzxjy3H1iTPY+FEY1xwAT4gWbZH+hKW8sdgrWwnFbSJ0QSQHB9pj0PauA+/juVCTIcx4VcrZq2JJGjs9BI6MOen0HoF9Xhgs7L9hZI0JDapmQmm1GFnKPiB1bRl60dfDdsU4UvfJWTSueIiWhN7AJkNvbNtkyRmvYLg8fTkU7HoQeI0fAvXvGK7mknuTHalxvUe+jS97GLSBXnJS6bT2VHQMXsWRy4tYicxfVi3wF21Da+l3rxMuPnoMo2Ajck3hp+thRmQQmYso3enUIiqI6Rbb6a3cRrqpPR0fXvnj/tb/oP6FlzIrV9OdG0fZ5+wG2JyJZZ6bdcnnnDi1fVAj9sWGPKVkySzZCi6fPnO8LyajwGoXvR2wp1cHj8A7QJf9mejEQ6/m4LZgPkKk/iOBljyM6zK4NKbQpXVPEGaczETWWOHTbzG64qiE4+l1iMjWRsE6NYIbP+W8asLWR2tp0zUhTPeMxqqZtVR52J8+1/vBz3yCDWef4rLWEZz2DmYBV3aThE4/zAyKJv66khrTc7Fo1SK60KhEaUoBJLtamp6nHwFffC8udsewO7/msw3/zaMtJR6YJ2pOqaL+VDEejKiT71HyyxRfT+3A9c7dpCLHi4wjnWjYt4IsdrYiYXMwOntDUH8uGyITjCm6EkFbYtTx/oQOtT1UwPuzB1HgmQzB98Jkej4Orl0+eLNtBr1oGkHn5XmIcDRHk20xSjGfio9XQ95QmCxvqlCD911mPWMD+Rd0wLAtm+0Rsibbw3ch80eJfIwPwYRvJhU4H4G6dDR+r9kLrcMyJOEjT+Hq5phZmsgWLP2CuJjttK4oA8brlTBfJBqFrlxkNXAZj802UvTuOKTlPMHzb2Vk9nUUVx/fI9ENXKh8c5G1H90L7+omUuNRJt/6hTjXf41JtJylJpNsCuGZhmN/3LB7VjHu61lRcF46jvl0wf1zCcdJUZezX+wjxO+nIDQuBQs+xGON6WcMbW9GvRw3TpyNQWOTIr07wIXqmhBWeK8PlYqpKLtnRmc/+oNHUxbCQk8gHxmBJPdsJEbWcYbjHyBK8zk8KwyoqL8emwN4qVfhM1P8LxnTev0pV0kBv6UGcEsvF1Jv86B29TtS76yn6wmJ0NJfQhkZ99gv9+0YefaADX6fSn1ZIdS/5B2OrfyIhApxUjgdSEGcL0jnnk7VCbdpuUQsHFskKTZlFR4f0EFd0Qy0zBxHyETWbklN3PdCH+Vvk1FyphOhT5cQ+uTwwVaEvpwrQ1pUKkw7utiQQxrU4pMgqioHz/dS5P6aQ7ctjChDn5u0JLaR9pZ9KNkkTQF1V6FdPonaFnBRcSofvT6Wy7TU5YkHV3E/nJ/eZHCTZ8w8WNsYkPtqY+JWeQUfgQJEDEWjSlOK5F2KMcs8BNn3JvzitZxu7LzLXCZnQOi1CO2dKUSCLW9xR8GGfbITIHU1V8ywk4Grfz8Wj1mwNVwvcaKeMT/36WgV9cL67RdI5G4oa2osQS5fOhOTFGFco/smdNHDg9lzIVadTsldDUjbr4F8KR86cfsmeH9OpSvaOWjt98Dt9bNpOCANSgfewfhPHJt3oZlzgbcUXCnipLxNjb5vmYfXJ7SRObHd9O3msFnmCazH1A11JycYKs1FW75xk21DDxvWsWd8kyfRIjVb/AuXg6HMc6zuFkLavm2Ut8aABJ1HOK4Pm5HbySGePQLQDo4jp9evIbDBBZe47BBxPhNX3i4lQRd5CI6JwNaOi6LTBxB0jLFE7hUQtROn8k5R+Hz4RKpGOYieLUwJWlIY7OKmo4XWtDoiDza8UylLJhxOorORfjAY7zdXwKLuEgI3xzK1dF8Y7tXH2fEsdl5yAf3Y6oWQP2rIiu/AqtPJ7PLAEDzzZ9LJVw/xPccRcjOt2O9b1jQi3ImnO5zIqHYBDFUnwSFIkpTMzEhVdxvtvmGCaWYzqMzJjDKqrmHyzV/45TTK1ueV4NlZEYq4rkC9tR0YRANr+32GxRSdQZ/tS2ZgH483ygn4Ll6ImuSt+KCjhkDDLqZ6NwZYy0vH717lpHSNcTRit6JwZgjsWpVJWPcQXA/LcvxmFDEja3V83fQZf+qCMeuDDEsxioNF+x/cH9tOW5fdwpf7xqRR+Q5/U70meOMA4WsHiLOnCh53LzOd4VoWZViGn5WH8CTJi/kONOONjgut2hnJbv2+wT5N98H0CEX6289NsiXzaXKgPX4KHGQRE3tK4yA3Ky2ew36Kb6bjEmVModINeoVVmD9+EMHpyRhL2YmdMUVs6Z4I2HSZ0Z+/orh5MBwh0spEx9axQct6dqWYl91yGMBNh+XwvuvJ7GSicMuxgfXKHiarj6FsvcUQa3s0C1s/XmTf7u4nntHP7NTdHubiFg39EEs83KFNq0yTmMWMHo6A7yq2U7eEE+wdzX59GsKsVwr06/JaLJsch+s5gij/yEvx7SZ4IyBKl/n1YCwTD8fGVKQN9zIpsUy2f5c563PuxDfXr+ynsRxWMoYhiXpOs+wkUtvNj7KWdcxmxBDflwbAJ2QeTpWtpeqmu4jKysID5eWwjPWAq8oUNv+VDZx6f0DeYIwlWnSyjRK5zJxnLnrSS5C9gY8tKSZUValiXOge62jJRsjQZVZ1ygozy/bh0f4GVlQUiW1TnmKJsR/cX+agxUiQOvfVYWWtOrPk1aPhBH5y+VYPpTEPjBqNr16jUcTq0xfgM5YjbnwhpS9owDhXCOsq1MeeT0FYHHuYKb+ci25zT1Y89Tg2yXKT15lUHNj6DuVNjmQxVQNGagGYtGYMH5Qi8VY3HKqv57ONmlnMRisKlv3tTMLcEFEvUplEtgydN77OIvOeokG9H9k3JqO4S5kFuDxkErM1sV3cmhzCnKDv9hrWkmWsquUg3OSWc3RHG6DBZcEKz7kw4ckBpOr4mdnt7cTRgJ3w8ItCoq8m4zfZTZFSysgMsEXa2QgWJOKDn8LnoZUgQE4dkRieIoNLt7lYqTUv4rhzccw1DBfWSlLmXx/O+M1ATDE9gQ0lD9hZs2scD5soFE346fuG/5Bc+Jz5nXLkRDzcAhKqYckf+CH7jJAfp8z2HwjFiFwaJqe1sSe1NRibpYcsOX2mJP6Vo7q6GZUGp1i4swYSigzIfks29HvnMTEfYahlN+LFpDrOJ5cLuPhSDzO8+cnce4Aj+DebZdoZo35vPpOy2QtrXR2WLHgbtRf9mbLkVDIZtEGDaSmnpzcLMzjtTC7oJDvYWsaeNxaw2fLaKB9VwS7e6eDznIwFQ3V45veGbZ3Dh84kaVSGfoVomCS6mgUYas6xwpmVzO2ZLYSn7+Ho1tqyb98noXz/IxxtU6IBPnO8mFKE3m2BrCb0PBsxKYb5jtnQc7bH6zt5bPW2+0y6ejt2aQphveUcONoshsiII8p+XuFUTJODjU44VG7+5Nzek8USgz6wT7EqWP1bmmV8MGACL6xheH47E7h1hTXM4WXmAVfYz90BMBS6wqSa4pnVvEaWvXcNe1yniLytk7D73zG20PA5FnINIfpnJOyTOPgfxE9qQQ==</binary>
</binaryDataArray>
</binaryDataArrayList>
</spectrum>
<spectrum index="7" id="scan=8" defaultArrayLength="70">
<cvParam cvRef="MS" accession="MS:1000130" name="positive scan"/>
<cvParam cvRef="MS" accession="MS:1000580" name="MSn spectrum"/>
<cvParam cvRef="MS" accession="MS:1000127" name="centroid spectrum"/>
<cvParam cvRef="MS" accession="MS:1000285" name="total ion current" value="105560.09556389"/>
<cvParam cvRef="MS" accession="MS:1000504" name="base peak m/z" value="148.75910950" unitCvRef="MS" unitAccession="MS:1000040" unitName="m/z"/>
<cvParam cvRef="MS" accession="MS:1000505" name="base peak intensity" value="8296.08007813" unitCvRef="MS" unitAccession="MS:1000131" unitName="number of counts"/>
<cvParam cvRef="MS" accession="MS:1000511" name="ms level" value="2"/>
<cvParam cvRef="MS" accession="MS:1000527" name="highest observed m/z" value="640.51818848" unitCvRef="MS" unitAccession="MS:1000040" unitName="m/z"/>
<cvParam cvRef="MS" accession="MS:1000528" name="lowest observed m/z" value="126.44380188" unitCvRef="MS" unitAccession="MS:1000040" unitName="m/z"/>
<scanList count="1">
<cvParam cvRef="MS" accession="MS:1000795" name="no combination"/>
<scan instrumentConfigurationRef="instrument">
<cvParam cvRef="MS" accession="MS:1000016" name="scan start time" value="0.13905" unitCvRef="UO" unitAccession="UO:0000031" unitName="minute"/>
</scan>
</scanList>
<precursorList count="1">
<precursor spectrumRef="scan=7">
<selectedIonList count="1">
<selectedIon>
<cvParam cvRef="MS" accession="MS:1000744" name="selected ion m/z" value="419.017" unitCvRef="MS" unitAccession="MS:1000040" unitName="m/z"/>
<cvParam cvRef="MS" accession="MS:1001141" name="intensity of precursor ion" value="37840.96875"/>
</selectedIon>
</selectedIonList>
<activation>
<cvParam cvRef="MS" accession="MS:1000433" name="low-energy collision-induced dissociation"/>
</activation>
</precursor>
</precursorList>
<binaryDataArrayList count="2">
<binaryDataArray encodedLength="388">
<cvParam cvRef="MS" accession="MS:1000574" name="zlib compression"/>
<cvParam cvRef="MS" accession="MS:1000514" name="m/z array" value="" unitCvRef="MS" unitAccession="MS:1000040" unitName="m/z"/>
<cvParam cvRef="MS" accession="MS:1000521" name="32-bit float"/>
<binary>eNoBGAHn/jrj/EJTNP9Cx+kMQ1XCFEPe1XNDzASFQypUiEMLHolD9HSJQ5CdiUMA7IxDpdmOQ+KEkEPPd5JDREaWQ2hrlkMX7JZDGWyXQ4RsmEPTcpxDilieQ4xZn0PlEaFDZIWhQ2YFpEOVbqRDZ2alQwCFpkPC1qdDex+rQ/MOrUMVc61DeeuvQ6zrtEMckblD31+6Qy2wukPXE7tDNFO7Q4gAvEMbjb1D4ou+Q24Mv0PypL9DrmvAQz5qwUMRhcRDFurEQ+vtxUNYc8ZD5EDHQ39xx0PIH8hDEd3IQ3MJyUNgOslDz1HKQ/9yy0PePdFDlWnSQ1dT1EP70NRDw6rXQ2fn10O12tlDtJ7dQztT4EOGpuBDTurwQyohIETsaYdv</binary>
</binaryDataArray>
<binaryDataArray encodedLength="388">
<cvParam cvRef="MS" accession="MS:1000574" name="zlib compression"/>
<cvParam cvRef="MS" accession="MS:1000515" name="intensity array" value="" unitCvRef="MS" unitAccession="MS:1000131" unitName="number of counts"/>
<cvParam cvRef="MS" accession="MS:1000521" name="32-bit float"/>
<binary>eNoBGAHn/szt4URX4ZFD5UgDRFKgAUYvU4lDIjqqRF/+sESQGUhFke2PRKVwgENo74dDZKJHRNktXESoYlxFGDXoRGFWIUW3SK1Ej/bURMo7AUT/cehE0USNROxVKETiNBpEi8NVQ2veD0X1zDBF//77QUlSqESNb8ZC0JIXRQ8ogUS1b01EuF4HRT+OwkSjjDxFIgI3Re2lG0WF4L1EQbiXRKraRUTT3B9FdWtXRcrAHES6DgtFpvZXRQ6n5kNlaQ5FHhq0RL5m3kRWzP9D4VnXRDYYy0QcjiZFZtaRRTwul0R8BWVD8KGQRJwRskNj5yZDmPiIRA7xvkMWggtDB35LRad6LEO3aa5ECwrSROjUU0P7ze5CBz/sQ5oYXUSA2Xt2</binary>
</binaryDataArray>
</binaryDataArrayList>
</spectrum>
<spectrum index="8" id="scan=9" defaultArrayLength="57">
<cvParam cvRef="MS" accession="MS:1000130" name="positive scan"/>
<cvParam cvRef="MS" accession="MS:1000580" name="MSn spectrum"/>
<cvParam cvRef="MS" accession="MS:1000127" name="centroid spectrum"/>
<cvParam cvRef="MS" accession="MS:1000285" name="total ion current" value="57148.81719208"/>
<cvParam cvRef="MS" accession="MS:1000504" name="base peak m/z" value="520.81457520" unitCvRef="MS" unitAccession="MS:1000040" unitName="m/z"/>
<cvParam cvRef="MS" accession="MS:1000505" name="base peak intensity" value="3196.44946289" unitCvRef="MS" unitAccession="MS:1000131" unitName="number of counts"/>
<cvParam cvRef="MS" accession="MS:1000511" name="ms level" value="2"/>
<cvParam cvRef="MS" accession="MS:1000527" name="highest observed m/z" value="925.86114502" unitCvRef="MS" unitAccession="MS:1000040" unitName="m/z"/>
<cvParam cvRef="MS" accession="MS:1000528" name="lowest observed m/z" value="302.84039307" unitCvRef="MS" unitAccession="MS:1000040" unitName="m/z"/>
<scanList count="1">
<cvParam cvRef="MS" accession="MS:1000795" name="no combination"/>
<scan instrumentConfigurationRef="instrument">
<cvParam cvRef="MS" accession="MS:1000016" name="scan start time" value="0.154233" unitCvRef="UO" unitAccession="UO:0000031" unitName="minute"/>
</scan>
</scanList>
<precursorList count="1">
<precursor spectrumRef="scan=7">
<selectedIonList count="1">
<selectedIon>
<cvParam cvRef="MS" accession="MS:1000744" name="selected ion m/z" value="540.438" unitCvRef="MS" unitAccession="MS:1000040" unitName="m/z"/>
<cvParam cvRef="MS" accession="MS:1001141" name="intensity of precursor ion" value="4579.6943359375"/>
</selectedIon>
</selectedIonList>
<activation>
<cvParam cvRef="MS" accession="MS:1000433" name="low-energy collision-induced dissociation"/>
</activation>
</precursor>
</precursorList>
<binaryDataArrayList count="2">
<binaryDataArray encodedLength="320">
<cvParam cvRef="MS" accession="MS:1000574" name="zlib compression"/>
<cvParam cvRef="MS" accession="MS:1000514" name="m/z array" value="" unitCvRef="MS" unitAccession="MS:1000040" unitName="m/z"/>
<cvParam cvRef="MS" accession="MS:1000521" name="32-bit float"/>
<binary>eNoB5AAb/5Jrl0MAwL5DouvEQ8r/y0OaGdJDHY7SQybr0kOdadNDx+XTQ/WV1EMsPtVDyVrXQ0xq2ENT7NhDB+zcQ5u03UOS795D1WvfQ/Lq30OGg+BDdPTgQ8uW4UNXDOJDfwzoQyMC6kPbBetDZbTrQ4Q57UO4v+5Dkz/vQxnu70Omb/BDhbPxQ06o80PmnvdD9bf5Qx0h/EM3e/xDWUr+Q/NXAEQ7RQFEIjQCRBdOAkS3sgJE9egCRF8fA0SCSQNED+kDRLdFB0S1HQhE33gIRN4PDURLTA9EgQYwRH0CXERaU15EHXdnREzsasM=</binary>
</binaryDataArray>
<binaryDataArray encodedLength="320">
<cvParam cvRef="MS" accession="MS:1000574" name="zlib compression"/>
<cvParam cvRef="MS" accession="MS:1000515" name="intensity array" value="" unitCvRef="MS" unitAccession="MS:1000131" unitName="number of counts"/>
<cvParam cvRef="MS" accession="MS:1000521" name="32-bit float"/>
<binary>eNoB5AAb/4mBi0PFcjBEkotmRI+nt0NuuxFChjkoRIfRB0U0VQFEOXmCRIF37URjmEVE5rKqQw1lA0T7eQ9Fvm1/Q4ElgkR+nQ1Ejk6SRG7UL0NqxINEAqUnRW+LakQ4/d5Ed6O0Qyu1k0OwQ5JEWhORRFTx1UNI+5BEFmoqRALt1kS2vcZCAAUVRUHlCEWYPAJFlXUBRK2r40Oz1/lDeeb4Q8NJAUVivkNDMcdHRQM0L0SswcJEXesQRe+bikSvZ3dDO6gfRYcUGETmtHFEfCcORDl8CETSCpNE/K2FREdKy0IVf+9CYEzHQsa+X+E=</binary>
</binaryDataArray>
</binaryDataArrayList>
</spectrum>
<spectrum index="9" id="scan=10" defaultArrayLength="1328">
<cvParam cvRef="MS" accession="MS:1000130" name="positive scan"/>
<cvParam cvRef="MS" accession="MS:1000579" name="MS1 spectrum"/>
<cvParam cvRef="MS" accession="MS:1000127" name="centroid spectrum"/>
<cvParam cvRef="MS" accession="MS:1000285" name="total ion current" value="9907990.81356812"/>
<cvParam cvRef="MS" accession="MS:1000504" name="base peak m/z" value="639.71832275" unitCvRef="MS" unitAccession="MS:1000040" unitName="m/z"/>
<cvParam cvRef="MS" accession="MS:1000505" name="base peak intensity" value="134298.90625000" unitCvRef="MS" unitAccession="MS:1000131" unitName="number of counts"/>
<cvParam cvRef="MS" accession="MS:1000511" name="ms level" value="1"/>
<cvParam cvRef="MS" accession="MS:1000527" name="highest observed m/z" value="1297.56127930" unitCvRef="MS" unitAccession="MS:1000040" unitName="m/z"/>
<cvParam cvRef="MS" accession="MS:1000528" name="lowest observed m/z" value="400.84552002" unitCvRef="MS" unitAccession="MS:1000040" unitName="m/z"/>
<scanList count="1">
<cvParam cvRef="MS" accession="MS:1000795" name="no combination"/>
<scan instrumentConfigurationRef="instrument">
<cvParam cvRef="MS" accession="MS:1000016" name="scan start time" value="0.16945" unitCvRef="UO" unitAccession="UO:0000031" unitName="minute"/>
</scan>
</scanList>
<binaryDataArrayList count="2">
<binaryDataArray encodedLength="6228">
<cvParam cvRef="MS" accession="MS:1000574" name="zlib compression"/>
<cvParam cvRef="MS" accession="MS:1000514" name="m/z array" value="" unitCvRef="MS" unitAccession="MS:1000040" unitName="m/z"/>
<cvParam cvRef="MS" accession="MS:1000521" name="32-bit float"/>
<binary>eNoNl3lUD+gXxr+SNmkRCZUktEmFlJL0fipSJEralIqQpJK0b9KmEpU1MRj74GeYsUYYSwpjyTqWCknaiJBffzznec4995z3j/eez7l3Uth10XnguggfcUNILG8I/eQbQu7yDTGm64aoTLwp/P66Kdaq3xKN6bdE/cFbIvH7LRE9skosT6oSYe1VYo3ybTEs5Lao2HhbDLl0WzzvUy3Gr6oWQQeqhf6natE8sEbUJtSI5edqxI1vNaJ64h2RueCOWPfHHeHQdEdoatwVO1ffFdf23hU5I++Jlrh74s/998TFT/eEUPtXOMf+K3rd+lcM6nVfPDG4L+oX3BdpOfdF9a/7Qif+gbA+9kDsan8g9lg9FEPXPhSlBx+K0GcPha3NI3E4+ZG4sv6R2CVbK4Iia4VOca1ovV4rbH7VijvDH4uE6MfC4NBjsfP2Y2Hb9VgMsHkiFLOeiIFHnoiOb0/EscSnQv/SU3Gx3zNRueuZyD79TPRqfSZaTzwX2p+eC/0pL0R9zAtxYvcLEdn1QqTo/Sd2Bv0nnu35T+i/+U8UT3kpHua/FLPOvhTln1+KWqVXwtnhlZiR+0p4XHklRsu+Fv3CX4u0w69F3bfXws7tjdBJfCM0778RDWp1wtqiTrStqRNnT9SJi5/rxPcx9aIysF6kJdQLyfl6Yf2zXngMahAHsxtEZkuDmLbmrQgpfCt6XXwrFn15KzxXvxP6me+E+pF3Yn/DO+E34L1Y4fxeyIS/F4ZH3otZHe+Fn1ajuBXcKM6lNAqzM43iXt8PImDVB9H3jw+i4fkH4TGhSfwMbBKKB5pEdk2TuPizSUjP+ij+KvwoxPuPYoxzs/CPbhb7PjQLa4dPwj3mk+h36ZP4OLBFBOS2iIq9LUL9bYtolW8VARY9WtIq8ne3CqdbrWJI7zaRptsmXOe1idmJbaL+9zbR1dwmEvq3Cx/axdGEdmFzu108bGwXQ206hGVkh9h7vkPUSD6LhMGfxcKoz2L+zs+i6NVnMWDIF2G364uI+P5F/G3SKZpjO8WH9Z0i6UqnKPyvU/Q1+iruRn8V7zq+ikW+30Te2m+i9cY38dS4S6yb2yWKsrrE2AtdIudnl/AY+V34u3wXdl+/i+3uP4Rszg9x58oP8aX9h7iv9VOcKfwpfFt/in5K3WKHVbfIj+0WnUe7xcmObuFu9UvYJ/wSFrW/xAl5CVm6ErqnSwgOk7C4SMKyMxJOXu6pN0hI+inh2PBeGHn0ondwL2pTeqF5shfx1b1IbulFt7QUllpSPHKQIjNGiq15Unj+IcXgS1K4PpWiYmJvuunN6GW9qUvqjWpJb4ae6PGK3qRIpKkcIs12e2lGe0tTESNN82ZpDM9J80u+DwnWfehK7MOjzX0ou9iHuY/74CGR4byGDPdsZVBJlyFtuwzvLsiQ9UyGqg4Z7mrIEjpZlrOesmQslcUiR5Z/Dsky8pIsLU9kKfkki6mMHDqWcuzJl+P7JTmMH8nh1SzH4B9ySNvIE+ctj+NqeY4VyXP3uDwLH8pj2i6Pmo4COfYKSFwUUFmhgNIGBdqvKdBWo8C7VgWqJvblzoy+HFjdl99T+9J0vi8LvvfFQEuRh7aKvPVWZE+UIgq7FZGvVKSgRpFlDYqUKfdjrlk/AuP6sbm8H+Zn+5F7tx/l3f3w0FBippUSzdOVMFiqxMVCJW6cVEL6nhIzXisRJlEmVV2Z4snKxHkpo1mizIEKZcJuK7O1QZmMXio0G6hwao4KRStUUChRoWK/CicbVHghp8phHVXcLFSR9ValbrUq/9uiyoNTqqyrUuXEC1W2a/Rnj31/Hof1xz+/P7lX+pPe0p83Kmr0sVEjL0SNGYlq3NyohvsJNcyr1ZBrVSNCaQBKlgOIih5A+O4B2FwdwOsnAzDuGMBFhYFUjh3IdNeBBO8ZiOLZgZy4O5DBHwZSP1ydNxPUORSuTvYf6ij9pY78Y3XOfVUnYuQgbCYN4p3fIF7EDuLfw4PYdG0QAzoHodFXAx09DVTtNegM0uC3OA02b9Rg2mkNDF9q8IflYOJnDUZq4WCeHxnMq4uDedw0mFUyQ4gVQ1jvM4SkNT25eAgrbgzBTXooh0cOxdp+KFJBQ3veG8qm34Yie2Uonm96vGsoUeqa2Hpp4pKqic4WTV5f0eTBF00OdWvir67FVkstMudrsS9fi6m/a9FdocXOZ1oYfdbikZI218y08Z+jzdHQnpykzcVj2pT8q82vV9rM7zsMI/1h5FoNwzJqGDmpw7h9aBjLKofx7eMwev0cxj5zHfrY6ZAbqUPKLh0Uz+lwuEGHgt7DMRg2nAjr4YzwHc7o1OF0lwzHef9wql4P55maLvrmuuQ66fI+QJewHF3a9+ly8oIutvd12dupS63KCFJdRrDBawS/hY0gPH0EkgsjmPhqBCd+jcBYW49yJz2MQ/XwzdQjY4seYX/qcfKJHl9+6GE5YiT5U0bi4TOSAStG0r90JEE7R2LYNpJk1VEYThrFMbdRNKSNYn/ZKDKujcLxzSiiukYxqP9o8seOxs1+NPYBo/knezTmu0ezsHI05W9H98ykPjoW+uTY6jM+UJ+8OH2qtuqjV6lPc7U+azv0MdU04Nt4A/YFGJCQYcDq0wYceW7AnnYD3vc2RMHMkJmOhjT7G2KXasihEkMSDhni+96QZzJGKJkaUe5uhPkyIywTjUgvNUL+khEqP40wHWyMuoMxLxcaI8kzprbKmMYmY/p1G1NiNYZIzzEkxY1hXcEYon4fg+3VMSi+GUO1ggn/MzGhbLIJ5zeaIHXZhOZaE7x7jSXAfiy6IWMZkjQWq/1j0b82liuvx1L+cyw3R5gi62xK9WJTwreaonTclAv3Tdn+3pRjg80YY2HG335mvNtqhuSYGWfvmfG91YywUeboWZnTvNSc/jnmfDltzpin5qgMG8d163EEzxiHe+A4HuaN49nhcUiujMOorqcmM57NWuMpcRqP9urxdK4bz6cD47mvOYGuiRO47TaBhCUTUCifwKmzE2iTs+DvURbMn2KBYogFkgILYo5a8KPKgna5iZwxmYiC00QO+U3ELXNiD+MnUnh+IjFVE6nVsGSAiSWVDpZErrHkyWFL3M5aonvPkmufLDGXsuLMYCuix1hh42TFngAr/JOs2JdpRdw+KzwuW7HjqxUVtpMYs3ASMvsmcfDCJLZ+nISypjXX7a05FWjNslXW3PzdGrMr1iQ1W3On05ot/WwoMLGhzMmGLh8bItfb0F1tg3vfyThOmIy812QcoiYzv2gyXUcnk3ZvMnmfJvNL1Za7Y2yReNpyMNGW9+ttWXDYFt9/bHGptSWm3RZdhSnopkzh5K4pSM5NofRljz5MYbemHf+zsqN8mR3GBXacO2hH1wU7Wu7bcb7RjkLJVA5bTeWG31Sksqfy9fhUjr+cyjlpezK07Hk92Z4zHvbcOmqP6Vt75D7bk6MiuGYqyI8StBcK7lQJ/q4TtMiDygDY7AKxYaCdBtd/B9vLMP4JjPsK9/o4kGniQIO1A4UBDhzMd8B3pwP1FQ40tTggpeTYwxhHKkIcKS51xPoPRy5cdcT8nSOto53omO7E56VOHE1wQr3MiQFnndj80IkTzU50K07jL71pbLCcxuioaWwvmoZ3xbSev5lGkup0gjynI7d8Ot4bp5O8azp2tT1ZxRkvfWeGLHJGN8eZraec2V/jzI93zpwyn0GM0wzOJcxA4cgMAitmEPZ+BuO0XVCf48KDVBd0/+dC3m0Xbja5YCVxxW6qKwf8XTFc40pavitn9rqSXOVKULsrUoNnMtt4JpMdZ5IXM5N7G2YypG4mMuqzuGs0C3X7WVR6zqKpZBbDL87ijqwblXpuHBNuHPF2Qy3RjW1b3Lj+pxt3brpRW+dGrtxs2gxm08FsPiybjX/WbKQuzMa0YTYpfd3xN3Encro744Ldac5yR+U3dxT+diem1h37L+7oG8xBEj4Hi9I5vLk5h8KGOXxXm0vf0XPRnDmXG+Fz+a94LnvOzMXo+1z0tTxwxYPfAj04vcODlRc9cGnxINjAk7JlnuiVeBJW4cnLu57ENHqydfg89tnM41DUPLYfnoekYh6ez+fh2zmPBEUvHEO9MNrixaZLXqTc8+Jwlxcr+88n0nw+j4Lnc7JkPsfOzmf27flIN88n/sd8pql7c93Um6mu3sTFeGNe6k3bDm9uVnpzZbAP22192L3cB4WNPuRf6dFTH/5t8aFmmi/fFvrSO9kXndO+uF/zZX+LLx/V/Ig19cM03g/FTX78+tsPqUo/3F74sVLBnzPT/PHa7U/VJX+Sqv0JafCnUmkBN6wWUOS9gMPrF/Du/AJini0gpXsBOuMC2EwAjRkBrLwaQO9XAeirBXJ6YiDXPQN5HRrIoyeBuHcGcqXPQn6NXcjdJQuxS15I7NuFbFcNImlOECahQQSkBaFyMwilgcHsMwsm1D2YgwHBuJUF43M5mG31wZQqhOA8LoS3TiEke4cQsjGEsKMhPP0nhA/vQtgmWcQ540Vs9V7Et4RFGPy5iKX/LKL21SLqfy0iS2Ux4XaL2eixmDNhPZ65mJpTi5G/uxij5sU0yYeyRTeUALNQVGeFIh0fSnpxKJr7Q+moD6V00BJ22y1h7bwlREQtQXrvEq4/W0K82VIi7ZdSHbKUD8VLmda0FG+/ZbTGL+th1DK8eochrR3GR8sw1vmHMSk6jH3bw3h+Loz4ujCOd4QRPWk5dq7L8Vy5nFs7lyPOLOfEv8sZ9GE5eYPCkZ8Xzvel4TSkhlO6N5yR/4RT8zSc5Akr8PBcwdGwFWhuXMHDqyuY3LaC54MimBcVQUZmBL67I8g6E0FNWwT5/Vei4beSx0tWQvZKxv62kuc1K3nwbSW71SIJcI2kLjaSPsWRnP8rkkb5KDRdo1CJisK+JIqSP6N42hHFMf1o6syi+bkgGsn2aA61RBMnvwrJ+FV4ea4iIGYVln+s4sSFVZg3rmL1yBjSF8aQGhOD+foYHA/FsOZ8DCYPYrj8JYY3mqtZbr4aA4/VXAhfDYdWE9m2mg9ysTy1iuV6cyyFA9dQbLMGv5VreLFhDepX13C8aw1WGnHEBsbhti2ONZfiePAkjomq8TQ6x7NofjwfouJx3hVPXVs8oUMSMHNNYN+FBJQ7E5AoJnI8OpGyhkQ0+ySxcngS7+OSeF6UhO6lJDreJfHZOJncWcmUFScz+0gyR28ns7s1mSXyKeSMS6HOMQWVBSmMKk+h394Uqp6m4KKaSvWQVBrGpZLvlQrhqdjEpjKnIBW94lSSdqVy4nIqL9pSyVFP46VWGkPN0lhin8aBWWkkeKYRGJlGVnYa9jvTOHwnjdimNF6YpKPrkI7rvHQeB6QTkZmO8q50Pl1O58zDdOzq0/nRlk6gdAYX1DOw1cnghGEGcfYZvEzKIDongyf7Mii5nEFuYwYLfvX0yK6lZ6pZuGgt4XlrOfj7WmpPrSXv/lpud60lSS2TfPdMVIIyORmTyeajmYRd7/EXmSz9nMkWxXXYGa5j7qR1TFuxjlNZ6zDcsQ6dpnUcbOvJP9bhq5ZF5rAsYsZmIeOThWxqj+/M4vivLDrcslEMyqZ/TDZ3fsum/GM2Rd+z0VTOIcExh2S3HMb75rAsLIeZ+Tn4XMphbm0Omfq5tDjnYh+YS1tMLtW7c5E6nov7vVwqfuQSrplHrUseiz3zUF6Sx7K0PLw35XH+dB4HK/MY8jyPP4PXw4r1/FW4nsD764l4tZ6UrvU9LMgnwDafpOh8Tt3NZ2ZHPsZ+BRiHFRCdWIBnXgGa2wuYcLyA2sYCrioW0ntoIXKTCvH1KiQ4oZCL+wv5caOQ+ppCOpsK+VtuA8bzNnA9cgN1iRuIPLGBky839LB0A8H6RUisi5iaWER+ThHL/ykioqWIGJmNtNlsRBK3kfzdG9lzaiMLXmzkqNImFlpsYnz0Ju5nbuJl+aaeO34TAcOKaXUqZmlRMXPKivG5UIz7k2I2yZdwTbuE/hNKuB1awqybJUgUStlnWkqGcymFkaX45Jey6WopLZs2k3dnM5nPN5P9fTNJKVtoqt7CqP+20P/nFi7qbsUybCtG8Vv5prQNlYJtWDZuQ33xdlYUb8fHZQfbl+ygMWEHXvk7kK7agdTnHRyTKSPdqoyzL8qQ1JXxsLuMTx47+St0JyFFO9HeuZOISeU9+185nrHlJN0sp7uhnP0d5djN2cWiuF1EHdmFxeNdfDHbzf8BlxWinQ==</binary>
</binaryDataArray>
<binaryDataArray encodedLength="6432">
<cvParam cvRef="MS" accession="MS:1000574" name="zlib compression"/>
<cvParam cvRef="MS" accession="MS:1000515" name="intensity array" value="" unitCvRef="MS" unitAccession="MS:1000131" unitName="number of counts"/>
<cvParam cvRef="MS" accession="MS:1000521" name="32-bit float"/>
<binary>eNoNl4c/0HsfxUVUZIVoSGZWGRWFkN/3fESKmySEBqVQylWR7JkQSTIbREZdkpSRKClEjxTdKK2rooVC0dO/cF7v1znnPXtAARoBvHA/WIr3oqPc9vPLSNfLErcHXGjjynbq75jEDv95NGuLGBncPwpdG3FSjTEkgwNxmDSVI4swJYjfIebWcYziqltZgVUnajSfkmtCAcZsdajwqxv6r62k+7ov8HpSHs9t69gmqUKk9Iojaq8LCcUIUF6LLTk8r6Gcvi7K+S+EPlxvxSHlVdRg1Qv3wC5SfX2bRnkFaNeyCJZYpYfJNhd0a+2jkZTPOLjciPhXJ1FdsCKJXwpH/uII1ptrRP3noulLfwJ72fOCe6MaQe4GeWQRYkk53sPwMo4ih10P2JPESNoU40ERnf144rGR9o80MI/H0bR7ylPIOmVTW8tFClEVoOrgLiTmWpFtjivkD8yjH577if+vY3hnuYo6quoo+Xo/NpXo0MBWQ3Iy30yruFm06m4iClue4XiRIsk1GNN1Zksqh1+yitE+NFr8j/Q0E8EjoE9Hd4vQ3CFp1rhxO94K/caN6Fz2bPwKTo1PYu5wK/5Ty6Wclj/5Sy2D0TIXlN7JQGduP+s9fop18SwnbdlcvNzqRq/KT6BjeQSJZmyD6WQsiy7cSEGxruQTaIg3/GCWQeXQvH4VnZPC1K0bBq2SHbQt6Qh5yCykV5LK5Jcnhaf9QVjaFkk+N1RQpvkWJ8OaISG9gdzkltFC6Ro87gnH29S7rDt7IYkpJMLmqAGZOdtSg9NzzPWchpXKS+BdYcTKDgtQ9rrlhNog2vdECPpzg7C7LoUpOd5m4YqncerNBxTUt6ElQBGlze/ZebF+SPQeQaPyBdxsaEJJXxIW3JSi/N3NUGw7AdPSz5zWhirktPhTLv9CChYsIGWrcDQVTzVPlU2jeyPbqMhdnYx9+NEznoMbWnYk9+sy/Tc1BaLZx/Cg9B5zatYkbr0rKVi3kZh2B3T3raKfJhvJLD2ensnHYCLtK8qDN+JsyN9U6SJNSftmI9PYlN7BmBryktFVlkp5x8RJYfUlBMy9joMHeWlnrj2sPtTCedKUepwkaOHtJHbey5I2/FQiCYVA2rkslsqyJWmo7hfCbUagWS1FW6IcSVcolSk7rKCG4Ei66xyNwjBxeuudih7fzRBcrkuyzjchdCyRMrTM8DrkBCplMyk4+QyV2EWSI1OnK0rnIDqPl7brZ5P+xkjkPNVD2jxZ/GNYDlGrLTR2KZI1NMST0hQvjPMfoKRDq8Db40P+tcVwi23Dt8vRkFxaSFt6XiE+MJV+zfgJt7MSlGVghW0227Eg9AzK9RjpjHfid78w/X3VjnwOn6QWMTGYPTamjkZFsjBVIt8UI9qRe56s7aXAVx+BNmsXmmK+GVaJ85DoHkuCFmGUPtCGfY6NeKGmzIzuLaapLSdZxMJUTL8hR+WHn7IwyZtwL5mLYpEs8jEwxoO4u9y0Al5qM99ItpeCqUsjFQcyqtBWEI6WMjPmoi9OXz8PsIQ9q2iaVxdKsmwpyPwsBfhzJLbjGzsMMXL2rsTzYjv2KscPoVr/g2ysECbyRehSVAXOfupFa2g6thrqUm9VAPcrzZcmg/uZp+sTTLuehdC9MeB/YUjZ5aHQbuAnxRwhqEkFUW7oD5xpr6YlXRm0XD4NMG5D+eUsnBMvg8XJEsxprcDoOSsceZ3NvLPLYGUtg6jn1oj99yDcNGypdvs6uiQbgBdvavEwIhUX3P/HKS2VI1cFewr5/RZOOw9jyZRmTKro0wFfTdgfMKWvr1fQZMEV3A7VpVVH7pJHqQNxAqrMf20Txo/qU+am1RTSNZs0BtxRd20IYmqaTHEdP0rPCaB8ezEsA5rxaLkt3byhSab9F5iZZxv2XjXFmIsuaWYsI1GzGObx6TSqWvjxd9VrCrSZQR1Bf3i3yYP+eCyU9gL7Wl0w7u2F3so8+qb5CaNZ/pRe545AgWn41y2BWs0VqCgnjh6mxkPxkx5Oe1fhR7YDRorKUJYZS0z4OPQChHF2mNg0u276q/E27FalQ19tDDUXBtDlw08fE57jYM5bnEt3IwHxf+GxjiP/YgO8jVpI+/LNEZNkDBW1p9yWnASc3HWRBbqpISo3nTp+1pPHyBGa2VaFuSmZsNYuhPw/fNhx9Csyx8ToCd9W0r92hj5eaSHBb1Ik9WoV5YtfhcKREqjs1yPrejeYNC2kYqN8mPsMUJfhCN1U4VtzYfdpGqtJMS+sqafOuTPMd/g50+C/ejCYWYuYB0PM4E4jJp4l0o8iC/rWuA5O845i4JweS4sfYTEGhpTcXoaptsNo2h2OZ9NFKcP7OByyq8GJpOJQNS995x1EULg+uWn0M97nkdDSKMRat06UZNtQVXsU/TabTjX6kqRfPMCEfVfS3cQ+XG0aR4FuCFYm2VH5FXUa3OFLi7uH8VXoFXaHKtOLkutsSPg/mjUySN9nvaH/tUniwoUTGOzNQk6JIfVDgSJvi9OrWGMEpfLQ+upD8FSPho18A7QTk+EUbEjNDrdQ6J9J72PEkZikyua1C8AmfJTbJ+lOK3wTKa4rA3rPEvFoCYhnTAXjne40YWeP34qVWBPqTi+Ovce0+2JspPQt+NLCYXL2HjNNukLVDx9CYdZycrofTYOR/eAORFF0Zy8sBu8wq5VLoOg+hL/tD5PS8i9YO9CJMDkDkjwTTN9aM5B3MpgSsmaR/t6X+Lo6mhzb59OW9gEs7OuG14QI6tREyH6JA+qbDKHAX49UzUfsw4MM6AhYUv8qBSpIiYBfzwQu7zrLnVvegqFzM8n/9hwymZGK29121PKoEQb7TmGRsQLZOv7GdCVl+rfQlooneCkufQlptVrTr9+RtNXxDgrChs0CXCIhO1SMWmtdap6qjM5DiRhVq0Dy8BHa8U8ClDo0IfOrBY47slhkVwU7XZsJGR9Lmvboldn27cqU9akDVm+W0JaBU1RcsxW9J6yQN8cKmQIetLeyn52xPYye3WJ4yjuEq9fUMOOtPRq0klGnlIPQFXcBCQWyuilGZqLHSbU0Bf7cGrrxZxN7PtdimVo57F52sJrszSS0Rwj/yATSRZvz8D+iBd1WGfJM30+z3TXh+/Aji3zmSbMNH0KtIwKvtv0PG7Juwun3HfrvkSjxDVWzIa0ptEPRltJv89L445V0fLYZ22W5j1ynx9JPHwcK81xMLxNBo6fS0Jxrhza1eTTxIQONW1wgMzWbfY8UJ6nG69g+pEYBbRcgqjKPJq8lUNj+OFKSfM927l9BRjmBf/opnLiFRvS4chkFzDKBeKU9ZssuILfo+VSu+QOPU9LQdN+SxtucILe6FNMDj2PH+Vy4+yijfNiTtJ9Jc44B8fTZTRiXtd5Aei9H91x4SNRzOfH4XMAjsdmUpdwJcQ9hquifQof9HGjKx0b0LVKlQWN72if0h4dMPrp3UhZ+hwRRdG8XOvZfRaXkCdjcb2CK0bKIWjrG7umPwWPjPOSmZZP6gn8gaSNJPAtEkFlhSUJUjtVHNuAGnzVMuhuR7lSCVKNJaNr8ZM6CIubJES+hZy5D3by1tK1ZiJ6pTKX49QZ0S9ucu3NBl25+5EFpzDU0z5hA7NIjMKgfQPBMJeqyu4YRYVPqGJuFsVktKJlRQG94DaC0VJAqT+bTLQ0JCtR8yTocdSl/JJoW+GZgjrAq5d36m4w009HtI42gz+0wr9rNYvfEk0aIA2oDlejUlHPQPrGFNlzSoYkgKcwvfYrZl2UwUjzKNX2UJ8M9O2ms5DyXNipGkWLyLMnvKT69iqMimbOo1FChY3GmOPXNjsu99QVW1U0IS1bH1vW/UPCrk3HtjhTIe47++S1A5nOS2c/yRvZznQRFyWqyzo/lf75vNuZ/N8A3zwe42DedTa3sR2FiMc5J8tDcXc04GDeK0DhtQoczdNxmomB9OK22j4RdVQN8jatwe0EhJNW/46ByKY7VxyL1fBOi313E6ZZkRF77xLqj0thntoSmxmmS/k9NUkk0p6E0P/r4YDqJ+iXCbc1Trv2+Ds3/cR2Prb7ic/d5eNZNR2beAcrZqcvUAppQfncDLu77zm7+JYg5pTeACF1qW2dGy/b+QO2GMqQMZ4I3/jp+TkQwl7XKVLTnB3PAPNzy/JcFtWrAvz2BLDW+Utm1OBbsKgF/7Q/Qs/QD6f/pWNNM5Phfwb7JeJahcQbti0zIq9YCode0SCVrDW3IiacN7kshEqNBIuVn2NNMAeptlEaP7lIm8qUTn2zuIz72IZMeV6X+aUrIf+HNHLRHsG6HFFm0/o25W0Vpgc5LxLf0Y0jRjdp332eH2xRpYukdSKWU47uHJRbac6S7J5K+kiCaCwRJ0EwRSmud0KnBT30rrNjKVHWyvX8X0drmzOjqFna43Rx7WTjd59NgpxtXIyjuKMV4RnJWe+dRj7Q8Xe34yZY9UqVDHRHE6ypOggLj7OxnW0QVByBfOpTtNOtgTUGdpHmvGhsa/mjBDlk8b01hRnPnU7RWBNXrryD1vkqsmHzPDthbsEuqfDT1shGJjlyGfEsSq4pIx6c5q6kpV53SlUHvi1URt7EINe7HkGfSizQraSp6sgAV1tPIgL+Sbl67SoP9z5ByhaD7cw2FHLuB/pN2bMMDdzIxWk6PoqVIyCkbTCGIyVzaDzd2B/zZUylsuxZ6vmhQudB5uDnUMHIxAF1+h8MPPuPU1WAut+EEdZr8wk6x02jROoTeS5sRLxiD8F5ZxB58D80ZwWgsTWeG0hnslaUrCd9aSguiTnCRlVLcphuXSeTYIkpS2gqfvA9MYvcSyGuvouuvd2F6XhFebZ/JDHp1KKR1CrrG25E0WY/iwUQyC87C83EOZ73+QbGwF/IsilhLXz3jXRrCii0sabMBL3LOSJJipAVZWS6F3vke+KtXIKuklOLkFamvJoLumI/DfDgBhbuEoNVozip5CnBYLoI+PxGA8ywtOlPax/ZqT6dNnnkofXaHdTVEUGvFMItvqMXwjOVIlAhBvp8HhbjwoaZjHN3qPrC1rodCTRO2uA2wLRWfGJ1Q4IqyhJjA4TrcspGgZ+lltEVODCNrijA6ps7ebTrOveGdSloL5tGBqGV4L7AXS/7aRlWyruB3EydvnSn03c8ZBhX8RCoypL+mEWVJXtTEJ0RrfpyD+opfsAtNZb1bplPSLA7h/FdgX8ODi49nkraxPFXrlbJVHdYUpGmGoHsriVdaEFd+SUNU4QbZkx8e1PORm9spXHNdRFF1Pnh4bC3W88WiciADfIXvzDaVarD81buY6yERdLe6s/tZu3HovhAcN73Hp9Nh2PPmCnYLF6DOtZOLe6aAwW+nMDyxBG0/zGCv3wW7dHfyXrGQhGUWUIl7CqtvuoUlsR8wPeUCtAtUoTNwDZt3LkZkVzIb9Gb04E4R+kb92PvbgRDLtOHWyemAC5zLZnFq0FdMxheHP/69Zj2O+ymjZqEJevwDyEl+Gh3YZwq5CzEQ9toPh9OLoL5HmPmJbcZ/dc9w8VAZhqNGUPF0KhlNpGBxwGbkx2ticu9sti18Iyfr9gXzP4xzZT/TmHRPIlzjz2KzqC/ixjJxonItu+T8i/2ltQmab+o4JYEulL3bhWDdPKxJdsccpWD8azCKmkxnXNuZxPznPADPuy6sNZ2PwYRU8C+KhV50Bk69tkJWxQPm9rQK4rPfsAFOlcRiFuP8g4/cU9N7NCzeB5nEvRDblwBrSS+EDX5kzibzGb+2GXlIPOMUf9RBLvMaWzNbCiNVJpyXjhzCqitY5cvVzLcilZkxFdT4trFwbWNURasynjRPdARJsbIIAYh3JDNr+zikD80g1/3l7O4VJXrt+JJ1S9SzkZPenE1YAqz+M0FIqD0qbzzB97Nr0esvTTzfw/FdLoiNCTK81Pkbb99Y4ufbe5yyeQ8LKXTG2tdHWUpKPrPsbGb2C7TorQzR4lsxrObhHc7jVgoLlX6FBW/S2X7zAe6j7knGa3KRue0v42LkLVDdxc/unilhg2olXFniFHxVuweVm++xO1sXVfLJUNVp5xaZPGdnnZJgbGoOp3oOcZkV7PFf7+D48jebZyACw4QLELSKYNuOaHAzi9aypWetcKh4CXpXSUD5EB8+LL/BBjeHQO1xLVqTHKG2+BWzkldGSsw5fHnoy0JEZeARmcaM3u6G88opTE16PtomH3Kzi2JhPjSb25ilj/nS61D99RG+Rv1iKZPN7LOII6TL98NbZ5x76H2Xu/8xBt2eqniYbM5+Zd1i/QY8OLnxIvqXjMAqfAJs2ygaUpKQUhgOi7hwRPdkspmKHSi4+ZvpVtZyR73y2XodK/g27MHTswJotqtiN0squcf5l9CrloKHn6ZhS0kHfNrdmaeWLWvgTed2enUxp7v9rMJtDxzmdrOKQjVo9i1mtyULcHf7VPxQH+P+Dzy+Buc=</binary>
</binaryDataArray>
</binaryDataArrayList>
</spectrum>
<spectrum index="10" id="scan=11" defaultArrayLength="70">
<cvParam cvRef="MS" accession="MS:1000130" name="positive scan"/>
<cvParam cvRef="MS" accession="MS:1000580" name="MSn spectrum"/>
<cvParam cvRef="MS" accession="MS:1000127" name="centroid spectrum"/>
<cvParam cvRef="MS" accession="MS:1000285" name="total ion current" value="81090.57108688"/>
<cvParam cvRef="MS" accession="MS:1000504" name="base peak m/z" value="373.05297852" unitCvRef="MS" unitAccession="MS:1000040" unitName="m/z"/>
<cvParam cvRef="MS" accession="MS:1000505" name="base peak intensity" value="4481.71093750" unitCvRef="MS" unitAccession="MS:1000131" unitName="number of counts"/>
<cvParam cvRef="MS" accession="MS:1000511" name="ms level" value="2"/>
<cvParam cvRef="MS" accession="MS:1000527" name="highest observed m/z" value="784.89019775" unitCvRef="MS" unitAccession="MS:1000040" unitName="m/z"/>
<cvParam cvRef="MS" accession="MS:1000528" name="lowest observed m/z" value="229.09666443" unitCvRef="MS" unitAccession="MS:1000040" unitName="m/z"/>
<scanList count="1">
<cvParam cvRef="MS" accession="MS:1000795" name="no combination"/>
<scan instrumentConfigurationRef="instrument">
<cvParam cvRef="MS" accession="MS:1000016" name="scan start time" value="0.1851" unitCvRef="UO" unitAccession="UO:0000031" unitName="minute"/>
</scan>
</scanList>
<precursorList count="1">
<precursor spectrumRef="scan=10">
<selectedIonList count="1">
<selectedIon>
<cvParam cvRef="MS" accession="MS:1000744" name="selected ion m/z" value="490.577" unitCvRef="MS" unitAccession="MS:1000040" unitName="m/z"/>
<cvParam cvRef="MS" accession="MS:1001141" name="intensity of precursor ion" value="33964.78125"/>
</selectedIon>
</selectedIonList>
<activation>
<cvParam cvRef="MS" accession="MS:1000433" name="low-energy collision-induced dissociation"/>
</activation>
</precursor>
</precursorList>
<binaryDataArrayList count="2">
<binaryDataArray encodedLength="388">
<cvParam cvRef="MS" accession="MS:1000574" name="zlib compression"/>
<cvParam cvRef="MS" accession="MS:1000514" name="m/z array" value="" unitCvRef="MS" unitAccession="MS:1000040" unitName="m/z"/>
<cvParam cvRef="MS" accession="MS:1000521" name="32-bit float"/>
<binary>eNoBGAHn/r8YZUOH66RDSGOmQzxZqkOG1a1DuyqyQx+HtENDWblDEPC5Q8iGukNr7r1DRjzAQwSGwUNfhcJD9urDQ0/1xUN+icdD4fDIQ0rzykNvp81DjwXPQ6vq0EPXW9FDCrTRQ2SV0kPVatNDqinUQ81x1UP+H9dDJ3TYQ7VL2kNIktpDc/PdQ+dq3kO3695D137fQ8jR4EPjH+JDwubiQyB25UMrU+ZDTw7pQ7pk6kMW6OpDOWDrQ4P760MOXuxDEAbtQz4S7kOiBPFD9rfxQ3nY8kNdH/RDy4b0Q7/f9EPEufVDjh/3Q77A90OlpPhDE9v8Q6OX/UNj0f1DPlH+Q1rCA0SaWQdEqJUKRH0KG0Q6SCJETLo5RPk4RET5OY/j</binary>
</binaryDataArray>
<binaryDataArray encodedLength="388">
<cvParam cvRef="MS" accession="MS:1000574" name="zlib compression"/>
<cvParam cvRef="MS" accession="MS:1000515" name="intensity array" value="" unitCvRef="MS" unitAccession="MS:1000131" unitName="number of counts"/>
<cvParam cvRef="MS" accession="MS:1000521" name="32-bit float"/>
<binary>eNoBGAHn/h6/qUPWTAhFBtXoQzeqlENH771DMmhWRFeAvEPjMNlEfg0PRLANjEVHfZtEDbCWRKMLmETWwnhELF6MRNFl9EM8mJtELfQYRYIH2USkczpECErPREmmmEOk+XdEuuk8Q5pDCEXgZpND7PeZQxzeS0X3fwRFceuFRHuoqESs70dEKd5wRczNqEMgjXJEjaNIQzXy4ETwGF9F8mqMRBMffkS3/pNEJvELRW8JDESbYbBE9bZRRUTFwkTMJ11ESzfUQzVeNUWOWIRDA927ROUTZ0TaUHNEXpmMRLfsKETIBFlDxmadRLKkgETvG9hDis2ERDkeJ0R1bsxCBeKKQ3acUUQZmjRCqV7/Q1Ux+UPEpOtEt5QWRPetDENcW31D</binary>
</binaryDataArray>
</binaryDataArrayList>
</spectrum>
<spectrum index="11" id="scan=12" defaultArrayLength="17">
<cvParam cvRef="MS" accession="MS:1000130" name="positive scan"/>
<cvParam cvRef="MS" accession="MS:1000580" name="MSn spectrum"/>
<cvParam cvRef="MS" accession="MS:1000127" name="centroid spectrum"/>
<cvParam cvRef="MS" accession="MS:1000285" name="total ion current" value="16074.61264420"/>
<cvParam cvRef="MS" accession="MS:1000504" name="base peak m/z" value="737.72485352" unitCvRef="MS" unitAccession="MS:1000040" unitName="m/z"/>
<cvParam cvRef="MS" accession="MS:1000505" name="base peak intensity" value="2433.37133789" unitCvRef="MS" unitAccession="MS:1000131" unitName="number of counts"/>
<cvParam cvRef="MS" accession="MS:1000511" name="ms level" value="2"/>
<cvParam cvRef="MS" accession="MS:1000527" name="highest observed m/z" value="1098.37841797" unitCvRef="MS" unitAccession="MS:1000040" unitName="m/z"/>
<cvParam cvRef="MS" accession="MS:1000528" name="lowest observed m/z" value="664.30987549" unitCvRef="MS" unitAccession="MS:1000040" unitName="m/z"/>
<scanList count="1">
<cvParam cvRef="MS" accession="MS:1000795" name="no combination"/>
<scan instrumentConfigurationRef="instrument">
<cvParam cvRef="MS" accession="MS:1000016" name="scan start time" value="0.200383" unitCvRef="UO" unitAccession="UO:0000031" unitName="minute"/>
</scan>
</scanList>
<precursorList count="1">
<precursor spectrumRef="scan=10">
<selectedIonList count="1">
<selectedIon>
<cvParam cvRef="MS" accession="MS:1000744" name="selected ion m/z" value="789.122" unitCvRef="MS" unitAccession="MS:1000040" unitName="m/z"/>
<cvParam cvRef="MS" accession="MS:1001141" name="intensity of precursor ion" value="7184.5712890625"/>
</selectedIon>
</selectedIonList>
<activation>
<cvParam cvRef="MS" accession="MS:1000433" name="low-energy collision-induced dissociation"/>
</activation>
</precursor>
</precursorList>
<binaryDataArrayList count="2">
<binaryDataArray encodedLength="104">
<cvParam cvRef="MS" accession="MS:1000574" name="zlib compression"/>
<cvParam cvRef="MS" accession="MS:1000514" name="m/z array" value="" unitCvRef="MS" unitAccession="MS:1000040" unitName="m/z"/>
<cvParam cvRef="MS" accession="MS:1000521" name="32-bit float"/>
<binary>eNq7Kqzm8qtR3SVxm7rL80Ytl9tKhi6lTYYuwrcNXdycTF1Wa5q7rG8yd0nJs3Ap1rRySX9m7bL7uIuL8UlXl6uRHi4yPp0uAHluGYA=</binary>
</binaryDataArray>
<binaryDataArray encodedLength="108">
<cvParam cvRef="MS" accession="MS:1000574" name="zlib compression"/>
<cvParam cvRef="MS" accession="MS:1000515" name="intensity array" value="" unitCvRef="MS" unitAccession="MS:1000131" unitName="number of counts"/>
<cvParam cvRef="MS" accession="MS:1000521" name="32-bit float"/>
<binary>eNoBRAC7/y/eOkSMB9JDBePzRGjh2kO72ANEi6yTRC7bnkTQ1ZVDKl9LRC1DHkTxFRhFz3XCRBkfREKGLWBELJDIQw3aM0QNItlEFdwcJg==</binary>
</binaryDataArray>
</binaryDataArrayList>
</spectrum>
<spectrum index="12" id="scan=13" defaultArrayLength="1501">
<cvParam cvRef="MS" accession="MS:1000130" name="positive scan"/>
<cvParam cvRef="MS" accession="MS:1000579" name="MS1 spectrum"/>
<cvParam cvRef="MS" accession="MS:1000127" name="centroid spectrum"/>
<cvParam cvRef="MS" accession="MS:1000285" name="total ion current" value="11773215.62335205"/>
<cvParam cvRef="MS" accession="MS:1000504" name="base peak m/z" value="639.76928711" unitCvRef="MS" unitAccession="MS:1000040" unitName="m/z"/>
<cvParam cvRef="MS" accession="MS:1000505" name="base peak intensity" value="41891.67187500" unitCvRef="MS" unitAccession="MS:1000131" unitName="number of counts"/>
<cvParam cvRef="MS" accession="MS:1000511" name="ms level" value="1"/>
<cvParam cvRef="MS" accession="MS:1000527" name="highest observed m/z" value="1296.53906250" unitCvRef="MS" unitAccession="MS:1000040" unitName="m/z"/>
<cvParam cvRef="MS" accession="MS:1000528" name="lowest observed m/z" value="400.02526855" unitCvRef="MS" unitAccession="MS:1000040" unitName="m/z"/>
<scanList count="1">
<cvParam cvRef="MS" accession="MS:1000795" name="no combination"/>
<scan instrumentConfigurationRef="instrument">
<cvParam cvRef="MS" accession="MS:1000016" name="scan start time" value="0.215467" unitCvRef="UO" unitAccession="UO:0000031" unitName="minute"/>
</scan>
</scanList>
<binaryDataArrayList count="2">
<binaryDataArray encodedLength="6992">
<cvParam cvRef="MS" accession="MS:1000574" name="zlib compression"/>
<cvParam cvRef="MS" accession="MS:1000514" name="m/z array" value="" unitCvRef="MS" unitAccession="MS:1000040" unitName="m/z"/>
<cvParam cvRef="MS" accession="MS:1000521" name="32-bit float"/>
<binary>eNoNl3lYCNj7xZNKK5VKkgpJhJIUlcj9lBKVEm1SSdKmkkqb9l0qlT0hy/gaY52hscTgZ2xjqZCE7FtEkii//rjPPed9/7rPPfc951r3vyLyC66ICY+vCEeLf8V/lX3r2L/ipMJVEaJ/VYxIuiriT1wV+urXRFjeNaHw65pw0rguBhRcF5EHrovy3usi2fiGWBhxQ5QeuiFs62+IdUo3xbScm0Jyz02x9sNNcVX3P3Ftx38i5J//RFLHf+KI7i0hm3RLjN15S7S+uyW2Od0WcTW3xcFPt8UXvTtCJN4RGw/dEW69d8R2o7viRPxdseT4XbG9+66YZVYvnv5WL+Z+qxfGGg3i2uwGUbSvQUTWN4hVUo3i9fRGYZvQKIIvNooNOveExox74rf0eyKp7p7Y1+++0HG4L9JK7wvfo/dFl/QDcTjtgVh/9YHYJ9kkdFObhMWZJvGuo0l8m/1Q5EY/FJ71D4WvYrPoiGoWEXuaRfh/zaKtuw/rPxIboh+J8L2PRGnbI3FhdIuwcW4RvVktIrinRcjMeyxskx4Lx5rH4q3cE5Fi9UQkpD8RTwOeip0Hn4rr7U/F7cxW8bS9VeToPxMZYc/E6fJnYqTCc5Ex+bkwW/Fc/C/7uaiSeiGm274QQbkvhOmZF2JJ/5fimPVLkbH2pVhy7qVY9vGlsDZ7Jcp9XgnZwlei5NIrkWbyWphFvBaDbrwWVj2vxddZb0Rk5RtR2/FGtFi8Fedj3or/O/hWJH98K1B/J0ZnvBPWH9+JJXbvhX7Oe3G4473YYfZBZCV9EP67P4h9TR/EwLw28eNomyjubRPBmR9F7cWPwlvnk+gO/STiKz+Jyz8/CVzaxdzEdqHU1C6sFT4LCcPPwvGPz2JK72fhNeGLcCn4Ij5++yLQ6xCtiR3i0IcO8Troq2hN/irOHfsqquQ6RZ1Np9ge3ik0TnWKw186xWjVb2Ik34RZ4jdxsvObUBrTJUrCusS8nV1iyvMuYTXwu1C2+S4Gbv4uPh/+LjR/fRdmJt1i06lu4f+9W7RE/BCHNvwQzqo/Rff0n8Ir+6f4df2n2KDUI7Lse8SGNT1i6+89QrGnR4TY9YrYlF4R+qJXXNb6JQzTfomOo7/E+45fYudoCcbNkGBxlARxORKsOiWBarMEG75IoDigH2cm9cOEfvyK60fN5n5M3d8Pm9P9aFSWJNNckhokubRGEuVySX67IsmfrySR6JCkRLs/TW79kQjvT1t6f1xq+2PQ2x+fYVKoGUshaS9FWaoU0hVSPLorRdATKaJVpVHXl2bqNGm+2kvTlCbNwVJpxtdKk39bmoIX0hyVluGKpQzhLjL0JMngWy6DySkZhryVwVVmAEoTBjDUZwBS0QNozx9Az/EBONcNYL+CLHN1ZFGYJ4tihSzdf8li2CBL009ZzA3k+N1OjspUOX6WypF2QI5lZ+W4/1yO9h45LoyQJ9JSniIXeZ5HyjOnQJ6Kv+WxfCrPWGkFhKUCWasV0Mjvw7sVMKxTwLVJAYevCpwxV2S0iyLnEhVxy1bE8g9F1O4oEvJOkS5FJXomKpHpoESGhxJzEpQw2arEiVolyr4qYS8/kEDTgaSFDkSvYCDP/hhI8a2B1HwdyGmDQbxjEB/dB6FfOQj/Q4OoPTOIlJ5BmKopkzVeGa2ZymivUWZVlTJPjysztU4ZzwfKVHYqs11Nhf8br8JJVGgLVCG1QgWJahUMa1UoblfBTV2VT9qqLHJQ5ZyrKgYJqihWqVJxVRW5VlXO/1Bl49DB6NgPZp/fYMyjBzN2z2C0zw2mvGEwUv3UOGGoxlY7NUYFqKFZqcb9/WrQqMY/bWrISKpzbLo641epc3a7OpJn1LFpUMdJUgNJXQ2qbTSoW6DBkRgN5Cs0GHNag7iHGjR+0yBfbwgl1kO4VzGEjaeGYPB0CKqSmuxy1WRplCa3/tDE5Y4mQT2a1GsNRXXWUByihyKRPJTOW0Ppltdik4kWS7y1qI/WIv6YFk6XtQjo0sJHdRj3rIfR4j+MlMRh9N8wjOgjw9h8ZRgOT4eh1zmMyEHapCzQpneFNrHp2mTXaCNTp82EH9rc1B7OF/PhPFg8nLMxw1lZOJzrZ4aT2DqcK9+HYyqrQ6yZDsNcdegs16HunA5/PNCh6J0O++V00THS5fIiXU4U6nLtkC4lt3Wxbtfl8SQ9MmbocX6VHvdL9HhxSo8tLXrY/tBjpuoIooxGkGg3Am/vEYyPG8HsnSOY+u8IjneNQHnYSGKtRqLhMZL6+JG07h2J492R1L0cyfDekeirjCLKfBQSc0exp3gU/+7vww9H4dw5ihgVfYLH6hNjqc/bBfpMTdRnZbk+s47o0/+SPmve6SPxUx9Pq9FUeY8mKGY0M0tGY31gNCfPjOblg9GYvhkNqgZ9mjTA0MmAvBQDWvcYYH/SgPYXBhwYPIbaSWOomj2G415jeFk0BokLY1jYOIaWL2O4pWyI5RhDltkZ0hNkSGyyIb0bDak7Y8inB4a87DTki8lYmr3GorpqLC15Y/E9OpasB2M5LDmOXerj8LEexzaPcUysHdc3S8aR+XEcZtJGPNExYu8sI7R8jfgz2wjdKiN8zxhR89iILe1GyCqNp9NoPMc9xnM+YjwTj45H/up4Gr+MZ6P0BLZoTeBR5AR6Sydw+o8JzG6cwOLnE1AbOpGiORP5M2UiEpsmsqV2IvUNE9HpmkiBijFPJhuzwt4Ys0BjCkuNqTtlzKcXxpj/MqZtigldi02wijFhXYEJF06ZsPqiCf6tJtTKTkJ5wiS6XCZRFzCJWUmTaKychP7ZSUxsnYS3gikRRqZozTLl4jJTdDNMMd1pitPvpiy8bcqN16akd5uiOWky5UzGasNkgk9NprhhMrFvJvOXoRny080o8TTjbbIZLTVmSN0040t3X119CvuZwuHAKWxKnELs7ilcOzUFxetTqHvY15My5/QUcw4tNOdRhjmzN5jzab85yy6ZU91qjoOkBdmGFlx1tsDG24KbZRbk7LXg2AkLdjVaUPTagg6zqWS5T6U7eip5aVOJujGVS21T6dKexln7aRwLmMah6Gl0bZ1G2ZFpeP87jU0vpuGgYcnMEZbs87UkOdaSvMI+Xm/JnceW5GpakWFoRayLFX6rrKjJtqJlhxV7/rLqe5dW6Py0wkHTmhUu1phkWiNRZI3kOWu6f1pjOno6ve7TmRQ8Hd/M6Zz+ezot16dz9/N0tORtcB5nQ4ujDX/62dAZa4N5lQ2652y40mJD7S8bjo6ZwVL3GfxXOIPjB2dwun4GCV9mMFdlJlnGM4mdOZNPYTPx+30moc0zkWqbScNYW9Z42LIp0pb7R22RvGLL/Pe2tEvPQmr4LH6azSJ84Sy8Ymexd/cs2mtn4dk6i2YJQcNggex4wX4bQaeXYGSW4G2VIO+yIP+ZILwf2KrDhYlQYwf+YWCYCns3QNARiFSy442lHQOx48dCO9xW2/G4zI7yvXZE3rYj+IMdzf3tkRxmz0Aje97PtcfZz57gUnv8auy5c7avd92euA57bJVmc8d0NsHzZ3M7ejZDTsymoH02zfoO1Jg5gK8DgWscOLXDAd9aB1qvOSDTz5EgHUeypjiS6edIR7IjrQcdMbjmyJ2njlz+6sgZ9Tk0GM/Bc8UcIhLmYLB/DnG1c1BrmYPm9zkoajlR7uzE21AnHDKdGLDbCdeTTvx2y4md3/uw3lxeW8wl1m4uF1PmMmXzXCaemss/DXP59HkuzvLzSLSdR4nHPDqq5/H2xjy+t80jQsWZ4WOdicOZLZ7OrI5zprDImXGHnFl325kbH5xRkHFBbbgLDTYuNHq6cDXVhQfrXTD8nwtRj12Y3enCJQlX2jVc8XNw5XqMK157Xamsd6Wz05W0wfPRtp5PVeB8qtfMp+23+QTenM+DV/O52T0fLUM3Rtq7keXrhmWkW5+HuKH9jxtdHW4ka7lzxNqdNhd3FoW4MyrDHbtD7hjfcMfomzvjBy2gxXkB9ekLyKhfwEgpD7QtPEh19SAn1APJdA+yjnlw9LoH/d94sGnsQkYtXUh0/kIM/lpIaNNCTF8vRKb/IuYMWYTfpEV9+WIRxQcXMe38Ij4/X0SJpCe+QzzRmeBJjr0nJcs9eZTvSe8lT97Ue0K7J56SXiwf4oWWsRcXnL04GOFFeK4XqTu8eNXsxf12LyTkveke5Y37FG/sXbzpiPamebM3Cee8+zTgTZ2yD3pmPmTZ+hC23AezRB8uVvhQc9mHPTq++Jn5Eh7jy8zdvow/7cv+Rl8SOnwZoLwYbYPFxDsupnXNYn5uX8zy3xeT93Ix7xT8ODTTD7t5flgm9uHTfix/68fdDj+05ZdgariE6jlLcFq6hI41S8ioWMLzE0u48WAJUu1LWCzhzzYdfzQs/Yld5I9Mvj8xe/2ZddOfBU/8kf3hz16FAD4ZBlAkArgWEkBzdAAXigO4uC+Avy4FYPwwgANdAUzTCaTLMBBjx0DWBwXSlhqIRm0gRxoD0XwRSIf0UnaNXdrnW0sxC1tKQ95S8ncuReLaUqY8WYpR51KejQ7iilMQZ9KDaN4dRNj5IH5vDGKP5jKSzZeRErKMfmuXcfp/y4j/exlqr5aRIxfMDKtg9jkFMzo0mFXpwQw/EIzMpWAWvgomvzsY22HLcTJezpTly/syznLi6pZz8f5yBnxbzqd5IQwLDeHp2hA89oaw/FQI7v+F0PMuhKtyK5A1WEHLnBU0L19BSOEKVE+sQKJtBY5qoZhPCEXDOZTyZaH8zA5l79ZQ/r4Yyrb+YbyTC+Pu1DAGuIWxKiGMeyVhDPo9jJLLYcQ9CyPnYxgeA8P5MDwcNZdwLkaH01sRjsmBcIbfCedRWziXZSP4rhWB+sQIKgMj8EmK4PjhCKxrI/h4N4JLSpFs14ukOCqSH2mRnKyK5M8bkZi9jsRuxEpcHFbS472Sp6tWopm9knENK9H4vJIzklFMNozinn0UoT5RWGREkXI5ivbWKC59j+LFkGhuzIime0E03yKiObU3GtN70SgPiEF3QgyjbWJoDIxBMiWGzo0xiDMx/LgSw8f3MTSorGL27FU8CVjFm9Wr6KxahcupVVg1rOLjwFjKpsViEhXL1IpY6n6PJetiLGN7Yjmlspp059UM9FqNfupqdE+upuLuar4/XI1sz2oitOIwNonDLj4Oibw4Pu+P49CZON52xZGiGE+GbTxyAfE0lMSj+Fs826QTeDA0oW9uJhDgloB3cALpGQm4/pGA79sEotXWIDFtDZnBa9h6cA1pV9ew480adGUTaTBMpC0uEf/SRN4fSIR/EtnflMidzkSKFJPQNEziybIkdsck8WVzEvNuJhHVloSGVnJf9kxGYXYyx/2TsU5PJnR7Mopnk/F6kczzfikMGJWC2eIUTFenYFyWwrgbKVwxTyVifip3ElPRW5fKr+OpyH1JZZP+Wq6ItUwNWMvd9Wv7ctlacs6vZcSbtXQrp/FTPQ1XkzQOLE7jTmgazhvT0NqVxuUTaZw538dvpfH6WRpF7Wmclk8nUSudynHpaNikE+SZjsfqdMzXpXN2Vzqxx/rqV9IpeZTOz850zstlsGBkBo0mGUTZZvArPgPlrAyqqzK4figDk6YMEl9m8Kg9A7UBmRzUyGTkiEySLTKJEploBmZiFp/J8axMTIoz8dmdicy5TMIbM1n7LZOr8lnIa2dhpp+F66QsNKyzuB2YxZzoLBrTs7ApyMK/Mosxx7M4ejkLg4dZpL3NIv97FqUDsxlvlU2NYzZePtn4hWUTtSab54XZHD+QzeY/s9G7kU3Bx2z+TyKH4/I5VGnmUDsqh5ppOfwIzCExOgfvwhxOlueQeSSHXX/nMO56DtZPc1D9nsPhgbl06OdiNi+XVPdcDvrnsiQsF/X4XCrW5qK0PZeqK7ls+JCL+7dcIobmIWmch7JNHkWuebxbnod9dB6tBXnc2pTHy7/zaL6Zx4WmPLa8zmOhcj465vmkkc8/bvn4+ubjtiIfcvOxXZfP+3P5HL6VT/WzfEK785nav4DXSgWM0S4gx6KAZFFAd0gBJXEFNJcVEFlTwJRjBbysLyDkeQFNnwow7y7gg3QhTaqFuBkWMtWmsM9PC7H0KWRTciFJJYXYVxei+lchlfcK8XlYSHJHIXkSRXRrFLFOrwhz4yIOzy/q8/ciklcXcaOoiK27irB5VURWZxHXVddx0GId7a7reB25DpON66g5vA7ni+vYIlPMAp1iDA2LCbIqJtS5mKqYYlbmFLPrQDFuZ4tZf6eY7a+Lsekspm7oegIN13PVc33f2daTkLOe4m3r2XZgPSGH1zP8zHq4tR7L++vZLF2Cs3oJt4xL+jJ+CZ/9S3CILGFIagklJSVEbinh4OES6htLOPymhNODSpEYVYr+9FI+LSwlaU0p7htLyasqZcGxUjz+LeWyZBlDVMo4PryMPePK6JhZRq9rGQqryzBcW0ZKXhmnN5ShXFvGvmtlXGwq4+S3MpoNNrDCcgNz4zZgtX8D+9o29P1Ry1loVk5sZDkyyeVI7C9H7UI5Yz+W46RcQdacCrwSK3hZXEHRtgq8/6mg92sFrlKVTB1ZiZR7JTorKqlOrKS7opJHlyv78mwlR5sr2SuzkW0qG/H02MiX4I0c3rWRtLaNLDDahHb2Jgac20TqrU00vd7E+M+byJXYjJrxZjSsNtMdtJnHyZv7dLaZjwc3E3h1M1pdm6kaswUHxy0kLdhCWc0WFvyxheX/bGHmrS0cerWFn8O2Um+ylWSbreR4bqUkfmvfHW6l98RW4q9sZcK7rVzt2oqEzTb2um4jOWcblfu3oXZoG7fvbMP78TYkFLcjNWw7fubbaTu9nTzlKoKdq1BcXMXVyCrqMqr483QVOZ+ruKy4gyvjdnAzaAf6+X37nzuIuLODLIlqeuWrSdCrRndxNT/jq2lJqya2rJq836pp/LuPK+zEbeROrk/cSWzGTsL270T30k4UH+7kZ9dO2mR2MVNlF/8Pz4S9mQ==</binary>
</binaryDataArray>
<binaryDataArray encodedLength="7252">
<cvParam cvRef="MS" accession="MS:1000574" name="zlib compression"/>
<cvParam cvRef="MS" accession="MS:1000515" name="intensity array" value="" unitCvRef="MS" unitAccession="MS:1000131" unitName="number of counts"/>
<cvParam cvRef="MS" accession="MS:1000521" name="32-bit float"/>
<binary>eNoNl4dbD/4XxSu0pFRKaZeSolKIjPB5n9OwV1YD2SNlFIoWDaHS1NIQSrJCRESismfpJ1sh8s0W+fUP3Oc8zz33dc+ZWOUuimcnMHJhBH2cTyPuSRyzn9rht/sbvB2YILz+6MEl8KUoq06Eo5EsTe9OYo1IEwPGebHSuyt6H5FlsnEMtbVuwb7hj2Rp8BAh9SOKHt2akZhjIKQjjaFlsUD8TrXlKf1SKF4ZTsdr32Cw25Mj7/+CfXOWWNpVh+N2R3OhvYR+r7vQuW9Pbn6nI3w3tmNrlAx7rf5NjfFL4OeziE2B86F9KxpDroXgyNtEoaKiDcksDV4Y9gfThqSy/5/+kHw+Jj6l3oZf90I0NxlipuliDp5sSo2vaZgQ6YFrP2L5PrMrCu7q0Fm3J4v7OyPBzYLVK1S5vcMB2qlaqL23kx6/FWlivhd+h8ZQeaAGTiup8NjNBHy84sZ96k24VRDFs7ljMHKhFvr7t+Givwasr9kR6XZ09kjlpyZpRIQuQb/6QvRQ3iOu1rzBZKNszBwtjcrVZfjevoVvk41od0afWiYytNT/AnXDrvwd8RwqK/5B/eJ6+Ock4XS3Hgw6rs1zPYrxwWAIp1nK0Ucjm3ddzkoKjRzZ/DyIckeb0W3hC2w6ZIFj9gVobFRiuGIjUv53Fb+TO/AnH7hl8BTao/ci+IsTB6Su5K7aIvyJLcC41U8RnawlrNUi+DsxD6+GvMSZlSUI/SrDAVFbMNR5Lf69Mudsg7Gc7fIM/dMi4bXikjhlIViuGYc9TY9Fai91dty35t1jM6jTy5Kfn9yERg9l0c/fkQ7HsqkzSxfZI7IR+2wW8xbmQa9Mm5e/D0fQk9E0qEkEDm4RCreakRwTJYK2aqBM/QECrp1Fs70Z5E106LU0lh5lfWByTI3+gdMhN+wjjN0voLq0AfOtZ9DWNB5Kz29LtLpXoNo9Fn4b17O0aJiI1K3C3Y4wbNeJxqG3PVnq4I8xcg7UqlGnZ0MQ9bqk85LtR7FpcIxIjRrCbQZ34Dg3FfOf+XHK29tY5uJA1fX+eCcdg+RPRZw3/jByFAUjD69ih8IfhD7UoHmvI6LR/DpmjQpEvZUvNkas5vWsAyLWIVyS3+s2s97rU8N/j/jlO4JKZ++j51Il1k2XYpCagnDzFPxn0If+K5xZP9cKNxclc71RCsy6v8PXygWQ5x8keduzyakECw77cbWcBfY2NGFGkCukp8mKPNkiSaj7Qpqd3om+WUFc5Z4l+e2bIHxK/sG/U9OtFDNR2DwZ4VY2eKwVyF39ZTl/2W/cXKrAlTXTubP8FXo/TEOZTwpnxU7Gf4r2fOvdj435GVTOHcA+WpOZkuyKY1dH8lzlPMp+68KXkcEsn39BOI2ohOapOdBR/onpfzdhk0EFHl5ZT7sPnghTjcGWS3niWKA9b2o+xNJ+AyFfeVQMW+0Aua6pYr5lOran5GPz9IswuGGG+L85eGZchA09ctD2d6JoiM5nl+6n+cViJP37GqNbijRTE0PR7LVNPD6vzWH9lnCmzlimrLjL7lfHsfuBVXQbbskXrkO49Mpgpu2u54Svk+g6th1BCstR9thKaP9qR/d9JfgzSEq0HrTilAZFRi55Db9znkJ69RNcLTHllVTQNTJLnPpRgAtXVyK7Jgq3tiTAPfEJXp1qhpTiQm69cUm8s76JwZWRkLJQ4+1cVYzW6067Ca3ixojJdDUs4/qlO3FkkCY39A5DnDMRsIF898oQ0z8XoG5jLPTairBt1n9iqW0sgq50oLH3LTrLyUKmmxXt5uzEixU7JP+U42GdaIaUf8cQL2WM/hNWc0T/APp/P4NPtOMl+nV6bhYTx9/BvZWH4HHYF8FZp5G44gtyNszkV5M42txrx++xcXwT543e81QRVtWGuMuP0PNXXw4bXIwJapt4/c1VSJQtUDy0KwMOybOlrlEceSMrUuTm8/iGtXyz8QaWpHRnnU0lHpf64HX8Elzv786IpDfw32QIu1EK4v63CsQs2M/QxzHIV9iP73f2o/eUdtxSiKb76+WoK58DjbyD0BnTHbZ3Sxni2y7ktu/Emq3nMOBXE5ZI6WC01VLk5y/inrbd0HkiJ/xOX8Vs81xof0lg+8IwdP3yErmSx/gbUIE977vTpfY88i6EsLCkkyXjnFiUZ+Jk0ZHOVBNp9ByUxqj5uTA4mc4rL28jIT1R9Gnrzp1Z6Qj4osA0hyrorvofmNMKt/cbuOX8COJUJNoCZkIqLAsP5Y4gstqUzcOn8Nu8pRi80ZPP2zvNkfQCFU0eEo2JycizH8Wc8Sr8HJDPr6tcqaGgwWDD3fjyIZIOj1zg1fIF/RUNKaXWhpiANpg6dhH3lcYyVOUVNlsOY1WFIbuUSvPs+ovQrFnM85sXID5Ji+bd2zAodwtCDy5C08f1fGijxmed7DT32MWGXcYUhbewZ+4pnFSXovLPp7heG45Pl23o81YRtk5B+LJ0s/iWcRhFgbvE8KN9IJIOiMjHlqL4qxm3nv2K1qmTsflHAx7/lyvxmjefbptjYD7WlXs3ypH6ZxC215CyGcZCpfS7CHvZJk4taxAqL7pwqFu1SFCzp236Bv41SRYK2lnMaHXH80pV6PMF9BJisfGGCeW6duGju1X842+LJrtW+DuYYrSRHAP3mLN/gheHnmiA9ltb6s5tF6/WXKOKewLXmRyjVce7cT5JEzBK74Rk4hI7TpHqh1j3uVzlHECjX5+xLmuaeDTwuPgveAkVCjez9w0F+o1yZfrBOByIGMEylVu4bvZNHKk2glQShekSG7YML8Ml+QT8NlTlwGPKHF21mvEWxxAYFwvhKItNvj+wULUvBv9sgtGjbRjmGijkB/XjDtXH2DctEqkjinAntBcOpEewX9ELePnHd/6g61g/7yYLM/cjuIsyVLs54YOxK48nT2PXIzW0WtIhdjQ0irzT53DSqhvml4QxY7UpD7cGoaX7AGT12CMC1qo6Dar8DXcnaactuTXYHR1A6QVavG2wjIHJ37Fyw3Za55jyUr8I0XzHmSYnJ1LBbDEU6xrZGlyO07uy0Le0VCzYmYWWhp8iJyEGdDnAHXWWbIldx5x4F0quRolL043hUjAa1j2qofx0M8vXPsW9JeXiu68fF60qQn3uGxT3WkanDZn49jOadwzfo8PIjvWHAumzdRQWTXLmOuf/Qaz4CMlVV1iWz2F15lSe+vUYcc/CROzZSKqPaIZ08Qc0fD4FzeK/+Ji2Frd612GRvD0GZqrRWmkqzLzXwv1gBgot7dHycA8yi8PpdXccB2bFirnF9dBcrMxj51y4YrA8YzdO4oxPhaz6nwd/WkxjSak1HxjdwMY2DVptjKKn1lrus0oQkzaGcnhKJN80OXOxzGo+GS9DpT7k3vT+3JRXgcAn+Vg0Vp5p3lv5/c12DlAK4wOPAuxMyWNeeSZ2ffooNLduE70LrbHH93lndjLFHRVzvunXycDEEJrcjcSpLE8cHtKVBcbbuO+yApU21kG/3BAvRrWjMG0jz5/NEaWJmvgaLc8f/0rg+UuTFZ3/ySwyge7ft9CIe3BgdIdovRrPWplBkDV+jVQtCYr7LOSCJhPY5G/FgGwpNjim8MQFUz4yCae5/znMvLec6WP3c9qZD3gReRm+qj9w9E8XTpZU4nWfWyLdZwQehGQicGQi6nTk6GVejCV/1SBj7wapF77wcX2OD+9zhO83e67XSedTTUChQ44t1k/FOLdjfPCsCclFWzn16V7OsxnN+p8JrNOTZpT2KNpqPcGq0z/h+2AU/32LYICcKi+akM+4DAdzbkv0Z8ry4+IXIn53JpJ+lNFx/S0UNd6nau4/avfqAMf4cJ/nQWwbnUGDE7Xiwht1upucl1h1i8KML1mcol+Iy8f1ucogBPe+vqPWNxfc7eJJpXkx0DzeJkI74hkg/wOJHWaQXRYqaoIjOVy7GWUhMXAO2wG3lGy+t58KB/Useli0QuapOkNsxnBUw3g2x7zDQ42DmNTJyB35DqyPMuAhg2w4ngihUcpsrs0r4Nrbr1AwZxR/HJyF9NptYHEFm+OM+NJ+FoNqC2D77pbI8rbjYEM1/M0P4cSOTFbo18HXyRq3J97FpW2fhc2J+2z5vAPKDTJkzxbYKEfTZMwnzLv+EverprNiqR6OpJXStNKeObUvkGQ3gGf0r0C3zIQrfJMReiOOrwubcCBoNdec68EJKZ+wLXUc50t2YbZaiwi5PY655l2goDIFBxa8wxXLLMqkz2BBxH1c8TXiQbc1DMQ69jGcwfdmiyn/7p1wOnICDRpV2F05iyY/7DDJuwSrYoZxb6wU+9x2EL211zHA9gTsX6/CrdFGlE96zhDLHUzZmIJnHywZtk6drt2M2aQWyhiF6UwxLsAMhxH8OCqEykkjuAsj8V7/O+qmr++E6yhmlT3AS/sIBmVncoPCAR7VfYm9N3VQ+EiJKQ/uo0W3BJp/vyJn4WGs68zuf+3BOc1/cFk+USxPImNMlqPr9q6cFhFBvR518Gp8DJXcp+KVt2DS3tNYV6jL9n5raJdlwLEjDRHqachx/SYy7IQe+xdfRm7Y4U5mfYSl+gdxrUKO761CmGflwnGJpjzpsp1mRvl4cfsTjgwzpncauHZVrJjzZh5sVQ/BXnoMqwcrcuh7KSa1hTBIugZOXy4ys3UadeNzmWU/HnZ7Avjd8gqKkmz56UIGB0pdxqB5yzBqSTQdtfZCPW4we0aFo7XsL0wjtagzUI7LF7/DPc9UnG0NFGl367gv8TQGH97MgZ098unyDBYsrBInjq+mb/hr/jKdwgUxaQhOceTxH9egtekZlqtsYkkPdYb3dZOUbO8Bgz5R8B05BAfXjaFH+hbOuyTP1nM3cXl8H/4ylxM9WrJYVzCXy6qjKDdekx5HdGCq4ky9np070DKDpGAwZi5YQGWHTfhy4AdMb2eI/V8NOX9cAObd78v8mTqidOJQurRX4rfxL7wfrM8GrYGsyZyJ/RqvhZO+PD97aLOw7BtWvXbE0kZZDv6uSwzdK94e6NRzYD+yis/CUbmzRxVaCXfHIQyXtaDb6VXY/XkAh6p2zgkPptSdMvR5Pgdd09PQqrKI0fNNcf57vcjULMentGwaezZjpXNvNtouY1ZMvmR18EpsmOZNDeN1TD6sxOK/5bj3VBleDuc4ZA7Q5ehKLnYPoYPfW5FamICG5FS8jVZi0xUvTi9eyoigJrh9VqTDVFfWVfTAN+M/Eu2HR5FTNYhJg7T49LEmr+zeKXRPzRFHrHz4wXwaNhvl4k5hJ2s2WFLz/T7Rdk6OcrqP8LipTjhW6HCbc7tkeOJDWO9+jl0vv/OEhoCKrzfLIjuZsE+NLpvG406mJlP2dMDpsRKm/5zFk1Y9ENJ/JE4/M2XEDwNeshnCmK6lqGjQwKnJ5swNUGH/LZUovJ2HC8YqNHqUwOK9p6DTcw3NG61ZY9GXV3JGsDBLnTpF1vxhW4Wpb7LEsOxaSFqWo39zX2ZMteGUG2EwnK7MKz+Hc+txbR7xNkPjRGtu/VAtmi/dlsw9Y8hM6w/Il+qJ+pO22P11O7uZyHH8vvFQnm/P2lUbYZI5Dae2r2eO4QrkyE3g334r6P5vNItlkkXLussS3WxF3t98F0dfHxK1I09jkdQ05me8FboxgmN6fRLNDjvh0eMSvknPhvu5aHzJ7uTanIUsbRzCJfbr8SS9Ccvd9qH2VQZs+khxzaFwxiS14M+Wv/iepEe3q3Jw7CbPTH9Cb0Q8FpUoYLjPX6xNToJ0nQVf15Rj2q5IdCmN4C6xCKrXDwsZVW/si/SCYk91jjRWZOpQexbtfiXqRp6H8J4tLMZcoM3RaEpffwbNb8o8UzaFM4c0Q09hH+wrb0Jr6H2J/bMh3Hed6BXWgtp1Q6Ehm4bSqhWI0RZ85D0PnisrYXskFCv32FF7iyM/pDiIXzMrMO9zRmfn3YiXzjL8cipI7IvexONycVR1+IAz/yvChPvhOHjrPf6LTkDHUA3+7nqO17f7iYiO/UjwjhOL1vWH9FMl4VQ/HA+DZ2PbNCnWvFiDL/PzUWEyDLOrwiVRA8/iddgDfPFtERVzR4naEddQ7V0ursn8Q2Dmd7SHj4PFAmtKkn/AYlYmLFoFz5stw1rdEi40kMGYdi/c+emFsm2tQtF9BStraoX0Lhs89P2FOXKjEbs8S1JWmA09dTWeM0oU7UsPIr5XNDwdL0JR/ypsWvoIvc/mSP+dKML3SuHu0XuQiTPDpPO7hezCfElo/VeUzJLC7HO5YtOFbLHMs/MeXz6VuD3fKm7kKvPD6MuIPm3LNWPjoaL/DqPWDqaBqRR/tfyHRTUe7JiuRTvZXBFokS18VlvjefgG/lBNEgNzqjuz9QvYfbTF9QlVHMYG5Eo/ReDZQQgI1oP/swj8z28Zzt4bK3Ho1YOP4s+hOTiB137V41N4Krqd9MOxtC7i/JlGEe4rzzPnNfDap0PoGTmwND5dyAcI+J5vwvCkV3BJe4miN5noMqhEpGZUYUjASRH8+JlQKQ8WLlP3SbpYHhP7Ehfyna8eLlalCssBueLw+plIDNdAcFKjqIzypeSWD2z9u1Oq3yPh9OwQWh/J0uHxIabWv8co8UCyYMFGKKjZUsdjNXQ7asUil7EirzOTjT4ZIipPO/NJ5h1J4tU2sezNZsk651z0eZJKH4UrcNW9CmknRyEJVUJruxEvVaqwZbenaJOpEPP3qorGguviv+QjYu7Ulfh8IAqrBx9E/Y61vHxyHW5Uz5N4DOvLyf8CYO2cJjb9Vy2KyuIkoT7pIvN4HzGlZjTO3s6WVJ9zx/gvYShb5gkX3WjMOm+H5H1XYH3YFqdOPpGM2XpZ6HwfItJy5mKz616o2URg16z/RMuK5ziWpwRXv2tiv7UUJ47cgbgzXyVLDJNxe3uHMDo3gq0vneHlViJxVXPHzwkFEAMOi62LTot35c8wfcM2WMzwQ1b0SNw8OIvmGbV48ioeli/Horx0DGOKi9Hv10lRXXtBmOSuwbLkDJTVm2NseU+YT7eB1/kMfDU5g7xYwk1ul6RyoBGSl36EbaEm68cqYox6m+SGrzkWvnworkdMFH2vnZBc9eiBi93X4emnamEz6QBUdz+QfE29IxIuT+Dq433FuIJZeJvZXdRbaYuSQRPwJFtNdN9pwINL7uJl1kjxuVQfh+9tFdOEEY5rHsai5xcQP3aQ2P2/zk5e8km0FpQJP81HcJA5i3klacK58QjqHvrAonkGkprjhEqPq+L/Ibse4Q==</binary>
</binaryDataArray>
</binaryDataArrayList>
</spectrum>
<spectrum index="13" id="scan=14" defaultArrayLength="27">
<cvParam cvRef="MS" accession="MS:1000130" name="positive scan"/>
<cvParam cvRef="MS" accession="MS:1000580" name="MSn spectrum"/>
<cvParam cvRef="MS" accession="MS:1000127" name="centroid spectrum"/>
<cvParam cvRef="MS" accession="MS:1000285" name="total ion current" value="27699.71072769"/>
<cvParam cvRef="MS" accession="MS:1000504" name="base peak m/z" value="823.46795654" unitCvRef="MS" unitAccession="MS:1000040" unitName="m/z"/>
<cvParam cvRef="MS" accession="MS:1000505" name="base peak intensity" value="3518.15454102" unitCvRef="MS" unitAccession="MS:1000131" unitName="number of counts"/>
<cvParam cvRef="MS" accession="MS:1000511" name="ms level" value="2"/>
<cvParam cvRef="MS" accession="MS:1000527" name="highest observed m/z" value="1254.12536621" unitCvRef="MS" unitAccession="MS:1000040" unitName="m/z"/>
<cvParam cvRef="MS" accession="MS:1000528" name="lowest observed m/z" value="590.24023438" unitCvRef="MS" unitAccession="MS:1000040" unitName="m/z"/>
<scanList count="1">
<cvParam cvRef="MS" accession="MS:1000795" name="no combination"/>
<scan instrumentConfigurationRef="instrument">
<cvParam cvRef="MS" accession="MS:1000016" name="scan start time" value="0.231166" unitCvRef="UO" unitAccession="UO:0000031" unitName="minute"/>
</scan>
</scanList>
<precursorList count="1">
<precursor spectrumRef="scan=13">
<selectedIonList count="1">
<selectedIon>
<cvParam cvRef="MS" accession="MS:1000744" name="selected ion m/z" value="880.899" unitCvRef="MS" unitAccession="MS:1000040" unitName="m/z"/>
<cvParam cvRef="MS" accession="MS:1001141" name="intensity of precursor ion" value="17685.75"/>
</selectedIon>
</selectedIonList>
<activation>
<cvParam cvRef="MS" accession="MS:1000433" name="low-energy collision-induced dissociation"/>
</activation>
</precursor>
</precursorList>
<binaryDataArrayList count="2">
<binaryDataArray encodedLength="160">
<cvParam cvRef="MS" accession="MS:1000574" name="zlib compression"/>
<cvParam cvRef="MS" accession="MS:1000514" name="m/z array" value="" unitCvRef="MS" unitAccession="MS:1000040" unitName="m/z"/>
<cvParam cvRef="MS" accession="MS:1000521" name="32-bit float"/>
<binary>eNoBbACT/2CPE0R9TTlEV8I5REKxPETrDkVEhKlFRBEkRkRQQ0ZEM5NGRN7cR0SZgklEMzNMRG95TETz3U1E7/1OREQJUETX8VBExA1RRGL6UkRpKVNEFtBWRMhlV0TFpldEXKtaRH0CZEST9XNEA8ScRMTfKvM=</binary>
</binaryDataArray>
<binaryDataArray encodedLength="160">
<cvParam cvRef="MS" accession="MS:1000574" name="zlib compression"/>
<cvParam cvRef="MS" accession="MS:1000515" name="intensity array" value="" unitCvRef="MS" unitAccession="MS:1000131" unitName="number of counts"/>
<cvParam cvRef="MS" accession="MS:1000521" name="32-bit float"/>
<binary>eNoBbACT/xDXh0SnGY5ExQGwROgiaURNPMhDlMPcRH+nx0TaxiJDSVP2Qtj8GkS0sGJEk6hxQoVJGkR54ltFw1LaQyJsJEUy2qtEHlehQwsUo0TbwNRENk6WREnab0QYk7hE4tYYRFNIYUOzVFpE7G1zQ3e+MDQ=</binary>
</binaryDataArray>
</binaryDataArrayList>
</spectrum>
<spectrum index="14" id="scan=15" defaultArrayLength="35">
<cvParam cvRef="MS" accession="MS:1000130" name="positive scan"/>
<cvParam cvRef="MS" accession="MS:1000580" name="MSn spectrum"/>
<cvParam cvRef="MS" accession="MS:1000127" name="centroid spectrum"/>
<cvParam cvRef="MS" accession="MS:1000285" name="total ion current" value="31444.17032242"/>
<cvParam cvRef="MS" accession="MS:1000504" name="base peak m/z" value="909.46179199" unitCvRef="MS" unitAccession="MS:1000040" unitName="m/z"/>
<cvParam cvRef="MS" accession="MS:1000505" name="base peak intensity" value="2569.77270508" unitCvRef="MS" unitAccession="MS:1000131" unitName="number of counts"/>
<cvParam cvRef="MS" accession="MS:1000511" name="ms level" value="2"/>
<cvParam cvRef="MS" accession="MS:1000527" name="highest observed m/z" value="1563.23962402" unitCvRef="MS" unitAccession="MS:1000040" unitName="m/z"/>
<cvParam cvRef="MS" accession="MS:1000528" name="lowest observed m/z" value="747.22839355" unitCvRef="MS" unitAccession="MS:1000040" unitName="m/z"/>
<scanList count="1">
<cvParam cvRef="MS" accession="MS:1000795" name="no combination"/>
<scan instrumentConfigurationRef="instrument">
<cvParam cvRef="MS" accession="MS:1000016" name="scan start time" value="0.246483" unitCvRef="UO" unitAccession="UO:0000031" unitName="minute"/>
</scan>
</scanList>
<precursorList count="1">
<precursor spectrumRef="scan=13">
<selectedIonList count="1">
<selectedIon>
<cvParam cvRef="MS" accession="MS:1000744" name="selected ion m/z" value="929.403" unitCvRef="MS" unitAccession="MS:1000040" unitName="m/z"/>
<cvParam cvRef="MS" accession="MS:1001141" name="intensity of precursor ion" value="29249.71875"/>
</selectedIon>
</selectedIonList>
<activation>
<cvParam cvRef="MS" accession="MS:1000433" name="low-energy collision-induced dissociation"/>
</activation>
</precursor>
</precursorList>
<binaryDataArrayList count="2">
<binaryDataArray encodedLength="204">
<cvParam cvRef="MS" accession="MS:1000574" name="zlib compression"/>
<cvParam cvRef="MS" accession="MS:1000514" name="m/z array" value="" unitCvRef="MS" unitAccession="MS:1000040" unitName="m/z"/>
<cvParam cvRef="MS" accession="MS:1000521" name="32-bit float"/>
<binary>eNoBjABz/57OOkRbrElEYK1KRF8CTERO9UxEBjZNRL0gTkRyAU9EtmBRRHK1UUQDR1JEgLVTRK7gVUTHW1ZEzcxWRDMjWETxaVhE0zVfREcgY0SOXWNESVllRDmHZUSoEWxEh8VsRJ+5bUTQ7G5EYuxwRNueckR4RnNEulV5RHgRgESyVYNEjC6cRAPOt0SrZ8NED705GA==</binary>
</binaryDataArray>
<binaryDataArray encodedLength="204">
<cvParam cvRef="MS" accession="MS:1000574" name="zlib compression"/>
<cvParam cvRef="MS" accession="MS:1000515" name="intensity array" value="" unitCvRef="MS" unitAccession="MS:1000131" unitName="number of counts"/>
<cvParam cvRef="MS" accession="MS:1000521" name="32-bit float"/>
<binary>eNoBjABz//GasUQQSRxEjwnlQ7i6M0RO/WRDsXPQRM7eTURLqG5ExhHvRFc61kMa8bVDmedgRGzYhkNsMBNDKsW3QRqLtUPx5Y9D4RZyQ8MA2ENdnCBFp6/GRMWfHEWK4PBEUsgIRGUSFEVUjKxEVG9hROxyyENweQ1E//ufRKSiFkT1yQVEyi2+Q5M5jENcqadE6e9AuA==</binary>
</binaryDataArray>
</binaryDataArrayList>
</spectrum>
<spectrum index="15" id="scan=16" defaultArrayLength="1544">
<cvParam cvRef="MS" accession="MS:1000130" name="positive scan"/>
<cvParam cvRef="MS" accession="MS:1000579" name="MS1 spectrum"/>
<cvParam cvRef="MS" accession="MS:1000127" name="centroid spectrum"/>
<cvParam cvRef="MS" accession="MS:1000285" name="total ion current" value="13554817.63384247"/>
<cvParam cvRef="MS" accession="MS:1000504" name="base peak m/z" value="645.83984375" unitCvRef="MS" unitAccession="MS:1000040" unitName="m/z"/>
<cvParam cvRef="MS" accession="MS:1000505" name="base peak intensity" value="39945.69921875" unitCvRef="MS" unitAccession="MS:1000131" unitName="number of counts"/>
<cvParam cvRef="MS" accession="MS:1000511" name="ms level" value="1"/>
<cvParam cvRef="MS" accession="MS:1000527" name="highest observed m/z" value="1299.78308105" unitCvRef="MS" unitAccession="MS:1000040" unitName="m/z"/>
<cvParam cvRef="MS" accession="MS:1000528" name="lowest observed m/z" value="400.03005981" unitCvRef="MS" unitAccession="MS:1000040" unitName="m/z"/>
<scanList count="1">
<cvParam cvRef="MS" accession="MS:1000795" name="no combination"/>
<scan instrumentConfigurationRef="instrument">
<cvParam cvRef="MS" accession="MS:1000016" name="scan start time" value="0.261299" unitCvRef="UO" unitAccession="UO:0000031" unitName="minute"/>
</scan>
</scanList>
<binaryDataArrayList count="2">
<binaryDataArray encodedLength="7176">
<cvParam cvRef="MS" accession="MS:1000574" name="zlib compression"/>
<cvParam cvRef="MS" accession="MS:1000514" name="m/z array" value="" unitCvRef="MS" unitAccession="MS:1000040" unitName="m/z"/>
<cvParam cvRef="MS" accession="MS:1000521" name="32-bit float"/>
<binary>eNoNl3lcD2oTxUNFSZSQZClFJaRNEqXnG5G0opI2SUgqlfZ934tWCSGu5V5cXNe+C0myXryWZCcUIeH9/XE+c2aeP585Z2b+61UvOpbXi7rL9SJi4WVRnnFZJMpfEV1JV0T3sytCY+BVYbn2qgh4fVXkRjaI8ooGIdXdIGYZXRPOa6+Jj2euiYjERtFc1ijUHzWKnKLrorX7ulAxaBLjoptE09kmMWfYDaGYd0MY7LsherTcEFUazcJoZbPIzG4W+qeaRUT/myLY5aZwi7kpOHxTHOtzS3Sn3hJ9X98SVUa3xbzK2yL8w21hqX1H+MbfEU177gg307vi3Pu7okztnjDNvCcu/HFPyHXcE+5T/hNW3f+JY+vui8IL90X85/tCyeKBuJP9QBz554H4/fKBqFvwUNiXPRTLHz4URir/Exes/ydK8v4n3N/9T6xReyQOzHkkxg58LLpnPxYfih6L2POPhbTqE7Fj8RMhVfREGP14Iio0ngp736eiLPapSH/6VMSNaREdS1qES16LCN7TIgyHPBO1C58JnZJn4uzwVhHg3CqupbWKxx2tIsbquYgrfi7mPHsuNq5/IZrPvBAJpS/FqmsvxXaZV8Lc8ZUIf/xKLJN/LVziXwuPF6+FlOobUej0RhhseCP+e/xGHNJ6K2xi3wqtordi8/G3onjUO9Ea+k4M2P1O2Ax8Ly4tfy+MZdrEkco2UXS6TWzrbhOauh+EQvYHsav5g+j+8UFctPwoDAM+iqdbP4rmhx/Fn/afxIbzn8RgrXbxOq5d5Be1i4Xv2oXroA4xyrpDnCrvENcPdIh7zzuEzcTPQmPZZ5FZ+Vl4yn4RsupfhMu+L+Ljiy8iQ61TfLfoFHoxnaL2U6dYYfxVhEd/FWonv4rGXt9EiNk3sa36m/hT+7tQDPou0nt3CWndLpEY1CWCzncJ/YIfYtvzH6IzslvY3+sW2iN/imCrn8Iq+qc4U/xT9Dz+U5z+/lMk6PwSxzx/iQsFv8SXQ79ETdsv0ab6WxSk/RbFnb+Fq4UUas4ShEsxtESKzqNS3LgnxTupHnRN7UGkRw9UInrwZWcPRp/sgXdzDxb16EnF8J78mtaTUveeNEb25FZxTxbf78k8lV7stu6FdUAv5qX0YmtBL/450Iu7T3pR/bMXA4dLM9NUGiMPaV5lSPOuQJqmw9J4ysowd7AMB2fI0OwkQ3yEDJ+zZRiyX4aQMzIEPZWh4ZsMHoNkcZkqyx/hspQVyJJQK8uiE7LkXJHFo1WW4+N70zSrNw5LeqOe2Jv2zb35+9/ePHndm4s/emOi1ofcSX3YtKQP9rl9+FXdh/TDfWho6MOOT33QGinHYQs5jnvJsSZBjuz1cvickiP4uhw3O+SIkpGne7Q8KWby+NnIMzhBnvUV8qgflWdOvTw5n+WZKN2XBuO+/BHUlx3FfTlZ35ePnX1Zr6zAGkMF7rkpsLpGAZ1/FVC9r0DsLwXeufSjNaUftnX9OHy0Hy9u9KO+ux//6ilyXCjyyUMRn7WKDM5WJGmXInNfKqIk158dhv3JmN8fp0hJzOxP0KH+xH3tT13fAQRZDMDbcQCGKwagc3gAnq8GMEJWiRdjlCizUkLfT4mwPCW2HVPC+KISEx8pMVRBGR8DZe66KZMQokx5hTJ/HVCm64IyQeoDuWA8kKFhA2nPGsjx/QPZd28gV9oHottbhcvqKjiZqBCySIUlNSq8PaaCQ6MKm6UGoThkEEYmg9AKGIRF4iBm7hvE9muDaPgxiB4Kg9mqPZjAaYMZGDuYFWmDaawcjO3fg/n3xGAuyw3hlsYQzroNYXzkELoPD+HimSGI/w1h++8htBmrIuurik2CKvdPqfL6nSr3Rg1F324oS/2G0lA9lKG3hjJIQQ1PdTXGm6lR5KeGYb4awQfV0LyoRt8farTNGMbyhcM48tcwHJ4OY0HHMKxk1ZFSV+dPM3Vc7dUhQB3ZGHUya9QZf1KdtgcS3qWOsslwljgOJ9B/ON3Jw9GoG860+uGseTmcnb1GED10BBMMRjDDdgQnfUZw/vsIrA1H4jx3JE9DRnIwZiQxtSPZdHQk1jdGsrd9JHf0RnHUehQGi0fRmj8Ks6OjiGoaxQppDRoNNPg1S4PTERrk1mhweL8Gpm0amPfW5NNITbLMNfmaq8mlXZr4nNRE9a4mTV80uWU2Gmf30SQXjcbg39H4PRiNl6wWGmpatJhqoeyuRXq6FrVlWtyq1+L2bS0surRQm6pNzHxtVH206Zeqzccd2qxv1MaxXRtpuTE0jR3DNssx3HYeQ9n2Mbw/MYbD38eQpjGWK4ylOHwsbxLH8rtuLGkXxzL7v7E8VtFhs4YOcU46bAnV4UCCDiv+0kHxkg7+XTosNtSly1aXSn9dzhfr4nhRF9vnurR06qIwUI96bT0UA/Uo2KRH+AE9RpyT4JUev0aM47DxOLRDx3H64DiMzo5D//44vv0axyYdfcrm6bMtQJ+KYn32nNIn4J0+E6THE6Y1Huv54zFeOp7fweOZlT2eqwfHc/zCeMb3moDNoAmEGEzg1+IJ2IVOYOKmCWy7PIHghxM40j6BOoWJnDWdyFH3iTgHTWTtjolsvDORf19N5JuUAY7qBjg5GFARbYBspQGWZwwwe21AosIk7MdNIst6EmZ+k1BMnkRH1SQ+/z1JoktJfDIJ11+SurIhRVMNWeBoSFKeBJsMUT5giM1NQ6ReGRIva8Q8HSNeWRhRMt+IzRFG3M4xYsl1Cf9txP7xxkTZG9NSZEzMGWNq7hhT0m7Mw34m3NE24biNCXkxJvyZb4LeYRNM7plg0GlCxUBTZG1MORhuyrIcU+z2mlJ7zpQeT0y589OU4qGT0WAyDiGTuVMwWaLPyVxpm8z0wWb0nWZGTLAZZ2PMKCs1Q+uEGUdvmjHtuxm1k6bwcN4ULudPYd+BKahcnYJH5xQ0h5vT7mpOTrI5mzeYU3/QnPNXzen6nzmun8xRV5zKS92p3J07FZXwqWQXTZXMmKlk3JnK8A9T0eplwYExFiwzs2CMvwW6ay3oyrWQ9LsFAy9bENVjGtHDpnHDbBrPXabhuGIabZunMeLCNAw6ptGqPp0X5tOJnT8dv+DpXCqczvHd0xleP52wtulEyluSM8GSyIWWlCdZsuagJbGXLTn1wZJHPyx5MsiKnHFWfHa2oj3MCu91VpTss8LjihXXX1vxse8MAg1n0Bw3g4ytM1h6eQa3Hs3g4ucZyMhbIz/cmkdYExhhjWmxNQMuWbO6w5pXsoJ56oKvZgJnb8HcEIFHsaBsn2DHRcHODsE+aQg0gu+LYEA07MuCzQdB9i0872nD4gk2FC23ITPGhovrbMjda8OjCzZ8a7dBQ24mIRYzaXabiVfKTCZsmsm5IzM582Qm0lKzcFOfxcc5s9BdPQvlrFksqJtFzoVZXPop4Zq2xIy35cNCWz4n2bKs0hapI7bU/7ClU202yhNnozNnNjX+swkqns3YHbMpbZrN6K+zGTV0DiFT5hC2eg5zs+fwZO8cDlyaQ/PDOcx/OYfjCnbc17PD0dYOQ087ziTb8W6HHXmX7Rjxwg6DQXPJ8JjLkdC5qGTN5VbtXOr+m8u+rrl4KdnjOM2e0Pn2KKy1p6XEHvVD9ujctyepy54OpXnU2syjOXke73bN4079PAa0zCO1vwP2mg54TnZA39uBO7EOFK9zQGujA3sOOKD32gF/JUcUTRw57ueIfqkjp/9yROq6I42vHVHp70SLjhMjPJ14FerE5fVOqJ1xoleDEzFvnVDo7cxBDWc+OTkjG+KMepwzGSecCWt2xuO9MzGyLhIdu+Di5cKzeBekt7rw+ZQLgx+5YP3ThfKRrniZuTJqiStuya7MrHUl8JQrhi2uXPjiSuzY+fjYzCcgeD6jNs/n0bn5jOicj07vBYwYt4Dq5Qs4m7CAvKoF1P2zgMIrC9j1bAG2cguZob+Q4/YL0Q9eSHXdQpxvLaT75UL++rqQ80purNJ1I8HSjQJPN3TXuNGzwA2vOjea6t2wee6GXk93Jg1xR3GmO3KL3YmOdyep3J28OneJ77jjdtMdD1kPvs/wwGuRBw9CPFie4kFTtQe/j3hgrrCIZkMJvBcRVrSI/XsX0efiIjxbFhEl64mXqiePp3uyL8AT/yhPbHd4sumQJ0m3Pdn53JOtvRZzf+hiZk5eTPeyxejGLqbtj8UcurAY1ReLMdHzQnGaF4bBXujne5Gx04vE6140fvSiUM0bZ2NvTBd40x7qza9sb1xrvdn1rzfy173peu6NubwPtbo+XHb34cByHyxLfRh8zIdnd31o+OSDzFBfDpr70uzsS8YaCYp82b7Rl9YrvjS+9EXqoy9v+vihPNaPObP92LbKj7xiP87v8cPsuh97nvhRK7uEdKMl1Ngvgegl2P61BL/6JQyQ9idlrD9/2/nTtsgf6zB/ZDb4Y/uPP5lv/bnx25/vw5ZywnIp372WUp6wlLo9S1nxainTpQN4YRnA6LAAic4C+LkzgBt3A2h6FyAxiGV4jF+G+dRlXA1bxoaiZRTtXUbNtWW0P1+G6u9l9B4ZyEzzQFK9AxmbGEjH7kB2nAzEtDmQ9teBkp0mkDcay7lpJcGi5RRnLkerfDkHTywnuHE5Jm+WM1B+BfkTV/DnjBXMKFxB658rWHdlBa86ViCvthLnqSvR9V2JXfhKLA+tROX6SoJaVuLfvZKLikE8MQjij7lBLFwh4RuDONkQxNUvQaTrrULRbhVT3VfhFLWKqPxVSP+xigP3VvGsZzCTtYP5Zh1MmG8w/0QEc7g6WPJfwTh3B7Nw0mp8rFbz2n01p5JWc71kNXtPSPJbq3GQDmG3Sgi3dUO4NS8EL/8QrqWF0LIjBIOzIfz1JITc7hASjUM55B/K6NJQztWF4nk1FO+voUhNC0PGM4zS6DBqqsII2BVG+IUw5r0LY8G3MNq117DXeA2BKWsYtGmNZI9bQ8ndNVx9vwZttXB8JoZzxyYcl6Bw3GLCuV8bTtm5cB7eD8fvezgdChE46kXgNS+CmsURjCuN4OLuCK5djSDvbQRjlSPpsI5kyPxI8sMjGV4eyZWDkZhcjsThXiQhcms5Yr2Wu75reb92Lbnla/l6Yy3Kb9Zy/dNa/pOLYrlBFApuUczIiKL/3ijWXI7i5bsoYtSimWIQTblTNDbx0XhXRzPpUDRvbkbT5300exVjqDaJocEuhqduMVyLjKF1XQx9LsRw4U0MM3rF0nd0LOFTYvF2ikUzIhaL8li+bIvl2YVY5n6KZbVGHC1T42h0jcM9Mw6zDXGM3ROH1ZM4Bn+LY5hmPBWT4vk0Nx73wHgCcuJ5XRqPy9/xPKmPZ8HDeNQ64zk+JIETkxKocUlgSEACJaEJZGckMHtLAon1Cdz6lECjYiJ2GokMd0jke1oioZWJzDqaSPdDSf4iEX+ZJI4PSmLnqCSm6icxxj4JqflJPFiVxJ7YJBLSk9hfKXnflcT0E0kSLSehfzdJMqOS2NWVxPLeyezRTSZqUjIJc5I5GZ1MY3wyDtnJzKlK5ldtMgsOJGN+LJnXt5OReZmMpnIKdVNTGOGWwhKfFEpWpWCekkL/rBS6SlI4XZ3Cm50pbLuUQtLNFFqfppD2PgXN3yk4qqTiNTKVUTqpJExJxdAqlTGuqezxldRCJTw9FbvCVIwqUjH7I5Wwk6msvZ5K251U3j9J5cmnVH5LpbFDPo1qtTQqtNKosUxjq30aZT5p7F6ZhlplGreOpfG7Pg3/tjQKvqXRJJ2O3sB0Vuik022Szp6Z6WQ7pZPgn452bDpa2ekSP0xnyr/pLDmdjvGNdBLb0zkulUHXsAyMx2cwcEoGJ2dloOebwZXgDJoSMpBal8HWMxnENWRg8TGDf35lcFQhk0eqmUzWyuTE5ExcRCahrpm0emcyICKTMcmZyJdmcnl3JttOZzLzcibtrzLJ+pZJmVwWbsZZFE3P4qRTFo+9smhankVoVBZfC7NQqcpi5d4sAs5m8eK/LJRbs3DuyCKmbzZFOtkoG2QzwDJb0v/ZSLllc2BpNrah2RjlZvNjSzarj2cj3yh5b8tGXymHSLUcysbn4G+cg61lDj/scrjll0N9cA4BiTlob8vB63AOvg9zkHqXg3J3DobyuXSOyWX73FwivXJpC8+lJSuXSetyidiVi/PBXKzv5pL9LpeyH7koyeRROTgPWd08+hjlkUMeIx3z+BWQR1xUHm3peXQU5BFVk0fdoTy2NORxqSWPvPd5bJTOR2doPpo6+SgZ59MwO58ervn4rcrnUlw+QzLzGb0xn4LafJzu5uP8MJ89v/PpaVBAiHUB51cWUBBewK78AjprCjDdV8DptwUSnyrgsXQhqkML6atViLVBIaFWhTQtKaQkppCg0kK0thcy83Ah508XcryxkJ9PC+l8X0h9ryK6+hfRrlPER+Mi8q2KCLMv4o5HEdOXFpEWU0RVVhFZJUW41xVRdKAIudtFND8vYp9sMXYqxSRqFdN3crHkliymwqGYgPhiFKuKidpZzIBzxRxrLCbwcTEW7cV4Kpag4l3CyuAS2gpLuLK1hHEHS5A/WYJaUwlSj0rQfV/C3z3X0aq6jlsW64iIXEdg0TqG7F5H8Kl17Gtdx8Pf68jvt544tfU0jFnPiMnrOTxrPTreEh6/nrqC9czcuJ7go+s5WL+eM7fXM1G6FFWNUmyMSvF0KaV0dSlvt5eivr8U7/OlfLtTiu2zUv5sL6V9dBn39cuYOKuM/UvLaEssQ6OgjPNVZZRsK2P77TL+96GMPNlypJTKaaMcP4dyHniUox5fTn1GOdW9K1ihV4HzTAkWVtDiW0FVbAV+VRV82y/BhQpsmiu496ICx+8VRIyqxGJcJQXTK5niWUlTQyV+LZXEf6zk9M9K7s6uwnxJlcRbqzBNr0Lpzyo0G6qQ+1CF8c8qXg/fgMqiDbiv3CC5bTagk7+B4vYNqP/eQI/+1Tw0qEbVsZo+K6vpGVWNbGk1Xs3VyL+sxrjHRoL0N/LRdyN+kRvJPb0RlecbUVasYZdaDSMzahhTWsPO7TV831ND58MaVnbX4KG6CU2DTZLbdhMBnpuQytvEvW2bUDm4iRFnNlHTuom/tTbTNmEz+3I2E7RtM1r1m7G6sxnzaVuQ8tpCyN4tKPyzhYDGLZzr3ELh0Fq8DGvRCaqlf3Qt/wdWjg0l</binary>
</binaryDataArray>
<binaryDataArray encodedLength="7452">
<cvParam cvRef="MS" accession="MS:1000574" name="zlib compression"/>
<cvParam cvRef="MS" accession="MS:1000515" name="intensity array" value="" unitCvRef="MS" unitAccession="MS:1000131" unitName="number of counts"/>
<cvParam cvRef="MS" accession="MS:1000521" name="32-bit float"/>
<binary>eNoNl4c7EFwbh8sqoWiQioxQtkpaipzfT6hUQhGRvM23koaSihCRUsmKBkJp0B6oVFSkUOIllE+bJKX9+QvOue5znee573X7tFj28QFun7oH78BBTEr5Btu3Jkzuqcg13xRQ87EdSw3a8TerQbg6p6FytKpIm3sRWfLh4sYYI4wruAvfryEc2+Um7pe9Ea0zMjBPWbBdW56mPffT6t9T2JIpuC0hjau1zgsPqylQdHuNx5Ot+Ke0QAxckAi9pfv5am01fAukkan4y8br40chlSGFRoW1qPRtwq4ehegfq87inHLcz5Zh0Co3TAsy5Ikz/UR7SQG6BqrahgaH48OAHFH+SwGpZnuhPk4HD6Tei6bMMzi0bp2IfdiPKq8jxfBZb6Fu8Qi3c26hfIo0f/SxQ7xqPmKuxGHNwFBcNb4IjfDDosV5LLyGRyF6oBr8GjfC4LkzY3rkYZ66us27k+OYP6/7HF9nRGdliJa09yK2yYzfs2WpZKoNzwvZ4tyfYHiqj6XjN18MD3bn5aIIrlMMpMfTBKq/mM5Mk1Gs0Q7DbzdzTnoeKm6sOgqJ8T+Fz+O3yBhxTyQErWBfmS+i6/tF/nf2JM28htqMzH6CZvku+CwP4/oDu7BIToeLlqrCM1pWLB2ZjOib8ridLoUrT43har0T+ubOlLHQ5jaPVzZLF4egVVJZ2J4azjOF65C6SQ3li7QZ662Px/5r4XUzRcgti8X1leEYeacFUw2VeLvomjBIysVpryKxcKUGszsD6PVPb35sqhehgXF8UadKw5JIoTOyAiioFkMNtfjO8bQYPMmKGlKC9pfDsGHJMAZlhEJ5dxrimmy5oHkiU3oeZYZkBU4UHkXJsyAsbQBHKcWJlXaS7DqiRePUwZzu/Q8XTujE7kc+GFF4ihceL4BZmxsTElNx87AOVjRIYYh2Kg7utsbexeM5eMlR8WTPd4Qtnc9DP7M5IWosn7s/5VZfD1o9zcAUpd+iq4C4XrAKV93GcMzvXmydUS6mT6iDf20QWnwSYCkzESeGSdFA4QFaYnrw5G0p5Ly2hXfKKUBzEl869eDq1G84uqoDLrlL4L5OHUuqdJGu4IA/eYXQmFUOF3V1ro8PhY/0aDbkpIjY1CFcsyAWt88MhES5J1+92ASp2klcdHMwZVp62E7/OQDfRyvhUesbkTl7IA+5jUBdajtLlQZwpdYulB/bh20fosXgYXWoHZSH5d4yfLW9C1cGVaK91ZyqLoZQeF0FV6/bwuXUH1GvlA5XdxWmtjkyXcsEZ0y7sLptq8jpDEO0z23WxZ5HctVS9P0ajOOFcogqcyF3jYKm2jfcL58MjUfJXNS+CLaLNISshA5j8hzF5WFyHK4ZJq7pXoV3kD3MsnNR8CxEBK49Jcr/zRcO+WmY7bUKO17K2qavm4u1NtI4erkPS5Zcx/hXT8DIz7Dvv0Yk3JnCI6eluSJxOqznSYulZ9W5OiGdy9I7sGPCH5hbHxVG92Op7ikN84s+DOp3mJdya/DLZQ0/xl1G8PZoym5ox5uSThG1Lw6TGtXFmD1+dN1sABuHXXBefwPGg4phtus1Hg4dgQ826+iScB3+pVvEescWmAZ/E1794/DM1QNZ/nJ4VWlN9xcTsE1MxcLjG6ix3gIGI17j979VNitDT3J03gUUNCbRwE+LFt+rcH6xFm+8CKDvv0fYvNaOK2qN6fhMm6dlQ/DDWlYsvOPOxJve6LNuO9rdncXdsAt8sn87X7c+gJnGXpvm+1e45cJ/YlpBDt7q/hWvPW7auPXW5IwPM/APw3BWVh8um2MRPy5EXHtP6oaAQ9/8EPsjolhSqQEZRU0aFISInQeOUDI3Tzw0/YKn4i3iJmsj9m84Lpw4KgqhxKzs6YwyLYaEVIoY2mknzoWriIs+K1DX+QJFjr489XIqdTM2QKVtBpLnqNnMHqSNMJctqPY35YYPW3HAxZxyPfuztDCSTV+MOGiOMmXuOLLvcEt+O9MOI4lnaF5MdrwYxA9VT2k+kejM2w+nUEM4OISi37litgdK8Yf+WK69tJxOLdni0swAujdOp7laEy4eO0qzx3LM/qrBurtDMWPaFbT/7wRfXn2Gk7smsjbbspuzHc7LDrONWPNcFBV/sPk25wZcV/Rg5qASTOn1y2bnzxzoyccxZ/INcE0cTDMHCOsCXW6M3gXN3AXc6ehAQ71EJkVpMENZjdNMdoggi05+eHUfKqpHkfZGjR9OzETojyj4yUYwLKQRX2tyReNTHch0FqHgrBLTc0LpJ6PODkUtSmSt4qjzwZjrkkwLU30W6qTzcO5wLuqxH71i6mj/NhMNfis5pboDFrEBeBOZz7GxTjh7/xC77gajtmOjuHe6B7dOeICeco40nrpXWNm74q/EHLRWVvFdkwxzZJL4q74P48ya4DpQB8FrpXjYxZsN744LS1NpSG6RRaDfIPZr70HF4eOYNMOH01/o48m1A1B5MopyDwbxmbc5m0qP4eMJQV0vex6Pu8qnO1y63+EeTgQ68YnxHKz2TRDpIRfQP/4wlhstht+5Aq52Gk77zLu4gWPs/3IfyuT98b/7LdB5+gg65RF8d2Yngkp16f9WAR4xmTbuLkkoLtTjqc0vxTLjdyIk8i+KBvyHveYDuPnmJpuPcgs4P34p59cMtY1csxumXj0x0/Iz0PldRPSZzW3NMewd+FwcMDKliuUlKLTYc2q1DBX+C2feEUXOrt6JfpO3okA5AWbz902TlEmE9KxhnFM3jPm/fLgqdza19wUgbVkVGwINuGc6aGinxlsd9YizNGBblA4PfgpCl3ELtRfuQmvwG+gPdONSSnB0cj+MC13IsF+Z0Orrh0391flES5EOpXrc8yydQweVCKMTNsi37ksTp2VMPnAOo5LD6ON6EE4XkzjXahLEKgOOaHmPWDVlHl9lJ4rHuzHj50069Zegjton+OQG07pBm4MHW9H8nQabHv4VMi6PGD3Tiw7PVzKnZhFlmpVYk2DJQKtrKOizEK/7bofKnpWUiDOl0iEZ+N64h6seltSs3siHq4bR08WHRrUtWN4jjLNXXkVA7FukaW1FzQVj2jwpRyASxeNPibRuXMpa/2hOUa/kym0f8NlzA+39J/OtWQz1nPuwVCpZSPue4LhDvjyr+xJZcVPwbcRLeIWloDRYln7vqlly5SxD9uty7DRvJltOQqLEDl6fORm6kXe5ILSb/aoVmOvQC4MSsxha3pfPJvTgzh1GPG90jFEeatRK8KbaajJWuoyBeufpYKRBt5KLiN1LNJ37xNz5G6n4yIQphsZc8VeBt+4XYuWpDJZY6IvTx1YxdZYdik6lUESdIK/24ni1M7x/939YUuPNc9JqPD8nmp+S3mONTT/uXyxp2+pwDsXW4cw4NJpDWw5iYZc0hz7rgwcS28TdLUWc3WssVUJVaHquLzOuB3K28xwcWPYSV25fw92jgbBK9aZvQyHr7b/CrXY4a3/Mp87tMPQzLbMJrjrBr5oPBJ2O4ZXFQxHflcrNvzVsjlaG8E+CFqtKerBqoyuV1/lzvoE+b0QpsWL7DBa5kr5aypAfu4lzn81n/IUqbLpry43aczlPQpI7Rl4VD0foMGnELKpkKnXvFHPR94EqB1YMtg1UnoWrwSYcI2HH71ZDbC2u9eSY2gEMvrkDGx/K8s4SUx6QSmLY2v106eVP7aZS+lW0w/5hOOevOcrtXqFinpICDSvXMTXwGt5bzKJezA/Ue45DclcXJLLbcW/LH0jWbeLZBws5UV1wwK+LSL5UCc/qORymN4A1swKYZmHFGU5ZXDHGiKOWH0Zy1h6h9Gc3+yUdwgrP/tz7LIBxnVK0UhzEOmdLsT5XkWFrJjFZ3pjFI97QKcmZ0b2+izIPLxqGvkDepwxUmtei9VoIwuZ1Ib2qN5eW1UOz7R22lwyk3rHpLO6MYY95o9l7mxY9xz9ig5yP0M3qz4i54/iPZgPw8DqHHKhC/csiJvbLYOXMOMye9Zq/bhgx4uxNfguw4p63Hox7rsmfNi8hl14hbkrZccjvI7C202VfBWUOS7Xnske3WHi+lekRYYyNCcGfpzIiVCUJtrNbRcrldM7vOYtOt7/QdXwQv45K5Y3UWfy7eyGHOzzi6JO1VN3syRfGazixcCK1ezXiREEvZr3uhQC5ZRi/5gQT62/z+/lN3HywAk2hHRh3zY4np+XwrIwHMl7EwU4tl6edgSvXJvPiqqtYXRhBl0efbR5HavBFWCInV9iyR+MlXrN+Ab/psdz4S511uqs5XtuNqoNeQXlxNCe7l4rmgYlMWH2YykvcUJMzljnVZdAIcuG4FFN6Po+Br2O3fxSuQbqtI1sWzmVb1XxKZu7n1uUjWd6pxcP9w3BvWD3WLs8SPlfT6L23P4Lq7FnoVAmVmd70M/2A45eMOO3KGaiePQnrh9P41PQXxt+bw8xQI3bOAxQT03jyYA7cex0Tl76OYaWrPPOMFzBZ7QhPfJjDPSOyEV2cxcWmpkyP/45O7SvMNrqEn9OiUTX6GmXr2sSoLSY8PboGHrZxXDKxA3UufWn2wYJ1eqMpkWfEg4tHsV2rFl+jNHDj1gNaXnLljFR/frA+zNJj37rdeS/bdLdw+OB13G/5FXv6F6CPwSGb5i/mXOlRxP1piylRfJoz9zsw/LcObtXuYOLMMjF4YjzlnBdjbswBfimLp8WkY2yTSmTzpTm0nxaC2hGtsH1SKnZPq4XqlwHcoqRKGZfL3Bpxl/UHLnLA5CXQaA6k7h5VGkQ08di5SpR4+3PdcVUqqPhypGqc+P1kMX3fDqRCijc/JyQI+/ktSCztQlX4SyQmnEao+kys/mcP5nmF0Oi7Icr0j3D0xy2UslSjzzt/jvOKYZtEqQjJ/4lfFptRPmMFQxtNqHn9Mq4pNaFZ057DTHzQMjMKxXerWVxfj/blF9iaXsLw0hzsnZ0vpgeo8cEwE+geS6Lbzj6cumEXb37oyRWzh3LfoyYkdGQg3DGaS97o07r5DDXCbvPYyLf8dT6KUxa50CEyhH7qp4EuZa42lGBNY4dQb5PkvTptPr+ux+C5aqivdRS2FTGMa36MO1pzqb/ZHk1Z+YwO/YN5o7PE2f+dB5O/iL/ZT/i00IQrB6yCU5sHhyxMxHGexfrWNOosG4Z7kuSUbRNQvCGCDVNiONp1JhIarRguBuC9bzhVc2dhkkk2kzXWotpwA8yN9fjMcDOrp8YzUUmDhWY/xOQ9eVR89VJE3vfnn8LXYkP8KF59J03TWfq0u1csHmcvQcCuDJhZKNNEORsD8q15RmUzJ/ex5vfLiWx1j8W5ojH89bWWNdUb+KBsCHd9eo7aN2vxs2YvpbRm8F2371g/PCdeDD2OdldVjB0xlMcve7DZrwlmU+ug9e9FMbxeC6Pq+yFH+yBT9h4Thxv+CrsLD7BRczObbnnxnwkJXCxtwJvyvRk9wULcn3SS3+M9aXoyhgHXBnPNjExR+0iZ/27X5YVBIZAZEcD/Ps1GpU8UMFkZ7cpZ2Lh1ojhTOpUfZC6CEtMQtqObs6Yy/9fYiwE3lCh77DrcrizCjzRV9szZh4n9g1AvNYufS++gZzdV19BI/O26LG6nkANDxouNpafx+vQ2EZTYl82aK3nsHzVYK59AZPe+0neMhWKYOz16RyDGbYcwb/Gn/IZYbFybDoWzhULxtTyz+w7Ebfk14r/QN5A65cUl3t3u9r8BPLNjRLc/adFxYTv+exxKw69ZePzInHO8ArBeortvnVNoMqR7xG8LRcvmCYy7YM4Dm3Ih6xyIiY3nqPTxIJe5plLnriMVRkfBqWgpalIPck5YrbD70Yb85jvYd7MSMpse4I3SWBbfbxZWDk4I/teXxead7Ph1E0fUdkDjtxyVVfJwvqeTuCSXxC2f1eH/U5637SaJwxf1mSNXirGxj9Fgvw8bK26Kit6mLIxTYMqGFOxU2Q2DT/e6veosCsdLsmyOOXSOZ8HhiLOYq66JQulDLIyK5Mmya4IT3Fj0oEZIPdkPP8vdTA54iLFLO0WTwme8LvmDXyWKiOoTz7WWQXRPNaCs43aeuqXGvx9/iJEubrCTPgeFna/Fe92jcPCfy9yYJXjMWKGmWS8ufSzDu7uRzFoznfOSerGoVR3f06W4O/2eyLfagvA+cxi29wA8FuhyZa1tt3idoMLS3XBuCWJ82YFu15PhYsc9HCa/iKorP6NBaiGzLnR3wDITDjmzEZI1+2CZ1YqI6Gib67kT+ON4D95YHS3WJ1XhjkobztSr0HHdDEw6qwGNkbU2s43VqPp+BQY8lIfFRWO+ntrMgE8TsPXuXbGgyR4HEjuEYeFCEaWQb1NcZ4cHGj/RS8qUW5uHiYuVPtDrGIiG1qW4WD2YK548orv1KPxxkWTTHDseXGlGz2UGWLeqDy0TvHAp8CW69gxgR/oChOncErn63fdVk2dwgpGIMM4T3z5/h3vBru62L4BO8hvxbn4/JN/6KDqld/L97AJxOW8kthg7oeBnOXqW9O7u0OPwHauC/5SnCifVhZz/MUEMztvOc/Gx6JLTptU3XUT6/oO8L35wah6F7KMC232OQLmpAcNUL8NXT4sqdx7jbttLlBkG4vKe/eJl805cSIvnmy3xrCwvgXzTGzSmh8HA8QAqjRZA97wlxQ0zmOW/Q0R1LCQDjoi1k6pF4bhi8bfZBXkXLFD/QJ8zF4zkI7+r4kXJMdFV8EUs0khC1ZcnSM2258UDOvg3fyDtliiyYt08KCqZcd/GQtiUR6HfaWuoduhhx+VG3CvbC+/808LQcjgMZ1mIIYkVqP6+Vpz0LMXOtgUo++bAy+ckbf5Xug6qOUfRryDGpmXQB+TJp8HEUI2t3+rF1i0VjL8SB5qPxfOs9ZhRoYfRhRnCfJYbt12zRZq1Av/s+yYehe/FY3U/0Tp2BOMeWjEx8waGKl9FRUMI3LWz0Kl2Ac9tU0WJexFuH64QeganEPtEX7w38BaGXgUIerEMl/VPonX/a/QrzIdsXxMmBn+ymf72jJCYdUps3H8aV9pzEHn/OD457EZzeyyHOt0TKwILYd47CROfGiL1wMHuIOyEhUsepGdcQeGVCPTovx41SR02CYFy3POjU0z5mYJs+fs2DxvfIDN8QzdvBbTdlBCNnWdR5TZS+GvHCZ9Ftkjt546yPkkoai2BXixRdeqWKD9ziiuch9LiWRqslfbAwlaCH2wqxMCWXqwoHwT7okiM0LZE2PaesJgtjb/d//7NulzRSyh2N0QfJq7sg/5/M0VA/i+R3j3r7CqMEfwsClXbpuPzBmUamhzFm3mm2Jrlid63jiLC6ClWT+7A7q8RwtxeEiE3PtnUpG8XPZYq0TNbnsutIvFlebLNrmhZUdm+Xiis3SIs06T41GsHZnfZIf9zCqK/RODyCg0o2A1nUqciJLI22piWK2DT5wixJ8daREmlia1Fp6Hzzhd2+Xni0gpL/B+Rsnxw</binary>
</binaryDataArray>
</binaryDataArrayList>
</spectrum>
<spectrum index="16" id="scan=17" defaultArrayLength="53">
<cvParam cvRef="MS" accession="MS:1000130" name="positive scan"/>
<cvParam cvRef="MS" accession="MS:1000580" name="MSn spectrum"/>
<cvParam cvRef="MS" accession="MS:1000127" name="centroid spectrum"/>
<cvParam cvRef="MS" accession="MS:1000285" name="total ion current" value="52119.34651566"/>
<cvParam cvRef="MS" accession="MS:1000504" name="base peak m/z" value="618.24102783" unitCvRef="MS" unitAccession="MS:1000040" unitName="m/z"/>
<cvParam cvRef="MS" accession="MS:1000505" name="base peak intensity" value="3758.58666992" unitCvRef="MS" unitAccession="MS:1000131" unitName="number of counts"/>
<cvParam cvRef="MS" accession="MS:1000511" name="ms level" value="2"/>
<cvParam cvRef="MS" accession="MS:1000527" name="highest observed m/z" value="1137.83215332" unitCvRef="MS" unitAccession="MS:1000040" unitName="m/z"/>
<cvParam cvRef="MS" accession="MS:1000528" name="lowest observed m/z" value="429.68365479" unitCvRef="MS" unitAccession="MS:1000040" unitName="m/z"/>
<scanList count="1">
<cvParam cvRef="MS" accession="MS:1000795" name="no combination"/>
<scan instrumentConfigurationRef="instrument">
<cvParam cvRef="MS" accession="MS:1000016" name="scan start time" value="0.276982" unitCvRef="UO" unitAccession="UO:0000031" unitName="minute"/>
</scan>
</scanList>
<precursorList count="1">
<precursor spectrumRef="scan=16">
<selectedIonList count="1">
<selectedIon>
<cvParam cvRef="MS" accession="MS:1000744" name="selected ion m/z" value="645.781" unitCvRef="MS" unitAccession="MS:1000040" unitName="m/z"/>
<cvParam cvRef="MS" accession="MS:1001141" name="intensity of precursor ion" value="39945.69921875"/>
</selectedIon>
</selectedIonList>
<activation>
<cvParam cvRef="MS" accession="MS:1000433" name="low-energy collision-induced dissociation"/>
</activation>
</precursor>
</precursorList>
<binaryDataArrayList count="2">
<binaryDataArray encodedLength="300">
<cvParam cvRef="MS" accession="MS:1000574" name="zlib compression"/>
<cvParam cvRef="MS" accession="MS:1000514" name="m/z array" value="" unitCvRef="MS" unitAccession="MS:1000040" unitName="m/z"/>
<cvParam cvRef="MS" accession="MS:1000521" name="32-bit float"/>
<binary>eNoB1AAr/4LX1kM1hPFDgtL3Q2d1A0QPEAREM3MERHPvBUTn9QZEZyYHRFIqCURpgwlEuckKRB37CkQuTwtEZ6YLRCSpDESjUg1EeE8ORNu5DkQzkw9Ex6gRRFogEkT29RNEvNAURFf7FEQXexZEpXUXRPy4F0S7bRhEV88YRCMcGURtjxpEA54cRN6zHERNQB1E+JQdRBlbHkRWZSBEt0chRNl3IUTzZSJExZQiRFdfI0RLdCNE+NIjRMirJUQ5tSdE5FQtRGcmOkR0IEREg8hiRLz0gEShOo5E5lNNnA==</binary>
</binaryDataArray>
<binaryDataArray encodedLength="300">
<cvParam cvRef="MS" accession="MS:1000574" name="zlib compression"/>
<cvParam cvRef="MS" accession="MS:1000515" name="intensity array" value="" unitCvRef="MS" unitAccession="MS:1000131" unitName="number of counts"/>
<cvParam cvRef="MS" accession="MS:1000521" name="32-bit float"/>
<binary>eNoB1AAr/yRBJkOJYNpD0xeBRP/9K0TUeGlE/G4AQnoglkRPS/NEwEujQpDll0OTuXdEPwGfRLYOE0RyUuREW6RmQul+RkU9Y8lEntI3RGGnn0S9qmZEgBQwRa1B5UOgbFJEM0u+Q3sDiUM8rPJET3HSRIjVv0NROr9EEEfPRNmnl0Nj6WpF0ytmRcEUhESes5BEvT8XRBQeMESu3IlElWMARHRbgERcortDYiLVQ6MhjUSweyhEVAyCQxklVUOispdDSTuNREUzg0LppR5EaJckRKagY0RusjJDN6ZZhg==</binary>
</binaryDataArray>
</binaryDataArrayList>
</spectrum>
<spectrum index="17" id="scan=18" defaultArrayLength="43">
<cvParam cvRef="MS" accession="MS:1000130" name="positive scan"/>
<cvParam cvRef="MS" accession="MS:1000580" name="MSn spectrum"/>
<cvParam cvRef="MS" accession="MS:1000127" name="centroid spectrum"/>
<cvParam cvRef="MS" accession="MS:1000285" name="total ion current" value="50043.60658264"/>
<cvParam cvRef="MS" accession="MS:1000504" name="base peak m/z" value="617.66607666" unitCvRef="MS" unitAccession="MS:1000040" unitName="m/z"/>
<cvParam cvRef="MS" accession="MS:1000505" name="base peak intensity" value="5254.40625000" unitCvRef="MS" unitAccession="MS:1000131" unitName="number of counts"/>
<cvParam cvRef="MS" accession="MS:1000511" name="ms level" value="2"/>
<cvParam cvRef="MS" accession="MS:1000527" name="highest observed m/z" value="1338.53515625" unitCvRef="MS" unitAccession="MS:1000040" unitName="m/z"/>
<cvParam cvRef="MS" accession="MS:1000528" name="lowest observed m/z" value="519.28338623" unitCvRef="MS" unitAccession="MS:1000040" unitName="m/z"/>
<scanList count="1">
<cvParam cvRef="MS" accession="MS:1000795" name="no combination"/>
<scan instrumentConfigurationRef="instrument">
<cvParam cvRef="MS" accession="MS:1000016" name="scan start time" value="0.292233" unitCvRef="UO" unitAccession="UO:0000031" unitName="minute"/>
</scan>
</scanList>
<precursorList count="1">
<precursor spectrumRef="scan=16">
<selectedIonList count="1">
<selectedIon>
<cvParam cvRef="MS" accession="MS:1000744" name="selected ion m/z" value="708.204" unitCvRef="MS" unitAccession="MS:1000040" unitName="m/z"/>
<cvParam cvRef="MS" accession="MS:1001141" name="intensity of precursor ion" value="39897.34375"/>
</selectedIon>
</selectedIonList>
<activation>
<cvParam cvRef="MS" accession="MS:1000433" name="low-energy collision-induced dissociation"/>
</activation>
</precursor>
</precursorList>
<binaryDataArrayList count="2">
<binaryDataArray encodedLength="244">
<cvParam cvRef="MS" accession="MS:1000574" name="zlib compression"/>
<cvParam cvRef="MS" accession="MS:1000514" name="m/z array" value="" unitCvRef="MS" unitAccession="MS:1000040" unitName="m/z"/>
<cvParam cvRef="MS" accession="MS:1000521" name="32-bit float"/>
<binary>eNoBrABT/yPSAUS8qwdEETkPRG2tD0Sc3xFEeIISRMrTE0TGtRZEZ1EYRJMvGUShahpE2K4aRMz1GkSvuBxE4xAfRJc8H0RbRiBEy/YgRL9uIUSoPCNEUz0lREtvJUTDwiVEtOEnRM6dKUQnNSpE19ErRKJELESigyxEJbEsRIvqLES8my1E9WouRA3hL0Rn5jBE9xsxRL4CMkSk4TJEnc8zREovNUSa2TlEvlRGRCBRp0TtGkHi</binary>
</binaryDataArray>
<binaryDataArray encodedLength="244">
<cvParam cvRef="MS" accession="MS:1000574" name="zlib compression"/>
<cvParam cvRef="MS" accession="MS:1000515" name="intensity array" value="" unitCvRef="MS" unitAccession="MS:1000131" unitName="number of counts"/>
<cvParam cvRef="MS" accession="MS:1000521" name="32-bit float"/>
<binary>eNoBrABT/6NOkEL0ddhC2MhBRAier0RaBP5DCM1yRJQkCEQodT5ESIVoROM9UERAM6RFNRq4RFs1K0XJdChDbVKsRP3GekSqy91DsOFxReXzD0X5I5hEFD2NROmYKERowblEGOAeRHFBH0WXwQlEsmkERV77gUWG41pEfzSRQy3OFET9a6dDaqnKQ2S6dEQhD8ZCFuwtRB80B0WFrB5ETDaLQ5W76kOQVLVBLiDeRH4atEPFxkh3</binary>
</binaryDataArray>
</binaryDataArrayList>
</spectrum>
<spectrum index="18" id="scan=19" defaultArrayLength="1515">
<cvParam cvRef="MS" accession="MS:1000130" name="positive scan"/>
<cvParam cvRef="MS" accession="MS:1000579" name="MS1 spectrum"/>
<cvParam cvRef="MS" accession="MS:1000127" name="centroid spectrum"/>
<cvParam cvRef="MS" accession="MS:1000285" name="total ion current" value="13214540.59980774"/>
<cvParam cvRef="MS" accession="MS:1000504" name="base peak m/z" value="763.34802246" unitCvRef="MS" unitAccession="MS:1000040" unitName="m/z"/>
<cvParam cvRef="MS" accession="MS:1000505" name="base peak intensity" value="48835.31640625" unitCvRef="MS" unitAccession="MS:1000131" unitName="number of counts"/>
<cvParam cvRef="MS" accession="MS:1000511" name="ms level" value="1"/>
<cvParam cvRef="MS" accession="MS:1000527" name="highest observed m/z" value="1299.70214844" unitCvRef="MS" unitAccession="MS:1000040" unitName="m/z"/>
<cvParam cvRef="MS" accession="MS:1000528" name="lowest observed m/z" value="400.23889160" unitCvRef="MS" unitAccession="MS:1000040" unitName="m/z"/>
<scanList count="1">
<cvParam cvRef="MS" accession="MS:1000795" name="no combination"/>
<scan instrumentConfigurationRef="instrument">
<cvParam cvRef="MS" accession="MS:1000016" name="scan start time" value="0.306933" unitCvRef="UO" unitAccession="UO:0000031" unitName="minute"/>
</scan>
</scanList>
<binaryDataArrayList count="2">
<binaryDataArray encodedLength="7040">
<cvParam cvRef="MS" accession="MS:1000574" name="zlib compression"/>
<cvParam cvRef="MS" accession="MS:1000514" name="m/z array" value="" unitCvRef="MS" unitAccession="MS:1000040" unitName="m/z"/>
<cvParam cvRef="MS" accession="MS:1000521" name="32-bit float"/>
<binary>eNoNl2lYj+kfxSu0KFFI0SZJhaRNksj9KWkTKqVkKSRtFCqV9vWnfUNIYywxJvwZQ1kyZuyKZN8JMTFpSGP5/16c6zznfF88L+7r3Od7l+leEF7JF8SKxgui/u0FEbXyopA0XBSrB1wSDeMuiSNLLonyny6J94cvCc/eSyIm6bLo7b0sto67IgJXXxH7y6Ssf1U0Z14Vpoevio8jrokIm2vCe9M1MeXpNVGrcF14cl3oxl4XT5uui4//XBfvBjWLl/HNwriuWfT81ywOjW0RMhtbxMmDLSL4Ros4EHxDDMi4Ifq9uyEKFt0UOhk3xaN9N4X3vzfF45GtYtX0VqGyq1U8/1+rGPC6VfgY3hLOEbdERcMtEaXXJsyC2sTgUil0bouZubfFUdk7YonHHTEw7o54WXdHhL2+IySGd4XRkrtiY/Zdob/3rqjtuStMt94TQX3vi+aM+6Ll831hK3kgPI4/ELrioThX9lAEfXkoPB0fifepj0TOnkdisdJjERHwWJTveSzev3wsim2eCN2lT0ST5Imwl38q8gOeitidT0XozafCSueZmBL6TNS3PBPXpj0XJQnPhfeB58Km87lonPJCKIa/ENS+EKvuvRAJ616Kg/tfiqg3L8WC5HaRfbFdaCm9EiPEK+Gd9kpkD3ktyh1fC+ehb0Tp5jfiyIc3wm9Mh8gK7hDDT3aIwhcdwqbvW+Hg8FZ4hr4VP2reiujOt6KUd8Jt9TuxqOed0LL6WyT+9rdofP636NDrFHtXd4qiE50i/H2nUBn1Xhw/9F78+vG9eGL0QewJ/SDadn0QSgv/EU45/4ju9/+IdI8u0VTdJTJ7u8Q6o4/iQfRHESjbLWrNuoXaim4x5UC3mHy7W+SofhKZNp/EldxPYsSeT2JU8ydhJfdZdKV+FgUdn0WNTo/QDuoRMsU9IvJ5jzio+UVUx3wRFH8RT9q/iB3jekXAp16x0eI/YZbxn+h8+5/4p+KrcLz+VaSZfxODN3wTvxz9JuR7vwnTMd/Fx3XfxZ8jf4jm1B8i7/0PoTVThuAEGcaXyBBxQ4ZlDrJU+crSFSWLfLEspY2yJHTJ4m4rxx/z5JgTI8eFDDn0q+SYfl6OY5/leOvUB6+1fWgv6IPVwz48/rcPhtP6krWmLzPK+uLb2JfT9/rSpdgPiVU/+s7vR2dqP+RP9kP1aT8mDJHnkJDHq1Ceb4fledQoz1pZBZImKNDqqIDlBgXuHFVgyCkFfnujwN+9ClipKeJiqsjxFEXYLuX/KfLouyKBGkr8bajE96lKKAQroZ6hRHu9EnU3lZg2sj/3pvZHEtyfByn9MTjUn7Ab/ent6Y+frjIJ45WR8VZmfpwy+vnKHKtR5utzZb58U6ZgkAphDiqc8VQhPE8FzwYV3K+psPeZCq9lB+AaO4CfSgZg1zCAxPcD2KesioymKoNsVOlNUqVHosrdM6o8vKVKku5AEmwGYuczkOi1AzmYOhCl2oGUNw3k2e2BzOoziJ8MBiFnNwjleYMwyx3EviODGKSkxvBRajjYqaHiq8aaJDW6r6sR9VGN2fLqyBiqIzdLnfp4dUry1Tl7Vp3gN+r0VR7MA7vBlEQNxqV0MOG/D6b99mA8BwzBf8oQ9oQM4UzpEHI+DeGGylD6Gg9l5+yhfFgylPiEodTsHcq7C0MJ66PBVj0NXtlo8DFZg+ItGkhua1A3ehjzZwzjgf8wbtQPQ+PcMBLuDmPFt2HcG6RJ+zxN9m7QxHm7JifOaDLmrSYhOlrsstfCPEiL37ZqsfiEFiOuafHwqRbu37Q4NGg4sROGM8l+OOe8hzM1fTh7tg8nqGE4yZ3D8R88gkSHETSmjyC6YQTBLSM49m0E43S0iRTaGPhoY52szdqd2hxu1Mb3pTbPFHVYPlGH/U46+G/Qob1aB8NjOlxp1UHuuw4H9XUZ6KTL9QW6OCfrElOpS8SvuvRp0kXyQRcNJT0cTPR45qHHing9cjbr4fa7Hv9d06P4ox5XjPWxcNTHeKU+cTn6/HFMn1239XnapU+GwkjatEfi4ziS2pMjaW0eyaGukbgqGZAwyoCq+QaU5xrw62UDPn0yQG/4KLzGjOI7ozjhO4pxa0bxp2QUZ38exY7GUaxsG0VT9yiMVQ1RNzfExs2QrjhD7A8a0nneEM1PhjgMGc3kyaNxnzMat+TRVFSOpvPoaGw/j2aSmhFvDYyotzXirw1G8JsReReNSBs4hgS9MXxiDDkLxzAlfgz15WPwfDuGaeONabMxJtzfGNUYY3QzjFH+zZjtLcYceGvMXlkTxg8x4bCZCcl2JlzxN6FkvQkyEhP+rDdB9aoJ5i9McPluQpmGKQ1mplS4mWK/1ZSOI6Z8bzNFvd2UF/+ZojFsLAnWY/F2GUtryFi8ksdyqX4sD66Oxf79WKLHj2Ok2zhs14zDfNc4is9L0W88F0aN56vTeAYsHE9G8ngGVY/nzP3xOHwcj8TEDBUHM0YHmGGUbYbZcTOOfzRjSL8JHJ84AV8m0BAwgYJ0qa6YwNtTE3j3fgK2w8ypNTLHS5hzPMyc6ZvMKTtpjs4Dc1K+mPPEaCLGERMJK57IhZMTibs+kZy3E3mhYEGjowU+yy3wSLUgpcICxRMWyN214MJHC/7TtCRloiXynpbIJVkSvc+SmjZLXnRZ4v3dkhs2VtwLtSK90AqbC1Zsf2rFu69WXFGzxsDCms5Aa+7FWWOdZ01cnTUup6z55Ys1rio2nBljw77JNtQG2jB3gw2mlTbSs7fB4oYN3h02LNOYxLi5kwiNnsTP2ydhcXoSBs2TuK9ki8wQW4pMbel2tMXb25bA1bbUFdqSdcQW40e29HyzJXrwZKJMJhNROZkBRydz+9pkTr+cjPW/k/lL1448Szt2R9uhl2RHzWE7XK/YEX/fjop+U2i3mUKVxxRcNk6hbN8U5vw5hd7vU5BXt6fVyJ4RDva89bbHptgeyT577t2wZ/d7eyyVprLccSr9A6aiv34q9num4tY4lSFtUu/vqWRpOnBsvAMKCx0oCXeARgec2xzo4zQNzfXTeL1pGtb7pjH9zDTmPZ7GsO/TCDaYzljH6VgHTWd64nTk86fjd3Q6dfemI9M9nWfDHKma4YhNtCOvtzvy9ZwjA5sdOdjryAelGTQPnQGWM9gzbQb3YmfQVTGD+IYZWDXP4NO7GfyrLbCZJ5i8XpBRLLjXKmj5JugeAzL24OYPC9bCi3Io2gvqf8H0vk6Y6zpxc6ITxZ5OrFnpxP5cJ7ZWOLGlSaofOmGm6IyXjjOqls5o+DhzI96Zv0qc0T/pzMCbzrx448z7PjPZN2ImTczkk/9MjkfNJProTNY3zeTWvZk4yLrgauCC70wX3kW5YFriwvA6F0JaXGj+6sKkUbOQOM3CL3IWBySz8DwyC7OmWVjcm8X9Pq4IU1deO7kSM9eVczGupBW4cvxnV+K+ujJ4rBtqtm78HOFGWr4bu3a4STPjxu4HbuyVc0d/pDsXJrqTvsyd8Fh3xH53Epvdkf/oTt1AD6LHebBwpgfLozwwrfDgWpMHV9574PrZg/tanvR6eXIjwZPock/m/OpJ+SlP2h54Iq8xmwsms/kjYDaS2NlcKp6Nwz4pn5mNzJvZxCp4YTzOC3dnL1R9vDDd4MX+Yi9O7fKi4aIX5V+8OKE1h3/GzSEqYA5GGXPYdWwOw+/PoezbHE6PnMs767nSHWkuoavn0rB1LvcPzSXj4lwsH8/lyce5aKjOk3bxPPo7zsPabx5KxfPIrZuHw5l5aLfMQ/GfeQQqe9Ng4Y12kDcn4rxxr/OmudGbmNvetPR446PsQ8cYH+a4+uCZ4MO6Eh+W1vmg2OZD52sfHvT3ZYiOFI6+fFvtS2ixL3/V+FJwyJe8Vl9sunypVJtPg/18Li2dT3fSfJ4fmE/fq/M51T6flG/z6Zzoh5e3HzZL/CiR+NFz0I+cy35oP/Nj9yc/GlT9+dPHH/sEfzQP+BP4uz/mz/3p/uaP99gFODguoNNjAbIrFhCfKdUnFuD3egHhsgGkGAYwcUoAkqUB0n8HkLg5gO0HA7h2MYCo9wHSrgjkum4guycHssgtEJXoQBKLAzHeF0hcYyATHwZyvt9CMoYsxGHKQpw8F1IXsRC58oXknF1Iyf2F2PcsJEI3iG6TIAwdg1gQHCTdtYJYWhVEyf4gis9KuTOIXQMXUT5yEbf9F5G8YRFDdi7C6rdF9DxbJN1tpay4GIORi6n3WozHmsXMzF/Mo7rFpFxazJlXi5FRXIKx5RI8HZegG7aEa0VLaPp9CTJ/LKH9tdQfvJTQyUs5uHgpSclL8StZSmTTUqY8WkrfH0spGRzMttHBGItgaVaDydgYjNeBYPZcDebOI6mvFMJ0gxA+WIcwbmkIhzaG4Lk3hJ9Ph9DdHcJdzWXcHruMgunLqF61jFNxy/h5yzKm/bqMHxeX8Uf7MnLlltNn8HJkjJfjHL2cypzlqBxczodny5nVtZx0hRVc0VlBtccK7CNWcDh7BXf3rSDnrxXIdaxAoX8oEp1QeqaFor0sFMvEUPbtDqX4Zigh3aH86L8STZuVzHVZyZbYlWQVrsSydiVfbq2k981K3FXD6K8fRopTGHsTwzhRK9WXwijoCmOM8iq0DVYR6bIKgzWr8C5excnjq8g4t4rQN6uQqIRjZh1O7Opw3LLCGXYgHJMb4WxXj0DJNIITfhFcjo1gdUUEzvUR2D2I4KhcJF16kWx3iJTuR5GorI6kZFMkgXWRBDVGonE3krcyUZhoRzFnRhQpEVEop0dR/0sUZ79FsV8jmvIJ0ej4RHNpVTTGBdGsrI1GuzGaXW3RZHyP5qzxaooDVqNdsJrjHaspUl7DJKs1vF60hqr0NVhVr+HXl2vYMSgGA4MY7syMIT8oBvW8GP63M4Ynh2J43BZDi2ws7lqxXBSxPA6O5a/8WDJrYym4EcvX9liM+q3ltuVaaR+s5VTYWjrWruVW7Vp6jq3F4+pa/u1Yy2mVdWjrriPMYx16UevYWLQO88Z1LP66Dp2R6znosJ6uRevps3o9zeXrcT+7nqfv1nN0aJy0y+O4NysO33VxxFbFkXMpjisf4rimEs/ccfEcJZ7Li+L5b0M83/bGU9kUz8ueeFwUErDVS6DDLYHqBQkYRSaQmZbA/vIEFtYl0NmUwPk7CaR3JbDXdAO3lm+gPWUDz3ZtYM+dDSR2beBp/0TWj05kpmMiaiGJ1BQk4tCWyC+vE+mrl0S/8UmEBSVhvjyJDWlJdOxI4v7JJOquJbH+UxJT7ZNRn53MkbBkTu1OJuBCMq86kmnru5F2rY2omm5kR8JG3Ao20rN3I6anNjL+2UZkBqfgbpJCoEMK/bxTuL4yBY2IFLzSUhi5NYWsn1N481sK556kYP+3VP+XwnblVJS0U3lvnErWpFTOuKai7p3K4aBULFamYpWWikxlKp51qZgel3JLKl0vU9nfm8qMfmnIaqVxaXQa58zSaJuWhiFpZIamMSQtjW+VafTdl4b28TSaW9KweyKdvUsjVT6dpZrpqI1PJ9EuHa3V6VhtTCdDks6ibenoHkpH/bTUv5GOQ0c6/VUzkLHMoNU7g4LlUiRncD43g97aDErrM6g4l0FNawbNLzMI7clARzWTA1qZ2Fhmstw5k1D/TNrDMjm4MZOWrEx8SzPR+CWTpJOZlF3MJORmJtXPM/H+KP0emMUuwywMZ2URvSSLtMgs9OOyuJKZRV5ZFq3Hs5A/n4XV3Szp/ZONn1q29M2SzZFJ2XQ5ZTPMOxuL+Gw6JFKvLhuXk9mUX8zGuiWbdR+zeTA0h5wxOSQ45VCwLodDmTm0VuWw91gO+pdzeP0ohxOfc7j3NQdrlVz0h+fSMCqXp3Nyub0kF5PQXA5n5LL911xiT+bS1pTL2Vu5WL3K5Z+eXHYp5rF4aB77dfLYbZKHr2Ueaa55TPXLY1FuHsqFeZhszSP8QB5PfpfO/8zjSksekY/zkHmRx7F/85ghm0/4wHwKDPKxsMnnwMp8HpXlk3ImnyNX8lF5lE9sdz6OahKM9CUEuEiw9JcQFyyhPlrCj0QJkmIJu7dI+LRPQsQJCUotEjq/SlAZvIlOzU1om2wifNYmXDw3sXvBJhQjNxESt4mqvZvwOLKJtNubkHuyiXqZAgLGFrDZvoCn8wpYn1GAYXUBR+oLMDtfwI2rBTx6WUDYkEL2mBZyflEhX0MLsSgqpOtEIao3C0l8Ukh0dyEXBhRhqF+EvFURC72LeL24iMnhRbjGFVEnKSKtVjo/UMSuM0VkXi6iua2IxPYiFD4W8YdGMX9MKEaGYvIWFzNjQzHO6cUYFBTTWC31a4uRHCim4nQxry5L53eKiWkv5kNnMde+FrNHsYRarRLMjUqYYVaCzPQS7DxL2LS2hF3JJQTklXB5Zwl+B0u4dLSE3mclWHwuoUS+lDSVUl7ol7LcvpRYn1LO5JYiW1hK17FStE+XsupaKZeflLL6bSn6w8p4NK4MH98y7iwrIyeqjOCkMgoLyhi+tQzzn8pYU1+G3sMy3nSXUdmnnFrlcmJHl6M4p5ze8HKsUsqZmF1Obkk5TdvKeXStnJK/y/n3UzlF6hU8MqlAObCCU0sryIitYNe2CpLrK5D5s4K5zyrY+KGCdv1KFttX0pxZSUFRJWN2VlJ9qJL6hkpSWitp663EeEAV1YZVvDaromBylTSnVRxdX8WKgioebqlC7WoVYc+q2NxTRaT2ZkKsNmPgv5lXoZtZVruZ6P9tpu/FzZj2bCbdZgt+jlvQmb+FXRVbsNizhSeHt1DatIXwW1sY2r6F1h9bmO25lQd+WzkQs5Wt27ZidXIr189vZfm4aqInVZMUWY3MqWraH1ZzTGYbrSrbaDHcxu8rt7EgeRspW7YR+34ba+W282OQFPrbmbtoO3bZ26X52E6e5g5uOe/AdMEO/g3fQUXCDsJP7EDl2g5pb+zgwZsdlMjUkKJeQ7dZDUtDaoiMreF1ag0TCmvoqK2hpqGGkM4atLV2EhG+k8Rfd+J1ZydfPuwkRbWWVMNaDCbWEreulv8DtxDTfQ==</binary>
</binaryDataArray>
<binaryDataArray encodedLength="7308">
<cvParam cvRef="MS" accession="MS:1000574" name="zlib compression"/>
<cvParam cvRef="MS" accession="MS:1000515" name="intensity array" value="" unitCvRef="MS" unitAccession="MS:1000131" unitName="number of counts"/>
<cvParam cvRef="MS" accession="MS:1000521" name="32-bit float"/>
<binary>eNoNl4dDD2wcxItoSSWp0BKhNKRCker33FW8Uho2hVJkRJHd0JCMoqmljcjInqGys5UdKmSPJKO3/+A77+6zVCUMWun/4dPnX5LBZheE/o5wGO90x/w1UpQN2Sia0qOhk9iJ62XbRKhrN5xxNOCBhCgRfPMgmip6MNm4P8bc12aoWSKL7vyC4cdXqHB4LmkwsuaeFxtx45ML/A3WivZfRri07CbS/FU54/s+FE09g/CWlWLzqzXwL92P02OcaBiezplK1pj8+RHyk4Mx7PgLRK1T4fiEQ/hrVS1mfuvOZ8fS0fPcOKGp9wdLlvZE2JZQrHgejDUuT+GilYIKNT26Dz6G1cUXoDS8HCGv9/LIygWwmlKNK8PLEPw5GWVFjpw8fAwtXpVhv8Zt3PknJQJ1FJG/bb1Yu1YGBd/7Qd7oC+aoWaDVZ7jo7qDFqRXOnBGxQtyY8BLJm2y5rMckeKyoFFp7a4TnjySs8igQYROjeG7gMmQ4J2Ld3t9iYR8//kotgJtlCjeMiMOnI+XCw6EX+3X05TrWmvF7pHjTygHLb73F2yp97l6agH9fvVk1eaFYv/k3lItMefRtI4bNv4zK8btw+s46ugwEzy3SQPTy2ZLknn0Q8HEgJ45UYcv8cDh79kL+gF1cviwTX5MqhbNGNNrmOiN12HDEnvkObZN2kaW8CZURC/DyXjkmefXHlfv/CV8fBdqmfYOa1hRWrNMkniVL5nRV4NQTQWJtsbWwtvoucVtkyCHfdfjRw59/5xZj7JP9UJn7XKSdMuNyWWW+qYpmX7XhHGAYCd8FMUIuRhVjlXaK2poq1ChJses2cw59IYverXLokpYBk+W14o6FCgfwl7DfnYIaBU0eStxAhdfSItGnAKsb7wqMM2Pd4PPCSV0DJ0vsxKnS+/j076/weD8SS5IXw6ggBu9Xa7CuskxEX5mB9JhWcSPfCtdsmnHGJhry07swTv0wxwy8hnxbP0lhuToH5QziSYMGMeFnE65dVecFFysx5sZHYVQxki51mxHQN4PB/7yZuT9RnJ5+T2xYYINuvQ/isHsW7E260M10Oq4uKYWaRiJPFyVhnLMV9UznQ9/KHPseLYTv2ptQm9gTy+IVcSczHH2CP8NnySB+Xh2Npq0/JcM93Kmp21NMtdiJaTVf8Cy7Bj2dG4VNUzg+KtmKcjVnjh8sTfs6I/7akYUx7gfEqw3msFuVhb+WgKU4hLUp98W7J7Nw3uAZplmGo6WsDNtKt2Diz1680lCJM93uwi74G/qtfypur36Ly7mbIUdPqmjMh9/9eZJRpaG0szDmu4lnEJSWwP21RXiokoS2eVJU3KAv/nXtgsUaf+F6IEEMitokLPO6MVn3MlJV/mJ95BdkjnPg9gml6LdVQ8yysETJu3Lmzz4hdmkc5sLJ/4RFRAJubVFD85qp4kJUI2b590aI/FDEHYlDwlkftPmoUu5EDifY9uOqOTE4WF6O7BVXYBBuzcbe/qh9Zs+YwCncoruB2TcdqVWVietD0mF/bRZ2xEQyZU0l5karCev3chi9xB+HS6N4Xc6CuRVdO3ZjwZIuV7h+Tj7PXVfkgK2xVJugyBfd63HomqG4ETINVVPKxCAdOU7RMYSV4yxM0Pkntu3eCPeDscj4th1Lo104Sj8RCgoP8FapAZerEmGiPoz1thUwTLBEl+ddkDnGkGOkNZgZ6wPWHoeNig6zLu1G5dZDmPDoEVYllcJeOZOPbRVpflKLH54rM8TDEd4NUph1sxbtSk7CzaWEny6NwBerOrg/6cFFbfoibnEAix5151+9q7izuxHSsq+ROuAGC03fscjLh+s+n0ZJpja77FFHynZ1znn4BhptkMzZr8OLeqWIWWHPpNZYnJKew9g1QSwy6OYUsUOHf6Va4LdNHlMON+JOrDvfuKvQYERfLv8WycxbyYhdvZsj9svzX4g0Mu0DMdewKze63ueiv99hXj4PqI9ndmgEfT94sHdwHdW/LCOvr2dt+0ZsGH8fy2Mc6Wv2UJjZqFFthDNndZ+BEv2hDAxrR1VWHHM8ZVno+kaMHiVF+/PxmDF5Nh8bB0Nx5gX4GNkhWy1a9JyVThm7K2g/WSRmBjwUT1+8EhmbBX7r2HLaUyOOkA9mxoU32DzdFIPv3oNx0zbq249Fs/dB3K6WsHdoLmtuf8LJEYvpZ9uDcqEl+FwbT/P/lPkuKYAnzj/CK7c83PQ/L9lqtpI//mShslMVvizUwYkbCRjWI5N3i25BbXuQyFD34mrXVpH/tSfdlkbgaZYTzyCHPcceQ3KwB4uK+uBIwwZUqMogf+BIiVlJCY5U+/Px9vMonDeS42Z/Qp6CFws3R2PtOne+l3Pn879qbNQ9JRSnyYppYa/w8d4tRDS5isTKanH34z3MNJWnRoMtNZUDqGG/k+11C5jiM4iHGvty78yDUCyMQPSUy+g5UhtqZqUYPcKTO98thUnJO9QbxWJLigdzDLMQOq4UKpFWzMmdwuAEfy47tqtjxnM56vJijFSKQWKYF4/pPcG9fB2YjwzmbIUGZElfRluYIj26buKm+wpM8j7DML0XqHupQMkcNzaf3ScsT6QxysKBHlJ38N+vMuz61JNWz8AtW9VZbRBF1XZTGt5LYqt7FWsPelO5dwwDF6jQpEc2suPvMK4ilpnntmF8p83wXKeNi8sKeC/6Bop7Cmw8rUuPUktenpWL7JrZ2NW0CUZB+Qx5f4Qr037hoWsZI3RlqF2RhNZ++WKMfSQDhnZh6XB5Zj+7hntlJ7B+nxkuXrgIyzY5vnb1YvNxc9h3SaB7sxz/LllOYVsmXFqKEKK+Q9SpSKj7vA+Vpt4Q420K6VO2DPC9yrXS3px4vQGfIsewf0w8a1KvM9zYj/1yPsHo9jFoPyG+xrryRpEdVTIf0KNxGJwy0zjXsoC6Hbp5PeoLno8owF0NZex9mCf0DbexvNWHBz4k0PZVEGYdeoKWab1gUG/OFzeX0vDucNoaT+TPzpOhGzhMcuVaOH+5FcP2sx4HbQzk9tGZsMvSYu4fT44seYpL7xR4oYcRT06VFjP08+B+0c4p51Eq4+t3s6WtBer3vbF/1Qw6vfyDFvFQpAzbjU3dHXm41y9oaFVROlOabcfn0OjdCibaPJDU9yqmbdgDFNTu4jLjvlyzIZqvZTPF1+YULlJ3wIYzheLNpS4sCdQTBd5r6ZtThwN+pnzUJ0qy/XCY6P5LHlq5IVCeYU+7Rc6IzfjFNqtADhsehBffOov2U4/F2VGyjAudxICECKjZPhZystsY/jABi1XPIz52IU2svyJqaynbHSZC0y+Nj1r/o8OyDbz61BEVK/vy+JQzMCp1Z+9oF9h/s+aQB55Ekh7vF2uh1usBbgkdp/Hrfbn4XIemW9vzh+cRMUhqLMzyOuOUbx4Ov3fl9+vBfFj7S5h9aUbfl1Ewsxf8MkyHD1UrGVedxybvvjyTYcG4lLUw3rsViz8rM8Yon/MqNfgx96gw6ejZLX0pQ2UM+dxFnnFm39kOIKSXL9Mm7sSr2nSYV3nz2qFESI09SY0OnavWdxPmrkMp0xgpyjRSqfv2JLsnCmrcVIazr4zTgKYfHHzXAhl9yYidWby6N4NRE0xx9eRbDHycj9mHR3BRYi0ffb2OX01H0GtkCUy7FfPQghvoVx3IMw9v4WpeHpasVuWad9Viwox+dKx0xUCLAqbsk+GPLWn4F9OxC8/92H6vTEgvPwvd7oe4wCCbJ2WCsXuICc/d6MF1te7cKZx4y+oz1q3S489bu9FanYbMABkmqJTz9B4/YHoMt86czBkO5BzZkTynHy/xc1rCjf960fPuW8RMK6YOnalyUAvaxjWwiDqM1l01vPQ7ES3T/8NNfRsmm/XgOR8rDtu9lNcjyL4hOYi2+oRNQfniiVsfvnJO4mzPVXRVOYqvJh/wrFMwBn7bhpf2ueKjaSmv9uiKh48rxW+5CvFIR4bDHQOYq5zFFe5bWG8pxYSXCyiz5wiO35Dl0VUV2BX2FfV9N9DGbqWo+ajC7bfeQHFNIfX7d+Now2Vo7xmHA96DWBvTym8xu2nvb8Muij8we1QYNa89Z8KrDEpvOw5lvSu07PNHbMyYyONbLyIm1Z31Z31YeRcMkpjRuL4bK9MymK14F3o/8xnzYBwHnF+MbWXxYuJ2GzSWxIvtL+XZvMOA2oWWvH9fg8YJtvioU8YQT2mU6daB1QuoltiInHVG3JqznomxERKvn0M4cuQyWtwKgOfKKny1SuX+yyfYCcsobZ6K0xZD2Dy+Htp2sRzYfxgjtpjwYOs9eDZfw5n2vlzfEsHpBR2Zt+ElC8xtxM+UIRx2ai49sn2Y5tWDp9fM59FyZabF1/OWzDkemXFQLFB6zGUZgXR1n8f3Xgpo7bWEPYwW4F2aE3tnKvOHVH9m3RnIONXNGD8kjtN6zeeQFU58tCsWWjtCmNA5kuGP+jg1ZCTy9/P53G4Yg9+5p5Bv78m61D8ImrSLbgP0KFLG0EQqHXWbX3LifDtGZqTDzuUh/uU50DxrN9w/dWNSHwkdA+/RJPqxOHPXmEvX78X0qhDHq6qdnCoVozjaKJF3Dw9kqsEDdFo0iOaX/Jg+/RDcrwzkuEsuvOOexd2bpJhTbkatwwk0Pr+cERed6bD1OXXKG+n4fR76zNpD/9bLcO4s4QXd/jy2NVL4fH3J8tHbeMQ9V3Ty7MGn15PQPtiAdh3M4Dt/iyTvzxMk7C3FhoXzqe/wnXXnRnDL2nBcs7iN0Nsr2XeIOv/aRvHI6DPoqreI3SLP0n3dQPyrWU7HGRFQXf4CL8z2s3dqAqJUC4Vk31haSpsztKoAw1+7cbprHj0bWmHW7on6tSUstn8KM529tHGPRbep+R21hkDDvkZk2WQzoXwjdWSncNA6P55UXIDD0m78qGXIH98742AXNXat6skRt9dgQCdb5vSPQ2vYeL6udeQi32OMCQ/gG5Uybvyxmc0Fw7B0bD/avvDGEtnhUDCpQMzm/9DnyjKqes+miXEimm76Qt22hC4vjVmzw4kti9IxMKUBySW7KL3WgZoHW3BprhH1tyixILkJ16PX8tVLd06Nr2Z6hgPdUi+K98mh1N5lBFczXcqM9OH5gVUip88aSV6rHYdM3YJT63LxxlmDCuW6nLBwCm2uJ9Duv11cNOepUM5L4D3X42jpPYfy1oKT5+5H2LxcSDVroFOOJp8GvkZ9ijmf6GYy/fRs1s0dTat+X/Bk8lOkD81E5Qo1Wo+UZ+Lx8Ug22IPBw+1EzorpmNvfkqkDxmG6tw46Vzeh4YUEQWpncWeICo8WvUS6gqcY83sYU+zfsSUmiIldpGlZ48sHFWXw0/wu2jz3i9bGOG7P3AxN+Q9izR8Naq12EJKbuuxksBNfPY/j6UcP8Ss7Hx6FO7DniDur1tzGtxw5nnnT2elB7CS+L0ukceIdDv5gCoNu39gQpoDve/0kdipG4l9WIOurp2LlMWkYbDISzS690CUV/FHnwW8fXESftlx2GbKNZzW1sXV5PIy1bTl4uzePdk/ipfGKTs9zi6hQbU1fl/40HNrBl/1VMH/jARHgupgfV0ozcJklpPfGIXdQEFE0lA3xE9jP3449tIeg82c5Ps7YgzlfZ2DrAkVuP6JEr04DwNkXoaLdJja2juCLjt+tODGC6wIlvDTVi98GZTE5YTE1kzMlbRUfoKjmjytDO24zLYz3Vu8WP4zUkdO3RlT1jYRqtSJUVWN4zNiA/kEB7DxK2mlez6lo7+Ap6Yn1XPTGlK9mtWPCDE8c0bbmyONHkKWuyB/9p+JbZX8oHjiD3jfXw/5NCfwrLZ3soxJw31SHXsE6VC4DOlsvRUrEb3yYESupfKhP0wBNFhuv5Zxbt9Cj7C/mTO8H2c+pOPd6Jt/E3WRzsQOWNJpS4/AwTnk/hONLdHjKuVK8fBlMk6ACrGw3ppIfuKn/PL46Pohe07TpdlSZUgfHMrfDQxtdk/iun4OwXhiJlvzxuHBZngFn51H38WBoTb2CzXYaTlvrrage6ISc0jU4ZbKBbyVxWF15BV4rPbjJLQYhpbJsNCYbr24V6V+TmTjYAVoDrmKPrg2MymfzvJY/fsRp8faLMHS/EQOX9a4oFGt4QeoR4g3ewqshUVI7UZXJcTfFSG9NtP+RZ+TMG3j0x4nfbx1FwCZ5NpbFiBFjE+CSXYQY8yUM99mIh1ZabHduht6DfYhcNY62Odclhza48G1pCItTX0Bv80kM3fEcpV028bkymNDfT7wO1cZUq1pYm09BwGFHyMvPQWeDwULucj3+/TDl+ulfxYHkTgz4doKP7VKwvekYfnbow6nAbrjWwRkNLzxQnbGYkzwNECk/F6ZLI2ExVJtLIo+JiM/hQpH+4vexJULH1xA6rd3FzPOr8CW9DjKK62mdVge3AUUovn8ZrZOlUKiVjVV/htLb3hzeb4dy14NJaEvNxPEE8pi1FxZMfSBRUigRHvIPJFmH41D6KwdzO3hOe/huwfdPcLDsPp59KRRVAwGfMHN46Jfwc4w0Sw0/I/TnSizd+VKyIE+Tf9YeFxFS07FjXDVu2wyiW3EZxgY40n7NFNHngTIjh2aJJQUtYvE1Ta66GyHk2rIlCqe0cN2pM+fevSEGnnSTMG8XQrTvQ2n0dNwcsZJHaxwROmYvvtkViS8bvUTobSM4/omhgZw0u+1cD+1J+/DBdyKGm/9GnKksPkf7ia0h4SLioY44dUqGXTtyaFCBVge71WCUTBRvyw/mswseiFF+jqnPztJifoAY0r4J9ZI3YrWxH7yUWlD8xpsutxxp15FH859+FPeC5qKbRJZBe5vg2BiD9h2PxeDrqvD92ZUPt9SK5HmmNPa+jU9toYxoipXMMLkrBp87jihLWU63OCF2Fs5Ero0J/86owIL2RkSdaxLy1YXcdKWf8DrtJ8ySS6Cz5x5MtC4Ju3/JjJ9gypt7z4nv4XJsfnJexF7pjNDzulBMUIBf/C4cPmdP+fLPKDIMx2m7ZBQmpmKuwRb0m/QbPqYvxJlRrzH9ex7mbrPgjiddGd37Bmfdd+ex6pVoTZGG/VNdJv1R5Ne/ESjNzIdjZwW29VSn3dhh7GpsxMgTrZKqH8sk/QI7/GN/J87+/V70be8hGt6uw1WpIyLJ+xOarHLQP3kQnIuzYdzc4b+bV+OJTgaC5tvA4strDN50B2bFKph1MEeEdJsG14SNUI88KfyrEyWaS7uJlx968XXdEgzPmIa45BQRdkGv488viL0/N6EX9wsFyiPZ8TtOyEyGqq8Sxx5rR0mv66Lg4wmxSP8KbPelwV1Jhs7SFvgfffIfjg==</binary>
</binaryDataArray>
</binaryDataArrayList>
</spectrum>
<spectrum index="19" id="scan=20" defaultArrayLength="40">
<cvParam cvRef="MS" accession="MS:1000130" name="positive scan"/>
<cvParam cvRef="MS" accession="MS:1000580" name="MSn spectrum"/>
<cvParam cvRef="MS" accession="MS:1000127" name="centroid spectrum"/>
<cvParam cvRef="MS" accession="MS:1000285" name="total ion current" value="36533.73707676"/>
<cvParam cvRef="MS" accession="MS:1000504" name="base peak m/z" value="742.82952881" unitCvRef="MS" unitAccession="MS:1000040" unitName="m/z"/>
<cvParam cvRef="MS" accession="MS:1000505" name="base peak intensity" value="4734.83154297" unitCvRef="MS" unitAccession="MS:1000131" unitName="number of counts"/>
<cvParam cvRef="MS" accession="MS:1000511" name="ms level" value="2"/>
<cvParam cvRef="MS" accession="MS:1000527" name="highest observed m/z" value="1468.43920898" unitCvRef="MS" unitAccession="MS:1000040" unitName="m/z"/>
<cvParam cvRef="MS" accession="MS:1000528" name="lowest observed m/z" value="406.23333740" unitCvRef="MS" unitAccession="MS:1000040" unitName="m/z"/>
<scanList count="1">
<cvParam cvRef="MS" accession="MS:1000795" name="no combination"/>
<scan instrumentConfigurationRef="instrument">
<cvParam cvRef="MS" accession="MS:1000016" name="scan start time" value="0.3227" unitCvRef="UO" unitAccession="UO:0000031" unitName="minute"/>
</scan>
</scanList>
<precursorList count="1">
<precursor spectrumRef="scan=19">
<selectedIonList count="1">
<selectedIon>
<cvParam cvRef="MS" accession="MS:1000744" name="selected ion m/z" value="763.467" unitCvRef="MS" unitAccession="MS:1000040" unitName="m/z"/>
<cvParam cvRef="MS" accession="MS:1001141" name="intensity of precursor ion" value="48835.31640625"/>
</selectedIon>
</selectedIonList>
<activation>
<cvParam cvRef="MS" accession="MS:1000433" name="low-energy collision-induced dissociation"/>
</activation>
</precursor>
</precursorList>
<binaryDataArrayList count="2">
<binaryDataArray encodedLength="228">
<cvParam cvRef="MS" accession="MS:1000574" name="zlib compression"/>
<cvParam cvRef="MS" accession="MS:1000514" name="m/z array" value="" unitCvRef="MS" unitAccession="MS:1000040" unitName="m/z"/>
<cvParam cvRef="MS" accession="MS:1000521" name="32-bit float"/>
<binary>eNoBoABf/94dy0MxDxFEqzkSRDdyEkRDkxxEoAIeRNVPH0Sv6SBEaDQhRK8sJ0Q31SdEAAAoRHstKET6gShELGkqRI6rLERf9yxEZyYtREn1LkSfoS9EGz8wRHOJM0Sv1TREFOI3RE59OEQ4NjlEdng5RBe1OUTOEjpEUEE6RHI6QESHwkBEMytBREn7QUQC6kNEvzZlRK2ofkQ8u6ZEm0qzRA6Ot0SzLDez</binary>
</binaryDataArray>
<binaryDataArray encodedLength="228">
<cvParam cvRef="MS" accession="MS:1000574" name="zlib compression"/>
<cvParam cvRef="MS" accession="MS:1000515" name="intensity array" value="" unitCvRef="MS" unitAccession="MS:1000131" unitName="number of counts"/>
<cvParam cvRef="MS" accession="MS:1000521" name="32-bit float"/>
<binary>eNoBoABf/6a/ikOriP5DrNBYRPDd0EIr1KBDXcxURJmVkUQW9yNFqZ6vQxyP+0NofUBFyfUKQw+pTEWZLhJEFQ7BRAn07ENyeAlESQRVQcJoBUMO/4NDzMdnQ3QdYkR5tIlD/xedRH79ekQA6I9EHip7RKf2k0U5w69EKzKYQ0rJzUS3eXNEir0lRAeM7UJ8S6NEnHTlQ1xItkPz+odDF0MrREzADEMX20c/</binary>
</binaryDataArray>
</binaryDataArrayList>
</spectrum>
<spectrum index="20" id="scan=21" defaultArrayLength="32">
<cvParam cvRef="MS" accession="MS:1000130" name="positive scan"/>
<cvParam cvRef="MS" accession="MS:1000580" name="MSn spectrum"/>
<cvParam cvRef="MS" accession="MS:1000127" name="centroid spectrum"/>
<cvParam cvRef="MS" accession="MS:1000285" name="total ion current" value="32905.60920715"/>
<cvParam cvRef="MS" accession="MS:1000504" name="base peak m/z" value="707.44287109" unitCvRef="MS" unitAccession="MS:1000040" unitName="m/z"/>
<cvParam cvRef="MS" accession="MS:1000505" name="base peak intensity" value="3192.27783203" unitCvRef="MS" unitAccession="MS:1000131" unitName="number of counts"/>
<cvParam cvRef="MS" accession="MS:1000511" name="ms level" value="2"/>
<cvParam cvRef="MS" accession="MS:1000527" name="highest observed m/z" value="874.04522705" unitCvRef="MS" unitAccession="MS:1000040" unitName="m/z"/>
<cvParam cvRef="MS" accession="MS:1000528" name="lowest observed m/z" value="455.65744019" unitCvRef="MS" unitAccession="MS:1000040" unitName="m/z"/>
<scanList count="1">
<cvParam cvRef="MS" accession="MS:1000795" name="no combination"/>
<scan instrumentConfigurationRef="instrument">
<cvParam cvRef="MS" accession="MS:1000016" name="scan start time" value="0.338016" unitCvRef="UO" unitAccession="UO:0000031" unitName="minute"/>
</scan>
</scanList>
<precursorList count="1">
<precursor spectrumRef="scan=19">
<selectedIonList count="1">
<selectedIon>
<cvParam cvRef="MS" accession="MS:1000744" name="selected ion m/z" value="796.85" unitCvRef="MS" unitAccession="MS:1000040" unitName="m/z"/>
<cvParam cvRef="MS" accession="MS:1001141" name="intensity of precursor ion" value="40516.8125"/>
</selectedIon>
</selectedIonList>
<activation>
<cvParam cvRef="MS" accession="MS:1000433" name="low-energy collision-induced dissociation"/>
</activation>
</precursor>
</precursorList>
<binaryDataArrayList count="2">
<binaryDataArray encodedLength="188">
<cvParam cvRef="MS" accession="MS:1000574" name="zlib compression"/>
<cvParam cvRef="MS" accession="MS:1000514" name="m/z array" value="" unitCvRef="MS" unitAccession="MS:1000040" unitName="m/z"/>
<cvParam cvRef="MS" accession="MS:1000521" name="32-bit float"/>
<binary>eNoBgAB//yfU40Ne4QlEEDYeRFyqIUSa6SVEVmApRECpKUSW7C5EIzYwRG+LMERY3DBEZhIxRBJNMUQL+jNEC+w0RIqfNUQP0zVEHBA5RJ/POkQ6KztEvwo8RIWTPUQ+Dj5E7ulBRDM7QkRvc0JEIblCRM9bREQvqkRE555GRInuS0TlglpERSkuFA==</binary>
</binaryDataArray>
<binaryDataArray encodedLength="188">
<cvParam cvRef="MS" accession="MS:1000574" name="zlib compression"/>
<cvParam cvRef="MS" accession="MS:1000515" name="intensity array" value="" unitCvRef="MS" unitAccession="MS:1000131" unitName="number of counts"/>
<cvParam cvRef="MS" accession="MS:1000521" name="32-bit float"/>
<binary>eNoBgAB//4qnYUQ38gFFzhEoRMUSyEQ3bFlEJPRcRBbPREQSvk1EypNqRG65xkRyhEdF+kkEQ1c9J0R52N5Dt7YvQ5ErAEUDR9BDdZNgROMNj0RZWhdEFY+jROPw6kRfcRlE2kANRB2Wv0SycstEZD4bRYVcqEPobAZEbaUAROCAu0Na131DGB80yw==</binary>
</binaryDataArray>
</binaryDataArrayList>
</spectrum>
<spectrum index="21" id="scan=22" defaultArrayLength="1508">
<cvParam cvRef="MS" accession="MS:1000130" name="positive scan"/>
<cvParam cvRef="MS" accession="MS:1000579" name="MS1 spectrum"/>
<cvParam cvRef="MS" accession="MS:1000127" name="centroid spectrum"/>
<cvParam cvRef="MS" accession="MS:1000285" name="total ion current" value="12755776.80001831"/>
<cvParam cvRef="MS" accession="MS:1000504" name="base peak m/z" value="933.02325439" unitCvRef="MS" unitAccession="MS:1000040" unitName="m/z"/>
<cvParam cvRef="MS" accession="MS:1000505" name="base peak intensity" value="44155.62500000" unitCvRef="MS" unitAccession="MS:1000131" unitName="number of counts"/>
<cvParam cvRef="MS" accession="MS:1000511" name="ms level" value="1"/>
<cvParam cvRef="MS" accession="MS:1000527" name="highest observed m/z" value="1299.98242188" unitCvRef="MS" unitAccession="MS:1000040" unitName="m/z"/>
<cvParam cvRef="MS" accession="MS:1000528" name="lowest observed m/z" value="400.84362793" unitCvRef="MS" unitAccession="MS:1000040" unitName="m/z"/>
<scanList count="1">
<cvParam cvRef="MS" accession="MS:1000795" name="no combination"/>
<scan instrumentConfigurationRef="instrument">
<cvParam cvRef="MS" accession="MS:1000016" name="scan start time" value="0.35275" unitCvRef="UO" unitAccession="UO:0000031" unitName="minute"/>
</scan>
</scanList>
<binaryDataArrayList count="2">
<binaryDataArray encodedLength="6980">
<cvParam cvRef="MS" accession="MS:1000574" name="zlib compression"/>
<cvParam cvRef="MS" accession="MS:1000514" name="m/z array" value="" unitCvRef="MS" unitAccession="MS:1000040" unitName="m/z"/>
<cvParam cvRef="MS" accession="MS:1000521" name="32-bit float"/>
<binary>eNoVl3lYD8jjxytKOVIhOlSiyBFddFLNSyVK0i2JCKkk6aT7vm9Jh9rW17oWi21d32XxdeRqHbnvEEuSKC2/z++P9/O+Zv6YZ56ZZ6Z/3QUxs/aCCPx6QdxxuSguHbkoVitcEucmXRLZYZfEhd2XhIruZbGr6rKw/HZZDNrWIn552iJSba4Inb1XxP3WK2Jx6FURvPuqWP38qvi4+ZrQ2HpNvHpwTTwPui7qMq+LH8+viwNaN0Rl2A1xrOKGUFRsFfNjW8Ufza3Ce/zfQqv4byH7/G/xk+FNMSXhpjhocUuE1d8SVwbcFr6zb4v7q24Lu4zbYu6d2yJtyB0ha3pHnF9+RyiX3xF/99wRMppt4rlzm3iT1iZyfrSJNr27Qib8rjApvSss/7grtnTcFfsc74n9x+6JJ//cE7oj74sGg/viQcJ9EXvyvthzVYK++8I18IGwPvFAdHY+EFUTHwq7oIdiSd5DMa3vofjq8kh4RT0SpvsfSdb5SAxd+1hIHXwslNSfCKmIJyJjzxMhd+WJKFv/VLiXPBXtas+Ey8pnov6nZyLx3TMRPfm5MPB4LtrSnoulXc/F4Q0vxKmDL0XiyHaxKqddyBxuF/k5r8Szv1+JA8Nei3fpr0X1m9dCSv6NeGT3RrRseiPMH7wRs607xJnIDuHe1CHM170V1/95K3B+JwLT3gmb3nciadM/4r8v/xGG2u/Fkrj3QmHPe7Hb4IOwXvdBPN79QfzV9UGcndQpOn07xeGjnULxe6ew2vRRzDboEociuoTl6y5hpPVJvK79JDLlusX3Vd3iYkm3+PlGtwjK+yymHP8sbnV+Fiem9gjHuB7RfaRHvHzbI+b6fhFS6V9E2dMvIs34qzi09qv47aevIu7mV/F+aK8wc+4V++N6xbm9Ev24V2iZ9Inw5D7xYp+Ev0k44pvYtfWbiPj0TZya2i92xPYL3SP9Yqr+v8Ij51+xWu676Fz6XYzL/i7a738Xw8b+EJPn/BAfMn+Iw/U/hPftH+KirhQXraQwWCjF4g1S7E2VYt1uKUpOSHHwoRTun6TYMUia12rSDFwvzd4yaYpPSvPsnjRnPkqjqiWDwgIZkvxlaEyR4dAfMjy6IUPHgAFIKQ2g2nAAp6IGsK9hAKbnBhD5eADvBg9ES3cgSlYDGZg4kMfHB2J2YSDyLwfyQEkWaUtZOtxkuZkoS/MOWZx+l0XvhixLemSJHC1HiJDj2SI5XuTJceaAHNfuy7FYYRBLzQbhuHAQk+IHMTJnEPJ7BlFwbhD3OgYhhsiTYSaP5SJ5TiTJ49MgT/Lv8ji2ypP6VZ5sMwUabSXwU6ApV4H1RxRwv6CAeocC9QqDuTd9MAfsBxOyajC30geTc2gwUqcHs9tjCNLRQ9h/cAiyZ4YQOWgoVppD8SgfSuNvQ5FrG8ooqWFM1xjGTdthHLkwDJk3wzigochEa0WeRCiy/ooi9u2KHJ41nFkOw/H0Hc7W/cN5/b/hHH04nHndw6lSUMLXUQkpHyWsC5V4fl6Jh/8oES+lzIepylhZKzPMXZn3Ycp4JCszvVmZ84+UaepRpkZRhTwjFd4uUiGiWoUBx1QI+VeFVwYjWBQ8gqzsEcw5OIL7d0fQ/m0E+qojsbAaSVrwSLITRmK8eyRRf45E9ctIIpRG0Wk0ilyfUSxNGUV+/ijOnR2FTu8oKpVUuamviqm9KjJhqvQWqtJ4UhXlVlWOfFVl66jRnJ0ymqmOo5HePJq8xtHsPDqa+sujiZQbw7aZY3BYMIa/2sag/HkM+4aoMdVCDY9ANQ7HqVH/kxqP/qvGp/dqZEmrM15bnRlm6jxZr867RnXeH1Tn6HV1qnvVaVXW4OgMDb67SXi1Bp/TNCgt1kBltwbhpzRY2qpBR6cGB8dost1ak1MemphFadJZpsnTRk16rmii9q8mX0eMxWz2WKTcxxKVMBaN8rHoH5T4lrHUvR1L2BgtAh20OBGkxd0LWrh1afF9lDa3rbS54K3N4wht1Ku1qTmuTek1bda80mZSnzahtjqoBOtwP1aHgEodmu/poDZkHHONxhHvPI6YkHFM2TKOCb+OQ+GPcSjK6vLMSJdzjrr0x+hyrFqXRXt1+f5Rl5xx47G2Gc9F5/FMCxnPgurxxJ4bz7XO8eQNnsBovQlctZ2A29oJUDiB960TaO6cQL+CHr/G6fFLsR4Rh/U4clsP6V49olT18Zihzydvfdxi9HlSos/II/rEdenjaj6Rpi0Taf3PRC5cmojzy4kEak6if+Ykzu6bxNHnk3BWM8ByjgEsMaA/xIDo3QaoHTcg/5oBWu8N2D58Mk4Gkyn1mMzXuMlUlk8m7YQk65nMllFTKJw2hWrXKbj7TOFr+BT8U6fwa80UOg9LutdTKB0yFSnTqRi7TmVz2FROFU/F7ehUDrVNRV52Gu/Vp2HvOA3HYImOmUZZ6TScdk0j5e407nVOo36wITcNDfngYkhApCFXyg2ZfdmQUY8MSegxpGvMdN56TKcubDqpFdOZcHQ6Qz9Nx1pnBhVLZpC4YQaxpTP4/eAMWp/NwO3tDHYbG9HnacSwUCP084xQajRi8gUjRnww4nyPEU3GxowKNMYo3JjuWmNiTxjjfcUY3R/GFBqacGK2CcLbhBnhJmRnmbCl0YSMZhPir5jQ8dKEGh1TFG1NObvKlElpprg1mDL2mClTLpkyu90UK2kzatTNsLMyw8nfDIUaMyz3mdH62AwT2Zn46M9Ek5nMCZjJsdSZuP45k94HM5n6eiYnNGdxwXgWz5bOwmGtRGdKUDOL6j9n0Xh3FopfJJ2mOekzzVEJMMc8wpwHFeZ4nzan/4057YMt6He2ID7SguPZFtyos8DtiAUWrRbsGWWJrpElQe6WEG5JZKYl5r9b8rnHkjXDrLhtbkX7QitiwqzQyLVizK9WnH9jhZyyNUVzrAlysUY/wpq2JGtSaq15dcSa1ivWJEnZkD3GhktGNuj72aAaZ8Ojahsm77ehrduGsimzSTafTcPi2VjWzkb+wmzSH87m9L8SrTqH3FlzCHWfQ3zMHAIr5iB9ZA4pPXPYK2VLjo4t4Wa2FAXYEpBui2GlLSbHbGl+bEv6Z1teqdpx1sIOT2c7WoLtWJlkR2qVHQnH7Qh+ZEfIFzsa5e3pN7JnDPZciLYnucIeu332DLxij857e/wGC24vEEz2FVwNFtzKFGj+LJC5KJDrFBxWhu5pkL0IfIIhNAlUtsKkEzD4JtT0QpPeXKTc5mLjM5f5cXPxz5xL//65aP8xl/RPEj3cAYdxDrTNduCYqwNPQh0I3u3Aj2YHklscUHrjwMUBjvhqONJl7MilLEfSGxwJOu3Is1uOvOly5IySE/12Tkj5OZGX6EREoRPxO5yIO+4Ez5240yfxivMYP3keY8Q8pD3mcTJWgpp5/HxqHoffzMNE15m/vZzR3+CMdbozu39xJvyWM+vfOZPT58y4kfOpdJxPevB8kirm01g/n/fH5jP83nwUhy0gSX8BUo4LMAlfwIq0BdTVLsDrtwUcfbOAmM+STNEFdxMX4t1dWJPpgsdxF/z+cuF1jwtpGq74B7pyK8IV51xXVta50nbLFa+XrjTJLKR59EJ2Gi3k8MKF6CxfyNPMhTTsWojHuYW03JDkCm6cmeyGhr0bWuFuGGe7YdjkxuvzbrQPWsRDxUU8XbiId1GLGFGziNoTi2j+vAit4e68nupOvac7S9LcMdnujuFJd1JvuvPzv+6cVVmMqcFiDB0XczRLomsWc+bYYtyfLcatfzE7x3nw0sIDy0gP8is8sG6V8AsPbn/zoEbPEylrT+b5efIg0hPLKk+0Lnny/I6EOz15L+fFl+leGC7zIn+DF6bZXng1eGHQ7MX1y17seu9FlIo3ddO9OTTPG/tl3lTFebN/lzc6//Pm6jVvnkj7YKrlg6axBLY+nPf3QT/Bh8VZPqjs9+HoWwkP8eWJti+Rwpc/V/tStcWX6ipfRv7Pl5A2X1S7fDFX9+OetR/Vy/zQjPYjtMyPPXv8UPmvH3UdfryWXkLm+CUcNlmCddASdKKW8HLbEn4+uQTD+0so/LCEEGl/XCz8ORHgT2C8P8P2+fPkjD9yT/0J6PNHR30pfkZL+Z/rUtYELyX4wFIszi+l/N1SKicFEGodQOfqABRLAyT3QwAtrwM4P2MZv21axoeSZTQ2L6PtqYSHB1JnEMhA80DOegXiHBXIyopAPHcG8uJ0IE1PAxnzORDjKcvZa7acaJ/l7Etfjvee5TS/WM7XISto0l/BTecV1Mau4Ma+FVT/tQKHpyuQ/XcFV6cHcSggCPn4INwKg4jfH4T/30Gck16J7oSV1NqtZEnESswzVnKxfCWVh1fScHMllh0riZRexd7Rq7CaswoZ/1VYVqzC99dVrDu9iolPV9EzPJhDesHccwxGOzCYpeuCCWkKZvntYKreBNMiu1qyvtU0TVkt2Y/V5AetZlfOap4fW828h6v5/G01npprCDVag2XsGoYVrqFw9xqUnq7B7fsa7mivZYvdWoo3ryWtaC1fflmL2421vBgSQs3UEKoCQni8MYTOuhC6joWw8GoIti9D+Ol7CKYT1vGb6ToMvNcxvmqd5M23jsYH64j6so6po0KxMAxl2vJQCgtCuVsfysaboXT2hnJuZhgxHmHcXBrG6KwwFPaF0fw0jKe9YZSNDeeMQTjLHcIJTwnn+85w5N6GM1d6PXoq6xmwYD2LfdYTlrWehsPreXN+PfvvSrh7PT4WERh5RpAWGoFtWQRNZyO4dT+CUsUNPNq4geycDegd3YDv+w24y0RyWS2S5FmR5HtG0hccSUlyJM9LImk/HolnSyRjB26kf8ZGHL03EpC4kY+7N3Lg3Eb+urURl76NnJ8QhY1ZFJ9jolizI4oDp6Lw7Iii7lsUZuM38cFzE0fCN3GrcRMtezZxu2sTo/WjeWATjZNzNNNWRxMdE83lvdFo/BHN9RfR/PIlmnWmMZydF4NzQAzdDTFYXo1hckcMtSqx9OjFomgTS39gLLOjY5nSFMuCM7H8/iKWB6PiKHKIw2JVHPeq4qg6EkfolTjS/omjZHA8H+bE82pNPDdz4hncFE/Oy3jsVRP4yTkBtaQEvtYnoLw/AfPLCUQ/S+C11maSXDaTt3EzBZmbaT+5GZd3m5k5cAsTJm3htPsWlodtYXrmFg7UbuFU5xaKe7cwXi+RyUKChYnYbEhkY2ki4X8mon8vkW/diThqJzHEJolW1ySK1yZxOSWJu7VJnL2exIavSSQPT2aMRjLbdJI5NTOZdpGMsUsykaHJqKQmk5ybzKFtycg3JZN9Ipm755MJ/CiZ86+E1VPoNUwhe1YKl+alcM8vhdyoFPYnpzC8OIWBB1P45WwKTa0pXH+cQvPHFMZ8S+G7QipuE1NZY5KK5pxU+pxT6fZNJXRTKl8SUtmdk4pTSSohO1LZviuVQS2pyN1P5c++VOyV0pillsaFaWm4WqdR7JBG5+I0qoPS2BmSRu6mNLzS0qgpTOPSNsm4XWlE/ZHGq7Y0TnyRZMPSuaabzubp6XRZpaNjn46zSzrxIZIsNp0H6eksKZWM2ZHOzb3pnGxOZ/eFdEpvpbPjczr5yhmSd1wGDxwzeOeegVNgBgkbM5iUlEFuZQa7Dmaw9b8ZKD3LQLcng0y5TDr0M4lyzKTbPZP5/pnUhGeSGCfxmZkUlmdisCeTnVcyUf07E6/vmfQpZbFGPYti0yx0/bI4tjaLR8lZ7MuT5JUS3ZjFn6ez2N2WRUBnFl9tspFxymbTomyu+2TTGZbNobxsvlRlE79T4g9l43YiG+WWbB7cyyb5WzYNI3K4OiGHdTNzcHDM4btnDq7BOUQm5ZCdnYNNcQ6T63Io3ZuDyh85WJ/LIf++pGuX+J4cjirnUjkuF/mpuYy2zUXXJZd1kbmIxFzcj+ZiezOX1vZcUofl0aiaxwydPJpn5GFFHnN98mgJzMMwLg/5rDy2FudxqEaS7cvj2vk8Cp7mkd////PyiR2fj4lRPgts8ul3y+f70nxMN0h8Xj4B9flE38wn70U+Un0SLVuAkVkBf1GAikcB7f4SXl9AVXYBR6sKaP6lgNe/FtBzugDdqwWYdxYwW70QTZdCBvoWUraikEcZheQWFdJfU8iYXyT+ViGnHhey/mMhEwcW8U2pCJ8ZRYxyKELKtYgWvyI2hBfhm1xEb3kRXw8XEd9SRM29ImTeFFH+pYhTasVUahfzk30x6quLyU0oZmhBMRq1xYz/TzFqh4vxuizh9mI6P0m6QSW81yuhblIJUZ4l9K0sQXp9CS0JJVzZW0LG7RJSukqQGliKt3Yp2Sal9NmU4uNayoTqUoJ2lhJxu5SzHaUEfCvlgFwZraPLKHYsY9nKMiqzy+g5UEbuyTKaLpSReLuMvhdl5HeXsX1kOR4TytlgWk7H7HLsw8rpji9nR2E5J7aVU3iiHIMWSf+hHD2ZCsYoV7BhQgUBphXsd6hg6PIK8sMrSN1cgV9RBSu7KuiWqcRauZIdOpWSP2clgxwraVtaSfSqSo5FVdKSVsmk2kr+c1/iP1Zip7aVKNOtJNptJdhzKx7LtjIyd6vkP7UVxT1b8TuzlS0/thI5sgrnSVV0GVbxNrCKkcVVnKmp4vy7Ktw+VlE4ZBuy+tuYbb+NmH3bMDy+jcDL2/C5vY1Fvdtw0qrm2ORqVs+qZkd4NYnZ1ZK7vBr//dX8daea7o5q5vRWUzxgO32K29FS246r8XY2O23n4prt1NVs5+uB7ZwYVkO2UQ2aTjWMDa0hKKaG5QU1aF+soe5mDb6PaggZUUu8VS3ZzrW4BdRSua6WwuZazn+pJUS+jsv2dexyq2PykjrC8uswrq7j1111krNXh9LVOma+rUNLup7TQ+pZuKCen8rrcdlVT/zrevLH78B97Q4cNu8g4PAO8lt2cLltB09UGghe0EDW2ga6yhsIaWlg3ssGvP5tYKh2I+HmjQQ5NxKR1Mj/AefT0uo=</binary>
</binaryDataArray>
<binaryDataArray encodedLength="7284">
<cvParam cvRef="MS" accession="MS:1000574" name="zlib compression"/>
<cvParam cvRef="MS" accession="MS:1000515" name="intensity array" value="" unitCvRef="MS" unitAccession="MS:1000131" unitName="number of counts"/>
<cvParam cvRef="MS" accession="MS:1000521" name="32-bit float"/>
<binary>eNoNl2dYD3oYhislEmlJysppkKSF7Px/z1NKOshIlMqOY4RQqLSjtI2kqIRC2RWVSkiIioTMZKWUlXX69n59r+t5n/e+CyfYUct5IuDfitaUz0hsWo+p/QvQbL9QdPh4U6i+Fdot1xHkqsSKqdNokKjBR429WfC8N1J7D0XTgQgM79KMtr/GHPIzSMQX/0CU7zZR3vYO17IrxLC83aLd/xJkz+xB34kH+ZTbec/oCKou7uC/W6IRfG4/Po/qwnLlX5AKWMaZozKAwOliRYk1H64pRK7FFKQEaooTCt8kx4e/wkin13DWeYeHtXUib1kibOROonSLF4z9nGDeqsw3pcOYcDkYsiGb6Pa6BKXisZCXVsOMNAthYiphooMlNuhEIeb5OHFc4x109/SAT9wasX7iEpyKzREWXaSp1VCHllQ/MffaKbQ47MDb0rPiwlN52st2pazvK+FwUBMfH+dgXHYlLk3157TMJZwUdAFrVh4U0oYqdNozEm2Rg2jZHCnUZynj7T9K8Fjth//+ToVcsRKiZvfju0plHLnsh/Ah0SKyYSC39BvAqDOkU5Ahgtafhly3nnRTSYeZ+xXJ4Ddv4P/SjoYKd0RLzUNc7i1jPfb4F7FkxXdKDYjCcskRvrCQpavdAv5p02ZgWzKUalZzuU25cJBX4GeNcwgdeEVcz9tNqfvhuGPfBL3YDElur53ooToVXlMHsv8aC7gsOIIY9aeY07UAdehLJZsT9JDI0TD1lAhS1mbm157c5ZEKfWHE9QtuiI3rdgj3FapYXJ6Bum2VDLoVyG7dH+Oy1zgcDUuD1d2DiJ9zR9x/WoJNDc/Fvt6l+PSzQUhuRWHOmmChblkgDqfVoqliAJsD+rHiaoGYrVCKl8mJ4uHvSJ49HYbpW4Yh4F4wT7bZ8/rCPNR56aI6uyci/x5FYVWWsEpUpvH4qVCUKUXymgc4pSBP3X/qxEGtUPQa6o8+7vo0b/BD4Z8xuLRAmsv+OsN8YSwsFp7A1N+mzDpwkAmPw1ja4IOBOyrgnZDN3hoPsHlRKZLyAtFNagoU7iXgncF3SZdNFejnng2t5TPFxrARPKb/HWMv1MN+ai62FKkht1EN62MVOSLEW7h91abFnSrMi/sAx9tW4r3JdZTE6GCK+1Cc6anCwJQ9OOuxhC5h5+jbGI0wHQ26WgegeFAFTAf9y24j+tLwx0nhFxmCD2ukMUXLmifjjrKXoQkGFsRBK6hVZF0+JzjACT2cvmDBjQkwM1LhFKNvMDmXR6sLpSJtXxt+KIcjb+se+s5ZJMyOpODvx0VsSfJAcc8y0WQVgmVGstxS0JWSFnOx6vcvJEl6YtyBk6xNmIvJaWact86LBXpq9B4Tw7sDjvGtUQU05s9H2PcgNvSQ5uH2QFF76TLU4l+J5xecMTcyDR1lAkV1XVgzTxFtxqrwuleDP6s+CvuEl0I3Y4XIHDJL+GyZxuooGZGX8FU0tO7Dkjg3vtygzi6XzOmvNUG4tKdI8u8o0tQgWjzT9EPc6Xws3jqDY3rvYvJPbQ4/s1vy3rAEP0z1xG7d6QzeaM9Da13RfMSMH5z6cHF7BJtuX8TWL4EIqw2A1jAFugYnYuX+IMY+U8WTLsvFzwmTeTmuRZTom+DyJFOmVUwSaC7BO/1EBq3uAvPis3BV2Y4Um3xcG7wff27XwLw2CdZ9vmJM0W0k/KPOGWP64XT9M3z68g5NxXJITI4UsqPcEaAYxRSXVCR8rsER1x508vDAjGEtKHvWjQ5THFFqEknds6pUV9JH8hxzNE+vxtHGGzgftJPlXddDJv2qeLs0FzYfnXg2PxbyJVK8/UEPAxS9oHksWxRe7iJKdVdg5DgdnO7mApmowXCQ9Kbp5t8wGLYYA33zMfG/IFjp+4pfDr5ikMq/HP4wU0hrViEldB7Dum3HbvXVqNTSoHjhJXmccoRS9gWweRBFu507cTc+intH3RYJbyfDpvsL3h36G68jjtIiZyukZzozo28ElQJNGCwjT88f6lSuOo9j8ROw5mkwry+vwqoj9aLiQwTGz/6XZiG3YbmpTbx8aUStWGesGqvPMsNKTJuZShMrXZ7/0ChmTwiRRHqnUeF9IldM2MZ5swvhkf9FZA9TopxfAVSSjTjw0Q5E9WlEvuUd+qbMp2T0Po5gFZUPJDPaOpo5aj3519GeW/7o0vO9Jc+uq4L5JxPOUtRiz9BfuFlaBZXxE1CzdzjX9t3ItGB1lmWORlZ3XxTsLkCqlg4lvzdQcmAMFX4sp+V/3fjEezOuSo9nbHk5bHLPY1BJPm/Y/kedqnd4b9+P4/4OwZpX+eJR3Uj2k/4BlaJlsJP+DuvE/TCs/oU9L66geFY8tfJ98dLxHlLXh+HAk3qMPTcWKbPyeHLXWuiq5krSE7V44p4FH6w7Ju7X90ePL9Ui/Hc6oFiFh8U6rDSOg3ypLa5nGuLOXXXEJ/Vl686DXLZZjp+ujoPeQXkEaP4Dv9saPKdThgMbVPju3WFcrdzI1BgbysduRnbrKHYdfA9mtfYsGqTHemc9/p61ijej6rGsTc1aoX8hNDueCuehe3m8Kgurelpy4ohsuloN5Y3EtSy/7UeDjiJRlLGSq+ZI2B5pjclzyjijXy7ctHPF4s3pHOwylAuO2sHIwJAZvafj13Y5FpodZcDp71Bof4YR0rNFeL8SdPH0x4UKVXrUWzFYcQm0bWxo43FW1HbUiMmRjjD4ORyLG8H9pxOg7SZtPem3L71OyEFWcw5jFwK5QerMMHHA8SwTtvssZYdlDxqH1YgjhY48Wm8G1dUS+iw1wtAX6by3MQgtORfhnbkBluaNgv31WNhObFkRBPFuqeSZviJSfZSsPWfLsGaiFPp6WtGzdheHREZgVbMnwt8PosGpn9hRMoSWEjeO/RoE47hEavbth/s7bRmSnsGAEzEc2yOA9lhM22sfYVrmxxvXy6gcu5+JFllcvXgZTxoq0cHyCrS/TYNzSS/UWHyGvuNVoZ/kxaJJyyFv7cQo/V/YtP4v4pYspdWrTzh4I4LNWutYFTgZtiP0YNLoIXpfu8bLeg+w8KQtJ30JxkPrYVy2vgmHr+qw0UeZHv9M44GjpvQ4bwLZemNK1Q7Ayno7VmT348kvF6Ah3dXa5egI7uE6OoYo8VtbLVc92YWTs+awbx9vhk0JR8Y4O26zPcpvrfZIefBSMv5uNt7LOaNquS0TNi7lh/hS7pMNh8vWg1j+6SBKwnJ46s1inN79TfiXTcAMg2rYzC5GiWsx4+6fhHLmHYjt3+D8tg3TXfTYo3gnX3r+w8jISuS7roK87XguXSrLj7e+CqegkRyRIBG/3ELZvMAdC/Q16Bn+HxdaqFDMGseF2tdhOfIqRvs6cfeEFhH7SEoser6JdkEv8AgzMdcsB+0xL7m+byyzasZAzvm8qGiIxxfVybQ6ZsluH0bwtZ4s24dsRF6PDMlcnX0407STD2O70CBuBfbnhaPxVhhX7nHmPV1ZNmj60+tiMsveOcGhshgmm/1otHUhc1ZZUHewAZ8bJLDbnZX891kWes6OQ7eBcvRoLuVmnx6sLB6FQzb+vHsohXaukXQ3lEAvOZEJXvPZ96YiQ/ZN5NydcfBxy8Ng+SrR+4sj1m7yxtCoDox6aMgRSnvZVNEd0i/aUKeaRsP1iaya6kXrIb2o8jxYTOt1hg+nJ2GZeTR3N1ty8KUe6CqzmmaHdqHlcgw/tw2lSV4por8+Fb67uzPmeRYfndaEh1kuqy3loeknx7qzkVRuWcpdG+wRd8GOx9T1qdLNgMMO1bE89hMivpvwefBoJl9ZyCM/OpnwaxpHz/yKBzs1mbnOnpu6z+ec7ktE9Ts1/hl5hTLqRUjMlOBA5UQefpXCRxay1vOX+2P52f3sNaYM3TbPY05iJKzPhKL1ZyWfirtTrNYm4d7iYMasi+bEm1vgWp0oyjr5vtf+dJR+cmJRV2d+9PRnH/dCrNVv5SzTjVyyQYmOARAxs1/DdLo8Q8RRXLt2GCfWK/Oa8n+sl7ViS4kcXDXJnyIe2VMtcNu9C9qGuTLVbxXjhh3HGdcitLf5ctKOGLoFZ6A9/RvkIx06f+Uo+twww8Mkfxq5rMPfuBm8LW3D8A+GaDn2BVu9zzFSLEdI5COG7h+CM5/U+bTDTSTsPcyzVZmUPvca3/zaJTW+hujT9yS+OFTiwEsrzsu8gVPjwvndxoyDDJewQvMiNzQEc8kTd35+3YQpNzXRXdmQd/POYnNSBLps7+DYSZ5wDjFnwzlPJr9/h9Zr6p17+DMnQeD50gaGfH/GW4VpyA3YzPyZ9jR4f563NR6w46ELF6ZFY86pXzj0rzttv+/hQoM7mK7lQr9/07nwQhK3/7Glelad8MgpR3x2Ck+GRWHodFfWn3LlyDenqDm0GT2Hx/FvXh7lRkzl0ilVCBl6GBt/WnKNuiOHlv8nPrVmYeazdayOdqb7uiSO+BvCU738xeHAvTyt2AKjXXbi+Q5VrPBN489B03l0Sgx+5/2FrWIK3zZ58d4OR/qb3aep0UJOdczDo6eL8eB0qZh64hJVTq9m8upJiDmjC6/eqzlWV5MJ3xV4afAB0Wfcen78s4XfdkUjTe4mZy+7j7731a0nZlzin+YnnczQjuJ1jXA4q0e7jd8B3/s8o+zKf0LuI8VnuPXrZ2uYPLgY0Re6ssbTiJfmjKVqWQqTt2ex4UkQIp7JMUKtmJoeeRgzxJtjDC/hgOFVbHcbLm5XxNAv5ysacgvx76Xu/KBswIBEaUzqfQU556V4J+Us/TuOQ36zEWfa9KLL5P1M+FzCnVv7sPiHP7VfjOLbnh48ZziIUevkaVahJu7am/C8TzHuJ4cLi5BZPKowi13iC4WRDClb/UEscK5hfOgFFsnNQ2zkYeHZUoDsc5H8Xngb7HTG163xWGyxiEa5r9A8y5w55Zqc7BKE1Iw/QqISxW3qw2h84iLWDatAR9Nkqqy7Ii5u1Ov0lXGI6/BF2SUJvNoGcvUbJwRtyURWjRZLcm5w+sdSMXTeQfH+vCGd9EJ4d0037DLMwVq7KCr1P0HXAmUWJPUX08Jncvy+DBxZeRHb90TSafgcFJx+gX2nd9C8Yz9faGUht9twqve4goKLs7lK3aOzw8dT93Ud9txK5/Sw1fzvriZDjrvxfWgkbzUv5p9bSYgvSsWF/EO4oGaOp5+AjyPMOVA7GHIO34XGqd9YHiEFHnsjBo05BTuVSq6Z7sj21em4HOOBjOdXWLmhlTmU4cr17jB0DmVLowHt9gWgbHNXGt28BJ/m9cjXF3xT9RiHP9hzVGECJw6oxaKVJfCet4xRixfR/cUXibvJHkgtH42TVd/QZ9FaUTDLCvnjlnCurRTKk38gtTyUGxy1EZoWDieXfvzopMjXarVYcXKXeH4tk31+xfB2ykls65jIwGNy7JkVA2OHvqw8Hspiy1ie/mc/Z5fZYr6UHa3mu9Hj91dUJ8jza5Q1f+ZmipZ7frRdmIYCDQW+uqqNbZssuGyNAm/v/AEtjWy2dnb3wDe7McF8LJO9n6Hl7X7RtCmOsREr+CIshJteyeCM8WN4x65ApOIE2JzoB2fbG6gvPgNj9xj6eC/nmHH9qGTfgS1fh2F8VRFWaplh0b870Op0XXyNMYFtPxlmzW9l3DJntH26JYbUR2Nyp3/lGAfiyt2JtLrTjfkGjaJ9vQae2mzngVp1DvFMQvXXFyhKD8ZKz1gkLh3O7meG0SJIQp3Bdzpv9wDirm8TeRPShU2SOyLGtooi1ToUdrFGzSIbBlj2s96V4Aw73RkY6HZFKEr/ErNeZXH4zDqcGXEUXx4+lDTVyvJ1gTcDJpTC4e8QdguMxftD4eKv+TeM/9KGD+r7xatvKqh4qkpti548O9MfJ9rUaDLwgUTj22cxNecii1OusrLrNTjeHSd8Hs9Fl1E38HP0FjyzV+CM4J6U0drLrz1Po/ZTb/7JHsx7O48yWW8wZn+uFvq7gjByxiOknZtH/XM6fOMsA6+OiyhfEo0kLQvuaFXjbo9zwOQXouZpIxqXjhdrHs+n/uR7eLY/FDOXn4FfryHYcEidaoZpIkK6O19Nkcdvu+8S6y/dObV8DM16h8JFYR9GXHmMVv2tdN7qjKfF/flQpwE7yhvEhvBb8Ki17szoOeFmq8h7R06KvToD6NUYKFHRMec7l/408vksHodGIrdMG2t1v+JjnTZsHRahq4cj63Z5wMV5J9wfK9O6/gZudlgxaqYDewy4Cp3l2aKjMB8He3hAzkCNG3ePod1KSxx8vpJS5yKwo74Q1lHqmJ11QSjKGODr2hjk1pnQaW08PtvECc3Fzrw+cjwTTQN5LFyf6ps0kddRyEi5mSJSJxLbM4oZWC2DJ5dn8NeW72JfqzSl92wTuaN3iq3zS4XO9+MoGr+NOT4BmNSZyUM9DmOJeg4iwjt51CpGTHKezWHaCdSoeSwGvXglbvY/LP7E5WFzxnsMil2MMINQzE93gWrbVeG0QkrYZnjgql4fPh5YhYC4KfT9G8PYp/Viw5RYDlngAlO/IOiZeYrvQeSrlO4IWrgSQQpr8NHpqrgWr0eL1M7+3JCK+Yc2wuTvZMnteT9FsIkejCTjcLDBhle1HJHaGfD60eF42yxF1SuzRbT5JM75oIno8nTR562u2Fz+Em81K4TVYiO0KflhdNgJ1DqMgrF2KLJjrktiH+6F8b50nLJzxvYB76Fj/BIbJ9lhxQJ16k6sl/wI2AT1favhVTIXGzJeCakt0yGJCRZPfsWj1jtXDJ88CwYPskRkiCovKDpxkMs10WfOChzqM5W1v2rYVTeBFrWmMDBuE8e2p4t5N5twSLsJz+bpILeyEt2nf8JcocidfU2xXuaKGJ5aJ8rZlXE954pXnW7qEG4gvoTH4pP8KzzxVqRzykjU1ftBLjgaZ1khhkU8wa/QZNHy+QVUekXgzGBrDJuUjgmbj4hqLyvhlGfKHg0aWH91qFCzUuayH4bY1N9UrFEah6hn65AjZSqqo+VQnD0KalYjoPROHfUnB3dy7joE5B+EqmceNtjshPPazlluKR7rzkRTa1cGuPeE7G1/XPqyEQrj1Xgtc7doUrmAaj1FhG4qF9OGk6bq4/G4QAFbyzx44vwGJCSkYHy/52hfaiCMpaQZ1x4p3D5Uw+XDOYQH5ojMVneYn2iF5zVVXo4agNdS9nC0mihuNZqgcaUd0hdViuK+bsjMcBcB05/DUyNI+Kaq8KzMSozdV4SkZbU4NHIZDgwGfD5oUi0wGUoHEyXt8ybjmnIX1uQ4wf3OSPE/eYA4IA==</binary>
</binaryDataArray>
</binaryDataArrayList>
</spectrum>
<spectrum index="22" id="scan=23" defaultArrayLength="32">
<cvParam cvRef="MS" accession="MS:1000130" name="positive scan"/>
<cvParam cvRef="MS" accession="MS:1000580" name="MSn spectrum"/>
<cvParam cvRef="MS" accession="MS:1000127" name="centroid spectrum"/>
<cvParam cvRef="MS" accession="MS:1000285" name="total ion current" value="34129.57380676"/>
<cvParam cvRef="MS" accession="MS:1000504" name="base peak m/z" value="873.12506104" unitCvRef="MS" unitAccession="MS:1000040" unitName="m/z"/>
<cvParam cvRef="MS" accession="MS:1000505" name="base peak intensity" value="3144.06884766" unitCvRef="MS" unitAccession="MS:1000131" unitName="number of counts"/>
<cvParam cvRef="MS" accession="MS:1000511" name="ms level" value="2"/>
<cvParam cvRef="MS" accession="MS:1000527" name="highest observed m/z" value="1785.78442383" unitCvRef="MS" unitAccession="MS:1000040" unitName="m/z"/>
<cvParam cvRef="MS" accession="MS:1000528" name="lowest observed m/z" value="695.73754883" unitCvRef="MS" unitAccession="MS:1000040" unitName="m/z"/>
<scanList count="1">
<cvParam cvRef="MS" accession="MS:1000795" name="no combination"/>
<scan instrumentConfigurationRef="instrument">
<cvParam cvRef="MS" accession="MS:1000016" name="scan start time" value="0.368483" unitCvRef="UO" unitAccession="UO:0000031" unitName="minute"/>
</scan>
</scanList>
<precursorList count="1">
<precursor spectrumRef="scan=22">
<selectedIonList count="1">
<selectedIon>
<cvParam cvRef="MS" accession="MS:1000744" name="selected ion m/z" value="927.46" unitCvRef="MS" unitAccession="MS:1000040" unitName="m/z"/>
<cvParam cvRef="MS" accession="MS:1001141" name="intensity of precursor ion" value="38355.09375"/>
</selectedIon>
</selectedIonList>
<activation>
<cvParam cvRef="MS" accession="MS:1000433" name="low-energy collision-induced dissociation"/>
</activation>
</precursor>
</precursorList>
<binaryDataArrayList count="2">
<binaryDataArray encodedLength="188">
<cvParam cvRef="MS" accession="MS:1000574" name="zlib compression"/>
<cvParam cvRef="MS" accession="MS:1000514" name="m/z array" value="" unitCvRef="MS" unitAccession="MS:1000040" unitName="m/z"/>
<cvParam cvRef="MS" accession="MS:1000521" name="32-bit float"/>
<binary>eNoBgAB//zTvLUS8GzpEwYU/RJLsQkQ86UNE3TlFRGldTURMbE9E85NQREv1UETWMVFEl3ZRRDqpUUQzo1REtw9WRAFIWkRXMVxEABhdRCPsXkQ8i2BEmhliRFduYkR45WJEt3djRE+fY0QiU2hEK+lwRILddkRj1JdEpCefRDcKykQaOd9EjL0xsg==</binary>
</binaryDataArray>
<binaryDataArray encodedLength="188">
<cvParam cvRef="MS" accession="MS:1000574" name="zlib compression"/>
<cvParam cvRef="MS" accession="MS:1000515" name="intensity array" value="" unitCvRef="MS" unitAccession="MS:1000131" unitName="number of counts"/>
<cvParam cvRef="MS" accession="MS:1000521" name="32-bit float"/>
<binary>eNoBgAB//4TqjkTczq9DSHuHQ7Dzp0RPIZZEfuqXQ16EeUREyDZEyoVFRF6t/kOgyupDqL0oRecj90NvUW9DiwBURBqBREV6DvdEV7zMQwLhrUIlFt9EiF/KQWKi7UQpxnNEkrXORELMH0RAu41EujeRRLpfgkQVuKlEV4gpRRGAn0RYVuNDYI86nw==</binary>
</binaryDataArray>
</binaryDataArrayList>
</spectrum>
<spectrum index="23" id="scan=24" defaultArrayLength="21">
<cvParam cvRef="MS" accession="MS:1000130" name="positive scan"/>
<cvParam cvRef="MS" accession="MS:1000580" name="MSn spectrum"/>
<cvParam cvRef="MS" accession="MS:1000127" name="centroid spectrum"/>
<cvParam cvRef="MS" accession="MS:1000285" name="total ion current" value="16462.30849838"/>
<cvParam cvRef="MS" accession="MS:1000504" name="base peak m/z" value="1023.65863037" unitCvRef="MS" unitAccession="MS:1000040" unitName="m/z"/>
<cvParam cvRef="MS" accession="MS:1000505" name="base peak intensity" value="3521.32812500" unitCvRef="MS" unitAccession="MS:1000131" unitName="number of counts"/>
<cvParam cvRef="MS" accession="MS:1000511" name="ms level" value="2"/>
<cvParam cvRef="MS" accession="MS:1000527" name="highest observed m/z" value="1693.13610840" unitCvRef="MS" unitAccession="MS:1000040" unitName="m/z"/>
<cvParam cvRef="MS" accession="MS:1000528" name="lowest observed m/z" value="827.70996094" unitCvRef="MS" unitAccession="MS:1000040" unitName="m/z"/>
<scanList count="1">
<cvParam cvRef="MS" accession="MS:1000795" name="no combination"/>
<scan instrumentConfigurationRef="instrument">
<cvParam cvRef="MS" accession="MS:1000016" name="scan start time" value="0.383782" unitCvRef="UO" unitAccession="UO:0000031" unitName="minute"/>
</scan>
</scanList>
<precursorList count="1">
<precursor spectrumRef="scan=22">
<selectedIonList count="1">
<selectedIon>
<cvParam cvRef="MS" accession="MS:1000744" name="selected ion m/z" value="1061.2" unitCvRef="MS" unitAccession="MS:1000040" unitName="m/z"/>
<cvParam cvRef="MS" accession="MS:1001141" name="intensity of precursor ion" value="12824.2080078125"/>
</selectedIon>
</selectedIonList>
<activation>
<cvParam cvRef="MS" accession="MS:1000433" name="low-energy collision-induced dissociation"/>
</activation>
</precursor>
</precursorList>
<binaryDataArrayList count="2">
<binaryDataArray encodedLength="128">
<cvParam cvRef="MS" accession="MS:1000574" name="zlib compression"/>
<cvParam cvRef="MS" accession="MS:1000514" name="m/z array" value="" unitCvRef="MS" unitAccession="MS:1000040" unitName="m/z"/>
<cvParam cvRef="MS" accession="MS:1000521" name="32-bit float"/>
<binary>eNoBVACr/3DtTkStNlNE23tcRDk2YEQ7oGNEwChrRDLKb0RfaXJE55FyRI0Gd0RtXHdEq5d4RGj7ekQzM3xE2Oh8RJ/cfUSyG35EJ+p/RBFhgkQ5MYVEW6TTRN4pI54=</binary>
</binaryDataArray>
<binaryDataArray encodedLength="128">
<cvParam cvRef="MS" accession="MS:1000574" name="zlib compression"/>
<cvParam cvRef="MS" accession="MS:1000515" name="intensity array" value="" unitCvRef="MS" unitAccession="MS:1000131" unitName="number of counts"/>
<cvParam cvRef="MS" accession="MS:1000521" name="32-bit float"/>
<binary>eNoBVACr/+FyIUQbhE9D7ppFRLpy0kR3noJERJ9hRJz6MUQqdVJEw3kZQwGAP0SiVEhEVGl3RNx1BUSRjARC8vrkQ8G6mETxyihDQBVcRfMIv0MnpQNEwaCbQvxGJEc=</binary>
</binaryDataArray>
</binaryDataArrayList>
</spectrum>
<spectrum index="24" id="scan=25" defaultArrayLength="1472">
<cvParam cvRef="MS" accession="MS:1000130" name="positive scan"/>
<cvParam cvRef="MS" accession="MS:1000579" name="MS1 spectrum"/>
<cvParam cvRef="MS" accession="MS:1000127" name="centroid spectrum"/>
<cvParam cvRef="MS" accession="MS:1000285" name="total ion current" value="10638050.91152954"/>
<cvParam cvRef="MS" accession="MS:1000504" name="base peak m/z" value="847.59606934" unitCvRef="MS" unitAccession="MS:1000040" unitName="m/z"/>
<cvParam cvRef="MS" accession="MS:1000505" name="base peak intensity" value="40382.60546875" unitCvRef="MS" unitAccession="MS:1000131" unitName="number of counts"/>
<cvParam cvRef="MS" accession="MS:1000511" name="ms level" value="1"/>
<cvParam cvRef="MS" accession="MS:1000527" name="highest observed m/z" value="1299.88232422" unitCvRef="MS" unitAccession="MS:1000040" unitName="m/z"/>
<cvParam cvRef="MS" accession="MS:1000528" name="lowest observed m/z" value="400.35189819" unitCvRef="MS" unitAccession="MS:1000040" unitName="m/z"/>
<scanList count="1">
<cvParam cvRef="MS" accession="MS:1000795" name="no combination"/>
<scan instrumentConfigurationRef="instrument">
<cvParam cvRef="MS" accession="MS:1000016" name="scan start time" value="0.39865" unitCvRef="UO" unitAccession="UO:0000031" unitName="minute"/>
</scan>
</scanList>
<binaryDataArrayList count="2">
<binaryDataArray encodedLength="6836">
<cvParam cvRef="MS" accession="MS:1000574" name="zlib compression"/>
<cvParam cvRef="MS" accession="MS:1000514" name="m/z array" value="" unitCvRef="MS" unitAccession="MS:1000040" unitName="m/z"/>
<cvParam cvRef="MS" accession="MS:1000521" name="32-bit float"/>
<binary>eNoNl3lYDlgbxisiIiRL2SpJKW1aSFKdH1qolJJK2rRLolSSlrd9D5VUYowxhkFjrDPGOp8le0z2bCFbJQnF9/5xX/eznHOuc65zPZvi1AviUuIFYfjhgnAfeFHkal4UY1IviuPvLwqFKZdEb+olUfD2khiYc1nM7L4sctUahPWKBnHnUoNI8boi7A5eEV2ProhRu66KHVrXxI2Ma0Km8ppIf31NfNG+Lna5XRfXJNfF44fXxTmNG6LL74b4evCGqOy9IUI23BRnKm+K5z03haPWLbHB+5bo13lL3BzbKCLSG8WPC42izfK2cIu9Lfo8vC1eqtwRL4PviBWb74ifZv4njuRLUfWfqPnynxid0iRcf20S59qbxAfNu6Im/64Y9vWuSFh1T8R+vSdk/O+L3Lz7orjrvkid+EBs8X4gOisfiOj7D4S+wkNxt+ehWBP6SKSWPBIL7j0SX/UeizlRj8Wm+sei6/ljYaLdLKJXNUvv3ixu9jaLHVOeCEnME2Fb90QodD4RyTOeil21T8XA7GfC+OozoZn+XDw8+VyU33wuDFReCCvvF2JMzQuh/+6F0FNsEZLgFvFreos419Aizqu8FEZzXoqL8S+F/uGXQlv2lfAIfyU6Pr8SybNei4bo12KGcqv4+KhVyLS1iiiNN+LjmjeCT29ErPdb8azkrXBvfCvyk9+Jpt3vxL8D3ov4yvfi+tn3Ikb2g7gQ/EF4t30Qc5+0CSWldqHu2y4+57UL5ZPtQr6zXSSu6BDu2R2iIemjmHPoo2j/8lHozO0UlRmdovZLp/Bb8kmcSvskxgzpEvlmXWJjZJcYf7RLWI3+LJQMPovlpZ9Fyn+fxYAfn4VuRLdYMPiLSGn9IoaFfhVz738Vr6O/id/qv4kvA3vEK9MeYZnQI4Rir3iV1Sv61PWKA529Qnfdd+H+13eRrfxDhC35IZzLfgijgz/EtOYfYo2yDCoWMkhcZTBPkeFDuQzyh2TY0SSDY5sM9SqyzJkuy3oPWd4lyxJaI8uIY7Is/yZLsbwc7yzlsHKR43OOHOO2yhHzhxwnvsnxq3YfWi374BDbB5faPiw83gfLpj749PRBVa8vxxP7srqqL5IjfXF+2hf6y7NmqjxTkMdxtTwX98pzpkmeLLl+TFvQj77H+kFjP0Yq9eeqWX9kkHJyfwxq+/PkRH/sbvTn8Kf+1A1XwNtagfAgBfpmKjD5bwV2vFbgk90AngcPQPbEAF6+HcAepYH0mzSQA7MHouY/kL9SB2KwfyC33w3ku7IiJ7wUebtekcE7FSmtV0SxQZHdTxW51qvIZZ1BXHYYhFvUIMaWS3F6EKltg1CzG8yzgMF0pg6m/fBgnO8PxuLTYPKnKWFjq8T6MiWen1CivUGJga+VqNYbQvesIezwGMKKzCGc3TeEtReHYPNyCCe7hhCsPBTJjKHStw7l9NKhyMYNxahoKK/qh7L/6VCq5IbxyHAY1+2GEbpkGArJwzhVMQzvm8NoG6FMlKkyDgnKnDmsjGKbMseVhtMyYzgfM4cjVzWcPceHo9ExnDUzVFBwUeFTgAqDslUo/VuF1scqBH5WYZfpCAxdR7CvYASpe0Yw9P0I+k8eid+xkTx8NhIN5VE0Wo3Cc90o5m8fRfRxKd8ZhavcaDQWjuZr+Gia60fj8no0jxRUsbJSRc1JFY0kVdR/U8XzpCrBr1X5qKLGJUM1AgLUOFquxpnzati/VOMv+TEYzxrD+fgxRBWPYejFMRjeG8Pr3jGo6Y4lIHos1iVjMdg5loL+47g9dRwyNuMo8BjH0fRxFJePY+ixcdh3jaPVZjzm7uMxiRjPj4LxLDgznoaO8UgmTMA3ZgIO2RPYf2ICLW0TmD5UHRkzdbQXq+OdqI51rjpW9eokXFPnW5s6YUYaDArSQKVQg4h9Glxu1GBLhwarhmkyxESTPxZp0pKkyYZSTWL/0aTqoSYRvZqkKU5Ef9JEVGdPJNd9IsRNJKhoIqcOTMTg3ERa7k5knKyW9HwtTAK1uJmqxdL9WrQ91eKS7CQ6pk+ixXMSjisncejQJKpuTOLvV5MwGqjNEBttYr21qY/WJjRLm3vbtVE5q82eTm2ye7U5ZzkZnyWTWZEyGevqyXgdmYxBw2Ti2yZjqarDORMd/l2sQ+NaHVw36+CzVweZtzpU9uiQp6bLJX1d7gboQpourzfrUnlQl4bzulTfldoUpuAydwrWflPIrpjC4/opTHo2BeOeKcxW1aPTVQ+ZlXpcq9Tj+m49Ik7pca9JD215fXbH6zO9SB/XPfoYNOmT9VKf1ZpTUbCdSnDkVOSSp/Lvb1Px7JlKm44BUfsNqH1rwCxZQ6LMDGl0MqQp2JDvJYZc32NI+W1Dfmo3JHmCEaMXGXEhzojKrUbY7TPC6bQR75qNaJYzRkXDmORZxuT5G9OaZczqPcZ4vjUmoo8JmeNNeGBtwshwEy7nmiBTZ8LO1yb8NmUaT62mkbViGrKF0zCrn8bX69PY1DYNGRlTZo8wZY6lKY4+przfbUrRMVOsZcxIUjfD3MyMnc5mqOWbcfRnM34/YUb3KzPGjzBH28icWgdz5LzM2R1jzuaN5tj9ZI7nMXNUbptzscOcutEWaFlaoLLIAodVFuiUWHD6hAXT71owusNCmkKn0zZ1OpviplNYNZ3T+6ZjfmY6Aa+mc0ZxBvstZjDFfwZd6TPYsm0GYw/N4MyDGdTPtKQhxpJBv1ky6aQlP7+15OOYmeiYz0TJZSZ5cTMxKZ5J616pfHMmz17P5IGaFXKGUrhYUbDeiqYSKZ+woui8FQc6rcgaO4vTxrN46zaLwJBZBPw+i77XZ9HWPYt/NKxZZG2N9WJrXsRZ01FqjeRPa5qeWSPTZo3pmNl0mc3m8cLZ6KXO5uXe2aSen03r59mEKdlgbWrDNGcbgkNsGJVog/lJG94+tyFQw5bddrYYLrIlJNKW3lJbYvbZ4nzVlmAZO7JV7Xivb8eAhXZsWGlHU6odSjV2yJyzI7TVDsVOO6wVBOqTBYesBdoLBUVBguYkwZUSQfdBQdk7QeAnQZ40dJstYMc8aemKhdJC+HZAarsND1phWA9sU5nDfcs5aC2bw8B1cxhZNIeF/8xhXdMc3L7O4fzEueSJuSSHzcU5ey4de+eicGYu0U/mUv5mLjHK8+hnOI+3tvOoCppHfOI8LpXO4/rBeXg3zcO+nz1DJ9vjM9uesAB7rJPsufmzPQ/22+N0yZ6OZnv2vLfn+3gH7K0dsFzogGOUA54pDgyrdaD7iAPfTjnwa5sD1n0ciTN25I6TI0GRjpQmONJW6cigQ44ktDkydKQTo82d+BzphCTTiZCNTtz/1YlT95zo88OJu6Pm46s/nw1z5jNl6Xy6Uuez5MB8vlyZz6Y389nZPZ+jBgs447eArKQFhFQt4PhvC4j+ZwFGHQtwG+LMYGNnvFyceRTiTFO+M4nbnJEccObGC2deqbrw+yIXUhJcGF7oQku9C44XXYhpd+H7Vxf2jnNl5zJX3PNc6frTlSdvXGkfv5BhFgsZ67YQrciF7M9cyJXahfh2LqR8ghsLPN3Ym+FGa6UbnYfdiLjrxvTnbszt585L4U7WYnesV7njl+eO9w53Ohrc0W5xZ5DcIlabLULTYxFa0YvIylzErPpF0LCIX/t64KzpwUkLD6wWSBHmQV6WByO3eSD3uweVNzxQbvXgiJIn18Z5Mt/dE79CTy7Ue+JzzpOqd57sVVhMi/5idFIWM71qMecOLGbRrcXI9S4m1tiLp4u8KArzojDDi137vMi86UVDixfBcks4o7eEmQ5LqI9bgm/FEuYdWMKm1iUYjfbmwVRvum29SQjwZmuiNzdKvfnrlDfzH3vj/dGbkpE+ZOv6sNvNB/1YH45ulfIhH2k+9cH/vQ8H5X0Js/al3tOXwLW+yJb58uigL9mNvpz94kv3yKX4zV6KZOFSRNRS2rKXUr13qfSflnLjw1IMRvoRMM0PZS8/tOP9mFDux9/7/dA564f/cz8+yC1DKC9j/eJlmAYu43TSMpS2L6Pz6DIU7i1D5+syjk/0Z4+lP3Uu/uSt8Mezwp/o/f4oPfSn57s/2sMCUNMJQN02gNWBAXTmBHB0fwA3Lwdw910AU4cF8q96IP6+gRjEBtJWGMj7PYF0/C+QDU8COSUfRF/dII5NC6I9KIi95UH4/R5E6LsgNPoFE6QbzFSHYPb7BFMaFUz7zmBqjgWTPWI57wyXM3H2ck57L2dw2XJ++mU5Gpek8sPljJMP4aVaCIeMQ1C1DWH1shBGpITQd0sIf/4WgvqFEG49D8HxQwjf5UJ5NjWUI7ahZMWGop8byuR9oVTfCkXmQSj1XaG46YWhaRWGXWgYOvFhXNsVRuHhMDbeCePBizDO9oaxWCWc6cbhTJobzjbncNrDw+mTHI7hsXBGXQln/6NwhnSFkzMhgmXGESj4RWCwLgKbsghkd0fw5WEEdW8jsDWJ5JprJAVhkVzOjCRzXyQrTkdy5mYkL7oi2aMaxbrJUexyimL5iijUyqLY/nMU705HcfVZFAfHrWCQ+wqeRazAJWUFjbtXoH9vBUE/VqA6Mpogu2hqI6PRi4tmz8ZojtVGc/WsVO+MZsaklaS6rWSGz0rOblmJya6VtNxZyas3K/HpF0O7agzH3WLQKI3Bvi6Gg2di8L0bQ5b8KvQmrMJyxiqq3VfhGbMK39xVFP6xivQnqzDrXsUzzVgGmMZi4xWLc2os/sdjufQolin9VvNw3Grp3LGa4PWrOVi9mjf1q5HcWs3Kt6v5U2YNcaPW4Guwho6FazCKX0P4T2swuLGG8c/XcGh8HDPN4jhlHYdXeBy/7Ywj/kYc0W/i+NI3nl8mxdNuE0+2dzz3UuLZXxPP5QvxHH0Xz+1Ba/E0W8sl/7VS31rUS9bS+8taHl5bS49CAr46CVT4JDBpQwILdiXw67UETj9IwOtrAhLVRK6YJ3LTJZFVIYl82ZfI2MuJfHqUyACZJP6amURjZBLhkiSCf07iVH0Sm+4mcVF3HWs81rEqfR1xh9YR2bqOF+bJeC1NJjs5GZXyZIr/SObkhWSqPyVLc9N6ZC3Ww4r1/G/XenwvrWdI23oCRqdwyyyFMFL4d3kKEetTyN2WwoU/Uui5m8LZ7hR2qG2gx3wDg5w3EOIrRfEGuv/YwNBrGxjbsoGHfVJ5p5JKr2Yq04xSSSaV6Z6paMWn8j4pla7sVOp3pJKzL5XU66kcf5qK/rtUTPqmUT9cislpVFukYe+YxrPwNI6uSeNWSRotNWkkHknj1Lk0Xt1P4/B76dreNHQU0qmckI6mfjplNukcWpDOKe90dELSaVqZTkFpOuXV6WgfTifvejqOj9IZ+SmdasUM3FUzCLbN4PD8DHTWZqCclUFxdQYNBzOkNSgDzf9loH4rg+THGRxqz+DP3gwMBkp4OlJCta6ER7MlBC6UcC5YgkqkhLNxEk5mSrizUcLVXyRoHZSgf1FC90MJI19LaP4o3aOQyZ6RmTwxzcSXTPTdM8mKyOR7YiYHNmYSV5WJ8c5M9p7PZP+dTE6/zERVJovmwVns08qiTD+LGqcs1JdkMSAuiwUFWcSWZqG0O4udR7NQ/jeLp/ezWPMii1f9skmblU2YRza3vLMJCc6mJiqb9JJscqqz2Xkwm5jT2dhcyEbpcTbf3mazZkAO+4bn0K2Tg8HcHO675jAwJIfOpBzaJDlEFeUQtku65nAOo9/n8GxgLkkmubjZ5jLGNZcS31xs43KxSM7FODeXQ5tyyanLxW9/Lp5/50r7q1xCH+ei8iEXNdk8FEfkYTE1D5m5eRwOy+NUYh51uXk8KMvj3PY8LA/m4XAqD7XzecxvypP2mHl0dudhJJ9Po0o+zyfls940n3SnfEI88pFZm8/oXKmtLp+6A/lUn8nHrCGfdc35fO/IJ8WkgFi7AnpcC7jjV0BUTAExGwu41VzA1bcFKMkX8kOlkFjdQhznFGIaWYhnWiGDCgvp+5PUfrKQ5sZCmnoK+WlwEac0iqTxUoS/VxGpsVJsKOLr4SLGnyqi8b5U7yhCq6eIIZOK8ZxeTMyiYmlOKWbk2mLq84tJryzG7koxK/8rRv9FMcvUS/A0LaF6XgnNsSUoZZbQVlLCh6oSIv4u4fLVEi61SP0dJdw3LMVuZinXnUrZG1KKfUIpJyWlhJSWIlNbisofpTT/XcrxxlK+Py0ldkQZOrpleNmWsXl9Gb75ZdypKkPxRBlTrpRR3lqGVv+NJI3bSMrsjexw3sjB4I1Ylm3EqXUj1d0b6dt3E2W6m1DI3IRkk1T+fRNKbzah8mUTOcqbGbB0M8lRm+lN3oxpyWZMtm8m6N/NOCqVc3R8Oe/MywmeU45McDn7k8pxzSjn+JFyFK6Vs/JROdUfy7H5Vk6EcgXTJlawx7WCMJ8KyvMqUK6oIG9XBVrHK0h9VEG/HxXEK1WiMaaSMZqVFBhUste6kufelcSHVRKTVIlubiXNFZUcO1JJQGMlQ19WEuG5hUfBW4gv28KPk1vwvr+FMPUqvs6twnxZFUqJVUjSqxhUXEXHoSrpbFhFvMxWbFS3skNzK/6mW+mcI5VdtpIfsZWS9K0k3NtKU+dWKvSq+cuimsOB1fTsqSb+cDUeLdU0KdVwWKuGRpsaxnvUIBNbw5nkGnJyaojYWUN8fQ39G2rY9bKGILlagvVqWWJVS2BWLUlba1HdU8vOI7VIrtXS21bL0L7biBy/jTrzbdg7bCMwdBv+BdsoP7gNyattrJepo9+QOgwm1/FXcB33Kuqwqq3D7tc6/M/U4eS3Hf+i7QQe2I7T8+34Ku3gn2k7yPHewe6QHVgl7+D/abaUFA==</binary>
</binaryDataArray>
<binaryDataArray encodedLength="7108">
<cvParam cvRef="MS" accession="MS:1000574" name="zlib compression"/>
<cvParam cvRef="MS" accession="MS:1000515" name="intensity array" value="" unitCvRef="MS" unitAccession="MS:1000131" unitName="number of counts"/>
<cvParam cvRef="MS" accession="MS:1000521" name="32-bit float"/>
<binary>eNoVl4c7F/7XxokUWVFGRSrqh1J2kozP+z6yNRRJEiUlX5kZSWTvkREySjSoFCqyUmlpD5KopJBQpKXH8w+c61znPvd9zmv756VIU7RA9RM3utkfzBxvM6ZbP4VUIqvxrqUS8bHhtEe7G7eyQpFXy03723RYsPcoync1wkXTFRrntlHMiqcY/TuLZt8TomXbOrE4x4Tp+saxh1Bk4wt6sF59H/6Ev0Loy3o0t3aD6ZzC/qb99D9zAVKyT2IJ+k0QfSyKbtf7zHyGI1aw6egoSqCaD3VMwVGVLokuAC29ByaTC50Ni2lB4TOmFqgGraBG3JZtZiZz01mrkA+lOGZjVfFhFAoFId3EB1M8+Eir6gcC2kfZLWtLjuZ4L8Yl6pDgn4rbt2fTtqeZuN+ewlKfA8E338HU/wW+vDDneP9JgUSEF7sbpInRhXLoC5pOLg9ioZfZjh4lbvo6sRoCHd3sQHwCNO5bwd4jC4JDq1FxsYUNm+7HEH8fezlkSiWH7qJn5f+Y2QVXdkpZj1KljuJPaSNk31Wz+YKy6HgVxjR2WGO7UCqzda2G0bZ09L4tRtJwJbTrrRkrXEWnu3ZicUQjnmlmo1BnHyplPZntI5CqggtVKhdAPHAh/WfxEs/L5MmbVwMX3E8yj8Qc1LocgHfAMEt8dJJV2wsi7QcvRCWUaF/5VOLEmDGB+0mw55aFYvB35jRcC3mRs5wpnqGIV1OdnFclmgddqWsDN+W9SMSyey8xa6ocJrZmQanUAiUiK6n/7lfmPjUazbat7PHMMyxF+hwSQ2Zjx2p/OrT1BvytP9BvwUSItyQh48ITNttmGwUfEqaGm6rQCg3AHG0fmN0xgfxpR1anOwHHL4bU09PLMh86k2fJGgRd3UvFL14zrrgCTkfyUbSXeJLfdCOceMRFnrdCyM3CFhstYvHmggpM7SvZ6d/6lPKuhbnuuASWmMbenZanKYnl8E0fYMYp1hS+aTU5J2vStKFo3BG+Bu4FEXR42zwqSgzEd1MbWjHSDPHRemh5FEC34y/b1zOMrwmz2c77txCkn4n48FNIjlhEUgXnYTHigihOGyQKYnHt5w/MahRHQowwKW2RpVXPJUnDqAARMZ0o0+ZlE+7CeGX5hPHnHYVyxQJK8EpB1Llo6AUOg0ewF+uscliuXzotdjuDvaZClDI7Fx/n5MGAY4HyLfZszfEkuF05h63y/XhdPYcir6RhS5AXJ+zMR5yK0Ceb18WM6/RMSvPwRlNREqbxROJ73y0UfypkQXf4aeOpXuT5VwPyQsSlu5m4hNpZeZMMNirHs8qTQhSdsJu1WhhSTYQZOZysYDvW3UD26VScDzjOVP4thrmPCg2MTKePVw9g3R8iAeUlVCWkSS8vf0HIqbXYLBOMCJ9GvHqny+59b2f6MtVMuXQIo5fymNtDAZou/hSbZ4shrOoSZKfWwGThRXzMtkKVrizdvOOPVEUGuVAHmj8+hPO7liKwWJe8rkuQWmIwzKQnfXRMA1tCJNGY34vDUub4sM4Edm4NaIjphlhZAppmaWN5hx3xSzZzcr/z4tYBLmr6u4b2hHkiT7IITt3x8HH6heur3ZldiToudIejzXELTBqvsiGLJMTLSRKXwS7M/K6AyoPp+CUxlfYu20NBCeUQ3J/BHFTykSbHzdqUPDglBSup5s1j5uY/m/7UXsXrL/dQZRiFF0fGEB4kR6f2R+LUmVB8G5SlmTdfsAt3IynQVYkq+N4wTclOuGwP4vilPkUUwui4/Sl28bo4IvIHsfOaE3xWr6VVvPXsyq9QHM5+zHLy8zE+zw9TZoyzRWlyxO82jeaGqZBNlyYW68WTcU8fHQ/XoZ7/FVN+pDUGV39DEZ8p6+Nvx9KNJXgmuJDmky6Ne+6lHjdBlnl8CMnbelCktomdOOePuCv2JNt7DLmzeWBpkUHVkpfRa/CGsbA9tPTGDXZMShMe+y4wkb3JSHFWgARPIeJffEXPQ2F4uTaxrUnzKTumHp7G2+l9jRlEbnFRacZZ5Le0Q1tvDmHYl6L/SpGQynJ2f4UH1rHfrO69A7YdNaNkU0EK+GxEySIJaJYVoD3eoiRrb0G+xhrgMc3HgVmJ7KHcYZL8nYOQ/rl0+E0Xp79ZCPFL1mNqiBlaLMUpJDcFAb+eYfnu2EktBUkguZrtL1TA9aabbG5/N9zUmjDn5Dqkb7JBN78YJB3FmX6lCenwZzChI37MfUkMae85gaB3I/AP1sVD0/Pw+DIIozw+RGZepH/Bk5qKmEGSVsHh6Bo8/dTBPBSn0wxpCcp/P5NOpCzAhY6H+MDXDW2BFaSv7ovoMG8I/udN2/9GkvraDMo2N6Ix1zzU7lpJqwsuY99vH3yXP0W2rtPoaRcf48x5z5FKjKSENnOyWZtOAuslSL1mETKC5yPG6jBpH1xJRufiIZEsTGVh+sQ3WIoK4a2QcbwLdiURi3QLkccpRpCAJb39NoDM4/oc6d+htL7oNsJLPrAdPHKkP/ED5aJmtDqbi8R0p1KM9mb2M+cKjl6+D25vPaoREaF+6bkw+K1BlkFLSHriOEb9zXFSLpC+E9Eurg+sYf4dcA234MXnJDp2uRxWbnVswHQWLVRTp+7qE5CqeovWHZEU/MaWDETqKfvLAD4l6lH06h10L0uOumb40nYHMcQ9nPTDf9xwdDyCEIUDWL43lXaN2tFn9QqmZxSOkX8L8DjOm2yzDpGI3iGKfddKX0tEKVX0Ps4Ma5CVZxp1XV9JKR6fWGH3AdjrjrFQGTPwL96IzlJBiPzVovpSA5zZ40bxAS1wzu5lVaJdUBGMgoW5FCl/SceTnfL0OWcW8gV+Qv9xCTkn6ZI9XYex3AxoOIxD594W+v7vFxY8s8LvilUUWiONtD+r6E3yetLQvIkfEiq0KiyURarupSenm6njgQadDplFD3bUgmarYa2dObLGbCEWN5d6FxykWSdHYPhuP9t5WZ6OHjEmiSw70v4ZRKtPpmCFkC7JdEcgyXgtkw+vgNvqCbLZcpZ0g2ogv5MfDt/8yKxRE9YyKazUw5qj5yRHNsp+GDJxYfnzWsH1Opp0l0dAj/3HNh+aRmJqt5mopRsaNZdQy4lcZhcdTYFVMpBWG2DXtjUhvFWEQm0kcWNLOZwev8OwYitbskAZymvmoMtYhc2ybodiuihWHDCmU9wq+N/FUBIdvk7fjouQ9CiHXtZL4Gy1C8X+twvjJevJ2eweG1NwQ9pgGi1UCMWDRTx0svAnkkXvYcBZDAb3ysi9Npy4tLLp8spSalqkT41FovRGI4Zk/MMwLUaf3ALGUeOwBybhcaiJtKaonfshPKMfxjIXWb+SB8WXNeP8i11s/lALftw7CJ3rgdga6UWZ71dTaVEi+9HwFLXnPai6BMg6K4rW4FTS2hpJTpWGk7tviOrzZwGJZvrv2m/8ygiFrZM39gcUY8QzGY0/FuHQ1jDwVRviwYy9NCXuIvs6ux8BDwxo4E8/3OV20Uu3MFp1ej5JPEymBS6F0PvThfwENXLl9sS5kjY6pJpER3Sa2a14K7x9HkpXCu1pGiXigHgnM8gXgqRUGyaupOCGUQnTjKmFrXsODTxSoLStj1CgKEHnh/jor/ZyCrnkCiFRTfJyEDW2uRXG1jV8RKz2aeif30PxsgZU+UCMnvnx09TkU1As3Mz67+jQr6sSxpzlwni/JAmlzxzIr8edDI+qUE6djPGhmnrMjeOiBf+Lh1WVASyFxLF1ei8OuijCUayeProY07LkY8T37wvWClTRpT4J4vBakMAyNbhmC5NeYDjUh+7SfLtIlBRHYmFJHM1RyacHyT8gZh9Jlp7zSPJJGh3q+/8fZDON7TcnV8ViuhniAHn/O2jrWEq+566gz96AbDb8wZDAPlI36kSkTSpiFe3p0sONVD66Fi0bNVGRMZPaRwtgqhtOLo/XUwl7gHhvLdqnc4H4eEqRLF9K0jKz6cmAEenNnrzRP6ww/7AA/aRIGijZRrxzuZiwgjUiDG+g+IE3veqaYVx91JJ2luRQWpmIcR1vBkQSxckr4TW+CAZi6ZokOPjeg+1NayrZnUjKQwnUpF6JvZMZKRmrT3XTxakv7AHqf+hS+v3zOKRpSRNzn+O4SyY5OrnR3sIwxJb1wI/jgpSot+xzxSxIFO9Ac5EnxQY8xbU+QeRmdGLayVjyc/NAedQYfGM0sTeoiQKS+GjPh1r210eAOl7y0EBwM+d75R7sN7CHSAsvSREf+VjZkE+XBLbfcIbWNgG8LEiAXoMVdVfF0kf/d8w77i16KBcLhBtYoEISZQgXUPIubeL6m0PKvlp0yzmCsh3/Iuz5BTauvJ9T26dEr3fIUe3V9eRUa0Ca/yJgsX0pFey0pfYhDyjtiaerPins09AgSl5OoSOt5di94izLHxGBnYYRCUzsprdyRnRX8yR5yjzEmiwhHCyrQI/0WRqON6N2cQ3yOzyF1rc/hcdTJbrqJoLfuUqkXHedHglO7q7eP6jP+4IDB+NoU4cG5Y+k48xeKaSJWJK17XOmHfOVckMHwPfIGH47H2JqbQvWbvlGndl8FGhaA7fd8TAK06A/tplM6Zstzpp7UXHRpB4hncz6vhD51E72uzSUVimJ0tKjESxfuRoWm49SVcUj9MVHY44LIz2mQSIuabhWk4HN6YuwjEuS3nboYHfXenz8eAsHPQohtuIS6joyyO+EKa4fLKAS1Ur0lXsjVsgc3lI9MH4fQ7H7r6HcwpamBkbjuORzPGkPI6GEWeTy8iCM7siw47Ym1PZKGbMfLSePZj9opXlSy+JI3Po6Aj6ROFpZrclU/dbSs0//mIvUOyodLgI7IUX8z4NgoS9CyVrO1CEiQ+f4/UklKnSy7ncybGvGL9kDtJJ/EPzuT/Dn0hGiojVs0ZgwZO9ywfA2H105P4eGdx5D0a9BZlrYg7nzpJB3ood9XJ0Bp9Js3E66ixgJMyppjKOGsRlsZNFmWrQ5lmiWBHj45Ui6/hirkMqm42nTMeusH7if1aIueRDVWXlIn1LJNB/Oo4dpM+m91XR61D2fXmWvhcLcJEpviaFOhS7m9Wohq/rGRb6Fe8nm+wzSQTp59Y7Dd/En3I4phd5vARZckQEzQR+6uE+OphquoTmRmTioM45pE7IUGDOL/ZwoQnRjA740L6Z2gS0kEnQCfBeksbzmNx7zK1OqnRNxBWeiij1HGZ8+ictXgZMeRd9bV5K8vSsTcw3H4p3HsdNiGN4P7qK7+Q0T/PYZWrdaMc5ZSW/+W4nKTQK03cmGRkaLYeeejdLcNyzzmCrNXxQL3h0riHtmBZHvdRQPS5DVUC0kJiqYd14OJPfMoPGLorSlJgFd603g5DzOAttm0HfPXZQTnYDqxnmUXxZHhliC1PRPcF47gjEBBeJs2oe8VZbUxK9PT+1MaCM3D+W4L2d2WxsxlFwJz4NStE7rCF1QXkcBY/wovdkAqYCN4JJ5jrgFdXiSOJmvKxowJ/4RDLjqsWmSiwIGLcFzwZkW5qaBZ2Aucluq0LpWjtzcihm2W2CdRx8O/7wIbSZEorqWk7RxA+e7H+CJswapjWmQUeIlCD6ZTqrl0hAbzcb2W1vYXY086rQWo8xPmYgdGsH1Cj3k3Ymh0//VQHWoFece3EHKgCw8VwiwRvOZuOjUzfxN7jAHN3uI3k+mDrlBfB07jS6raSg10Ue36xaWLeKBF5O3I0NvAOq98+jbIze2e/dbJE2LQuahQc7CyXob8yUx8CSOXTs/hXQ+C1CQtglBSAy5O1Uh8HaE7UqdQaW9svR8ujuyBdOY3lsbuqkUyvTS99HbbZU45ayChewurtmdgRqXPt5vP8m4c7w4foZroNloTouVF0963Yp4QzzRfl+f3lWGMrd4WUh/C0G87j2Wv2oGqS7mgdLv2RSolUzmzSk4q7gITj2t2OmaitA7QqRWHYWdjXOhL1MHgUJBev0vh3rLPuHb0XXMb/QI1I4q0u3fMUj5kY33rUtog8hU2qjVy1I1UpB9XpZsH/Sj80Ufsm4dps9TIxGgMcquDCsSb6gJs0jTQqbXKzR8diSeLkvE5k6y7e8lbOHNyzg9rIRF3GtpnkYXgmVdUbNanPLelbE7TV9x41ontqdsRuC2CBTPP4Z43iFODK8v5jvlsyPJU+C5QRuH6xPgX2BCU81OMsnd1mzKPcJg0FJI8X2gA/lrSaM6C4adKTQvJwNC4vrUwpeMPO9cSIfcBreSKlz6PiL+UAN6exyxLt4MtcruLHhHIMOOSriWJdPYphTWUChCbb+OocJXnd2zteGYNI6wF6mb4L/nJGvQaGFFjkIQVZdAdxI3OU/m4LnYSe4450/f7Gqwdb8qia3fhrr1SpNsuIyk/PTQpbGKdKgUGwadya9gAsk6YShSjGSfqxUwszCHqeTuonenNDDX4Rt7WhcCWZsa3BSpZGe/cbOtlt3YXZ5Le8sbUVu9lIwf/WMFM5VxIp8bilsN0N/VhJFOXaRNaWJFkfVsyQppFhisxyZYO4s5bYH1P5Nxtu4HAvoiWY1vKuyy8zlZ0+PA6xhNP+Vz2LXpd5mwTCjmX65CU200Rm1c4NVmh6weYdpqGI7YleOcNVMd0PQzBme0uvEYcznKpqtooWAwAtuPo7mtlQW9McbRiHmIF1Vjj7atwrE0GaZ5JgL2ZgfhaO/J/nW+QrmYKh3USYHIly3wCUxmliYPEWqwA9nab1h6ZCxcHa1wyUCYDONHoewsQUpPRiEwRw/KAQ/Qyd0In/bnEA/LhUz2DHahsAHHzl5jPjzTyNojGrHHM6F5II9ZHcqFxa0yZp22jk3MnEdhTbzU36+A6E4p+v0hCivfRLDZngdR5roa5lZfwMtdyz5cvI0nWR4cnc1f2RcDL0y8EGK/UpawrjEfiNZ1sVmDoywqah6ENwTiurchvoVEcViZLMxnNHO8o14x3wXVmBMUTCle+TiUt5C5Z6tjDddLKDy9wAoK6qBYOsbUtwzh5bbvTDC6AbL/lLChzRNrluXC96QD1mXFoPuUL7ukrAaZ6FAMq3zilC1fhiH7eOaV2gb3n1cg/+IZW6jxlnGvEWUdQ0aYUn0alqqNuMuRpqCRejYz5xxzkd6OwgJJ+jOmiP8DTTXh0A==</binary>
</binaryDataArray>
</binaryDataArrayList>
</spectrum>
<spectrum index="25" id="scan=26" defaultArrayLength="31">
<cvParam cvRef="MS" accession="MS:1000130" name="positive scan"/>
<cvParam cvRef="MS" accession="MS:1000580" name="MSn spectrum"/>
<cvParam cvRef="MS" accession="MS:1000127" name="centroid spectrum"/>
<cvParam cvRef="MS" accession="MS:1000285" name="total ion current" value="23642.49311447"/>
<cvParam cvRef="MS" accession="MS:1000504" name="base peak m/z" value="777.92260742" unitCvRef="MS" unitAccession="MS:1000040" unitName="m/z"/>
<cvParam cvRef="MS" accession="MS:1000505" name="base peak intensity" value="3236.20336914" unitCvRef="MS" unitAccession="MS:1000131" unitName="number of counts"/>
<cvParam cvRef="MS" accession="MS:1000511" name="ms level" value="2"/>
<cvParam cvRef="MS" accession="MS:1000527" name="highest observed m/z" value="1582.35046387" unitCvRef="MS" unitAccession="MS:1000040" unitName="m/z"/>
<cvParam cvRef="MS" accession="MS:1000528" name="lowest observed m/z" value="537.23291016" unitCvRef="MS" unitAccession="MS:1000040" unitName="m/z"/>
<scanList count="1">
<cvParam cvRef="MS" accession="MS:1000795" name="no combination"/>
<scan instrumentConfigurationRef="instrument">
<cvParam cvRef="MS" accession="MS:1000016" name="scan start time" value="0.414483" unitCvRef="UO" unitAccession="UO:0000031" unitName="minute"/>
</scan>
</scanList>
<precursorList count="1">
<precursor spectrumRef="scan=25">
<selectedIonList count="1">
<selectedIon>
<cvParam cvRef="MS" accession="MS:1000744" name="selected ion m/z" value="837.751" unitCvRef="MS" unitAccession="MS:1000040" unitName="m/z"/>
<cvParam cvRef="MS" accession="MS:1001141" name="intensity of precursor ion" value="11588.0126953125"/>
</selectedIon>
</selectedIonList>
<activation>
<cvParam cvRef="MS" accession="MS:1000433" name="low-energy collision-induced dissociation"/>
</activation>
</precursor>
</precursorList>
<binaryDataArrayList count="2">
<binaryDataArray encodedLength="180">
<cvParam cvRef="MS" accession="MS:1000574" name="zlib compression"/>
<cvParam cvRef="MS" accession="MS:1000514" name="m/z array" value="" unitCvRef="MS" unitAccession="MS:1000040" unitName="m/z"/>
<cvParam cvRef="MS" accession="MS:1000521" name="32-bit float"/>
<binary>eNoBfACD/+hOBkTK0SBEJ1YpRNIPLEQlijBEV98xRHe3NEQzszZEmq03RPwpOESPgjlEGyo6RH6bOkRlyzpEbt06RNEoO0TSQEBEDHtCRMquQkRvKkREqdpFRHr0RUQAwEtEBTpMRAKPTEQUN1FEQ8JURA1nW0SCVGFENS62RDfLxUQt9i1A</binary>
</binaryDataArray>
<binaryDataArray encodedLength="180">
<cvParam cvRef="MS" accession="MS:1000574" name="zlib compression"/>
<cvParam cvRef="MS" accession="MS:1000515" name="intensity array" value="" unitCvRef="MS" unitAccession="MS:1000131" unitName="number of counts"/>
<cvParam cvRef="MS" accession="MS:1000521" name="32-bit float"/>
<binary>eNoBfACD/yVbbkP+oIBEsz6DRNhZnUOg3j1E+y2qQqFTV0TcwmZCvRi/QjarFkT4kKRDKBAmRFZj7UTzcSBEaTkeRMFT1kOZ0nZEQUNKRUYEPEVb5YZDLWgbRS1Dd0TxFwVCjbyiQy4Vg0NdkC1EuIMZQy6qIUReBJ9DaUT0QjUb0kPpFTG6</binary>
</binaryDataArray>
</binaryDataArrayList>
</spectrum>
<spectrum index="26" id="scan=27" defaultArrayLength="36">
<cvParam cvRef="MS" accession="MS:1000130" name="positive scan"/>
<cvParam cvRef="MS" accession="MS:1000580" name="MSn spectrum"/>
<cvParam cvRef="MS" accession="MS:1000127" name="centroid spectrum"/>
<cvParam cvRef="MS" accession="MS:1000285" name="total ion current" value="32932.24684143"/>
<cvParam cvRef="MS" accession="MS:1000504" name="base peak m/z" value="792.71612549" unitCvRef="MS" unitAccession="MS:1000040" unitName="m/z"/>
<cvParam cvRef="MS" accession="MS:1000505" name="base peak intensity" value="5121.13232422" unitCvRef="MS" unitAccession="MS:1000131" unitName="number of counts"/>
<cvParam cvRef="MS" accession="MS:1000511" name="ms level" value="2"/>
<cvParam cvRef="MS" accession="MS:1000527" name="highest observed m/z" value="1565.24060059" unitCvRef="MS" unitAccession="MS:1000040" unitName="m/z"/>
<cvParam cvRef="MS" accession="MS:1000528" name="lowest observed m/z" value="305.04232788" unitCvRef="MS" unitAccession="MS:1000040" unitName="m/z"/>
<scanList count="1">
<cvParam cvRef="MS" accession="MS:1000795" name="no combination"/>
<scan instrumentConfigurationRef="instrument">
<cvParam cvRef="MS" accession="MS:1000016" name="scan start time" value="0.429782" unitCvRef="UO" unitAccession="UO:0000031" unitName="minute"/>
</scan>
</scanList>
<precursorList count="1">
<precursor spectrumRef="scan=25">
<selectedIonList count="1">
<selectedIon>
<cvParam cvRef="MS" accession="MS:1000744" name="selected ion m/z" value="847.407" unitCvRef="MS" unitAccession="MS:1000040" unitName="m/z"/>
<cvParam cvRef="MS" accession="MS:1001141" name="intensity of precursor ion" value="40382.60546875"/>
</selectedIon>
</selectedIonList>
<activation>
<cvParam cvRef="MS" accession="MS:1000433" name="low-energy collision-induced dissociation"/>
</activation>
</precursor>
</precursorList>
<binaryDataArrayList count="2">
<binaryDataArray encodedLength="208">
<cvParam cvRef="MS" accession="MS:1000574" name="zlib compression"/>
<cvParam cvRef="MS" accession="MS:1000514" name="m/z array" value="" unitCvRef="MS" unitAccession="MS:1000040" unitName="m/z"/>
<cvParam cvRef="MS" accession="MS:1000521" name="32-bit float"/>
<binary>eNoBkABv/2uFmEN59RVEIukaRFBDLERqnC1EZzYuRJ9DM0Rn5jVEm+s3RL4dOUR7VjpEBm07RPjVPERXKD1EeGk9RHOqPUQcWEFELzpCRJuPQkRzyUJEYcJDRMsORETVLUZElypIRGLQSkR3q01EIylORFq4TkQH3E5E6x5PRNmFT0QKt09EvAVaRBWubkQydn9Es6fDRPqWNbQ=</binary>
</binaryDataArray>
<binaryDataArray encodedLength="208">
<cvParam cvRef="MS" accession="MS:1000574" name="zlib compression"/>
<cvParam cvRef="MS" accession="MS:1000515" name="intensity array" value="" unitCvRef="MS" unitAccession="MS:1000131" unitName="number of counts"/>
<cvParam cvRef="MS" accession="MS:1000521" name="32-bit float"/>
<binary>eNoBkABv/5irTkSd6FBEz92DQ+AkU0RPhUZEd0W8QtRC7UO+SkxCS1CEQ4YnRkOKg4REE2KYRBrkpkN2Xi9Fwc4fRK5YZkMwMVhFkQaJRMP26kRF4lJEJazoQxsp+0MPCaBFu9eLRJI5uUQrjAtDr2cXRGQvs0RS2rRDWE/WRJ64vUOGzK5D8fSPQ87i0ULEM2NDNWXUQ8jBQG0=</binary>
</binaryDataArray>
</binaryDataArrayList>
</spectrum>
<spectrum index="27" id="scan=28" defaultArrayLength="1533">
<cvParam cvRef="MS" accession="MS:1000130" name="positive scan"/>
<cvParam cvRef="MS" accession="MS:1000579" name="MS1 spectrum"/>
<cvParam cvRef="MS" accession="MS:1000127" name="centroid spectrum"/>
<cvParam cvRef="MS" accession="MS:1000285" name="total ion current" value="11017803.14372253"/>
<cvParam cvRef="MS" accession="MS:1000504" name="base peak m/z" value="639.78961182" unitCvRef="MS" unitAccession="MS:1000040" unitName="m/z"/>
<cvParam cvRef="MS" accession="MS:1000505" name="base peak intensity" value="51718.66796875" unitCvRef="MS" unitAccession="MS:1000131" unitName="number of counts"/>
<cvParam cvRef="MS" accession="MS:1000511" name="ms level" value="1"/>
<cvParam cvRef="MS" accession="MS:1000527" name="highest observed m/z" value="1299.22058105" unitCvRef="MS" unitAccession="MS:1000040" unitName="m/z"/>
<cvParam cvRef="MS" accession="MS:1000528" name="lowest observed m/z" value="401.21075439" unitCvRef="MS" unitAccession="MS:1000040" unitName="m/z"/>
<scanList count="1">
<cvParam cvRef="MS" accession="MS:1000795" name="no combination"/>
<scan instrumentConfigurationRef="instrument">
<cvParam cvRef="MS" accession="MS:1000016" name="scan start time" value="0.4448" unitCvRef="UO" unitAccession="UO:0000031" unitName="minute"/>
</scan>
</scanList>
<binaryDataArrayList count="2">
<binaryDataArray encodedLength="7128">
<cvParam cvRef="MS" accession="MS:1000574" name="zlib compression"/>
<cvParam cvRef="MS" accession="MS:1000514" name="m/z array" value="" unitCvRef="MS" unitAccession="MS:1000040" unitName="m/z"/>
<cvParam cvRef="MS" accession="MS:1000521" name="32-bit float"/>
<binary>eNoNl2lYD2gXxv8SEiWVtKmQJCmlXZKeX6kkFZJKKkmoFEkqtO+S9pKkmbEPBmNmsoyxa0yMN9myxSRbCEkqbx/u6z73uZ7n2zn3Oae78qrIHHVNtK+/JsoPXBNrRtaLtKp6oXG/XtTH/i3sKv8WXp/+Firp14VM03VxrP266Cn4R1T1/SN2JTSIWRcaREpXg4g1uyG0N9wQDbU3hOO3G+Laypsis+mmOGf2r/iQ/6/IPvOvuCZ3S1R63xIpQ/8nZg5vFHUWjeJNSKO4tKtRvHjVKGbF3xaKQ5vEe9cmEZjUJCJuNYmxKndE07w74t+sO6K25Y54IHNXnCu6K5603BWF4+4Jau8Ji2/3RIDdfTE5/r4okX0gTpg8EJb+D8Tz4gdix4BmcXF6s9Cb3yzi0prF8rZm8deWhyLm8UMht+aRODvksRi4+LEISH4sfih/LOTqH4v/BjwRkUueiKUZT0TCgKfC79RTMVS6RUhcWkRofItoed8i7E2fiYEVz0S57nOxK/K5UOt4LhxD/xPXyv4TOrKtInJuq2j+2ipq816IsZdeCJdvL0S9YZuYmt0m+lrbxKmZL4X7hpdC0vtS/Lj6lThW9Er0fX4ljqx7LWz3vha//PVazBnwRsg4vBEhe96IrLY3IkD9rchb/lZ4fnwrbKe0C+fEdnH/SruY+7VdXDn3TjQPfy+2G70X9eHvhduwDyI964OovfxBKL/9ICz1OoRDcIc4XtEh3r7tEAozPgpVn4+ivOKjGKL8SXjP/iTqSj+JnUM+C2nnz+LPiM/ij3ufxQfZTrF/fafYeKxTWHZ3ijK9L+K12xfhn/hFtD74Imr1uoSPS5dIut4l/unuEsNMv4pfSr+K07e/isuDukVZWLeoOdgt7t3oFi6630SLxzexueCbeH7im7g5sEdMNO8RP3v1iMCcHlH5oEdoyPaKPKteYevbK6p/7hXpb3uFr3+f0NvfJ2609ol31t9Fw/7vovH2d7HPRML3PAnSuyUYnZSgc03C3lYJGr0ShtkNQGXLAPYdGICslBTxRlLsd5FiQ5wUWnlSBP0pxc47Umh2SxE7fCBjzQYyw2Eg79YOZHb1QG6dG4jXnYGc7xxIu6o0TdOkubJSmsQUaQyOSnOpXppVT6TR/SSNm9ogFpsPIjFuEDN+GMTbukEMeDSIodKDMbAfjGv4YOKTBnNm/2DGXBqMTMtgQm2GoBo0hMToIRzOG4L5niEcOzsEr7Yh5A6VwWe8DHHTZCi1leFYmAz26TLUNcpwtk8GeZWheDgP5f6KoSzaPBSFsqGUHBzKuYtDudY5FC81Wf40keXRPFm6k2URe2T50iaLUZcs1SOHMW7GMOLdh/F0xTCUNw3jfPkwtE4Nw+HSMKJ7+tlwOHNnD6c2eDjXs4ZjfH44Zo+HU/1lONKT5RhoLcdvoXIcS5XjfqEcW47JofJajlnm8gyfLc+GTHkOXpHHqVOegNEjWGg1gq4VI3iRPYLBf4ygvmkELe/6tZUCo+IVkD2uQMcpBcR9BUo7FLAbMJJ4rZGUWo9k8fyRPF8xEsWUkQQeHEns2ZHMahhJW/dILskrIrVQkaosReb9rMjJO4oM/qiIpZwSt4yVkHgo8T5DCaVdSkSdV6L4vRLZpsqMXqNMa7oyhSeVWd2pTOfwURyfMgpX91Esjh3F412jeFI3isnto0gdpYK+owqlG1WYWKpC60kVLj5X4bDUaCZYj0Zj+2geVY7G6bfR/HlhNPrto5HYq2ISp0r2NlUyzqnieluVq+2qTLdRQ+KshlSAGt+S1Mjbqca+k2poNavR1qlGvoo6En11muapc3K9Oqo16jw7oY7ZX+o0q2nQaq6BtLsG3eEaXPlVA0mzBsESTV6M1qTYRBMRqYlBoSa5dZq8uaXJxLeaKPdpEm01BtWwMdhkjOHR2THM6htDqoYWdWZaHF6mRU2cFtE1WnRe0OLAPS3++qbFoZHalEzSptdBm9tR2ugmaNNwSJt/L2uT3aFN4wAdbMbqMHKWDrqeOuxZqYN1kQ7Bx3RI+p8OV7/o4Cc3ljcTxnLTbiyP5/fHWWNp/nksgTfHMrF9LH0q42DROJ6uG8eh/HGY1Y3DoXEcj9vHoas8nuP241GKGs+Is+PJujeexu7xPFfXxchcl4W+uoRu1uX8bl1qb+ji/kyXCfITqGICMcET6E6YQGnOBM5c79dvJ6CgqEfEVD0U1+vRlKuH3Uk97K/rkf1cj8I+PdL0J3J31UQkSRPRqpuIx+2JvFDU5+5MfdqD9dlfqo/HOX3yvujzTWYSEZqTqLacxIPgSZzZNAm9nZNo/GUSdf9Owu7NJEIHGZA21gB3PwOerzcgK9+AvZcM6HlsQFefASYyk3Gzmsxer8nsXzmZH2snc/3iZLqfTMaobzKuOoaEmxkyab4h7zYYEllmSGGdIT81GqLSa8hetSlMNJ+CyrwpaCydwtRNU3A90h9fnEJAVz80jQiZYsQAOyPerzEiNduIH48YsfSyETVdRoyyN8Y7wpibmcY4Xzam4ZExGXJTCZk9lcTYqSQfnsqrB1Px+zQVLRkTNK1N6HE0oS7EhLYCEx78YELVGROab5tQ/NaEXT0maGmYYjXNFCMnUwqjTHnziymSm6Y8em9KwbRpVDlOQ3HTNJYdncabR9OQ+jqNvZPM2GRlhtciM5SizWgoNyPpTzPCb5v116kZZtrmaE4zx8Ovn5eZ8ynXnEdHzBl1v587zfmsboGdpQVqYRbUp1tQcMgCxYb+3AcLbJUsKZ9iyQF3S8ausMSgzJLjJyxxe2GJerslAWOtuGZhxSY3K8Zvt6LhoBV3r1nR+MyKOilrFIytMcSawGBrXm2ypuYnawp+tUamyZrL76xJGmaDrbYNp61tOOtpw6MwG6x/tmHwZRsmd9gQOGw65ROm82zGdLQipzM0cTrhNdOpPTadafXTyVezRcraljuethxJtGVehW1/f9ji02fLR+UZOFvPYEzADKoKZ2B0Ygam12YQ9WwGM7/OoEDLjkZ3O1Qj7LhdZscfx+z4tdGOJU/smNFnR477TKQ3zMSibCYdh2aiXj8TuxczaRllz4ux9gQ62TPJz56T6+yRz7DnwlF7kprtsfxoj/qoWQTqz6LHfhZZy2ehd2gWlfdmodU9i6djHejAgZ5IBzbnOrC21oHWKw48eOCA7wcHZIwEfnNEf18IfioWuBwX/XNJ8LBX8LMOFM6B0CTQPwC11yH6IaDqyBsLR373cMRhlSOXMx3Zs9+R0EuOTGp3xOK7I3+qOBFr48QhdyeGpDjxucIJ5dNOND11olAymxfas3k1bzZ7omczPHM2vj/MJuLqbJB1RlbZGW1DZ255OhMY7UxYjnP/vHFmyj1nLD448/cIFy4bunDU0QWZZS6UJriQe9qFwmYXTDtd8Bnuiq+VK1MdXXng4Ur3Glf68lzpuOtK65g52JjNYa3PHE5kzqF75xz0fpvD9L/nEPpsDkl9cziv40bnDDfuRrkRWerGhONuvLzkRutTN2x73ZAZP5cnlnOZ5jiXlmVzUc6ey9ODc1G/MhfrjrnIfJ/LaR13is3dyQl2526EOzp73Ok7607vPXfOfHRHUX4e8SbzkPWbR9emeRSVzOPKiXmY3pnHH33z8Ff2oMrcA39HD45FelCf74HUUQ8U7ntQI/FEc6wnTVM96ZzjyclAT2yyPTlzyhPjO5487vJk6xgvbBd58WWNFy+3eKG/xwvOevH+nle/33jx+6D5eBjNp2zufIyC5tOVOR9JwXze7p1Pwbn5HPjffHJ651NuuoB21wWMT1hA6/4FHL20gBFfF5ChsBBPg4VcnLuQJxELuZvaj30LKbywkJzrCxndtxCVid60GnsT7OLNuShvyPYm9idvPv/uzfdmbw5/8ub3CYvwt1uEt+8i5MsWUXhgEQvqFxH+ahGtSj7cn+qDl5cPlyJ8SEr1YV+tD4q/+xB234esbz7cVVqMpsliNjotpnP5YlqSF9NTuxirfxYz4sNi5Af6slDDFxsrXyShvlis9cX2kC9tj31p6PIlRcMPGWs/4kP88Njih9EhP45d8GPiaz9e9fpxXtufN9P9+dXJH+8wf9Li/TlR5I9qnT+tD/zp6/HnB90lvFq/BLP0JSTWLUGvcQk1nUs4OiyAP3QDsLIOINA/gOHlAbSdC+DE8wDMvgegOn4pcTZL6Vq8lIK0pbQdWErIv0tJ+28plT1LyVAPpMkvELPUQAaVBuKzN5CCukDknwfi+CWQswpBpE0MQnpmEBb+QUgSgxhQE4TUn0G4tQdxSzYYQ51gslyCCQgKpic2mJvVwaz7NZg9jcHMVljGSuNl6HosI3rHMrafXUbszWXYdi1jkWwIIbNCeB4cwv34EK4cCKGnPgTfpyE494bgpr+cc57LObFqOQc3L0dt13KGnFrOkv8tR+vTctKHhqKhF8rx6aG8XxxK8OZQnApDKf8xlB+uh7L8v1B6h67gs90KUqNX8KFqBeqXVmDyaAWzpcOwnhDGaqMwzjqFobU+DO2fwrh6NYzfP4URKrcSF8uVDA1YycKYlbzLWMm1XSspubyS920riZVfRcWUVYT7reKvuFVE1K7C4q9VOL9fxR6F1dRPW02092ourFnN58zVHCxbjfaZ1ag+Wo3O29U0DArHRTucabPDiVgeTnhVODkXwynuDcdIJoLbdhHohEZguz2C2H0RdN2OYP+7COJ6IqgcFYmZYSQPZkeSGxGJ1qZIJMciUWqIxOZVJC9GrWGV/hrOz1lD9YI1mMWsYcCONUw5s4YXr9fgNySKiPFR7PKM4n/ro7AoiqLoeBTOd6No+R5FnFE0Q7yj8UyIJrcsmrjj0QTdieZuVzQLVNZiM24tMTPWkrtoLSeD1uKSvJblNWs5d2Ytbx+uxUdqHdtN13HMcx3dsesIrlzH2d/Wcah+HeuerENHEoOScQz7A2I4tSGGm1tjmHwuBuNnMaz5HEOT6nraF67nSuJ6VHaup+jAerLPrGfi4/Vsl44lWiuWHeaxTIiLxTw9lrrfY0l8GMugL7HEaG3gk8MG+hZs4K+IDezbsYGwUxv49t8GWjs3EKsaR75RHBUOcawLiMN1Qxybs+PY8z4OPdWNuFhvJGP5RlKyNhLz60bC2zYyTS6e0xbxXHGIpzMwnqot8bjsi+f4mXju3YtH+WM8T2Ym8Co4gUVbE1A6lsCMxgSOdCTgMjaRi7aJhHonciksEeu4RJqOJnKkKZEPnxNRUtzEiymbaA7eREnlJrbc2ITfo00kyW5ml8FmOp0307F4MzvXbUaSs5neqs2knNnMjRubef52c//83IKTxRY0vLagv24Lh3ZvYdy5LbS/3MKpni20ySShNC4JPcMkkhyTODkniSqvJMwCk4hZkUTP+iT2pyRRk5/EwpokavcmsbsuiVVXklC4lUTL4ySM3idR0pdE38hkksYk93tuMhkzkyl0TWa4V3L/DpZMXHQy3duSadiTjOwfyQRcTu6/6frfvk6mdFAKNSNTqNNJodAwhcOzU7D3T8EnKIW70Slczk6hvDKF3/an0Hckhea/Umi9n8KeT/08MJXUEalo66Zibp5Kln0qbV6pdCxN5eGaVDw2pXJ/Tyo2J1JpuZqK/u1Uep+n0vgxFbfeVCql01BSSkOilYa8cT+TRrBvGgor0/hlSxoj89KwP5CG6cl+XEvj/a00vFvTePkpjR9V08makI7etHS6ndKRLExHNzCd1tXpXE5IpzA5Hee8dEwr0ln9Qzq3D6ez52w6HrfSiXqSjv23/r8yGSioZHDdKgM3nwxiAzMwXJ/B3wUZPN+XwZJfM5hwJQOVpxm8+JSB5HsGNcqZaBpmEuqQydxFmewMzsQuIpNPCZmMy83s99FMDI5kUl2XieRWJqvaMunuzGTH4CykFLPwmZKFk3UW0i5ZHJqfxZv8LIorszD+MavfJ7LouZpFZHMWMz9kET4wGz/1bJwss5FbkE2Bbza3IrPRWJ/NjaxsXI9lc/NeNpdbs5nQkc13SQ5D5HNYOz6HauMcsmflcN0jh5NROYQl5GBckoPCTzm8OZJD860cWl/koNuew9UhuQw3ziXSNZeQwFyU1+ZyJCOXwNpcghpyiX2Zyy2ZPOpH5bGFPO565rE2MI8N0XnUxedxvySPE/vz6PktD/XrecQ25fHjuzxO9uUhUdxKs8FWOqy3EuayFV/3rXiHbMVu41Y8s7eiVdmPH7ey7cpWUm9spbF5K62SfL7I5ZM3Jp92s3z07fNZHJDPich8bOLzWVGRT/DRfEIb8rG9n0/153z0Bm7jpdI2TLW34WGxDYnPNr5GbkMxdxuHS7fx+tA2kuu2kde6DRW1Ak5bFtDlVEBgQgFTiwoo+KWArWcL8Pi3gLcvClilsB11t+2ErtxOfex2bm3fjsWO7TT/sp2Yuu2E3evXj7bTKVuIoWohVQaF3LQq5NvaQsKSCllaXEjWvkJOn+zX1wrRaivE+3MhvXJFzB9TxKPxRbw1KuKmaxGLYosIKizqr7kiJCeKiLlWxJdbRVx6XcR+hWLqDIpptylmukcxfX7FVKUXU51TjEpZMekHiwm4V8ynlmJ0hpZwWLuEEpMS0pxKeB9Y0r8TlLAvp4R5NSUUHi4h/0YJ556W8ENPCTpqpUSZlVLlWopXZCk7UkopOVuK1D+llD4t7d91S3koW4adahkNU8twmF5GYEAZsjllOO0o42JPGcfky2lWLafPuByN+eVo+ZeTE9WfSy5nS2457hXlFF0pJ/9OOXEt5XxsLyemt5wBChXcGFNBwtQKTrtWYLugAqnQCv6IqaAlpQLpvRWsOl9Bwc0KgiWVqE2qJM2qkrXOldwPr6QquxLn0kqq91Vy8Uwld69XEiS3A3nPHayM3cHJ/TvYdWoHIRd2oHl9B6fu7aBHporARVVYhVYxPLcKzYNVTL5Qhcx/VeS57qTeZyf7QncSXL2TS+934tS9Ex+Vak4bVpM7q5oGt2pqQqt5mFyNd1U15fuqWfK1Gulhu1gQswuTgl2ENu3i+qdd9E2tQbK6hqAXNeiN2k2I027i5u/mfOBudKN341i+mwH7d/Pn2d1Mrd/N4dbd1H/YjUSmlib9Wk5a1JLmXsuIFbX8H97tBG4=</binary>
</binaryDataArray>
<binaryDataArray encodedLength="7408">
<cvParam cvRef="MS" accession="MS:1000574" name="zlib compression"/>
<cvParam cvRef="MS" accession="MS:1000515" name="intensity array" value="" unitCvRef="MS" unitAccession="MS:1000131" unitName="number of counts"/>
<cvParam cvRef="MS" accession="MS:1000521" name="32-bit float"/>
<binary>eNodl4dfD24XhhNJSkPaitCgLS1K9H3uUzKKUJQ90xQNMlq0d7JbGhpCQ4Uk9YumBkmU0TAiUYhKb5/3P3g+5znXfZ8rvWUeGjLEcbpah3IVb8GmUpVNiavArLI4GP1LxqBeGnpm8yE4/A4aQyMx43Et06lqgJLiVXxZmMCSV5vRipdtHD9vZew+5ElP2uqg9iePZZ02ow5ZYfqjEo04/kRqVlajqgEfBOUX4fNiHvZ35Bps7aRRc2cc3WMZyC90x5f0HLyIdKO6vcHs2Ksr9OFNPcZqZYhX1gjThRPw2CAZq9y4GROthUJAKevc+JAdGTqEyacu4/NeLfYz0wGKD7SpNyiEpc4HWyFhhukKDhCTrUP3vifMdNZq6OdOJqeyizhZexDdW2yo53on7A7cx3glB6k7iBHXcc7ktTew4NEBat31k6W9sWBbVadCwLUAJv9SWZHnfkS/zsbT4hk46yhFXXqx+LdDnrzNvDH84T5uVBzHfw1yrCxHBSpfJdB8XwZqC6Ng3RSEkwP1aFW/j2DTS7CW4CNugbvMZHgVhJqqsXTcB2fdw8iw5QZ2bJoO0V2MrV//i3Vsm4JbwjOobuQbLPZz0wm3fCiVx0CGz59dMThFxqtvw2r7YWw3S4NlZht+ibogxc+XdT7Sg6eaPA2tECeXOS3Y05TIphzzw2mtPcxbsQhD3e9w6144c1QYZC+dq+D8spmtu1CI0fDLFLLEEkbLzCCe+QvmJs2szu4B9j3bi7XxslAxnPizBjn4KG4moyNCWBJjgpgSF86DEWG024hQiUU7x6ziED0+H80up39m38Q3ocLVnxLnjDJRk89IHEjFdvkXyF53DXekuzAgOY+K3gVgdYEnbnsqkfaeLk6MkjLqPmWxFfoCFD8WCfxWYlV/r8FLsxdqira0uu8MfOQJyRvfsmO2+jQoH8VWDe3E3IU6UM1phLlgLKtyvIxyGSU8bUqG4RNBUmwSo4hSIfg+KIK9tiBs19nA7skwPvULU871QlYvFoBls+8wP5kWBP65QQmfv2Jr0hG0jTLqHInA3rK7iF3DwxSCrrL9R7lhd8geeqf4YLzhPdM9pgWVfXfwDXPxwaEZfibTqX6aDN3zyML4EhM21YmPRkpiESW9AZHfTqLoXDX43o6Bk9uJWUMp4ItwJWX1m8zpVxAUWuqh69cPjZPr6COnn3mtTmQDRnyI+MiLzGUqFPdXmvFPDUKhkDE8phdC1I4fnMEi5HSJUYXgRVj7TMZnbyOSHrPB6OR1NDR2CZYzwpix1kF6XRgLndS5aGxvQ/2rHnY09DhzL0vHFLPf+PxvIVSvc7FtjvVoiP+E4scf0CZ1Dun/VHGP7zCjt+YsRLweP2v5qTJxJ1v+fhFsR56jV+ItC+/iQWa7J3bnHMJi9oudzAnDcRUlaq/8zYzPdiFXPQ+OHmfJYd5sUr0uQVw+T9khK2+KPS2KtOhFZPMtEDc/nZ3Y2ZV0p0mdTHcZwfhDG4t4O4kGOxewAYtWTsMrYaTf2A+bFgX4asxHvjXRw+eKWFL1GvsbTFmg6lwUvboLYWlbmL+WJTlrfZi2beaUZrSj9scqrE5tgnOHP/Y8vYTo8QRIijTA9XoP2zrnFfYcsMVwihxJ7VmD9UF62OxyBHdOdzEFn+/MVNkdn1rPQCa9nrUX32BOTyRIb/F7JmN+Dz/Mt5JuhTE9aRJH3bVK5rllAbus+Z4NG3twRo0W07nBE9TDX4SrW2aQ9dMSfNOzhsw4F4uxMUG2sSgCe7+zaT+u0PFGRi1u5WisEqWYjjFOcc8RiuUsxGcMQlT2BTs8r5XD1TIfd/v5WMsNLrI7XMK+NwfhmbUO56XnMDWd6UXxQhnSO9+HlIjDGC17xSYX9bLyR9PIxfE2xrSaIMVfDN6NIjg+/Q156r7BIJ8Dor8UoH6OEOUsSGeKQ7PI8u9hin4mgpAebvq13w8Ws85jcbw6u76AQ+nWquj/sIuic5KQPdXcNFwykLqmM9KX20nbWy8gTkIeEs5XmNuCDGwcSILUxDuTM0JJ30IUUeemQUtrKY0+tSC7B/54VhkOpdzHaL4xiuFQPlr63JIarNUpoV2PetJ/cD4LHMVo9RisYuXYZZt4dnruYbJq86LqgGOsRGgWFWRk4alzLbxC+emopSdEuRJojfsblPMTFTTJUKONCm3eH4bNBTOYE1cZ7Wp6SSfKMiFHhWytMEOw00GYtr/CIY45qwsVwuHdvoj1Xoa2jyJ010uVIxAhDOE2Wao+6YfZbwyoub4WfleMSKI8CgLvh3E7VQcJndXs58Z8PIz8hKL81Ilcc6buIAnqqg0nVUNhktFrg13IICJiRMm1WIxaP9xh8rn29NukHcXTr6M225FjKJlPd14no+G8Af65jcBp9Ri+fXiPE2oJsFcpohWbYzAp/RbudzWzbcUXcX5NFDlKZ+KLyk32Pa0DM7V8kPJxPfK/bmMe1oGYvv4KqTw6g5n682lzNI/pGVUl7BTP42zZeoEsX+wlvvs3ESAvBf/daqThok/na9pwSfsZvIvEqMXoEx51TQFMGnEphZskBVvpzzF/XEvNRcX2m6wxhuiB7WZWtdsfsxVSkOpgAbv6KfS1RZs0B7ho/5JRdllUmwRfx7CFhYostjEJvzVnUbquLYWeakV+v6zp7rgS1nebaE6HCJ1/HYe1U2xIx/sL5hrFsvaEdlYudRuZ5Slw0v+Iar1CbP89hseigWD90+ixUzG82zuZ3xNp6ghpoYZV86mp6yH6Ld3pdJwvaURoU3maEtT9HEk/W4My3yrTvx8C2N44m91uDsZG343UGPWQHtA1mN4NpnpnSXSGSFGwhAulXwhkYoEvKSryOqxF9EnLmY8evRGmWfFZ1CcxgiuhMjQwVZDOSe2hV8Ol+LRrH3XWzEFm8TPUPy6H8n9VeKVSi9jqVaicU0yPtznSu7veeGJ6E91lj+hRqhh5uqfg9mQFJvdrF9VYFUC31hmJW0fZ+VkVqLUSpz/PPen14UsYD9rPrLXFqcd1HTVJxJHminR2PU+PdDX70eU9n8IHX+Oe2DkoeojQw4m9iv2nRK6FwrRiUyE6FvDh2R0jRtnL2NTYAjo7SYZyP94kzxOL4CK2BJmaTWgpr8OnqQqsZlEyggJecf6bw0VcC/RRHXgWOyt8aU/3ELQqk1B2NItVRxigMU2C8vR+gEc8FWcHdSgn9ybdkphGNyM1SaLnAWt0HMect9kwsIoAr20abio/oTWS0mQ/1Z5ypxtT9M0qHIt+jPit7+HR5EoCBesQrZiBv308yOaZTJLLIzBS3YLyxZnYdHcPddnx4KyHOuWKXqDb2QPshVs4Zt74yAokxEnFrh07/HioK+ElWqYIUVD2Rar0+gI9bRca4rmFUb1Q8j08j94L5dGSvHQE1xbRvLBNxLdUFONOkuR+0pBOqjdQT1Eagr89Zl5HE6mOncd6wSq8NczGrstWNEtXD595vCAnE0kX87pwMHAlnGylqFJ8F9lVn2Xb/SKZrZgDmuJLsMBgOls4dRnZH7Ch3fyN7Fo9v6khJwihvqfIZIKb/Ghu4jbRJXHBTyw6hYdGxCaRVJ8yyTYMQE03CNFd4/gxKRvhaw1ISGMe/alXgp1uFm6M7KTn6e3QXLuVQt1O0KneM3CvKkLb+FYIeKiRgtAAK1OUo/9EWtFgeRyaVx5C6KoRrXhlRu8VTKlR0ByyVVLwqLyEVClDUulpI41qa9IuDaPLHwsgK51Dcd0CJB34A0+HBjEQu4CGfluTjWcKvmdY0YkkA1qfdoTGyoOw9us1mHw2pd3ZE1nDhE1f7HiNV1IXYb5Li3KCA6CW8odFBivSfa5p8HbdSCNzLlF3yT3UjYdTzeR4vO4yoZqf+RRuv5N4OrIo5WE9+HbGAw7J2C56iyI7dIhcjlFD6REMn5AgUwdQ3ss3WCyRjTd2JsRrkkKu74KY3PoxiKhIU+rKF2x5YRUaKmdSxqoOlC2+QXOWRWFfqC/13nqLaMsp5PmzDzdelcL1UwEFnnuIObvySU03hLY98qLwAw3IGLHAVakIJAn+hfPi2eR1oAkqMf6YHqfMhi8ow6HUjFK/G0Psuz59P9GIPa23sGlwDYmuUCWN7g5ITp1Es0p5saFpBf1dV83mRY3jlNZvEne+RQ7bToJ6LqKwwI1KZQOxrW4pbds3gzy38VHc2VJUnOOh72qfsMi5iWW/jaaQi7vxYM8o5/7VAQi6jUGjhIeKLH/jx+Fq2qS5Cm4L0unWgSZa72dFeZttafm3HKQbyDKz6Sn0Q30mqSjZU2htFlo+DLKUFA3a8iWBZHflQm2CBwk1XipP5aOqXacR3iuNuZ3T6NriKaar9RSJ928SzL+qsqVRDzle54uIuXWzuC9LKfUFN7lxZtOq9VPoyES3ea2RpNYiFyptk6d+BQkMHHiLVEl3qBteJOWAhSSW5AOhC1Nojbw5FiYYk/8zBpGMUuwwU6aaywH/ZyP5QDptdh/AQJgQxYa3k+YGSTq2JACnRdPgeFgdOafvY9NvP8Qa2FPLtWRKsalD765EBP5VorwZUylzpQM5CivjT2QN1M1mkt63zzjl/AMWSVJUaj4DtjGPMd6Whf5aCfIz308dAZuo4aMXTctNJA+nVLZ+ahDFK/5G9wA3zgnq4UuAD91oTqDY83kM93qwW5jRkoPvEOy6lGSUpchBogRtiq3YekuYzpjNIP7+uWR4LZTk1ddgUagJhhQC6ZwjD026rEEJ0+XouNN7nJ0lQ5zqU7T0RSrSLfkQHZcOp9ztJN06CtuVS+F4YjkWnizEI7kF0A5txIEoU5q3djJ9aduLTw0FGGFasM7SJUkHFUoMmU3F68ahvriLeW9JpIbhxfRnThOGrm8h3kviqOXNoApVXvyKnIbYSRMz8lqNFZWCJPr2LDs14o/QikTKC2ymkClTSajPHcqco+g2k6WnN9Kob+YxEr/lB37DSaT6OhyOK4RpT4cpqa+bTpfLtelmXjpdDF9C6lIzyZFM6MshOeTfmUEfRS6QZj4/JtdMIu6aSNJY60pFEZOJKfnSkPcfvFZ+DRHrNzB4cheSW1NYy4bL7MfU58wsMxyq5v8hs6aYjozfYTJ7/Rm9K6T7R/TIQiMBd5gFyTmq0/ESJVML70L4jHQxjYfyHOV2a2g7zqGpj56x2yYXWayCB3WPXYG/syI1ZnIx/85XuDS3gNRv8ppemLeO3A9zU/YrB9I/UA7bpXE49EAR+r8DKGfwCBXL+2FeqgTJZ7vgqZULq00Pps8vHMh64V/UDT0Dz7+VJNK7lmQko8Ct2o/lHl+Rd3WQ9cSoEedBNB53m8Bq7Bq2HD1HCbz/OF+CiSZFyFDQ4CjusZU0x8yMvlZz0YMcGVpxOxeWkSIUaBqJdbXLWYidGh1w2MLuVmdgWRGH+mUNyL1Mf6Lr/4OXwHRSfNSOsqJZFM7/HEuqTUl/8lZM/R2NGfesKXVBAUq8bmLlFw0UOM2HVpEcTRuJYg86fCF+ZATnNwniFm8gCiWM6KF0E+t8WIzblT7U7i+L1mYPKlKPx89OZajk88D++1NOWehbeCROOGLtdYQluiHR9jVTUtrGjmq6YFitnJ14cQcBv+ThJ/EAAsknafhEJpYbJrCjUSpUVT9xCwpcYiVpfkzRIIzWrCrA+sneUKnaTf1R4pRmPBP8KU40zT4RY11RWBCbhLAmL3R0zsDbJ0r0q/smO7BhHXrc3RDVIEGuEsHgUYpgtQdP0pWxU6TFFQTr/I10LUOCRvKOkvllfoirypDqKIeWzUxB5LEo7HbwRdiHKeRSHIehL7Xoq1jLzMqi2R5uH3qWugEnFD6x2ouL8WvBHs4OZ0vwj8ykWDc/pCRv5dzcugRCl6PQorqeInYeJFWnJBh6GsNPyYIyZGeAb9FcMjONZKm7Z1L9tWwc6N9JYxxfSiuecJe/RhRcQ8xKeAOnrvoCpufmo3OgGzpvdVirpjzlv6zFmy1EI9cPost1Px459GPnsQrEsi2ojxaj28K8lFP7dYKHfk5GpAJ+/7Amtxt1eGM/wPaFBEPT1xdiuIkfWe0I2rqORmXfs1N7HZjIXHkIeJqjSO0uju1bg5qrNpy+92ko8vFAHveEY69PxrtxLpqRs4hE4p5irIkX4kY8E56vAu6GxfhvBxf1C4ygd8ttxDcbw0dRmm5/iGM//nWw0eFKLE8eZZea36CTzwiHLvYz62ZT4r21fGJmYTA93cwE6/yQnJ+O65rmVKd1Hv+ttqA1+WtYmVUvVD8dwu1NOhTftQldRcHQSjmH8lWe4KTsYn/c/0B7kT34/z0Gb3gNSlyG8WuvOHF9N2TZJ53Y3khZvHvhzhJzN5CB10/0xS3CFUhh8YbrUBtRQJaOFt0NESPXg7pw3nuEovfcRYVtD16fT0D5zGSOFE8I7ZwcRc2SFbjwJ5Z5+NexrwbTSHOSMuRiSrG9z58zWDHhJp6HUanMi9QlzuDKl0Z4SB97LpGO4RevsXepHlVf3IA3unJIsozFl+oofPSqgd+GEs6Zh9cg/ugrU10+gHqFSKwcvQdjV3+KX2NCeo9m0fYnM2jyRV1275A2xNqMwf24gvWVamFPw2GoTfiKzDNxLPuZA8PEfrYqrpxZcb4xnrsPMLDKghb+rmXWdwyZ1eL3kJngbSinaKKv77NwF3FqXlHF+rvD2Vftj4yv+xvOh+xmO8WNsPVCKZJbGtkGs1Ic1V+FUyLc9L1oM4S2WWKquidkD8iTToY7a55gu6Z3Pg08ncZixmfh+UpvcB/X4PRiFZ3dZIKB36vZvZRNEDU7hRuVRXj4sRzCHzrYH90YaLn7MNl7mkygtR5Jc6RozyFdir4bBOf7qdCcfQOjRj+YQXMU25emx2k5oQ6B3c9Y+cheJhPQz1yG5UhwBx8qfLYia3UXlLfF4NzgCpgXN6DXyoaOf4hCxHggrn/RJ0V9LzjubGSumqlYXDKR5aftmdH2UViEB7DcbgNsuGqK3twBFp40Fzri0ZBYmM06KmVQc/Q8Lvir49G/k+xZ8GEcuracthi0Iz7qF6dTtANB85LQZhGGvAQpakg9Cx00MsUr6/HbzW7i9n6Fc/FH2HynBRh/ZsP+1u+DXF483Ox0OJubizkYfo6QuVpsi2QWu+9OEF8XBi1RTZLjeYGGgXrmXqSBGBtLCpxVRyuVHVCwr4Cz2reP81DHDXvf8UHK9C6WTgvAiXFfGhERp7CcdXSwdgoEf9WiWWMX7F4eQlmBLypLTrPnmdoIn6uNd5sj0CcUhhClUY6zRQm6erRYWkUz2x+dgqwXgI5hJ/OO+8rCKqVxwj0WKJ6FmiQ/yP7QJ/tbAjisbACNfUspZrSQxXVbwj7LCi83xiHdaQh3HCQQ+c0fk97zwishlpPw7igrNd9AfWJvWazxLfY/nYGJMg==</binary>
</binaryDataArray>
</binaryDataArrayList>
</spectrum>
<spectrum index="28" id="scan=29" defaultArrayLength="51">
<cvParam cvRef="MS" accession="MS:1000130" name="positive scan"/>
<cvParam cvRef="MS" accession="MS:1000580" name="MSn spectrum"/>
<cvParam cvRef="MS" accession="MS:1000127" name="centroid spectrum"/>
<cvParam cvRef="MS" accession="MS:1000285" name="total ion current" value="53059.76445770"/>
<cvParam cvRef="MS" accession="MS:1000504" name="base peak m/z" value="603.70977783" unitCvRef="MS" unitAccession="MS:1000040" unitName="m/z"/>
<cvParam cvRef="MS" accession="MS:1000505" name="base peak intensity" value="3899.70239258" unitCvRef="MS" unitAccession="MS:1000131" unitName="number of counts"/>
<cvParam cvRef="MS" accession="MS:1000511" name="ms level" value="2"/>
<cvParam cvRef="MS" accession="MS:1000527" name="highest observed m/z" value="1214.69970703" unitCvRef="MS" unitAccession="MS:1000040" unitName="m/z"/>
<cvParam cvRef="MS" accession="MS:1000528" name="lowest observed m/z" value="202.92991638" unitCvRef="MS" unitAccession="MS:1000040" unitName="m/z"/>
<scanList count="1">
<cvParam cvRef="MS" accession="MS:1000795" name="no combination"/>
<scan instrumentConfigurationRef="instrument">
<cvParam cvRef="MS" accession="MS:1000016" name="scan start time" value="0.460516" unitCvRef="UO" unitAccession="UO:0000031" unitName="minute"/>
</scan>
</scanList>
<precursorList count="1">
<precursor spectrumRef="scan=28">
<selectedIonList count="1">
<selectedIon>
<cvParam cvRef="MS" accession="MS:1000744" name="selected ion m/z" value="639.74" unitCvRef="MS" unitAccession="MS:1000040" unitName="m/z"/>
<cvParam cvRef="MS" accession="MS:1001141" name="intensity of precursor ion" value="51718.66796875"/>
</selectedIon>
</selectedIonList>
<activation>
<cvParam cvRef="MS" accession="MS:1000433" name="low-energy collision-induced dissociation"/>
</activation>
</precursor>
</precursorList>
<binaryDataArrayList count="2">
<binaryDataArray encodedLength="288">
<cvParam cvRef="MS" accession="MS:1000574" name="zlib compression"/>
<cvParam cvRef="MS" accession="MS:1000514" name="m/z array" value="" unitCvRef="MS" unitAccession="MS:1000040" unitName="m/z"/>
<cvParam cvRef="MS" accession="MS:1000521" name="32-bit float"/>
<binary>eNoBzAAz/w/uSkNy66JDEYWjQ5d1pEMWraRD4yXKQyEQy0N+U8tD+JrVQ6Pb4UPlWvVDeXL3Q+PoAUTYuQJEoLUDRPDrBESHOQVEVPAGRD1PB0Rn5gdE6i8JRE9eCUSbswlE3twJRKNsCkSDgApEF8QKRAljDESzMA5EZ2YPRNwgEUQ66RJEjU8TRDLPE0T4NxREJNwURG3tFkQe4RlE4LMaRBpCG0QTdhtESwIeRIKfIUSfPS9EnbUxROf1MkRF9VREM2FsROKUdkRqLX5EZNaXRBnvUMA=</binary>
</binaryDataArray>
<binaryDataArray encodedLength="288">
<cvParam cvRef="MS" accession="MS:1000574" name="zlib compression"/>
<cvParam cvRef="MS" accession="MS:1000515" name="intensity array" value="" unitCvRef="MS" unitAccession="MS:1000131" unitName="number of counts"/>
<cvParam cvRef="MS" accession="MS:1000521" name="32-bit float"/>
<binary>eNoBzAAz/2mBikT9VJpEi9wPRcWFDkXHNBVE4cW5RFnZ90Q1+ZlD6nHWQ8qkBkTGbgdEQD4uRIQaVUOCqB5EJYP8Q/SWWUSFz0FEHwypQxwHf0QkrO5BTzgVRM1KSEQOu8dE+f9IRHbNvkRPCL1Dn4SPRFaEGUXfmFVEH+HqQnSnJEWL0yBEJx2iRLelnkO0udxE1iKXRD27c0XjkaNE4BOORHtFbkVkRuZEsL9IQ3qYGkTwZw9DO9C0Q4nB9kOiFMJDbxv7Q+bGZEIhDZ5DzoryRG18W/0=</binary>
</binaryDataArray>
</binaryDataArrayList>
</spectrum>
<spectrum index="29" id="scan=30" defaultArrayLength="24">
<cvParam cvRef="MS" accession="MS:1000130" name="positive scan"/>
<cvParam cvRef="MS" accession="MS:1000580" name="MSn spectrum"/>
<cvParam cvRef="MS" accession="MS:1000127" name="centroid spectrum"/>
<cvParam cvRef="MS" accession="MS:1000285" name="total ion current" value="28089.68943977"/>
<cvParam cvRef="MS" accession="MS:1000504" name="base peak m/z" value="944.82696533" unitCvRef="MS" unitAccession="MS:1000040" unitName="m/z"/>
<cvParam cvRef="MS" accession="MS:1000505" name="base peak intensity" value="2925.53295898" unitCvRef="MS" unitAccession="MS:1000131" unitName="number of counts"/>
<cvParam cvRef="MS" accession="MS:1000511" name="ms level" value="2"/>
<cvParam cvRef="MS" accession="MS:1000527" name="highest observed m/z" value="1084.51599121" unitCvRef="MS" unitAccession="MS:1000040" unitName="m/z"/>
<cvParam cvRef="MS" accession="MS:1000528" name="lowest observed m/z" value="447.40686035" unitCvRef="MS" unitAccession="MS:1000040" unitName="m/z"/>
<scanList count="1">
<cvParam cvRef="MS" accession="MS:1000795" name="no combination"/>
<scan instrumentConfigurationRef="instrument">
<cvParam cvRef="MS" accession="MS:1000016" name="scan start time" value="0.475817" unitCvRef="UO" unitAccession="UO:0000031" unitName="minute"/>
</scan>
</scanList>
<precursorList count="1">
<precursor spectrumRef="scan=28">
<selectedIonList count="1">
<selectedIon>
<cvParam cvRef="MS" accession="MS:1000744" name="selected ion m/z" value="981.618" unitCvRef="MS" unitAccession="MS:1000040" unitName="m/z"/>
<cvParam cvRef="MS" accession="MS:1001141" name="intensity of precursor ion" value="11163.029296875"/>
</selectedIon>
</selectedIonList>
<activation>
<cvParam cvRef="MS" accession="MS:1000433" name="low-energy collision-induced dissociation"/>
</activation>
</precursor>
</precursorList>
<binaryDataArrayList count="2">
<binaryDataArray encodedLength="140">
<cvParam cvRef="MS" accession="MS:1000574" name="zlib compression"/>
<cvParam cvRef="MS" accession="MS:1000514" name="m/z array" value="" unitCvRef="MS" unitAccession="MS:1000040" unitName="m/z"/>
<cvParam cvRef="MS" accession="MS:1000521" name="32-bit float"/>
<binary>eNoT2XLf+WKImsvvB94u6jJ+LsbGIS6TQ8JdtN9Euux9E+1SnxnnYrw5zqWIId7l1KV4l1mR6S63z2e6vDXJcSnIyXGZOxFIlxa4JO8ocKl4VeDCpFXoolxe6KIUW+7SPKHdBQCYbyeR</binary>
</binaryDataArray>
<binaryDataArray encodedLength="144">
<cvParam cvRef="MS" accession="MS:1000574" name="zlib compression"/>
<cvParam cvRef="MS" accession="MS:1000515" name="intensity array" value="" unitCvRef="MS" unitAccession="MS:1000131" unitName="number of counts"/>
<cvParam cvRef="MS" accession="MS:1000521" name="32-bit float"/>
<binary>eNoBYACf/1CshkTJ4b1EHj5sRONX8UT2q8NCHDv/Q99lLERdXZlD6V4hRSK8sEK3IbVECz2hQ735/0ENtzBFh9g2RYGYpUSdF4FDDRoFRJ3xHUWz2LZEi07TRIMN4ULmQa9E9nq4RH3BLIE=</binary>
</binaryDataArray>
</binaryDataArrayList>
</spectrum>
<spectrum index="30" id="scan=31" defaultArrayLength="1508">
<cvParam cvRef="MS" accession="MS:1000130" name="positive scan"/>
<cvParam cvRef="MS" accession="MS:1000579" name="MS1 spectrum"/>
<cvParam cvRef="MS" accession="MS:1000127" name="centroid spectrum"/>
<cvParam cvRef="MS" accession="MS:1000285" name="total ion current" value="10524201.29869080"/>
<cvParam cvRef="MS" accession="MS:1000504" name="base peak m/z" value="768.84777832" unitCvRef="MS" unitAccession="MS:1000040" unitName="m/z"/>
<cvParam cvRef="MS" accession="MS:1000505" name="base peak intensity" value="33807.70703125" unitCvRef="MS" unitAccession="MS:1000131" unitName="number of counts"/>
<cvParam cvRef="MS" accession="MS:1000511" name="ms level" value="1"/>
<cvParam cvRef="MS" accession="MS:1000527" name="highest observed m/z" value="1298.20959473" unitCvRef="MS" unitAccession="MS:1000040" unitName="m/z"/>
<cvParam cvRef="MS" accession="MS:1000528" name="lowest observed m/z" value="400.77691650" unitCvRef="MS" unitAccession="MS:1000040" unitName="m/z"/>
<scanList count="1">
<cvParam cvRef="MS" accession="MS:1000795" name="no combination"/>
<scan instrumentConfigurationRef="instrument">
<cvParam cvRef="MS" accession="MS:1000016" name="scan start time" value="0.490849" unitCvRef="UO" unitAccession="UO:0000031" unitName="minute"/>
</scan>
</scanList>
<binaryDataArrayList count="2">
<binaryDataArray encodedLength="7008">
<cvParam cvRef="MS" accession="MS:1000574" name="zlib compression"/>
<cvParam cvRef="MS" accession="MS:1000514" name="m/z array" value="" unitCvRef="MS" unitAccession="MS:1000040" unitName="m/z"/>
<cvParam cvRef="MS" accession="MS:1000521" name="32-bit float"/>
<binary>eNoNl3lYD1gbhlNCizYtVAhJKpUKSULnRmlRSSpJlFTapE1I+65Nq0LWsU1jjTE+jDEmoSEhhJFsWbOG8P3+eK77Xf4753rP+5yYwEYx6mGjkDO6KG5kXBQT6i+KZ+0XhZlMk7jk0yTepjSJ/x1rErFfmoSP1SWhn3hJTN1ySey+f0n8Y3NZKEVfFjOPXBbTda6IrrgrYuD2K+JgzxXROapZrHZoFil5zaL4cLN48qRZ7J7xr3iZ/6+ou/6veKx+VXgbS1R4Vcz7flU8mndNFKVcE/Unrok/H1wTgXItoq9Ri7Be3iJe/GwR2tOui8CY6yLbqlV8X9EqTD62imULboi5+TdE4NkbYojOTTG8/qaI6LopHi24JUz7t4lCuzaxM7ZNSJ1tE53jbwvP326LsZF3xNMdd0SftjuiW+mucA25K4IP3BW/fborem3aRcf6drH/XLtw+tYuPgTdE9rF98SH5/fE01n3RWD0fbH1xn2RIx4Iff8HorP4gah5+UD4jf9Pcgb/iac9/4k7Pg+Ff9lDofnuoaid3SFuze8Qhjc6xN1pj0RI+CMR8eWRkBrcKYYmdIqz+zqFm9Rjwc/HYv+8JyJr7ROx58ATYdv3qVCzfyoik58KqT+fiqgRz0R41DOhdO6ZKJV+Lr7yXCiEPxcNL58Li+ldYsGeLuF5tUtY2b4Qh7NeCCm1lyLD86XQ3vlSxH58KTQUXoku8UrsSXolLu1/JXbpvhZ5Ua/F/Bevhf+UN+JL3Btx5/gbwbM34mfYWyHq3gpppW5hat0tpld0i+Wd3cK53zuxy/mdCDn7Tsx+805sN34vWr3eC6/y92Js93txM/qDyCz5IJL2fRBXn38QnQM/itSYj0K2+qPY9/tHsTfkk9hW90l4y34WC6Z+Fu9TPwufw5+Fh2qP0IvoEYWPeoSlxhdRv/CLCEn7IrY2fREqvV/Ea5Ov4vSar+LBtq+i4ONX8b/gb6It6ZvY2PFNZHz/JhZa9oo/d/eK9429wvp7r7gX9l1MPfld9PR8Fz+Mfojbq3+Ius4fYt+0n+LfgJ/iyY+fonWaFMZuUvwXJYVXuRS9rVKo6vZBe1YfdFf3wSutDxp/9GHL9T7se9eHWi1pTlpKU+ohTUeuNP+ckkZJWQaziTI4OcoQnS5DwWEZxFkZvN7KcGtQXy4b90Uuqy9vNvdF9URfClRl2W0sS6u9LG0usoyOkGVGqiy3j8rS974s8ab9yF3RjwuF/ag+0g/lZ/2I1erPlRn9UfHqT2NMfwoP9yfyUn/W9vbHXHUASkYDyLUfQEPYABqTBrC2cgA2pwZQd2cA5z8PwEtDjvUT5dBbKEdyghztDXJUNMqx5rscmiPlaZssT0eEPK618vjvkufAOXkKu+U53F8BKRUFGgwUSLNToH2ZAl75Ctw7ocDIDgU0vykQN10Rw0WKmJcoIn9GEbdXipT1H4i290CsEwZiWDaQaScHcvD2QIa8HMgJdSVcpihR66xEYYYSes1KpPUooTBEmZNTlPHwVaZ7rTIlO5RJPqHMiXZlts5WwTxehYJqFSyOq1B9T4WXvSrM1FKlYbIqlyNVydmiSs3fqjxtVuXTK1Xy5dR4YKGGrKMahvFqXDyoxponarRaDsLKfRAm8YNw3TCI0uODOH91EHWfBiElpc5OE3X2RKmzPV2d/afUSfqijoOhBosmaGAxX4MHeRr885sG9Rc00LmnwU5lTTxHaxJjp8lKb010izXZ/ZcmGR2aaPZoMsdAi25nLQrWaaFcosWWBi1OdWuRrDCYDsvBHM0ZzMfGweh2D+a96hD8Jw5Baf4Q5GOHoFs4BJsdQ3A/OgS590NQ1NHGyUobN1dtksu0eX9Ym6QmbbTkdWg01yFnqg4ffXRwjNDBaasO/Rt0+J+iLttddWnN0EXrrC5rb+ti2quLusJQNFyG8nbJUEauH4rf9qH8e3Qo/DuU5t6hvBs6jOljh6HoOIx4/2HIpg+jz75h/P3XMB5/ltTNhxNkO5zWoOEMTR7Oo0PDkTo1nJb3wykbqMd4Az1iJupxwE2PngA9rJP12HlYj4p/JPWnegwbMwKTqSMoihtBwPYR7GsYwbObI5j6bQRu/UaiazKS6PkjcUobSef+kcw9P5Jf20ZS9nokTbqjkJs8iq6wUaSmjWLHkVFcbBxFyotRIK1Ptrk+9131uVqqz+4D+vT5Rx/Xp/rYqY7mufVoOlJHk9Iwmh8XRyP9YDR1P0ajrWFA/iQDbF0N8FtmgHWaAcNrDAg6acDGGwao/DDgaL8xnB0/hqszx7B6xRjaM8cwadcYlK+PobZ7DAttDJkcbsjXfEMMthpy/KghgZcMufTQkGvSY3k1ZCxN48cyy3UsP5aPRS92LG2HxnLo41iaLYxY6mnEq1QJ640422xEy3Mj0j4ZIa9pjI29MUXexnisM+ZZlTFet4x5MdCEGmsTPnma4BlhgneeCSFNJnQ+NCFcbhyDzcbR7jKOcwnjKMsdR3b9OORbx3Hm6ziaZE2pGWbKdAtTrFxNWZxtyokGSd5ois0oM8JczTCONqOz0gz/g2bsvm7GKRlztAeZ429pjs4Kc85XmfP1D0l805wKxfHE644nxmo8Ka7jUQwez56M8TjsHY9e+3g8+1qgPMoCvfkWBCdaoJlhQW+DBS5XLNjx3IKTPy0YoGyJzVhLUudY8srfks44Syx/s8Twb0u8Oix598WSrEFWvLe3YpuPFWqRVng1WHHrjBUtj62w7LXiifoE+k6cgJ7TBLKiJ9CwdQIFtyYQ8GUC9aoTiR8zkWC3ifwMm0ha3kQ+1U9E/dRETt2ZSP3bifw3cJLkPZ3E4KmTuLpgEhPiJ3G+bhJ5pybRr481LY7W2G+xZs9paxxfWBP03ZpndpPpu3gyDcmT2Vc+mdIDk/l6eTJGryZTLmtD0XAbCsxtsJtrg2GoDa+ybVDZacOuazZYPLOhV3YKWhOmoOI6BYeIKcgmTGHU71NIejMF1XG22EXZkphuy8FSW2KO2TL0gS2Bb23x0JmK9LipHHaYilXwVD6kT4XaqUR1T6Vczg6PYXYMsrWjaaEdh2Ml2mfHyEY7Jt21Y94bO47qT6PTbhr63tPQi5lGSvk06o9Ow/v8NKzlpmM/cTo/fKdjFTEdw9rpaB6bzoXb07lqOoPkBTPYFTqDxA0zmL13BhdOzsDs3xlsfz+Ddl17Qt3smbXKnoQN9pw6bY9Uiz2LFAWnzQXKPoLiIIFirUDzgqCnVdBPDeZMgMZQaF4HYw+AyS1ofwsVw2by0HQmaWEzOVs0E6cdM7E/MxPXxzMlO2oWW3Rm4Zs9i5Yds+h/bhaH2mYxp2cWvfKzuTx0NvP8ZxOQPpvOstmonJqNxb3ZZHycTaGGAwnjHXD2cEAtzoH1+Q5M2uyA/xkHTG468LWPIypDHFli4sicWY7oLnHEOMsRjjuy64oj2z854m06B28xh7AVc0gsmMOHA3OYdmcO6u/m0DbQCVlTJ6xsnYhf5IROjhNRZU5c/t2J2IdOzPrmhI+yMxkWzvQJcsav3Bn9Q87sbnJm8Gtnnkm7UDbIhaPjXLB2cuHgMhfOpriQsseFfq0uVL11YZ+BK7OdXbHwc8Ut0RX3PFeCt7vyy++uGHa78kxxLhdGz0XBcy5/rZrLjqq5bP51Lqvfz+WdmhsW+m4cdXdDKsSNy2VuBO514+RpN76+dUNTyx0je3dSgt2xqXBn81F37DvdOffdHQtjD17O8CDe1wPFFR6kZHtw6ncP1vabh5KYh2LYPKQ2zMPk6Dz63ZjHlTfzCBrqibaNJzJenkyN82R3nidG+zxZ2eTJ1qeeXPrhSfGU+Zi7z+f80vnoJc3HaNt8GhrnU/FuPue0vJgz2Yu+S734M8kLqQwv1A96Yd7ixZHXXtzsv4A9dgtoDlnA4NQFPNi1gOI/F2ByfwGK3xdwytabSG9v5KO8GZzjzek93gS0eJP9xhsZHR8KLHwwDvHhTaYPE0t8+POIj2Q+fVBT9UWY+fKfpy+tub7YbPWl7i9fTt/xJeOTL3EDF1JvvJCuRQtZlrcQpUMLeda0kPPdC1mr4EdfAz9GL/IjsMAPxx1+pJ32k3hNP2Q/+yGjsIh7QxdhN28RP0IWUR+ziN6aRbw7v4gBzxdxpWcRkUP8sbf2x9PDn2Xh/uiX+FO4xx+vC/6YPfInrMefkcqLcbVYjJfvYhTWLebO1sXoH1/M9huLGfR8sWQnB+A1JoCTpgH85xuAVGEA3gcC2PR3AI8+SXrjllBjuwTLJUv4NWcJer8twfCfJcg8kcRKSwkcuxSpWUvxWLKUO2uWopu/lMjjSym4tJTkJ0tJUApkln4gS1wDqY0JRHdNIA6/BDLlfCDtNwNRexPICukgVmoHccAsiPtzg/CLCOJBQRAnDgXxrjVIcobLGOezjJ7oZfQpXsaGw8sovLiMOV3LkJYOZpxuMEMcg7keGEx6UjDDS4L5bWcwZm3B+L8K5tjg5dQHLWdvzHL8Spdzetdyqs8sJ6hlOYmfJdQModk0hFUzQkjxDaFtZQhjN4QQsDNE4sFCWPophGEWoVTPCMXKPxT3+FD8GkKpeRHKLx9CMTMK45tDGB4JYVyqDCPxjzCWfQ9DQ2cFIe4r+HvlCoLXrECjRhI3rqClYwVz+4Rz0iScY/bhbF4RTnJaODp14bj/HY7lo3ASZCKI146gbVwE0zwjWJURwcedEfTrjqBLNZJOg0hc7SPZGxRJdHIkybWROFyMZPPTSLzVovhzZBR5dlH8GhjFkLwoXA5Hse9sFMHtUYxRiqZnRjRRgdGsWB1NY2k0Rcei0b4azdwP0aw0XInC7JW4hqwkc91KIitXSrzWSjzaVvLv55WkKMTwwCyGeTMk8ophUkwMx8tjWHEkBqnzMTg+isFXexU7TFcR7rOKnxWrKDu4ivgbqzj3YxX99GKRd44lNCqWr1Wx1ByLZUhTLF+6Yqn+GstvfeK4oBfHwQlxTFoQh0lZHNW/xKH5dxz6XXG4D4rn8Ph4frrEUx8aT8S6eC5VxzPwSDz/PI9ns0wCvloJnBmXwHLvBE5EJzCmPIGQhgRqOxKYYpnICb9E8hMTMa9IpPVsIgduJjKtz2qqDVZTHLqaS5mrSd67mrNHV7OuaTV3n61GTjaJa6OTKLdJIm5pEq/zkzCuTGLRwSQSm5NY3ZaEjdIabKzXcGrZGnqT12BavAa/nWuIf72G0TJreaG3lm3ua6kNXcuE0rUYn1xL4J21/HixluNq61g9eR3aC9axP2wdVvnryNq5jkH/rCP7yzqi1ZPpPzaZBq9kboYlE16RTNveZGIvJ/PsZTL7vyUTqLGedIP1bHZYT8Ti9XzMWc/B/evZe2E97o/WUyyTQodqCgXaKZQZpuDonsLR0BQ6c1OI2SLhiRS6GlPgbgoej1OI/pjCfZlUfh2cSsGYVBQnpXLbLRXfwFRa16ZSkZ/KzcpUog+kknwqlQP3UnnWJWF3KsikcUgjjZXD07jmnEbdgjQOB6ZRGZ/Gi7w0Ig6m4XM6jeRraag9TUO6J43RSulYmqbTPCGdUvt0DF3SOeibjk50Oj/XpJO0MV0yv+ncPJaO35l0fmlKx7stHffOdF58SKe1bwYGGhmY62VgPSmDjPkZHArNoH11BnvWZdBYkEFedQbB+zIYeSaDlisZlHZkUPUpg5PamdSNy+Tt5EwyHDOp8svkt9BMDkVmop+fSVdZJrP2SOJbmVjfzYSuTCKlsygYmMVN7SwiRmeROi2LNw5ZJAVkYZWcxeu8LHors5Dak4XB7SwcHmfx/GcWOlrZxA7N5q1RNuucsyn1zaZ8WTatUdksz8hmX1E2fluySTmSTdOpbNwuZ3OiK5tq2RwcNHNINsrhsGUOJ6flSHx6DjYhOZjG5fB7Wg5pRRIezaGqJYf6FznkD8/lF6NcTkzJpa9zLmlLcukXlUtzai5tJblsOpTLyL9yWXkrF89HuRS+y+WKdB79FPM4MCYPA7M8ntjkkUQeOz3ykFqWh3pVHvt255F4P49Nn/LY0zcfKcN8bG3z6XDKx8Mjn90B+RJvkY9OZj4VRfkYbc/H/3A+ZU/y0X2XT6NKAc+GFxBkXsBJtwKqfAsICyzgVGQBUesLyMkvoKu6gKO7Ckg7UkDZ9QJc7hfw+n0BSb0F1MptYJf6BjytN5DjsIHeYAmTN3C0YgOR9RuIPbmBs20bCH+2Ab/+hawZUchB80KypxbyaW4hPksLaY4spD69kIoKSX9/IYV/FeLdUcjaN4X4qhRJ/i5FNNkWITWnCCefIvalFaFWLqltLuLXs0W8vFzE9ZtFtL8s4s2PIoKVinGzKGa/fTHH3IpJ9iuWeMBilpQWM/pBMerPi5n0qZgd/UoIUSmhTq8EFeMSwuaUYBtWglp8CT3VJRTWl0jmuoSYFyVI6ZUia1yKzZxSfiwppSKxFOXcUkz2lLL0r1KuXy1lVXsp8t2lZBptxHXqRpqdNiLtvZHQkI0oJ2xE5G+ka+NGNPduJPJ/G9Fu3YjN7Y2EyZRxULcMOecydviX8TixDKvMMvxKypi4q4yYo2V4t5Zh8qaMpT8lml1O8PJyyY4t51BTOR8UK1hjVsF35wqJD6/Av6QC618qiPxDkl+owOxjBdJSlYTLV2Iys5L29EqMKit5ea6SwFeVzBtQxXStKuwsq2ifUUVLcpXEv1XxbneV5M6rWPS/Kib2ryZRt5ri5dV8yKomoaKatoZqDvwt4d1q/F5XE2m0ifFiEynzNqEeugmxZhO1lZtwvbIJa5kaNNVrMJpdQ9a8Gs4G1OAfLlFaDT3lNSy5UIP8rRo8OmpYpVWL57Ba/K1r8Z5bi8HmWrxO1FJ5rZasmZv55LoZ+YDNjFyxmYctm1mpsgVb9y1sDtvCh5gtxO/cwvzjW1DT2sprg60YuG9l7qqt/Fe3lfD6rXT9sZVPP7ZSoFaHIXUEBNXR+LgOFYVtDPDaxg3/bRjEbSOweBvlCtsJ0N6O31gJLbZzbNZ2/g+bI7WL</binary>
</binaryDataArray>
<binaryDataArray encodedLength="7280">
<cvParam cvRef="MS" accession="MS:1000574" name="zlib compression"/>
<cvParam cvRef="MS" accession="MS:1000515" name="intensity array" value="" unitCvRef="MS" unitAccession="MS:1000131" unitName="number of counts"/>
<cvParam cvRef="MS" accession="MS:1000521" name="32-bit float"/>
<binary>eNoNlmc8F34Xhu2ikKwyIiNCSmVmlN/3PlJJOyGlolBUEkpRMhLlSUWJyMyebTSIyojyN9MgKREileTx+rw55/O5z3Xdfx/PxK+ADvzZIkFScyLxQ1od/JUTSL2UzPI6x4DGu4j53MNeDKmyi0PaiG2WovXLfFGyZSdLnyeDfp9l1MBdCEX3a3hdp4FDIuUYPXKWdmwQoo8PI5j87EwY7U7Ekxn/wW6xHWRve8JgtTJ1vuqEzqUwlnn4Hf44yCH7vRptXslDn7Q0qD7mJST/q4WI+jb4/QwkqWdb6FywPgWL1OJYxydI/g0g5+JnSDHsh8gddTI8Vc3Jcp9gH7grYaF9jZ1sXIiagTl03LkYL04lUFznIk5OiA5WPFtDej9Fad3zFKa7Wxzjnj70d7s0uE9FwfnBa0Td+8EJrn8KvqYOThBPOuce/w92cnEX0+9dh4fhdzEsyo09bm2cv0NtrOGWE9s2IEoWQoRNI7Uc29gpOHe6FOGDofh8QxyN55SwwiIfe87rsEU6DyFTVYdjj3bAxbEGJ57841yZ/R4Bf/jR0i9P7qGHoUCh0A5Ogv3mT9jmoUligq+QWbKd5nRVgnUo0eMOaTpedw8BHVNRw12MRx+BAq+z7IBxHDt6cgSz/N9xfmfzY4SXh3yrCzlbg3OZp/czjtJjI/q9P5qJG/vgy5157OvQdSbP3c10dhtTabo6cY3l4ZfeAjr2zYFCHTJZXJwdNXE9RLWvLM0d70HIUmcSGAmFXL8Z7FZd5XyJcyCFzWFMWzEasZFezMd0CIseNqGzagTyUuGY13uWSfA7kdOqFvTVidNh0Wim0/uVY3NoA5l3MzKfZUWdXn2ozLnMjGbZY3AyF+MiUYxb2piGo17hzbEzODvzNXvSIgyO2CLMqMhDfXsHai4GIVunG2/OX0Z4wUqWenkYvZ/M8OmEO0T+ToGMmzFH8tc37Dp1E0UelzFxvBLppSXoCXyC82uC0fpYkuZPc8OG0FLktM7FsP5MFpPFR39ujEP18HLKvihNBT8r2cc+Rfq2JZO1p4DGFHagcJU4BbzjI79OcYqf8ojxzviCqoPuSNvBQzwSisRjx4UnDffZjvMTuJ6oja9HtIncl0GhNQle+jxQuSuCReYc+lFRiY0PBMlRzZ/TXBTOuVaahGbhbYxbwYct3qQMv+ZwNjh9K4W9aMOE4W+Ozx4hajwvQ+e8jrBSzXpOZMMs+l9ENdtReQldGkWQr29iNXIxiLTJY3MfKcDL5SAbktKi6N0DSJuSCIGRqaSgUA4lKzNqN9CC19s+tPTdxc77o0zLMQRGTbyU27aPjpgzTK0WxO1OE1bxQ4j2CnfBVNUKSdyhTGP4D8fH4BB7pqdIfuqNqO5ogFxyBGzd6hCr+A8Jli3MQtEHXvES1OwaQ5kZapD4a0NJGb8hqHMKL/e9wDIPRj/9BzjJY9ks7ngjnJP6WcIDDpXVNOBpXgCZd4Rgn+xtiP+TxYWLBxDukkbVV/go/08k65Pox/yxapYVasaCnvDQ10+WUM/RobmR3xGcNZP69l5hg0M7yXRdCDamF7E7ArdY+SURTJUchrXfLLZfJJEZ8KsipT2CxD3iEX/PkTQ7L2CD6jpMu7UX53WlaW2CE2rtAljN9ffs2MPb+FAlDbHiEdabIEx5UjMpdlQDzWcl6egsEfQP1dM6owIqP5iMgTcDmKn2Dtdi+eiriAqdrshE7A4/OvBnlLnlRcEFs1D4SBLJH1rQOlsKdpvvMsdWMfax+gQ2aYXjpUAe44rXpOhL58mR6nCqYjezyBTAtZEjCBiJx3hcPm7xiKP4XRC07KrYWGAk5ZVGsO63T/FrhRJ+Wr5gmkI3qGxpAga9+tkNLgna+i8eA9OPI8komvoV/BlfyAfM3H0fg4JVUOYrxNftM4hr4zIo9S2nvs8/8JtvAz37qE5bl2YzP89AiNfzWvi2TSA/qICtHnnPIuw1oFM8hPKhWXTpmB4V74mAaE80ljQGMISEkbdnDx6NOoJbyIBJy1RQudpprP2iRP7P+tj8B6dpl/UxfNhXyynbzgWzvnJWndOKroKdsDOQoW/PumD26BPUwuXwfWMeEkzsKeXtFDh2V6CgsoOZnRMnxcTbWLdDixZnC2N7RSNLawqGqKEQfL+lI0VVmbqF/2Df7OvY+i+Tyex7CLeRIOwPikDzt/9Q9TqaYx9YhdOtOoiUawC3ZiguDiXj8JpAmrW0Eq/mlMBm8yoEziwB31l32lulTXFLm5n367l09eVHvDc2g6usFh4fb8NHK1kEB94iF6UcKO8WJIsFOvT6+TY4WPJSRvcM2q+ihc1tElTb1I1l75SoassWPJq2Dzeed+HniU1U8/Y7hrz0KXpGMgZHY8CfaMuOJ9chrYTIr0wZyd4HWc/T3RTbvRarduwl1y/TSMNBAW07X8P6iw8JTXDRufdy6NnZDueSpVQv+IBNn63CPs/JxrXIIFS6xSPA2hKtF55AbnkqCYaD9MZ5SW/JFFJcYE4itumQGzanQIfpFJwaiqlp3UgdcEW6yGKcsXqPBXLyNBxwDjCXoSn/7DHyxZJE8Ai3JRPR5VkCz1OC5Ge9Bfn5seRa1wj+AxXMSb8b7ryi0NA+TFLDHAx8P8NJ0Nal/tNKyOrYiZCgBDy/L0hnKr+j5MlCulsXR8ononBiRwPbNT7J21tWYMtKIOanB8G0cM5aizbIea4kzefXIJuTh2Z5BWpPaoZdfiaGNBthHDcNRgrh5Ni6htzi7uGQjAw9ShpisiIOcJ+jy444P0WaTxZZS8bQaGcKiry/chY79MD7pSl6bB0pRdgI7ffNaexnBum1KdOD6plUO3M6O2OqSzXKotR0VAEBDwYwMPGa7QpaRPLL/SFSuhKB3o/hn8/BfMUYLDafT16FU2nRfANyDbrHIu/8w93RC+h6LU8rNG9MZquJ1duZI/fJIVz4dxmPJZ+j4+01dBWL0Amrq8ipT8fI9beIfapMQScEKb5MmLy/fMRgpzTtyVpILUd/swarDfQntgjmlTXoWZVIRXvasLuWhwSmNZLzFiUqc1OlhIERxAw4IfKXE938GQCpj+tJS+4qTfQ/phU39elX/lMsunoeilUCRA8D6M2wAsnZvAO3ajJ6B9wRcN+W/qmok3DxCpSL6GHQ+wZMnhGNS5mjImgNFYvyWRRZ3cP6Oduw5LYYUkPTcaWyEKsj2rHG0oFsk13h/kCOGjPXku4mUzTfWkxJvDPpz3J7mqvyECei6hAz+hSfVbKRab8M+UdbqSZuMWHpG/DZaeJs+Cw6rBdHXyqv42tGHfRW8ONx535y2UtUu5KXPvptpKfBsmSrnw57bg14f7MkqzFei4QLW2lh719o//ofyRmY0ZDHLSzj+YDf1q9hMVqN5bk/WV31fBr8FY2T/TtQIzeOZI/5NHtLO8J3BWDKVkFSdvCl1jtFyPkuDmeBchz+Mp9mTRwGr/QmZs7LaOPv5bTgZgoZd9lT5+swlOzSwaqsk+D9KU42AhvoRV4Mgq2lSOhrIWmXvYaxlygdXVoNoa9vYbuVyLVSlp6pVWGFykWqv3sJ0uPTiIffiE71eeKuSxcKlaWo3DAM7YNpOObqT0Y1QTQ4zYY+vtQgyaxXUJOTpD8GzVAT3IlEt/V04/wxiARbcqqjriNcJp0NBjSB6/TkrCWG5rcJ0Sp1V7iuqaLPuQ2Q9h/G2dizMLGbRblXzWmhPx/Z6CpTf44eRUcIEMe6EFlx0XQ2WJkiHE3Q3r2doidZYaCjT1xSXsiZvw7LGyrJQd6Afm+4BIXc/WTz6SC9zr9MF/gbafa4EMKC/kfTWwVo5bla5LpVMpsjeym5+g4lKPaQln4WNmVEka9YF/N68wKrPNtw18SIPNXPoq2+FqODWnRKphiCTb9hPJhKhzNCyT6/GNHHiIxaxMi6nY9aTCZ3piimUjqM+AJuirNJIivJMDpX3IC6wNn0vfI8bV69HEF/P2PEVZztv7qDklNO4cj1tWTSFk6XlhZjBp7g4R+i9x0G4Lc6Q1zjOpPhPknRTkXgf9/HfhUvJXdlS7rzWB8XiiWom90ikzcVWD9zN1bJbWclGmEUetkTqyYuk1F5F447C6BlIga/q85B0zCU+jsssK5Qgyp/bkJxEJHAwfWUbbSENiwNI6W1hrCssaanSZLk5y5OBZqPkdW5iVTeSVLB9umkGTyLAhU45GCgSAu+JsDMltHXdbZ43XaOzRuXpakHcrBkdQi17toHOT0BcjKewVzrLmFneTl4S5qhkSwMzyOlaJwTiv7VcwGuvRgLfU28FsoU5Qt6rpZL0n+1IKHaC56b8XhTeJr4UhVIgbuNlXuDZlTr08qtR8iqL4jKN80h30/7aVWHFTqMdyHUzp3aLxeiWHs97ZIVIK0UKcrm3MPToOmIvbWT9O3/Q6N8KGq7Ktgavv9YSPxb/Fj5B+nnnMhyijIzNTiKAx6BTNeiGe/WBFPRQDAu8h+gk/5RtE/KjQ5WfsUu3gI43KqAi4Y8JQdJkKT+IayfvZDKZ6+lWZwWuESPoOZMHZqfJ2Dd2zzSUNGDjr4c/ZiiT7uNXiGnLREpBdZkbMlNFuNS9N/0acjbdgoCV8XI+Z4MvH8JUZJRB5Pp9iCbe0IkGq1L2l2GlFJjjHVtqUzm1j+8jnkDs/FnWC6xgCzyJ9MWd4K0vOsIvO144LcTo1a5NG9Ei+4L16NQXZMFpD1ijmtzUWwYRO4LjWirQCOudaVS8MNsiG2OpBGPSDoTz42Gnkjc/NoIOfdp2Ht3GpU5G9JAtwv+V+aAj7Xnoe+vQ4c8d6PT5RV2rNemR2K7aa2oCF1ceYplHDShYwuasDzOlo63JTOFPhs0+/yFYmoONeWuoDK125Deo0AJwtdRnLSGNHqrkJgRji1yK+jb+wVk75QO/X4XJhDMQ9oDmZDlX0CL27hJYyEXRax+Ce97C6m+Rop2Df0PP2YYkdf95+yXniUp+/awABtTSuI2JP7rnhiws6QD0ydgHbOfrnadgG7eCyw/0IugR2/Jenoem82EOesWnMdKq1eonpuCS+LcpMp7gSaugCK/XSGzuT5Qk9WhDs2p5O0aROKaFTT94Fly4/fG0hQJUrNXh0fIcVZ3lch760f24sA7HNVYQ8km6xGyxYm0/kaTY08W9pg9xA/1SUeqTaUJ+QtMqWMjdc3rwskPJqR/VYh6ds4iMfU61mevSEsSVFBsuYbOfLkLKX4i9c+T/b9pGa00TseTf8LoffYKslYp+JPsDEifIWWr24icq0nn5p+g8nMy2Mx9ncmYcWAaH0ifIjPAva6PGQkT7lovpTbRVMjdFqHxhBbkxPuxK+plyFwkRb179pLZvQCMa5vgx/4JjlWiMokK6KJtIhvfM65i7xI9Ur02jU7W1uP7tTCQjiY4w5vI2OISfFuX4eB6I3yIM6XebgVqGsyllowL9DtEmLSHq1j23Qx4Nj2Hx/0npPvrAvk7BWIkyIlsOrfgXpASFR0PQv4nNXr3UR6r51wFPSgDR3kZk44SozvceeiRXouq4QssYaYFtRTWY1/AXPpyXwjxBoSU6iMQzJz0k6YvFQUlY+6iIGo51YM/PpuxPukN5n+fwMiZQjbqdwP2st/Y6OKbuCwvT1O9OvGnsJsNaYmR3bAzOfWdxZBkAgQrcyCTuwIadwuQclwQolIKZPr4AM3rXYM0/xk070Yb2j4NgfP2H/g1Dem2lh69vaBEblK74JW1C2ONN9mnspfYHslP9YyPhcV2sXnmHvjdUMQOW4Yz2yuFOC92HVwuGVg7shk25xlVyFuR4+xwpn7AGDLrTVEQeB8GfI+g09zJOswespYXDaiSDmZ6wj7wCXalhhgX0jENg5xVNnmGrsSAjjYli2VD8ncxmibvEeYSxp3T0RR9aBu290nDviEf6auzWD4esFPxl/A9vZCVjj2FGRMnN60PbHbFFyYnxkOpKi2IEhZFl+g0fBqJhZBiBQJHHiDVKo21v+ElSc1wNi+xlM18X83J6Z9kzvlRpOw9g/Kix9gxLxQrnR+xRrU4hJaqsnqPbGzPkKP/Jt0R0daGgmnrUSoZx361OCCoLAHitmewbg8XbdMbAL/NC1SkLEWN6X34vjlPkmZ5eHNhNpnXlmLp/Vo8W7UYV74PgO/+TaZ6fQ+prthFN5OPQ6TIFoG9aZhnaEpKH1Vw4Jgk80gbgnPZPTZlmRItZWrszZFBVMbLY8yvAYNXCsDfEcVZwydLH3pfsu6thhB2EKCR5EQ4RmrAUDoGZos3Q7jaAHtCjjDFmkH8T0sOR2OeYdxjcud9WVjxthFrnxuD/9BlumNwAyqCinC0qGbyXWfwKu4nm7pYAhFVhQjz5abUrCrmYWjNWb0mFSbrx1mSwV5gawmWH7diGw5PMD63xyxl2U9U2bazPd7D6Eo3Re4kzxPzPuG9jyypupfgR7w6dGekcrYPZuPA49vQeOwHy03T8W6nEvYue4aQkCfodq/lGAw8Yruf27Np/7JgzWNKXPM2cOyiGpArloGK5dmo1Y5nS5asJ6krrVjdcRtHfhrBrz+FfXsXhvz+jZj6XomySsdw3XIBPtksh4vHFWa0XQI20Y+wcpsG008Mw7Q3jzkxunFY0TgF8SaObLGANzQ+3SSXPQlwzk1A4Jx4CI9EQiFbntTCl+H3s+lsfLwKYp/XoSNNhP19eBRXzMvZxehKTlmpLzyfvmLuNi3MwrgIkZ83wXzSKarmd+DgKsoc50WjtjYd77/LYeWGlXRTLhJhklvYug/2aA5Qwp/SaKwdjcYVN0MgwRf5EZnwuHkXH+/FI3nBBNOZU4kgtUh8NzTDYIoKeBNnk/94MKJvuuBY3wZkTInFHYNN4M4TpsWewjRT6hyz5fHFgX/+2LH6IxPYIg4LTw/ExfJhKDSbWTs5QWLeX9b8MJ2NBUQj6vBWiA/oYNB8Kr3VDWZT3U1RNlbPfnz4yjbteYF3ZZMdykMGUSqezHvsBbZLmGLFgjTkjexnH9bsxfHpqjiYFIUpUhGQEK5AdFYB5m9k7MfZKRQX6QPdfepQj/BiGa1BiFffCkP0ouWsG+5lFjFLjTD8DKkFb9sgp3ZHCCImnrASkwrOjxcZkKqYB9X909nNa03MpMsVZj1OOB062ZP3tIM77Q7eLnmIfbdCkPTkHJIz+ZBzIhz/3W+FrtpX5r/lDPTlp5DTEnWk5CxHaVYcCvZvYR062pN/poOqt4swGu3HFly/gN5JhqKlBDe3O7JS9QrOixM6uH+bH00LH7DEn3fYmOtWzhdVffwfxtRRqA==</binary>
</binaryDataArray>
</binaryDataArrayList>
</spectrum>
<spectrum index="31" id="scan=32" defaultArrayLength="25">
<cvParam cvRef="MS" accession="MS:1000130" name="positive scan"/>
<cvParam cvRef="MS" accession="MS:1000580" name="MSn spectrum"/>
<cvParam cvRef="MS" accession="MS:1000127" name="centroid spectrum"/>
<cvParam cvRef="MS" accession="MS:1000285" name="total ion current" value="21936.66368484"/>
<cvParam cvRef="MS" accession="MS:1000504" name="base peak m/z" value="488.74261475" unitCvRef="MS" unitAccession="MS:1000040" unitName="m/z"/>
<cvParam cvRef="MS" accession="MS:1000505" name="base peak intensity" value="2073.27685547" unitCvRef="MS" unitAccession="MS:1000131" unitName="number of counts"/>
<cvParam cvRef="MS" accession="MS:1000511" name="ms level" value="2"/>
<cvParam cvRef="MS" accession="MS:1000527" name="highest observed m/z" value="1401.03857422" unitCvRef="MS" unitAccession="MS:1000040" unitName="m/z"/>
<cvParam cvRef="MS" accession="MS:1000528" name="lowest observed m/z" value="255.64210510" unitCvRef="MS" unitAccession="MS:1000040" unitName="m/z"/>
<scanList count="1">
<cvParam cvRef="MS" accession="MS:1000795" name="no combination"/>
<scan instrumentConfigurationRef="instrument">
<cvParam cvRef="MS" accession="MS:1000016" name="scan start time" value="0.506633" unitCvRef="UO" unitAccession="UO:0000031" unitName="minute"/>
</scan>
</scanList>
<precursorList count="1">
<precursor spectrumRef="scan=31">
<selectedIonList count="1">
<selectedIon>
<cvParam cvRef="MS" accession="MS:1000744" name="selected ion m/z" value="768.601" unitCvRef="MS" unitAccession="MS:1000040" unitName="m/z"/>
<cvParam cvRef="MS" accession="MS:1001141" name="intensity of precursor ion" value="33807.70703125"/>
</selectedIon>
</selectedIonList>
<activation>
<cvParam cvRef="MS" accession="MS:1000433" name="low-energy collision-induced dissociation"/>
</activation>
</precursor>
</precursorList>
<binaryDataArrayList count="2">
<binaryDataArray encodedLength="148">
<cvParam cvRef="MS" accession="MS:1000574" name="zlib compression"/>
<cvParam cvRef="MS" accession="MS:1000514" name="m/z array" value="" unitCvRef="MS" unitAccession="MS:1000040" unitName="m/z"/>
<cvParam cvRef="MS" accession="MS:1000521" name="32-bit float"/>
<binary>eNoBZACb/2Gkf0OWbdtDDl/0Q0vtEkSsaBdEFbgXRB/EHETULSBEUiwiRPL4IkT+USNERrcmRIk2KUQBnClEL7UpRDOtLURAUy9EsqkvRLAcMkTTezVE/706RMh0SEQeCFhE1DCMRDwhr0R//SVI</binary>
</binaryDataArray>
<binaryDataArray encodedLength="148">
<cvParam cvRef="MS" accession="MS:1000574" name="zlib compression"/>
<cvParam cvRef="MS" accession="MS:1000515" name="intensity array" value="" unitCvRef="MS" unitAccession="MS:1000131" unitName="number of counts"/>
<cvParam cvRef="MS" accession="MS:1000521" name="32-bit float"/>
<binary>eNoBZACb/4sKOER1mZBEbpQBRWuT1UO3DjdDXLRqRAX2ikR4aHVDbvN+RBqEB0SChFRDyV59Qr/+gUR1RJhEmhpCQ2QdnkQBtI5Ekw5jRHFyukS4gt1DPMedQ0GGm0TRajNEImXwRHmNpUQNYynh</binary>
</binaryDataArray>
</binaryDataArrayList>
</spectrum>
<spectrum index="32" id="scan=33" defaultArrayLength="41">
<cvParam cvRef="MS" accession="MS:1000130" name="positive scan"/>
<cvParam cvRef="MS" accession="MS:1000580" name="MSn spectrum"/>
<cvParam cvRef="MS" accession="MS:1000127" name="centroid spectrum"/>
<cvParam cvRef="MS" accession="MS:1000285" name="total ion current" value="35528.05258369"/>
<cvParam cvRef="MS" accession="MS:1000504" name="base peak m/z" value="758.74456787" unitCvRef="MS" unitAccession="MS:1000040" unitName="m/z"/>
<cvParam cvRef="MS" accession="MS:1000505" name="base peak intensity" value="3570.10302734" unitCvRef="MS" unitAccession="MS:1000131" unitName="number of counts"/>
<cvParam cvRef="MS" accession="MS:1000511" name="ms level" value="2"/>
<cvParam cvRef="MS" accession="MS:1000527" name="highest observed m/z" value="1392.25170898" unitCvRef="MS" unitAccession="MS:1000040" unitName="m/z"/>
<cvParam cvRef="MS" accession="MS:1000528" name="lowest observed m/z" value="411.26876831" unitCvRef="MS" unitAccession="MS:1000040" unitName="m/z"/>
<scanList count="1">
<cvParam cvRef="MS" accession="MS:1000795" name="no combination"/>
<scan instrumentConfigurationRef="instrument">
<cvParam cvRef="MS" accession="MS:1000016" name="scan start time" value="0.52195" unitCvRef="UO" unitAccession="UO:0000031" unitName="minute"/>
</scan>
</scanList>
<precursorList count="1">
<precursor spectrumRef="scan=31">
<selectedIonList count="1">
<selectedIon>
<cvParam cvRef="MS" accession="MS:1000744" name="selected ion m/z" value="790.442" unitCvRef="MS" unitAccession="MS:1000040" unitName="m/z"/>
<cvParam cvRef="MS" accession="MS:1001141" name="intensity of precursor ion" value="13795.90625"/>
</selectedIon>
</selectedIonList>
<activation>
<cvParam cvRef="MS" accession="MS:1000433" name="low-energy collision-induced dissociation"/>
</activation>
</precursor>
</precursorList>
<binaryDataArrayList count="2">
<binaryDataArray encodedLength="236">
<cvParam cvRef="MS" accession="MS:1000574" name="zlib compression"/>
<cvParam cvRef="MS" accession="MS:1000514" name="m/z array" value="" unitCvRef="MS" unitAccession="MS:1000040" unitName="m/z"/>
<cvParam cvRef="MS" accession="MS:1000521" name="32-bit float"/>
<binary>eNoBpABb/2eizUOXJgVEiWgPRFR3EURvhBhEuRMmRFmtKEQE6ShEhCopREPvKkSO/itE+mwsRFldLkSDvC5ELwQvRH8kL0RdOi9EOWkvRGKCM0SaaTdEPzU4RPe3OURnJjxEC7s8RALoPESjGz1E63U9RKevPURlYD9EKw9ARP9VQETNtUBEMelAREyYQUQzs0RERgVFRLFeS0S4nl1E1omJRNNHikQOCK5EXqk6mg==</binary>
</binaryDataArray>
<binaryDataArray encodedLength="236">
<cvParam cvRef="MS" accession="MS:1000574" name="zlib compression"/>
<cvParam cvRef="MS" accession="MS:1000515" name="intensity array" value="" unitCvRef="MS" unitAccession="MS:1000131" unitName="number of counts"/>
<cvParam cvRef="MS" accession="MS:1000521" name="32-bit float"/>
<binary>eNoBpABb/zx6uEQLqahEYuADRLGXMEN8ON5DB0mVREHMzUQQr1FEIDo5RLBr10TlqB5FCWXXQ2EPpERa6plDZ8D5RIee50MJxzdDqoXIRE4vT0SyAQpDu84SRJFb9EKAsCpCRo4jRGapNENROYFDFf9WRKYhX0V6DyhEDIStQzKfR0S/EKVEji6SRMgYx0S5sepBSnNeRPrNA0SUvn9DKJ7sQk/2vUTNArJC5O5FKg==</binary>
</binaryDataArray>
</binaryDataArrayList>
</spectrum>
<spectrum index="33" id="scan=34" defaultArrayLength="1496">
<cvParam cvRef="MS" accession="MS:1000130" name="positive scan"/>
<cvParam cvRef="MS" accession="MS:1000579" name="MS1 spectrum"/>
<cvParam cvRef="MS" accession="MS:1000127" name="centroid spectrum"/>
<cvParam cvRef="MS" accession="MS:1000285" name="total ion current" value="9397766.22837830"/>
<cvParam cvRef="MS" accession="MS:1000504" name="base peak m/z" value="419.26324463" unitCvRef="MS" unitAccession="MS:1000040" unitName="m/z"/>
<cvParam cvRef="MS" accession="MS:1000505" name="base peak intensity" value="43114.05468750" unitCvRef="MS" unitAccession="MS:1000131" unitName="number of counts"/>
<cvParam cvRef="MS" accession="MS:1000511" name="ms level" value="1"/>
<cvParam cvRef="MS" accession="MS:1000527" name="highest observed m/z" value="1299.31811523" unitCvRef="MS" unitAccession="MS:1000040" unitName="m/z"/>
<cvParam cvRef="MS" accession="MS:1000528" name="lowest observed m/z" value="400.06253052" unitCvRef="MS" unitAccession="MS:1000040" unitName="m/z"/>
<scanList count="1">
<cvParam cvRef="MS" accession="MS:1000795" name="no combination"/>
<scan instrumentConfigurationRef="instrument">
<cvParam cvRef="MS" accession="MS:1000016" name="scan start time" value="0.537116" unitCvRef="UO" unitAccession="UO:0000031" unitName="minute"/>
</scan>
</scanList>
<binaryDataArrayList count="2">
<binaryDataArray encodedLength="6972">
<cvParam cvRef="MS" accession="MS:1000574" name="zlib compression"/>
<cvParam cvRef="MS" accession="MS:1000514" name="m/z array" value="" unitCvRef="MS" unitAccession="MS:1000040" unitName="m/z"/>
<cvParam cvRef="MS" accession="MS:1000521" name="32-bit float"/>
<binary>eNoNl3lUCNgXx6spKklCkUpItqSVNinvUypJmzZFEpJKm6RN+76XSpJsMfbI+huGGNNkBpOlrGPfsiZbwq8/vufe733fc89579z33r2Ssi1CK6lFfKxvEYkPW8SOUX+JPyP7cPcvoTG4Vby0bRWfqlqFxK5W8fpJq9iudlFsCb8oTGouisH9/xZl8/4W81L+Fgul/xGWK/4Rko/+EaFrLomLGy6Jh+8viQPjLotfPS6LjA2XReXty8Jd6orYHn1FmDZcEVNeXhFHJ/0rDm35V0w79K/QHNEmIle3idlH2kTEpzYxQeuquBJ1VeS+vipqjK6J8jXXxAul62KD23URlndd1H26Lmom3BBrom4I12M3xOnOG2KjbbtY4dMuzjS1i0UyHeLb0g7hWdshfn/XISotbor9MTdF0+abImjILdHf4Zb4su6WqHlxS/iZ3xZ7cm+L4qbbQu3lbfF62h2hXXNHGP5zRzir3hWPAu+KxA13xTGFeyK84J748fc9sTX4PxFQ8Z9w6P1PtBvcF9TcF2nn7ove3Adi0LkH4tjAh+Ky70Ox/tBDEZHwSOScfSSsuh+JaPPHYlrNY5H78rGoi38iKs8/ERI9T8SH0KfiZv1TceTOU+El9UwoxT4Tpk3PxFb95+J43nNx8Pxz0T75hYhIfCHCTr0Qvh9eiDadl8J990sR9d9LUTKsU/yY1yk2re0Uf7Z3CnndVyIr/JV4tPWVOP/8ldhp9lpURr8Wbf++Fg0qb0SC3xsxL+eNeCD7Voyb8VbUh74VPfVvRVfXW7Fz5Dth7/FOPE98Jzya34mnNu+FZsx70fvivbAb2CW8jbvE6xVdwnVjl0j81iWiDD6Ig0s/iH6vP4jnWt1ix8Ju4ZfdLUqVP4oJyz+Kh+kfxa7tH8WUWx/FkxGfREPiJ/F9yyex684nUTXts/g98rMI7/4sVGy+iDt7voii219EwcivQifoq2hJ/iqy9nwVFb1fxbGxPWKE6BFZsT1i194eoa3wTbwJ/ibKSr6JILVesXdFr8j5vVfse9UrZNd9F/v//S62f/su5Bx/CM2MH2LxyR9CpfeHaPX7KSQ2/RQxr34KFxUJ/K0kCHKSYG+UBHq/SaB6XYJTnyVwV5BEw0SShfMlGZ8qyYEKSeaflcTnH0nkOiW5Iy/FAS0p7OdKkesvRWqWFGbbpPj7ohSrHkmRM/gXvC1+oSHnF7T2/MLDK7/g2/0L89Wk+WQizaL50nRFSXM/SZqxR6RpaJXms4QMk3VkMFwlg/MxGdwvynD1vgwnf8igqNGPM679aIvoR291P1Ku9sP+fT+8fvbj6oD+/HDpT1dCfwJq+nP3dH+yLGT53xJZRsXKcrZWlsrfZVG8LovPS1ksFeVQsJLjSJAcr9fJ4VMqh/UJOSR65HilLo+siTzbHeU5FybPswp53p6UZ/VTeR4OGsAh2wEEeA/gYMwA7m0bQOLtAZi/HsBMOQUa5ihwLUWBJbUKfDuiwM4rChh9UqBj4ED+0R9I69qBrNgzkJ+tA2n4PpDBCopgoIhYqMi3aEUen1Ak2mIQnmsGMXT9IJ7+OYjhtwdhIaWEio0Se0KUqExS4lGjEr9dUuKe5GAeeQ1GZeVgmo8MJrljMBM+DGaFjDJyNsrkBSpjHadMxgFlyv5WZk+XMteGD0Fj0RAk1gzBum4I7WeGYNM9hBTZoVx0GYpi/FBm7x6K9L9DMX8+lJwhw7CxHUaJ/zBORw6j+vQw9D4PQ3aECoGmKjQlqqB/VIW0SyrEfVbhsLYqTfaq3IxUZWe9Ku2/qWJ2T5VvKsPR1BrOI7PhHDw0nAEdfVx1BC6mI7gyZwQ1SSOw2j2Cqf3VqJ+uRoqtGs8XqeGcrMaJg2okXVaj5Ysa2yxGcnzJSBLiR6LZOJK0jpFMfDcSIyV16ozVifBUxytZHfkCdY6eUMf4jTp79TSwnaVBWLgGxoc12HJBg/uvNLippslOV02mrtXEap8mXzs1+TZwFH9NHoWm4yjuu44iKnQUOhmjqG8cxdHOUfh+H0W0oRYO/lr0FGtx/agWy65qkfJNCwO50VwzG81Ex9EkrRyNdf5oQnePRuXLaMYPG8Nj4zFo2ozhfNgY0nLHsK5xDGtPjSG9Ywx5Q8aSM2Ush63Gss5nLLuTx+JR0cf3jkXr5VgUhmuTYqJNors2P2K1oVCbtEZtPsmN47zKONRNx+HhNo6S6HFIVI/D+fk49nePQ2+IDn7jdcibqUO4qw7vynXYv12H7S06PH2uQ2ivDu6W45HyGY9FwngcG8fT/Md48uUmEG86gbgFE9iaNIEDuRPo2DEB+3MT+K9tAj4qExmoN5Fcq4mELp7Iq8SJZOVNpOa3iZxpn0hO70QkR0yiaOokohwmcTZoEl3Jk/ivYBLd+ydh+HASkl8n0TN4MuW6k9nnMJmOgMlop00msHYyxxsno/dqMg+H6nLJR5eDy3WJK9JFokGX/07o0vpZl9sSU5ilO4UK6yk4RU5hbMMUMs9MwfvuFK4o6eFkqcdeNz0UwvS4tUWP3kY9/v5TD523ehzoP5VL46dyf/pUvsybyo2YqdzNm8qWg1NRejCVusH6VGrpYzxbn+aV+lTn6XPjgD6P3umTM9CACeYGFDkZoOdvQEaCAcZVBlifMkD/uwGGhobUzDXkfIEhBocMGXDNEBc5I5pHGSEx0wjNhUYoxBrhUWqE8a9GSF03QrHbiCpNYzoijSk+aYyiggnJo0z4NMOE4z4m3IkxQX+9CUVNJoReM8HyXR//aYK92TRORk7Dumwadfum0f7XNII7p3HtyzT+HjkdPaPpfLCbzq7w6dxKnc6kU9NZd306IZ+nM0TTlN+NTQl0MiUn2ZSm9ab8s88UlX9MiekyRUHNjBm6Zpx2M6NtpRnp5WaYHjXj1gMzVD6bMWagOUPNzdEKNedpvTl/HDfn4S1zLj03Z7mMBbrTLTAPs0C9yAK13RYYNVvgdNWC4FcWLP5hQe4wS34xseTwPEukoyyxWm+JW6sldFqy+YMls41nkOw7g6SYGfTWz8D0yAzsH82gQNKKGRZWRLhZcTzGihtlVjzeb0VsmxWrn1hxachMHuvOJHHpTKSKZ/L0wExcm2dy4NZMhn6YSWw/axw1rFGaZY1FiDVp+dbMOWSN5TNrtmjZkGVow2ZnG56utWF4sQ31h22QaLfBSmoWu0bPIth0Ft5+fTZxFm0bZ+G0YxbVF2eh9GFWX27BlzEC90WCI9sEzicE164Izn4UWEvAHDVQM4CX9hCQCM27oN+/IPsKzIfZMmaaLZFetrRE2lKTY4v9ZluG37XlZ48tlzTtuGJsR6yTHS4hdhzKsGPRbjtGn7ejsd0Ok36z2aAxm6Zpsynyn83huNnYbZ2Ne+NstP6ajdrL2VxRtqfZxJ5Ke3vkVtsjVWCP9F57Trfb0/LMntpee2InO7BmjgMvcx2o2+iARIsDJh0O1L93oEHdkS/THJni5si3YEcaqx0J2OPIk9uOnH/riPPgOXjazuHQ0jl41M3hyKM5HJdzQs3EiZwIJ/yznRj4xgmzj04MHzQXRcu5FHjMxb1wLs3b53Lj9Fz0rs7FtHsuo9ScuWXqjO9qZ/aWOLNtvzP3/nSm6JozNV3OyKvOo8F/Hgsj51HdMY9DH+YhIeFCgLoLb0xdaHN04XyCC7eqXOg57AKn+uL3Xfii6Eq1gytSq1wpK3Elq8GVoguu3H/iSr2SG5VGbqg5u3EgzA3HXDd6f3XD4zc3Mm66ETvEve983an0cKes0h2JencSj7iT9sydiV/dcRnhQZChBz0eHvRP86BtgwfVezxYeMKDmB8e3Jg+nxb3+SiumI9dxnxOVs0nt3E+sy/Mp+TBfKKUPdmq50nZPE9eeXsyOsqTgCpPXLZ5wlFPzt/0pOGjJ/0kvCga7sUnIy9e2XtxP8iLbalemNd7cfi4F7pvvLgk403JVG+ezPPmToI3s8r6sNubug/enO3nwwxVH7RtfMhZ7dPXU/lgd8sHt/c+zJH05cYoXxoMfdF19WV/qC8Fm3xRafal7r0vspoL8LdfgF/oAq4WLqD3yAIu3VxA5rcFVGv4UTDHj6Y4P/Ka/Oh3zg/1p34ofvYjaJQ/S438Wevtz5UYf4bv9Ef1d38mtPmj9cafO3ILsbJcSLzPQuLSFrJ920JutixE5u5CpCQWEa+3iLDgRcRkLsL68CIOnl5E8t1FOH5YxA+tAG45BzAsPqDv3w3AaWcAMTcCkLgfAF8D0J2ymAKXxYxJWUxmZR/aF/OiczFbtQMJNg7E2j0Qt4RAdu8OZND5QJxuBBI+cQkPZi3BNHAJ96OWcK1kCe+P9fnPlhA/KIjdk4LwcQ/CNSyI7pQgZtYHIX0+iI9Pgij/EsTdQUuJMltKte1S0tcsRadkKV27ltLSvJTPt/us9DIMxy7jus0yhnksozhiGec2LyPj9DLiXizj9oDlKGksJ9FlOX8lLUdsXo7cvuXsuLMcZ8lg7qgG0+QUzKnAYD6mB5N6OJj868HsfdMXk1+BisYKMmasIGbRCnZEr8AufwVbd61gy5UVNEqFYKwVwmzTEM46hzA9LATdtBD6bwuh9UIIkZ0h9MivpF13JdbzVnKkdiXpp1aidnEl+56vpFY6lHPjQ9EXoWgvDcW7OJQnv4UScCcUww+hLFEOY6thGLXuYbgsDMMvOQyTujAkroSROzgcs3HhhNuFs94/HN3IcBzqw/tqIZzl7eEYy6xi29hVFHmv4kHYKpbUraL74CqCrq7CalgE3RYR/OUTQWVYBOGZEezZEcH9ixFIdESQLx3JHPVIdGZEcjc4Ev3KSM4fiqTheiTZnyO5PDyKX7WjSJ0fhVt0FM15UchujGL6nSiipKLZph2NskM09wOjWbk2milHo7n2Rx9/Fs3mH9FkjIjhjFUMsotjqI6NwbQshv/tiqHjbAyDbsVw4mcMzzVWM3DGaiQDV2OZshqJ7at53LSal52rUVKIZZh+LHNmxeIWHIv62lh66mLZfaHPvuiL91vDrnFrUPFbg0XKGqo3reH10TV4fV7DAb04DjnGkbY4DoOkOFTL42hsimN+Zxzt49fSs2Atn5euZX3iWo7tWMvUU2uxvr6Ws5LxvB0cz6PZ8WgFxxNUGI99QzzBLfFsux2Pzbt4ZqknYGCVQFxIAjIpCajVJbDpYgIabxI4PyiRbdMSmW6XSFFkIqdqEsk6kYj31US2Pk6k36Ak5tgmURudxPesJFQrkrh8IInrn5JQmJTMAN9kvGKSMWhIZu77ZFoHrWOWyTrG+6wjJHYdlqXrmNq4jtLL66h6uo4iqRSyB6cwZnIKWSYpdDulMGhRCrUrUrBMTCE+N4WblSmY7Ewh51gKp5tTML+dQsDrFBS/pWA6MJXj6qn4GaSywDaVEtdUWoJS6V2ZilZ2Kl6VqSTuSUXtSCpdLansvZVK8/NU2qTTqFFOw2BqGrtIY79LGhv90qgMTSNlXRrl+WnU1qXheDiNN/9Lw7k5jcS7aUh8TKNgSjr5bumMWZrO5NXp6KWks6w2Havj6Yw7l07LpXT2P02nsyudiz3pTJLJoEMpg80TMgicnsEE2wx8nTPY751BzpIMmsMz6InPoC47g4MVGRTUZJC3LwP5ixm03sno22sGdz5m0KKcSbJGJl91M2myyOSTbSaxHpmoLs/kWmomy8ozUdqa2XfvM2lrykTxXCY9TzNx6czk1++ZGA/I4t2QLNK1s9g+JYsEyyxCPbJ4FpKFTmoWVoVZmFZlobo/i/XNWfh0ZFH6IItAxWxaR2fz2CSbYMdswv2zcYnI5kJyNq+29PnHstlxLpuUa9kkPO3Tfs7GSiaHkiE5BKvloKCfw55ZOVx0yCHKM4dpS3IIi81BJiOH6s05HN2Ww5vGHORP5OB8IYdh13PoetCn68zhjEwuFVq5NI7PRd06l6i5ucR75lK7LBfV6FxicnNxL89l+4VcUu7lEtqdyy7lPA6NzkN+ah4eVnk4OOVxwz+PxSF5qGTn4Vubh+buPD4ez8P2jzziOvKI/JHHyqH5KIzNR944Hy2rfLrd84kOyudkTD7m5fmE7Mwn6EI+SrfzefcknzPv8rH42adXLWDEzALKFhSwLLygr24L8M0pwHNfAWuOFjD8SQHf3hdwW7mQ1TqF3Dcr5KR1IRXzCknyKaQyqhDl/MK+t6+QhU2FtJwtxPVSIQfvFfLhUyHL+hcRNryIIuMitBYUER9eRF5yER3binA/VsSo00VIXy9C/34RSp+K+nqBYrqGFqOoU8wZUcxLj2La1hbzZ2kxyzYWY32gmF2/FRPR2bfeXYyWUQlnHEuQWlCC+fIShjaV0HW6hCLZUiaMLSXUvBRJj1JMw0u5l1iKfXUpP/b34WRp3/xQivztUk6+L6VtYBnuxmUssy8jNqCsr67LqK4sY1NtGRENZVg3lyHdXsbze2UUfihDW6Kcb0rlPNYqp0yvHGf7cq77lOMXVk741nJ2HS3nQ3M5bh3lPH9cTlBXOfXDKkgbWcFC4wrU51bgsryC5WkVSFVVsP1gBQ9bK8i4VsEIjfVk+6ynN3o91rnrialcj9+R9Tj/vp43revxfLeeJSqVZOpUctSsEmu7SnJWVvImrpLQ0kre7axE/WIlLU8rUZGpIlilioDJVZQZVSHpWUVeTBW21VXINlYx+WoVES+rODipGm/fao7EVhPTVM2h89WkPKomdfwGTN039M1cGzjctgHdzg2sGlrDycU1OC2tIfRCDc/ba7jbXYO87EbsB28kds5Gwuo34tGzEaVBtcQY1xLoXkv3qlq0U2vZUVDLl9ZaNN7WUiG1iaPKm1D22kTNlU2ETqpDyqEOm8Q6XuXWoV1Rh+G2OhRO1OEnvZkVYzYzyWQzCnM2UxSymcnpmzlVu5m5kvVYD63Hzq8et+p6hh6sR/VWPZqd9YRKbyFXfwupKVvIq9jSNyNtwVN/K3ohW/k/yH21Zg==</binary>
</binaryDataArray>
<binaryDataArray encodedLength="7244">
<cvParam cvRef="MS" accession="MS:1000574" name="zlib compression"/>
<cvParam cvRef="MS" accession="MS:1000515" name="intensity array" value="" unitCvRef="MS" unitAccession="MS:1000131" unitName="number of counts"/>
<cvParam cvRef="MS" accession="MS:1000521" name="32-bit float"/>
<binary>eNoNl2c4F/4XhqMQGZEoIysrEpoiyfc8R0pJRvFvSNEeSiiVWZJIaFIZEYqSUURERUkaiswQLUlDu19/L851fd6e63POee57nuxZ8hTewU2mQzAmfztr/NcnWJXYjBC/QBhMmkse1R9pZXgJvDa40RHfG2hTNoRdQBz3W4yBvfgInvovBYb+lYJHnw/RKZVCJNTKIr2uFJYhGiSuPpqr4I9p2vq0pESPReqGImSqGRUvWcXzVMTYoFSBj/0Kh/QGPRvzxONYvl+NW4O9EPxiNVQyxrLNwp2IXPwaloXykNj5lw5WeWL8pO0k52vPC2YkwKNVnXfotdCireNw9/kbzBCThqd1Mu4bl9GXITMQkBeFXQ+uo8g8Bz6Fefj25gHQYYbM0BB8PHGGa28/ppPyKrDzLqXg2p/Q0nfCgGopTrXkoCq+C2EzdkFG+DqkmjK4tLQarut+YswaRZ6o8AsaCi70t7sbffJtNLJgMc68ng8zG3n8N1uc1F3NUH1XnYx3RKLFsQC3dIbwyDZLPvKqEQr/grl4dwIKbe5htOpIGGRl4xR6yWRJFpK7f+O6QSxM/f9Rh909clydB+kRG6EgWoa+xH6o3LGD9+gfmLF1OQKt+8m1+aKg/NwlvH2qiPdLq2Eus5Cdwq4h+Vw4d9ZWoO+CG64M9GP5irMI3Luc5ZszsUQ8F1/KqvBN/y89+T6er80dQf2r9fBXqwaqt2rwp+gI9nySQEKDhYCfm6DcQYDEzVk0YV0f/U1/RslR2jzpghSuvVSD7ailFD7BS2DpUUrKndP4jsJr1Dm/IZ2tf5DZORr9VnF0X+E+RQtiEXjLEKkZP6miJwKlJs9I3n8ab072w8IFfqRj+RSTFC7g9bJOvIo0xybfBLY2Vodi1CwMn6jLWsHA31JRnLAewk4ekdjRr4GW01vZ8kQMbHY0QXIgm60aAkikKYAilaeifG8rbG98Qra7DvyGyfC9Tku8LcrFyEkifDC7GYmXWmn8smbsXLMPeR834N7WZFzZWw6JqKtk6tRFE6ZYc6yJDJKdFuLHhwQ6N+s2/pf0SKDUMYmPLlXA6x+mMBcxI9O7q5Dkvgrrf+kKVJMXI3ODESrl9Vly+G9s9+rChZZggeBaOvzuivODbGEYdkvzREMdtt+Wjs3T3fFLvAPdm6zQFyoLR52fAgW11TBRzaYzpb/pp6swcvO76WSjCNv2ROKa1S2KPncQsxRboONjgUC3h+gcdxrXmqQQWSjF1efDKHjqZIrSicCdwsNwELXC/i3ttDY+A2/9w3Cw+yY5fZXgftlPGLJwHJRV/dCeuwzLXlULTjyxgbFBMXLW/aRoOdBWexfB0UvXBfEVhzBz3gsy/NlOEUmNdKxFDPZeD/HstDc29B/BQ0cDPDgzHtE2d7A3Zg5E3K1x6M97iq8xYpttwlzX4Arz633ILVqAu/tqKTHuDXL0NfBVVJ33HHsIBfUqgfC3ExDZbE7d8d8R9F8YnNtVof84iG8Uf4bzJn/aoKrFbs47ubTQiC0zdHDomDjr9F4f3Jh6cl27A+k/LpHDfkke3lCFqrKT6PqmxwOCUJi9f0ubI70FmbcW88r+mcgR20Sjp3ahLUpGsOGFGCcpBSA46fDgv1+EpbA465+QYGXVA5wd1ykoW7mU909fzGue2rHqQCxsNJ8LMlSuwTEpFzoD/0h0kSxqPv2A8KLzGBwCaF+W558a5jh7+QlljVWme2ofWKTYA2U9wZQbmIemyxeo4oIp1heHYrSpHUzXCVPzaHPE/z6IyvQIfDXuR2ltJ92RlSOFf914KRFPsX9O4mm+O+cMUQdrPIRK01ZE6CbhZbE43phMxpOdDug/2kvyQzPwpscWckL9uOJXDM0Ro3B+4B61JfaQbetVfEx7Q9KSm2C3xo31VxVAU3k0xHyMuGehBYfkR+FHmQhPMWPEz27CrdbB/k+rslddBab5PUTMkyDMeXgdGmObSKrBnru+R+O1yWvULBSzSbp/DUPUK3nT6VCB0Vpt3nJiHRZ8ksLxtmFcmvEfpdE0Vs0V4FB4FLZNMuSS9TfJ1uwQP7F6gnvz10PN9xStVjwD2bQsLNhSjnvlmWQ+oM1vWnbzf3nLkFe/CNbXRWCa3I7Gn7msoxYOb2dXkhp2DruunuBYpTZU1m/F3dpRaHtty+3NIpxUJIHT16bziyknkXbOibtmqAuks+RQOFeZot7P5TCBIXLfmLHzncMwOTid7wje0fOGmayUNZ7rFxTR6lgFfuedjdkt4/izryYvn6DODeEZHFC5HXtCJeAgUOX8XfJwt7+PJUdH4FnFc9qQ/ROfPCayW24jDIyF2PtzJtykLGjKnAwcEbuKPjNRTns4kkeEj2SVWgGL3ZbmZ9riuBMhRbcc5SCbq8Xtl3eywYo1nJQ2kp2WHaR6Hw+8s5dj8b3MP2aHQWT+a8ievwqjKjcOfZuGFN/9yBmWAc3DkrilGcpqjrORoG3J7rlfBK3aITD3bUKm7FEku8zGcB8trnWejMK1CRg+OMtOUsFsaJAE4+at5FeWiBT7SHgUXMbGyGQaV5aAv3FjeeVqF4z60oVuSR329yqDVaENjjqZIWbfcfwYcxueFQ3o75NiL40bsDj6DMULWvE07z1ZyphhZmQ1rDS8+HxiER48eI8As2UC394DnOfUAON7m2hPvxq3RbtwVcH/aEXkOF6RnoBDd0PJMzAHJ313cOBsFexat4zX2h7hCZeVOHSrB5ardFCgxjFyP+tFnafm8H9q35ATHYOSKlWWerkXqcHHaETVd1rwRYZrJPXYCl2kcP8mZgm78tTyU+S7gVlecyTHHq5B/K+LqF55g2Lej+Wr+j44fsGBpo3Q4p0JD3BV9QgSlE14l5ISj8yy4IGv+/lWaQS23xi8+Y3NAo2ZB+F6JR2LRtjzt8pWyjD24fqv+hzZW0qTHwhz6ShpTNxpx9usmylE0gSPdesFvY/lWHNRAN9tleMfTRVQd5rLo4UU+FqqLjcoHuWT0cNYbTC/JypmIrOlB0PWFwLhMjx55HRW/5qPF06PSUlKlOutX+HvyUicX5WKGrssKnpxBLNa0yESkUI2m//R9UwzKmj7QSsNtHilVxU+bC6hZQVqfMnlJE/aqcVtqcGsvS8Af39V0/uieDTcVeGixIvoH/4Qp/dtQmjjC3y75M0KxZtp4vUodpy1jjVpFdr3RXDypx4s76xESNgjDHgrc8NzQ25/3IHfqtvwX5oP/Oud2cjkF+5n/qGAhCiyVtrKBkV3oFt1ig0WRXDTn/O4nO+AjlgTKp87lC2kwylbroBqpFbwwulyvOdAKY3yzBAcK2ihpT6/cF4/COE/bGGasgNrx0dAf/sQaBpnw+oU8xrko3HGGNx5Jsv6+sUoiTLCn82XOVbFBXVWiog+PJSoxJBuOjejb30QymdO4w3ngtlSYTSLPbVEs8ghPA44RJtC8rCluAeer4+j3Hc3r7G4T3sclrLhbxN2vlSGo5sNWXTNScyxTYHprDGsZyaNN/V63OO/FrGP1pKk9WE+nqyIZ7dfYUJeC/qimH0VpFmh7jeaNoZDJ/serXL+gPCZyyH1Qsxm54hjHPRcjJ3eroC85miEuI7AKs31nKYogksVx3hB1yqOOqvMYV+W8VP15SgbfQcvLsph9YtHSFirxVu+L2DtMb8wUSuTWiTM+EzsOuDoUZLFPE5J3U8OnWLs/ug1Na3VZJ/DRugqjhE46b3Gt39T+H3+KSg5yvMc55Po6NDnhgPJNOnwXF7R5cg9vxbxBOPRvDxSlOf39SCpWA0D7T8xfeEn3FSQ5w6phTyuwx1+fi+gGrqJvVyl8cXzInZ9/4PW9dYQmtwreGBQjjsLZtHFAWF8qIlEY4kQqmtSkeWnheoTEshs0OHHG0MQ8nk0jt9qpqiwVKSay7OjeRF6hUphcMWIvYbvwcAoJxa5WACReXfoUto4PqyjA/Xnt3HUN4725+/FZNNzvF61GtucTBE/1JMvjgzG6nXhlPFhNeXulWDfeSdxs78Y7pPzEX7Wh+uW2PLOpaP427UG1LQr4c5LazbjAF4cuYot3vvxkh2HcT+uHAdEZ2Os+Sw+kDUL8Qd14OhpzZcXm3GgpgccfKfy8UE2me6ZA+0hkTDPKUAFET9dtxvCYSb8ubYds2pdYb1RgmvndmLK03NYZDyfA28VIMhrJpt/uE37qo7wTre52KQczOsPXIOUZwe/fxaFvpeN2I6zmPd6K5ZNHsZbJi/GFJefgskfrtKTay4cM3cY7+v6iYDjQrwiug2tGhFInWXATJJYEifMmxJruDTAiE0iVkI1z41THypB5LMMG8/u5966cG6w/0KW9gb8JDoZgStlKaf5EMqSfflG5v/YzX04u40Ihs/niVxt34FYt9s83vIlfJJe4kGrPSd22vCv5yORNTWSxH23c/LfCmydEgSj2asp7MIIrFxyCkOczLhwRRdbvVPjKR7dWK02jr9kj8Pj6sl8+10CWxYY86oeVf6bkQRhNX2+eDsOSfc9+MWMGB7vewpbu6zh0L0XQrpeGLs9ErucdvErCXfkH7Nn51QtHhY4hMXf7OBTzr+xY0wmvdsQh0uF5/hU1VEofWyhD+uWcHKWA9+a4sOW4hNYd1UnuOIljqqvpvLCQ0hZQdTybQbfGjofyZsmUuriffwy9SWGqqqR26+v9MVkEktrOrBSdTxX6mRjU9xBmJZNhPrhOlpUX4vTFrFc5laCxsB9ZGtTBvfCerbtG0D8bUkWOb0CNjvVuCtRj8X3aHJAcy16rBy5ZuIpfA3V5jXr9Hjat6XoXSvGWJ+DoUXNoOPiFBrwCbrTL8Crcp7guWo+8k8bQPaGGXvEbeSnTuZcmVfO4cdUueG+DXemFsP4iwaPvbuEDZtfUaveMj4nfwkF1edQOMuJy/WsOceoHuoHu5H3xgcnvjty0EOwjkcY3RpIx3pPX+zYkyawEm7F9iHfB7mtAkeUX0K31wXnogbwRqyJrjrGcL9YBK9PD2SFG2UUuGsWR1s68tbX9Uhsz0TtyEq0ycSi8J4zH0oPwnvfE4O+fJYXuYxhbV9n3rFWls3ahsPe6jZ5Lv1HZWVBKG70hlq3EItmPYa9XBns+t+SXW0+LL8nIFZxLsTGiuDo7jR82BTKKYM+Unhej1P8eqG6TpTtZhymVTpjeciIWJwUk2bXd0cxMCMO486/xiULcV6w/ywrHu7E3NmTuPFQP+LflICXLkWz3ilSGFvEBSHPYBA9hV1vqeD945uCOoccshNXYNe6/WiaJsSrrpijqGQtinw+w+XIdZr3/JTAatDti8bl4FXVGPx6EUELKxexyMxb0NqehCC3H2ThKsO9Eto8Ymk/Cr2+QGxmDMxGTMD90u28TLBWkFGpy12h4ohP38/9P8owcOwfpsoM5vXSEGra7cS6nvp80nQ3DF2EuVl5Dgt/v4bPAdOgNch8u880oM7cjhPfzmaz/6lxddoHgXpOKNJGiqKO1rBRfhEf2WtJvX7+MIppxK+oXNwW9oDBYRkuGH4aZ3trqETWEhMKwrlSfDa3p+lxyzZdeAXuY41mXzjnB7GLy0yUxMsM3kJhtgjYyaGn9Xj+INtERa/BnuiNMHYSojV+cpw7Th69z4QH81iVtynKIEbbmSujd3P/4yf42PAHSl9LWSh8LosOePD5SfXomKXEAxPvUlhsj6B44js4TZLFf2OVuMtciNP1a2Dn+xwNrfPQ392HabbJ9D3WFdqLX5JoTgJEd3mxq8xs7KsNQn2EDdOBduS5pGJzx1DecpPQ++gqvZhWSLGh9dQRewzJXpsg3GLO5awDj05NeH0ZB80HvzE+uAviJrqY7ynOusuTBt/LUGXYQaLqlrTMbylWvLpLY48Ls8k2F1Yv64TbA2XEmsix7fAcJErI87Orj+nX2zYMkxzcyf6p2B8zh61PfYbE7LH86mwNxCsC+N1ppUH3SEZ5rjr9+phFyh1nSCtFghePTKe5xtewz/kWLs49gNLzHRQTEoWOvxP4q+0ZKm4OJvuYGDLJCOK8/Q40QWU5/tdyHGcbjmC3YhmGy4yn6WlGvFYrFWv2naOLJZ7waIzADccwTA8UwF+wn6b43BZkXp4Bs0G+MzZKx5AV/YMuV4uN+dfQdjYf8+f7csqUahKVl+PgJC0oD5bgzHmM/BVOVoXrsKXpGe3+EoNnkyex1OzHMJuVQFf/xQnckzcixXAPpCYMQZ9EAXwvK9HwJjkO0BNmnSgt/PYvo+b0DtIe/QaJrVmQT1WA5RwZrmtbiMORXwWpP5RZttMJqd6K+LrsCGrHS8LaVIbrlWX5UkEkDNvSke7mz2bW5njx4z3O1Gpy1+8w5Lqu5Qcvr5Gs0Ghef/IRuTeMQ/QYR2TPl0SuiDCsoz6SoPGioCYzk6Zpt9KRO7fxcLkwwqZHIkkoW1DSdRYus4B3c12wy2AzHhoH47zGfXo2fjw1fpVCq/VjUokWQc1kETTQWDQ57KehFWWCyhI7aqg2gf3Vodj0W5HPfR/DBo476cKVIVD4uxoHzOKgIHUcPSoz8O/mYhYKS2Gf6WmU62RNge8+UnqgKMSEYgXST/rJQGQdpcfq8UyxcvRdjYDeHBmo/zHlQGUJpF/4BP8tnvgjZ0pE6pAU1NGVwkQ6Xt6Jdh4P4eczOOVPEOWfiUCgoQ3uWBrQBsVgGu69Hm+XvETj1+MYN0WG45PjSM1lG+2qiMHlyPEws5DB/K27YVI1iUZeV8NC72n89a0zBMMrqO73UlKcmgr/XjWM8SkS2EtI0Jg55+nuiRPkuDINEx9dQG7mdSq/mYLxIxTxVMKYprYr8TCJB5QXPYFibX8g/ZI4zt/xooKqUZBc40uynyLw6ZEulpQn05O1l+jKo280c7IKT3vmje/zysjno63gwGkdDP3yjXpC/BEU95fGubuTeUoptkRYYYq+O8LfxqM4JR7dY6fC0c4fue8syOFnCAJ7HqHA7CLqF5TBRToDNjtmwKb4pcDbS4rEgt9Qx00R5K9ZjfGN3rTvcx7cJ+WheK4118RK8r1B53iWNugsNWfoy3F7apjRjd7DN/H0IlDstgGPRlmi2/gLmWeLcUCbGk5qetP3yZqcvU0RdtqlqJreSxUVF2lpvQDRZzQgF14m2NO+gyxCHPD+9SGaGGIMnRUrMf1CPSWfKcEraXWcO2gB70pFxNn+DwWdV3F6Qgzp1ghhYeEkDLs36NlCWQhbXkN/bg6gW1mFly8U4iuRz2n95D/4PzkWGk8=</binary>
</binaryDataArray>
</binaryDataArrayList>
</spectrum>
<spectrum index="34" id="scan=35" defaultArrayLength="38">
<cvParam cvRef="MS" accession="MS:1000130" name="positive scan"/>
<cvParam cvRef="MS" accession="MS:1000580" name="MSn spectrum"/>
<cvParam cvRef="MS" accession="MS:1000127" name="centroid spectrum"/>
<cvParam cvRef="MS" accession="MS:1000285" name="total ion current" value="33280.09253311"/>
<cvParam cvRef="MS" accession="MS:1000504" name="base peak m/z" value="509.04211426" unitCvRef="MS" unitAccession="MS:1000040" unitName="m/z"/>
<cvParam cvRef="MS" accession="MS:1000505" name="base peak intensity" value="3687.16870117" unitCvRef="MS" unitAccession="MS:1000131" unitName="number of counts"/>
<cvParam cvRef="MS" accession="MS:1000511" name="ms level" value="2"/>
<cvParam cvRef="MS" accession="MS:1000527" name="highest observed m/z" value="1033.83227539" unitCvRef="MS" unitAccession="MS:1000040" unitName="m/z"/>
<cvParam cvRef="MS" accession="MS:1000528" name="lowest observed m/z" value="362.15158081" unitCvRef="MS" unitAccession="MS:1000040" unitName="m/z"/>
<scanList count="1">
<cvParam cvRef="MS" accession="MS:1000795" name="no combination"/>
<scan instrumentConfigurationRef="instrument">
<cvParam cvRef="MS" accession="MS:1000016" name="scan start time" value="0.5528" unitCvRef="UO" unitAccession="UO:0000031" unitName="minute"/>
</scan>
</scanList>
<precursorList count="1">
<precursor spectrumRef="scan=34">
<selectedIonList count="1">
<selectedIon>
<cvParam cvRef="MS" accession="MS:1000744" name="selected ion m/z" value="604.019" unitCvRef="MS" unitAccession="MS:1000040" unitName="m/z"/>
<cvParam cvRef="MS" accession="MS:1001141" name="intensity of precursor ion" value="30351.892578125"/>
</selectedIon>
</selectedIonList>
<activation>
<cvParam cvRef="MS" accession="MS:1000433" name="low-energy collision-induced dissociation"/>
</activation>
</precursor>
</precursorList>
<binaryDataArrayList count="2">
<binaryDataArray encodedLength="220">
<cvParam cvRef="MS" accession="MS:1000574" name="zlib compression"/>
<cvParam cvRef="MS" accession="MS:1000514" name="m/z array" value="" unitCvRef="MS" unitAccession="MS:1000040" unitName="m/z"/>
<cvParam cvRef="MS" accession="MS:1000521" name="32-bit float"/>
<binary>eNoBmABn/2cTtUNH68VDar/cQzdr4EPjA+NDmN/kQ7lr6kPU2vdDKz/8Q2SF/kNCCABErxsARJ57AETOugREvNoEROsgBURxbwVEKlMHRCuPC0QzQw5EM7MORNTTD0Q9whFEmzcSRKdOEkTItRJEec0SRK8gFEQ47BZE6UYXRHpjGES8GxpE4IQcROW5HkTQXShEOOxGRPJjW0SiOoFEKzY80g==</binary>
</binaryDataArray>
<binaryDataArray encodedLength="220">
<cvParam cvRef="MS" accession="MS:1000574" name="zlib compression"/>
<cvParam cvRef="MS" accession="MS:1000515" name="intensity array" value="" unitCvRef="MS" unitAccession="MS:1000131" unitName="number of counts"/>
<cvParam cvRef="MS" accession="MS:1000521" name="32-bit float"/>
<binary>eNoBmABn/59elUOOWpRE5YgeRLalkkQykHJEw5VFRA/HC0V/dupEdRIGRLNyZkUftRBFhztpRPUStETivF5EGcgdQ8vPxEPyUAhENyNwRFcEN0SzUQhFy2c0QpJGlkMgtpVD4VvMRA3By0Nmh85EaW+HQwlp6kOa2xtD1X2kRNLppUOi/utDcEBtQ2YnoEMvWORDVQe7QkStF0Rsr4dDSjtBSg==</binary>
</binaryDataArray>
</binaryDataArrayList>
</spectrum>
<spectrum index="35" id="scan=36" defaultArrayLength="18">
<cvParam cvRef="MS" accession="MS:1000130" name="positive scan"/>
<cvParam cvRef="MS" accession="MS:1000580" name="MSn spectrum"/>
<cvParam cvRef="MS" accession="MS:1000127" name="centroid spectrum"/>
<cvParam cvRef="MS" accession="MS:1000285" name="total ion current" value="13311.36630249"/>
<cvParam cvRef="MS" accession="MS:1000504" name="base peak m/z" value="791.44104004" unitCvRef="MS" unitAccession="MS:1000040" unitName="m/z"/>
<cvParam cvRef="MS" accession="MS:1000505" name="base peak intensity" value="2042.65795898" unitCvRef="MS" unitAccession="MS:1000131" unitName="number of counts"/>
<cvParam cvRef="MS" accession="MS:1000511" name="ms level" value="2"/>
<cvParam cvRef="MS" accession="MS:1000527" name="highest observed m/z" value="1581.32897949" unitCvRef="MS" unitAccession="MS:1000040" unitName="m/z"/>
<cvParam cvRef="MS" accession="MS:1000528" name="lowest observed m/z" value="725.25610352" unitCvRef="MS" unitAccession="MS:1000040" unitName="m/z"/>
<scanList count="1">
<cvParam cvRef="MS" accession="MS:1000795" name="no combination"/>
<scan instrumentConfigurationRef="instrument">
<cvParam cvRef="MS" accession="MS:1000016" name="scan start time" value="0.568116" unitCvRef="UO" unitAccession="UO:0000031" unitName="minute"/>
</scan>
</scanList>
<precursorList count="1">
<precursor spectrumRef="scan=34">
<selectedIonList count="1">
<selectedIon>
<cvParam cvRef="MS" accession="MS:1000744" name="selected ion m/z" value="896.96" unitCvRef="MS" unitAccession="MS:1000040" unitName="m/z"/>
<cvParam cvRef="MS" accession="MS:1001141" name="intensity of precursor ion" value="30751.59375"/>
</selectedIon>
</selectedIonList>
<activation>
<cvParam cvRef="MS" accession="MS:1000433" name="low-energy collision-induced dissociation"/>
</activation>
</precursor>
</precursorList>
<binaryDataArrayList count="2">
<binaryDataArray encodedLength="112">
<cvParam cvRef="MS" accession="MS:1000574" name="zlib compression"/>
<cvParam cvRef="MS" accession="MS:1000514" name="m/z array" value="" unitCvRef="MS" unitAccession="MS:1000040" unitName="m/z"/>
<cvParam cvRef="MS" accession="MS:1000521" name="32-bit float"/>
<binary>eNoBSAC3/2RQNUSwtUJE2fVERPNsRUQ63EVElGlGRPx2SUTnuUlEQEdKRK9uUkQik1JEcaxURO8rVkQ+q1ZEsTZbRI5sW0T5S11Eh6rFRHI3HuY=</binary>
</binaryDataArray>
<binaryDataArray encodedLength="112">
<cvParam cvRef="MS" accession="MS:1000574" name="zlib compression"/>
<cvParam cvRef="MS" accession="MS:1000515" name="intensity array" value="" unitCvRef="MS" unitAccession="MS:1000131" unitName="number of counts"/>
<cvParam cvRef="MS" accession="MS:1000521" name="32-bit float"/>
<binary>eNoBSAC3/4BBlkRMa7JEIIUXRH6FuEMOVf9EJeBORHXDqEQilThE7MjRQzY8PkM3KT9DSge1Qw4U0EJKjGVESyd2RHyxhESc6dRD1AK2QhDMHP8=</binary>
</binaryDataArray>
</binaryDataArrayList>
</spectrum>
<spectrum index="36" id="scan=37" defaultArrayLength="1479">
<cvParam cvRef="MS" accession="MS:1000130" name="positive scan"/>
<cvParam cvRef="MS" accession="MS:1000579" name="MS1 spectrum"/>
<cvParam cvRef="MS" accession="MS:1000127" name="centroid spectrum"/>
<cvParam cvRef="MS" accession="MS:1000285" name="total ion current" value="8546164.01181793"/>
<cvParam cvRef="MS" accession="MS:1000504" name="base peak m/z" value="419.08795166" unitCvRef="MS" unitAccession="MS:1000040" unitName="m/z"/>
<cvParam cvRef="MS" accession="MS:1000505" name="base peak intensity" value="31830.93359375" unitCvRef="MS" unitAccession="MS:1000131" unitName="number of counts"/>
<cvParam cvRef="MS" accession="MS:1000511" name="ms level" value="1"/>
<cvParam cvRef="MS" accession="MS:1000527" name="highest observed m/z" value="1295.32495117" unitCvRef="MS" unitAccession="MS:1000040" unitName="m/z"/>
<cvParam cvRef="MS" accession="MS:1000528" name="lowest observed m/z" value="400.88812256" unitCvRef="MS" unitAccession="MS:1000040" unitName="m/z"/>
<scanList count="1">
<cvParam cvRef="MS" accession="MS:1000795" name="no combination"/>
<scan instrumentConfigurationRef="instrument">
<cvParam cvRef="MS" accession="MS:1000016" name="scan start time" value="0.583417" unitCvRef="UO" unitAccession="UO:0000031" unitName="minute"/>
</scan>
</scanList>
<binaryDataArrayList count="2">
<binaryDataArray encodedLength="6876">
<cvParam cvRef="MS" accession="MS:1000574" name="zlib compression"/>
<cvParam cvRef="MS" accession="MS:1000514" name="m/z array" value="" unitCvRef="MS" unitAccession="MS:1000040" unitName="m/z"/>
<cvParam cvRef="MS" accession="MS:1000521" name="32-bit float"/>
<binary>eNoNlnlUCNgXxytRKW1Iki1ZQqtU2qT3kUp7SqIklVSiXYtK+17aVKjGGNswg7H9MMY+9kkI2ZI0hOxNCL/++J7Pve/7zj3vnXPPe/e3qIvCZdQlkRxySRz6eElcjLgs1G9fFu8GXBGGM66I+/FXhMPuK6LnxxXRnn5VmGheE8Odr4mc9ddE4Ylr4tWPa6Il5rpIqLwu5j26Lj5Z/yMskv8RLd/+ERkjmkSBdZNwj2oSt7Y2CTnVG8K28Ib4df8NISfTLBS8msWltGZh9nOzCPzQLJb43hTHCm+Kv/bcFNZv+rnslsjNuCXM990S397eEpb5t0Xum9visGGLWJTTIp69axGjuSN2l9wRjz7dEdpWd0WY911hsuqemFJ5T8TfuieiJ7UKW9dWYZ/VKs4Ovi/+Kbsvth+/Lz58uC/cnR4IidwHIujjA9Ex/qH4kP9QeCo+Epkmj0R+5iPR9u2RmOX5WHideizkZdrE8TFtoi6hTWh2tonttk/E3egn4tcjT4Tupyci1qhdLM1vF36t7SL9+FMx69NTUT2uQ2indIjucx3Cs7tDdCU9E607n4mfNDuFe2qncKrpFF69ncJC/V/REv6vMDB5LobHPxePvz0XSUkvRO7ZF+L6hxdCzahLnDjeJVzfdomhzi9FW8JL8b3upUhufyn6hrwSa91fCZOiV+L15VdC3+y12Jz8Wpjtey0idbrFhZRucf/PbmFp/UY0R7wRz3e9EV0/3oiEpW+FXdlbcefuW2Hy6q0oMnonQgPeiW1n34lRfe/EhsnvxZ0l78WKrPdi0LP3In7RB7Hh0AfR3PRBeCt8FLUTPgrX5x+FttYnUez1SbgVfBKnTn0SP/d8Erem9Yg9q3pE1MEe0dHVI5wC/hNyj/8TDZq9om5Br9As6hV7bvcK+nrF96jPomTTZ7H39GdxRfGLmOvxRazI+SLqZL+Kz0ZfRXjSV9H79KuYotgnukz7ROeyPrH5rz7xvxd9QnXiNzE98ps4eOibCM/4LqR3fBcnXn0X31R+iHOZP/opwTU9CfY7SBCVJMG8UgkM6yVwPSfBjjcS7JGRxG20JLaGktzJlWTYIUnSrkqy6aUkR6WlkJsqhaSjFD3hUoRmS+F5RIr5Z6SY0d0vvQHMsxuA2cIBuCYPYGDVAAYcGUDFhQGceDGAw7LSeE+VJshMmqhIaSxTpcmtkeaB5ECUjAYyYP5AakIGYp0xkIKfB1JyZCAO7wdyadggtE0GcbtmEAbHBtFwcRBOXwahqiDDHksZKlfIMKpOhpPN/Xomw3NzWd64yTK7TJbO/8nyvEUWy6+y7FOXQ3amHNfmyzEvWI4jxXLEnJZDas5ghiYMRrZgMDpbB1N3bjBnXgzmZ2l5ZDTk6TCXp9JTnrgIeXKy5DmwSZ4PV+U52tnvfZfnvZoC7TMVUHNUYM1hBSLPKrDjgQJ7xg3hovkQev2GoBw/hDFHhrD+yhBsOoeQr6TIg5mKKC1WRDJSkZhjioy+rciSz4pcM1Bim48SOxKUOF6hxOWdShSeVcL+mRK1UspITlSmd64yexYrE5uhzP5qZQacUWbHcBW2WakQ66JCeYwKedkqbKpVQeqICqpXVIh+oIKJnio1v6qidkmVbqWhfJwyFDvzoZwLG8rx3KFU1/fz2FBUbwzlbM9QdsoOQ0p/GJ98htFZNIzuP4YhcW4Y19qGES4znFKt4eTOGk5v3HC0jw/nLwk1VpmrcTxIje3FaozdqobtBTVM1EYwf9YIVBNGML1qBHF/jqBvuDrnDdQZP0+drmh13uSq43e7n73qlBuNZK7DSLZFjMQpbSS3Lo2k6tNI9hlrYOOlQck+DeRbNBinNIoC21E4xo3iTOkobHeN4ln7KOKGajJOT5PAJZqcT9ZEa6cml+5oEvFNk3ad0UgvHM3FpNFYHhpN5e3RdHaP5qHKGPwNxrA7ZgzVRWMYfm4Mt9vH0KwwFomJYxlpMZZx88fiETuWxNKxjNrRr3Nj+bV7LHd/jOXjqHFozBzHzchxKBwZR9PdcexTGM8t8/EoOI/nc+J4tDaM58DZ8YzvGI/0EC0CzbSwDtciq1SLlJ1aNJzWoqtDixPftDhiPYG9AROoTZrArk0T+OXwBP67MIHGjgks/j6BtaO0CbLS5vAibSTWaHO0SpvL+7UZ06JN3RNtLvVp8++YiZyxnYjt0onY5ExEb+9EPh6ZiF3rRBJ7J3JKcRLrtSdR7jwJnYBJiORJjCqbxKDzk7j+3yQOm0xmc9Bk3P43GZsXkzGQnsLtqVOYMncKXZlTOFgzhY59UwhpnYKRnA6qxjr4O+rQE6hDQooOXzbqsPGMDlHPdND4qsPPplNRXjQVx5KpFO2YismNqdR/nsp3vWl8dZqGYuQ0jmVPI3fLNKY2T6P87TR+U53e/x5N5+Xy6cgmTGdd1XSuHphO4OXpqD2ezkh5XSp1dLlvq4u6ry6XUnWx/kuXE+26GPTpMlhPj7Wz9Ri6Uo+W0v54px5Sp/Uwfq6HxgB93Kfo826JPk/D9ZmWo8+XbfqEPdQn/o0+TkMMyLAwoCvAgN0JBvhtNqBplwGbvhvgOcoQphpi7WpIaIkhAXv7878NETcM+f7WkAHDjVjpbMThZCMkiow4d8wIoxtGmL0xYrDcDOz9Z3A4cQbdWTNYfmYG2hLGXJxuzHVXY4rCjOnZacy2VmP0NGbSoj8TT5uZtPnNxHz1TIpyZ6K1YybtV2bS2j6TDyomRMwwYZ2DCRdCTdjeYELdIRMGqZpy1MgUN1dTOkNNcVxnivQZUy42mfLgrSmTv5tio27GdlczuiPNsN1iRtgBM3wumnGrz4y/x81CxmoW9d6zyMqahfSmWfy7dxYSUuZctjPHOc6cExvMad5mzrPT5lQ/Nif7gzlvJC3os7ag3cOCg+kWhBVasPKMBRmdFmz7asGg0ZZomlmi7WHJ1EJLUvdbcuGFJXywRG6IFe3TrZD0sMJilRV1BVY8bbBC9Q8rFjy0YpKyNY3a1txyseZMkDVtDdboHbTGu8ka00/WXJ00G0fr2ZSFz6Y8bzabT8zG4PpsUqRsyNG1YaqbDfd8bViSbYNVvQ19+2xQO2dD60sb9v6wIWnCHE5Om8Ne/zlERM1BoWEOSQfn0PhkDj7atrRb2jJmpS2eyba8q7Dl0e+2ZJy25e9/bRkoIbBWFhzVE+RaCrr9BalrBXMLBOrHBIdHQK4+hNtA7CI4kwCu5VD0O0TeA5e3oD14Lr5j5xJiPZeUpXNpLOvPd85F+eVcTGXtiNa1Q9rVjrZgO1xS7VCos+PVPjvyLtlx4ZkduyXmsXn0PCSM53HJoZ9R89hXMI8TW+bx7cA8kl7Mo+/7PM5o2TPGwp4rwfbcr7fH/rA93LCn+ZM9W4Y4cGGCAxHGDjR5OaAY44BGgQOftzmg8KcDw5468GCgI+a6jtR6OTI1ypHnVY6sPuVISJsjWorzeTB5Psq28xnnNx+55H5WzKf+1/lUXppPyOf5HB3uhLWTEx5JTvyocOLqHie233TC8pkT6fLOfDRxxt7NmampztjsdEbtiDM7rzvj2u3MOSUX1k52IdHOhT1BLtxb0898F4IuuHDuPxcuq7oydLQrscauSNi54hfoSkKJK4q3XFHpccVD1Y02Uzeag93YWu1G9J9uNDW7MU7KnVva7lhauZPi645PsTvpDe54HHHH7aY7296588tgDySMPGjy8aC8yoO8ox743fHg7CcPhKwnIRaepIV44pvkiXeRJxcOeuJx3pPKl55ETF9A5dwF2KxYwPnEBfy2YQF6vy8g5vEC6r8toGiYF5OsvRi00AupCC8ic7wwP+fFkbtenJX2ZrepN2aO3oSt9OZ9ojdvN3nz7wFvDJu8OfBfv6eykJyZC9EOX8jr8oX471xIyYmFuLUuROrTQgJVfJip74OGjw/uIT6MSfOhu8aHq8d9+K3VB8luH34dt4g240U4uS4iK2QRGjmLUN26iOTLizjVuogeaV8UdH2xdPelb5Uv6Vm+FNT5MvqeLz2Si7EfvxgD68VI+fWzcDHPdy2m/MViGLAE33FLULBYwvvkJTTWLKHkryXotS4h4tUS4kf4sWO2H0+D/bif5kdRhR9/HfVj5A0/JN/5YSPvT90Yf9ys/LGJ82fNAX9U7/qz5ak/4rM/7S5LOR2zlIslS9m1cylb/1yKy9elaEoF8GZSAJH+/VoRQEBuAFa/BFBzI4Bhn/s5fBmBBstoyV2G3tZlrLqyjOevl9FqEcgvIYFUpgTyaEsg0w4H8tOdQNpfBSIxaDke05YT67SckITltBYs5+D25ZSfW07WneUse76c61+Wo6cVxI/5QeT5B2EZG8T8kiBO/RHEhZYgFL8HYTY1mDmzglkbGoxPfjDh9cH0HA5G+XIwvz8Jhp5gpo0MoUg3hMPLQniVG0LgthDq9oUQdS8EnXchaGitoFRnBWf8VvBX6go661fw5vwKZL6t4KNSKC+nhfLMOpTegFDck0Jx+ikUu/2h/WcNRactFJvPoWgZrqTeZSVG61eyOH8lXttWEvXnSrruraTl20pUhoZh4h/GjfQw1GvDuPtnGGHtYSz4Gkb58HD+DAqn45dwfI+Gs+ZeOKGfw/k2NIKJhhHMt4jgrWcEOtER/TNMBFlnI5B6EkGZ7Cq2zFzFeVaxNXEV9dtXYXZvFZ5vVhEwKJIujUjkrCL54RnJ7lWRTG2I5OOeSIIvRHLjXiQL3/f7MqtRMl7d34ur+T1yNYMKVvPLrtU4nVuN/dPVJP+3Go1xa/hddw1tEWvYU72GfdvX8OzqGhTvruH4wCiataO4OCcKiYVRDF8ThVpBFNF/RDHoWhR7n0UhRkQTYBiN7qJoDiZFU1YQjez2aDxuRSPZFc2WYTEcnxXD9ugYGn6OYcupGIzbYnAYEEvu0Fj89GPpC46le38sHrdjMXkfyzXJOJQc4yhfEMfD3DjqGuKYcjKO+ttxLO6L45paPLb68aTExxNXH0/aH/Fs64gnXCqBCOsEdjgkoBqQgM+2BExPJyD5OIEjnxKQ117LC6e1LAtay8W1a3lXt5ZnB9aS9mRt/7+QiLVmIiv1E8nLSeTHjkS6jiei157IRtkkKvSSWGKfhMSyfiUmMXdTEtn7k/C5loTXiySaZJLJmJjMcsdkfEKTKctN5kNdMod3J2NxJpnXw1JwHZ1Cl08Kbhkp/FeVQsHBFOK6U9j7OQUZw3Xor1lHc8E61lavo+fKOtp71sHgVFo0U1ntkIpXUiqTilNJOZJK9tVUbnSn8vewNKJN0kj0TKMhNo31FWkU/paGy/k0Jsums3tyOo8M0vl7bjrHXNJ57ZvOroh07q7rZ3k6AXXpqO9IZ9HJdB6cT+fok3Sknqdz8Hs6H+XWs019PZsN1lMf3B/XrKfp4Hp8L63H5Ol6LCQy+Fc5A7cZGaSaZ2AzL4PpLhlcCcsgOi6D1XUZSJ/IwLItA/ExgwNymQSoZXJoQibvp2VSbJ+JpWcmFTGZeKdmcrsqk91bM8k6mUnzhUxsbmbS+TKTxm+ZqEplEaichd3oLLYaZlE/K4vOxVk4rchCJyML7aosyrZmseBAFtevZxF0N4tJr7O4+TGLgZLZqChlUz8xm5N62Swlm0uR2bRHZ3M5NZu82mwG/5LNrYPZGJ3MJvFGNpO6sjktkUOsQQ69jjl4eOQQ7ZeDXWwOGhk5ZNXnkHEwhzGXcqi+mYPzmxzMv+WgpJLLqTG59LnmYuKXy6CYXK5m5NJblMu2hlxSd+XS+U8ujS/7/SF5ZIzMY6B+HvJmeSjG59Gbk0dWYx7q+/PwOJeHQ2se0U/yGN6ZR/rHPBTk8tk+Mp8Q8lkSm496Xj4SNfko/JLPstP5BNzOR7W9f+1LPpJjC7A1KyA+voCn6wp4kF/A4foCzu8pIOJYAa4tBRxqK6Dpdf+evgLq1AqZMrGQufMKObmwkI6wQh6lFqK2oZB3WwqZdaGQSfcKie4oJOJLIUkyRegrFxFkUITi7CLiXYoIXFfEyeIiTu0uwuJ4EUcvFtHZWcTiL0XojixmyuRicmyLafUqxjG4GL11xfxWVkxLfTGJl4qxeViMbncxPxRKUNYowcC4hL9sSzi7vASFmJL+PinBZ08JNRdLCB9WytZppRyzKKXNpbS/VinXckqZU1vaf8dSLA+UYnu2lO5bpezsLKVQsoySEWVIaZUx3bCMotllPAorI6C0jBn7y+g4W4bi1TKuPyvjfx/KWCy9AenJGyiYtQFb+w1MXraBR+kbeFi7gd8PbODLrQ2caNvAe41yThmXo+5czvnl5URuLyfpWDlPHpTTO6QC71EVLDWooNmygp3eFVzOrKB7awUaeyt4eLQC064KknsrqB5cSaJaJZFGlRS6VtLnUYnR0kr8oyppSqmkuLqSjp8rmbe3kprrleQ8rqSkp5KwkVVkT6yia24VSV5VtCyrQi+litqGKtyvVlF1twpN+Wo+G1fTM7+au37VREdUU5lWjfo/1SC/kb5RG4m12chi741Uh27kt/iNPCjdSOjOjRw62e/d3cjb7o24TK5B1b2G39bUcGBPDav7alCRq+WcYS0yc2qx86rFvayWt421BJ2qJftiLSWttaQ8q8X6cy2h9nUEOddR5l/HtpQ6knLqGFlRx5rTdcy4Wkfv3Tre9tbRIb2Jv002IWO/qX9W2oTpik001W+ic/8mIv7uj2duxtd2M60xmxmevZk19ZtR372Ztv9tJlV6Cyc0t9CovwXV8C04524hfc8WFj7eQv6gen6eXo+CWT3DyusZ8Lke49ENSExpIGt5AyPSGjD4u4Hmtw0cU2vk6rhGXKwaObm0EfPwRlIyGnl/pZHWj42U2f1ElP9PWKf9REjXT/wfryyajQ==</binary>
</binaryDataArray>
<binaryDataArray encodedLength="7144">
<cvParam cvRef="MS" accession="MS:1000574" name="zlib compression"/>
<cvParam cvRef="MS" accession="MS:1000515" name="intensity array" value="" unitCvRef="MS" unitAccession="MS:1000131" unitName="number of counts"/>
<cvParam cvRef="MS" accession="MS:1000521" name="32-bit float"/>
<binary>eNoNl2cgFwwXxc0QUmaUiFBJqIyEevzvuSgqEuWhIauUIuWVBjKqJxVFZomMFEKFQlRKkoZIS0NS2kPR0Ovb/XQ/3HvOPb9rWT8DFncvC/4R9aGihbKc8qgS91IKob7TBGsfd9P3m2osE+3CHp0qHJyuAM3NBTQ3toYelMZB5+o5qhxVDbNcOT41PQ8hxikYX12Hsqwc1Gcv5shvx5HbIcelL/5gXlMjdXSrc2dRP9dZ2uHbXxuuKNhM50u2kE9eA7nceiGYciGJdMVr0RIshttJvXSk+RM0pK6SxSNjcttTTfcFZaQOR4yUM8V4WW0WdjsucIUaJOYtp/Kua7guGguHg+comz9B+NkZ2Nl4QuvXEu6gFmQ9zcSsSypsYQ6WU+ugzYUn4bonCaKrNGDtLWBzeQM+1yPOI5wN+JKaD/YkVAiaCyfygx/arNnsgpI5o/j2ld90+XQCGjZk4d6pTByzS8S4ulCWTDXg6uBg7Lbehvj2A6iUv071x+z5rdJngcyT96gqMmHt6SEwadsBxdvDUH9FDIrR0fjbdITsVFawxlYr0h+ZDF8Nd7I12gJtITN++PUaWvbrQ6zrAHKT9cjkVik1xbpBdWs+FH65w3TqTnLOFcLNme2UXdeBg12D5PbEk57eU0BYizofWmYIeYlztGa3Oc2K7CPtG7Kk+jiP5J/dwNQGQ1QaCfHktEOwL2lDds1qClbvowIahT7XejSleMFQzJhWjp7Bc5cWI4g0OLJVG3Em/th6Yyd9mDSew2In0Iu1Ufhs5Yc8pROQvnQEEvs1Wdp7FQ62qaD+nAd/0AtG5hY1+K0Px8PgAzAcm08mR4OpOi2YYp3NcfrPbrp0uIKNr4sgK3YETSAd9vEpQGGsJEId/LEiwoBMbK356tM1rD84FR7vL9HHrFl0t3U577sbDzezLiq7cZhOnQ5BdN8//D7OC6Hxbcg6KwbdmRepqSQb6Z7umHL1LNqlq/BwUBgSlVMp3W88i76/CdmLfyB0+RXeu2ij13dIp037YZgWTZVluYiTbYNrvTcP792JP+oXYDBSA2o932AVdZFuG5cKxLcXoGnLbdwszUFS72h2LdiA6Co/Prv6BLJuitArrVqqDtbltoX/0Aizn5gvqw2v2bqQrjknOL5ElrZue4YjQZ6ktCsNDjm6tPaZBKZW6LHNP/nUVCcPVyE3zL6WhOIFUtQT2YbXttEkoxJJ9ySzUHlnGyT5MpVPTaG6ZjMYa2vhdFA0XTCU4ZuD+yH8U5u7x56EdO8iGD5hKH1SgW1dEWX5+6LyYQQa886QedhCeuP9kBJvV6FvzThWzRPGRFMjNC7V4oElJ3FE7zrGGopDWmsyDvUM58pl0qjXX4bykt+C4oQ/EIveDPOKb1hvUAIcvoDOGcGks6OL1I7HY2xnDUld70WuoiebFJzAESUrPr1JmBOi5nC2+AMo/dyHOw5jYe/ohpdBZRAa8ka+YgeanipyivQcwYY5+3HVQxIXJBKo4JAlwvQnYIqrN81eP5lDI//FBRbh0ENXBLZH0vBy/jokdDxEzzZLmC23wvkrY/jFtuHYvG4mpXwvw/gBPQhPOw2nA/LQib2I1rPKmKU1kfjJcZr8aTj0DTRhmVoL//YtcEgLwWq33XDkBNh93oAtnhuxyStToHv5q+CdqD1+lh/Dj1eyPHbwDDobqjBh2yUUuncjUvYAdq9eAw3l2ZiSr8Jm/BjZM8/AUWY71lba01nBMqakBE6ZNYuHLRqPtsOFsK1Ih2mhCUckz2ZF6ZuobtSF3+q5bCs/jN3r4kDH4vG/AzLkEtqDQSrBHdUOPNjhy+bjCMtOG+GS6g/oy2typdUY9t5dinFKCvxPSwq3z63B/pM/MNqpEkbBL+E75SpunboAo+XXMDi5E/tOCHPY61B8z/stePAxEe41EqRoPOTF0x5cc7ybRky0Zt88aSySvU0LfLPpjPAbLs9rxM6bXpzmkAzLnDTuOFqGLc0tkGm0YrucCLiodMPUfS9MAqVZbuVwbi2ejOZXGrDIX0we19RwMncLrormI/iyN2TsmnFuxQiW97FglV8LkFBWPKSpj7RRSIaNbmVyUNo1dil7TL0TbdG/6ChVN7bRhottSDYtRo1YJxL/qvH77fU2q8sn8bRririjdApFurcE+vqnUXRrOFYIybL8LmfuTa9CdaIQZzQlk7VsFeRUxnJ4bSLezJSgY/VJ3F3VijVWARDROYvTsyM4xmoKB8rtRPq+4dijIYn/hTfhlVISaSst4BjRoYz5U4ri6YrcZhyHdeJfMTozGe+sRflASwTe78uD37wOqLUF4fspFT4v14LxNQ+ICzNpWOZw/r7LEQPXNnLb5qH7OMOGk0dl4rfvelZIWILZTpHks6ETmjkWLFkeiZgT58muei8yXSVZ8rA/zetqRe3ht/RWzgnVJY0C6Q+PaLdePCaFG6NFUwSTyhXZ7b0rfzXfwjvl13FggRUHhkSg1/MM1mbdR8b6D4LoDgXKSrWERKEeO+9Kh1q4JG+coIuCbxbIMRmJf880o/jeZTzd0EyB8cRLJ5vzzPxlsFE35q7dIrT8jgJH+u2Fcrw+TD7fQ5TXVyS3N2BChRsK79iSqV4YzG86s+JhX2z95s5r3YIFuZeEoHlVmgcKf8G0Yi5UrO354eRYGC8tIfVJVjx58RhA7zPd37AX57e3YMY7OcwQLcfBwlW0UiqcWr3OCUyWKvFc/1008mc4vGqrwAVnYPzamUacbUN01BMctB6Fmb0joOkmxeIJHcg/msiVKxvwZ4QNUoIuQnKFLjyCbsM3ayKKPp1CwI1hJPFSDjp5k7l69FMSenUC66V34JfnCixqOQllSqHD19Poh+3/uD3jImx+H8LNr/0I3FVIybFJfER8yJu7VPndsPVQDbyBMfvM2a1LjkN7juO6uCNbfx2OjgF5/j1jMbB6Ij++uwybxpzEnVmK/L+F6/A6yAY7dSZww9qJuCyqwYkBg5QUOQFd6iqCK9K/6GhBDEk7XeTnDw045s66IT64R/tTx2Gp6wGB3946/PZ0hv0dab7kZ0qNBSlw+6nHRS0HsCTEnNsGS5A/5HdX46cQ91kEp4vxePdFnRN6zsGwr5f6gx2QFRXA1oEifFY4QmB3KxBTNmtg35fvkPAbgdgpupz0WhqTb4ryrqk3BGElSrxrhgzfVzenES0ivPnlT9p6tQEvWqzY7YMlBi8qwGW0MLfr3xccLTrImxQNURE2AtsD29Ce0kq2zhEYP2kC7xUT4z8x9TTdtp/04tJwfbEsjwm+hh++rcj+I8WKCiX4lOGBBWaynBktwpGp/vziyk/BpjJ/Dl2QgFr1cchXFub87wTD2gVIb1XBN7uv5FajhrqRl7DKbCnEPsYj65i6YExgv8B/KE+yhI1YpTkK4xdIwk6gxGrj3SA52M5Z279CzuwpxhdZs6lCLDWnFHFcRC6eHG1A9/lsSJQfofO92rjbUYI1XjK85aoqmz2agWcPpblp+CHsLVzAJ/wdOSLUitqlvkA83obzhp3jYz1jeVpkLNbOC8as/T9IVTkVkWWOvEQzAXuzhflCpiyeH/TGsf7HqPo8hyPkDeBf2yPIS53F/1uqC/k3Ayj/6chupb50tX8Ye701ZOn+KrpyygRGGyT5odN0tni3FYustVgzYzfPy/pCRRbyZHpyGa+2MmWnEFkufr0D2cINmN92ER0zPVhoRy8U4wbQtLcGbs7boVqjzMrvhiGsfjZ397sg/4wZHc6dTfqXNPC2xJfDDA5g5aM2LFkyFe9yMqGrPYa/tpXD026QonY1kaymEpXNa8Lad9N4680Clg3+gf+ctGjh4vsYuBjBdiOXcUi8EaozkuASLsCf5458y+E8vA6XQtOxDbHHC/BErpGMPvrw84SJPE/cmi0rTtD7QUOel5mD7gEbPqmUh+L5r9CZ/AiPHSPxepMKazwOh3FpNI/9vhQ5+/bwdsfHcEseA/3/Gqm6IU5QobMKpwP2cZiHCIcsvY0s+1bBvyVReKsXB6VpepwRKMd/i+byMJ3DsF0xgNp+R/YUeYOFi+JgteoNzfmyjv82ScC1J5cWGfqi5YsVCwWfw0sjCTZUbIbepiBWHanLg3KKHHskkq3qXuHAryZMXjyPY1NvQEfXgs1e7EXSBEO4vtvLU+4YccXGCkqdn4UVXcqsfs4Vz48yn2ouw5hkH87e+An2TzbjxB4NDqgdzRZhmrwOThiwt4Hiiwx6fX4aXkp0IDDYiss2GHJQSifedEzlGKODLJI2l8WmNNABhwHyX2bFplKZqA0JoLDTM3jadRv4rTJnk0/GUO7pxvKbwdB++4c8fTV54Xw5jnyhySEhlYgY68lH9zRAXV8HZfnnBWkPhPhB7kh+a2nLne0GPOyJKv3euIMvXD+N/2b8Dxa/lHl36GJaKkjHvzuLh9j6NoocH6E8IgK/BpOg/iMCH3aIY/syZzLbJ4rau8P4ffllrHO/RlGT5MjE2Y3nFJ+nLfciUJeoyIJnifRyYATbR71B1uyD+LjGHY5vntG0mgwUKmvA9qcMf2q7SwGaz0jseSOC191DqOxIPCzaid8N2rzxmwgr7u0nhQ8WUK+bx8p6vxEon8K94Uocu0yej9iFscvJRnrgXMefrItQH1eENnVJPDwRgMgbs/hRx5B2xAja+WrcoujHgWMt8SWpDCaTJFg3Xpj5hhf01nyiz9eP478pfSjx+4iMQicUy93gI6L68GuYR7atddhZVsrTlGJx4GklOhMVkZoki2GfmmmBJZF++jb8KJ3ESz7v4lEiC/HcMhDro67gV0sNrGMekJ25FHv/mYomlzi89HmAVEVRHmjtgseDz+iffYr+W6TD/t3+KEhVwk4PPV6c7ACnmp+YV67MEdbu/MbQiXcM9iL/aR+SmogXut7G6ypRdi1UR9CgHOu3zgP7mkNsjhnrqCXjOw1l9UQf0he6ieTIVRzUnY+6cCmMW7gRY8c/g6ZmJxSfLeXKcF2oGwrxse27YfpDhSucgBfFP2hWox8nrJrHpZt6aLXyKZgvCWc7yw786/qYlhuZ8ecn71C/LAvWjXEYsDTgz0tksPTKDLZXSoX77lY0DI5B7ep3yK6OI4vsv0jUqIDVQTU+9V6cO4Qz+E54OawDl2DTCHvWrvHAT41fSP2bgeLACP6x+jXUNfvos8pZSvu7FaGDMnAO14dovBC+cSFPsfPHpZ/mfN91AgyzY/nDnMPkJFiPdWFDtel5qC+6hrCCT+ibfw0GeuNxLmIB3pV687c8ST4x7jY+cgtUDI9jr3QAX1rwFfJKATTywWx0pLhwnYwOvrXtRKfubsj3qfACs+swz60nH5c+kp0i4BGT06nc9xU2m7rxg8JCGAVosM6x4Sys9x+lOF2CWiVDMkKSu4eYojstiEMTCY/0DcBnzWinQJu3yqlzl3oN/KcvgFxzJkbtFWG3H5Y8bXE7/S/dhx2UZ+KH4lMc0J8ELZUY5DrkY8Ll/ZjY941OPDblr1JPsa5Slw2tQtE1swrfN4jy4QQlNK2MJdl5uxDX30FCJ2XYvNGYYpq0ID5WG3JLp8NgqYBzX/lyquMkXrjOF3otF5GaWIwPh9JQUxuApIZarJ8UDdGeM4j9+YWGH1Pibt0Z+HNdiZcqDGPRWm1WX3UQbiGnoOGejzsRT2FT4012cSN51qlqwUiPOdglW4P29fu47s9iuM605aq6dMx0f4YPzWb8N/HF0L71MUc1Eq1SfbQ6/wDUUiejvXOod/9hdA9xedfsn3Bd0IOBFSJsNzSbmfeUUPLdntcVXCWdqKdUvvI1GselQlX+K1IztHBS6CKVj55Gm2a9o7oDy/l7nDt6fmpwrMJMchC3w9WhX07F6z53/9nGWvEe2OTym1w638BIKoS3X3gpUPpXitVIBDtuaUDCs4tCl3lxTPwJ9FvORVHSTsgn7OHVv5SxQeGi4KVnLwUVeuOm/H7I2jTTfocb0GwvRVv8GySK3Kb8/Vocs6VIsKH+M2rHTeN4jhGoX7FnoVHPIPKlG1/S86jIQIpuVBrivtB5BEOE5JPEMHxeL73Xk8T+X+ME10elULbsK1IvVqIVo3MoZOpqetRkT6H16+nQ3vUINOin+bc0eOakzYj5spDEr7jTyI2RUNGqhY6wCsdk/qHy5DJavus2yPEB5KtSUDTtHOLkAP2+fCg9yUReciE+zM7Cd50pQ8x7hHLiXLhKXAkGAceRs3cxco8EotRbDoXbrRCQUImkhftI5VoUBrdL8+uuYaSXZgLnhQ/x78pCQW1NNUQ7YhH2zwW8/RPKo78kkMGgKt+aXoygc8fhM0EJbb5/KdwsBZtD5lLM51cQevoYWutXYofDPyQWdQfHXkRCpnA4i330gd4GBW4wvYLkodvtv2M8ubhkQ1E+g+p/9NOLu7tp7Zpa+nhoAk/UGvqv9pWSw6azqHBNhsaH29CUz4VdgAU/94nDTdlbAs1ZUzm98A3NUCxCn8kcHLQqR6tNGvkYi2CkSRoysypRVCgKmUde5OGZgTYDA2wRyHCvbhd12DhC3P0M3vu1Q/SyMXvY5GNFbTKs7kpx7nMHeDd7wvD9UTitccaJK3l4+76JJjRlYceFbBy6lkwN96vwd74zRi9neEd707ivpni57S70gu7ToYc7KeVnCLrfP8fzy6rs9UYLn1Z8Rc6HE7hrpUJsmgEfa2Oc1zPHsaTTMAmzwLNx+6n03Xb8PTWcA6KSKZqU4fPrPkUtuk5zpsljlMw4fnm5jaRjZkBSeD82VUnRS5909H7voKX6O5Cup4BJsqdxclMQ5rfqIHKROvomp+GR1wicSNlHTzr3QTf+HsE5ARnG1SS3MBqRd6uo6JketH1d8F10LKaO2YENu7dgn0wSAo/koBzD8ElvJWSuN8Nujh5ODPjBe1Uzpq55LvB9eJF6G0OhutYOn4XUqMBGisMvL0e+Wo/gvFckxCUSkJg2jXLaR2HzjkbsmWhGcr8O07c+fVT2RKLMI4gsCrZji7kkd5iVQNa4hHRCrGh69yi4h2XTwMJyqptQiOV1I/m/FQ7wddDEBxN1PJv00SY64hwZ5ylgWvhiRNmPIOkJqvj+7zDy3JSIQ5MSUGfaAvUcb9yo0CPdlmsk9/IUyf1XT0+tR0PC6TT+D80X3Q8=</binary>
</binaryDataArray>
</binaryDataArrayList>
</spectrum>
<spectrum index="37" id="scan=38" defaultArrayLength="24">
<cvParam cvRef="MS" accession="MS:1000130" name="positive scan"/>
<cvParam cvRef="MS" accession="MS:1000580" name="MSn spectrum"/>
<cvParam cvRef="MS" accession="MS:1000127" name="centroid spectrum"/>
<cvParam cvRef="MS" accession="MS:1000285" name="total ion current" value="19879.29769516"/>
<cvParam cvRef="MS" accession="MS:1000504" name="base peak m/z" value="753.64532471" unitCvRef="MS" unitAccession="MS:1000040" unitName="m/z"/>
<cvParam cvRef="MS" accession="MS:1000505" name="base peak intensity" value="1781.90356445" unitCvRef="MS" unitAccession="MS:1000131" unitName="number of counts"/>
<cvParam cvRef="MS" accession="MS:1000511" name="ms level" value="2"/>
<cvParam cvRef="MS" accession="MS:1000527" name="highest observed m/z" value="811.85394287" unitCvRef="MS" unitAccession="MS:1000040" unitName="m/z"/>
<cvParam cvRef="MS" accession="MS:1000528" name="lowest observed m/z" value="632.43035889" unitCvRef="MS" unitAccession="MS:1000040" unitName="m/z"/>
<scanList count="1">
<cvParam cvRef="MS" accession="MS:1000795" name="no combination"/>
<scan instrumentConfigurationRef="instrument">
<cvParam cvRef="MS" accession="MS:1000016" name="scan start time" value="0.599249" unitCvRef="UO" unitAccession="UO:0000031" unitName="minute"/>
</scan>
</scanList>
<precursorList count="1">
<precursor spectrumRef="scan=37">
<selectedIonList count="1">
<selectedIon>
<cvParam cvRef="MS" accession="MS:1000744" name="selected ion m/z" value="800.391" unitCvRef="MS" unitAccession="MS:1000040" unitName="m/z"/>
<cvParam cvRef="MS" accession="MS:1001141" name="intensity of precursor ion" value="27519.015625"/>
</selectedIon>
</selectedIonList>
<activation>
<cvParam cvRef="MS" accession="MS:1000433" name="low-energy collision-induced dissociation"/>
</activation>
</precursor>
</precursorList>
<binaryDataArrayList count="2">
<binaryDataArray encodedLength="144">
<cvParam cvRef="MS" accession="MS:1000574" name="zlib compression"/>
<cvParam cvRef="MS" accession="MS:1000514" name="m/z array" value="" unitCvRef="MS" unitAccession="MS:1000040" unitName="m/z"/>
<cvParam cvRef="MS" accession="MS:1000521" name="32-bit float"/>
<binary>eNoBYACf/4sbHkT3qCVEKAcmRPGfKERiRitEI3YxRFa/MUSamTJEHBY0ROZoN0Q3AzhEPOk4RO6bO0RNaTxEvCA+RGooP0Qd/kJE9TZDRJ95Q0SFUUVE6JtHRCkcSEQLiUhEp/ZKREGdIfQ=</binary>
</binaryDataArray>
<binaryDataArray encodedLength="144">
<cvParam cvRef="MS" accession="MS:1000574" name="zlib compression"/>
<cvParam cvRef="MS" accession="MS:1000515" name="intensity array" value="" unitCvRef="MS" unitAccession="MS:1000131" unitName="number of counts"/>
<cvParam cvRef="MS" accession="MS:1000521" name="32-bit float"/>
<binary>eNoBYACf/0muAEQG0YFEM3BRRDHjbUR3Wn9EvHSmRIpUqURHZR9CbXmSRPZS6kJK3KhEfgu6QxU+PUPqvN5EWgGYRGuD5UN9C6JEW2CGRHbPR0Tz0ORDEA0+ROa1jkOHeD9EhdIsRJWdKQw=</binary>
</binaryDataArray>
</binaryDataArrayList>
</spectrum>
<spectrum index="38" id="scan=39" defaultArrayLength="14">
<cvParam cvRef="MS" accession="MS:1000130" name="positive scan"/>
<cvParam cvRef="MS" accession="MS:1000580" name="MSn spectrum"/>
<cvParam cvRef="MS" accession="MS:1000127" name="centroid spectrum"/>
<cvParam cvRef="MS" accession="MS:1000285" name="total ion current" value="7915.11170959"/>
<cvParam cvRef="MS" accession="MS:1000504" name="base peak m/z" value="789.09918213" unitCvRef="MS" unitAccession="MS:1000040" unitName="m/z"/>
<cvParam cvRef="MS" accession="MS:1000505" name="base peak intensity" value="1376.57604980" unitCvRef="MS" unitAccession="MS:1000131" unitName="number of counts"/>
<cvParam cvRef="MS" accession="MS:1000511" name="ms level" value="2"/>
<cvParam cvRef="MS" accession="MS:1000527" name="highest observed m/z" value="949.12713623" unitCvRef="MS" unitAccession="MS:1000040" unitName="m/z"/>
<cvParam cvRef="MS" accession="MS:1000528" name="lowest observed m/z" value="370.84396362" unitCvRef="MS" unitAccession="MS:1000040" unitName="m/z"/>
<scanList count="1">
<cvParam cvRef="MS" accession="MS:1000795" name="no combination"/>
<scan instrumentConfigurationRef="instrument">
<cvParam cvRef="MS" accession="MS:1000016" name="scan start time" value="0.614549" unitCvRef="UO" unitAccession="UO:0000031" unitName="minute"/>
</scan>
</scanList>
<precursorList count="1">
<precursor spectrumRef="scan=37">
<selectedIonList count="1">
<selectedIon>
<cvParam cvRef="MS" accession="MS:1000744" name="selected ion m/z" value="939.216" unitCvRef="MS" unitAccession="MS:1000040" unitName="m/z"/>
<cvParam cvRef="MS" accession="MS:1001141" name="intensity of precursor ion" value="3354.6630859375"/>
</selectedIon>
</selectedIonList>
<activation>
<cvParam cvRef="MS" accession="MS:1000433" name="low-energy collision-induced dissociation"/>
</activation>
</precursor>
</precursorList>
<binaryDataArrayList count="2">
<binaryDataArray encodedLength="88">
<cvParam cvRef="MS" accession="MS:1000574" name="zlib compression"/>
<cvParam cvRef="MS" accession="MS:1000514" name="m/z array" value="" unitCvRef="MS" unitAccession="MS:1000040" unitName="m/z"/>
<cvParam cvRef="MS" accession="MS:1000521" name="32-bit float"/>
<binary>eNpjz9np3Ox7x3mbmZ1LpJuri3yirwvzdn+X93yBLllvg12+WYa4+GRGujROTnWZzZrm0hyf5qLskesCAFQFFJs=</binary>
</binaryDataArray>
<binaryDataArray encodedLength="92">
<cvParam cvRef="MS" accession="MS:1000574" name="zlib compression"/>
<cvParam cvRef="MS" accession="MS:1000515" name="intensity array" value="" unitCvRef="MS" unitAccession="MS:1000131" unitName="number of counts"/>
<cvParam cvRef="MS" accession="MS:1000521" name="32-bit float"/>
<binary>eNoBOADH/zWAgEPK7uRDBGAtQ28SrEQH62pENgUDQwGKmkNRvtJDpe1/Q80+ZEQBVidEm45kRJqq80MrThhEfsEWMw==</binary>
</binaryDataArray>
</binaryDataArrayList>
</spectrum>
<spectrum index="39" id="scan=40" defaultArrayLength="1484">
<cvParam cvRef="MS" accession="MS:1000130" name="positive scan"/>
<cvParam cvRef="MS" accession="MS:1000579" name="MS1 spectrum"/>
<cvParam cvRef="MS" accession="MS:1000127" name="centroid spectrum"/>
<cvParam cvRef="MS" accession="MS:1000285" name="total ion current" value="8086590.44916534"/>
<cvParam cvRef="MS" accession="MS:1000504" name="base peak m/z" value="419.11453247" unitCvRef="MS" unitAccession="MS:1000040" unitName="m/z"/>
<cvParam cvRef="MS" accession="MS:1000505" name="base peak intensity" value="37000.48828125" unitCvRef="MS" unitAccession="MS:1000131" unitName="number of counts"/>
<cvParam cvRef="MS" accession="MS:1000511" name="ms level" value="1"/>
<cvParam cvRef="MS" accession="MS:1000527" name="highest observed m/z" value="1299.94311523" unitCvRef="MS" unitAccession="MS:1000040" unitName="m/z"/>
<cvParam cvRef="MS" accession="MS:1000528" name="lowest observed m/z" value="400.13699341" unitCvRef="MS" unitAccession="MS:1000040" unitName="m/z"/>
<scanList count="1">
<cvParam cvRef="MS" accession="MS:1000795" name="no combination"/>
<scan instrumentConfigurationRef="instrument">
<cvParam cvRef="MS" accession="MS:1000016" name="scan start time" value="0.63" unitCvRef="UO" unitAccession="UO:0000031" unitName="minute"/>
</scan>
</scanList>
<binaryDataArrayList count="2">
<binaryDataArray encodedLength="6908">
<cvParam cvRef="MS" accession="MS:1000574" name="zlib compression"/>
<cvParam cvRef="MS" accession="MS:1000514" name="m/z array" value="" unitCvRef="MS" unitAccession="MS:1000040" unitName="m/z"/>
<cvParam cvRef="MS" accession="MS:1000521" name="32-bit float"/>
<binary>eNoNlnlYD9oWhn9pkghJUmkSEaU5TYr9SpKkmZJKmigUqZDmSSqVZCoc13VMlwwH4aRDxkLGY4xDGSqZkgzn9sf7rG+vb639117r2XmDL4ua2ZfFzczLQrXmsjjVdlm4+1wRjjlXhPrVK2LW0Kuib9pVcfXIVTHk/VUhq3lNOCVfE48PXRMandfECO3rYnR8L63XhYdWgziypEEsO9IgVL80CE3bRpG9uVGUNTSKli+Nos70hviUfEMMeHVDmKjfFPb7b4o58rdElfEt8XvhLXF1xy0xWrNJ9BNN4tjhJuH3sUm8U7gtctJvi6Dq28JY445ImHNHbCy+IxSu96JyV0iH3xWnK+8KjWd3haTzrmDEPXEs+p6Ydfye6LK4Lzw33Bed5++L6q/3RUHGA/HtzAOh++GB2KT5t0hP/luY7P1bKP/6WxxzeCh2xzwUeZ0PxXPdR2JqzCNxo+mRGCX/WNSPfyw+xz8Wb3Y/Fp1PHwsF7SciesUT8WnnE3FX4akYGvxUFG54KuRan4r7is9EjngmgrKeiaQzz0R45zNx1qxZ7FnVLLSqm8XUl83is8Vz8Z+w56Kq57l4q/9CnEx8IeorXojmlhe9/f+IGvGPuB79jzjc/Y+wHfRSXCp6KaQ6XwolvVfikOcr0Zb/Sqx79UqUK7eIsPQWofqgRVxRahV67q2iKbVVzO1pFcPHvRZvUl6L442vxdhVb8Tt22/ESde34kjVW/Hm/VvR5fBOvIh/JxLOvxODNdvEzcQ24VPeJorPtwnNrjahatQuVP9qF7Yd7ULPokNkpneIQXUdQqqrQ5xLei+CpTqF8fxOIdXdKfoP/iD+M/mDCMn/IK5JfRR9zT+K4syPov+zj+Lq4E9ii9cnMWPRJ/G67pOQefVJnJz3Wfwn6bO4fvGz0P/4WdS5fhGBGV/Eq1tfhKlhl9i8skvUVneJY81d4pf2V5Gw9KvY9earePLjqxif2C12FHWLX/XdwkXzmwh0/ybSSr+J47++iRNmPcK7qEesPt8jso2/iyb378Ip67sIbP4umtV/iKb4H2Lk1h+i5tUP8UX1p6hN/CmG7f8p3Lt/im/jf4mzMb9E68lf4mjnL1Gg+68Ys+xf4X7gX9Hz8F+hO0TCVUMJRxMlNJ+Q0HNFQuBdCXHfJUzpJ0XVRClS3aQwTZKirEIKv1opam9KceatFAc0+zDJtw/JCX0YnNOHxj19eNHQB4UnffjUXxrfUdKcnCTNXD9pvBOlkd4szdkjvbFBmhuvpTklkSFOQ4axZjJ07pQh8IIMTjdkUH0pw5A+svjqyPLAUpY/58jis1KW0DOy9DyQJapbljUD5diiK4e+jRySBXKor5LDtVgOlRo5frsnR3GHHG8HyHNigjzejvJ0lMoTd0Serd/lWdCvL/kT+rLUoy92q/pSWdOX5Ft9ud/dl4SxCuTPUGDSMgUichWQ+0OB8+cUyH2twMp/Fbil3I+R8f3wvNCPC6/6sUNLkXRLRTr9FDFbrsi0PEV+nVVk3N+K/P5VkS8D+iOx6M9Hv/5szepPaFV/fn7pT07/ATx0HYBeygAa/zOAjLoBdPRRYugYJUYIJRYtVmJ8uhI3diuRXa/E8k9KnLMfiJrnQM5GDSSnZiBD/xrIt7aBLFIchJ35IA56DKJt6SDMUgaxa+Mg6q8PIvvFIB71GcxnMZhi78HoHhxM/qnB9H06mFddgzFzVUZxkTIh+cpE7FXmXJ0yKq+UkfzoZdgQQv2H8FfBEPYfGELCxSE8/jQE3R9D+GmrQoGvCs2pKjzZo8KyOhXev1Rh3S8VtFWHEuYylKrwoURsG8ruc0ORezKUVxJVbtuoIu2tSk6CKkvXqZJtMIyZDsNwdh+GwYphvC8ZhvTRYfSpHYZtyzAOqqvhbKPG2g1qqJxQo3+bGjI/1WgZNhyJ03CkVw1nXelwvh4cjuEfw9nRNJyRbcOZL63O9uHqvTXqPI5UZ/E1dUqa1SlU1SDbVIPoNRo82abBvZsaxLVrcEpRkxYNTbDWZFagJuorNCk/rMnBFk32yo8gT3cEE41GMH/5CBRzRlC4bQQHjo9AeqAW/Udp4TpLi+A4LdqKtBiwX4uXjVrM7NZC1Vib8ABtPOO1kWRqc7NSG/1T2rx5oo1RlzYff2mTYKhDq70OR/11yEzUYXeWDvq/6VD1hw7bXuggo6SL9ihdJoXrMqNKl3kNuvTt0GWkRI96HT0qbPVQm6+HRZ4eA6v1iLmox/j7erj+q8cDtZGcshqJ65yRTAsdiW3WSC78PpKBjb26YyTKsvqsNtCn0E6fPFd9juXo83CzPtU1+txt0Cf0fq/XbxQ3rUZxbv4oLJJHcXL9KCr+GMWG56Oo+zaKrpGjuR0ymmNbR8PZ0VTLG/BFw4DnFga8dTIgeKkBrkcMmHjWgM47Buj1GOBlOYZFk8dQ5j0GyeIxXCofQ8r5MYxoH0Od2lj6TBlLpvtYrkaN5XHJWJ5uH8vNa2NRkjKkVt2Q+bMNCUk1ZEu5IVnHDPG7Z0jiR0M+K43jnc04yv3HMWbxOO5kjKPs+DgkteNQejaOfj/HMddgPF2B4zlTMJ49NeORezmefiOM2GJlRMx0I+yjjPiRZ0TsbiNGnDai+boRMp1GyCsZkznRGAsfY+ozjVHdZcyEq8bIvDPG/acx83UmoComUBEyAUnCBAIOTWDVmQm8aplA8q8JnNIxYX+QCdMTTCi/Y4KMnCmD1EyJMTel2dWUkhBTqjNNsT1iys1GU2rfmlKhYIbtWDN+zDbjRIgZ9UVm9DlrxvJHZvi3mdEka07WKHNaXcyxSDenZ6M5jw+ac/pRLy/N+Z+sBb6GFoQ5WqAcasHDBAuyiy1YftyCPc0WJFta4jzTEq1oS9yyLBm91ZJvbyzpGW7FAmsr4iKsCE22IqzcCqkaK050W9GtbE2bjTVKPtb8HWNNc541nbXWuLywpvy7NaayEykbNZGeORM5tmAiWhUTSdk9kea6iaxvn0iisg359jYsnWvDy7U2BB+zQeqtDa6yttiPtSVosi12G22prbNlcYstTwbbUalhh6qlHbH+drhE2zE+zY7V++wwb7TD57Edjj12nDSx51eUPWNK7dlzxJ7upt7zG3sKftnToeFAwhgHVvs6oJbjQNwmB1z2O/D7fQd+a3Vg1U8HpLUn8Xj6JKzKJqG/ZxLPJY7ccXREy8+R7hWOvTvVkboLjtDuyOHvjjhMcOKqkxN+kU5siHNCscQJlQNOxLc5IVGfjL/pZOp8JvP3osm45E/G7LfJBPw5mezbk7H4PJngvlOYojeFTufeGDWFc3unMOPBFN7JCQ7rCQ4ECKZGCEz/K6iuE4Q/ERz7IDgtD+9toMIP0lfDfw+AvcxUunWm8nHmVF5ETCUwcSp7q6cy+8JUlj6dytwBziwwdyYy2BnXFGfeljvT8bszTdedkf/gjKf8NKzUplE3aRrLQ6bRkjqNLcXTKNw/jcq/ptH8fhpT5F2YpOFCop0LyWEu1Je6IHa7EH+lN9/ugpXcdLY6Tee723T0w6dzbPd0mu5OJ7J7OkYyrhSPcuU3Z1dS57myOcmVa5td6TnoytF6V0qeuNLe6cpxlRkUmM8gK3oGn9fOwHn3DLbVzqCxfQZh0m6M1nDDxMiNPU5uvfe4UbvSjfu73Kg/6YZ+oxs75WeipTeTDXYzsfSayee0mcT+NpPO9pnkDXCnxMGd/nPdeZnujtjhjs47d2ZJZvFcdxbGNrPoCZyFyZJZ+KfP4uxvvfr0LMLuzyKyZxZzB3v07nMPJiz04EeSB42lHljt9WD0VQ+UXnkg+e6B3ujZ6LjOxnLBbNJKZjOpejaaTbN5I+NJnZYnoV6euMV60pPriValJ4EnPJFc9uSfVk9CpLxwN/IifKYXkjAvUoq8sKz2orPbC/2B3uw28qZ4ijeavt6orfLGq8ibniPezGz05sk3bxy1fag096HH34fB23zQ/68P78/7YPWoV7f7cEjJl9PCl55IX1IzfKk76kv6Q1+c230Zo+fHTRs/Dnj6YbXMj67exzXisB/+DX5IPvsxWMufXGt/Vs/253KiP3sq/TlY48/wO/780eKPveIcJKpzcB8/h8/Te4meQ3jVHJquzUHl8xwm95nLdP+5PE6ZS3LVXEoa5qLcNZd63QC6rQOQuAYwIzKA+WsC6F8WQOG+ADZdCaC+NYCQIYFEGgVyvTiQj2cDufUykORB8+hxnMfQ0HmopM4js3we6afn4fBoHvFKQRweG0SufRAPIoJ4nBaEzcUgnJqCSPkZxE+D+ZxxmI+cz3zqYufz8MB8LBrmc1MtmOeTgvH1CcZzbTDOxcGUXAimtrlXK4ew0DAEl/kh3I0N4dDhEMouh3CuI4RMtVAOjQ1l9NRQjgWH4n8olNr6UApkFnDbfAEnZi8gIGIBk1MWIHNkAWGXFuDyzwI0FcO4rhVGiGsYm2PDmFsVRvbBMJTrw2h4E8YimYUI3YXsn7CQne4LqY9YiP2ehby8tBDJzYXoDQmnxCScCJtwokPCuVkSzuracL48C6ftfTizNCJ4YRNBkVsE/ddE4LA5gsL7EQQqRaKhG8lr28jeWY0kIjmSVesjWfS/SFyuRWIvG0WHSRS/eUXxISyKlRlRiC1RHDwfhWVrFBO+RxGpEk21SzRx4dG8i43mRV4024728jAaz45o3qsuYur4RXQtWcSWskVMOLWIpO+LSNNYjPn4xXwIXcy1/y3G6dliZnQu5uPoGIytY6j1icEwNgYKYxh2NIaoyzGYdMRQMyyWf4ilKyWW0upYShpjseyI7f2nxuLovQStpCVIFS8hdd8SMv5cwovnSzgnv5Q/Ry8l3nopCnFLMcxfyr+7liL7eCln2pdyUnUZ3+ll0TLkk5ah2bCM4M5lHB4ax/cJcZz0isM8No6AHXHsq4lj2p04LvWL57RmPLVm8Ti5xbNuQTxnVscz/EU8l37EEz9uOaunLycpbDnWJ5Yz5Ppyzrcu54vqCuSNVvBh+gqGh66gJnsFaytW0HJkBTGvV/BaO4E7Jgm88ehlWQLGeQn0q0rAoCaBr58TuKa2kreWK9kXtRKpDSs5dWEl276s5ItOItYuiRyPTySsOpHWhkTeD0rCxTgJK/8kriUmsbAoibOHkmg/k8S3x716VDJbZiQzNSyZjbnJ2P+ejMeDZP5uScZAsopQh1W8zliFSsUqop6swnnYagqtV1Ofshq79tXsU1jD3rFr+GvWGoxXrCGiYA0zz69h7Is1PJNJ4fSIFBK8UggPSqFiRQoZu1PQe51CvtRaPhitxTFsLQbr1nL6wVq6utaiKp9KjGoqa0amUjQplQbfVN4mpXI/JZXjJamYbU0l8Egqd8+ncuhKKrbPU0l+3+v1pGKtkMYenTSSR6cxxTqNVq80UoLSOBabRnVSGney0+jYlYb60TQ8G9Iou5/G6bY0+kvS+TUgnRbrdJI90rkzJ53a9HQelqTjvDOds9XpqNWmo/k8nWOt6TjJZ+A1JAPdkRmsGZ9ByaQM3s3OIMYvg46QDJ7GZ9BVnMGOrRkE/DcD31MZVFzMYOHDDCLbM5j0PYPKfplMUclkgWEmZlaZRJBJfkAmYVGZxKVkolCQiffOTAoO9NZcz2R8ayY7JFkEKWcRp5mFjFEWfe2yqJuaxWrPLHRWZrG4IIvYrVk07c1CnM5ixaUsDj3MYnlHb+5bFhWDsukyzKbTJBsTx2ziZmQj8czGaV42OrHZKGdk87o4G+9D2eT8mc3eu9k4N2ez6Ws2PTI56IzIod4ih0OTcrg8M4cpc3IYuDCHyPgcbqTnYFGag/HvOTw9nkPhjRzUH+Xg9z0HB8VcFPVy2WeTS+O0XG6G5FK/JJelibm0lOUye28u4adzGf8sl9C+efQMzaPeJQ9njzx8E/Jw25JH+948zI7lkfpXHrUNeex7nscg6XwOD8in2ygfZft87vjlE5yUj1V6Pg3783l9Pr935vJRu5vPl+f5HOnOp1pxHTbG62hzW0du0Dr6xK+jtXgdq66s4+Dzdch+W8fLfgUojShA26gAW/sC9FwKKAkuwC66gL35BTzYUIDR9l7vYgE11wuQv1fA7s4Clg1azy799Vgar2ex7XoMo9ZzIH4944rWU7dnPfpH1mNyaT37bq6no3M9F0wLMZ9cCG6FFPsWMie6kPSSQhZtL6TrXCFtFwuZequQ8U8KaXpTSMHnXm9IEcqGRXhPKmKHXxHNMUXUZRXRsqeIc3eK6PlRRJxSMS3qxUw0KWabQzHZ/sXELC9mYWUxhw8Wc+hiMf3uFjNFegMS8w00Lt2A+64NyNVswPnqBgaNKCHdtoS3LiVkB5VQV1ZC5Z4Sqo+WcOxCCd8bS7h9v9f/UUKYTilrbUs5GF7KsVWlqBaV0niwlGvHS+k4X0pVRynlP0q5OLKM383L6HAvIyakN8aWEVZaRuLpMn5cLsO1uwxbhY0E629kjsVG5L02Uhy7kbr8jQQ1bORXy0YkHzdSpFqOtFE5OnblpHuU8zGynCkl5cy9UY7/p3LuDdzEXxab0Jq5icagTSSXbOJ61SZM+lSgNrgCGd0K9Mwr0J5eQYJPBT8KKvhWWYHs2Qr23aqg6VcF2Yqb6bNsM4uLN5O8bzNBdZvRe7+ZEM0thDltYWPQFi5lbqHy0BaCTm3hx/UtKD/cwur+W1nuuZXD4VsJzNxK5KGtnLy2lS0Pt5L+eSu3DLahbL2Ny7O24R6zjXvZ29hdvA31mm246W6n3nM7j1Zsx2n9duyvbce8ZzsTB1ei71yJkkclRSsq6XlYSW1rJbc/V6JhWsXF2CpWJlahnlFFZGkVzduqCDtQRfmFKmReVREntQOJww4+Lt9BwNod7Di5g7IrO0gdu5PlLjtxnLOT03d24qu3ixMLd2Gcsov/Azt+pIM=</binary>
</binaryDataArray>
<binaryDataArray encodedLength="7164">
<cvParam cvRef="MS" accession="MS:1000574" name="zlib compression"/>
<cvParam cvRef="MS" accession="MS:1000515" name="intensity array" value="" unitCvRef="MS" unitAccession="MS:1000131" unitName="number of counts"/>
<cvParam cvRef="MS" accession="MS:1000521" name="32-bit float"/>
<binary>eNoNlwdbyA0UxWknJRGVUYpUGpKkouh/zzUyStlkZ+Q1S5TRHqSdFoW0VUSiIalEUTSQFEIZkWxlvH2D+9xz7u+es2ayBLb77IDSvsdI986mpF5Z+mB+CeWS+9FwLBq2/vlI2GfHUdUfwUGjsDnsKqKumKMxejbe32+nK7tLBLslNtAq2IFhGwyhvsaYbSIk2WK1CPy1DpJWiBjrtA/DU8c7tHSYL+bNvY/PAy3Y5k89gpab0LIvZjzz5z0cCpCf1bXuHaYdtObMqBkoSlTnmdbWvLt7Bn6vN2KD2Bw0NJmjaks4tHr68VPjq/T4RQms6+X4a5IMjvlUU9Hll0LcgyB0xErx73Ox0FnkgpKtAjuvCcay44qwUr2DJDVvouAMiKcfQvkuNxh42yDRQJxP6Cpj/lIDdNqN4v4xlTguIc0++ikIeNSfzUsmoMkjDKP/fsbh3U0YnKXNJ6+9wlotN4wv8aIaTWmuGFcDGRs13MjVIAuvXIrcq8vqe/MgIV5KCd45SC09yS6opJBjP+j+A2kWs1Zk08NKfPedB0o1ZflJwCzS/6bEDRe0acCpHhifuU1JhoGwWhNMih0l5CF5njziz5H/Ywdh9dcuGpqwEbS5i4zUNqJJexDf6DzAz+dMR8DAqfTzkCP/e6OAXabdWDo6kqxrymhQrSsveRlEawelYpLND4xryYD6nNM0TEScrQ4141D5UvYdJ4NpL8ci5UMxbh9ZBSmlQxDX/Uyil6KRnvQduXlfMESxgyhSFA/j02DmtpU1U8w4TOkvbbPRhfLuaPJ88wLlb1bAWKwSc4aEI3B9IzasvIuf2cNRFX4WSxRXkW2FJics08fgHme+658FB889ws9FQzlydyFd//EesW7boZUWg7pvOrg5TByeszV4lsgYluA2GvnIjhWssmj14lIsy7+F5eu/kNVGOUhcluKsc+upNfYcTEsd8F9lO3lMCRLuNkai98VdpHVW4eW1Nbie5YIhTddwSTkR7Tm+bFkcgF/qqxERcQ5rToqy8fJbvMGqC/O7ftOegjhoXdRkfYVUnLjtBM8pWai4mIHtisd5npcc1z1VAO+fjbWPDOjS/lJ0//pnNbo3g3y8IpC6cROCBDOqEjsGbVUPOuz2ja6cNeVr9tnYVjubBop9xpmoWJj4nofKuQkYfns5a8g5wGxAJJQ3TGUdmYcYNESMW1N2ws3+Jnl9UoCHgz07vSulG+vk+PHziejvLoqayFRM+9UKPwVJuP6WQ4zsBnj7DGW3g8a4LXab9OI1IVN5kZ5VfcemuAHk2xOPUP8F2L+hAldenuFZO2W54uU0tlWZzkc7c+HunoIz8dPRLyUKbv9u0rzygzzGORxHDRJoSK09B1YV09ig2RA78h4zlhbDavxEPjasCVf/psC8ZQSl1HRB+M+JbjyciqSZM5CQqYD0TmM28P9DicfnI21xNNJcfyDJXYmjbU8Jal3xZDjzHGrGxSDv1jlYVEfT994yCkieBz+bLKSMmyT8KLqB6mmiLGhbITndFpY7zPmx5yx89H0tKHy1wu4Vd6lJ1RcRD04jp8MI8ouikbfuCx2c5UCBMR+AW0/J5OwKHv3ZmS9qRGPw6kxEipzC1kmOOGVdRM8ke6E0vpj8Gx2h/jIOw3PaKP4h8NbVh4x8PGhjYgTln/fDAPv3uNn6gDvrP0LatQj9B93F4Yt2gk/MbmqYXYdsv4E4YdaChNw8+m08AznXXMhkdhVuVovzFLuf6H7mxYNmDYfOlAjelCbPnnny/LhwL6M7GP4/NJEtdpeUYwvo2XxVxG65gQejO7BJKQOB4gmId1KFfLcPxjy6QHZylfg9aRWq7SrwUnEg3ZBTxKNlTxDX71ufP28JMxa+R/ISXbbSUkBryki66W8heHS58lN3TxyIPwPzcRk0pcuaMhsvYtEaCSwt2M8RR3QEdR9rSIsVYwLPIdNOVRx8o4iRjUkYlbwSJz6NZ4+3tsLIbdVI3SyGypWNgvJya5q4yIQqY/bieGANVu43Q8yYG5hUN5SirNV4uGo0rtvex9X7+hDpHYq8jeVk59+BI+mvhbg2N0S3/0LpC3+UZhSjKOIsbq2V5yEi0pwc91zIW5GC06Lb2dUwn9t833LDKwPo2nzgWVtnUuJ5KT7bkIIbr2MEpWn5uO8xBV+bunDk6HSYjfiC5lIH/m2iyVssl/PI4Y3o+umJze0SnN62FAtftcJikyUf6u/Oo+vtsP5cBG3+OgD7+5g7vSWSii7UwdFYBnojfMne6xBWXizG3OzTCB56UqiIV+ffXz2xx3UP6d/UY6s6Wf541oJjFWyRe/Ik3TBQwfman9AMWUufq99hhrw4p1Mnej6VI8LRDRfULkHjZzua0wswN7YKiYrfaI2mPx5v60LQ5Wh6Zh4Flb1BcPEOpOqen/hx1oe2ferE9J26kDkwEjcKzIWV//mjWdSQYz/ocs334XBfKcfmu/vDUrmMHPo4siwmlCZ7lmD0g1q8Co3HFC9jnq9UDfmEYBpsew0qghGGrIxG5FpdHJX/B1H9IjS/20h33DbgltFjXFynQ1Kv++bVWYar8SPR73MkDkXuR5tyNKaKxuLZbAWWF69E1dtKrHQ0whYhgS3meGOxymFcXt5NUw7p8pxME85OF2WP1SoIO/4fep5GUb+sd6jZPohD7HOp7LMlNNa9pdBYGXbO0OY7Wq8RFfKcJOapwb9yOXwHNsHk/W+8t3pKE7wKKeyuLuePnQKJvt137RxEfhovBP2lo6h4Xy3qdp2iP1naOPdtBD7M2YDLMhGIVBpB2tkXecZXVZhoPkZVSgNNz5RBR480wh+HkFyxF/v72cKgZwmc75dA3a5N0JSNg3rLFj7SI85n3CO47PFT2j77KBY9qYPkveE08Ug5m+2YDb+ZIjzq1CU4ROjzzn8LMGzqBXwd3YL2NlnOlPhOFd7b2NzrK775i9KmsCDo6jmzg7Mr/YMFP23JIYshL5BhVovOkgycvJRPC+9EI+xwLea2HKDzxXX4NfsY7ZN3wK6B+lwwr5SVxeoR/PsZ/v6pg1HJD6QlzOVJRlq4uuUkTCKC0FynyKPVv+Kq1QVMqdVi+aMZ0Mj7ixM79XHl2kxclczBoXFjOMx9FL8yqyVPizcokPCmMeqmvLlIhZeuz6dPEUYosNkDlyxpNvm1FylXPgnm07VZ9I4hu0/2xp1vMXi9oRk2yRfR212N/Cpl+I2aiTuKN6G0wgIZBQu5xSED/o9VMUWrEC6hv+m1qzlV/gzFxwXiJPHEE7Gni2nMcxU4eDwTPka8prqDwykw6B1UF/yiw18nQCm3Gb9E2jF0fD28/fvy0ISDeFFhh+eyevw1Rg0Z997RFs1LeBZiCBv1/pyhK8e3dYNxqtGCe2vr+240hupypTjf8QQiLsvys0V66Ez1pfQ5echt84WbYyN6+7wrqzMImm+byCvbjfeVmmDIanPh8K4/iFtYCqdzX4h048lKeQebKYhyiq0JFx7zxmgfPWQpXRCKpkZyuv0LPDylRQ3tq7jR2xXjj9mxW3g3PTdbjH6PkhDx2RZu95ZBeYcX7J6fxV/Oxk97C7hemCWsnfsPygfiuenPCYxoL0WIUznVTbaBR3857t0pylVuInw+eSdJtFoKZ0YFQrN+Iam/rYFI8AB+cCmTjss+xopzPvCULhXa7p2EfeUjEjn6D9N6jFk8JBKDf5lwbXEKblqfJLW/RZj7xAfOL9XQlhwCiddXcfWQP/5zXIUTm4shWhMCK3uwxselKJvcSyE/czBnTD5SHPOQHRSCcrl49prYC4V2U3CyJVsufYlhWyThf/4+xn/shbXXBdwqq6KbX5ahtSaOy3X2c+ZJW5zXKIaPbxF8TP04c34CKu/o4fj9vg6w4ykVSlZSm0w/znmfDqemT8hYboLDbrNxwO0RtP6a8sM9vnRGXgWHg3opVfQzhjzahoG1KVjx7DmSeX7fPzMVNAJrMZIaSdBcglWLr0JeZprQkKfEfxe1IWJUNuKrRuGXtTLfclDF6Z6DMIs0Z93IUBRlqfPOynOckb8IKzy9YBquzpW2w3mrhzZnRsvgdN9dv187grWnfifLxFzO2BdCoaMXsV+UGusorkTmJFUOcIrHrGx1/pQ0gBe2bEeSjxIZsyyuvHYTOjZJ8u93UkJUwR72jXiDsr99OtWFQ7v4N+q75JiORsJotCFEWxeylPFaWGTrCUbdprT/Rgaiwgz7vB6LnCRDvt7yiMKUh7HKsVSkNoZiR+VSWJS9EbRLtTg9ZxSWfWjFmI2vcX99KZFbMgpc6qnD+Q5Wud/Du4R2zO20Qf2FZoo8fxshR+ciSP0otnSpQ7FJkkd2VMFC6hr0Bvjg7AZZjhY5zsXfH0InfCw5Oy/j/O4COH5Zyu1zrmKB93WEXlfg8El9vrCYiU7FUixYFECNThew5tF0rm3y5KvuAkmX1HNPdTbVW/UHpn5H1+IIXn7xDuYmj2VFHSWM1whGrPwJVNwdinsfFvHp5mIkPg/HD7Vj+PJSi1+qrOPsi2FsXTWTNS/6QF+sibbmSeFYy2TIXhPB2YZujNGMwk1vU+RYruXfQ3ahdYwWD0qcCFODfJLxEuGqOe+xL82KPf718aIqmAe+S2OqVeAX19PxcMAC0jNpwJmnGhz3ZQSS+u/jTS2SfGZ3MCz/+ODNzL5cKrMJO/p+9T7aL6yWu4Q5amexSn0E95e2wx4rWSgFecLlmTn+HtBAuGUApH5E4Yi9GkdPDIbB/IGYJhXJqrJu1PxvMLdWzIFRowgbah/F8AW/iR725ZYLBlwyVJbL974gsWlj2WjnMPz9V4VbeoB07hwefFGf1bd+xcbB5/iP1BmM3arMC/LCcC9RFoPCF7LTk1hssFLm/bI6aNkRz+MO7cO3Fh28OnENBX7hSF2nyhsOf4DscEmWO9KXQ5q02Vh7F3wXy7JKZjbCfy9BVleBsPdFJOZV6HCBQgByzhSjKswRZwySMMsvCBVdohxxQgz7vRW4IE4Lw857kltHLTa9Pk+qIxKw2EqfVx8ay5tIDR5xY3hWuAyLnK3EuFBNdohux0qHR1gkrORbVarUMcYA20a3UkP9Eqqu3Y22zDAUrFqKos4kul7ijTrZ+X1M7cexY8MwSF+LJ8zXYSfbFVBWETB5jSSb+VZBsm0oHgwv69P3NGLicujekNGc6iCKL0HpMEz0QXORtnDAnZAsqEFvpgkKX3SR/8Ik1ImG4kV1MNZ978Lmz6/Ir2cPZtzeQzsr03CzUBs9tiO5t1uORw8Lw8u0mzi/tQ0llj546mKK6yGWuOclzXVZJnSy+ztJGQ3h4CeW1N41DXm+qSiz9CAd7/PYmjGPDANMebifM49UUEVU2VySM+1Au/QodlHpwGm9o/grqc6lHUdx++UxNiyy4PqEibg0cwYFdJrwc1NtTjONhvs1Hyrb7Ykllh106v59FEkf4VjZKpKdrsIz3YOE5MuKSLkscMBVNwT1JAvqkYN5+uxhfI/teW1xPzTsG4GdZZehGwq6UHICa/5pISrRiK39tHEqcgs98hfwVieUCkfeQHmmJqeNOQmXZgmkO3ljgKMLcsrSoPf6Aba7tArlHR645dqBd9WTkVdmwjlPg2l/wkh+5DyU35YZsEhTPQ4efI1fqavhIX0BIf+FYGGNMjbtjcekmnp6uUucXfkNOVmrIuDkelyUH4QJOnNJwXw67CUaoByQStp3C5EsMYadu64iTaEO9QOm8GQROX5iKCCr5zi2R/yHgerdGDtxKnIvBeDHUx121XOnr3ZFEHfw5JhHgbDt6IAnP6bixCCYjquAa+NUOCiVYPbJy/hycwmbfJ5Ie+4k4rW+CaVenoruSQlY8OYo3PT6c36qKaZHKvFIp1wu/P4BbRKiaOwQ4baAERyTp8PxLinYclAc1XszITV4EY49zBUu9k+A/ekESDuloHLCJGq6bM62zQex47sNq+Smk4FxOSaOuy6Y7bDBPvkUPAmupd2fmcrlnPBwqh+uT1ChqMOSqH5mhRvbr8A13RCXlPIg23SCdL6HYrt8Igb1+FP6GQluqdkLsgqF47Vs9FtlhB8JflAblk4y0wuFRakl6NHxobNJq2Ads4DlVF+R/zN1atjxAl86s8jK6ZEQaJ6O8BXpyBJX4cUvNXHquiwi7ET50yYtLrO1gN7WcgwMCcKUh31ax6SjnU/jhN1Z2vxdnOcVLRYKS06BK48hUmso28T9osc5DyilVgKT7VMx5qcEZ3vNZa1BLpy+cyNd3uZE5oVynNb8UUhXEeGtOYE002UPjVuQJhyylUJiYCn6H0oh20IjOn68XZgsooSnO0MwKm80qc+VZNHrtyCMkuJ7VQ3kqxOPyRV5uHBkKu2anEGlzYp8YdEJPBt1FFXWlxEdHUlSc9ZQS1/XV3I/ihifOIhMqhOyjQH9r5nICH1IOhqX6Xm6BGonLMPRxFnoeKdNLUZ9jFlqhku/TBFb2QBP5UJByvIavOdpwWnrStbJHIi92wOxe/8fYRmsEJ/wWMiwTkfpCEfM1PdA2cbh3OvdDxVDFpDIEQ20nUzCyJpk7Ko7harJWtC78w5nezcKMyw+4O/PXzShWYut16Yip/oX6e2ajlr7P7RW2x5vF87mJTvnUq9zBmTjsqiHp1BG7yeoHtClszelESg2gHMzLJB7xpdetSdTUJIPrTv/mTZ/6MdblaKI7HvhvsyGOuStoDj/H207sxsbLx+Ba+pAuPtFICXzMpWwjiDimo+HkwlacsYI3a4Knycq2J5yAgNsbCHzTRYayRWw+nmSpm4roW6HQqoSxDgnx4OGJzqiTv44/kY8wOl7gbTwwCU8MHlKs49JoapjNjatvUChPTcov06BGrrG9LE1DB+7JSH+/Bxu624gNRd1OP+IE3w0DOHopAOD1m+0pDMMwTfLkaFtDM0Dq6lolQbedZdDUVoc63v0qOjqa5L4vA3CND2cubMNHjEeGNDqj55jTPKlj8jaMAdp3uHC2gAD9IuchcGT/Onb6Gi8kU7B+MRgxFdmIX5OL4X1E4Vt4HOhJkYJKdof6e2/gr49dtKkwjzY7X+MksNOpBYXI6zYFoXTe4egKCcKjVHXKC9AGur/faHpz5rJ7mwezs26QtUmWWStEU5uR7RRlKmH1kueqNw3lZv8w8ht6RSsC/qG/wFGbR7l</binary>
</binaryDataArray>
</binaryDataArrayList>
</spectrum>
<spectrum index="40" id="scan=41" defaultArrayLength="43">
<cvParam cvRef="MS" accession="MS:1000130" name="positive scan"/>
<cvParam cvRef="MS" accession="MS:1000580" name="MSn spectrum"/>
<cvParam cvRef="MS" accession="MS:1000127" name="centroid spectrum"/>
<cvParam cvRef="MS" accession="MS:1000285" name="total ion current" value="32952.57614899"/>
<cvParam cvRef="MS" accession="MS:1000504" name="base peak m/z" value="568.82623291" unitCvRef="MS" unitAccession="MS:1000040" unitName="m/z"/>
<cvParam cvRef="MS" accession="MS:1000505" name="base peak intensity" value="5494.00927734" unitCvRef="MS" unitAccession="MS:1000131" unitName="number of counts"/>
<cvParam cvRef="MS" accession="MS:1000511" name="ms level" value="2"/>
<cvParam cvRef="MS" accession="MS:1000527" name="highest observed m/z" value="1104.49145508" unitCvRef="MS" unitAccession="MS:1000040" unitName="m/z"/>
<cvParam cvRef="MS" accession="MS:1000528" name="lowest observed m/z" value="201.64794922" unitCvRef="MS" unitAccession="MS:1000040" unitName="m/z"/>
<scanList count="1">
<cvParam cvRef="MS" accession="MS:1000795" name="no combination"/>
<scan instrumentConfigurationRef="instrument">
<cvParam cvRef="MS" accession="MS:1000016" name="scan start time" value="0.645699" unitCvRef="UO" unitAccession="UO:0000031" unitName="minute"/>
</scan>
</scanList>
<precursorList count="1">
<precursor spectrumRef="scan=40">
<selectedIonList count="1">
<selectedIon>
<cvParam cvRef="MS" accession="MS:1000744" name="selected ion m/z" value="586.324" unitCvRef="MS" unitAccession="MS:1000040" unitName="m/z"/>
<cvParam cvRef="MS" accession="MS:1001141" name="intensity of precursor ion" value="26863.37890625"/>
</selectedIon>
</selectedIonList>
<activation>
<cvParam cvRef="MS" accession="MS:1000433" name="low-energy collision-induced dissociation"/>
</activation>
</precursor>
</precursorList>
<binaryDataArrayList count="2">
<binaryDataArray encodedLength="244">
<cvParam cvRef="MS" accession="MS:1000574" name="zlib compression"/>
<cvParam cvRef="MS" accession="MS:1000514" name="m/z array" value="" unitCvRef="MS" unitAccession="MS:1000040" unitName="m/z"/>
<cvParam cvRef="MS" accession="MS:1000521" name="32-bit float"/>
<binary>eNoBrABT/+ClSUNdno5DB56dQyBR2UPLc+NDaEHkQ2rA5EOHBuZDTvHnQwYE6kOhc+pDylruQync7kMDnvVDPFH3Q+i790MsV/hDkOv4Q2RA+kMGuP1DezYARMBRAEQV6QBETWsBRCfhAkRHHwNEncIDRKJGB0TifAdEZ6YHRI/dB0Tg2wlEwywNRAt5DURZ6A1E4TQOREdyDkRTzw5EwuwQRBuJEkT/cGFE/wF+RLoPikQ5rkh6</binary>
</binaryDataArray>
<binaryDataArray encodedLength="244">
<cvParam cvRef="MS" accession="MS:1000574" name="zlib compression"/>
<cvParam cvRef="MS" accession="MS:1000515" name="intensity array" value="" unitCvRef="MS" unitAccession="MS:1000131" unitName="number of counts"/>
<cvParam cvRef="MS" accession="MS:1000521" name="32-bit float"/>
<binary>eNoBrABT//3hPUQvwGNEfOlTRDZa0kMxtNNERtoCRP9ahUO7DDhEjvsUQ4anR0Om/apD6hWLQ6LtdkMJEXdDTEq0Q12hw0SO2EBEpx0qRNrUykRnHkNDcN0yRK3C4UKlsO9DsngTRHnRTESNvzZE61R1RAkPbkPgzbpEeJIyQmkIiUSCNv9C9fjiQ88+AkQLZQNEE7CrRT3fXEU5PDpDocXTQ+PakUMz6SxDyELuQ7eHHESJbk3v</binary>
</binaryDataArray>
</binaryDataArrayList>
</spectrum>
<spectrum index="41" id="scan=42" defaultArrayLength="50">
<cvParam cvRef="MS" accession="MS:1000130" name="positive scan"/>
<cvParam cvRef="MS" accession="MS:1000580" name="MSn spectrum"/>
<cvParam cvRef="MS" accession="MS:1000127" name="centroid spectrum"/>
<cvParam cvRef="MS" accession="MS:1000285" name="total ion current" value="50126.09779358"/>
<cvParam cvRef="MS" accession="MS:1000504" name="base peak m/z" value="622.27026367" unitCvRef="MS" unitAccession="MS:1000040" unitName="m/z"/>
<cvParam cvRef="MS" accession="MS:1000505" name="base peak intensity" value="6656.39794922" unitCvRef="MS" unitAccession="MS:1000131" unitName="number of counts"/>
<cvParam cvRef="MS" accession="MS:1000511" name="ms level" value="2"/>
<cvParam cvRef="MS" accession="MS:1000527" name="highest observed m/z" value="1241.65270996" unitCvRef="MS" unitAccession="MS:1000040" unitName="m/z"/>
<cvParam cvRef="MS" accession="MS:1000528" name="lowest observed m/z" value="270.84381104" unitCvRef="MS" unitAccession="MS:1000040" unitName="m/z"/>
<scanList count="1">
<cvParam cvRef="MS" accession="MS:1000795" name="no combination"/>
<scan instrumentConfigurationRef="instrument">
<cvParam cvRef="MS" accession="MS:1000016" name="scan start time" value="0.660966" unitCvRef="UO" unitAccession="UO:0000031" unitName="minute"/>
</scan>
</scanList>
<precursorList count="1">
<precursor spectrumRef="scan=40">
<selectedIonList count="1">
<selectedIon>
<cvParam cvRef="MS" accession="MS:1000744" name="selected ion m/z" value="640.192" unitCvRef="MS" unitAccession="MS:1000040" unitName="m/z"/>
<cvParam cvRef="MS" accession="MS:1001141" name="intensity of precursor ion" value="2814.3017578125"/>
</selectedIon>
</selectedIonList>
<activation>
<cvParam cvRef="MS" accession="MS:1000433" name="low-energy collision-induced dissociation"/>
</activation>
</precursor>
</precursorList>
<binaryDataArrayList count="2">
<binaryDataArray encodedLength="284">
<cvParam cvRef="MS" accession="MS:1000574" name="zlib compression"/>
<cvParam cvRef="MS" accession="MS:1000514" name="m/z array" value="" unitCvRef="MS" unitAccession="MS:1000040" unitName="m/z"/>
<cvParam cvRef="MS" accession="MS:1000521" name="32-bit float"/>
<binary>eNoByAA3/wJsh0M4jqRDv9CkQ/cTpUMvb6VDgYamQw7Wr0MPW8FDudvKQ9ZVy0OamctDXAzMQ4A1z0MbZ9JDtHvmQ7ts60OJhO5DGg4DREzCBUQPtwdExywJRGhgCUQE3AlE5oULRC3UC0Q6kAxEG0INRL3SDUTcmw5E8EIPROedD0Q0LhFEfWsSREJmFkTi3xZE9wEZRMw7G0RMkRtET7QbRGd5HkTD9R9Em1wgRLigIES3kiREayklRK+9JUSmGyZEBx4sROhHX0TjNJtEY/tN/Q==</binary>
</binaryDataArray>
<binaryDataArray encodedLength="284">
<cvParam cvRef="MS" accession="MS:1000574" name="zlib compression"/>
<cvParam cvRef="MS" accession="MS:1000515" name="intensity array" value="" unitCvRef="MS" unitAccession="MS:1000131" unitName="number of counts"/>
<cvParam cvRef="MS" accession="MS:1000521" name="32-bit float"/>
<binary>eNoByAA3/39pMkQ4ChxFHBiPQ47ycUPngZJEQNzzRG5T6EPFfFREXKqBRHY4x0PsJuVCPCzBRE3ZCkVr7r1ElBvNQ6oMPUQaovZD1ntpRPi320KyumFExT4WRZc2OETY7xRDbysPRL6PpETyrchDSnRfQ6krckQUh0JEEspZRZ5yuURVrhdE/2tTRGg4iEOwPTxEsrj5Q6oqIEQvA9BFXFcEQw8wiUNNHxpD54IBRFLYx0QVG5REBGKsRMtdgUTMnI1D6tefRA7hk0O87xBE2RFVaw==</binary>
</binaryDataArray>
</binaryDataArrayList>
</spectrum>
<spectrum index="42" id="scan=43" defaultArrayLength="1531">
<cvParam cvRef="MS" accession="MS:1000130" name="positive scan"/>
<cvParam cvRef="MS" accession="MS:1000579" name="MS1 spectrum"/>
<cvParam cvRef="MS" accession="MS:1000127" name="centroid spectrum"/>
<cvParam cvRef="MS" accession="MS:1000285" name="total ion current" value="8578400.89862823"/>
<cvParam cvRef="MS" accession="MS:1000504" name="base peak m/z" value="639.79138184" unitCvRef="MS" unitAccession="MS:1000040" unitName="m/z"/>
<cvParam cvRef="MS" accession="MS:1000505" name="base peak intensity" value="40355.75000000" unitCvRef="MS" unitAccession="MS:1000131" unitName="number of counts"/>
<cvParam cvRef="MS" accession="MS:1000511" name="ms level" value="1"/>
<cvParam cvRef="MS" accession="MS:1000527" name="highest observed m/z" value="1299.55200195" unitCvRef="MS" unitAccession="MS:1000040" unitName="m/z"/>
<cvParam cvRef="MS" accession="MS:1000528" name="lowest observed m/z" value="400.25238037" unitCvRef="MS" unitAccession="MS:1000040" unitName="m/z"/>
<scanList count="1">
<cvParam cvRef="MS" accession="MS:1000795" name="no combination"/>
<scan instrumentConfigurationRef="instrument">
<cvParam cvRef="MS" accession="MS:1000016" name="scan start time" value="0.676516" unitCvRef="UO" unitAccession="UO:0000031" unitName="minute"/>
</scan>
</scanList>
<binaryDataArrayList count="2">
<binaryDataArray encodedLength="7124">
<cvParam cvRef="MS" accession="MS:1000574" name="zlib compression"/>
<cvParam cvRef="MS" accession="MS:1000514" name="m/z array" value="" unitCvRef="MS" unitAccession="MS:1000040" unitName="m/z"/>
<cvParam cvRef="MS" accession="MS:1000521" name="32-bit float"/>
<binary>eNoNl3lYCMgfxiuVSpJKyZEkRVKJTkWZT9KhpINCQioVUkoRKt2XLtG5ssS2WGeuZd0/t4TcxNKSo1RCkl9/vM/n/b4z88c8z3fmmXHTviLG+V4RHkVXxNA3V8RU+avCffJV4V92VZzpuCrE4GvCfe01sfHANfG4+5rQU7suUgOvi4IT18WefjfEn0tuiFO1N8TQzhvig+pNUbTipvjWcVNs0LklombfEjEbb4nRJ28J04G3xdG1t0Xf+7fFE4U68WFknRi4ok5U59YJqY46MaX6jrBXqxfKwfXCK7dePK+vFwYf68WcoXdFuMtd0Zx8Vyw4eVeovborzKbfE4YJ94Tax3tivOx9EWVxX3RH3Rdf3t0XmiMahH5Og+BIg7jZ0SD+dn4gnkU9EEavH4hbGg/FncSHYvJvD8WnjodCyvqRuBb+SJzNfiRs2x+J5ZMei82hj4XRncfiq9ITcd/7iaiNeiIk/3wirGWeCiOeikedT4W9+zNxNuKZ8Kp+JlJvPxNSMs/FHv3nIiTiuXA78FzYNDwXZ7ReCAmTF0K/8oUo6HohBls0iouFjcL7bqOYLPVSaMe/FOOPvRRR7S/FR+NXYrjHK3Ew65UI+/eVCBn7rzCXey3i4l8Ly/bXYmLfNyLP6Y24kf5GHH/3RngZNYnKxU3i/B9NYkZnkzjl+5/Qu/yfiJV/K8oj3wrLtrfC1fed6BP5ToTlvRM+794JLa9mUVPQLP5Vei8Mot6LhrL3Iu2/9+LmoA9i18IPYmTWBzHv0gcxVO2jsHP6KNTiPoqjpz6KGx8/iviJn0TQuk9Ca/cncafhk5CSbBH/ObcIiYAW4ZXTIs6fbxFKHS3i90mtQj+6VVjtbBUh31tFrNlnsXzLZ5F06bP468dn8UanTQyIbRM+59rEb1LtovlIu2hobRfTlTvEO/sO8TWuQ2jf7hC2zR3CafAXccbri3Av+SJOP/8iAow6RfqmTrH9VacIEl/Fgdiv4tbur2Lf469Cvau3nvJNzI39Jlr3fRMDPnwT2yO+i5PZvTrzXTyX6hKypl1iZ0SXmL+zS2Rf7xJTJH+IUOMfYk/hDzHx1A/RJdktNId1Cx33bvEqo1scu9ctnH52C9WtP0VO/U9RadsjrqzvEV7ZPaL5UY/Ya/xLvA77JS4f/iUWSkqQbSeBgbsE0qESfC2SwKRWgpWtEkRoStI0QZInzpK8Xi1JdYkktbck0WyXRF1TCiykuB8mxbUMKaJ/kyLnohSG7VKcVO3DQ5s+SHj1Mr4PLUV9CHrWh1pZaZ6aSfPWWZor/tIU5Eiz6pQ0jZeliW+VJuGXNCcHyXB8jAx2LjLIxcjg9LsMmadkmPBZBkslWeTGy7LISZYoT1lerZAlK1EW71OyTPxXFulWWbSt+vK7X19UV/UlsLIvg0/0peZeXy6+7UuJkRw3nOS45S3HzjQ5zuyXQ/exHLuV5DlpI4+Wvzy1yfKElMoTc0+e6e3ynJVWYJCHAmsjFehTo0Dp3wq0PVTgW48Cphr9EKIfwb798Inrx/mcfpzY149LF/pRpKBIoYsi0it7marI8VpFVj1RJLBTkbPq/dk2oT976c+MmP5IJPen+VB/jO73p7OjPzHDlXCerMTcOUosTVDCvlSJkweV+HlTCQWlAURbDCA0YABaMQN4dmwAz+8M4G3LAIzVlQk1VmaDmzKzI5U5m6nM8V3KdL1QJqNTmbnDBiJtP5Bd8wdydPVADuQMxHHfQCTPDARrFebPUmFskgpndqmgdUaF3fdVuPZOBV8VVeTNVIn2UUU2QpWTW1UJOqXKmKuq2CmoIW+txmMPNV6FqaF3TI3cejWqJQfRID+In8MHIWs7iH9DBrE4fRBy+wcxu30Q0zTUkTZXpypXnf8dU2flTXXeyGpwZ7gGmGmQGqSB+XoNnpdo8PsxDc5d0aC/6mDe2Q7mWupgflYMxvXOYM52DEZGU5Pj5pp0zdTkw1pNJNI10avS5PsdTS43a3JGcgg71IeQYjGExqhe5gzh1p4h/HFxCJ7Ph5AuOZRZikO5ZToUu+lD+WP9UEoPD2Xi9aGEvhzKy56h3NUdRseUYczfMoyhh4cx+PMwovsPR09nOApmw5nqOxzFuOEUHxvOpM/D2SOlhfRwLcpMtIiI02J/kRYqf2mhUadFWKMWf3RpkSs/ghbdERjPHMGRZSMYvX4ED4tGoLtvBG9Pj6C6bQTJWto0WmjzIFIbxWRtak5rY3dXmylvtemvORIDMZJIz5F8ShyJdMlIUg6PZOW1kTg9G4nhj5G8ttWh0kGH5u06aF/S4WKbDsbWo+iJGoV08Sj67B7FhNuj2KGgS88oXe6Z6dI2TxepHF0untVl71Ndnn7XpUNjNGLcaM46jObnwtHkJ42mo3o0en+PxvLFaJ53jMZGRY8WBz06Q/RYUKlH1h09Zn3Wo0Nen1Pm+oQF6yNboo/ReX3yHugT2K5PrPQYZliPYVL8GP45OIb89jFkSI7lxPixpHuOpTNmLIW5Y4k+MZbrTWPZ1jYWk9EG/GZlQOZsAxqWG1C7zoC2fQbcumHAzh8G5JqMQzF6HK2F46g63+tfjiNb2pBr5oZILzSkJ8OQmp2GTG8zZK/WeHQcxuM5dzwdW8cz6a/xGJ4ez3EJI+LHG5HjZMTFBUYURxqRW2tExAMjbN4b4SRpjN9YY7odjTkUZszBOGPaK4wZ9siYG7+MsdE3ocHaBKVwE3qSTbi8x4RZl0xo+WhCjMQEIi0nIOE6geY1Ezi7ZwLVFyYg2z4BaVlTDmua0mxlSpe3Ka6RppwpM2XfP6bo3DJlYLMprT9M0Rw0EZ2JE5F2mcj7uIncqJhI7amJWLyZiJv5JA44T6J5xSQa4idxq3ISRvWTCP40iYcKZr09aUa6MENxpRmVSWYE5JkhUWtGy2czXumb88jWnOq55sTGmWN80ZyzD8xp+mjOn30t+KZpQaqxBUkOFnwKseBthgVfqyyQOmvBii8WHNCyRMLREmc/S9xLLTlw2ZK895bw05IgUysqbK2oibDieakVDeetOH7fihnvrRgiZc0tM2s0Pa05s9GaKSXWRNZbo//Bmi7JySiOnEzW9MkMmzuZyxsmc7JoMl0HJvPh3mRWtExGvY8NE4QN1T427Ai14XqRDU9P2uD9wga1dhsCVG1pNrNFK9QW+RxbDPbbEn7Dlvm/bFFTncIUkymMWTyFoqopdJ6YwoF7Uyj+MYW9KlMJcpiKtNtUjqyYimnuVNZWT+Xe/akodE7FxtCO2eZ2fHSzoznSDukMO2r/sUPxnR1DZezp0bXnYqI9NZX21B2y50qTPXld9iSpTCNs/DTaZ03jTcQ0ZM9Oo+XTNCpGC2JtBKO8BPOWC74WCCzKBOfuiN49wvphsNYczswEtWXQmAa/dsOVv6HmDkR9hFI1B/S0HFCa7cDZlQ4YJjjQWeJA02EHuhocCPzoQP2A6egwnew50xkeNZ13v02Ho9NxuTqdAxKOqFk5UuzgSFOgI9b5jhgedkT3tiOZ7xwRyjOonDADhakzKF8xgxkJMzh2aAaD3s9AVc6JGCsnMgOdiI1yQn6zE937nNC96kTnJyckvjkRpO5MsZ8z26Kd0drgjEGNMxGXndn92Jlrmi7sn+TCWycXJCJccCx04ckhFxbfc0H7gwvP+7uiOsaVJ/Nd0axy5dI+V17WubL/uyvS6jN5aDIT+zkz6Vk9E9fSmYw6N5Mh72eS93Mm7kPcaBzrhpRw40iAG7ej3ei/pTc75ob2ZTemvXEjvcMNjTHuVLq6YxLoTmuSO2KXOw/PuHPgca9+uqOlPovaCbMIdpjFxeBZNOXP4uQfs5h0fRYSTbP4p3MWyYoepLl4sDXOg+4UD9S3ezDtigeWrzwo/eJBnc5sdCfMpsmjl2tmE1Awm2c1s+m8O7v3LHiyyNiTVE9Ptkd5klPpifVxT/zveHLvmydFRl5cn+vFqRQvvhV4MeaoF8tvenGsxYvx0t4U23lzyM+bkJXeXCn2ZvRpbxTuepOj7oOLjQ9bPXywDPPhVrIPc8758P2HD5HD52BuPYdpAXNQSZxDyME5XD4zB7mWOeQozqXRcC7z587FZM9cFE7MxaNpLgmKvgTo+GLj7Eusny/tEb78k+tL4wFfzBt8ufnVlw8qfqy09uP2Sj+M0vxoPuGH3lM/Mr/4IWc6jw3e85i8bB72f83j0Il5ND+fxzO5+URbz6c8ZD71RfNZtWc+k57Mx7B7PluUF7DNYAEO/guwWLkA17QFtN1bQGrLAvZo+TN1nD/VS/2xS/Xn5G5/th/1x+a+P0gtZJrWQlSmL2R/2EJOZy+krXwhw2oXYli3EMc3CzkkHUCQXgAn5wTwYn8AedcCcP0cwDW1RewyXISR8yLiAxZhunURY2oW4dm0iD5fF+HVfzGTLBdz0nsx58IWY5W2mPjti7E4tJjWp4t5o7aEH8ZLuOazhKPhS9iYuATLnUuIPLWED6+XYCETSPXoQIb4BSK9PJCavEAW/hFIn5uBXHwfSGSfpZxTW4q36VKeeC5lX9hSrDKXIlOyFN3apYy6s5RZ7Uv5PDYIY+cgpJYH0ZwdxMyPQeT1DebXsGCWWQbz2i2YQUuCUdgQzN95waj+EUz96WCcXwTj2R7MmKEh+JqEIGETgrxPCA9iQyjYFoL2xRD+ehNCTr9lTBu2jDLHZYwNWYZ84jL27lyGw8tlOEuH8lA3lC7jUP4LCsUmPhSxL5Rvd0PRaAvlbf8whjqH0RIRhn1OGLcPhhHTGka/AeFY6oVza2Y47SvD8c4KJ/fPcCofhvO2LZycgcsJH7McY9fldGYvp3Hncv54sJyrb5ez/ftybpqt4LjfCpKjVpB1cAUNn1bQPXIlnSYrWe26EqvlKwneshLH2yuRaVrJ6b4RXDWMQMYngpCoCHZXRHD6QAT65yNoexJBUVcE1bqraJi6CpP4VXz4cxX/XVmF/utefl+Fim4klksjiYyNxKs4kmk1kTjdjGTCm0i+ykXhYBSFlFMU7XFR2G6Owrwuin46q6nxWE1c6Goytq7G8NpqFr5YTb+e1djIR6NqFo2GUzTtmdE4FUZTVBtN9ZVoLjRHY68cw+DRMcyaEkPw/Bh258YgfTIGjfsxHPwQg47yGv43eQ0DPNcQt2wNVWlrYPca+p1dw7DWNZxXi+WrVSzjlsVSVhqL25lYljyIJWRkHInz4ogsiMNxdxzDb8Rh2xFH3cK11IavZVnWWlSPruX607Uc+7KWB8rrcDJax7gZ67CIWEdC2jr8S9ax/u91zLu7jq7PvblafG8PxqPgHI/Xknh2/C8epUfxHNFZj4/tes57rEe1eD1fDq7n0f313Pq2HiudDQycswH/nA2UlG1gSssGRg7byAOLjdxZvBHfyI2cP7iRE1c38t+bjch3b0RLMYGlxgloWCYwyzkBy3kJ+IQlYBKRgPv6BAo2J3CwOAHVqgRaLiaw5H4CK9oSkPqWgJZmIo06iUw1TaR2TiIy4YnkpiRilJ/IlYpEftUkEns2kb11iSx8k4jhp0R6uhNJUkrCTy+JnwZJKNom8Ukkoe6ehNv8JAavTeJBShI7cpI4sCOJ6gNJKF1I4uCdJO41JuHb1btGaRN/j9jEGaNNvJ2+CR2/TTwM2UTA+k38r3wTpfs28er4JjrqNrH4zSbUWjbxSDKZTvlktHWTGTAhmTyrZF4vS6Y2OpmchGTUcpJJrUimuiaZjbW9+cVkPtzu1dNkRHNy78MgmcT+KbwZlUKSUwp/+6aQF5hC68YUsjJ6/b4UGo+kUHYqBf/nKeS2pFDwNYXL8qkc0kglfVQqdhapeM1I5YJfKtFJqZzPS0V9VyoSB1I5/b9UzJ+kMuptKjt7UjmlmMahYWlk6KTxcmIa/VzSaApLozYqDa1NabhWp+F3IY3k+jSuvE2j6FMaOSrp/BySTtP4dDqmpjPXMR11j3Qs56czOzSdwNXpjM9KJ2hbOnL70sk7l86y6+kUPkvHpTWdLpUMog0z6J6aQeiyDKasy6AtOwOJ33t1LYPVDRnUvs6gpiuDBPVM9A0z+UYmuz0zyVuUyaXQTOpKMpGrz2RHYybfP2VipJDFQ70s/G2y2DU3i9CQLLRjsiiozmJtfRY7Hmeh9iWLLMlsVAZkE6CVTaFxNjstsynwzEZ6WTY78rMJ3JPNkXPZhF/NZuSzbCLfZ2P/I5s8+Rws1XIIMsjh1eQcfoocJJxzsPDOITIoh4SwHMzze8d39vJYDsXncvD/LwfD9hwq++fiMjaXBbG5jM3N5WlJLto1vdmjXMo+5VLXk4vMwM0k6G+mI2AzOtGbmZm4md9LN2O6bzMnLm5G4t5mvD9tpr5rMztk8zisnMd+wzyk5uQh4Z+HXUoeszfn8bg0j+a9eUj/k8f6+jweNuehpJqPj2U+1nb5KLn1+oB8DFbksyo+nx3Z+XzZmk99ZT5tx/OpbM2n8Vc+Z8cVUGdfQOP0AiICCugMLSB5bQGuGQV4lhcw7UgB8y8UEH23AIOnBaySLOROv0IWDytkx5hCLkwrZJpXb7agEJ+IQpRjC0lNLuR1ZW+9q5BFtYUMuV3Ik8be+T29XqmIjqFF/CuKiF9fhGFhEbKHi1D+pwift0WEdxcxeMAWXEduwWbcFibbb8E5cwvftm/B+tgW2i5uof6/LTj1bOGKZzE+acXc/acY55Zipv8o5qjMVmLVtuKvv5WtYis2QVvZk7IVqcNbWd20FWmZbTQabUMrchs+mduQqNnGlVPb+Ph4G5EWJQxxL+FneQnh+0ooPlPCihclKL8rQUeuFH/bUnpml/J9bil7l5aikF/KpZ2lzOso5XfFMoJtysh0LOO6VxlrIsp4kFmGdVEZi1+V9d6dZeyRKmeQYjn7NcpZPqqchKnlTPIpZ9uichRCy8nNLOdmdTnhdeXc6yjv/ZNVEDKjgqCACvZGVjCtsAKnPytIr6ugtrECo5YKLupWkmxRyRjnSqSjK5FIrUSuopLGs5W8elyJ2udKNsT+xsFLv/G8+zf8tLYTaLmdyrDtNFRuR+3gdsZe2E7rs+3s7thOt3oVyuOrqJ9cxcyEKnbkVVHzexULDlSR8LiK6qYq8jureCe1g+ClO6hZtYP/AzTu+t0=</binary>
</binaryDataArray>
<binaryDataArray encodedLength="7392">
<cvParam cvRef="MS" accession="MS:1000574" name="zlib compression"/>
<cvParam cvRef="MS" accession="MS:1000515" name="intensity array" value="" unitCvRef="MS" unitAccession="MS:1000131" unitName="number of counts"/>
<cvParam cvRef="MS" accession="MS:1000521" name="32-bit float"/>
<binary>eNoNlodbDwoYha8U2qmklJZoSUmLQvp952tZoYiMuHEpZEWISpHS3klFKaM0USpCFElRKFllllRmWbn+g/Oc57zPebfnl2LDemv4BxdQ+klbBOgp08DhCHr+8bFgy4cDIL+pqE68g/ZwfdQFFcJcIp/6tI04KlYU+76eRla/KHYIyihBkzgibSz2j3+E27+GsKywJHWLqvCVazUksmczFZdGYeq/2UgYawPJ0tFcfcyJNGYG85LtqjisJYrBtgC2dM/lwl0RXNggxg4CMZ4bMgPpsgN08bcOKXhkYoxvEl48N0TKh0aEKsugzecyP/4vCeFDvLAvIx/utz4KPo+04zt/8w56FkMu3gk8R57X+C6GjbUwMs62ok08BAOdCti8MgsVG6X5rcc7FHnPxnyRWjjOTqLX0qHoT9fm93e1+dW2HBTdG4ls2SE01HUYxIefJdWvx0jbTg6R7b9pyMEevPyhwmMTTuBAXYRAraUM0Z+ycTD/EC4eFeCouwIpvr4AMenVAnV3P4SJHRQsrRvDbyUcyEzDkjcav0XvgwMo2niBfnhUUr3vDxhzInZ0naQluxyRXFvMNs89uKuhh/7YS6OhsAqzfAxY7vwcKBu8RXiVGCSUgtCgGyV4pViB7n0zefaxYNY68h7/7lfkKaVjkfxJjzptL5Gcby2mzAzFQb9c0txpz2bnCWH8DQXqJzFtySk0yFbD5UkgnpVEI1T1NJR/M4dkDcEMJW24TmuhowftOKa2jApVYvBmhCE8n1zArdSDFJgfAPXPCtjxegAWc0ygKvECUWlfkDZnIY2Qz6NhVx3Jw1YWuZrZ0J6li2U6vzGyWYjTRe5h4q1BartjCa9zC6nm+ktSsO2n0vgrCHhRRCuMb+Lz3mSyHmmFVIEcTlysRE6KAa/QEuYmESfsn7ASDm/8INPdQb7quRSZchPFv6MRcjoe4w3XQmmLNu+5cAGG6eO5Nd0SRd9i0OHYj64rBxEjdR4Tf2RTSrK34IiLOJ8uGs1tFRXQTHZEWdBx7FkxDFWrj+CNsxme3X+Pn8HqaB0vzW2RyiibLEkW5S7Y+d0Ci1q2sqziGkS9MmOZA01IC5pJX1puYrdkPGlZqsJt9SlkHRyHDxPeQzbnCnR17qLYAxAp3cyjk8x5S1sidezuJ//4URC/vg9W88OxTawZhqVKrGdngdjMeMHDJBVBv78mJ9jk0XI5aX7WsxpRyr48e9J4PmarAVn1LDwUyUVujBAuxHtz/o5whD/rxaFsHf4+2RGpwiNZWbEGk5pk+OaM69DTU+I33qLspHwKctUlVDZ5Gz+zmYupcpvwTsIVC+/H0rbFgfD+8FTwIzQXcwcisC0mFa9irNBmc1DQ/0mRJ3+ThYjuaKpfVYGTF8X4buZ1SIodR3tdnkDGrQj/XpPmWNsgDH7SZom8kfzL+Qpdn2vEtblKiFL8gYojw2nirhpq+PoetddDkBl+CkvO9CLRXw0Lqo/TMhLml292kvXK6dg2dzuKIhqxx30sNobGYlOzNns0taHTxQrfdhnjypxlgnpfJ9x/lygwXy/BdxaG40GCtUCzQBfZJur80zmHlHrqIX5+L+KElqEnzhyvghX5jZsy7NTy0GayFMHv93LI76GYaHMGwXv7oJDbD/NXBdh0eTL7RRVh2Ioj0Eg8TX3nz8I0rxMZ3crQP9VJNVfC0Syuhu+nnLHt5HAscF7Cixv7USWVQpb5ShCu/ASVhRdwf3MBpvcNg/YXXSzqWcz7LEA5yUowVXFkM9NAFMksoLl94Rjcc4/23tfGE6vL2OvqjddmaqwnfIki1zjS9Bd/syunImh9MLXm/UDEnEmIf6dHPe7yOPLtI41694y46C8Xzwk7p4/D/gXNeBzyDB5eJrAYJUBH7QlcuGwBmZ+H8Y99BUQGAumWag3cV7dj2Z5KgdG1RDz1CeSJElN4VX02n9s2EhFdAXC1C4XNe2Polb/HgKMJpv+XjQtpo3n9wsNQWdyEJxN2Y92CIOzIjcWzqGAyslfgB+/ekpTrPyS1WpIbO/Qh5/UP72kdh4CMUMGC1ENIVpDgurdA8LvDtMG1Ck4B1jTmfC7tfzACX+0f4YxNFCTXNcPX+CtdmhQEw/8ikDFDnPWD79OPfG229TTjx5e8aFRVDUxKH1C56U/yUbVE/p18djlzAtLN8dB4N43XD5ajKnOsbYeeDy95fxyW08vhrpeCjUaXEa0WjYVbDwlab8ZhYnIFqoWj4Rf1DroLCpFQvwUBf24j0ckSU507adFBYbaxKqHeBUpYu20cX/oti9D7MXDdaoi+5gm8WKOXRGx9SXBsAg9pysGvUDkSnfIS8VqN2BIozVkhVtjiaARB+XBo9Thh/ssohL3TxuMcT052nM6L6zbjmctUGA/7JXD2jEDSAWEec20GP+lSYfUd6xghATTxsQKbXXrAn4f448a9DjzV3Y6QjF6qGvkC60QtYPqjFs+uhaDouAdLPF7MxiNzUT72l0Ddswe+WvK4IFFLL9oM2f9TIGRihSCcII8tAVNRsy4cWvsmsfXRGirwncXxw0MRpsL8p8qeK8/7olzFis9lXYGhRzHmjTFDg/8TvBExRULIVvoms4SzV53Bt9qP2FgwjGc8XY/tN+OxaYQSO97ahrxOY3ocl80VcbocVvYSuckbEDxxFqR2GvHlxO048SMfxmITOGwwEtbbz2Fo+hnyNvFFzFAN1j2YjLHT9HnFgfl4sNSUX48+htzK1XytVwhqcja85HsDfM/HcLeGCC0IHs+O/As6q3bi7sV5XPCwADNmumHXxFXIab5JijG30XQzku+8isS8ow70j/4UGLbEUWzGOXh8eY6B99Fw1LuO9R+lOOK8EbpWduBlnSznjt8Bf40t6Df8l84kWKE9sx2+MgO4e60Er97K8MO8anJIYl61ZSJM3AuoO+0MltYosrTPC1itleEF3gKSkryCvSuL0Rm9Bhpmbhg2WAnH6/5Q9l2N8m9uvGSRLQf9UecJ2jP5p9Mstg95D/HxWzjBpQ0PWYLneH6Hbns4ei/n48u1Unw0XM/6N1roUlsEG7nV44W2J6+bIMoXfLrR+bwBwvO0+NHnQfpnzDA+8UqMb88aiS824/nqsNWIi5GiRQ39YK3n0F01jA0MMuEdY8oV/VPxtlaNf5U9I79fNrwXyVieXURZ4slwhiZ6ZHZjuZ8FdD4vhf7eMMpQH8exVi3kF9KGQtzGlTvXIRuRhWk6u/nAzlKoyhXjeeR3fDN/KRCSNOM1XECNbZ8xJWEc3jjexs6+EVSddo42/e0rcF0dyS805I2dy9DuWIif5jH45486Tj/Q4txRypz7qYu8JObzp/RqTD6VhY5xLwXOQV/I67QP4g+lYt00eR4TZ8nufiZ8InYWW84qwfof4zlx+2nUp81Dr1gsdBNVIL59Gr3Q0eFtXy4h+JEpHyiqpYpWGXJs34i1TRZQdjLnkA9VkNCdj2DVFIwbuo0/jxqO2tNZOLqhB2uk/CjkkybqFMwp+8E0dN97SMLL0rDE/Qxa+tYj+uh0FqsI44PZmbTs6QkyfJdLJRL3kT+8hT4OTCLXOmlcG/UQmo8t0R5bRsdfT2HnABFemqiI8qv6HFR3mUq9NfhYxiCCF8lw+oa1WHdoCdI/lJKNSBtuaz2jexGMyQm3cGVUHnX8SaXeTnPW9w3F5cPuNGmyKd+1XkZTJh8VjOpxQPeSMCwsOAgLr5fw/XoKN0o6YLk3E/fFLyBl6XA2OlsNByN7+HqVQmKsFJk8Kqc7M/4g4q0En/wnD7unp6OwexVnTypDyzdL3mmny7lt9zEYFsNlre5s4tyIoDvF2HVNh4PNxnPZcWvufSMMKy9tTjudSB+/pfKS0XvZaNovWDyJQ76GEPweTaVp0fXwbi6A2ob/uN8hnvxujAMat8PoeCV9/G4Aqxs3cdfPjLPDGuDZmI8PvUW4NfIPkupu02bNC7hx0x4Zt/vQnDkVZuFpPGRuGIqzfLDpr/u+KDtHsTfsgTV26HbtgpZ8G75WJsDPp4+qDCfQ+sIWjImKw70lsynOsgS/tlehwvY6epWHITYgHifl7dEvJMpNg6P4Tt1LxMyW5qLX43DSZwb/N2coB94IIYW+nXxYYyzjqhVEE6ewttxeknrjyL52Q3i6kSe73xPhn6MtePftMrj2reAb/hL4PvMJvBq2sZ5FCJ9SBTsEj+GKRxGY9DSUVv2MhdfRBVD/JsyhNs7Y5CaOyZHXaZO9Dr9qMWCDV668eJExFKyTaLRJCO8WMsbGZ0MxSt6fLebrk7XhAq6b48gv1U/S1d0e3DFiLDwmGPDljCkQVMnxWfUwrOlW4E2b3Uh3kzwrDORgyvt2iLV/pbNNIrzi5Wn4ph/Bv8LK7KU2g08pBvKsf48iWboDKScksTlclE07RSC3PEoQ5RXOn2TnYLhLOfKW7uPGsK84v6qEjiw7Cq1ccZZ2iULqbFXODI1jIdsWJChY8CHlO0j/HMrTd3firG0E3X94DdrTnyNKqwd3hpfS+HpjjlovhDmdmTjz1xtvzZ/Fq9Z9ox0ddlT7u5JlMmSQmFuPufu+4s64UkTFhXLsFlEuTHLHZWEj7ru1Gln2HbCdxRzbOYFLXi2G96Jc+rxoNBdcTYWTYji3mO5hH6MyeF3+Qg9zDaikxIRjpuzDG6WzCPZZg6HtxjxGSRSni41ZVqQaqqKS7LThERLvFVLGUzee2jSKI43vwmB5D3aseYG3vZ/oroENNn6JIIeqhTiytYJyFl6B6FIpeJwyY9FVJ7Hy4AGaq6NNx90Wkd/uUPQJwFe2P0Cx7HBefWYd6q1cYbNvOssuzsFlkWnsEP0OUcEW0Dc5jbTMYGqL8uGyZ78FE/SDWHfMCVb6EIcnKx5R5debKNzegba3UcjrXg6DiADu8d/FsonRJDicgin3U1Dc0UJvTrbhvWkkf5hxiw5fzkHEXDEea7Cck0v0uOuxN9Vvm8rZ2wuQfEkU6Sdns31tLla4lSOmxI4zZ1TzVZmr+J5eQ+E5xXzT15YDFL3ZLyICbp5CbN8UCacPTTg20IX0unDI+B5gSbscuEYFIK1uHIdnd8JHpwbnRgzlst9zec/TNFZq+wrPD6+wMGs5Uuz+es3p7dA/NCiIO2fPI6+UYdtXNXYNzKYNA/so6e5ztFi/IGM9Iw69Wk9O7jGkY19DxpYGSHbugWGBPF/emQiXhYXIa+4iXQl1+v4lkhNtD2G8sg7Hje8lteczWL9LDvAoR/pf3uIVBmEi1E+fF4zF95J4PN3pjZYHSlx4wZoqb1fTmUcP0DVPE7YXM5E9PxMx+buRvDWIRGTPofSKKk8zU+DkFbO4NEua8+cK868V8jxn5V+3G+GA2hBLPjbQjvUVVTDruY/wmmjsFFGA8A1RlkiPQlvdEdgnm3NAyDz4jEhH75uZ7NCmjEMaMzAksJk0bh9GY4o/hpwKgVTjDsilhdP5fy+QXhnTvDpCae1tyn09gs3URvJm11o0L/NElcQNlH7+gXXWXtCMCcRo11bsuyjFXzfoojfSh73CWtC6PA1r56XypNuR+O6YhG+JMTgftBlRuxpp06AClphoc9BLGTrwfhyett5Aif0vCD/Upv9KbtK1c7vRee8ypbkV08PiEhxv2oXZWmbcMVkGJs8CsLlnLR6beMLKuguGKy3gueooMpKMUBVxGxaqM2H4QYTFbCfxiJ5shLjsExTWzUeZxwoukX+MMJlw2iIpwz+njsLatzM4fEoa6NwI1h0uh6E6Z+l6iRAbtCvB/2sgrdVh2K9WQqt+FDf4AGoF87GsdRfk/37Vfd0HOPE6DV1RgbBa7oGJEgvxRrOTusY1ouaAPdf//e/UrT8Rn7afuqa2IleuEpMfn6Rt1c4YDBCGpoU+hMvnI9ZiJdSazJHi+grLAipQNLEOLwaCOPCfNkGBuQYpXGglM+8ZKO21p4T9Z/EovxqLxftR+6mKQn6+QNrwaVTT4EoqVCvoWFCFhB4hEvELwoPTJohKKIapdxp+nEulmSEetEnpFx5J7yTP4gJ6M6fFRsylGdsbGnHxcx8Ea1Np4nMJTuzow33zWWjULydtU3+ssh/D8g2jYR9sQ5J2Gji8LAtBf1LRMdmMbTVmQdZrEVvJ1CM+xIInvJfj8y8TEJ6QgNePTpDSvAryvBdH1y5VUkPKMogP3sNwuRJ431Ahu8GPZKHbSoXP99AKoSOCvjFiKO3TgNzGY3TUwhGHpeJpnbiZIPLTByTe/kSnOyzx2LQZiZvVeePYRngkHCe3Mcko/iABJ211fD+ijyC3qeT/wULg19KO8SLmAsNJqbgjdgRZPQnwfXwRGueWcu2OaDwt0ILwLj1Wv/+CAuV/UaWnCLN3I7WvO0mFkocgUxADpSPdaIjQpzkLtfjbjEQy+N2AP2Gy/OW4C+U++stS8TvqH6WIYVn+MO8eAZey74K8CRfp6lYF/CurQhLXzXBLJR9Zf5nN+XpEYLmIURC3k+2Ct2JzbzwG5Z8KmodlottnKF6elcOshy+g/WAkL7iqQqLjjuFs5S5KjMmiZ+UqLL0pBz8lD+P3zQZakf+TPA17bGRnx2F0RQV9nDOEjslepLeiUYjaXYtaZxHS9VFjq6bjmGArhVfv7dFipYcv/ItIO5S867/AYmgaVO3TaIGrDCYcqKMz+4JgLL6b2zwTsLPZAfb9gSQNDa78KQJ5I0XSXJ6EUw3ryac5UtCguJzX7/pN1u8+U7fjQWwYGv13S00kMe4inMPG8Lfoj7Tkr/vnl03k4odnoPMnFkZ7HQQvbzyEisMnGpfdhM0GE8ll5xrEa0uz+9Nf9EZsFmZRE/XXhZKnUBMNbDfAco0vlOHYR87CcqgpNOLYYEJengJ1b5IizTuVqHPR5NjdRrTskBINVT9B4meGsn38dcoxnoTpG8Yj7q4PuQwfivrMDJJMVcPMOyP4UusR0lQ6CFUHEc5od4Hq3XqByecEgUuoH6pdL6Mj050stlYjqlGHfPc8R5OuFCycxtC+RA1Bqm8A2mfeE9x0G8YFm6NRwSdoT6cYJ43PoWXNAnh7hWBTmChPkdiMT+cf4LSsDCaHJWBq8nAUHRmDdOUtuPejip7LBSLP/yQVhQizwsiTGMjeivK7weTxUw7vdCT4jJAqO20Rot6+EYj+7zzN8/pGGh6KPEojCecijwuSHsZC8ygEUraGmJzSS056XpTScRvWwd10wjOH1l8fjqwEZT7Q/pRK+i7irn4pmj2BtNaRsLIbiWnBemSepCEojtmP1WZ21PjWHCb+I/igWDvCUiXhHG4qyFrHpP91QHDq+HE4JHkLRHxXodztJoWmVCFvsQrU1PLo8aLJ2D/aBNoZyhjcIgUVHzFYbmV83vdHsDnZBltCo7BGuhkZ66xhR6mC/wFNEmUG</binary>
</binaryDataArray>
</binaryDataArrayList>
</spectrum>
<spectrum index="43" id="scan=44" defaultArrayLength="60">
<cvParam cvRef="MS" accession="MS:1000130" name="positive scan"/>
<cvParam cvRef="MS" accession="MS:1000580" name="MSn spectrum"/>
<cvParam cvRef="MS" accession="MS:1000127" name="centroid spectrum"/>
<cvParam cvRef="MS" accession="MS:1000285" name="total ion current" value="55652.54772949"/>
<cvParam cvRef="MS" accession="MS:1000504" name="base peak m/z" value="603.69622803" unitCvRef="MS" unitAccession="MS:1000040" unitName="m/z"/>
<cvParam cvRef="MS" accession="MS:1000505" name="base peak intensity" value="3120.14501953" unitCvRef="MS" unitAccession="MS:1000131" unitName="number of counts"/>
<cvParam cvRef="MS" accession="MS:1000511" name="ms level" value="2"/>
<cvParam cvRef="MS" accession="MS:1000527" name="highest observed m/z" value="1224.70166016" unitCvRef="MS" unitAccession="MS:1000040" unitName="m/z"/>
<cvParam cvRef="MS" accession="MS:1000528" name="lowest observed m/z" value="208.23115540" unitCvRef="MS" unitAccession="MS:1000040" unitName="m/z"/>
<scanList count="1">
<cvParam cvRef="MS" accession="MS:1000795" name="no combination"/>
<scan instrumentConfigurationRef="instrument">
<cvParam cvRef="MS" accession="MS:1000016" name="scan start time" value="0.692199" unitCvRef="UO" unitAccession="UO:0000031" unitName="minute"/>
</scan>
</scanList>
<precursorList count="1">
<precursor spectrumRef="scan=43">
<selectedIonList count="1">
<selectedIon>
<cvParam cvRef="MS" accession="MS:1000744" name="selected ion m/z" value="639.44" unitCvRef="MS" unitAccession="MS:1000040" unitName="m/z"/>
<cvParam cvRef="MS" accession="MS:1001141" name="intensity of precursor ion" value="40355.75"/>
</selectedIon>
</selectedIonList>
<activation>
<cvParam cvRef="MS" accession="MS:1000433" name="low-energy collision-induced dissociation"/>
</activation>
</precursor>
</precursorList>
<binaryDataArrayList count="2">
<binaryDataArray encodedLength="336">
<cvParam cvRef="MS" accession="MS:1000574" name="zlib compression"/>
<cvParam cvRef="MS" accession="MS:1000514" name="m/z array" value="" unitCvRef="MS" unitAccession="MS:1000040" unitName="m/z"/>
<cvParam cvRef="MS" accession="MS:1000521" name="32-bit float"/>
<binary>eNoB8AAP/y07UEOoHoFDkK6CQ2PAm0PrQqRD7KWkQ1EApUOPhKVDDgqxQ3ActENypsBDmg3HQ8RcyEOhrMpDDSPLQ/uFzEN3Hs1DJ+vRQxIr1ENZBfNDL2zzQ1Gm+0P+UfxDDuv9Q3KX/0MlxwNEHgQERI16BEQGFAhEovkIRIAyCUTe3QlEFzkNRCWuDUT3Bw5E3VAORJeCD0RLRxBE36cRRI4cEkQHEhNEH60TREP1FUSP7BZEMdIXRKu5GESBZxpE/asaRA82G0Q2rB9EAugfRDDLIERfGyFEaHUhRFaUIkTbDiNEXbglRFHrJUSaaCZEdBaZRDcEW3I=</binary>
</binaryDataArray>
<binaryDataArray encodedLength="336">
<cvParam cvRef="MS" accession="MS:1000574" name="zlib compression"/>
<cvParam cvRef="MS" accession="MS:1000515" name="intensity array" value="" unitCvRef="MS" unitAccession="MS:1000131" unitName="number of counts"/>
<cvParam cvRef="MS" accession="MS:1000521" name="32-bit float"/>
<binary>eNoB8AAP/365DUQ8wmRED6tfRHIEukPUmg9FWA8xRS04T0Rb9Y5EYKNARDikjkRpm1BEcMAHRHJcrUQW3xdFHe6MQ7FnCkRN4qhDLz6WRLL5pkTkjqBE38ZARJB21kOkWnpEwH2pRC4bBUQOuHNDtLhnQxZZV0TTLOBDBjLCRDqbu0Q/pVRDWuudQ2hnFET738dE+4ctRAEeA0RbSFZE14GQROFNW0SbNzxE6XxuRFjRp0NSAkNFoOxOQpqaC0RG9MhEeCg9RJIV40RUrsZDLAdrRKfAUkTJjRhEHHGkQ8OO4UOSTB9D8M7dRDKm9USbhTNDY3moQ7A2ZaU=</binary>
</binaryDataArray>
</binaryDataArrayList>
</spectrum>
<spectrum index="44" id="scan=45" defaultArrayLength="1598">
<cvParam cvRef="MS" accession="MS:1000130" name="positive scan"/>
<cvParam cvRef="MS" accession="MS:1000579" name="MS1 spectrum"/>
<cvParam cvRef="MS" accession="MS:1000127" name="centroid spectrum"/>
<cvParam cvRef="MS" accession="MS:1000285" name="total ion current" value="10797307.59107208"/>
<cvParam cvRef="MS" accession="MS:1000504" name="base peak m/z" value="839.00128174" unitCvRef="MS" unitAccession="MS:1000040" unitName="m/z"/>
<cvParam cvRef="MS" accession="MS:1000505" name="base peak intensity" value="35493.07812500" unitCvRef="MS" unitAccession="MS:1000131" unitName="number of counts"/>
<cvParam cvRef="MS" accession="MS:1000511" name="ms level" value="1"/>
<cvParam cvRef="MS" accession="MS:1000527" name="highest observed m/z" value="1299.46691895" unitCvRef="MS" unitAccession="MS:1000040" unitName="m/z"/>
<cvParam cvRef="MS" accession="MS:1000528" name="lowest observed m/z" value="400.02331543" unitCvRef="MS" unitAccession="MS:1000040" unitName="m/z"/>
<scanList count="1">
<cvParam cvRef="MS" accession="MS:1000795" name="no combination"/>
<scan instrumentConfigurationRef="instrument">
<cvParam cvRef="MS" accession="MS:1000016" name="scan start time" value="0.707566" unitCvRef="UO" unitAccession="UO:0000031" unitName="minute"/>
</scan>
</scanList>
<binaryDataArrayList count="2">
<binaryDataArray encodedLength="7432">
<cvParam cvRef="MS" accession="MS:1000574" name="zlib compression"/>
<cvParam cvRef="MS" accession="MS:1000514" name="m/z array" value="" unitCvRef="MS" unitAccession="MS:1000040" unitName="m/z"/>
<cvParam cvRef="MS" accession="MS:1000521" name="32-bit float"/>
<binary>eNoNl3lYz+n3xkuhRaukQrRIkoSkROh5SaXShkQhKZWUNqmkfdMuaVOWBr/syxhjZgzGGGu2kOzZQpKkSaO+v88fr+u+zznX+6/nfZ3rPj8GXBEunleEUfUV8fn9FbFZ+6owSLsqtl+5KsK6roqW8ddEoOc1MTH1mvi/29fEaNnr4mfb6+J8xnUh3XNdfBh3Q6R73BAJqTfE9Ps3xMTOG6Ii7qaoabspNuo1CM2VDWLJ8Qah/aFBfNW/JdoW3RKLSm8Jw45bosT8trDccFvUDbgjNkXcEXI/3xEz/7sjDm64K+4evCv+eHVXpKvfE2cS7wnZwnvC+M094a/UKF4GNwqXe43im/x9sdr9vrhXd1+4XLov/vp2X7jpPxBvNz4Q5+oeCKPmByIg4qFo3P1QrJ3UJHLKmsSlU00i+EuTSB3ySLxa90gEXnskFDWbhZRxs/AraBbXPjWLCRGPRdlfj4WszBNRa/tEpEY/EfMrnoghU56KduenIjDlqXC8+lToDnwm9Oc+E39GPRNWO58JdennIjH8uYirkOiT5+Jx2Auhf/iFOP3hhbil8VIs8X0pthS/FNu/vBTXDVvEPq8WcSquRUSdbBFbG1uEq84r0RbzSvidfSWyB70W0bwWrUGvxe7K10Kj57XYNe+N6FwvofqN+MXgrXic81ZY/PxWuDS9FV1z34nC0HdCbec7kdr9TkwxaxWfo1rFzNZWYTbjvahKeC92XXwvRip9EOmrPwjrfR9E6d8fxGztjyLR56P4b/dHUTOwTXjNkbCxTeysaxNBv7WJrG9twnz4J1Fi90nEn/wkfAe2iyez2sXNhHYRXtcubL61i1f2n4VW7WfR+udn4fvxszjs1CHcUjpE+scOYdLXIeJtvohX8V/EgT1fROKXL6LSrFO89OkUd3/tFLL3O0W36lehF/hV7Ev/KoyufxVHnbvEnyu6RE9OlzD9vUt8/69L7Jn8TSiHfxNufd9EuOgWJaHdIvNqt6CvW7xY8K84kfSvUD36r1Bo/1e4b+gRnjt6xLa7PaJX77voX/hdrIv5Lj4d/y6GS/WKJ0N7Rcv+XpEg85/YG/afiNn5n2iV+SH+mvhDhAf9EArFP0Tewx9CXapPpM/sE7FRfeJmbZ94/KFPRI7qF8vn9YvdMf3idmm/kG3rF7Fm/xNjy/8n5GWlOKwjxWxLKTZ4SjEqRgrPYim+HJBiwUUpvj6QYmmfFCvUpFk/VppdltIcTZDGb780IZelcWuRJm3IAM5MHcAWnwEExQygPWsAO34bwPCvA1g9QoaZs2WQ8pbhfZ4My+tl8Donw5d7Mlz+KunbymKyQRa547KkfpIlZtRA3nsM5E7iQIq2DiRw30A2XxrIi6cDOdU1kKEagxhkNoisBYP4J30QoQ2D+Pp9ENc0B2NrM5gJqwZzZPNg6vcOxvvBYPbLytGlKYfRWDn2L5LDLUwO+2Q5/A/KceScHAr35eiUl+feCHlkhDx1G+Wp3i1PxwV5NJ/Lc/2bPCqqCkRNUWCNtwLbNylgW6JA8+8KjGpUQLlXgY/DFFk0X5F8H0X2RCiSXqzIy0OKOFxVREtmCGfGDOEvawkuQ9BIH8K66iFoXhuCzvsh+EspETRKiXp3JT6kKWG8R4mf7irR9FmJIkNlYm2UiVmmzI18ZXqrlTneqcwTJRVSjFSwt1Wh3E8Fs2gVispUeHNAhZ4LKkR3qpCkosoqVFm6RpWJm1V5cEKiTaqk9qvyWEeN2rlqnPFRQy1BjZuFarw8o4bqVTV2fFVDeZA61brq9E5XJ9VJnV3x6ugWqbP7kDoKz9QpUB1K74yhPEoaimvOUNzrhxJ4YSjLu4eioKKBnY0Gc2I0KKjUYPF5DZpva9D4SYOD+sNYtWQY7ZHD8N88jO49w/D+ZRiOncOwkNUkabIm/b6aZG/WROGoJtMua+LQpUmt+nA0Jg2nyWE4bcHDicsazqgjw5l9fThZ/w5nuJoWLmZaXFumRX6cFsopWsyt0ULzpBZn7moh+1mLb0ra7LXS5oKbNqWJ2nhVa1NzUputt7RZ+1SbRV3aYKjDaUcdbvrr0FCuw5VjOshe12Gv7AjSXUYwN3QEDskjMPh5BGfvjyDk/QjuqI3k+8SR9LiNZFXxSBqvjKStbyQ2hqP413oUnwtGofzLKCIfjmLxx1EM6R1Fg64urra6KK3QJT1Kl5RsXcZU6/L377oo39HlcKsuWweOZp3OaMytRhMdMBrNlNFU/TqaD52jeSEzhhsmY9jqPgaHiDE8qxnDtrNjuHp9DNfaxnBGXo9GZz1WhusRmq3Hg316mFzV45dWPa536/FaTR+s9dEI0edMuj6LK/V58Ks+tx/oIz7rIz/AgB5zA3wXGBCywgCdTQaUlRiw7pQBq24ZkP/UgGnShsiZGzJnviHPlxpikm5Ico0hb/8xROuJIbm9huwbOZZIm7EscR2Lf+BYzpWNxeHoWC42jsVysBG1M4zQczLCudCIJweNML5oRHqHERH643BaMI5ri8YRGTaO28njkNsrqf8cR9L9cdh+HIf+UGMaLYwJtjfGNcqYa6nGvNppjN0vxnDHGIVOY8zHjWec/Xgue43n5vrxmFSOJ+TceDIfj0fNwoQudxPkgk3ITjHhxwUT7r434a3OBJonTOC56wSeBE5gZ94EOusm0P3rBB7en0DeIFPStEx5P9WUwT6mtMeZ8va0KSdvmVLTYkrDwIk8MZ5Iq+NEDodMZG3ZRMb8MZHu7oloGZoxaL4ZjsvNiIg34/Z2M1R/NaPgbzOePTVD4bMZLYqTGKUzid+nTiLYdhLKvpNojpH4xknUtU/ip4HmhE4155CbOU8qzYk/Y07HbXOiX5pz8X/mHLGZTG7kZCwrJ7Pnr8m0PppM1bfJLFeYQrvdFDKXTuFu6hT2lEv00BQi/pjClsdT8P4yheYhU7kweSrzg6cyJH0qa/dO5fLVqST2TaVBzYIZphaMmmVBj7cFr9MsKNttgfdhC2i34P34aaxYOI3qoGmMzp7G3rPTUH08jRfd00jUtCTM3BIpZ0ucMi0x2W/Ji/OWfNScjp3FdOIXTmdB1HQUCqfjcXI6Ps3TieqczgptKw5YWGHsaMWpVVbsi7XCu9aKsj+tcGqwYv9bK2rlrbGYYE2/szVGgdbs2GbNi1prVM5ak//Gmuf91sSMmEH3nBlcDplBf/YM4utnEH1/BitVbThvZ8MIfxuSt9hgtMMGuRM2dN+xYcV3G34ozuTK+JkMWDqTn8Jn0r9zJsvOzmRRw0zOtM6kY/wsxsyeRb3PLOJKZmFaP4vKf2bR3TKLZV9nYT7clikTbelzt2XaJlsC6mzJvWzLu8e2HOuwRXrobIxsZ2PvMxvl+NmcqJjNysOzuXd1NvXPZ2M4cg6mU+dQ7z2H3uA5rEyaw+Ntc4g6PYfal3Mo+TqHFYpzOT5yLnYz5vIgbi5ae+bicWouFZ/mYq5pR+QMO24422ERa4dUlcSft8PotR2L5AVJ4wR+XoJX4YIhJYLkBsHiHsFvapL1YA6fXcAnArxrILYeEl9L/H9QpjwP6anzOOI0j5lr5/E6Zx5+h+ax6s48ZN/N4/KPebRp2nPCzJ4GP3t84u15s9cet1/skX1gj81ne5THzKdv5nxsC+Yz4OB8Rp6Zj8an+byQdiBWwwGtGQ60+zvgk+6AwmEHjtx0gA8OXFZwZNg0R2ztHZkQ44hUniOlpxy58NqRc72SWs2JDgsnds12wma5ExdTndDc54T5XScyup2QVV1Aq/UCOtwXULhhARF7F3D35AIUuhZwQtuZ9nHOaNk6M3KZM4ujnVHe7Yz6RWfGv3GmZ5ALCrouOEx34ZK9CyG+LqjmuuC+xwXT31z48caFVdKuZOq6om/tygNXVyxCXCHblf4jrvhdccXknSvayguxnLqQY44LsQ1fiGvBQn7aL+HGQkzeLqSsdyGvDNxYPMkNqTVu6Me54VzpxvUzbmjddONGuxt3Nd35KcCdxEx3VuxwZ9h5d+Y+cqflmzsnVDxwneSB3FwP8jw90I324FyeB+YHPXB74oF+vwcOEz15YedJ3hpPjiR4YlXhSeBRT3oeePKh15MbY7zQn+VFoIsXt7dIfJUXJse8eHDbi+Xyi9DRWkS9WETN+kXMyVyE6clFnL+4iNL/LUJ1zGLqQhdTWrCYL4cWY/luMVN1l7B80hIMnZagE7yEptQlrDy1hIC/luD7Ywmblbw5PdUbJ19v5oR7MzTLm5o6b3x+90amyZtymaXs011K2+SlhDgvRTliKRcOLeXPv5dypG0pPsN8+DHDh+GLfIgN8yG0woeg//Oh9bYPfU99GKG8jLHjl2E1bxk3Vko0dhlOxcuorF+G/INlLH23jCjZ5dwYu5y2ZcvJjFrO5drlpFxYzvlXy9E28KXfxVeShXxp2uZL+EFfkn/3hUZfOr76Ui/vh62RH0f8/ejf5EfaQT86//HjcrNEe/yYMXwFyWIFy1esoHPTCiwqVmB2ZQWliitx0l1J/PqVmOeupP/4SuJureTz55VcnLKKafNWUb92FQ5Fq8g7v4o/Hq5CsW8Vm4392SX88VjiT1u0P7lH/fl8y58Hb/zZI7uatBGrOTNtNT5+q2lbt5oT2at5eWo1kQ2rafy+Gp2JAaiIAJxWBTA2NgCTqgDMDgQg9zEAqa4Abo9ew+RJa6h1W0NTyhoe7liD1/E1aP25hrPP1pDdv4bBOoFo2ARS5hnIsY2BWOUH8qkukLN3A9n+OpA/5INI1A1imgiiMTiI90lBXKsIwubnIBreBJEku5Z047W8dFuLxdq1LN+5Fusza/H6vhZZ3WCyZgXT4BLM8KBgojKCOb07mK93g1H7GsxGxRB+WIfQtSGEosMhPL8YwqeGEHa3hmAgG0qGaSgKS0LZHBOKQ0Yo+SdC2XNNUveGck15HfrG64jwXIdN8DrM8tbRsn8d1s8lvc51fFcKo2ZcGDmWYXxfHIZeWBgXCsKwPBDGo6thzGkPY5f0eu6ZrEfXcT0Voeu5Fb2e7sr1NJ1ez5em9WR+Wo+KfDjmE8NJDw3nZlI4Dj+Fk301HOm34Tz5EY6OYQQXrSJIWxrB4PUR6OVFEFEVgeLJCPY+j0BNewPBFhuYunQD6mc2sPDtBhoHRPL3qEj8HSPpWBlJQmQkIwojCT4RyeGnkSw1imLWlCh8FkZRuTKKpPQoQn6NIrY5Cu8PUTQbRqNvGc1Xj2h+SYrGpTwa7cZoST6JJlUlhtXjYpB1jsHEP4bGLTGcOBTDnX9ikGuOYcSHGAxlYtG3i8U7KpayoljW/BaL0v1YPn+KZY/qRlbM2MjDtRuZl7oRlZqN/HFlI97PNxLyv43s04yjflIc2Z5x+MbEIQ7GEXwnDr9PcfSabqKPTZRGbWJNziaKjm5iw+VNkn9tE+8HxONhEI/xrHgG+8ezKzSeqKJ4on+O5+XTeGL64jEzSmCzYwJ/b0hg+v4Eon9JoKMhgROvE7iukciTxYm0BSbyNC0Rm6OJpF1MRPdZIq6Km3lhsJkrbpupC9iMYfZmfKs24/V0M3s/b6ZBIQkLoyQWzUvC1D+Jo/lJknsnidqrSWS8SSKxJ0nyTlsYZbCF9WILr722EJK6hZZDW1C5KfEftiCnlEyEXjLVE5LpnJ7M+tnJXPNKxnlFMkUxyVxPTaa5OJllu5OZeSqZ7+eSabmVzK2WZHI7k3n2bzIeI1NYOz6FyDkpJDinEOeTgnxECiH5KYgdKZTuTcHsYIrk1kjh4j8prL6dQntLCt6fUmgenErV0FTUx6bSNDmVutmp6C9IJcg/lbPRqXQWpEqyXiqXj6WSfC4VvxupaD1PZWlvKvXqaeyzTKPLKY2egDQmxaRhl5fGsfI0ig6kkXoqDfWbaSx5kUbg1zTJvZvOFaV0RmqnI2WYzgPbdO66pyPtl86jiHRKY9KZUZBOTkk6KXsks6PpDPgzHfOmdOLep6PVLflWOoMu3QyOTczAwzqDs3YZRC3MYOaSDB4GZLBvYwbDsiSz8gysajNoPp1B96UMVt/NIO9tBuv+zWCoVCYmQzIJ0c1EYWImp20yqfPM5KxvJheDMrFNkWhRJp37M/E5lknmX5mU3s/kSksmezok/JdJm1wWj9SyOG2Yxe3JWfxjlwVeWawOyWLM9iza9mWh9EcWB9qyaOjOIm5INuhl4zAlG8PZ2Ri5ZGOzOJtLodnoRWZjn5SNWXk2UnXZuB3LJvtiNoG3s5FrkcxkcjBRz2HEhBzap+Rw2C4HxYU5dIXloL4lh3nbcthTnUPPiRwKzuQg1ZBD+ZMcdL/lsE82F0+tXL4b57LYMhcNx1z2euUi65+L5YZcguJzsc/O5UtJLtE/5eJ3Ipd3L3MleSgXp4FbyRi2lVy9rRwz20qV21ZOL5f4uK1kZm2lb+tWWiu3onFgKwfubGXXh61EyuRxeUgekzTz6DPPI2J6Hhb2ech452Eam4d+Wh5VRXmsPJDHvJ/z+Hghj5rreRQ8yqPnbR79vXmcVcnn3Nh8tKzz6XDNR9M7n00R+bjl5XOoJp/fj+aTeC2fDY/zaXybT4FcAVeMC7g8tQBNlwK6VhXgE11Afk4BZaUFxFcXEHG8gL4XBdh2FmCjWEjP8ELm6hWyxKIQ3XmFxPoU0htZiFRcIYZ7C2n6tZC9jwvpeFNI98dC4voLyZQvIkCnCJnpRUxwLmLDmiLOhxcxMq2I69VFbKsvIvBqETFNRYS9KOK3jiJeDy5Gf1wxJXOLiXQrxjCgGKmEYnIrilE7XIzPpWJaG4q5+awYry4JGiU0+ZQgFVSCR2YJR+tKSDhdwpmLJTy9U4JfawkHtLcRYb0Nqcpt2B7dxq9XtrH8+TZy322jQ6YUKY1Snk4uJWpBKU1VpdQ9LKW3tZSCr6UkymxnzdDt+MzdTpT7dooit0v2/3by3m1Hs3c7joplTBtZxiCTMjotyhjjWMatgDJSY8vYmF6GYXEZf1SXcexIGeL3Mq7fLGPA9zLOq+5Ay2gHp0x38Jv3DlaF7mBH8g6sinbw+sQOMv+R+E876NEp57RROf9OK6c/pZyIwnLUd5ez92Q5M66WE9BWTohUBRbqFbjpVXBlWgWmIRWkZVTQVVTBpfoKIk5XcLOpgvCvFQQMqeQPq0ocIypxLa7Ev64Sw5OVON2qJF21ikkjq+gzqyIyogqPhCpCzlahcKuK7qYqFrdV8Va6mhC1aixHVOM+pZp1LtX4BFTjlFBNdF41l3ZKqK/m+Llqsu5XE/+sGq/eaklm20mvxU4cgndSt2Env2fu5EneTi6d3EnRgBpuaNcwy6CGQrcawtNraK6oYc2RGuIv10h2WC2t7rV0+dXSsLeWazdqCeiqpU1tF1LGuzCfvYs8j1101OziVP0ulK/uouHhLlQ/S3pOu1HYspvg8t1Y/bSbQKU9fFm/h/8Hg8Jpjg==</binary>
</binaryDataArray>
<binaryDataArray encodedLength="7712">
<cvParam cvRef="MS" accession="MS:1000574" name="zlib compression"/>
<cvParam cvRef="MS" accession="MS:1000515" name="intensity array" value="" unitCvRef="MS" unitAccession="MS:1000131" unitName="number of counts"/>
<cvParam cvRef="MS" accession="MS:1000521" name="32-bit float"/>
<binary>eNoNlwdbD3wYhdt7qjRQMpNKy2ho/X/naYcQSQMVKiKSECVpKA1tStOsrEhpGUl6RUm0KGSVUckqevsIz/Wc65z7ljOWYFL3eVjWlGxsIgWysbmDZy9a8dCmBIcaRjgDpgK07IoqJK8dZ2VDR8Cz4zd74iyG+HIv2HrUwGPjQXb9tyPGLqZA03AN1dl2s2KHQZy/4k78RRuxv38qnfO8hdmptqT0fClmWkUg05WbfI5mI8P7JxacLsPOXlfU2ytSV1wsKQbdxom6bUzD9itbx9XErH6moEZhDZYoR7GVkeYosF2OmJu1WKHdD5ldvzFzwTFWxqSoKo4HBVeHmfRnKc7+R0/Qbl6B3qPR0PNXwIBzMuQtS1AVJUzbG3ci31SY1BtccMC6G1L1CsjV8YdOiSubPmMuAk4oUkraeuIOm0r71nxnX1rSUHlTnza+qmBNsSUkonEctkWSeAZlRLhEY6bEGqjO3oo01d1ojOOjittl1JjlRWLNkhRrNpk842uZu7EamZ/NYeJ/3rO3159j2jUlujX4lcF4L/7quqNEqAeh33Ow99ZxWB5UpOo/2Vg+8hy+KxXJqHmQDbk9ZMt6puPy9eUI1hYk6U+7qS7Qg2NwNRrxSrxk+Y6HKTU8ZYfWFjHOV2EmWf8PrRd7kSW8neXhMPjlOnGoXZ88QnloIIsbg41u5GwWgQwjGewulsbwjFicsX0N+dCjVPeWHzwhcvRm7ACzWvSdY7+ei7Klkhn/FA/8e+iLZ49SIcA/nS6deQGBV1wsjl8XUQr6xMvfhlCYYpqFOPVETCXVvlrsWyFFx8ZC2eXwR1jtW0zShw6xoFuhaPg0j2xGH7AIpzJ6m3AG8nIHyaBOnlqCCZ67+/BL+DZuu8uz8Oeu+Os1hzl2z8PvIiM6m8EPn2phUlUZZAMj4XBbfgdPS+8jXdwX0zdcwUZF0IMpz2BWEUB9+z6izvoUjfvOJ+G9FlQbeByO94twP00IpSv+cuaZduDm01FI1Mditb0EbKq3k9rHaEyqv0zTeerZY21Pmqd2DsE3OuEmPQRVF15q2mBM44OFWCJ5BbKTk6Dr08UGcwLIuk+NJkkokcrDn/A8aYjiXSfhcf401t7hor37m1h5xgOW23QC9uc248NdS/pb0YJu45PMNuUEs3tsgNuPCf8EolCT3IsXEVbMrKKNlXSFUOIlolVXHfFd14Wc7aWpVa8Z106F0eKiCgvxmlmwWRuOGd7S9PrgVlRNf4T30uvxcckdiHg+w4nYaHAL5iGLRWBD33Xq8IljL/N+sXMth8k9SYycnuVg9YFnkFkuhEkjITj26jj4XuvhYJgDyRm9YNV9JhAfbcSIEg8Tt5OGxMZWNj88jswOJjAXjiZrt2yHqrsEVGKSOYUHc/FNYiIHFmsxe5Mr5aq+YCXRjRh1NoHDjVJcCmlF9cnTEI3bQ2vNl9F9yUAaKxMlCeHp9Fv2AC7fIDpzRw7jpetooM+LPhctpN0S2bju+BNdi8zo0IrZNOzIhUH2ng2vvMnelySh0mQX0uokyTjOiFKFuSnd6jKm3/NmBfMDUTjGTdtCxGlK1CtU+31mY1KqpOHpSV6GS4mbpx4dr5RpjWEm2MgHBJscY0vGLVBmbYSx4BoUqGdAcWEeclxOwuTJVTr+WJucmzXo0uJ8rMh5hicvtTC6XIhS/QNJpNadybmfR4x5GhKzJSms8T0WD9jAVymWbpRNh+dOC7qg9Q2aD7OR/FCJHiiI0pI5h6naWoBkIl6hskSA7v26gbOd6Vh+n4uAWo6R6jsMtudCQMmBRPV4kXZzIbUfEqJNn9WI2i6DDfujbrEEpZbcRcAyfnYxeh7K/yP2dbgZnnIu2DOuQg0NnvjqFY60TFnKWhSFbONi8F75Cb8dnlRfXIogiSSyVRKkUY2pFGGmQW2ekTjtq8px5VpHT3/kwiKeB47XFtAhi2+4uiOR7UuyRqB5Lj6+C8ZooQrCrFoZVdWzIiNj3IlxIs2YZ3hceBohI6X46GuAoPoRToD3IAYqXcnYawfsWl0gdMiBhPyGcO7DH1Zlp0cZZ4WpaetUemfDReuPSpKgUwqr4c5nNo3XoVm+grkE7cXWthGst15Li7b70K3NHTiXdZcJ77ahyaNmVGgzylJVRpnnpJfsrEUQwu0W0I/ERXgjsQpGnfYsqSGdqikervGm+NC/CsFiOeAzWYemPbWQ0tWC7K3HCDp3kcw/KdBwkAPdq1Cnu0GnSFkSdNHoBgLi2lhIvCPGt95jvjncFJkiSvhgSQNnG5n70xAMC86g7M5I9F33huaLMEruMMSVch7aHytMak7ZqBLjIX2/KDxdX8fOdblBVECQDHSVSDN0Gcvo/oKSxSY0Sz2NSWxTZDl6uUjJvUyF3orAoAMsToUgV1ODWVS8wK5qV3ys+4qsUEJi02TUnvJDxT4VJltmTovvPUJm+2OsFltJPKk2VFN+BNNM2vDNopou7JYi2dgKmrrDGCpbXiJGXRDLDQ+RxL8EOCsHYr9COl048RSxatZ4dYGX7K/OpvNHnuPg9RgasQxE+7gP1vzjMIFrXvQhD2gvPIL00C/slWoTR1bMFsclM8Db+Rm26iN4cGcyRb4SZ/9d1UFwRz+UHSPIhq8YG5ze4Jz0LrRVLqTc8GLoSarTCUtD1AvNh8STPKawUpS23jaBpFUSamTWQdlNljaHFaJPNZ4kZURIZeIH9e9nk9K+ZmZk3o2gs0Tam7nJcJc5HXgTSmIF1Wi42wR9ATmaXzIAwZExeBsuwoJb3VBtmQmrI8vIfMgOmk08dFQwn3W36GC0bxjbX6fT9moJXP/dBR/TBWT79zIkq7Low+93wLY3+NA8B/PCp8BpaTW+HWvHn7Y7ULW8jE/rpamD5zw+GjjhbfIk9EyTxcbfbTCuSMPM1CNQKzjDzL7fQ8Reabypi8S3F8K05iQvSWWNsPTjapRY8xRX+ELIL6EYJyz70Jlyks2fnAOHZ9EYHj2KtSXJbJHVHOLtUaRrPGZ04ZI5Jku+46TfP48Xx3gRG09QVj0M+3gVKjV4To3edZgTd5t4MyNoWbUJ2S5XJzWXOIzPcySbRB6cm61KyQrKlPmmgDzv8RNHXIOWdqzGycJw+iY9ivyZ1rT6Fw+VDiXBM1mQvJUeIku/hhb+dw2nM9cw5W0q5P53lNWyqbSl7zbyt/tCo8aAzuRdwRS3cUziqmSly4xJvCOKFdg0Moni5bS5SQ0vfcTJ/nAweEvtaVWxGrW806TZR/5A4/RP8H/wowGJRzj7rwVpwyVQsvGALk8AxW8Op6r8aOYEO+xS3ELbrmhRc1kChMJXwMvHGe33/emj5lns+leHqf4TnCXkQPwHJ3q4uhnicuXka5LLLvhZ0JP7UyE29yYLibak310V0G9UIX9LPtpSUEWBD86y9lt7aMMqNXLtm4MFS37jfrw+/Pl/Qd1gH+7NfAujEQF4OuezlHotmuVoDz6nODag/Rdxy49QetEbZF97i2VX9uBARjlknurTwn5TalaQIYsDA+zXg52wMJVE61IZWHKHwa5pO2mticK0J+n0qdOcwmwk6UNRMZR3X2Mqx46Q95m3GI0owOHmA/ATfAlH5ZuYLBeAzvEQeGSp0sbUKVSt8ppzKD0FxzIHUf4ghmpNipCxA2S/S55+Bl2GlpsLZTpZENfkz2gSnUK/NQzpp6wGu+mlR1sieqGnk47E0Xwo7PanZr9dULIrI722SHBc+iGhGgXX/8zo8C5DOj3rCLUV6XOGht9ih7kz6YSOQnLNPtbVE02lp5sQmXuMHvA0Euf+I5SmDOCv/QKKKj3DPAy6URlUzF7MKqHSBYbU/3wxPl5woYLNl/DHjhc8+5Mhp65Ix58H4eDP+Vj0yZ4Wy4bi/NJT+OragyfP/kFKWw3TQso4SwX/skldUphm2s0SlnRC+I4Ven2+ouafLLl+2ou0e8kUMcJLBYXTaFVMJJ3xOElT+EVptrQ8baloxY2UcJo21x/W45eYcqwCFcUJ0iqZSAgcnU/bPGTQ3hBFZT73ITatDL/dI+huy1laZjAKrSFvCnL6MrG5stg/+IfJFopYRqW+Q2upNUSrhKjy3yCOZsRAoteZWf/hI/NSachti6TR9Yo02roTIvsPI9LMH00f7cjBcCp9GqrFiMkIZ9UEP6V4CdKt5TNouWAk9bfFQ+THYsq4YU6ardsgYj3BBf+JEr/1CXwYFqTUz9r0Zl0MehtX03Gb/5i4+So6t1aB1KoEKVQ0lYSrw+lCaDI4nz4iKJGbrasqh8hiEeJZqECPnHsxdmorfMmaZA/3sLtp0+BzMIUK7H5gRvQcKvYMpYzVOSjvlUCGbTqWbD0HHlU3CHQHQ/deJWtTnE7XY/lpg1oHlqvUUsIjZXIJr0DqXFES+yxHlRZFzP6oCLXHaeHyigga1zKjE19Wkc5PITqyfxL4nzvRFB9DzCgTQ0+fLiK7PHFPvhpGgnPoxMwnCDVaRLscvPBB0Jv4G15hbftUkqmKoYDj1VDfPofeSg3BtUMND4p8ORFedqzsuhypzNCjlUem0Z8kYXq0QhdfV5xGxZP7WJEmToVrz0P9TBgNeV6H7zQ3unk3E3/Uwki6bzN23a7FV99MkvLbRm6HI0kjVYs+3dlDHi6n4dRniAcXN1HC7J30vGUm3QswwOLFXOQn9xZZJT1gpZdRs309aalEkGbzW3TOHUPJjSY2pFuCu68FLM+38lNP+jN8Hswl084qSPTlYI2aKG3foU2JFWEUHVGM97J5eBh/lj1zNKHJFRVM0D2VZnHyELRrHb22Pkxu9RLUfvQhnf4lTXknp9Jw6xwyuM4hpUIbejvhRla1XDQjdS293DGGbwInSO/qKtrt501RynPIvXHCKflMaNFBFfrzsRHRMlcwdx5o0ystctofBv+QDZjZwYdl1vPodetiqp2pRMHuRrT/czF1/7wFGlGkZr3NzEyK6ItrKjlPZJtrmhwFa4tShagh2SasIqcd6ylPQQFpJqm4fsKV7GQmdlohkVjVWspYJ4ntH/aQuOwJLPxygDTkR2FcKYLHrQYkeHANGWX7I1z9EC08v2WiDzxh6ypGxpJDeL89HobvN1KMrDblbxYi00uFqG3pxeq9MygpvhTxehdhMShMb26+RInrJhZV2Q2RqmuQE15I64p3IOndMiwfSiKeaEkSfXUXOfMcIcF/ElP1pKl/0IbG29qx2zaCJbwWpKU63Vj/QY/k8o5Ca+w1q7g9wUfrQZ+PrgGe6tDleaG0yGUjXSltgfXrRva9vg6/d72FS8M22E0+imLRayzTSY0c1MLpwHgdVkpWUqg5F7Y1KJDl/v8wYjuf8qonuE+yEw73X7HICd7jMQ1GVm4csu76AuunQMovB3p19zHHT4BsM7sQ+XUffuAEaVqcn2Cvr6iId4L273KW0KDDttyXJ6lhcTq8Xpakz8+n49WbqevhEOoDtOjHtg687Ihl+Tcm04IvfMS5NYTKoWQS2FEP2ePyZHYlkhIPT8eYqTF1B8yl4ZJKVp6qQ99WJ2Dzciv69EyXpBg3QhwESFjUF+PuSQhe60r9vKdw7aUJmdffYq3dJdAKU6fVs62pMzQHfRbdSNNYge3tVVj9VZRK/71nAj+S0FCgRgd4izHz3x9E8pnCevMxhEX+Q17kNMR+NEDz0BCWFfFT2pZFhDPRWJ1ejcaz2/H5qSwZVanTkDMXdm19DW+rp8wi2Za+hlihU1YIss3X2dKdujT7nBxG+RxIPbWeSf2bTM/zd2G6zx5E3T2OTfbaZBpdy0zaLbE3bxLxeY1h/hlucglezVRK59KptgK0FA1CpNIb//7tQ8qCU6Tp34r85sMTt3eC8+AFNJKAg0757MJWBWhpW9KGkVqkb2lllfSAcf87ia8HIshBfQD+K8cQvUgJHtJ9uFOoDR1/ebQ9KodJWBPTfZ4FMUM+ElimiN6L0bh6eSMEY56giYuPRHqP0UmtMGQ1fMPi11msyyoCFTN+orM0BSWVysz+TgvEYxtws386pjdYw15fAaLD8rTInYtuGx/Ex/Yv7PPe85StmYIfL3IwONCH/PJjkEzLYL+ESzESFUdOKVcwrnoJrS4yNL+xnKl2VaHYt48t8nDEmNlz1H33hIjBdajnhTOfA+UYD7LFzcNPmWTRVeTrilBBijZ+TlmMH7JH2bx8feI1WEx8H6fQxck6FN2igMmNkZi1YiYSflzAylgv6G+oh+OePQiaf4RzcEgS/vfmT3CwDvn68CFL2AnVs8KYwflGFBpPgpQRP61Xu8FZtD8dAY/1qNPzIzMpI5bKOc06BKaT9YwMaG14gN72THbZqZfT9OsJHfheCpMvseg+IkgSSRvpiWgPfrzRQ9XpAmyqWIvAhDLW4xnHQk/NAjpfsqsZmrTQvYwlz7bgBMZ8wVDhd4s9S3+ybYN+ZKKiyQl36oCMjRJOFrxn5jMmfMzDCeqnV+GHmTjTu1yOe3teMDfjDZQbGA6LWHkS8x5h4slzOQ/nfmbqxqeQlhOJ/sZ8FhvwhbVYRLHo35Pp8ITLhVfOYZ05RjTbeR08xmOx3n867C7eRtetBBSESOGjujAdP6NK+x0T0d6Tx8IsV6H45iMm9swCNmtesUkDbsR7aTaCJrglOzmX7TPowomkdKheKMIhHmdw9zmxyw9XYs+rNLYx9yQbXeuNoegNtNhJhtLeHmeJPjGYzS1Im7nkEGr8jQU4K0LH7g7nZUkNK2/goS3cQsz7v1p2J42L9Drms5H9KZihdpR13LLGn6BeyH4Lhp1YEVTEzmP7rfssIrwGpUnfLR4f0Ean/hnsMX4KmYCLeJMUi5Q7/SwvcDdkxIXJ9H0P5kpIUs2PbLw/JojHxrxsko8/vHgjELffcoI/5FmgjQQl2krSWNJzGDqOsUO30tkV379s3oQX6FovQlJCIqaW6ZCijxEkvz1knknStLfZEYXfM9m7aAnasbYH/UvMWINpM+eAVj/T/l6Di15ZeKY+wnjdCnFtsBPc4fJ0SEMIFfNWIcOplNUOVHDW1MQyN90YJrBiKefNvF1wyzVkN61K2YoYEeiaWcBFKIRd0zdnELHA30cjcJg7mSP4QRDCgUIkFVGEs/zasOzSZQad8zgiBvLQ0Y9HoW0TbC1iwH3ZASZc7ag7ehceEXdxm78X/WuCEV3gDKfuCfbaaoHOr5lYWiRIGebHMO+nBP3MWYJtUQOs4s9TjgNvIWz7WnB6+Wxmvc4Gy59U42DTSpS1yKPlaToEhB+ytld/2AVFJUZWbhPdNbElHyyY2qyrrFvvBjuUHwWeiazqV+/EoZpyND2YiU4nd9yIsECufzWsbgG5mYq4ELgXTsO9LFOkB7/uilLliX726Z0y3j8cYwYu35jK+030wu84ONckmJxYATJDDKB17AqzWKtNr94FIHtLBWeGaiLsrY4xBedgrNO9xnnyuRAXT1lgwFOJdShNQuBVL/ZbqpeF951msgIbWeaCq+zctcNs59Q6Fq48C85Plaj4yU4m0d3D/NrfMdPgD0zdbAGq1tzjjPAacSglgnUJZrNYfVN06uqg2zyaLcxrRbbPOAsqG8HvZadgaRDEspY1MKc0bghq5CGBEzHhoN/YC6fv0DFPZPmcUdiXvmDyYh9Yu7IlmU14v2O/KEQVuvBm+lX2co84Tikb4uU6Y+ytnovVgTyEk96QC8hF0ttHzMgjCNkJc6F5nRuZG/7j/A9YD7i9</binary>
</binaryDataArray>
</binaryDataArrayList>
</spectrum>
<spectrum index="45" id="scan=46" defaultArrayLength="23">
<cvParam cvRef="MS" accession="MS:1000130" name="positive scan"/>
<cvParam cvRef="MS" accession="MS:1000580" name="MSn spectrum"/>
<cvParam cvRef="MS" accession="MS:1000127" name="centroid spectrum"/>
<cvParam cvRef="MS" accession="MS:1000285" name="total ion current" value="24441.93218994"/>
<cvParam cvRef="MS" accession="MS:1000504" name="base peak m/z" value="791.42572021" unitCvRef="MS" unitAccession="MS:1000040" unitName="m/z"/>
<cvParam cvRef="MS" accession="MS:1000505" name="base peak intensity" value="3040.79907227" unitCvRef="MS" unitAccession="MS:1000131" unitName="number of counts"/>
<cvParam cvRef="MS" accession="MS:1000511" name="ms level" value="2"/>
<cvParam cvRef="MS" accession="MS:1000527" name="highest observed m/z" value="1826.04040527" unitCvRef="MS" unitAccession="MS:1000040" unitName="m/z"/>
<cvParam cvRef="MS" accession="MS:1000528" name="lowest observed m/z" value="391.04760742" unitCvRef="MS" unitAccession="MS:1000040" unitName="m/z"/>
<scanList count="1">
<cvParam cvRef="MS" accession="MS:1000795" name="no combination"/>
<scan instrumentConfigurationRef="instrument">
<cvParam cvRef="MS" accession="MS:1000016" name="scan start time" value="0.723249" unitCvRef="UO" unitAccession="UO:0000031" unitName="minute"/>
</scan>
</scanList>
<precursorList count="1">
<precursor spectrumRef="scan=45">
<selectedIonList count="1">
<selectedIon>
<cvParam cvRef="MS" accession="MS:1000744" name="selected ion m/z" value="839.334" unitCvRef="MS" unitAccession="MS:1000040" unitName="m/z"/>
<cvParam cvRef="MS" accession="MS:1001141" name="intensity of precursor ion" value="7378.81640625"/>
</selectedIon>
</selectedIonList>
<activation>
<cvParam cvRef="MS" accession="MS:1000433" name="low-energy collision-induced dissociation"/>
</activation>
</precursor>
</precursorList>
<binaryDataArrayList count="2">
<binaryDataArray encodedLength="140">
<cvParam cvRef="MS" accession="MS:1000574" name="zlib compression"/>
<cvParam cvRef="MS" accession="MS:1000514" name="m/z array" value="" unitCvRef="MS" unitAccession="MS:1000040" unitName="m/z"/>
<cvParam cvRef="MS" accession="MS:1000521" name="32-bit float"/>
<binary>eNoBXACj/xiGw0MudfVDmP0BRF71AkQaICREcy0lRK1eKESbLTNE6qw2RIP1OkSLaTtE3MU7RJfxO0TXDz1EBMJBRChuQkQ/20VEH8FGRC+fSkQTakxE/jlNRMPoUkRLQeREf6Ej9Q==</binary>
</binaryDataArray>
<binaryDataArray encodedLength="140">
<cvParam cvRef="MS" accession="MS:1000574" name="zlib compression"/>
<cvParam cvRef="MS" accession="MS:1000515" name="intensity array" value="" unitCvRef="MS" unitAccession="MS:1000131" unitName="number of counts"/>
<cvParam cvRef="MS" accession="MS:1000521" name="32-bit float"/>
<binary>eNoBXACj/2MVB0O7msxDVsSFRNm9zEMjNBxEhDatQ2WDLURMlmNEovy8RAhBh0PL2ypF5lbtRD0cDkSI2rZDAZanRCfIYETJDD5FonkTRZHKg0TA099EarzBRE+gU0OSsnZDLQEokA==</binary>
</binaryDataArray>
</binaryDataArrayList>
</spectrum>
<spectrum index="46" id="scan=47" defaultArrayLength="31">
<cvParam cvRef="MS" accession="MS:1000130" name="positive scan"/>
<cvParam cvRef="MS" accession="MS:1000580" name="MSn spectrum"/>
<cvParam cvRef="MS" accession="MS:1000127" name="centroid spectrum"/>
<cvParam cvRef="MS" accession="MS:1000285" name="total ion current" value="26782.19136810"/>
<cvParam cvRef="MS" accession="MS:1000504" name="base peak m/z" value="888.53747559" unitCvRef="MS" unitAccession="MS:1000040" unitName="m/z"/>
<cvParam cvRef="MS" accession="MS:1000505" name="base peak intensity" value="3092.42724609" unitCvRef="MS" unitAccession="MS:1000131" unitName="number of counts"/>
<cvParam cvRef="MS" accession="MS:1000511" name="ms level" value="2"/>
<cvParam cvRef="MS" accession="MS:1000527" name="highest observed m/z" value="1403.23925781" unitCvRef="MS" unitAccession="MS:1000040" unitName="m/z"/>
<cvParam cvRef="MS" accession="MS:1000528" name="lowest observed m/z" value="616.23114014" unitCvRef="MS" unitAccession="MS:1000040" unitName="m/z"/>
<scanList count="1">
<cvParam cvRef="MS" accession="MS:1000795" name="no combination"/>
<scan instrumentConfigurationRef="instrument">
<cvParam cvRef="MS" accession="MS:1000016" name="scan start time" value="0.738549" unitCvRef="UO" unitAccession="UO:0000031" unitName="minute"/>
</scan>
</scanList>
<precursorList count="1">
<precursor spectrumRef="scan=45">
<selectedIonList count="1">
<selectedIon>
<cvParam cvRef="MS" accession="MS:1000744" name="selected ion m/z" value="909.387" unitCvRef="MS" unitAccession="MS:1000040" unitName="m/z"/>
<cvParam cvRef="MS" accession="MS:1001141" name="intensity of precursor ion" value="34530.76171875"/>
</selectedIon>
</selectedIonList>
<activation>
<cvParam cvRef="MS" accession="MS:1000433" name="low-energy collision-induced dissociation"/>
</activation>
</precursor>
</precursorList>
<binaryDataArrayList count="2">
<binaryDataArray encodedLength="180">
<cvParam cvRef="MS" accession="MS:1000574" name="zlib compression"/>
<cvParam cvRef="MS" accession="MS:1000514" name="m/z array" value="" unitCvRef="MS" unitAccession="MS:1000040" unitName="m/z"/>
<cvParam cvRef="MS" accession="MS:1000521" name="32-bit float"/>
<binary>eNoBfACD/8sOGkQLwiFEPJAtRO5qOkR/XDtEUKlDRHtvRUTP0UdEiahIRNtRSUSRNUpEqDVMRLOHTEQQHE5EF0pVRFd7VURC3FVELO5WRIfpV0RmIl5EV4BeRIO+XkR7IF9Ea9ljRCpcZ0QifmhEZ6ZoRL+Ug0TNiplE2e+aRKhnr0RkdTFq</binary>
</binaryDataArray>
<binaryDataArray encodedLength="180">
<cvParam cvRef="MS" accession="MS:1000574" name="zlib compression"/>
<cvParam cvRef="MS" accession="MS:1000515" name="intensity array" value="" unitCvRef="MS" unitAccession="MS:1000131" unitName="number of counts"/>
<cvParam cvRef="MS" accession="MS:1000521" name="32-bit float"/>
<binary>eNoBfACD/85H1ENDtQRERF/7QvF0uESZqhlFuN7mRBjJ1kSG4PdEzUcpQ4LU5kLkQidEj09jQ+q12kN/NLJEXvHWRN3cuESnY9FDyZePRPkpBETWRkFF/TxARP+7BUQgUxBEuJcsRLlpTUQ6PgFE0vScQj7uPkMt2lJDHTyAQqFnpkMEeTpN</binary>
</binaryDataArray>
</binaryDataArrayList>
</spectrum>
<spectrum index="47" id="scan=48" defaultArrayLength="1548">
<cvParam cvRef="MS" accession="MS:1000130" name="positive scan"/>
<cvParam cvRef="MS" accession="MS:1000579" name="MS1 spectrum"/>
<cvParam cvRef="MS" accession="MS:1000127" name="centroid spectrum"/>
<cvParam cvRef="MS" accession="MS:1000285" name="total ion current" value="12032837.77494812"/>
<cvParam cvRef="MS" accession="MS:1000504" name="base peak m/z" value="860.92694092" unitCvRef="MS" unitAccession="MS:1000040" unitName="m/z"/>
<cvParam cvRef="MS" accession="MS:1000505" name="base peak intensity" value="37806.15234375" unitCvRef="MS" unitAccession="MS:1000131" unitName="number of counts"/>
<cvParam cvRef="MS" accession="MS:1000511" name="ms level" value="1"/>
<cvParam cvRef="MS" accession="MS:1000527" name="highest observed m/z" value="1298.53271484" unitCvRef="MS" unitAccession="MS:1000040" unitName="m/z"/>
<cvParam cvRef="MS" accession="MS:1000528" name="lowest observed m/z" value="400.11477661" unitCvRef="MS" unitAccession="MS:1000040" unitName="m/z"/>
<scanList count="1">
<cvParam cvRef="MS" accession="MS:1000795" name="no combination"/>
<scan instrumentConfigurationRef="instrument">
<cvParam cvRef="MS" accession="MS:1000016" name="scan start time" value="0.7536" unitCvRef="UO" unitAccession="UO:0000031" unitName="minute"/>
</scan>
</scanList>
<binaryDataArrayList count="2">
<binaryDataArray encodedLength="7212">
<cvParam cvRef="MS" accession="MS:1000574" name="zlib compression"/>
<cvParam cvRef="MS" accession="MS:1000514" name="m/z array" value="" unitCvRef="MS" unitAccession="MS:1000040" unitName="m/z"/>
<cvParam cvRef="MS" accession="MS:1000521" name="32-bit float"/>
<binary>eNoNl3lYD9gXxpNKkqREQ6KFkiJJhaS6H0VSWrSSJEWKdqWkvRSptEkT4meMpTGNyTKDLGMsCVkmIiZbikRKYvh9/3if59xz7h/33uee97zvr0pXxK9RV8SmZ1fEgxFXxeZlV8X0tKti1dur4sq0a0J30zWhpnBdaK6/Li6fui7WvbouDkyqF9Jl9ULvcb2wUbkhNifeEA/23RB2nTdE97wGMTypQdhUNYi7TQ0ibMRN0Zp8U3gfvSnGtd8ULjK3hKH9LVEZeUs0/nVLHPl2SzQZ3RatKbfFmqO3xX21RtFh0ijc3zQKiwl3hOO6O8Lg3R0RbHRXrNl4VzQfvCtOfr4rXvncE1dy7wmlt/eE9KT74s+i+8LH6B+RvPUfYXPyHxGr1iTyzZpE/6YmUXe0SSz93CTu6z8QYtUDkVjxQHx8+UD8KvtQVCJB4UNRf+uh+KXvoYg2aBYRq5pFfE6zSGxtFi8NH4mBcY9EV8Mjoff+kVgz97GoTXwsog49Fqm9j4WbfYtw3dMipDtahLHhE5EV+kRsPfJEFLY8ESg8FVL+T0XDuaciVvZfUT/vX2GX+a9IHdQqjixqFUbxrSKzulU8aWwVFh9bxWGjZ0IseyZ2bXsmFl14Jh7OeC6yXJ4Ls9znIvvMc+H35bmodnghfi15IQLvvhBHxrwU6rEvxbHOl6Jq8iuxOPCVqL38SjzpeSV0E9rExSNtokb2tQg3fS12x78WYQdfi3vtr4WjeruQ8WgX735rF0a97eLRnA4RH9sh2Nkhos92iDi1N+La5jfCo+iNkGp6I8q134rCvLfiH7lO8cqsU3hs6hSZFZ3ibUunaLZ6J3oOvhOHO9+JINMuEbqhSyRf7hIre7rEipHvxdSI90Jp13vh8/690Nf8IJR3fxBPNbqFlHe3aKjqFkk93cJD76MIc/koUgo/iiLlHnFiSo84FdIjtA71CI/eHtEwpld4lfQK5+5eoe7/SSgVfBIH+j6Jnwz7xKHAPuFY3CeCPvSJ9kmfxaGEz+L2ns8itEsCu37xurBfxJ/rF6e/9IuWiC/Cr/KLGP3li3hm8lXcDfsqNAq+ioaLX0WG/H/iCv+JBRH/Cc/m/8Tg4d/E67BvYsKhb2Jw7zdhOOW7SFn7XSiUfxeNZ78LkxFSjLGQQnatFEb5UmQelqK3Xor3j6RY3CPFx5ED2DFlADcdBnDEcwDT4gfwascADE8MIODSAK73D+CYjDQDdKV5jjQDl0lzolCaC39Jk9IoTeJLaR6NGchC04F0zB/IspiBHCwciNTZgfQ3D6Tq80AuTJPBf6EM59bJcPI3Geouy2DxUIa7X2XoHCxL3xxZRiyXZV6KLFMqZKmrlUX2L1mCZeT4Z6QcVyfL8a+zHFkJcvQXynG2So7DF+S4/FYOG7lBxGoOwtJiEP6LBiGzeRBkD0JcHMTJlkHM+zSIb8ryzDWWx9hVHocUeSaVyJNaI8/o2/J8eitP5fDBXDMfzMMVg1kTPxjlLYPZtXMwZy4MJkJRgW5TBf63SIHZaxWoyleg7LICyi0KDO5VwNF4CNfsh6DjP4QZG4ewetsQ+vYN4f3vQ5jYLMEARfwUFZnvqMjDBEUm1CqyuU6RoluKSHcoYqs2lMhJQ3m+aCh7k4Zi/uNQjE8MZUzjUHIHKFFppcQtZyWiA5QQm5UYW6XE0XolAj4p8Xn8MPzchnE2ZBitG4fRWzoMxbvDuNQ1DIOxyjwyVua8kzLRS5UZH6dM/g5lrGqVSWhURua9Mhc+K3PWbDhWVsOZuXg4ByOHc3jfcJb8NZzsxuFU9w2nbpwKvahwPEiFmngVJu5QIbpGBfcXKnj0q/BigireVqrEe6kyP1yV2qOq3LumivlLVV72q+KkOoKfLUewfMkI6sNGUFM0gqUXR+D87wiOyKtxQU8NR3M13JzUmBelRnueGq4n1NjZqsaf/6lh/cNIik1HUmM1EgePkbSGjeTshpEUHBuJ9OmRKL8dySGlUZzWGsUbj1Gc8B9FZfwodHaN4vKxUZg3jkKtaxSPNNQ5P0+d7z7qaEaro5+uTu0v6nT8qU50hzqnvqhzyeQH/Jx+4GnqD3jX/MDDxh/4++MPCLnRDNQcTeSs0ZQtG82l1NF4F4xG6vhogu6MZubn0Xz5YQxJJmP44DAG5cAxXMkZQ8+xMVytG8OjN2Owk9Pg4QwNnjlpsC9Jg0eFGqz8SYPn5zVofqxBsNRYLo8ei6zJWHLtx1K7ZiwN28dyp2YsZdfHcvDdWLL0NbkRo4lZsSZLqjVp69CkSmkc+WbjOOg5jsT4cZRVjWPP8XFI9YzDf9x4ks3G0+I3noUx4/m2dTyBB8bjcXk8e9+Nx2KYFo1aWtyZq8WBKC3kSrWw3q9F8EUt6v/R4uRXLY4P1+aNozY3A7QZmaNN1u/aPL+mjdG/2syS08FXWQcNEx2ErQ6GvjqsyNKhv1oHsws6PHmqw5dRuuQ569K4XJfqWF3G/6TL47e6BMlOIElMoDV4AkM3TaC3ZAJSpyS4NIGzHyZQP24i1nYT0febiE7+RHx/nUjouYlsejiR9q6J3NHS4665HhVeeiyP1eO3LD1qq/Q4W6uH+iM9Svr16NLUx91Sn7xl+tRk6NN1WJ+Mu/pUS00iVGsSg2dNQspjEh0Rk1i7YxIR9ZOoejGJysEGPLMx4E2kBCkG1BwwoPC8AeltBgR+NiB21GSeGk9mmsdkCiMnMzJ1ModLJ/PnmclE35tMYs9k7JUMOWBgKLmjIX2ehrwONaR3oyHS1YaY3jUku9OQCn0jJi4wYtsSI0zDjShJNeJdtSR314j1/ZK10hTSDaegKKZgGTeFQ6VTmPLHFA4oT+WY+VSk1kxlbeFUHH+ZytBzUxnZN5Vb2saEWhjzdLExc5Ik8WljVj8wxrrTmDj5aey3mYZt6DR8cqZJ+mca+Y+msfrzNKTUTfjTxoR0PxOaIk2wKzXhZpUJX0+boN1kwsFvJnipTCdCZzovZ00nz206++OnY7hjOqFHp6NwbTpJLdM5+XY6iYNMWa1tiv8cU6JDTWlKMGV4oSnXfjfF+p0pQdIz+Dh9BreCZuBTMoNLv8wg8uoM9J/NwPPTDKpVzbCaYkZrpBkqWWZcPGrG0mYz/uw1Q26sOWdszbnuYM7yAHN+SjRHqcyc4Bpzwq+ak/rVHO0xFhyZZUF9lAVXsixwPGiB8VkL1t22oKnXgktDZrJ/8kzqPWfyNXQmujEzySueieZvM6l5NhPpsbPYKGZxev0sTlbPYkTLLF7JzuYPi9nMCpyN0zFJfGo2/S2zyR5rSewkS+YutuR6sCUmmZYMOWqJYpMlHW2WrFKdw+mJc1BxnsO49XPozJlD5sE5WP81h/3dczDVsmK0jRVfo6x4tMWKuDNWPH1ihXO/FSXj5qLiO5fRcXP5WjGXpuNzabk5F6/WuXjIWXNZ3ZqDutbMENZcXW/N+WRrpI5ZI3PZmoo2a4KG2BBibsN4TxuOxtggXWDD6lM2fLhpw+zXNmjI2hJtYEuRny3HIm1py7DFstyW7JO2mF23pbbVFqdvtmwaIzg0WzBtocB9uaAtTOC8U+Dzm6D7nkD3k6B+DEi+HKcXQWEaqBWD8lFQeQJ+ffB6+Dw6zeexzmMeVsmSeP88XtbOw+LdPKLl7fAytaN8vh19gXb4Z9rRdMqOkkY7nnbaEaljj7q9Pa7B9pyMtse9xJ77R+1ZXGdPTac9e2Tno20wn3SH+dhGzsexYD7qR+aTdGk+45/Mp6tnPnOUFxAwcQHdPgtI37CAX8sWsO/wAspvLuB7+wLChzqgON+B0BAH+tIcaP/ZgdknHVjX4kBmtwOjFRcyf9pCArwWErp+IftLFyJdu5DqKwv53+eFtOs4YmfjiPEqR+6nO1JU40jSWUe6/nEkrscRV71FNFsu4orfIqSyF6FavYhZLxZhK+9Eq6YTCjOd6PJ2IjPCCYssJ2pOObH1ihO3W50w/uLERjVnpk11JtLHWTJHnRla5MyRg85cvOFMRZ8zQ7QXE+S2GPm0xYwvXYz+74sJvLcYxY7FRIxz4fhsF/7yc6Go0gXFehdKm104+tmFmaNc+dfalfSFrrSsckU9yZXUfa5Un3Ml9IErbXJukvd3o3y2G0WubpwociPuqBuHzrux6pkbc3rdCNBxx32GO8OWuJMe4s6MNHd273NH+Q93zF64U/ifO8l6S1B2WcKU4CV4JS3h8oElVN5Ygl3bEoIHedA6zoNEKw+aPDywWOeBTJkHj+o8aHzqwTRpTyxGeOI225PwFZ64JniiXunJs/ue5L3xZNZQL3KmemE/x4v2MC9q070wL/di6TEv3lz34lmHF/flvbFX9Wa78EYzzJumSm8+nvKW6DhvGgb4sFDLB/XJPnh4+TAt2ge/bB+OHfCh7pYPNu986FT0xVHPl1hLX/zdfamL9CVwty/ZZ325/8CXP2SWoqi3lK0BS8mPX8r1c0tZ+3wpQ4cvQ0osQ99/GdfSl5G+ZxmtFyW5+mXsaV9G98dlFGv6IWb6Uefix5twP4y3+nG33I+Vx/3IafbDRH453ibLUZ+znGtLlzNpw3LJ+Zbz40/LcTi/HMvHy9n/dTleuv5cxJ/LK/wpCfVnRI4/Tb/48+CVP7O6/LmgsIJGvRXY2q7gSuQK9las4MIvKwi5tYLXr1bQPTCAVt0APi4IoCo4gK8JAWSWBEh6MYDehgDcnwegprmS21NXUue0koqolVzKXcmtfSuxPbESx4aV9L5byeHvK3k7LpDSmYFYRQYiVx7I4N8DMW0J5PDrQOT7A+nVWsVXl1VoJqzC79wqxN1VxLWtImtAEN5jg/jLKYi/g4KIKA+i4HgQJReCaG0OIqUriFfKwdgaBlPkEIzL0mAWpgfTkB/Ms1+C6X4cTHVvMLVjVzPHajX17qs5k7aakt2rmVy3muaO1Xz4vpp4mzUkB65BoWwNSdVruN2yhkbVEPYbhbCTEL5tCuHnshAO14bw4FoImR0hvFNbyyeDtbxaspaf09dS07aWe7KhXJwcSopFKGeWhKIeGcrZlFA694YyoyaUtlehRA0Oo0w7jJg5YRh7heEVF4ZpVhgDD4dxtTGMVR1hPNVaR7fbOkxD1/F3+jpsT65jQNM6+vTWc3LmevpC10u8zXridq5H5fB6BrxZj5xOOFO9w/HNDMf4UDjVf4dT9TacHXIR5GlGYG4fwdxVEehujsDzQAQtFyIwro9AryMCqW8RmIyIZJGI5NiySOLTI1GsjST5RiRt7yJpUIhCeXYUvq5RnF8TRXpqFIN3RvHx1yj2/B1F0eMoRnyOImNYNPpG0VS4RSO1NBrLmGiK9kVz5mw0y+9EI/8mmpVDY6iziEF7YQzOYTH8vT+GsEsxbGiMQeNdDAqysUwZH4udbyzTN8TisCeWkmuxGLTGMqRfkjPewESxAeP8Dcid3sAfjzYgKx1HpWoc+2zi6AiMI3lzHBWVcYhjcTjcjEOqKY7tH+Lo1YtnhXc8HI7nc208KVfjqX0bT532RnosN3JnwUbeRW3kj10b2fPzRuzbNyIzMAEfowTkFyRwNDqBmVsSOH0+gYb2BKT6EviolkiASSKfFiViE56I74+J3L6UyL/PElGYvomoWZsoC97Ew9RNfNu5CYM/NmH/dBM+vZuwG57E5AVJ9LgncSstifulSfx9MAmNliTWDN1MhtZmYhw2cyp6M3X7NpP7cDO1UsmcUEtGe3wy/WbJLJ6fjPKKZGxDktmQlszykmQOViVjdzSZQ6eSMb2ZjGNzMp5dyVR/TqZkeApemik8n5rCR5sULvikUB2RwuGcFF6WpKCwJ4WS4yk0X0khvVWyRz6V8JGpnJ2YymLzVErmpxLhmUpdWCrDclMp3Z/KlV9S8b6YisqNVInuS8VdJo21Kmks1kjjuEEaNc5pOASm0b86jZiNaazcmcaH02k0XE9j0MM0lralYftfGiEq6cTophNunM4py3SKFqUT551O+qp02nPScS1OJ/FhOn+9SCe5Px3voRmgk0GJcwYayzK4si6DiSkZ/Lwtg/p9GbTWZeDbkIH2S0mtLwP5YZk0jc7knmkmUxZk8ufaTJSjMrmTlMmu/Eze/JSJxvlMuuozMbiXiXlbJoVKWbxSz2LCpCwczLIknjCL0qAsouOzeLMlC9cbWRKeyULqeRY7uyU15WzO6mdTMz2bR3bZnHTJ5oB3NndjstFPzsY1P5unR7I5fUpSa86m63s2jcO2sN9wC/FmWzBctIUhnlsYG7iFKZlb2LdrC18ObGFD7RYGn9tCW8MWpNq3UK6Ug65WDven53DJJocNPjlMDMyhelMOUj/mYHsoh9q7OVzuymG1VC6VSrns189F1iaXtiW5mKzPJTAnF6nKXC4dyJVwai7HbuRS3ZKLwodczn7NpWzoVnrGbpXowq0csNxKuNNWzvhuJfLwVvx/24r3la3YtWwloH0rIRrbuDBjG53W27By2MbasG2kntrG5cZt3G3ZxrHubYQr55GpmQcGeRTZ5aGSkEdgWR5n/peH5bk8xj/Iw/1lHuV9eaQP3I6P6nbeGG0n3m07Qau2MypqOxN+2k7w6e0cu70di2fbUX+/Hf/+7ZTL5VOknE+kYT6/z8qXcGQ+L+PzCSnKZ+PpfO5dzSe6JZ+qnnwcDAvwo0CikQpQjCqgblMBQ7ILuFFZwO+HCig4WcC3GwXkvS4gS7OQWVMLMbEuJLaiELmLhQy7V4jVkB08MNiBht0ObrnuYGv4DlIydiCVswOX4h3UXtqB9fQiIm2L2ONaJPFnReilFtFaUoTCbgmOFqFzroiPj4tQlC7GXqOYn/WKSTIpJtOyGOWwYhKziwnZX8zzk8Ucqy+m/l0x0V+KUVcvkWjMEoLWlKCaUMK5yhI+SJdyYF4paxaXorqyFI2sUgzPlJLYUEp/cyn1X0v5IlfGE5My/GaVYe9Shuu6MtTTyoitK5PMj50USabdh2U78YjcSXfWTtb/uZNjT3YSLVVOpFI5zpQjm1LO3IJyRuwtJ+mfctZo7OJX413gvItHa3fRn7yL+v/tYsrPu9AdVMF9vQrOWFWQ6FdBU1wFeQcqiKz8EYMrP7L0449cM6zE1qwSY5dKXFdUsqqrkkiZ3bQp70YqajdPcnbjUrObszp70J20h17LPcQf3ENI2x68TPbiXrgXrX17iftjL4039vKtZS/JclXsH1+F5YwqFF2q+D/FLxI7</binary>
</binaryDataArray>
<binaryDataArray encodedLength="7476">
<cvParam cvRef="MS" accession="MS:1000574" name="zlib compression"/>
<cvParam cvRef="MS" accession="MS:1000515" name="intensity array" value="" unitCvRef="MS" unitAccession="MS:1000131" unitName="number of counts"/>
<cvParam cvRef="MS" accession="MS:1000521" name="32-bit float"/>
<binary>eNoNl2dYD34bxSlpaNEOlYSW1bKy+n3PiRIikeyRlYzyj4S2kmREQ4NQRillNEgalBGyogdJVCQjW/T07n53X9e5x/mcg023xQ13C9p+ieeTg+ZI8Pdh9LdqWE8pwahuU3h3cwKHbX8DlEzmfLEQswZGI3b0WGyyfgbPEDMYbpIGfq/jpY0RqPufC4bGjRc4sQd9Wt8KU3sHrCzfAekNE3l7+EXsSIrjtlQvBH9cwV1afZCt+BmWrTbYP1JDmFql0EanEvWqYxmd8lEitUST3Sd8g97G2ZwevJR/KpWQe9Wa84+oib0KKmzyCBS243To/8qHUXulWTygAcfuyPK0TCIHXwpG6KgaRBg0i0RJLxakLUT6c0UeDHYTttF+rK4cx755FxHqHCrGXy3CFqcJ9BvZgy9aHNmxqFlILRtAUR0JG5UKGI/KRrXONrr67sFdpSlC/aQK79925tYfUci01OHbR6a8rD0Qx5MSkSSjDL0zI1iW8g5zVrpRNuUqmv9MkmxUqYKUdBor5Z35IMgZa1ZFQOG9EzUi9rNx3w1UrTDmnTt+kOqfAmXb19gV5MaZ6l044f0yLvhWDI8CRe7Ss6FNcR+2yWTj7bFBPLZyNnpencd7i8N5rKsb/RcYYk79FUiPH4kVbfVoDt3NDTnTsT5qFI+VT8Hw54JF2C3RXfQZL1IHM9O1AFY5llg62Y5bilcxY2ovut91Q8tTG/xWuwbdu5VQWzhTVGiHSc4ujUHSmLkcN2k435pcE7sH7aVRaz5at05gfNtu7Hw6j8kjB3KDYYzkg/5Bpr1fwry1P2F9zgBzw0+zzzd/2MfWoeHuLoxsdma/5zX8TyuQV/sYIGJIIkyTXfgTG7HUrjsv+XrQTcUfJc1ydH/wF4rX7DC+Lh3Og+3pMGoqztVncE7CCoxo1mJ4wnBm5E1n8olqJj9N5MocLQ5+8Jv3es4Rm+/Mpp3ZNBh4x8PlTA9cDNxORc0TVBvdnd6pschI9+As2QVcXxwj/szdjbFf3Kj/cQmdyoJ568lR7l3uxMHvInkrx4LHn43moaUT8Sh8NE0N2mE36SyalgUx7lIgTzdMYI/sPPwoO41JBx25e0Cm2LhjJNo8kvH80Hws3PcAT+wsYT5Rnl5Rufg6ZCTn5x8TvXplYMeIBcJgaBZ2NoXy8hknnvtiy6+D19FhdgKeDHOA41ALDhqlwcnvncXOR9pcZr2a3qrlWPIqGFH9j0M3LR1pflZ89eUkw0OVGF2VgbzSiZzVvIc7j0WKkys0Od+jD1cqLOKIrhnM2R8G89xSoX7LgX1ED555cQWGk7pR3/gYL9ebs/KGtkiQz4TrPkdeL16EozlmmF6VBY/pd0TFq5Ece0gOU85MYNgcNR65XY7pV0ZwqudMSHJNuXmMEp8P9MS7KD0+zc4RaQ4zUNG6mf8+yVI52pM3d99Ddcxt4VpbJXQc1rBwmgnstacz/9d4/PlKRqEb1dbEc9O0ejy8Po8TE3+gy7/59LN24zC1zvs068qU6Agka32BhfY2moxYzMNml8Xbl/cgt1CNHtql/GP3P9EQ2Q0dfw34QXoRui9VwaQVa9j27zWiW814WrKc/4WECNWUJG7514XJARNQuSUY0F8FburNZcmLEGZ/lHnZCuymZsOsM6psOTYA1ePa6PZ9OWkwgGomrpxY8h2+I3z4SOEYxupFQH76PLoHfkCiXSpmzzsPzcc2QvVAM5SfxYuro4sl2Z5G3IB/UPoejvx71mLwDS2+T2uCenEtsox/Q8UkXug0j8PzM5+R+HQZSj5eEDer3Gh+xozawwtx+E0gP40s5dOcU2wON4NNZaHw8yeNrn7D/6IfwqauERHDPsOm+Tw+acpCIecmVg0ixyWchJJNAoo2xcN71Sp0Gd6OLQp7aHrXizI/M5gaL8/zBsSYlz9wv9QA0VXGIl2vBO3fZ4pMx494vHAnvJ8MwdCe02Et4y7kZh+TvP0yhj52mrRMNKF3qB5b1XpyUsF4zpILw9TTnhj145YkzSmI6oVjUOt7iA2hmrw9IoW+Mww5WjWQ+8tM6aqrRbv75cjX6w7lUQbsW3cWQVM7YJlbgY+Tf0iGN98GF2TCM8caDYUC6kdSONe6VmJ+9Dgtto5i5cd8rF49BGOXbmDITl1x2VSd0vXjcN3YjMF5hZig5SQG1IRhWG4v/vt2BVVn9+DFuHwMrrLiMicP2uUlddbfUJxoz4kWKxg2dxDtg+U40Hi3mFyuhl0nTWlY2J11Q//HPulKPO9zgF0Pd+D+tgso+ijHkG2h9J7mQ7s+Q3jqQSBd75bgRE8jjjGbg30Od2D8NgYdn3Sw1ekSM35mM9/FgpHfT8Fd6gqX/a835/49ALWvepjdeA43HF7iwEwpTt12lIoZQ2k17Kb4EtUH06JjJOaLZyK590Mh0/0jNocF8NzlWvw3XhqnPWRokTMAFSOysLVqCb7PNeTygBakVpnzY0kYgoZb8vVZGe4NNOKDWH1+Om/JvIp9osZiEf98OMD5Tu0i/VeLkJqUgcalKlzs0gsWnqlwUEvF/GXuzO73Fgcf9+VOg4vw2R4jLJzd+dlnCa4vC+RUvyRUj/+K82aJcKq+QK12E36LceRf9U28cVueMZEj+P5KobCP78DsqfLUG9EOr7Qk9ttog9DYTBg868+PDsVULahEyTZV9pKLwKsfU9h9xBdYKcykSl04rUvXU8Q+R4vULjRf7seJhS9xRPcF8PoOtlVsZOqSFLZuLoH52nbclq7H4J6BqFyxFYXL03Hpq5c45TiGEUp9OER3ORyfBtC/Solzbzaj8bcsXxx+yXgpe94sJR8lfkT2uRk820uDWTWu/FEUxDnbjgjdDkue2BXFoAcGuOQWIaQaE/HWrFR01OZhjO1s4W+pzyGDAogRA3n/qzYsqtIZG5GBNWkRjFJUocthd4QfNOEj71X82U2V7w4fEK9d8rnCxp9rcgZxTX0Q7t8ny1b+xpze1jxi/g9SW3oCV+RQf8II/+LcWLVdTbT1mM6/4d3sHe3lWF+zAAlJk+nR3ZNVI15jZu+TfP/3I9r6eOFmlBbPDFHhirbxKN87hHWKiUg5Es8i6SqsParMps2zuTpuDuco7EeI4ygW7NzKrUqpEA3fxV/DxTyrvhJafrYsklGghmyHcPFZyMvWc7DF8n+YO6QJp7S1uOCqP53GuNFJUoyCfENOThnP73ZzabTTBFp99yJT8gBGO16JQUqDuHR2Cja3XYLr3QgxfOwUqn++hFVDp0POoYJhMYtpGSzNV7USZvbNw9ct2bCZMYJWVSZMWncPVqMfiW+NCpzvvZXq9w1xskdvXn4+A/fk5JmeC8Tb3INrj2pR5OCP/t8UUGsVzEuXlViYsowvrzUKy+H+MH/kgF895ZgfnYGkTG1G3Vdmpc0Nrloxg0M6/sGzbhSXmHyDmtFganRy2cK0ExiUpYGMf4ooV9eln8sM/NhnB9OMmywZV4DuwUPh5xzIDHcPqh39BY1yNSrLVqOsR434fToCB8KyoBY2jS7ZObhvMZCV0reQE1mDuX9NeeqeFxWilfkkea9Y1GMKX1Tm4POVscKk5CscM4vhPXoTTReXQNV2LzpcEoXvpVE0S55LH10D+s9Igt4TAw67cA4x3ho8/NaJ68alovzAQIoumnztdhLrIn9LZNZF4FBhI95OfIvmDmX2sNTDwtGJTLJTRdKPNFrsc0DA2VV4v2YbVYzMeevuSG4r0IXGvw0MV7rAiNgoJK8+LgzPH2atzg5WybwTLsoSlr11R0XiQZ6pqBeR48fxcGUL6oLDOSAgG3qvV3L+yz58/p8OvbSyMb/1G7Jse3C6rTR3dSuD8vPb+GKqzW13V7Da/S7SJeZsk1uO4z562LF8nWjbVcCXsWvxoM2IkUscWVj6E5Jt08TovcF8sbNS3PtvNDb396aG0mr6FNbCSv8xtnZMoM7LtXz21wTbbX5jfM4DRL6y5uOccHzYLM/jIeO51sqTD9ucmW9ryhONRxB1WpeGrfF8dKMGMt2lmXstHwfvfRZaLc9R7ntCaHYfjhPZ/zEwSpHzfn7En46R1F73pHPmnVpKmdFoQ5vwmp9N2UkzWdzzKPRq0hHXBi5zjsLyr8Vc1xjNgeWnEFk7mL5Ss3n2uwr7P1jF6scGCFcCp205LxrV70ESfw3LuxbzjclPfDmQhsRmfUZP0kdK3kEEmUrBPkGZNra+HDQ0m+dP29Or8Baef1jJW5sW4GhYNqYmBUIrVouRL8oRVqpL42uLWGr5Dlm5/ZilfRBKh7W4Ouk8WjbMoMPNEF44ZS2CJhsjLCCEDR/UyMbzWN19KD78deDsrAgkKRvjj4MuowYOxKCzavbB1tH8/agLAv+tFXFd57BZSsKKzmy3fJUJzwyPFmutTLg89gi0HD5g60p1qE1QZIDhd4x1nUs35UDIxR9C1ldprI1bTV39atxQj+OWlwqU+XQHdu8ChKFqPnoEByC6mzOmpSkiINGWe7p0auVax+wr/vTpFoK+xZ0c4KSO217SvD+rk3GkpuDNta7c5beKoVbTICbWokdUCPXr7iJUrR49rCTcFlGL9jsZXHt/N24de4YQs1Mi5pOE4W2KuBSwB3baV9G6WBmmPTKh4Af8eHFFPLd5jdFr6jFkqxdHXzvBiCf/odfdYL69vZWHlx9AjqwX/H8GIz45V3S46jFoeigT67yYmzmAE/ebY+SeBXhc3IpKG1NKLZTGspveWJn6FRq3GhC2LpDX2mK4QrsHvb2HUaIti6UDd0H1wRHmLLzOVuGHwFZFVMQexi7DcaxznY0ITKF1cxif92vCapkARP3pQu1zl6C5QZeH+q+A6ZcaLLLwoOL6GrwttKDx/1Yy5Ukmgo/rs10vALmfDOg0QBNx22bihd1CZF9tQopaE9f37M3f4f0ot1cDXtEPMMM0AQsygtixdhN1LsayvY86HWSPYNHmcOgUREsS77SISHcXepwOocOGG9AOVmeA62SoDpdGfak3HbtH4Z7HNL6Zdw0qs95gw7BYOOwpE9+zLNhTfikSne7ARUWXBrajuSt9O6eYfodOmBPlXsmzm+ZSOg7dJ0a0x9K+oB07tfI6/+htIf8uCDVNGpxn25cz+R+n/VGlZqdHJfaXsGSiJkuUHwqVBREsyuiLOx7nxdP9Kvzz8LuQsS1k5RVtTspswbuY/Tjz04wNWgP4yy8dgVPrEXHtCC/oF4ncU9NYkjyFY/V0qGWbjznJl/nMPw1jfCJ46JweZV5+grjigpz89/h1uQLpB1cxrQKM3niSmwZrMitnDv8odWbdI3tQpxckcneE4NbzZrx3V+LyJ00w/lsrUne14lNClujeyYEWs5VpXXNFjGr9ICzfr6O8ZRzL9vUlnZtFt23jIBuozSFOjlRNk+Kx+V4IHhzKLo77cDW9CMdv70NMv1xRd18Dap8uQ0umNxXX6NNOlIvFFzYL3/iz0Pzhzh1hPbilRg1jNffDI3gNjyzMgc1vL/aJuijKgg7xwj0lPFodJlksM5RLWtXpPPcafT5b4aiCNB+s/ofPQQ3YvjJOFPTWw520NrG+wZy9u+XgWEyQOOr8G8mPb4gSfRVIFk+hxZgcMVCcge3hYolrwHX4XNstTrx4jG+l65j8KJDGffaj8Wau2JQ3STS2hOKh2y+8tAqG5+1cce5yPZrk5xAJjSLxQRI6dnrgrekSJvWeyzB5R9Z/7oX8pD40uzqc+kldRLm8Lk2KN1CjvTeDSuSQHDQEseXf0b9dCivnLuDS8hHoPT8RFqqp7B38Hwy0jmNl9TEYya5CgIUGfO/moi46VmhHluL1/qlcPWiY8Ol4Bb90adpOeSdW790HldSuHGMTh9X7d8FT045vFufgQoISFHyihUTZWZQtTkXpASvUdX0q6qtXi64vavHykDM0FTSgmC+LSWvzREXLXSgclMaP6X6s6dwNkxc7uOlTMdrGXkLhQitqPM2C1lnNzj6REqWxpzCn7DWc9h5j/p/PMPDvxdbSg3AMtOL90VPx+qwsjy38DM/KGVyxM5B5u+Px0k2ZKm9ikXmuCKmvN2JN2R/ke94X3a69EkUHA3FySzKeHTQSdVOJLsd8RJFSCw6VWbLHlhrIFYdgZYIWDfyzxftJdzDovQw6ot7haEEiJOMU6fQgAfN9B2NHem+hmNodof2UxZYpteLRQCukN87GuBWfhe2KCyLujAHWBbqLwBkdoqu1E9918WLXd17i+8kj6HY5FrcGBqGstgAzLs5Cit94btE9glc7nWB46I9YVfBGsmXxfcQkGtCqzwAWndmAS5de4tX3QuwPXABfNfCsi6dITcnD+65dWNnwEm1/G5BzsRF9O5n//KIWSUiMHhNPT+/07CPUqzuOFH0T1rfrocXLRzSmpKH/xDFYf/Kz8HQyZsNiRXxoLMJA28WMSTPgIz7DoKKfwnxpBvx+PsKswwqSfkol2LMnEWtzNkmaJi7B8fQLkiWFcuxSIpGYeKnh1rAY8du0AntWFyBcJw6fhzaIST/ahXpEDCbUaUoUzz/B3YuG6NY/HafOnBZe9XKixf24eJk6A+/erYX30zGYIRckGpYXCO9lR9FeEwLdV0ViQWw5bnfy03mDsWjudQG+PhGQKsoS/W52/uMdBrjeUSuOR7yTtP4uQM9mJdhb/0a3Th0+eQ2Bnt16nvQuEilOE+EZuhfVFU3wDXRiivdk1l+wwpoCc4Rll4rYreNxrvWi8GgZyNfGytAIGwLnr79wtClG8u6EB9Ztfy8kthrQMt6Ce71yoBbZBI1FA7DdtDdKHx4SSb/rRNI2XejsTRAOYw9J5pX35FlbOZE2bTh3DxuJSHdTSFua8kphPRKNGnAxvjMT8gTGGs7HgSEVIq7vRhg8tcUE1RL032iOLr6PhVXNHknL1mG42TtYSCsqIchlOTaqzBN7ti/FrZ72yOiiJtY+y0e/mL9imMo4+IackgyoTIf1gF6YEjMR62MVGZSXKc4ml4rLvmXC63IeguvWU689TOjs0UGW60LmBnghcO5kUdMlUlzXf4PaB9liguxO5rgYofXcSVF2YgYy/qRJcuKK0fHzt9g6XEdk/MrCDs8wzIrrnFFKd7g/LEKMSwMOu9mhZXZNZ651EpuGOWJywDUEZoYj9Lwyf27ykjxqCUC1hxVeZTwT/8Z0RdPDYjE+WwMBKXEis98viXnTcTFMIgsnOT/8erEXBZ+uC9mQWThtuF+03VqBsx3bWBnnL7TNvWC8Uo3jQ2uFUfU4YTS2O/WWKHJO12CEWlZLHlv2x/WopZIdi0qg5R8qzF5Ise/ZMHH98muoT94tlpf+EephoaJLnKKYeS8IzrtcxGf5vVCc8EXiMM9euFcckCxJ2Im7n+xhXOCPF9rzcHH/GJG36qhkb8uGzv1JR7tSrBj84q5k2Y8QifUeea6Lk4fqsNsipmaWOOzjip4/5DE15B0q3GRQoK4KmSf6uPFpoviZdAH/B6QVbhU=</binary>
</binaryDataArray>
</binaryDataArrayList>
</spectrum>
<spectrum index="48" id="scan=49" defaultArrayLength="51">
<cvParam cvRef="MS" accession="MS:1000130" name="positive scan"/>
<cvParam cvRef="MS" accession="MS:1000580" name="MSn spectrum"/>
<cvParam cvRef="MS" accession="MS:1000127" name="centroid spectrum"/>
<cvParam cvRef="MS" accession="MS:1000285" name="total ion current" value="44951.77965164"/>
<cvParam cvRef="MS" accession="MS:1000504" name="base peak m/z" value="701.73162842" unitCvRef="MS" unitAccession="MS:1000040" unitName="m/z"/>
<cvParam cvRef="MS" accession="MS:1000505" name="base peak intensity" value="5535.78906250" unitCvRef="MS" unitAccession="MS:1000131" unitName="number of counts"/>
<cvParam cvRef="MS" accession="MS:1000511" name="ms level" value="2"/>
<cvParam cvRef="MS" accession="MS:1000527" name="highest observed m/z" value="1195.84887695" unitCvRef="MS" unitAccession="MS:1000040" unitName="m/z"/>
<cvParam cvRef="MS" accession="MS:1000528" name="lowest observed m/z" value="335.87573242" unitCvRef="MS" unitAccession="MS:1000040" unitName="m/z"/>
<scanList count="1">
<cvParam cvRef="MS" accession="MS:1000795" name="no combination"/>
<scan instrumentConfigurationRef="instrument">
<cvParam cvRef="MS" accession="MS:1000016" name="scan start time" value="0.769349" unitCvRef="UO" unitAccession="UO:0000031" unitName="minute"/>
</scan>
</scanList>
<precursorList count="1">
<precursor spectrumRef="scan=48">
<selectedIonList count="1">
<selectedIon>
<cvParam cvRef="MS" accession="MS:1000744" name="selected ion m/z" value="719.309" unitCvRef="MS" unitAccession="MS:1000040" unitName="m/z"/>
<cvParam cvRef="MS" accession="MS:1001141" name="intensity of precursor ion" value="33928.98828125"/>
</selectedIon>
</selectedIonList>
<activation>
<cvParam cvRef="MS" accession="MS:1000433" name="low-energy collision-induced dissociation"/>
</activation>
</precursor>
</precursorList>
<binaryDataArrayList count="2">
<binaryDataArray encodedLength="288">
<cvParam cvRef="MS" accession="MS:1000574" name="zlib compression"/>
<cvParam cvRef="MS" accession="MS:1000514" name="m/z array" value="" unitCvRef="MS" unitAccession="MS:1000040" unitName="m/z"/>
<cvParam cvRef="MS" accession="MS:1000521" name="32-bit float"/>
<binary>eNoBzAAz/xjwp0N9crZDR3C4Q60Iu0MfBNdDr4TdQ0weAkQ7UgpEJYYRRO5oEkRfAhREZqgURJn/FUSyORZEcwcaRCZXGkS/XxtE70ocRGINHURxPx1ErIIdRPq7HUS/eB5EhIMfRH6HIUTUtiFEg9chRK0fIkQluiJED5MlRFN1KkRnpipEeZ0rRKyCLkSK7C5E8zwvRNNuL0QmSDBE73UwRHKoMET7hzJEeU8zRMukNETHEzZEE2k2RGLuN0QAQDlE9QI6RG3cO0Sr2z1EKnuVRHaRSlY=</binary>
</binaryDataArray>
<binaryDataArray encodedLength="288">
<cvParam cvRef="MS" accession="MS:1000574" name="zlib compression"/>
<cvParam cvRef="MS" accession="MS:1000515" name="intensity array" value="" unitCvRef="MS" unitAccession="MS:1000131" unitName="number of counts"/>
<cvParam cvRef="MS" accession="MS:1000521" name="32-bit float"/>
<binary>eNoBzAAz/++SAkSU54ZEa3RTQ938bETou+ND0IJ+Q+5DBUSQj8dCxF0bRGnl3kRxEUhEcfIJRKUNnENMnJNDL0PyREkDp0Sd85pCe//yQxZxZEQLlYpEC7wCRTWCuEQ3J4JENFxBRL3lt0T0G0xCbfuCQoI9BEXGJr1DgzZVRHuHJUTBpoFCcmphRNR/+EP6VrZEBmqHRFD+rEUdYahDRW45RABw9kPcMQREHt0DRR97HERDRuRDSCBaROC1Y0RHKEdCbrKeRNQpUUNZFhRE16hiRFphVmg=</binary>
</binaryDataArray>
</binaryDataArrayList>
</spectrum>
<spectrum index="49" id="scan=50" defaultArrayLength="31">
<cvParam cvRef="MS" accession="MS:1000130" name="positive scan"/>
<cvParam cvRef="MS" accession="MS:1000580" name="MSn spectrum"/>
<cvParam cvRef="MS" accession="MS:1000127" name="centroid spectrum"/>
<cvParam cvRef="MS" accession="MS:1000285" name="total ion current" value="25324.32468414"/>
<cvParam cvRef="MS" accession="MS:1000504" name="base peak m/z" value="887.51373291" unitCvRef="MS" unitAccession="MS:1000040" unitName="m/z"/>
<cvParam cvRef="MS" accession="MS:1000505" name="base peak intensity" value="1769.21752930" unitCvRef="MS" unitAccession="MS:1000131" unitName="number of counts"/>
<cvParam cvRef="MS" accession="MS:1000511" name="ms level" value="2"/>
<cvParam cvRef="MS" accession="MS:1000527" name="highest observed m/z" value="1399.24243164" unitCvRef="MS" unitAccession="MS:1000040" unitName="m/z"/>
<cvParam cvRef="MS" accession="MS:1000528" name="lowest observed m/z" value="665.56250000" unitCvRef="MS" unitAccession="MS:1000040" unitName="m/z"/>
<scanList count="1">
<cvParam cvRef="MS" accession="MS:1000795" name="no combination"/>
<scan instrumentConfigurationRef="instrument">
<cvParam cvRef="MS" accession="MS:1000016" name="scan start time" value="0.78465" unitCvRef="UO" unitAccession="UO:0000031" unitName="minute"/>
</scan>
</scanList>
<precursorList count="1">
<precursor spectrumRef="scan=48">
<selectedIonList count="1">
<selectedIon>
<cvParam cvRef="MS" accession="MS:1000744" name="selected ion m/z" value="861.201" unitCvRef="MS" unitAccession="MS:1000040" unitName="m/z"/>
<cvParam cvRef="MS" accession="MS:1001141" name="intensity of precursor ion" value="37806.15234375"/>
</selectedIon>
</selectedIonList>
<activation>
<cvParam cvRef="MS" accession="MS:1000433" name="low-energy collision-induced dissociation"/>
</activation>
</precursor>
</precursorList>
<binaryDataArrayList count="2">
<binaryDataArray encodedLength="180">
<cvParam cvRef="MS" accession="MS:1000574" name="zlib compression"/>
<cvParam cvRef="MS" accession="MS:1000514" name="m/z array" value="" unitCvRef="MS" unitAccession="MS:1000040" unitName="m/z"/>
<cvParam cvRef="MS" accession="MS:1000521" name="32-bit float"/>
<binary>eNoBfACD/wBkJkS4NSpEUIUtRGaJMkQC7TdEw3U5RL4GOkTNuztEsSE8RIDFPERmPz5EP1FARDexQETh3UBE7KhBRJs1REQtz0REaUJFRGvdRkQ7RkdEXIJNROFlTkQjq1FEgzVSREmhUkQD1lJE1ptXRElSWETh4F1ELw9rRMLnrkQSoS9Y</binary>
</binaryDataArray>
<binaryDataArray encodedLength="180">
<cvParam cvRef="MS" accession="MS:1000574" name="zlib compression"/>
<cvParam cvRef="MS" accession="MS:1000515" name="intensity array" value="" unitCvRef="MS" unitAccession="MS:1000131" unitName="number of counts"/>
<cvParam cvRef="MS" accession="MS:1000521" name="32-bit float"/>
<binary>eNoBfACD/6jZtkOqpZJESVQfQzz3pETHuVhEAOF1Q/+rLkTlDRtEh3x9RChsnkT1Eo1DfgSDRI4bgUQgKr5EIh4fRKVVtEOapk5EbgGDQ9yyvkR990lEQ4PqQqnnsUTIXVtDAC+nRNE5ykRvA1VEeeXCQ0nCMUT2Jt1EFp8EQxL2M0Q4cTUu</binary>
</binaryDataArray>
</binaryDataArrayList>
</spectrum>
<spectrum index="50" id="scan=51" defaultArrayLength="1446">
<cvParam cvRef="MS" accession="MS:1000130" name="positive scan"/>
<cvParam cvRef="MS" accession="MS:1000579" name="MS1 spectrum"/>
<cvParam cvRef="MS" accession="MS:1000127" name="centroid spectrum"/>
<cvParam cvRef="MS" accession="MS:1000285" name="total ion current" value="10790408.20959473"/>
<cvParam cvRef="MS" accession="MS:1000504" name="base peak m/z" value="422.96917725" unitCvRef="MS" unitAccession="MS:1000040" unitName="m/z"/>
<cvParam cvRef="MS" accession="MS:1000505" name="base peak intensity" value="31672.14257813" unitCvRef="MS" unitAccession="MS:1000131" unitName="number of counts"/>
<cvParam cvRef="MS" accession="MS:1000511" name="ms level" value="1"/>
<cvParam cvRef="MS" accession="MS:1000527" name="highest observed m/z" value="1299.77563477" unitCvRef="MS" unitAccession="MS:1000040" unitName="m/z"/>
<cvParam cvRef="MS" accession="MS:1000528" name="lowest observed m/z" value="400.07019043" unitCvRef="MS" unitAccession="MS:1000040" unitName="m/z"/>
<scanList count="1">
<cvParam cvRef="MS" accession="MS:1000795" name="no combination"/>
<scan instrumentConfigurationRef="instrument">
<cvParam cvRef="MS" accession="MS:1000016" name="scan start time" value="0.799616" unitCvRef="UO" unitAccession="UO:0000031" unitName="minute"/>
</scan>
</scanList>
<binaryDataArrayList count="2">
<binaryDataArray encodedLength="6756">
<cvParam cvRef="MS" accession="MS:1000574" name="zlib compression"/>
<cvParam cvRef="MS" accession="MS:1000514" name="m/z array" value="" unitCvRef="MS" unitAccession="MS:1000040" unitName="m/z"/>
<cvParam cvRef="MS" accession="MS:1000521" name="32-bit float"/>
<binary>eNoNl2lYD2gXxqPSRipJ2lSSCiGplKU8P9EqSSpJUamoLKVFWv6t0j4KWUpjzEy8BoORMbbJli2hsS9ZEm32LXn/H+7rPOc+X57rnOvc55wexQti3roLYub1C8Jf9aK44H5RXDl3UVyVbRDXnBpEfXqD6P2rQXzqbBBjky4J76OXxO89l8QKo8si0/eymCW5LMqbL4sb3y4LxcQr4nrNFeHx4Yo4teaqWGd7TVjHXxP/br0mfL5dE4b2jcJoZ6PoeNMo/rS7LoKKrosjW6+L7IbronpUkwiOaxIHdzYJjVtNQkfxhlBNuSFCf7khpj24IfzlbwqPyJtCUXJTtLbeFEFjb4nwkFsi8+Qt0fH6lki2ahbfg5qFw+5mce17s9CO+09UVf0nrNRviwNZt0X037fFnne3xV/974j5gXfE0w13ROE/d0Rs7x0RPfOuuJd2V8i+klrje+JSwD1xK/OeMKy/Jyre3hPaifeFUsd9EafzQHjFPhCznj4Qe+wfCud1D0XR8YdCtfuhMDV9JKK9H4nA0kdi7c1HQjLosbi//LGQUXwilq59IpT+fiJqZVrETMMWkZjSIoobW4T2yKfieORTcTf7qbDY/1QY9zwVQbbPRHTYM6FV8Uxcb3wmqlWfi1POz8U/kufizz3PRcjgF+LimBciPeWFeP3whRizqFU0FbeKqout4sfYl6Ix8KW4XvhS+Ha/FKtGtYnm+DYRvKVNfFB6JQZEvxKdza/E/nmvxdfc10J/YLuws20XLVnt4tXedvG/d+3SGnWIqu0dYl9Lh5io0SkUFneK3cWdIrFfl9gR1SX0NnWJ2ltdYvCzLvGzVrdwc+oWt5Z1i8b/usW3L90iZtwbUR/9RiyreyMC378RlR5vRVXqW6H1y1ux+8Fb8b+h70RE5DsxsfKdML78Tpz/+k6stH4vbqW/F3I73ovczveibckHEVz2Qbid/yAMfnwQ4yQfxcf9H0XVwE+iLfqTqN/2Sew/90nEvf0kuq0/C4ONn4Xp1c+iRvWLcJn2RZikfhHjznwRkYu/iqYdX4X846+i36BvYpzTNzE0+Js0X9/E9lPfRHvnN/GTYY94ltojjP7sEbd6esQT6+8iefl3cXzdd/Fb13ex3KlX/BXfK2r+7BUvunrF7Iwf4s/TP4Rl7w8RMFEGZxcZJiTLYFEig2edDHMbZEjpkEFHuw9Jdn2oj+hD5y99CDnRh0uf+9Br1pdFc/qyM6EvB7f0Je9QXyI6+lIqJ4uXjiyt1rKs8JFlQowsgetkebNXlrjrsrz+JIuOhRz2jnKcDpXj3HY59K7IEfFaDvk+8iQaySPrIM/bufLsT5KnqVye6pPyRDTL09K/HyZO/SiI7kdEYT/8jvYj8WM/UlUUaLBQQOKkQOxSBdbkKTB0hwJqVxQoe6bA8+8KnByhSJ27IsULFGmNV0TlJ0Xy/lQkvVGRyl5F9uorkWWjRPtCJcLSlSjerkTOMSUG3VDi0CdpTFWZ2U7KDFuqjF2GMp6VyihcUaaiRZmCj8q80FVhw0QVYtJUKKhUIfGoChOaVPijT3+GOfRnk3d/7sb1x3Frf06f7k/L8/7IyQ7ggvUA9jGAPdEDWJQ3gF07pfbvAbyuH8Cqfqoc1lPFyVoVC2dVLDepsvJvVXZfUaVPhypPNQZiNWYgZfEDmbVlIPX1Ayn8PJB7hmp8mKRGXw819MLVMElRQ2uvGpuPqfHinhpdH9RoVFFn1SR1Xi5Txz1PnY071DlzUp17PepcVNEgf5oGZQEa0tppoLxdg9d/arDqogY7WjRo/qFB0/RB6MUOYopkEOUHBjHjv0H8rKLJSj1NTKdo0rRAk33JmmjUaPLyrCbX7mqSIzOYSJvBqLoOJiJmME8kg0neM5ij76UYqYX6DC22LNNiWYEWsrVa2F3UwuehFl96tNioP4Qm6yGcCBiCTOgQdicNwa1sCJcPDUH14hDyvgyhUlcbX0ttSpy1ubBUm1s52sge0MavWZuQbm2M+w7FZsxQNKOHSv88lJYLQ1n7cij9e4Yio6uD4kQdjs/UIW6xDhWpOnBWhwNtOoQq6NJvmC4BdrocdtHl3xBdXNbqEpqni91+XR5e1GX6S11aZPTYaqlHsIceM8P02LxGj9mFehTX6GF1TY+6Z3rsU9Tnsrk+bk76nPPSZ268Pj826FNzSJ/m6/pcUDeQ5sKAQCcDlJcY8CjeAL8aA9yPGXC62YBjXwxQGjWMOtdhlMYMY//6YXicHEZa+zBU+hpy0NSQrEmGPHUx5F2SIUeqDDE6bsjis4Z4yxvhYmSE0lQjohcaEb7GiOHHjLj00YhSS2NOzTBmR5AxzeuM8a0zRuW6Ma86jPm733CKtYbTOmY4nsuG8712OOrnh+N1ZzhikAl3DE1QdDbhvp8Jp1aacDPHhPG1JjScN8H0lQmH+o5gtdEInJ1GoBw4gtS4EURvH0HpyREU3x2BSfsIjAeYYmVpyoMwUzYnm+JXZkrTPlM6H5my4r0pcjojCWAklsEjWZg2Eq/ykfgeGEnrtZG0Px3JdHUz2k3N2BZqxsJ0Myr+MKPlgRkyPWYc0jXnzARzhrqZMzrYHLlccwp/M+flGXM2tpqT3NcCLV0LEqZZcGa5BcF5FpTstMDnpAWZzy1I7LVA2XQUpn6j6J87ioG/j0Lv3igevR/FZ4vRVM4bTXD2aCK3jkambjRat0aj9GY0LRpj8HIcwznPMRxZOIbgpDFk7B7D5xNjKLs9BhsZS4qGW8IMS44ssCR5lSWvCixR3S3l/7XEssUSN/WxjLMfy1yXsZwLH8uMvLFE1Izl1ZOxPO4/jqPO46S6Mo4+FeOwOTaOwmfjGP15HPLq41lrNp5+U8fjuWQ851aO57dD4zl2ZTzyn8ez0dSKoHFWpLhZYeVvxf1dVjQdseKXS1ZUP7XieI8Vn/UnsNthAlULJqCTPYGYygno/W8CU25PQEXJmkuW1qQ6WGMy15ruNdYYtlgzYOBEHhtPxM9hIn8lTOTQlol0/zMRue8TMVCyIcfYhgcrbPilyIaTJ23oeGBD4Acbluvb8mqyLUvm2fI1xZaun2ylGmCLZoMt9q9tiZO3w8bQjtXj7QhysyN0vR151XbIHbGjtcmOELlJ1AyehM/ESUR4TaI7bhI7SyeRtW8SHccnYdcxibwB9pgZ2COxtSfDy54ZifY8O2RP9VV7jjy3R03Ggc0GDlzwd5D2tgOGPzuQ1eBAxgMHfN85EK0zmYCJk+kInczNssns2zeZtfWTafswmSzDKXh4TOFY3BTicqdw++gUNtdPIeLZFLpkpiLnMBVJ4FTqK6by9uBUXr6dyja9aXhOnYbGomlUZE+jd/80mi5NI/j+NIy/TcNyiCO+oxy5Yu+IX6QjuZWO7D3oiN05R560OzJ1sBP3ZzoRFOmEXIkTw/7nxJp/nKQzz4mDmtMJMJuOv890zBKms+3gdHpvTqdDTiCjKeiaIPgxS6C+ShBVJnhXJ/B6LngsDydsodwF4oLBMxvaD4BlHah9gMkWM0hfMwO1zTPod2AG+67PoKh1BsrfpLyFMxvdnCmJcaY2xZnKUmfsTzrT974zeq+dOaowk5HDZ6I8dibaQTNpSJlJTeVMNI/OxKZR+u6dyaVxs0ieN4tJubNQq55F51+zWHJzFge7ZlE21oVLwS4oFrlQ+4cLh7tdcDRxpSbEFZt1rki2uPJ0vysrTriiftuVBZZubJvihpmfG++Xu3Gkwg2Nw26Mv+KG43Mp3+tGupE7ftbu2Hi7Y7XaHeVL7uS+dUdf1QNbUw9uTvVgyWIPmrI8GL/Ng5eNHjzu8OC1hidXTTxpcvfELsSTjnRPVlzyJLXNEwbOJmHKbNJWz2bz+tm8+N9sTBtn49M1m87hXuwRXqit8kK22ItHO7x4+68XPkpzkFjN4a7THE4sm0NP/hxUd83B9OwcUj7MwVrRmx4db+SsvbkZ5k1brDdRBd44XvVGVWEuquZzKfSYS0/cXE5tnEvxH3P5emMuE7/OZdgQH3xzfKit9SHxrA+aj3ywe++Di9k8GrzmYRM+jxcl89hbO4+dH+fxUsWXxWa+NNj7cjrIl+35vtw+IuUafZkmOx8dg/mYTJxPy9z5WEnmo1c5n8GH57PuxnycW+YT+HU+Hyz9SPTwo9bPj7p1fqz51Y/dR/1ofeQH8v5EGPpT5+NPzWp/vmf7w6/+WNT543vTn/JWfy5aBbB8TgAVkgCUfwtg8pEANt8NQKY7QKp7C5hjuYD1ixZQlr8AtV0LaDyzgAU/FjDIIJAKu0B6swMpqgnkt2OBHLweiM2LQE7ILOS41kJWTFjIZ9eFVGYtJHT3QvbdWoiRShBlFkHMcg2iMiqI4pwgbGqC6HMwiFPtQWioLyLKdBHeLovIW7WImqxFHK9eRPrJRTR0LyJZJ5hkz2C8U4LRzg3mwM5gXp4Mpq4xGKvOYB4PCOGNeQgD/ELQTgihtTgEsz9CaD8fQrfGYna4LsYgbDGjyxbz37HFBP63GO0Pi8FwCdPNlzBjxhLWRC9hftES7jYuQa9tCUlDQrGxC2Xl7FA+bQnF65dQHK+EIt8ZSnrfMFptwpiyNAz/7DBC9kr9f8P4uTmMavlwgg3D+Z1w8kPCGZ8Xzh9V4ZTXhyP3IxxLu6V0zVvK+pilPMpfyumqpVy4uJQDPUv5xTiCeW4RKC+OYHZcBOfzI/D/O4LdTyM4pR/JLsdIMuZEsj4zEu/SSEL+iWTAZSk+RvJILYqxU6PQjoqiOT0K/foonjyI4tnHKEoGL2OU/zIeFi5jeO0yki4u49+uZZxUWM4uu+WM817O0MjlxP26nC+Xl1PyfDlH+0TTOjiaI/7ROMRHc6c4Gvffo6XxaMyfRvPkYzSFVjFs943hcmwMJ0pjCPgnhkNtMST1jUVXM5Yz3rFcCovlt9RY5m6KpeRQLFevx5LYFotdTyyHzVbwbc4Khoev4HT2Cox+XYHMgxUc7pHCdCW7HFay33sltmkrGV6+krY9K5E9upL7zSsxeb0St6GrkDFZxYapq/iwbBVD8ldx8/dV2Het4r+hq+nvsBqtxavxS1yNxc+rWX1iNV6Nq3ksE4eqThxPreLQmh1HR1gcgalx3Pg9jkW34sgYGk/FqHicHOP5Jz4el5J4Du6KZ+iJeMpex+P1PZ4mgzXEua5hSfEaftSs4ftlqa+awPi5CagsS8A3OwFJTQLzDyeQcDuBd88SONqTQKluIp0kohCdyK71iageSaTnRiKNPYkoGSXhY5dEkVcSduFJvM1K4saBJFQuJnH6XhIL3yRhOiBZuk8lUzAhmTrnZP4OSOZ2ejKrK5MZtS8Z7TvJnOuzFpcha3k9fy11xWvZumcte9RTOOWQgoVLCsprUpCUp1B7KIWw+hSOPkuhuyeFvUbr+MtxHfuXrsMifR29R9ZxXiuVje6pdESn8sfeVF6cS+VlZyqdZmkMsk3DaWkaiWvTSKtNQ+1UGhbtaVRppBMzIh31cemsmCaFazrHfNN5FZtOTVI6UcXpxP+ZTv/6dKKvppP5Ip15H9Jp602nyCyD2kkZDHfNIDogg+TIDDo2ZnBzbwZzzmbQ0phB190MjrVlcO1tBhayEi6oSlg8TML0kRLarSSMmiNh5nwJxEo4nSpBpkBCVoWEj79ISD8robdRgsddCQ87JAz7IsFTN5OfR2SS5JhJlFcmYdGZmGRm0laSycatmbj/msnbs5l8fJCJ8+dMNOSzaNfL4qFFFrE2Wfzmn8WARVkYxmSReCQLo0tZ7G/Lwu5jFp0K2Qyyz+aodNiHBGQTF52Ne1Y2Wj9lE7U3m4a/s8k6n41cVzaVPVJfPgfzITkEG+Wwa2IORbNy2BGQw4rlOaxKy0FuTw6FR3M40pRD6KMcyj7moPw9h5zBuZTY5TLWOxefhblsC8ulcm0uP0tyWVCQy/kTuey/kYvx7Vw6PuZK79s8TF3z0IvOIzAhj4CCPM5V5rG1Vmpv5fHjeR7tuutxDFxPd/56ZHatR/uv9dicWU9h83rpPpdPim0+5vPy6ReST31KPify8zlVm095Yz7VBhuY4bEBrwUbUF65galpGzh3eAOJVzewsmsDo79vwLRfAX4aBUREFeC6toCA0gIstxVQdqwA3+YCQl8V0P25AFulQlZoFHJfvxD/cYV8dirkRHghnpJCHpUVEnGukLCbhTQ/LqT6XSFv+xYRbF7Ew8lFyPgW0RteRHhaEcY7ivA+VMSJjiK0+hXjOqiYsybF0l4vRmdaMWWBxfRLKKanohiZ6mJCaou5faFYqjfFdHcUo/m5GI0BJcS4l9AUWEJ1TAmmRSW8qS0htKeEQINS4t1LcSooRXNjKSUHSnlSV4rh9VJuPy7FV64MA8qI8S9jc0wZVr+WEXGijDNXy5BpL2PR4J94P/Yn3qb/RFXBT1xV3ciqxI0o/76RpqMb0Xq5kZvK5dTplWNhXo5nVDkP15WjVl5OQ205Xp/LGaZSgbF+BX5jK/CSVNBQVkH7mQrOdVbQbLCJU9abCPx5E+9bNhHwfhOTxmwm5f5mLBS2sF5zC0HBWzgmX8mYtEqW7agk/VQl615VUjRwK0bDtvKfz1aWLNmKSfJWLuzcis/BrUTWb6Wh7za8lbbRu2MbsoO3S2/e7bwI3o7Pie1U3d6Ocsd2VGV2EHpsB88advBcrorrBlUkB1dxKqqK5Z+rOKBZTY1ZNVGTq1F7UM3dt9XIKO9k25mdPLu2E72nO0nVqMFxWA1NiTX8H+AwXd8=</binary>
</binaryDataArray>
<binaryDataArray encodedLength="6992">
<cvParam cvRef="MS" accession="MS:1000574" name="zlib compression"/>
<cvParam cvRef="MS" accession="MS:1000515" name="intensity array" value="" unitCvRef="MS" unitAccession="MS:1000131" unitName="number of counts"/>
<cvParam cvRef="MS" accession="MS:1000521" name="32-bit float"/>
<binary>eNoNl4cjF3obxW0yygwpJNl6iVQI+X3Po4GESqVSISRF6mYXMpKQikIDhUKKymhoyqjICFFUouLmimjg9S+c55zznI/8JMhztRW9kx9lcrydeCkpQ+t870Pf9QQiCp6iqMuWvhs1QmxDPF75PKHK1HcwFpDCu/lzmZ1bCkaj6mivtjW5hcfh5hpVagtSZNpqneDq0sQevVtYM9sS2dYfmX2QGObO3khO4pakaXoJFfwC1OFwhb4/icae6BkQmFmOR+0R4AhMo5k+LeB+PoNW7hulZKmzSCraTpnjNmR/dSfdFAG4P73A5XQBOjEiR73rpOhNkw4GMtdjmrExQh4L0LvJenzYGEsHNeZS8YAvhUrXk6KuPjUcXUYt0VkwiR+F/706vLW+zzx+8lGyuCj1rj5M0ouG0V16DF7q+pgdKoNHj6wRmDyCgeWxdHFHJsKjqtniqxwSbCiH4r05dN39EtPv/o3li5fAIOMLllTzU8HWYHR5zILvNH+6YFWCTeNLOI72NfBMM6U9uSnUlq+Dby7PUDvbhx5nWsJXdiYl+6TgiVQZmoW7YRd4CR/qd5PEWTe8/stHL4wEwB/FC9sdmWSipEGLTliSxZvj+FZtQNfGnRHvUEv2CycQhSNk085HpcX57HqFBQnExcPCs5DK1cXJIGYVhI7upbwEHeo8VsB6HVZTiMwaCvxYihTdDzjlFk9JZQ7kbqqNSu9n4B0KJENdHgqw46XLg670TCsMfe13SZn/FFU/WwzHEnHKElRDuboe6dvMx+CTGIhYO5BkRzK7lvSFpRtPoGLRVmqoUeBc0OKi9YrTaR4nA/F2qnTN2BeOy4OodpUMFRo/x/QlclRpXg/MCaTVqwUwOK8FN7pliXeOPrb4GqFYPQsaKoP0pEqCjY6pkdDF1yyp6gCePp6NW4E25O+tTrfzxpE9pbG99k2MfZSkmI8uxDdvAeMZCCabmzWIU29F2OG3+DsuShIBTtAKnEMTOQzDIYNQzRnh+HsMoSS5j7VF3kawx2riKbKiZIkxdiL7Igx+nCRBMxny4fxG/g8p1HSr0pyvz+hCXzv79DuKxF2/o6umkm5rZmPsUgtdsb0DLhUfjJXeQIBuAfa6KKLnUQJMX53HvauW+O6sjFrTH0xSZwa9GEsEz1AOlnM7U87JbPbg3G4Y9jpSuN4CcupPx0dhFVQ27KJ1DtwsclEPvjT8helNb87XpngWvdMb/8bPJNORl9AqvIrU/0lTbr8X02z5jpVPTCiwpoyNjKqQ67M4TG74ylaN76AvrXVwLMjF2M2PtG9NMi79rUDI69Nol10Ig4Jg/AkNJsW7Ociy96etiwKwzUKIHKcZkuwRZfrBU8wM2kSpyayNBV8QIjWbHCwWWY/BDUpUKxJK6QvFkbOjCudf9sIg35le3y7DgpdJaPuvH0GnoyjQppsZ3eCBkXge2g5r02iaOm03/In6h1do8UgAZG/bUtTVdtS3rMTun0lYn9PD4rMcaM+OIjrvm4a90dxUd34RGcacxcJvr7F56A7t6JTDKeNi9Pz8hDRXCRrQEMP0Q2DzVEoJ/I5E51XI2b+JLek/jgWP2ki0YxhbOubCPXUZ7Vt0kFQNjtESc34yeO9IEm1dcBlKwwVNH0StC2cPTIbYL9F77LX2MTxocGMv07LIsUGBhldzaPPeClj+5aLz44IIHdoAs1FVSn+eTAdl+/CzxoQyKq/RMNOCpngPRnzccWl3Iz4+j0TScknwrnSm76tVKeyqCusWz4Lcendq3fwCqn7KrObZPpZ+yIBeNYYgactSkr9lTuqb3mDvtuO4q/qRbsjJ0YriAAo14KJp3qcpf04ShAY7MeKtSD+VT6MzYBg8lrGoFjxND+7zU/9OARJYnYu6z8dZzHOzqf5MYTmPz7Fuo2O4dbEJc/7nyHT3bqaypAicPpKB9L1NkL0bCYXleuhYUEmVN4tgeNoWqYUvmEqvIimpdbBUtU5OVUwcpx5rqdg/i3PcSozu8UaQ0QoDMourgdOl99jMtQSUNga/x7lw2SJB4wXm9NCpFGJTdzr9rA8+iwXwamYX2pSz8Gj9Tuw94IW+nV+o2LkL/jlzSJVXiyw/N+K8xFwc2mBAzcaNCBq0xgalUeyR7oWk4S0W6hoBFz4hTtinRGJTWcyaG0gK/YXw0XDE+ihMaeDMSqsIrS7TyWQqh02l6lD0lCBx01Kqqu8i6RcGZGpThre7v1DNw8O0PzGJ/pm5kSLmcaF7gy5Jboqh+zo2ZNjPj5yKrVQ3ayaz/2hBR0obmJ/WY6bzshB9TlspQeA5CUbtg8nqp0jXvQwbkyi6seQLy5qlS/PcrXHX8A8rD3oPk4ij9Ce7mgaV5pLAnXC4uDtRkeBbXD7hRJ6lXtBJf4MP247iishBetz6HD1OHhR3PxvqXncQEhEBpX4tqjJIgMmMVuy89C8W7jSg6NAYmFjsx8/yGNK5NYLDFXWwVvZFo6AfEuwOUXzLA/iGy9D8oz+weKU4nTo3i/qvSZPXmDPxO/TAVs2K8qtVSeZWJtZfuk1bm4PgVJ+PJfITeDLzM5JmLyLW8RIp6glkZ6FEP+Rn05fvgVgTsoEkfqRAO+8S/nlmQp9XmJH5gU34UG1BedsUsKkunYJ+8ZP/xTB6GzKOUOlu+trtSE4PoliDTTZiVYZx0ywC66pSoORwE1K2evR22RcUpmWxkVAF8hXdCx7fBNQNSIFzN5htnpVPIW+G8YfESFjWlLp5+ei3Izfefk/Br6pw+Nt1T/1cOXyTFCPpJ4+xcpUQ7f/mhmHHBEoyiofR6Dl6M094ynf5eBoqSv3cnuS0sRERxacoP/Q+Fasp0473r2jc0QqvfUQh8YdDtTkSSD4nQh36E6zBKJBS9BVh7PqJjBS3UvSdtZj76gdq7nEhM7UYw+JZ7IdSMXq7BOhgpgXN4zWDYK4eaWSL0M5z4dhnvR33v1oznfFIOno/iuINLtN9ywRcufMVzr+5aL9AJi1PjCPBuX44IL2Ypr8ug8OssxBZehi/ZG2pLFIWTf4FJDb9CsSCu6hW9QFmas2koUgRipSeRJnGAarNeI73F36hSlmU5Fdz0G7ZjjWGB0gjOhpmbeL0RiaJHStToMATyoQAHarJ+4PQ08HMZWAtXbR3g7P1IXpxpQ1Hu64jP8iM0/pfJlUG1bPmyHBKPWxOAVLLsI2rC6KpWZQnfxjneyNRIHYZLSm62PL9NNqm6VLXrj5O5ql9tKbuLOIvfsSrrGdI5j/H6iZ0qFfVArW7pCh3twD9PVlOTpsk2C8hXWw6aUNen7LpW3YQXcxsx6K4ZeQlcBKK5kvJo5xDE2JWVJUYhRczJ5iVShrW8C+kpR1HaZRHDqv69Whu6TaS+2hJW/jOwJtrLSqGisjrkR5diQ5GtpAs/tWa2gT7K5HS3oj02DDE7bhKj373cPpSG1Hd7EO3su3wX4w1xWrXsk6yg11bMpnzTqBh/x3Ml82mBXemw9pUja7pzCY38Ugk6ghTr0krx7Welyx/lsK/Q4lOCMpSqq8Q3czaTAUPBUjcsxHmg3upxf0PuLc+YQXxofRILhl871WpeZcaiWj9RcUBbuh9e4BQ+1o2W3gA7Q2jmH7WhsKDMlhlTDKTPOtEhc7J+JbhxOL4ZhD37Wb0PZmJ/54xsskrRWpENjS3+FD/mnFO+MQuSrw0i1yKMjDj+GlKuX6ajPRFaF22Ma1RIupcE09/Qq/RtOJjFC1iBoOSbuiU8VCwwzCKPOog70fkPloNlRhZ3K4XpIT4fDy4s5st1LSh5L5MjmWxKnHNC2FaDedxaqwd8yNdmEeOJV3lUaIleoeJLfTHjn2HSDLvCxJyD5K5/SX43YgGn8kQUl9aUOGjOtxM9CfhI+Y45l5JBysdiFeGn74dvITdF/rw4nMH43L6jgctPKQxOonOh3mQDktE8uXliNvDRX0O9/FhpQxVRLcgzi8CPWad4HUVhqmII2xKpSGSeoGK1sqScOVT2L/cDek1NvSoNxtpiZ8hU7cBOxa2s6K15uQSeo88ao/AVZwouNmKGjveYuksbbpjvpvOPi2h3/bGxKv/GtcT30NO+C/UbYbxfmAGdZuKUJbMPhocECTPdh3GeXGQUh5dp9ap/bqnUYnecfOSQagNFUTnsYXrbank3ShcdHIhOJ7IjhgupGUfVOjQjUmMHW3Blt8WeHJsAN7NRRQtOshMAybRod+PzuYoHCxzxaXz0cwE1xBjLIs/hgfwP5HV1PBhOi1auR15Xr7IHZlO/7F2zFPZQ9s8n0DScQhOc2Rxd6wbXnpC6LqaS+fcJOlQbAoZvjlI8TMPYnJ/OtboinHs7DqhFZOOoDAx2tyjT5JXBEiO+yNbEOsNqaAXU51qTzu29THnju9IP6RHdxJsiX/LabpwPwmcfwOY1H4BLHbhp9fBq2hErQ7vrVQoSlSQNP95glVHK+h8dAIe6KfiaKsusRu7kP/wMVyHlejuFXdMM49Eaews8vW2wQmh7TBJ7Gc1W/bCJUeSVhgmIdxHlaYFBbHKhwHMVVyBrK4ZsoVtaRRZkY4woTq0/f3EnISPUI9/I9ZG6dDqsFhoVymR7UA1+3j6PSK2tCH7rDlO/oxFyYEXiFNaTCX+D1mFozCWiUWBXyWRye7yIgNZQVr3oIBpfEmA/Id+bP45ndYPHEaJnAutilpA9spP0K+2gAYktmPeNn768DKBOpsV6M+thdgavZksQ3JZ4tIJJnpIiEXO8STXt89p6ylzXKqcRFjnGvR774dNWDmdvOgGwcgpLtrmSqJVj5EpeZISVEIgoA/qVHNnrkt+4bbCexgqNOFX7Rm4DO6iVpl47P8lSRd7Z8BbfD6teHcG8jWW7FC0AK5laNCm9dowTlenFa0b6Z1iBxNzr6YHsxqY2XRhzDfayDJjSqgn7QRW/XTBNh4R4omwJL2KFrbZvQDGnvMotZJDX6sl8TT8Mi4a/2AeWbK0Pv8d3ZuXjFRzOapTdSXpv5OsvM0T/bfvo+L6cuJL3kCCX5Wp6OxKJNm7YhmnE9cU5Vm8jArurNPF1RRzaIaMIH4iBWu9eKhFOxNKlxczf2UJWnW4ADW2NVginYxdXuFkpPkSrll1iD1Rjl/uisg+KENRgY+h+YuXQp/Kk/zlZtYYchQWE8fw+7smOa/rZ1Lj7+HRzkXCVV3Y6ZaLM57GVHzXn+b4TKPlTgvgonAHPOuSqTOvFq7Lo9mVO1rs87+LKb30Ok3caIbee1fwFx5DRo4KVp61YnevxZCRhzsatO4gjd4geU4pLPb5gXsdH6IXZdMc3SyoxFlgt/AfyO73pCQnecq7mYpXq57idK8nnlvIo3oyCHqzg2kFeWLb0glMnPzJzgl3MO6Nz2GuG4vjcYYU992Hqf8jQG9VCIOF0phsWUH34zI45XYCKKv2hn6MB+T2XECrzmr8DK5hYWF1sKtYS3scGxCh/RJpprnMOkceJuPZ7K+nNIKGN7Ox6Y9p6LcZHWB2kIrwRfc3NZxhVQi57IYI10ro355ktpybaMvko6LXoMPSpWyF2w62JcIQJX2nKG+DGx2qsiZr2Xsce68b5HxkLYVLKNKrz3Y4c3yKxa8dgPntDJj67cTdmiS2RaQarU8V0KluSLfjXjDvgjY8D4qBzsrPaLqyksp4KtFeIsB+3M5jJ5+koMtCDwk5isQvM4hpryxobnYAU90sSJ+m+nBIUoqaWy9jT3USAr/IQ8Q3n+W0X6cHL8Mo7HEULhZKYc+0WmSVZCPc7TEnO3su2/jpBF7bLYec1F44fQb6G0rYEhUzEh5Ow8FPUWzAWIFp0ilOpcgJDl/ZO46ToB7tTeWl170lTNuTByem+C1ZQ5rSPzyH/Dcv+EXnTm3OQrSc2gWHxjkkOyIHoeMirGORN/bPiiXLr9KkPVeTfLnEaN9YCuQcHfAuNg13P6azkw/VsHPzCZrnM4veflWnUdWZ1DZ+DF8/vWY9JsfJT5fQEnSc1a3rY1vquGCQcQ9NY78w+qUPTuc2skN9aVjnuxZaVxPYrC82UMybRnMXX2HO3/1gu18SQQX3sHLoKOM6WYIo6wW0oVEdOUO8pONnw4R9pqGn/xxeTYhR9tVqvHGdP+WxGRQrLIzPNfr4x10N279WQnQ7L3jXC9Gp77MQusAUvhrNuDAigFKRMlb/wwkRM15zlEelkFU5jhbrSjbiMIra6xm4FurNGRIMxBZ/Pnp0r4nFF6pjlXYc5/KUfzP86pmrQjlKQ7dzbLMKOdrx9/C4ei51BlXCPqeJ9ae9YcfnvmV6odKMe4zD5vXFQ6A+G8MVCZDR6GHbM6Tp2cJ8HMy6wphTLNa7u6FARQvPQwfRl3QN6caBWM13isn7i2MaJ4VtVVjFAk012XfuIpYhooeu2cGw8irBtloFTsPLkyzTyAvbEquZ8JlbGJUy4lyYHoqUI7bkIrmBGQQIoLzMCsXZV+B5cRPOJtyDoJga0pcdRcfDrWhX+h/0nFfghNw+Tt6RGDwUnwlZq0KoNzahZfs+TsLyyyzXI4JZSpoyJU0fpnpemXq2K0Dr7whHunUpK1A2ZDqSQQj9G8KW9b2ElVsMhEodyKzzCefNGzl2vG0YF94x6gyUpia+6RRdq4n6HbtY+XMdkv0rh06bEc6H6UJIM1OhE6MaTN7nJMSXTrJIwRjs4WSyzRNz2K90Y/zyt8a1iE6saHKF0Kv5+PP8HVz+W4PgFTxkHZOFgaBUXDcPQ+1kL+Z5aeCgrDAWhx9iPn4eEHt1kR0IvcJWRneDW6cWcs0XONIRicg/44exHb1MeiKLrXfgQsGzcXBpWODiEUk0q8qzlcRguE6HHRv9lxktuwz8HGLrwnlRPhiJ5AvLELDKnoUeCsCk2g180VuM3IW8WPamhhW/dMO3XTE4f92K2fUfxbdFu2HooE1vjvCzqKpvbHYEOKWDkmzrIlFmsjAJ16NL2KT0LmbWPZPMP+/nKGjvIg93EyqvPoKjiWI4Y3+d3ZIpYv8H4Ke+7A==</binary>
</binaryDataArray>
</binaryDataArrayList>
</spectrum>
<spectrum index="51" id="scan=52" defaultArrayLength="56">
<cvParam cvRef="MS" accession="MS:1000130" name="positive scan"/>
<cvParam cvRef="MS" accession="MS:1000580" name="MSn spectrum"/>
<cvParam cvRef="MS" accession="MS:1000127" name="centroid spectrum"/>
<cvParam cvRef="MS" accession="MS:1000285" name="total ion current" value="60811.13719177"/>
<cvParam cvRef="MS" accession="MS:1000504" name="base peak m/z" value="547.85687256" unitCvRef="MS" unitAccession="MS:1000040" unitName="m/z"/>
<cvParam cvRef="MS" accession="MS:1000505" name="base peak intensity" value="3610.33154297" unitCvRef="MS" unitAccession="MS:1000131" unitName="number of counts"/>
<cvParam cvRef="MS" accession="MS:1000511" name="ms level" value="2"/>
<cvParam cvRef="MS" accession="MS:1000527" name="highest observed m/z" value="696.25823975" unitCvRef="MS" unitAccession="MS:1000040" unitName="m/z"/>
<cvParam cvRef="MS" accession="MS:1000528" name="lowest observed m/z" value="210.89411926" unitCvRef="MS" unitAccession="MS:1000040" unitName="m/z"/>
<scanList count="1">
<cvParam cvRef="MS" accession="MS:1000795" name="no combination"/>
<scan instrumentConfigurationRef="instrument">
<cvParam cvRef="MS" accession="MS:1000016" name="scan start time" value="0.815316" unitCvRef="UO" unitAccession="UO:0000031" unitName="minute"/>
</scan>
</scanList>
<precursorList count="1">
<precursor spectrumRef="scan=51">
<selectedIonList count="1">
<selectedIon>
<cvParam cvRef="MS" accession="MS:1000744" name="selected ion m/z" value="639.609" unitCvRef="MS" unitAccession="MS:1000040" unitName="m/z"/>
<cvParam cvRef="MS" accession="MS:1001141" name="intensity of precursor ion" value="29877.927734375"/>
</selectedIon>
</selectedIonList>
<activation>
<cvParam cvRef="MS" accession="MS:1000433" name="low-energy collision-induced dissociation"/>
</activation>
</precursor>
</precursorList>
<binaryDataArrayList count="2">
<binaryDataArray encodedLength="316">
<cvParam cvRef="MS" accession="MS:1000574" name="zlib compression"/>
<cvParam cvRef="MS" accession="MS:1000514" name="m/z array" value="" unitCvRef="MS" unitAccession="MS:1000040" unitName="m/z"/>
<cvParam cvRef="MS" accession="MS:1000521" name="32-bit float"/>
<binary>eNoB4AAf/+XkUkPeHaRDTJ+kQzZxqUNVbLJDCzG7QxeowEP2gcND/KfKQ9AJy0PGactDP/DLQ4Mjz0MOBeBD8IzxQ5Bw9UPvPPhD+o4CRH81BES9HQVE8M8GRLVGB0TX9ghEBzMJRK91CUSzdwpEZmELRCcEDESjAw1ExckNRPpWD0S7hw9EfjkQRE+TEER48RBEXZwRRHgPEkQuSBJED7kSRNnoE0RPYxRE4BAVRFOlFkQv0xZEMwMXREE3F0RjsBpEkvYaRAt6G0T+7h9EDoMgRFfCIEQARSFEr+UhRFLtJESHEC5EJqxVZQ==</binary>
</binaryDataArray>
<binaryDataArray encodedLength="316">
<cvParam cvRef="MS" accession="MS:1000574" name="zlib compression"/>
<cvParam cvRef="MS" accession="MS:1000515" name="intensity array" value="" unitCvRef="MS" unitAccession="MS:1000131" unitName="number of counts"/>
<cvParam cvRef="MS" accession="MS:1000521" name="32-bit float"/>
<binary>eNoB4AAf/9Mr60Py0p5DyP/pRAMILkSnRD5EuYqiRAaApUMlbOZEztqjQ/EJnET1NflDj2ObQhMhu0KncuhDBDPbRJkqGkQbdaVEHfARRKz9TUS5twxF4MsgRSFco0NOpWFFOtvURMdKBEWTEYhDf0iJQ7zmX0NvVzxEwU/1Q69x9EPy2C9Fm+4JRNk5s0MgOdhD/0uGRPn+0UTDzENEe0SYRD6yZUSfhTFEgczyQ+i3TEVkpItE7TfHRL32HEUgh6dD+87ERLylnEPeB2tDD2qtRPrETEQDQ7JEp93eRAufkkRmC9tE5KhpXQ==</binary>
</binaryDataArray>
</binaryDataArrayList>
</spectrum>
<spectrum index="52" id="scan=53" defaultArrayLength="53">
<cvParam cvRef="MS" accession="MS:1000130" name="positive scan"/>
<cvParam cvRef="MS" accession="MS:1000580" name="MSn spectrum"/>
<cvParam cvRef="MS" accession="MS:1000127" name="centroid spectrum"/>
<cvParam cvRef="MS" accession="MS:1000285" name="total ion current" value="55981.94528961"/>
<cvParam cvRef="MS" accession="MS:1000504" name="base peak m/z" value="693.15643311" unitCvRef="MS" unitAccession="MS:1000040" unitName="m/z"/>
[truncated: 16,506,247 more chars]
