# Supplementary material for: Comparative proteome analysis of Saccharomyces cerevisiae: A global overview of in vivo targets of the yeast activator protein 1
Source: BMC Genomics. 2012 Jun 9;13:230. doi: 10.1186/1471-2164-13-230 (PMC3476450; doi:10.1186/1471-2164-13-230)
Supplement: Additional file 19 — 76_LC_MS_MS. [file 1471-2164-13-230-S19.zip › 76 LC_MS_MS_data/spot_76__Yeast_S11_B6_01_1422.mgf]

###	D:\data\thomas_k\2011_05_31_yeast\Yeast_S11_B6_01_1422.D\ProteinAnalysisResults_0.00 - 10.00.mgf
###	D:\data\thomas_k\2011_05_31_yeast\Yeast_S11_B6_01_1422.D\Analysis.yep(Yeast_S11_B6_01_1422.D)
###	Instrument: HCTultra ETD II
###	Manufacturer: Bruker
###    Yeast_S11
###    PeakWidth 0.10, MiniumIntensity 50, S/N 0
###    Retain Residuals no, Create neutrally no,
###    FullScan Parameters: AdductIon (+)+H (-)-H, LowMass 250, HighMass 10000, MaxCharge charge decon 4, MinPeaks 3
###    Perf. isotope decon yes, Max Charge Istopic decon 0, MW agreement 0.00, Abund. cutoff 10.00, Envelope cutoff 75.00
###    MaxRes   Parameters: AdductIon (+)+H (-)-H, LowMass 100, HighMass 3000 
###    Perf. isotope decon yes, Max Charge Istopic decon 0, Abund. cutoff 2.00
###    MSn      Parameters: AdductIon (+)+H (-)-H, LowMass 120, HighMass 6000 
###    Perf. isotope decon yes, Max Charge Istopic decon 0, Abund. cutoff 1.00
###    Global Charge Limit: no 3, Prefer FullScan Result: no, Export what: 2 (0=non deconv/1=deconv only/2=mixed), NoMSMSSignals: 50, Intensity threshold: 250, NoMSSignals (deconv): 30, NoMSSignals (non-deconv): 0, NormalizeData: no, SingleCharged: no
###FS:    #m/z: 639.6581 #charge-128
###MaxRes:#m/z:   0.0000 #charge-128
###MS: 14/
###MSMS: 15/
BEGIN IONS
TITLE= Cmpd 1, +MSn(639.6581), 0.3 min
PEPMASS=639.65810	7889

329.24017	399	
542.83525	712	
557.25609	1452	
578.52562	478	
589.49935	624	
594.93465	272	
612.91244	339	
621.64333	443	
622.63765	2279	
666.07982	294	
714.86790	1159	
END IONS

###FS:    #m/z: 498.9966 #charge-128
###MaxRes:#m/z:   0.0000 #charge-128
###MS: 38/
###MSMS: 39/
BEGIN IONS
TITLE= Cmpd 2, +MSn(498.9966), 0.7 min
PEPMASS=498.99664	8489

208.66894	1606	
274.94785	584	
309.94878	1365	
319.90446	1007	
321.86115	656	1+
323.88744	817	
353.83113	466	2+
361.83632	995	
365.41149	1411	
367.03427	324	
367.94356	723	
400.84162	691	
402.64138	408	
407.69861	338	
424.83498	952	
436.96045	827	1+
441.50491	647	
461.89538	664	
470.71013	609	
479.68347	617	
481.04403	521	
482.63596	972	
503.21063	481	
513.14745	477	
END IONS

###FS:    #m/z: 605.4560 #charge-128
###MaxRes:#m/z:   0.0000 #charge-128
###MS: 41/
###MSMS: 42/
BEGIN IONS
TITLE= Cmpd 3, +MSn(605.4560), 0.8 min
PEPMASS=605.45598	2395

460.69550	677	1+
488.55762	569	
506.05205	1507	
517.85779	401	
522.29026	361	1+
536.83822	254	
540.63399	1087	
542.83028	398	
553.19145	627	
560.44591	1042	
567.83939	335	
585.67771	8238	2+
587.51250	560	
588.43744	3628	1+
596.24340	1709	
604.83517	314	
620.03127	508	
END IONS

###FS:    #m/z: 660.9959 #charge-128
###MaxRes:#m/z:   0.0000 #charge-128
###MS: 41/
###MSMS: 43/
BEGIN IONS
TITLE= Cmpd 4, +MSn(660.9959), 0.8 min
PEPMASS=660.99593	7077

486.28781	559	
535.84317	1357	
552.70050	1042	
557.63818	1002	
561.83966	512	
591.90407	587	
613.29195	892	
613.60827	684	
632.21608	649	
640.42170	627	
643.63483	466	1+
660.63448	264	
END IONS

###FS:    #m/z: 920.4597 #charge-128
###MaxRes:#m/z:   0.0000 #charge-128
###MS: 44/
###MSMS: 45/
BEGIN IONS
TITLE= Cmpd 5, +MSn(920.4597), 0.8 min
PEPMASS=920.45970	9596

630.04396	2082	
782.83368	504	
790.01867	1295	
834.85639	414	
875.84730	755	
882.53256	741	
902.69659	874	
907.24286	1630	
976.29036	937	
1332.63845	585	
END IONS

###FS:    #m/z: 492.9389 #charge-128
###MaxRes:#m/z:   0.0000 #charge-128
###MS: 46/
###MSMS: 47/
BEGIN IONS
TITLE= Cmpd 6, +MSn(492.9389), 0.8 min
PEPMASS=492.93893	914

154.83105	1069	
184.83273	368	
287.03958	1670	
294.48789	864	
346.02387	709	
363.01756	1790	
370.89352	267	
391.84975	474	
395.58864	669	
405.89942	507	
414.64948	289	
417.32417	1544	
420.86604	1073	
433.05083	622	
445.88191	860	2+
456.18432	456	1+
457.89225	327	
458.89366	912	
460.89601	1019	
473.11356	561	
473.97789	1281	
477.05294	360	2+
478.33196	479	
481.63331	1171	
489.98228	391	
497.97567	1757	1+
END IONS

###FS:    #m/z: 639.6743 #charge-128
###MaxRes:#m/z:   0.0000 #charge-128
###MS: 200/
###MSMS: 201/
BEGIN IONS
TITLE= Cmpd 7, +MSn(639.6743), 3.7 min
PEPMASS=639.67428	6822

405.11020	756	
417.03285	824	
506.07543	559	
535.63107	452	
539.43217	648	
541.03172	382	
549.71601	844	
554.09535	304	
580.23549	1015	
586.03304	379	
592.03054	1008	
600.06537	1454	
617.63842	449	
620.70488	1080	1+
623.34521	763	1+
636.20208	786	
668.28490	319	
1097.33709	377	
END IONS

###FS:    #m/z: 420.1900 #charge-128
###MaxRes:#m/z:   0.0000 #charge-128
###MS: 298/
###MSMS: 299/
BEGIN IONS
TITLE= Cmpd 8, +MSn(420.1900), 5.4 min
PEPMASS=420.19003	10029

148.81971	904	
159.82987	467	
203.49549	494	
230.83393	279	
254.83438	574	
261.08661	549	
274.67475	762	
275.89441	1402	
283.75179	614	
288.83727	262	
292.25543	1327	
296.83583	307	
299.04468	394	
300.74061	857	
302.79052	904	
314.85146	569	
316.72731	594	2+
319.68599	1087	
321.46021	287	
322.79915	494	2+
324.83469	1222	
330.83642	2657	
345.08460	1266	2+
377.23713	604	
389.46714	1209	
392.83214	819	
398.84279	2594	
401.10360	1858	1+
403.48332	1552	
410.45513	579	
421.33511	279	
445.76764	259	
END IONS

###FS:    #m/z: 445.2183 #charge-128
###MaxRes:#m/z:   0.0000 #charge-128
###MS: 469/
###MSMS: 470/
BEGIN IONS
TITLE= Cmpd 9, +MSn(445.2183), 8.5 min
PEPMASS=445.21832	6337

220.49265	254	
269.85602	909	1+
286.84058	275	
291.03816	642	
308.03367	855	
315.89024	357	
337.62953	1212	
354.88771	302	
383.04020	510	
385.34438	527	
387.29081	895	
395.03239	1308	
397.83343	932	
418.83165	250	
424.93548	1035	1+
427.33659	2070	2+
429.04753	267	
430.44381	872	
434.71929	1239	
446.32314	479	
461.43357	374	
467.85438	1453	
497.03435	299	
796.04533	975	
2796.70286	285	
2798.23903	590	
END IONS

###FS:    #m/z: 655.3043 #charge-128
###MaxRes:#m/z:   0.0000 #charge-128
###MS: 477/
###MSMS: 478/
BEGIN IONS
TITLE= Cmpd 10, +MSn(655.3043), 8.7 min
PEPMASS=655.30429	8979

509.43473	922	
536.83441	614	
560.42019	494	
623.64866	1487	
627.84050	2062	
636.27184	564	
637.63399	254	
658.29550	312	
737.62651	984	
END IONS

###FS:    #m/z: 671.2237 #charge-128
###MaxRes:#m/z:   0.0000 #charge-128
###MS: 481/
###MSMS: 482/
BEGIN IONS
TITLE= Cmpd 11, +MSn(671.2237), 8.7 min
PEPMASS=671.22368	6061

454.50564	515	
464.48508	550	
487.63179	1368	
527.03130	1142	
535.84245	377	
574.96902	1205	1+
583.55830	672	
633.43149	870	
651.17955	1079	1+
652.85038	427	
654.02545	1999	
656.08280	330	
675.62494	337	
1104.82676	804	
END IONS

###FS:    #m/z: 433.9564 #charge-128
###MaxRes:#m/z:   0.0000 #charge-128
###MS: 483/
###MSMS: 484/
BEGIN IONS
TITLE= Cmpd 12, +MSn(433.9564), 8.8 min
PEPMASS=433.95639	4449

169.66069	395	
229.63881	483	
273.68478	450	1+
279.73462	278	
282.72968	780	
288.06649	559	
301.19470	478	
301.90048	1407	1+
312.03188	327	
314.84640	477	
315.74918	1732	
316.88565	6675	1+
321.82955	375	
330.01920	826	1+
333.73075	1046	2+
334.93930	304	
336.91748	667	1+
342.73561	278	
343.91761	634	1+
354.30835	558	1+
358.31784	809	
360.92029	1097	
364.84469	1462	
368.04730	962	
377.83113	790	
381.03412	803	
398.73571	836	
406.29396	619	
412.84006	1060	
414.86275	2615	1+
418.03343	631	
421.07611	478	
424.42777	1357	
432.70842	504	
439.45125	1479	
444.91132	595	
453.28180	397	
458.42582	1608	
463.44663	339	
622.10402	447	
END IONS

###FS:    #m/z: 479.2891 #charge-128
###MaxRes:#m/z:   0.0000 #charge-128
###MS: 487/
###MSMS: 488/
BEGIN IONS
TITLE= Cmpd 13, +MSn(479.2891), 8.8 min
PEPMASS=479.28913	6836

299.51207	938	
321.89202	297	
333.69702	457	
345.85825	2106	1+
359.93389	3606	1+
362.42721	206	2+
381.88976	448	
399.03484	969	
401.43132	394	
417.43319	387	
420.85618	554	
422.87358	584	
433.64644	442	
440.43195	422	
441.94385	297	
443.82479	3402	1+
452.75964	1149	2+
457.76051	874	
460.04627	2103	1+
462.51569	1916	1+
481.71526	725	1+
482.93240	1231	2+
486.83023	337	
606.10407	966	
END IONS

###FS:    #m/z: 419.3137 #charge-128
###MaxRes:#m/z:   0.0000 #charge-128
###MS: 498/
###MSMS: 499/
BEGIN IONS
TITLE= Cmpd 14, +MSn(419.3137), 9.0 min
PEPMASS=419.31371	3015

125.97575	887	1+
135.83293	499	
148.76806	1538	1+
255.69015	464	
273.04078	1239	
274.24006	2121	1+
284.64679	957	
287.70478	294	
288.83781	2726	1+
297.96649	2799	1+
300.87519	14846	1+
313.67878	949	
315.03416	267	
315.88494	532	
318.55855	1548	2+
319.08062	1765	1+
321.87071	1675	1+
328.80813	492	
331.84809	903	
355.23315	319	
356.47753	552	
375.03315	767	
382.89214	651	1+
383.97314	656	2+
396.70084	687	
397.88924	2290	1+
399.92306	811	2+
401.90233	1454	2+
404.00202	333	
406.06094	858	
410.06977	1826	
412.25051	1478	
424.32441	728	2+
472.24672	969	
506.49704	422	
556.01586	838	
689.85061	590	
END IONS

###FS:    #m/z: 418.9233 #charge-128
###MaxRes:#m/z:   0.0000 #charge-128
###MS: 504/
###MSMS: 505/
BEGIN IONS
TITLE= Cmpd 15, +MSn(418.9233), 9.1 min
PEPMASS=418.92330	5090

126.74576	782	
144.90200	517	
166.80699	1555	1+
183.84983	464	
215.84810	507	
257.63681	452	
261.83333	607	
273.94591	1851	
276.57633	380	
284.48350	1447	1+
288.83923	609	
290.83203	1039	
293.07357	552	
299.83435	299	
300.83479	4494	1+
302.88605	4908	
314.04076	572	
316.92026	823	
318.20459	1152	1+
319.62889	644	
320.61631	1980	
323.23022	309	
325.28262	505	1+
328.95616	374	
329.94071	1394	1+
331.09767	1254	2+
343.64552	1087	
348.47253	581	
357.03504	634	
361.03214	727	
364.70017	1377	
368.08596	587	
370.83077	418	
373.12895	3513	2+
378.68253	344	
382.08544	667	
385.03369	1065	
392.57907	963	1+
394.50695	992	
397.48298	1788	2+
398.86516	4412	1+
400.89846	5085	1+
406.05027	770	
408.93692	1962	
418.75577	722	
421.25542	627	
424.02961	259	
426.17002	414	
692.23272	317	
END IONS

###FS:    #m/z: 791.9689 #charge-128
###MaxRes:#m/z:   0.0000 #charge-128
###MS: 504/
###MSMS: 506/
BEGIN IONS
TITLE= Cmpd 16, +MSn(791.9689), 9.1 min
PEPMASS=791.96889	1981

743.29613	819	
745.88834	539	
750.83734	1004	
752.89876	479	
756.11298	862	
772.83321	472	
773.57453	1044	1+
END IONS

###FS:    #m/z: 430.9662 #charge-128
###MaxRes:#m/z:   0.0000 #charge-128
###MS: 508/
###MSMS: 509/
BEGIN IONS
TITLE= Cmpd 17, +MSn(430.9662), 9.2 min
PEPMASS=430.96620	6325

154.88887	594	
280.10878	514	
281.83393	534	
287.68697	392	
295.40565	469	
299.79007	287	
303.24473	577	
305.03658	1399	
312.89619	1419	2+
313.43244	1446	1+
316.01448	507	
327.41240	1112	
328.89468	469	
331.93823	901	
336.48803	509	
349.03017	349	
350.43251	628	
365.42021	338	
376.07530	1094	
383.89329	394	
385.89155	482	
409.31408	1110	
410.71053	2519	1+
412.70823	1608	
413.22665	3048	1+
421.04100	2339	
431.04444	377	
446.29661	269	
517.10481	550	
524.83869	1764	
703.44600	1657	
END IONS

###FS:    #m/z: 911.7756 #charge-128
###MaxRes:#m/z:   0.0000 #charge-128
###MS: 512/
###MSMS: 514/
BEGIN IONS
TITLE= Cmpd 18, +MSn(911.7756), 9.3 min
PEPMASS=911.77563	7788

587.64951	894	
829.04447	729	
851.51838	1127	
864.35689	2329	
890.45798	1474	
893.43195	609	
896.04156	3917	
909.84935	557	
917.43737	474	
935.84219	982	
991.28210	589	
END IONS

###FS:    #m/z: 447.9123 #charge-128
###MaxRes:#m/z:   0.0000 #charge-128
###MS: 515/
###MSMS: 516/
BEGIN IONS
TITLE= Cmpd 19, +MSn(447.9123), 9.3 min
PEPMASS=447.91229	5790

265.20353	1266	
275.83373	419	
285.70300	814	
302.83504	519	
303.99219	1668	1+
312.63916	1162	
314.82946	2308	1+
317.03737	2208	
317.91022	3464	1+
328.86017	1703	
329.92876	2478	1+
331.93047	3556	
345.77256	371	
347.70979	359	
348.95274	1212	
350.68698	544	
353.04473	319	
357.89999	571	1+
359.89496	539	
362.44350	389	
365.03548	997	
369.47764	379	
382.24241	769	
384.03805	1093	1+
396.39075	722	
400.99783	274	
401.80064	2561	1+
411.38507	1377	
416.12318	788	1+
422.72083	1969	
426.67200	1973	1+
430.09142	4544	1+
433.03805	952	
438.43146	1253	
446.09441	1218	2+
448.13210	572	
470.15108	491	
588.51419	354	
697.51469	367	
END IONS

###FS:    #m/z: 982.8982 #charge-128
###MaxRes:#m/z:   0.0000 #charge-128
###MS: 518/
###MSMS: 520/
BEGIN IONS
TITLE= Cmpd 20, +MSn(982.8983), 9.4 min
PEPMASS=982.89825	4180

810.09581	1526	1+
953.91542	494	
956.96450	1214	
964.18845	1551	1+
967.44752	4093	1+
970.73634	1589	
END IONS

###FS:    #m/z: 777.8076 #charge-128
###MaxRes:#m/z:   0.0000 #charge-128
###MS: 521/
###MSMS: 522/
BEGIN IONS
TITLE= Cmpd 21, +MSn(777.8076), 9.4 min
PEPMASS=777.80759	9775

258.44026	382	
645.01344	1002	
680.36179	3152	1+
685.23358	1811	1+
695.84545	1021	
756.85297	1026	
759.64059	1405	
END IONS

###FS:    #m/z: 994.1437 #charge-128
###MaxRes:#m/z:   0.0000 #charge-128
###MS: 521/
###MSMS: 523/
BEGIN IONS
TITLE= Cmpd 22, +MSn(994.1437), 9.4 min
PEPMASS=994.14374	10306

504.83195	774	
903.69750	362	
965.37883	3641	1+
979.31205	4156	1+
END IONS

###FS:    #m/z: 403.1634 #charge-128
###MaxRes:#m/z:   0.0000 #charge-128
###MS: 524/
###MSMS: 525/
BEGIN IONS
TITLE= Cmpd 23, +MSn(403.1634), 9.4 min
PEPMASS=403.16339	8415

129.09238	961	
146.12979	379	
174.85174	493	
199.67922	1294	1+
201.83388	1619	
203.89631	470	
228.84371	725	
244.10270	279	
250.63529	554	
252.87353	679	
260.84010	961	
262.66325	1119	
270.62961	1338	
276.72355	1157	
284.87249	2206	2+
286.89631	1228	1+
297.94616	847	
299.85091	713	1+
301.91319	4270	1+
307.31657	422	
309.03831	637	
312.84539	1838	1+
317.92905	744	
322.84462	422	
327.37787	1388	2+
336.45974	1254	
339.69064	552	
357.05906	1299	
360.03398	760	
362.96869	722	
367.03348	811	
369.03296	694	
382.64680	397	
384.22477	1625	
384.85490	2163	1+
387.03545	2605	1+
388.07953	1757	2+
402.70591	1148	2+
419.84895	344	
504.62235	1108	
509.05243	2449	
544.31058	465	
648.90206	640	
656.23408	814	
END IONS

###FS:    #m/z: 849.9856 #charge-128
###MaxRes:#m/z:   0.0000 #charge-128
###MS: 524/
###MSMS: 526/
BEGIN IONS
TITLE= Cmpd 24, +MSn(849.9856), 9.4 min
PEPMASS=849.98558	2221

483.31397	669	
681.63086	767	
731.88817	392	
760.24601	522	
773.63497	269	
817.34694	4156	1+
825.43601	2142	
829.93283	1309	
831.06409	3068	1+
883.42174	287	
END IONS

###FS:    #m/z: 805.9757 #charge-128
###MaxRes:#m/z:   0.0000 #charge-128
###MS: 527/
###MSMS: 528/
BEGIN IONS
TITLE= Cmpd 25, +MSn(805.9756), 9.5 min
PEPMASS=805.97567	14515

749.84119	1197	
766.98897	857	
768.70728	622	
780.84354	7194	
783.04236	3667	
786.24500	1087	
791.04545	664	
END IONS

###FS:    #m/z: 847.8922 #charge-128
###MaxRes:#m/z:   0.0000 #charge-128
###MS: 527/
###MSMS: 529/
BEGIN IONS
TITLE= Cmpd 26, +MSn(847.8922), 9.5 min
PEPMASS=847.89222	18822

323.01941	597	
662.03626	1547	
666.43626	1509	
710.99757	479	1+
731.55729	302	
775.04161	1194	
791.85871	497	
808.24547	2727	
812.18651	4528	1+
826.11624	569	
834.26784	2769	
849.43872	554	
865.23747	364	
END IONS

###FS:    #m/z: 891.6020 #charge-128
###MaxRes:#m/z:   0.0000 #charge-128
###MS: 530/
###MSMS: 531/
BEGIN IONS
TITLE= Cmpd 27, +MSn(891.6020), 9.5 min
PEPMASS=891.60201	8301

536.28576	412	
599.03442	279	
773.82376	935	1+
821.03705	2229	
828.44716	2435	
873.18383	3063	1+
874.69189	1685	
879.24299	2809	
1137.83567	2825	
1299.04596	3567	
END IONS

###FS:    #m/z: 1012.7480 #charge-128
###MaxRes:#m/z:   0.0000 #charge-128
###MS: 530/
###MSMS: 532/
BEGIN IONS
TITLE= Cmpd 28, +MSn(1012.7480), 9.5 min
PEPMASS=1012.74796	5884

672.98214	357	
689.89975	1179	
703.08237	464	
812.63726	1382	
834.05382	1157	
858.70399	732	
871.11475	712	
905.64293	519	
959.03690	1147	
966.32912	1379	
978.84488	2694	
983.45867	1412	
984.04363	2834	
990.03870	2497	
992.24948	2044	
998.04594	2424	
END IONS

###FS:    #m/z: 866.6103 #charge-128
###MaxRes:#m/z:   0.0000 #charge-128
###MS: 533/
###MSMS: 534/
BEGIN IONS
TITLE= Cmpd 29, +MSn(866.6104), 9.6 min
PEPMASS=866.61034	12272

703.06852	533	1+
731.83744	317	
736.47145	581	
790.83803	722	
807.30778	1402	
818.45068	4241	1+
822.24944	427	
828.26330	1389	1+
830.95691	5052	1+
837.73308	2609	
844.88830	957	
845.90875	3924	
849.23181	1554	
853.26730	1899	
854.67807	395	
858.68710	419	
END IONS

###FS:    #m/z: 922.6433 #charge-128
###MaxRes:#m/z:   0.0000 #charge-128
###MS: 533/
###MSMS: 535/
BEGIN IONS
TITLE= Cmpd 30, +MSn(922.6434), 9.6 min
PEPMASS=922.64334	15910

841.84039	344	
874.84069	4059	
880.03539	734	
881.91166	2107	
884.58742	2146	1+
887.95130	3417	
892.89669	1439	
900.23145	402	
901.91145	2297	
908.30407	1464	
921.89658	317	
1013.44050	1744	
1016.83093	427	
1623.04170	607	
2798.59279	749	
END IONS

###FS:    #m/z: 934.2302 #charge-128
###MaxRes:#m/z:   0.0000 #charge-128
###MS: 536/
###MSMS: 537/
BEGIN IONS
TITLE= Cmpd 31, +MSn(934.2302), 9.6 min
PEPMASS=934.23021	17475

539.89348	449	
787.24149	1464	
800.73699	537	
836.70733	992	
870.03992	1584	
883.72229	3209	
886.71090	1394	
893.88395	507	
899.08972	1417	
902.44194	1027	
904.23798	1289	
905.50716	1882	
906.84104	3292	
914.12577	2787	
916.91196	9447	1+
969.53931	567	
999.03260	982	
1189.23995	1254	
1635.66512	257	
END IONS

###FS:    #m/z: 1009.1408 #charge-128
###MaxRes:#m/z:   0.0000 #charge-128
###MS: 536/
###MSMS: 538/
BEGIN IONS
TITLE= Cmpd 32, +MSn(1009.1408), 9.6 min
PEPMASS=1009.14080	18086

325.64209	804	
664.45190	1212	
976.68466	1527	
977.24027	3697	
980.88561	514	
984.37986	5481	1+
987.84196	1394	
989.46451	2918	1+
992.44044	762	
994.65327	5292	
995.81285	3776	1+
END IONS

###FS:    #m/z: 846.4527 #charge-128
###MaxRes:#m/z:   0.0000 #charge-128
###MS: 539/
###MSMS: 540/
BEGIN IONS
TITLE= Cmpd 33, +MSn(846.4527), 9.7 min
PEPMASS=846.45272	6166

326.63251	1637	
357.63364	858	
774.04012	1121	
802.25213	867	
802.63992	450	
804.52069	3127	
805.83491	957	
824.07011	3159	
824.61013	1879	
829.10356	3070	1+
834.89878	2944	
END IONS

###FS:    #m/z: 981.4233 #charge-128
###MaxRes:#m/z:   0.0000 #charge-128
###MS: 539/
###MSMS: 541/
BEGIN IONS
TITLE= Cmpd 34, +MSn(981.4233), 9.7 min
PEPMASS=981.42333	16246

913.50884	1939	
922.93545	959	
938.64640	1202	
943.30699	977	
946.04359	1712	
953.64718	3464	
961.32106	2184	
962.79759	984	
END IONS

###FS:    #m/z: 690.1576 #charge-128
###MaxRes:#m/z:   0.0000 #charge-128
###MS: 542/
###MSMS: 543/
BEGIN IONS
TITLE= Cmpd 35, +MSn(690.1577), 9.7 min
PEPMASS=690.15764	25918

502.85998	615	
523.45436	990	
547.90878	613	
569.04778	562	
600.83219	434	
614.10852	389	
618.71830	307	
639.17448	2494	1+
644.92731	867	
656.24266	3674	
660.97792	2530	
663.43778	790	
669.69324	1124	1+
671.77056	2159	1+
678.50129	400	
705.90855	993	
END IONS

###FS:    #m/z: 868.3437 #charge-128
###MaxRes:#m/z:   0.0000 #charge-128
###MS: 542/
###MSMS: 544/
BEGIN IONS
TITLE= Cmpd 36, +MSn(868.3437), 9.7 min
PEPMASS=868.34368	3812

550.51864	557	
590.33501	322	
722.83172	382	
734.10374	484	
746.63288	1087	
748.35251	562	
778.57644	397	
790.32451	762	
801.45058	2154	
812.76358	1334	
828.07533	1204	
833.09685	437	
837.31325	4099	1+
844.24351	2784	
846.17973	789	
847.63745	979	
850.06097	1059	
857.48638	902	
1023.28531	1262	
END IONS

###FS:    #m/z: 883.4799 #charge-128
###MaxRes:#m/z:   0.0000 #charge-128
###MS: 545/
###MSMS: 546/
BEGIN IONS
TITLE= Cmpd 37, +MSn(883.4799), 9.8 min
PEPMASS=883.47994	23070

349.21926	729	
795.20371	657	
825.40276	1697	
849.61218	3438	1+
851.24083	2034	
853.63905	6442	
858.38977	1614	
865.66609	4423	1+
868.02371	5356	1+
869.67087	3496	
1105.70785	1252	
END IONS

###FS:    #m/z: 916.3127 #charge-128
###MaxRes:#m/z:   0.0000 #charge-128
###MS: 545/
###MSMS: 547/
BEGIN IONS
TITLE= Cmpd 38, +MSn(916.3127), 9.8 min
PEPMASS=916.31274	7802

481.23044	784	
760.83306	732	
850.98673	3334	
862.72599	1292	
864.15456	4549	1+
872.32153	937	
878.23329	1474	
880.49764	1652	
882.73363	1202	
885.26557	5524	1+
888.78513	2381	1+
892.96874	5334	1+
896.98038	2893	1+
902.64538	3387	
920.85366	642	
1039.45494	4602	
1113.24405	699	
1418.08858	359	
END IONS

###FS:    #m/z: 828.9910 #charge-128
###MaxRes:#m/z:   0.0000 #charge-128
###MS: 548/
###MSMS: 549/
BEGIN IONS
TITLE= Cmpd 39, +MSn(828.9910), 9.8 min
PEPMASS=828.99101	9300

324.49065	263	
340.83199	629	
390.08485	492	
484.65793	1231	
486.84514	1939	
586.03695	278	
628.23620	647	
639.09807	1185	
666.04233	498	
680.47947	1147	
739.57778	544	
752.63340	421	
761.50037	1554	
767.22362	1190	
775.64969	2999	
783.51284	3009	
791.64317	3572	
796.50167	3148	
805.03510	3294	
808.06489	639	
808.67237	7971	
811.17157	3467	1+
812.71473	894	
815.12818	7103	1+
817.74546	1691	
1157.50014	414	
END IONS

###FS:    #m/z: 918.6094 #charge-128
###MaxRes:#m/z:   0.0000 #charge-128
###MS: 548/
###MSMS: 550/
BEGIN IONS
TITLE= Cmpd 40, +MSn(918.6094), 9.8 min
PEPMASS=918.60945	11673

820.31104	362	
822.63928	1254	
864.90519	1067	
868.56675	1414	
874.63927	324	
876.86408	5239	
877.42980	4614	
880.11320	1179	
880.84115	7621	1+
882.58883	10157	
884.99588	4294	
886.83552	2634	
888.79561	6624	1+
892.05916	3591	1+
898.30089	5757	
901.58378	5384	1+
903.30000	2064	
905.78738	3044	
990.24812	2739	
1685.49749	427	
END IONS

###FS:    #m/z: 860.0272 #charge-128
###MaxRes:#m/z:   0.0000 #charge-128
###MS: 551/
###MSMS: 552/
BEGIN IONS
TITLE= Cmpd 41, +MSn(860.0272), 9.9 min
PEPMASS=860.02724	24634

639.56180	898	
679.29839	297	
716.24766	942	
750.63155	1065	
755.63420	1189	
791.32616	434	
805.83268	1497	
815.04039	1614	
826.59727	1614	1+
829.99382	5701	1+
834.25088	3299	
835.54461	3099	
841.29703	4287	1+
844.69846	2357	
END IONS

###FS:    #m/z: 930.7312 #charge-128
###MaxRes:#m/z:   0.0000 #charge-128
###MS: 551/
###MSMS: 553/
BEGIN IONS
TITLE= Cmpd 42, +MSn(930.7311), 9.9 min
PEPMASS=930.73115	27320

534.09479	647	
647.91881	439	
654.57294	639	
796.71127	1037	
832.51282	374	
842.34777	812	
850.71785	964	
877.04577	3377	
879.42906	2202	
891.08390	837	
894.81435	2564	
898.66173	4154	1+
903.23047	817	
907.86705	1954	
909.63563	6704	1+
912.49088	1917	
914.23155	2659	
915.77864	2384	
1321.35135	924	
END IONS

###FS:    #m/z: 812.7176 #charge-128
###MaxRes:#m/z:   0.0000 #charge-128
###MS: 554/
###MSMS: 555/
BEGIN IONS
TITLE= Cmpd 43, +MSn(812.7176), 9.9 min
PEPMASS=812.71758	36773

252.63232	1007	
324.23714	572	1+
357.30367	2217	
485.08121	377	
486.41030	1728	1+
648.90246	580	
650.22935	307	
680.29531	412	
701.83626	1174	
709.23983	1593	
739.63312	262	
749.26105	1744	
766.43456	1932	
768.97740	8811	1+
774.29842	595	
779.99400	3782	
781.68788	4197	
783.51415	1662	
786.30500	7214	1+
795.52057	425	
857.44646	7734	
938.84575	1333	
1070.44025	2121	
END IONS

###FS:    #m/z: 1059.1385 #charge-128
###MaxRes:#m/z:   0.0000 #charge-128
###MS: 554/
###MSMS: 556/
BEGIN IONS
TITLE= Cmpd 44, +MSn(1059.1385), 9.9 min
PEPMASS=1059.13853	33352

866.24060	499	
898.24398	1007	
967.34972	2144	
997.24436	3104	
1001.71534	1662	
1002.21136	1302	
1004.87227	374	
1008.34469	1452	
1011.69011	649	
1015.44552	3374	
1016.03464	2454	
1021.32784	2098	2+
1025.90461	1344	
1028.84295	659	
1029.51903	937	
1033.08002	1352	
1034.83748	3154	
1035.51767	1059	
1037.03821	1407	
1038.64256	3564	
1040.04990	4782	
END IONS

###FS:    #m/z: 797.4000 #charge-128
###MaxRes:#m/z:   0.0000 #charge-128
###MS: 557/
###MSMS: 558/
BEGIN IONS
TITLE= Cmpd 45, +MSn(797.4000), 9.9 min
PEPMASS=797.40001	11526

268.83433	1121	
380.03110	1102	
403.26751	1072	
487.04731	689	
649.03785	1754	
678.84197	391	
697.48760	399	
700.13070	579	
713.70638	437	
717.22342	10407	
735.23926	2222	
751.29610	1379	
752.71546	1714	
753.25456	2757	1+
763.60264	8134	1+
769.27183	582	
776.05990	3558	1+
779.28096	1620	1+
782.24133	3829	
783.63561	3426	1+
806.23280	1607	
815.70423	1967	
825.72056	519	
993.30364	527	
1139.51703	780	
END IONS

###FS:    #m/z: 804.3614 #charge-128
###MaxRes:#m/z:   0.0000 #charge-128
###MS: 557/
###MSMS: 559/
BEGIN IONS
TITLE= Cmpd 46, +MSn(804.3614), 10.0 min
PEPMASS=804.36136	36702

377.74263	639	
549.16791	654	
669.66993	407	
756.31772	2099	
758.10560	747	
760.96463	7151	1+
764.97036	937	
765.50861	5481	1+
768.24094	1544	
775.28530	1537	
776.84607	5497	
778.44066	5619	
782.85373	5884	
783.44440	2122	
786.60768	4452	
788.10044	2002	
790.89395	2707	
970.04120	1269	
1043.30078	522	
1101.43868	812	
END IONS

###FS:    #m/z: 962.3906 #charge-128
###MaxRes:#m/z:   0.0000 #charge-128
###MS: 560/
###MSMS: 561/
BEGIN IONS
TITLE= Cmpd 47, +MSn(962.3906), 10.0 min
PEPMASS=962.39064	13292

688.23690	977	
738.26980	502	
880.83644	957	
901.58696	1534	
908.51025	2559	
911.69935	2175	
914.59607	2297	
919.43831	1276	
922.09283	1087	
924.84981	4430	
928.73113	7308	1+
933.93117	3167	
942.64351	1364	
944.90754	1629	
945.81594	5454	1+
948.52705	1618	
950.47560	2714	
1098.04068	684	
1147.24955	2554	
END IONS

###    Global Charge Limit: no 3, Prefer FullScan Result: no, Export what: 2 (0=non deconv/1=deconv only/2=mixed), NoMSMSSignals: 50, Intensity threshold: 250, NoMSSignals (deconv): 30, NoMSSignals (non-deconv): 0, NormalizeData: no, SingleCharged: no
###FS:    #m/z: 1061.2735 #charge-128
###MaxRes:#m/z:   0.0000 #charge-128
###MS: 560/
###MSMS: 562/
BEGIN IONS
TITLE= Cmpd 48, +MSn(1061.2734), 10.0 min
PEPMASS=1061.27348	36342

555.79489	267	
850.44928	714	
949.44298	2354	
966.71285	922	
994.09100	1512	
1002.42894	1434	
1014.93172	4749	
1016.90281	2794	
1022.04995	1617	
1025.08641	2864	
1026.86590	4767	
1028.11937	1812	
1030.68466	954	
1031.27587	4742	
1032.81812	1397	
1036.22254	2969	
1038.55767	2414	
1039.76460	1767	
1041.51498	2414	
1042.52151	1144	
1046.24087	882	
1242.70345	1654	
1335.00484	1334	
END IONS

###FS:    #m/z: 814.1825 #charge-128
###MaxRes:#m/z:   0.0000 #charge-128
###MS: 563/
###MSMS: 564/
BEGIN IONS
TITLE= Cmpd 49, +MSn(814.1825), 10.0 min
PEPMASS=814.18247	18224

484.64688	314	
659.09889	267	
680.89134	1084	
739.63087	1029	
755.05873	13542	
764.63653	1009	
769.94096	1867	
785.46732	2291	
788.29631	342	
790.72649	1681	
792.06978	7095	1+
795.37309	4021	1+
798.03354	548	
800.91445	2778	
801.29783	2192	
841.79286	297	
END IONS

###FS:    #m/z: 843.9961 #charge-128
###MaxRes:#m/z:   0.0000 #charge-128
###MS: 563/
###MSMS: 565/
BEGIN IONS
TITLE= Cmpd 50, +MSn(843.9960), 10.0 min
PEPMASS=843.99606	34763

494.25068	352	
500.64037	344	
631.89370	534	
647.43307	1309	
679.55708	549	
734.43012	282	
774.84557	962	
782.62810	1342	
786.17603	279	
787.83313	1692	
796.80242	6216	1+
805.53419	2224	
813.90053	2454	
814.41190	2137	
817.15699	657	
818.29319	9798	1+
820.63492	2477	
823.21867	4169	
827.17664	4196	1+
829.24588	11364	
832.84959	1744	
912.44560	4204	
1191.64227	2572	
END IONS

###FS:    #m/z: 807.7292 #charge-128
###MaxRes:#m/z:   0.0000 #charge-128
###MS: 566/
###MSMS: 567/
BEGIN IONS
TITLE= Cmpd 51, +MSn(807.7292), 10.1 min
PEPMASS=807.72917	49803

366.64555	1098	
486.54128	462	
512.29878	387	
548.44723	742	
596.70529	602	
626.86825	904	
718.83312	692	
750.13985	1216	
761.30910	2715	
762.05732	4579	1+
764.60460	3048	1+
767.18188	5173	1+
769.63452	3521	
772.71608	2700	
775.68880	815	
777.12165	3489	
777.66690	2762	
778.57186	4996	1+
781.49358	11678	1+
782.95005	4452	
784.28789	991	
785.64417	3574	
787.83960	749	
789.38959	7696	1+
790.83306	1707	
793.11469	1764	
795.73283	6730	
806.63160	534	
1422.64571	427	
1703.99382	1567	
END IONS

###FS:    #m/z: 864.9222 #charge-128
###MaxRes:#m/z:   0.0000 #charge-128
###MS: 566/
###MSMS: 568/
BEGIN IONS
TITLE= Cmpd 52, +MSn(864.9222), 10.1 min
PEPMASS=864.92223	14489

742.90668	579	
765.50504	997	
791.64951	2727	
792.99667	1182	
801.65446	1592	
806.06602	5992	
808.43724	1227	
817.34416	5315	1+
824.03476	2554	
825.75042	889	
826.84405	3662	
829.90910	5911	1+
832.87043	6506	1+
835.65242	1787	
838.25025	2818	1+
842.44526	5422	
843.92876	3261	1+
846.84175	6533	1+
848.34946	6894	
852.19195	2336	1+
END IONS

###FS:    #m/z: 768.9570 #charge-128
###MaxRes:#m/z:   0.0000 #charge-128
###MS: 569/
###MSMS: 570/
BEGIN IONS
TITLE= Cmpd 53, +MSn(768.9570), 10.1 min
PEPMASS=768.95698	57826

620.23484	909	
633.38792	1027	
651.70200	434	
693.95502	2047	
711.80627	954	
714.88973	729	
718.74842	2115	
721.02487	689	
723.00247	4747	
723.56597	2350	
726.09730	827	
730.49742	742	
735.99272	923	1+
737.85087	3340	1+
739.51145	1661	
741.06451	6475	
743.27040	2371	
746.71056	3225	
748.44367	5712	
751.79918	4020	1+
756.29989	2714	
831.03542	319	
989.03100	338	
1026.88386	494	
END IONS

###FS:    #m/z: 986.4448 #charge-128
###MaxRes:#m/z:   0.0000 #charge-128
###MS: 569/
###MSMS: 571/
BEGIN IONS
TITLE= Cmpd 54, +MSn(986.4448), 10.1 min
PEPMASS=986.44483	52007

514.90152	947	
558.09594	559	
644.89285	1137	
909.90048	364	
928.66111	462	
932.83673	1959	
942.64787	2042	
945.97240	5888	1+
951.11705	1339	
953.07133	3189	
956.44182	2617	
961.44223	4289	
963.47392	3288	1+
965.11093	5560	1+
967.66824	6552	
969.53553	824	
970.10189	1549	
972.88805	1354	
END IONS

###FS:    #m/z: 772.6540 #charge-128
###MaxRes:#m/z:   0.0000 #charge-128
###MS: 572/
###MSMS: 573/
BEGIN IONS
TITLE= Cmpd 55, +MSn(772.6539), 10.2 min
PEPMASS=772.65396	46937

611.23458	287	
671.05881	534	
698.05834	2639	
704.23729	6581	1+
717.94221	4239	
722.56727	1482	
731.07908	1364	
735.04327	3277	
738.25431	657	
742.08466	3262	
747.61714	14516	1+
751.24295	3544	
754.87757	4658	1+
758.70385	11172	
760.61890	412	
857.50876	807	
END IONS

###FS:    #m/z: 888.0408 #charge-128
###MaxRes:#m/z:   0.0000 #charge-128
###MS: 572/
###MSMS: 574/
BEGIN IONS
TITLE= Cmpd 56, +MSn(888.0408), 10.2 min
PEPMASS=888.04081	5576

545.08663	399	
707.23043	849	
796.23557	1953	
819.03939	1739	
832.64176	3092	
836.89323	1309	
840.10749	1439	
843.05107	2724	
845.63791	714	
848.30636	5418	1+
852.02391	3148	1+
854.54414	1107	
860.31808	2957	
864.20940	3891	1+
865.89369	4317	
870.90824	1054	
873.16898	7139	1+
920.82354	1124	
1179.05150	474	
1223.77006	585	
1273.63584	714	
END IONS

###FS:    #m/z: 849.1568 #charge-128
###MaxRes:#m/z:   0.0000 #charge-128
###MS: 575/
###MSMS: 576/
BEGIN IONS
TITLE= Cmpd 57, +MSn(849.1568), 10.2 min
PEPMASS=849.15678	36050

692.64071	1922	
714.83389	1027	
788.92748	2769	1+
792.91226	847	
805.11367	3172	
808.50626	1512	
813.18201	1214	
818.95031	1104	
823.10042	4324	
826.64503	4402	
830.90463	1919	
835.85892	2627	
1007.78513	934	
END IONS

###FS:    #m/z: 887.4306 #charge-128
###MaxRes:#m/z:   0.0000 #charge-128
###MS: 575/
###MSMS: 577/
BEGIN IONS
TITLE= Cmpd 58, +MSn(887.4306), 10.2 min
PEPMASS=887.43061	34481

522.10095	309	
665.38866	1864	
799.49729	2159	
808.50459	974	
833.19362	1759	
841.61075	4106	1+
848.11931	3071	1+
849.63985	2689	
852.36229	2582	
854.44637	1357	
856.84343	6414	
858.23845	2707	
859.74674	832	
860.34991	8204	1+
863.95453	1852	
864.94003	4066	1+
867.86261	1029	
868.99711	5117	
870.31753	3832	
871.60417	4763	1+
873.99135	7596	1+
1180.43905	772	
END IONS

###FS:    #m/z: 683.3898 #charge-128
###MaxRes:#m/z:   0.0000 #charge-128
###MS: 578/
###MSMS: 579/
BEGIN IONS
TITLE= Cmpd 59, +MSn(683.0514), 10.3 min
PEPMASS=683.38978	94871

324.25323	589	
423.00863	914	
485.90877	377	
520.03552	1537	
535.89759	444	
549.88159	1782	
551.32549	1519	
556.06996	364	
564.47709	439	
583.83890	734	
616.27962	3199	
620.05138	997	
624.05339	357	
627.85085	9282	
630.23483	819	
632.63577	2564	
633.96151	1737	
636.31373	2092	
637.27762	8259	1+
641.29952	2837	
641.82816	1122	
644.01090	2576	1+
646.60542	3522	
649.04829	4424	1+
653.43947	2754	
656.70272	882	
659.88881	3631	1+
662.04890	2279	
662.64544	3646	1+
665.30293	2429	
666.24129	7172	
669.93713	3771	1+
820.64675	817	
878.22775	1302	
END IONS

###FS:    #m/z: 1083.9713 #charge-128
###MaxRes:#m/z:   0.0000 #charge-128
###MS: 578/
###MSMS: 580/
BEGIN IONS
TITLE= Cmpd 60, +MSn(1083.9713), 10.3 min
PEPMASS=1083.97129	44545

1004.08491	642	
1013.92321	2567	
1030.23258	3752	
1037.65699	3499	
1039.44433	2989	
1044.03738	3199	
1048.52308	459	
1048.83486	409	
1053.90882	2724	
1055.28401	1894	
1063.72140	817	
1066.25240	1892	
1070.67158	1387	
1071.21978	2529	
1072.23705	1877	
END IONS

###FS:    #m/z: 719.6423 #charge-128
###MaxRes:#m/z:   0.0000 #charge-128
###MS: 581/
###MSMS: 582/
BEGIN IONS
TITLE= Cmpd 61, +MSn(719.6423), 10.3 min
PEPMASS=719.64230	15297

454.48388	654	
460.64218	1902	
503.09354	497	
549.03553	324	
555.88513	1517	
556.24448	1069	
577.63255	319	
599.49138	292	
600.02424	307	
625.70417	2862	
648.88965	862	
659.64184	14664	
660.90951	1267	
666.44327	11154	
668.89189	502	
670.62338	1014	
674.24079	1929	
675.66709	849	
681.46710	2736	1+
685.12981	4644	1+
686.48911	1404	
693.77490	6947	
694.24381	3039	
698.17081	5074	
700.54871	2106	1+
702.89564	3174	
706.44728	4482	
707.03173	4221	1+
781.03672	1029	
930.30907	934	
END IONS

###FS:    #m/z: 921.1406 #charge-128
###MaxRes:#m/z:   0.0000 #charge-128
###MS: 581/
###MSMS: 583/
BEGIN IONS
TITLE= Cmpd 62, +MSn(921.1406), 10.3 min
PEPMASS=921.14064	13476

394.09843	300	
755.64459	612	
853.10673	1646	
869.55778	3572	1+
876.64515	3449	
879.05322	2027	
883.03917	1297	
885.86721	1489	
896.32556	2436	1+
898.97551	2890	
903.31388	1916	
906.10851	1165	
942.62592	1324	
1073.85163	2312	
END IONS

###FS:    #m/z: 759.5757 #charge-128
###MaxRes:#m/z:   0.0000 #charge-128
###MS: 584/
###MSMS: 585/
BEGIN IONS
TITLE= Cmpd 63, +MSn(759.5757), 10.3 min
PEPMASS=759.57573	27694

421.83350	328	
495.08434	367	
562.07525	856	
587.63418	879	
700.51892	3077	
712.03413	2362	
714.04662	4212	
716.24075	1452	
718.86219	824	
721.22128	2829	1+
726.81585	2157	
728.80552	14929	
730.84307	5464	
733.12899	2029	
737.70170	944	
738.84949	5777	
742.29409	1944	
742.86598	9477	1+
748.09540	4932	
750.66279	384	
758.64205	16920	
768.35490	1099	
781.24284	1169	
END IONS

###FS:    #m/z: 1027.7652 #charge-128
###MaxRes:#m/z:   0.0000 #charge-128
###MS: 584/
###MSMS: 586/
BEGIN IONS
TITLE= Cmpd 64, +MSn(1027.3970), 10.4 min
PEPMASS=1027.76516	28733

629.08342	514	
632.70696	841	
972.44184	5154	
981.09902	2294	
983.16333	4757	
986.04739	1937	
997.60400	1264	
1002.26532	1628	
1006.84518	4066	
END IONS

###FS:    #m/z: 897.4689 #charge-128
###MaxRes:#m/z:   0.0000 #charge-128
###MS: 587/
###MSMS: 588/
BEGIN IONS
TITLE= Cmpd 65, +MSn(897.4689), 10.4 min
PEPMASS=897.46890	28819

425.64296	1704	
475.22137	1249	
555.43074	554	
572.44387	1717	
643.10890	262	
770.23096	762	
826.83870	1989	
828.52661	1694	
831.63085	1172	
843.10928	924	
844.84337	5606	1+
856.04995	1582	
859.11470	1814	
859.63940	4822	
861.43961	4569	
863.33031	359	
863.87507	3409	
867.43037	909	
871.29974	1769	
871.86887	534	
873.73724	737	
874.30607	1862	
876.32699	7385	1+
879.05359	2527	
880.35270	7764	
885.11653	1657	
1018.24307	334	
1109.23177	1242	
1268.10752	887	
END IONS

###FS:    #m/z: 971.1751 #charge-128
###MaxRes:#m/z:   0.0000 #charge-128
###MS: 587/
###MSMS: 589/
BEGIN IONS
TITLE= Cmpd 66, +MSn(971.1750), 10.4 min
PEPMASS=971.17508	38748

646.80334	294	
754.20773	569	
840.62988	824	
853.10357	432	
883.05231	4079	
886.92864	1242	
923.87034	1807	
926.49093	6334	1+
931.65955	1077	
933.23925	3069	
938.53040	757	
942.44951	3227	
950.69900	4029	
952.28455	4076	1+
954.91927	2337	
957.38830	5408	1+
960.70948	964	
1038.51928	767	
END IONS

###FS:    #m/z: 795.5361 #charge-128
###MaxRes:#m/z:   0.0000 #charge-128
###MS: 590/
###MSMS: 591/
BEGIN IONS
TITLE= Cmpd 67, +MSn(795.5361), 10.4 min
PEPMASS=795.53614	13099

340.79435	344	
528.05670	1531	
560.49858	627	
626.63411	1112	
674.29246	569	
726.23423	1409	
731.29937	1677	
734.49754	1300	
742.44244	3494	
747.93112	2564	
749.69499	980	
753.11079	416	
759.04585	12364	
768.03740	1942	
769.44366	3237	
772.26462	761	
774.13360	3101	1+
777.36837	3011	1+
779.36905	3196	
781.70687	4628	
785.03230	1314	
964.92344	2204	
1134.10743	919	
END IONS

###FS:    #m/z: 942.7603 #charge-128
###MaxRes:#m/z:   0.0000 #charge-128
###MS: 590/
###MSMS: 592/
BEGIN IONS
TITLE= Cmpd 68, +MSn(942.7603), 10.4 min
PEPMASS=942.76026	46156

325.04144	669	
396.76275	284	
473.92124	486	1+
508.03348	594	
528.85483	699	
545.69703	262	
660.76093	482	
790.91225	252	
870.09984	1077	
897.24675	1747	
899.04402	11352	
901.03861	1187	
905.10072	2859	
906.95422	347	
910.49920	7442	
912.77073	3056	1+
915.88405	2942	
918.85688	1152	
925.12722	2739	
926.43685	4092	
END IONS

###FS:    #m/z: 769.0762 #charge-128
###MaxRes:#m/z:   0.0000 #charge-128
###MS: 593/
###MSMS: 594/
BEGIN IONS
TITLE= Cmpd 69, +MSn(769.0762), 10.5 min
PEPMASS=769.07624	48596

350.72721	755	
707.70227	1617	
715.43799	1709	
725.06826	11266	1+
729.07000	3305	1+
734.96193	7107	1+
736.93681	6854	1+
741.30963	4512	
742.91789	3913	1+
746.27123	5496	1+
748.38543	4542	
751.76542	2624	
753.00980	1317	
755.91322	2429	
810.28555	562	
880.51318	292	
978.70658	1649	
1023.84921	702	
END IONS

###FS:    #m/z: 988.3484 #charge-128
###MaxRes:#m/z:   0.0000 #charge-128
###MS: 593/
###MSMS: 595/
BEGIN IONS
TITLE= Cmpd 70, +MSn(988.3484), 10.5 min
PEPMASS=988.34842	36331

429.23802	1209	
495.29241	552	
498.64853	464	
665.07081	409	
907.88095	1899	
937.51050	1352	
943.59952	2067	
945.65671	709	
955.99690	5466	1+
963.12277	3222	
964.90391	1304	
969.44475	2116	1+
971.35273	3457	
1096.65616	1759	
1152.43528	849	
END IONS

###FS:    #m/z: 839.2917 #charge-128
###MaxRes:#m/z:   0.0000 #charge-128
###MS: 596/
###MSMS: 597/
BEGIN IONS
TITLE= Cmpd 71, +MSn(839.2917), 10.5 min
PEPMASS=839.29167	47310

596.11048	564	
759.10233	739	
766.23618	334	
767.53219	883	
777.54529	2371	1+
795.44598	575	
800.55817	2624	
805.28374	4175	1+
811.31052	7608	
816.04545	5504	
822.39737	4651	
824.12030	1467	
825.92935	4136	1+
943.43326	1250	
1000.27899	454	
END IONS

###FS:    #m/z: 1260.7650 #charge-128
###MaxRes:#m/z:   0.0000 #charge-128
###MS: 596/
###MSMS: 598/
BEGIN IONS
TITLE= Cmpd 72, +MSn(1260.7650), 10.5 min
PEPMASS=1260.76501	124324

416.52430	422	
1187.50687	497	
1188.85056	2182	
1206.24350	1689	
1222.51062	1417	
1227.64317	1694	
1238.93484	2384	
1242.74293	1177	
1612.42241	532	
1663.84334	744	
END IONS

###FS:    #m/z: 861.1904 #charge-128
###MaxRes:#m/z:   0.0000 #charge-128
###MS: 599/
###MSMS: 600/
BEGIN IONS
TITLE= Cmpd 73, +MSn(861.1904), 10.6 min
PEPMASS=861.19035	37080

396.72838	622	
501.10390	393	
529.24894	417	
578.43687	340	
617.09522	379	
759.95184	350	
797.13765	1402	
809.26610	4522	1+
810.71739	2319	1+
816.06870	2836	1+
817.70444	1220	
820.71468	1987	1+
822.66876	5255	
824.70745	1234	
830.63870	8023	1+
833.44007	3842	
835.25056	7242	1+
838.24484	1582	
840.65240	3781	
842.48746	4502	
845.72248	5400	1+
1225.25143	277	
END IONS

###FS:    #m/z: 1048.0742 #charge-128
###MaxRes:#m/z:   0.0000 #charge-128
###MS: 599/
###MSMS: 601/
BEGIN IONS
TITLE= Cmpd 74, +MSn(1048.0742), 10.6 min
PEPMASS=1048.07423	50096

497.48971	457	
850.58218	409	
970.24244	927	
971.71876	804	
990.90494	2159	
994.26346	2407	
1001.26673	1447	
1017.25507	2784	
1020.88897	344	
1023.90364	1439	
1025.49012	1257	
1033.03069	3302	
1034.05753	3419	
END IONS

###FS:    #m/z: 699.0140 #charge-128
###MaxRes:#m/z:   0.0000 #charge-128
###MS: 602/
###MSMS: 603/
BEGIN IONS
TITLE= Cmpd 75, +MSn(699.0140), 10.6 min
PEPMASS=699.01401	60526

293.03349	557	
475.23290	667	
536.24286	2419	
553.65068	1734	
584.04978	734	
595.04709	584	
618.05200	1042	
632.24052	1804	
640.03883	538	1+
642.49468	1657	
644.16945	832	
646.70188	5531	1+
649.03186	1372	
651.23176	1037	
654.90414	1672	
658.30255	1789	
662.64745	2479	
664.24638	6626	1+
667.92168	1347	
669.69198	1549	
670.23704	487	
671.96355	1102	
672.49446	1607	
675.15921	10442	2+
677.45383	394	
680.01773	257	
680.55306	8558	1+
683.29212	1124	
685.23196	527	
686.27674	4178	1+
687.83415	1417	
729.93444	609	
END IONS

###FS:    #m/z: 719.0836 #charge-128
###MaxRes:#m/z:   0.0000 #charge-128
###MS: 602/
###MSMS: 604/
BEGIN IONS
TITLE= Cmpd 76, +MSn(719.0836), 10.6 min
PEPMASS=719.08358	47914

254.71157	1022	
321.23025	984	
470.07623	464	
553.48397	407	
584.90849	1927	
627.08923	417	
651.58298	1634	
660.23704	824	
669.34756	574	
671.67596	1667	
672.94121	3556	1+
676.39947	6686	1+
680.96185	4484	
681.29497	5872	
682.44651	954	
682.96483	719	
684.32605	992	
686.98996	5012	
693.67426	3108	1+
698.04651	1342	
699.44835	1667	
700.80000	647	
701.39108	5616	1+
703.09690	2819	
705.55259	7868	1+
709.25902	1109	
719.23452	437	
724.49141	867	
END IONS

###FS:    #m/z: 897.5480 #charge-128
###MaxRes:#m/z:   0.0000 #charge-128
###MS: 605/
###MSMS: 606/
BEGIN IONS
TITLE= Cmpd 77, +MSn(897.5480), 10.7 min
PEPMASS=897.54796	36945

396.84422	310	
630.05451	379	
681.25763	2313	
734.83147	887	
736.44021	2562	1+
754.43920	2489	1+
774.23411	589	
776.43205	676	
793.51625	1642	
807.24062	810	
813.23171	1189	1+
816.23762	259	
820.64776	4215	
837.48213	551	
847.64766	2509	
852.36987	2967	
852.69373	2826	
867.52278	1477	
869.38381	3144	
870.88387	1607	
875.99156	7447	
877.65059	2934	
880.19931	5054	1+
883.02659	1618	
884.81285	1927	
1141.11939	902	
END IONS

###FS:    #m/z: 989.9493 #charge-128
###MaxRes:#m/z:   0.0000 #charge-128
###MS: 605/
###MSMS: 607/
BEGIN IONS
TITLE= Cmpd 78, +MSn(989.9493), 10.7 min
PEPMASS=989.94930	2179

486.29888	439	
565.06227	1422	
647.69463	364	
709.03313	717	
853.00116	362	
900.52981	712	
918.47018	2189	1+
925.16537	2684	
928.73123	687	
932.49641	749	
934.32701	4040	1+
947.71331	1724	
950.92040	1269	
956.25970	3481	1+
957.62246	2839	
959.08065	4678	1+
966.10659	814	
970.18455	812	
973.08884	3084	
975.09853	1739	
975.85479	2139	
1612.03918	1097	
1717.85671	452	
END IONS

###FS:    #m/z: 863.9197 #charge-128
###MaxRes:#m/z:   0.0000 #charge-128
###MS: 608/
###MSMS: 609/
BEGIN IONS
TITLE= Cmpd 79, +MSn(863.9197), 10.7 min
PEPMASS=863.91968	51522

729.43205	262	
796.61508	1074	
801.50661	1722	
808.27767	2472	
809.73848	932	
813.03996	1542	
814.68636	734	
818.24070	4102	
820.83832	3149	
823.49389	1564	1+
826.00685	6431	1+
828.94101	882	
830.31783	2207	
832.79562	3079	1+
836.03654	6881	1+
839.33236	1813	1+
843.68494	3099	
846.93179	3437	
848.29015	387	
850.75461	1022	
852.04302	1694	
998.43407	302	
END IONS

###FS:    #m/z: 1036.2640 #charge-128
###MaxRes:#m/z:   0.0000 #charge-128
###MS: 608/
###MSMS: 610/
BEGIN IONS
TITLE= Cmpd 80, +MSn(1036.2639), 10.7 min
PEPMASS=1036.26395	33738

332.03526	539	
601.38369	597	
768.69418	637	
920.23473	472	
950.79560	1479	1+
960.66691	394	
964.44573	1979	
971.31517	2107	
985.90840	779	
995.60470	1417	
998.30882	1762	
1017.13753	797	
1794.45263	314	
END IONS

###FS:    #m/z: 807.4721 #charge-128
###MaxRes:#m/z:   0.0000 #charge-128
###MS: 611/
###MSMS: 612/
BEGIN IONS
TITLE= Cmpd 81, +MSn(807.4720), 10.8 min
PEPMASS=807.47206	5786

256.44171	1502	
444.23326	361	
484.21037	662	
490.84288	584	
612.25941	534	
617.23730	576	
671.29573	629	
693.84189	2854	
731.27657	3349	
731.75211	3713	
733.88122	3960	1+
745.70512	494	
758.03984	1843	
762.54319	1409	
770.83492	2386	1+
773.78947	4177	1+
778.04790	4969	
779.49662	1499	
781.45594	2517	
781.86517	1317	
783.32437	2820	
784.69924	1007	
788.77826	7198	1+
794.60689	2234	
END IONS

###FS:    #m/z: 1133.7629 #charge-128
###MaxRes:#m/z:   0.0000 #charge-128
###MS: 611/
###MSMS: 613/
BEGIN IONS
TITLE= Cmpd 82, +MSn(1133.7629), 10.8 min
PEPMASS=1133.76292	14532

484.63272	317	
486.05113	839	
547.92308	664	
648.72275	874	
809.15603	991	1+
811.30388	607	
866.89552	287	
970.05455	427	
972.10505	2786	1+
984.28343	332	
1078.83856	987	
1089.68185	1444	
1092.32111	502	
1098.86117	3314	
1101.23555	749	
1103.55391	1987	
1104.49058	552	
1109.92163	2339	
1117.97841	347	
1120.04871	4272	
1121.64625	1204	
1214.24780	2272	
END IONS

###FS:    #m/z: 627.6706 #charge-128
###MaxRes:#m/z:   0.0000 #charge-128
###MS: 614/
###MSMS: 615/
BEGIN IONS
TITLE= Cmpd 83, +MSn(627.3109), 10.8 min
PEPMASS=627.67057	38055

295.03410	969	
300.03531	1269	
332.64433	620	
335.23591	297	
384.43704	619	
424.42343	324	
455.83301	794	
479.23157	692	
495.96774	1440	1+
504.23716	464	
532.23373	281	
533.67548	504	
539.03104	381	
569.16979	3557	
571.05337	3293	
577.04839	3103	1+
580.03517	314	
581.49405	984	
582.25474	3104	1+
583.80459	4276	1+
589.28117	3353	
593.89744	877	
596.68456	2137	1+
599.23439	979	
600.65609	3943	
602.43706	4522	1+
604.64459	3669	
608.25809	2376	1+
610.18964	1590	
615.36210	3204	
615.94556	2195	
640.08683	765	
723.03322	753	
802.26270	599	
862.32679	1169	
END IONS

###FS:    #m/z: 742.9259 #charge-128
###MaxRes:#m/z:   0.0000 #charge-128
###MS: 614/
###MSMS: 616/
BEGIN IONS
TITLE= Cmpd 84, +MSn(742.9259), 10.8 min
PEPMASS=742.92590	39648

539.63573	512	
585.09462	704	
607.45157	1282	
621.24379	3109	
672.68708	2712	
675.44021	962	
680.44183	564	
686.63651	964	
696.91276	1379	
700.81314	4753	1+
703.91835	1177	
708.40098	1057	
710.31004	1797	
712.39740	4027	
713.85661	4466	1+
718.65861	2734	
721.72903	3389	1+
722.88363	936	2+
725.24257	5342	
726.70795	1997	
730.71936	1202	
756.64705	1144	
END IONS

###FS:    #m/z: 1031.7217 #charge-128
###MaxRes:#m/z:   0.0000 #charge-128
###MS: 617/
###MSMS: 618/
BEGIN IONS
TITLE= Cmpd 85, +MSn(1031.7218), 10.8 min
PEPMASS=1031.72175	32728

837.24494	768	
851.02761	1594	
936.44427	2002	
970.44123	1533	
976.51265	2904	
982.25011	2417	
990.64251	6873	
995.61135	532	
997.91398	3843	
1000.60207	8102	
1002.84084	629	
1005.59138	2619	
1007.33926	2490	
1011.25772	1435	
1012.31486	1639	
1017.34772	2334	
1019.09162	647	
1020.87884	757	
1268.10815	574	
2567.64249	1780	
END IONS

###FS:    #m/z: 1116.2718 #charge-128
###MaxRes:#m/z:   0.0000 #charge-128
###MS: 617/
###MSMS: 619/
BEGIN IONS
TITLE= Cmpd 86, +MSn(1116.2717), 10.9 min
PEPMASS=1116.27178	26506

395.43060	984	
453.83280	367	
584.49617	872	
658.67053	282	
661.10776	357	
718.64849	996	1+
747.00646	1144	
767.65987	672	
791.78324	1568	1+
813.23043	429	
848.47756	324	1+
898.84350	1617	
906.64984	2581	1+
950.15658	577	
955.07977	352	
965.39864	292	
980.08520	822	
980.78259	2238	1+
983.17302	844	1+
1019.76585	1214	
1031.50831	1004	
1040.16150	734	
1052.63656	464	
1057.39779	2242	
1065.71067	1239	
1067.84165	2119	
1068.98459	479	
1074.31904	3539	
1079.64783	4469	
1083.04024	842	
1088.97452	2367	
1091.71420	1387	
1093.16704	1662	
1098.31419	857	
1103.04256	5717	
1106.84376	664	
1245.24920	304	
1287.32290	322	
1418.88946	537	
END IONS

###FS:    #m/z: 801.8003 #charge-128
###MaxRes:#m/z:   0.0000 #charge-128
###MS: 620/
###MSMS: 621/
BEGIN IONS
TITLE= Cmpd 87, +MSn(801.8004), 10.9 min
PEPMASS=801.80033	27625

504.03868	538	
561.93604	887	
586.10743	1387	
623.71071	1354	
631.24312	1359	
669.03312	662	
704.89427	324	
706.90170	609	
721.91601	1362	
735.98038	2068	
749.28975	864	
758.85032	1845	
760.57053	677	
761.96848	4528	1+
766.75755	4824	1+
772.82051	2142	
774.90574	1064	
779.04538	1554	
782.96075	6376	1+
786.04096	3562	
787.44734	3175	
END IONS

###FS:    #m/z: 983.9873 #charge-128
###MaxRes:#m/z:   0.0000 #charge-128
###MS: 620/
###MSMS: 622/
BEGIN IONS
TITLE= Cmpd 88, +MSn(983.9872), 10.9 min
PEPMASS=983.98727	18003

452.34193	787	
453.85848	1447	
485.68988	314	
578.02766	1029	
584.80944	1038	1+
586.48241	754	1+
624.04449	844	
698.05691	917	
707.03542	302	
716.32725	432	
718.89408	1377	
778.90259	339	
813.83852	2341	1+
819.32648	984	
844.43788	557	
847.22403	1009	
849.66343	759	
858.84059	1189	
878.26438	514	
903.24135	2077	
923.44140	1022	
926.78533	4232	
937.64070	5137	
947.38251	764	1+
949.41083	2761	2+
950.00018	3766	1+
960.91965	1659	
964.03585	1412	
966.31133	2279	
999.45358	804	
1014.84848	1497	
1343.04587	519	
END IONS

###FS:    #m/z: 903.7618 #charge-128
###MaxRes:#m/z:   0.0000 #charge-128
###MS: 623/
###MSMS: 624/
BEGIN IONS
TITLE= Cmpd 89, +MSn(903.7618), 10.9 min
PEPMASS=903.76184	12534

550.68877	607	
703.03578	1082	
741.48492	327	
788.39257	2849	
804.90242	357	
826.04134	2487	
828.26858	753	1+
854.97790	3622	
857.23061	769	
865.43923	4497	
873.70702	1077	
874.94729	2554	
877.90008	1759	
881.28259	327	
882.50766	1582	
883.84268	3504	
885.15520	5598	1+
887.72543	5459	1+
890.23944	3238	1+
END IONS

###FS:    #m/z: 1033.0078 #charge-128
###MaxRes:#m/z:   0.0000 #charge-128
###MS: 623/
###MSMS: 625/
BEGIN IONS
TITLE= Cmpd 90, +MSn(1033.0078), 10.9 min
PEPMASS=1033.00780	11341

853.43287	932	
857.04373	1149	
924.84052	702	
935.09798	467	
944.24092	2437	
967.52504	774	
978.68162	1412	
983.31070	424	
988.37084	1377	
989.83177	629	
997.84110	547	
1005.44313	819	
1006.03250	1114	
1014.24126	1214	
1015.40580	519	
1019.04990	2412	
1021.95838	2264	
1023.08822	627	
1054.63395	269	
1399.06964	2527	
1715.84030	672	
END IONS

###FS:    #m/z: 595.7295 #charge-128
###MaxRes:#m/z:   0.0000 #charge-128
###MS: 626/
###MSMS: 627/
BEGIN IONS
TITLE= Cmpd 91, +MSn(595.7295), 11.0 min
PEPMASS=595.72947	33099

210.83195	774	
316.83561	659	
360.88218	437	
366.28675	357	
384.89902	299	
426.89988	397	2+
444.51550	447	
447.50015	1597	
452.23364	1204	
466.03204	387	
475.85036	337	
508.59906	1064	
525.70484	271	
534.25088	452	
536.92591	1414	
540.70409	895	
556.66694	540	
558.50760	1376	1+
560.71626	3178	1+
562.35350	627	
564.57316	2045	
565.99981	5352	
568.50940	1861	
571.64755	1496	
572.20148	2070	
573.76072	507	1+
576.72927	1282	
577.00110	847	
577.91753	2296	1+
579.39956	4756	1+
582.95086	2892	
660.52399	628	
801.88373	528	
1020.46517	647	
END IONS

###FS:    #m/z: 882.7003 #charge-128
###MaxRes:#m/z:   0.0000 #charge-128
###MS: 626/
###MSMS: 628/
BEGIN IONS
TITLE= Cmpd 92, +MSn(882.7003), 11.0 min
PEPMASS=882.70027	30825

658.30212	597	
742.74040	1112	
757.83959	899	
803.87132	2264	1+
810.23454	1722	
819.44177	4277	
824.66054	6108	1+
843.10645	2179	
846.03984	859	
847.49092	1464	
849.11510	484	
853.44896	3089	
853.95664	1948	1+
856.37992	699	
858.71270	4194	
859.26001	4319	
861.49449	2217	
864.75630	1402	
865.26074	2292	
867.03906	1607	
893.03655	409	
END IONS

###FS:    #m/z: 783.1679 #charge-128
###MaxRes:#m/z:   0.0000 #charge-128
###MS: 629/
###MSMS: 630/
BEGIN IONS
TITLE= Cmpd 93, +MSn(783.1678), 11.0 min
PEPMASS=783.16785	42758

324.94409	719	
359.63669	717	
397.08095	477	
546.06186	2769	
571.48437	307	
622.92051	799	
636.25401	524	
668.19791	759	
676.24172	1982	
687.84789	839	
689.32134	489	
720.41661	572	
725.25507	884	
733.73159	604	
737.89582	1502	
741.24457	4294	
745.66095	2262	
747.84161	2617	
752.43610	5446	1+
755.87091	387	
760.00000	1224	
760.41935	1707	
764.16245	757	
766.80283	2167	
768.84665	3364	
770.69782	1302	
934.08023	349	
1152.87060	909	
1166.27208	2127	
END IONS

###FS:    #m/z: 861.0989 #charge-128
###MaxRes:#m/z:   0.0000 #charge-128
###MS: 629/
###MSMS: 631/
BEGIN IONS
TITLE= Cmpd 94, +MSn(861.0989), 11.0 min
PEPMASS=861.09893	32455

322.65516	1084	
681.43763	417	
690.83937	479	
694.24881	1034	
709.77150	662	
714.26854	1039	
714.81232	662	
748.83810	357	
777.83714	617	
779.90909	552	
784.84418	1659	
797.90664	1717	
801.26084	614	
808.34004	1079	
830.70722	1582	
831.20313	1309	
833.83772	1649	
835.44532	2999	
838.70772	1848	1+
841.60887	2004	
845.47298	2272	
1094.66032	382	
1121.90142	489	
1263.28875	312	
END IONS

###FS:    #m/z: 754.5725 #charge-128
###MaxRes:#m/z:   0.0000 #charge-128
###MS: 632/
###MSMS: 633/
BEGIN IONS
TITLE= Cmpd 95, +MSn(754.5724), 11.1 min
PEPMASS=754.57246	17656

264.83472	1537	
388.03157	857	
433.03560	254	
452.68404	509	
454.90855	259	
469.44286	509	
486.01852	319	
500.90041	704	
551.90263	264	
570.03799	1274	
605.13493	394	
607.90333	564	
622.23301	1519	
662.50444	444	
695.09373	2374	
704.31749	477	
705.69612	847	
710.10923	382	
711.83840	504	
716.03142	637	
717.03919	2834	
720.13261	549	
723.24848	767	
726.29186	344	
728.71060	3048	1+
730.62451	919	
731.33147	2174	
733.43721	2527	
735.73323	2249	
737.16129	4127	
740.85375	5071	1+
901.52504	387	
END IONS

###FS:    #m/z: 949.2078 #charge-128
###MaxRes:#m/z:   0.0000 #charge-128
###MS: 632/
###MSMS: 634/
BEGIN IONS
TITLE= Cmpd 96, +MSn(949.2078), 11.1 min
PEPMASS=949.20781	6584

595.20133	299	
786.63745	1122	
832.48607	522	
873.83860	1654	
892.89246	1664	
898.83733	952	
901.56444	2276	1+
913.04337	1899	
914.90522	909	
917.45379	2919	
923.36999	1484	
923.89970	1082	
930.11096	1969	
933.44172	2077	
1097.84339	2232	
1121.85698	394	
1125.83784	622	
1557.52074	262	
END IONS

###FS:    #m/z: 848.2941 #charge-128
###MaxRes:#m/z:   0.0000 #charge-128
###MS: 635/
###MSMS: 636/
BEGIN IONS
TITLE= Cmpd 97, +MSn(848.2941), 11.1 min
PEPMASS=848.29414	24554

688.43817	552	
697.70859	992	
702.02662	709	
704.83544	1094	
718.43931	779	
728.73697	439	
731.07570	349	
733.31271	297	
752.69472	912	
783.24104	1944	
795.51092	787	
796.94888	1564	
801.85907	1067	
811.37405	939	
819.10042	4007	
824.67786	1117	
829.33812	2318	2+
835.52240	2972	
837.90339	1119	
END IONS

###FS:    #m/z: 984.6641 #charge-128
###MaxRes:#m/z:   0.0000 #charge-128
###MS: 635/
###MSMS: 637/
BEGIN IONS
TITLE= Cmpd 98, +MSn(984.6641), 11.1 min
PEPMASS=984.66411	35663

361.09581	447	
395.27882	509	
396.54385	1422	
418.23213	649	
439.88728	534	
451.42976	469	
512.04550	667	
550.58332	1462	
552.04472	1454	
585.01563	1727	
587.01533	1419	
643.63846	702	
659.49218	1042	
661.01893	1283	1+
716.22012	1523	1+
718.60424	1764	
719.92010	469	
746.84156	1359	
762.55299	397	
791.23823	989	
796.48736	357	
820.73018	1229	1+
848.37998	2486	1+
850.93069	536	1+
916.45170	3207	
926.23985	1569	
940.20455	1554	
948.10718	1309	
951.23892	3157	
953.66414	1674	
955.43348	1184	
960.45522	1207	
963.70941	1639	
966.63696	417	
969.90491	949	
972.31822	3017	
995.32234	449	
1094.29652	429	
1420.28510	424	
1586.43210	272	
END IONS

###FS:    #m/z: 895.6617 #charge-128
###MaxRes:#m/z:   0.0000 #charge-128
###MS: 638/
###MSMS: 639/
BEGIN IONS
TITLE= Cmpd 99, +MSn(895.6617), 11.2 min
PEPMASS=895.66173	30425

409.10350	762	
417.63580	1932	
635.90254	744	
638.70013	912	
683.29737	472	
710.49926	397	
717.24095	3402	
776.31245	1059	1+
826.28803	349	
826.82381	1034	
836.31898	304	
839.59044	3674	
868.69284	1534	
870.04161	2617	
873.05465	1497	
877.41520	467	
879.84673	2754	
881.90580	662	
883.86284	1929	
885.24264	2117	
1132.84236	1712	
END IONS

###FS:    #m/z: 943.6099 #charge-128
###MaxRes:#m/z:   0.0000 #charge-128
###MS: 638/
###MSMS: 640/
BEGIN IONS
TITLE= Cmpd 100, +MSn(943.6099), 11.2 min
PEPMASS=943.60990	118757

396.55000	417	
543.44648	1464	
648.06441	777	
650.07551	769	
658.30818	327	
677.07243	677	
741.29817	644	
777.67130	389	
805.30347	657	
830.03962	442	
878.91771	947	
890.04135	2154	
900.42680	1802	
906.64154	2021	1+
912.11115	2777	
913.88931	552	
915.08982	3829	
916.91311	979	
917.43322	3594	
926.60946	3689	
928.52407	2124	
930.44892	3707	
1111.84579	1067	
1252.24656	2209	
1280.30990	899	
END IONS

###FS:    #m/z: 490.4577 #charge-128
###MaxRes:#m/z:   0.0000 #charge-128
###MS: 641/
###MSMS: 642/
BEGIN IONS
TITLE= Cmpd 101, +MSn(490.4577), 11.2 min
PEPMASS=490.45768	24745

160.65370	767	
199.69010	504	
203.64701	797	
227.75380	982	
231.89766	962	
248.66696	329	
258.79485	567	
277.95195	389	
305.44478	384	
314.81999	1128	1+
318.03115	309	
331.83180	513	1+
342.94209	4564	
344.98256	3979	1+
346.27749	1286	1+
350.89271	669	
357.03731	3223	1+
358.99758	5001	1+
369.17607	2097	
370.92204	1459	
372.88878	1002	
376.89593	874	
380.03066	497	
387.06492	802	
389.91126	1909	
392.08155	1716	1+
406.89691	484	
410.03516	1552	
417.88051	1563	1+
420.98299	2348	2+
425.25289	259	
429.90859	307	
431.25085	3991	1+
442.04632	684	
443.80000	339	
446.08615	509	
449.23753	2072	
452.43159	1051	1+
461.04784	1259	
466.04027	374	
466.83986	939	
467.78628	2272	1+
471.81615	3854	
473.20893	6421	1+
478.82075	2118	1+
490.92458	716	2+
506.45942	522	
519.24524	702	
561.03632	662	
587.30089	329	
588.74474	812	
595.23052	372	
598.89501	329	
616.52720	449	
670.23666	1442	
764.47723	1244	
END IONS

###FS:    #m/z: 916.3128 #charge-128
###MaxRes:#m/z:   0.0000 #charge-128
###MS: 641/
###MSMS: 643/
BEGIN IONS
TITLE= Cmpd 102, +MSn(916.3128), 11.2 min
PEPMASS=916.31280	26125

288.88149	897	
418.05052	309	
559.32981	1117	
643.52993	662	
652.32639	1887	
714.03591	297	
742.33854	417	
766.10140	292	
807.46806	752	
831.74691	2474	
833.66951	749	
841.07327	1057	
847.00594	2352	
850.04015	1117	
855.30565	344	
859.82141	4578	1+
865.94163	2184	
868.43617	2449	
880.21198	3594	1+
886.23683	2282	
889.31235	637	
889.84012	299	
894.08510	1599	
895.71759	7526	1+
898.16540	3948	1+
1084.04771	3072	
1117.17910	557	
1132.22115	482	
1496.08754	864	
END IONS

###FS:    #m/z: 787.0951 #charge-128
###MaxRes:#m/z:   0.0000 #charge-128
###MS: 644/
###MSMS: 645/
BEGIN IONS
TITLE= Cmpd 103, +MSn(787.0951), 11.2 min
PEPMASS=787.09511	25254

668.49333	285	
674.03614	331	
695.40157	3533	
722.76940	1949	
726.84845	3449	
734.52662	3012	1+
736.57659	6425	1+
744.90605	1402	
748.26544	5316	1+
752.33354	2297	1+
756.49287	2423	1+
758.47090	2636	1+
761.49725	3121	1+
764.30278	3063	
767.71264	1167	
769.01962	993	
770.65944	3490	
773.36712	3197	1+
828.23962	7061	
870.03580	1534	
970.66144	917	
END IONS

###FS:    #m/z: 885.7114 #charge-128
###MaxRes:#m/z:   0.0000 #charge-128
###MS: 644/
###MSMS: 646/
BEGIN IONS
TITLE= Cmpd 104, +MSn(885.7114), 11.3 min
PEPMASS=885.71143	26491

418.90772	552	
453.28571	374	
472.55053	572	
620.08453	297	
679.07292	337	
689.09687	289	
719.25126	1309	
737.03263	822	
765.27627	387	
802.77584	1419	
830.90419	792	
835.81028	1084	
837.10009	521	1+
844.51388	2828	1+
848.05162	1962	
851.54815	2384	
857.04400	1632	
863.84178	284	
866.43260	267	
868.84990	2822	
873.04233	1802	
987.55811	1472	
END IONS

###FS:    #m/z: 917.4158 #charge-128
###MaxRes:#m/z:   0.0000 #charge-128
###MS: 647/
###MSMS: 648/
BEGIN IONS
TITLE= Cmpd 105, +MSn(917.4158), 11.3 min
PEPMASS=917.41578	23219

328.03360	872	
357.83908	1716	
650.83257	1334	1+
753.63754	1049	
794.04545	357	
849.63609	1704	
873.16883	937	
876.04102	1234	
881.83683	1352	
888.00954	1852	
902.44003	3612	
1076.63191	854	
1114.84334	1322	
1170.12310	1412	
1234.68473	305	
END IONS

###FS:    #m/z: 941.8335 #charge-128
###MaxRes:#m/z:   0.0000 #charge-128
###MS: 647/
###MSMS: 649/
BEGIN IONS
TITLE= Cmpd 106, +MSn(941.8335), 11.3 min
PEPMASS=941.83351	20501

453.16398	1618	1+
640.70071	814	
661.03693	632	
768.63974	1179	
809.07311	1531	1+
814.28387	287	
823.83855	352	
846.83168	949	
862.30763	262	
875.09519	1654	
888.63771	2489	
892.50507	2757	
896.46975	2344	
901.83844	1062	
905.48926	714	
912.69912	2504	
917.25181	627	
921.24362	2302	
921.83737	4559	
924.62508	2707	
1476.63270	307	
1679.65170	532	
END IONS

###FS:    #m/z: 859.6386 #charge-128
###MaxRes:#m/z:   0.0000 #charge-128
###MS: 650/
###MSMS: 651/
BEGIN IONS
TITLE= Cmpd 107, +MSn(859.6386), 11.3 min
PEPMASS=859.63863	17001

454.23279	1794	
663.88979	585	
678.12472	497	
694.29057	472	
801.83562	1009	
803.14727	849	
807.63891	2579	
809.65847	1608	
811.46719	1019	
814.63391	2722	
820.49201	749	
823.83448	955	
824.40059	702	
826.91183	2717	
828.30995	829	
832.35613	1139	
840.64897	1738	1+
842.63728	1024	
847.10109	2149	
867.51136	637	
1409.47190	324	
END IONS

###FS:    #m/z: 1047.7228 #charge-128
###MaxRes:#m/z:   0.0000 #charge-128
###MS: 650/
###MSMS: 652/
BEGIN IONS
TITLE= Cmpd 108, +MSn(1047.7228), 11.3 min
PEPMASS=1047.72281	11118

464.03793	1012	
833.25541	1494	
879.71692	1047	
953.25010	414	
979.50934	404	
1008.04252	2309	
1012.90882	3539	
1013.62569	1709	
1019.84274	1009	
1027.71054	1374	
1029.52065	634	
1030.13786	457	
1032.40952	1442	
1657.37394	287	
END IONS

###FS:    #m/z: 856.6293 #charge-128
###MaxRes:#m/z:   0.0000 #charge-128
###MS: 653/
###MSMS: 654/
BEGIN IONS
TITLE= Cmpd 109, +MSn(856.6293), 11.4 min
PEPMASS=856.62932	9262

434.50743	647	
589.32734	1607	
676.03851	2004	
739.43190	707	
772.04065	409	
791.87023	1154	
795.29507	454	
801.17434	6246	1+
809.31693	1354	
813.30175	397	
819.03749	954	
822.11050	2262	
829.11115	359	
830.84053	1954	
834.82259	2512	
839.31864	1009	
843.83085	4354	
END IONS

###FS:    #m/z: 982.5842 #charge-128
###MaxRes:#m/z:   0.0000 #charge-128
###MS: 653/
###MSMS: 655/
BEGIN IONS
TITLE= Cmpd 110, +MSn(982.5842), 11.4 min
PEPMASS=982.58421	24086

452.26866	762	
542.04174	2137	
547.23218	1359	
641.90635	784	
655.57970	354	
668.60000	292	
776.11531	452	
794.18116	2789	
803.89788	559	
850.29508	409	
893.86341	452	
910.43758	519	
931.03989	6017	
936.04000	1397	
937.32436	499	
944.44827	4757	
951.51920	1859	
959.83945	3792	
964.91963	512	
966.66992	1777	
971.47428	1342	
1187.87165	1252	
1311.04868	727	
END IONS

###FS:    #m/z: 825.9328 #charge-128
###MaxRes:#m/z:   0.0000 #charge-128
###MS: 656/
###MSMS: 657/
BEGIN IONS
TITLE= Cmpd 111, +MSn(825.9327), 11.4 min
PEPMASS=825.93277	23607

437.09390	597	
501.05269	266	
595.35662	787	
643.43097	677	
649.43255	319	
655.23035	674	
678.20618	1011	1+
680.44971	974	
724.15599	684	
746.70911	1607	
773.63553	1131	
786.64989	2097	
788.23472	889	
790.01545	418	
791.30174	826	
799.40075	2036	1+
800.83910	2413	1+
809.63634	794	
END IONS

###FS:    #m/z: 955.5029 #charge-128
###MaxRes:#m/z:   0.0000 #charge-128
###MS: 656/
###MSMS: 658/
BEGIN IONS
TITLE= Cmpd 112, +MSn(955.5029), 11.4 min
PEPMASS=955.50288	7772

487.64860	427	
628.27195	639	
668.63475	1069	
756.65939	302	
788.33957	1737	
820.98142	1172	
847.56395	614	
859.95407	369	
886.16574	1282	
893.64388	894	
896.47153	289	
902.45171	1809	
915.62133	1499	
917.04593	679	
922.49900	1052	
926.68868	7019	1+
932.24077	1431	1+
934.91508	1002	
936.65569	1869	
937.93701	944	
939.50635	439	
END IONS

###FS:    #m/z: 906.0349 #charge-128
###MaxRes:#m/z:   0.0000 #charge-128
###MS: 659/
###MSMS: 660/
BEGIN IONS
TITLE= Cmpd 113, +MSn(906.0349), 11.5 min
PEPMASS=906.03486	9154

531.37680	983	
598.32392	821	
706.01755	343	
737.14026	479	
802.32622	1649	
820.64891	332	
832.03861	795	
860.38780	515	1+
866.70637	1307	
871.29849	3987	
886.11435	251	
887.87842	414	
889.00939	3070	
894.47657	3240	
1017.43236	259	
1074.86719	366	
1177.10789	554	
END IONS

###FS:    #m/z: 939.4018 #charge-128
###MaxRes:#m/z:   0.0000 #charge-128
###MS: 659/
###MSMS: 661/
BEGIN IONS
TITLE= Cmpd 114, +MSn(939.4019), 11.5 min
PEPMASS=939.40185	22091

435.38252	282	
593.77827	599	
687.23537	532	
707.25908	344	
819.63573	512	
867.48556	1227	
877.63223	2607	
890.90866	972	
906.26121	1526	1+
909.69390	1172	
913.39724	1932	
922.33108	2399	1+
924.94461	3106	1+
END IONS

###FS:    #m/z: 725.9039 #charge-128
###MaxRes:#m/z:   0.0000 #charge-128
###MS: 662/
###MSMS: 663/
BEGIN IONS
TITLE= Cmpd 115, +MSn(725.9039), 11.5 min
PEPMASS=725.90389	21968

443.63194	664	
510.23473	295	
528.90756	1220	
545.30697	764	
547.84084	2017	
556.43966	283	
604.12018	393	
629.21831	2067	
657.63673	1339	
664.08925	426	
670.71077	679	
674.44388	3512	
682.84433	1641	
687.64680	2295	
693.43631	566	
698.47014	4419	
700.93523	4744	1+
706.45579	2400	1+
708.59291	4809	
709.04257	2811	
721.71927	814	
736.10518	433	
825.23310	867	
926.84789	1285	
1262.43459	457	
END IONS

###FS:    #m/z: 791.0785 #charge-128
###MaxRes:#m/z:   0.0000 #charge-128
###MS: 662/
###MSMS: 664/
BEGIN IONS
TITLE= Cmpd 116, +MSn(791.0785), 11.5 min
PEPMASS=791.07849	7190

303.09220	339	
321.03934	459	
396.47520	1732	
528.67328	617	
529.22399	724	
598.03748	429	
624.05011	719	
645.24242	682	
660.15361	884	
661.88327	344	
686.44531	4147	
689.83726	1099	
699.12612	589	
739.66032	472	
741.23866	727	
744.73552	6016	1+
754.05390	574	
755.35979	2509	1+
762.23521	337	
770.84579	887	
772.32369	582	
772.82609	1247	
774.35991	3636	1+
777.24059	452	
778.24465	5862	
778.83456	2677	
805.23196	527	
971.11827	437	
1035.30789	904	
1050.49379	949	
1144.38415	1127	
END IONS

###FS:    #m/z: 755.3028 #charge-128
###MaxRes:#m/z:   0.0000 #charge-128
###MS: 665/
###MSMS: 666/
BEGIN IONS
TITLE= Cmpd 117, +MSn(755.3028), 11.6 min
PEPMASS=755.30277	27237

382.06863	1497	
394.92006	1909	
400.03111	828	
418.83681	1293	
428.03439	810	
476.04725	839	
602.40300	542	
609.63657	884	
646.03542	1731	
686.26614	826	
688.02390	988	
690.64779	721	
701.23417	444	
704.35902	1370	
708.14597	824	
708.63020	2017	
711.39225	2284	1+
714.30923	1842	
719.89655	333	
720.72972	5205	1+
725.45795	3424	
727.33659	952	
730.51854	3777	1+
735.65137	1724	
737.98857	4413	
739.43526	271	
814.03293	1584	
938.44196	659	
971.45262	676	
1025.43572	629	
1066.77568	455	
END IONS

###FS:    #m/z: 941.5279 #charge-128
###MaxRes:#m/z:   0.0000 #charge-128
###MS: 665/
###MSMS: 667/
BEGIN IONS
TITLE= Cmpd 118, +MSn(941.5279), 11.6 min
PEPMASS=941.52790	34835

602.09862	724	
836.73799	879	
849.75130	1134	
851.70187	699	
885.71749	309	
889.44150	507	
893.92984	1077	
904.44900	757	
907.11430	3134	
911.27694	987	
914.00209	687	
920.86576	902	
924.90816	4409	
1280.31141	864	
1664.63664	569	
END IONS

###FS:    #m/z: 487.2202 #charge-128
###MaxRes:#m/z:   0.0000 #charge-128
###MS: 668/
###MSMS: 669/
BEGIN IONS
TITLE= Cmpd 119, +MSn(487.2202), 11.6 min
PEPMASS=487.22019	24789

142.83445	412	
200.91555	680	1+
223.83083	667	
244.89950	468	
248.20106	564	
255.03192	922	
282.03280	597	
283.28356	424	
297.03056	427	
299.89173	704	
308.54499	2027	
311.86368	1614	1+
315.02425	1132	
321.87540	1949	1+
324.90104	4493	
331.14703	4491	
339.14651	567	
342.89242	866	1+
351.87547	1313	1+
355.98128	397	
357.06757	2349	1+
361.56376	1735	
364.09161	357	
365.70302	320	
368.98208	538	1+
376.24717	582	
378.12788	399	
379.63926	23524	
390.64163	2992	
392.90135	387	
396.51556	374	
397.89101	1002	
399.06560	3492	1+
402.05862	473	
403.63925	452	
408.09796	17509	1+
415.44701	422	
418.05815	332	1+
429.64415	1967	
432.89333	330	
435.53445	322	
438.50187	1285	
440.11497	1660	1+
444.02816	1617	
445.29338	484	
446.03369	954	
453.10058	897	
454.75141	857	
459.59065	3650	1+
463.04388	3544	
464.30444	1464	
466.99213	1986	1+
469.15960	8784	2+
471.11985	3624	2+
471.64214	3615	1+
500.28719	518	
564.62588	794	
574.42966	402	
582.30435	839	
593.03249	397	
598.23681	1109	
625.43342	309	
661.31358	10827	1+
703.64396	1614	
758.64211	867	
791.44922	314	
815.17857	1525	
816.56748	1244	1+
838.28807	739	1+
END IONS

###FS:    #m/z: 751.6038 #charge-128
###MaxRes:#m/z:   0.0000 #charge-128
###MS: 668/
###MSMS: 670/
BEGIN IONS
TITLE= Cmpd 120, +MSn(751.6038), 11.6 min
PEPMASS=751.60378	21821

374.03280	598	
552.04055	1329	
555.03841	362	
570.03727	262	
571.50418	302	
585.23865	1548	
588.83671	952	
606.83756	557	
631.65539	565	
633.42233	1109	
702.90345	3589	
706.90586	987	
709.78509	2482	
716.69824	2019	
731.25552	1189	
732.64408	1483	
734.64136	4281	
736.23932	1930	
747.90111	731	
868.06194	766	
879.24420	3541	
946.90211	277	
995.43102	817	
END IONS

###FS:    #m/z: 487.2776 #charge-128
###MaxRes:#m/z:   0.0000 #charge-128
###MS: 671/
###MSMS: 672/
BEGIN IONS
TITLE= Cmpd 121, +MSn(487.2776), 11.7 min
PEPMASS=487.27762	20755

154.13141	768	2+
166.85480	1143	
200.83457	352	
203.83170	606	
227.09993	1128	1+
228.91875	1040	
252.83796	812	
253.90694	2302	
257.81000	358	
270.24403	528	
288.09802	448	
300.43405	719	
301.86811	432	
311.83549	394	
321.03460	634	
322.84157	1052	
325.09585	364	
329.15503	513	2+
330.93809	2585	1+
340.52662	1208	2+
340.95005	1518	1+
342.95170	7470	1+
345.70547	1091	
348.92856	1229	
354.94002	2021	1+
357.02905	7926	1+
361.50172	1472	
367.86439	2831	1+
372.23994	1202	
376.47840	1729	2+
379.65195	13250	
381.63422	1130	
389.06530	371	1+
391.06911	757	
397.06487	844	
399.05479	3626	
408.18142	6142	
408.53302	11422	1+
415.22899	2069	
422.84600	309	2+
424.63829	359	
429.16915	2636	1+
440.98862	2782	1+
444.57605	739	
447.83995	731	
450.03542	1239	
451.84139	952	
455.09485	1309	
458.27658	338	
461.10548	2095	
463.16974	1397	
464.77501	2741	1+
468.12814	6129	2+
470.09991	7395	2+
471.70408	1446	2+
473.84064	2327	
475.72020	882	1+
487.49883	407	
489.93666	479	
498.02348	857	1+
501.58214	408	
553.43687	922	
564.27145	2532	1+
571.31025	554	
632.63704	1153	
661.30174	10385	1+
680.83999	2509	
755.44223	659	
758.45833	467	
760.44342	1134	
792.09767	456	
793.45240	962	
811.63993	942	
815.51179	4145	1+
869.46427	348	
END IONS

###FS:    #m/z: 768.7278 #charge-128
###MaxRes:#m/z:   0.0000 #charge-128
###MS: 671/
###MSMS: 673/
BEGIN IONS
TITLE= Cmpd 122, +MSn(768.7278), 11.7 min
PEPMASS=768.72785	35033

380.44976	339	
436.83157	1024	
441.23433	1324	
539.44663	339	
553.23715	1387	
579.09343	674	
594.84699	952	
599.09848	1044	
634.03591	329	
670.69976	252	
672.08768	389	
687.64348	454	
699.24456	1662	
704.92101	1754	
713.65430	1777	
719.85939	689	
727.70121	1788	1+
731.09761	914	
734.43523	947	
738.84020	2399	
747.45931	1314	1+
750.18921	877	
750.67475	7416	1+
753.30907	1664	
1357.27651	457	
END IONS

###FS:    #m/z: 654.0630 #charge-128
###MaxRes:#m/z:   0.0000 #charge-128
###MS: 674/
###MSMS: 675/
BEGIN IONS
TITLE= Cmpd 123, +MSn(654.0630), 11.7 min
PEPMASS=654.06302	26237

239.42262	392	
255.89103	369	
371.23175	494	
385.48162	359	
462.20000	1177	
471.23702	469	
472.12123	1522	
479.03693	1514	
490.44444	377	
495.88031	1027	
502.11226	584	1+
508.91556	637	
519.83759	449	
521.94403	404	
536.04024	417	
563.88639	514	
564.90272	1962	
585.51208	1494	
588.63271	562	
596.14044	1679	
598.84144	762	
610.23788	3017	
617.96283	959	1+
624.13314	904	
629.99437	3016	1+
634.12608	307	
635.51235	382	
636.12258	1739	1+
638.23875	1674	
641.05585	2126	1+
643.03695	2237	
644.83115	309	
649.64932	1227	
705.32468	442	
729.74921	614	
991.84579	1387	
1072.70970	622	
1476.69031	342	
END IONS

###FS:    #m/z: 776.0215 #charge-128
###MaxRes:#m/z:   0.0000 #charge-128
###MS: 674/
###MSMS: 676/
BEGIN IONS
TITLE= Cmpd 124, +MSn(776.0215), 11.7 min
PEPMASS=776.02148	27096

409.08622	367	
456.87850	1222	
527.24146	342	
608.09664	322	
685.11581	1857	
696.84902	569	
711.69279	1017	
717.30856	454	
731.85449	3482	
736.10332	1229	
738.84022	1639	
748.04617	4227	
750.29036	532	
752.03506	662	
754.69878	1014	1+
757.61898	2529	1+
765.63894	1299	
767.23651	719	
805.43109	872	
893.45363	1789	
1065.21995	792	
1182.44267	569	
END IONS

###FS:    #m/z: 506.3327 #charge-128
###MaxRes:#m/z:   0.0000 #charge-128
###MS: 677/
###MSMS: 678/
BEGIN IONS
TITLE= Cmpd 125, +MSn(506.3327), 11.7 min
PEPMASS=506.33268	21257

141.69695	371	
163.83634	829	
196.83609	1754	
224.89201	882	
234.69660	407	
243.43198	394	
252.83828	689	
262.03781	373	
288.17862	401	
332.99229	1172	
344.97169	1043	
347.06593	791	
348.32524	727	
350.63124	524	
354.63561	277	
356.93147	658	
359.08523	4470	1+
367.10107	429	
370.80407	283	1+
373.23396	779	
373.99662	2467	1+
375.61838	3130	2+
380.23032	347	
387.26139	391	
398.83459	658	
409.03947	1514	
416.06729	1191	
422.25802	323	
436.34163	1628	
438.43667	959	
452.42066	4553	1+
455.09731	790	
458.65167	1180	1+
461.76389	272	
462.42803	663	
463.85126	2299	
465.95254	1469	
467.88976	2066	1+
471.53813	1693	1+
480.64270	2909	
482.23512	2474	
484.48895	6619	2+
486.11152	8591	1+
488.46772	5174	2+
489.80196	574	
491.29971	1628	
494.49903	2248	1+
510.61479	569	1+
524.88947	287	
530.30422	467	
559.23296	1479	
825.04228	1787	
843.50071	412	
END IONS

###FS:    #m/z: 999.2630 #charge-128
###MaxRes:#m/z:   0.0000 #charge-128
###MS: 677/
###MSMS: 679/
BEGIN IONS
TITLE= Cmpd 126, +MSn(999.2630), 11.8 min
PEPMASS=999.26303	22366

490.91809	457	
581.10478	727	
787.26893	257	
834.44928	499	
862.11280	542	
926.31046	882	
940.92219	1374	
955.44407	439	
970.64533	2812	
974.03180	1272	
979.24371	469	
982.10372	1712	
1672.68450	309	
END IONS

###FS:    #m/z: 510.2173 #charge-128
###MaxRes:#m/z:   0.0000 #charge-128
###MS: 680/
###MSMS: 681/
BEGIN IONS
TITLE= Cmpd 127, +MSn(510.2173), 11.8 min
PEPMASS=510.21732	6354

165.84289	660	
183.63306	522	
189.70621	299	
224.73864	784	
246.69288	2002	
248.64913	503	
252.83709	615	
256.91469	3005	1+
265.83380	295	
280.88750	360	
285.83605	282	
328.03634	2334	
330.04431	652	
333.23440	513	
343.23293	1557	
353.83472	319	
364.96172	599	1+
367.86557	437	
370.83374	638	
377.16327	778	
379.16327	2678	1+
380.07048	1754	2+
390.52501	900	2+
391.89454	453	
393.04741	2505	2+
396.97555	682	
402.96096	1534	
404.28352	3345	1+
410.09055	415	
412.92393	2532	1+
416.14563	394	2+
419.08471	703	
421.15868	1229	
428.73411	344	
434.68063	297	
455.09589	265	
457.70398	1957	
459.63685	851	
461.89698	647	
464.83529	280	
469.63897	1269	
474.38023	3536	1+
478.03776	680	
479.20123	1591	
485.83720	899	
487.67226	1646	2+
489.01390	1060	1+
491.04932	3594	1+
492.66928	2229	1+
498.09771	1419	
500.00226	2505	2+
547.18682	2098	
586.08723	613	
603.57737	384	
620.61587	602	
656.20800	312	
661.99202	722	
689.98926	1234	
718.96608	1504	
744.29725	542	
832.29299	1634	
833.54024	1517	1+
841.43636	279	
END IONS

###FS:    #m/z: 892.7597 #charge-128
###MaxRes:#m/z:   0.0000 #charge-128
###MS: 680/
###MSMS: 682/
BEGIN IONS
TITLE= Cmpd 128, +MSn(892.7598), 11.8 min
PEPMASS=892.75974	13274

330.90294	829	
437.81011	432	
602.20513	304	
646.44306	412	
725.72993	267	
729.04068	1124	
732.26616	674	
758.52163	419	
785.31735	372	
788.24551	4837	
807.22902	1459	
809.96624	1326	1+
823.84391	1732	
835.82871	909	
839.17583	2364	
846.04426	6064	
873.63386	979	
880.07362	2199	
END IONS

###FS:    #m/z: 874.0372 #charge-128
###MaxRes:#m/z:   0.0000 #charge-128
###MS: 683/
###MSMS: 684/
BEGIN IONS
TITLE= Cmpd 129, +MSn(874.0372), 11.8 min
PEPMASS=874.03720	7812

474.04167	1149	
571.23263	1432	
653.68374	353	
660.63411	737	
788.93273	882	
796.29323	1050	
805.76254	1267	
815.51918	994	
829.85939	302	
832.32294	1305	
838.10252	1880	
838.41200	1532	
847.45361	1633	
855.22785	340	
856.26503	3364	
END IONS

###FS:    #m/z: 909.8326 #charge-128
###MaxRes:#m/z:   0.0000 #charge-128
###MS: 683/
###MSMS: 685/
BEGIN IONS
TITLE= Cmpd 130, +MSn(909.8326), 11.8 min
PEPMASS=909.83259	19970

378.83488	284	
710.30448	1412	
716.06403	704	
730.23587	822	
774.65355	427	
781.32231	1124	
794.23789	542	
832.47568	1089	
840.81979	614	
845.50940	2324	
851.03656	3026	1+
863.04254	989	
880.30069	2124	
888.10829	889	
891.32077	1154	
895.23435	2279	
1024.20484	484	
1060.65263	297	
END IONS

###FS:    #m/z: 754.6981 #charge-128
###MaxRes:#m/z:   0.0000 #charge-128
###MS: 686/
###MSMS: 687/
BEGIN IONS
TITLE= Cmpd 131, +MSn(754.6981), 11.9 min
PEPMASS=754.69815	14751

321.69726	669	
342.38316	359	
478.91313	418	
567.29853	722	
586.74106	639	
608.23485	812	
640.29225	479	
664.85669	1202	
669.74783	989	
672.23140	349	
677.83625	854	
689.09313	472	
693.24110	453	
709.90183	532	
711.71440	3821	1+
715.15630	1409	
731.97487	5276	1+
736.33570	5888	1+
739.10186	1294	
741.24049	2784	
925.23547	334	
968.90647	724	
1004.32006	742	
1115.04058	1602	
END IONS

###FS:    #m/z: 805.3903 #charge-128
###MaxRes:#m/z:   0.0000 #charge-128
###MS: 686/
###MSMS: 688/
BEGIN IONS
TITLE= Cmpd 132, +MSn(805.3903), 11.9 min
PEPMASS=805.39032	6055

303.90458	722	
410.74860	1009	
448.15762	874	
451.14470	607	
550.89622	474	
556.23738	634	
572.69147	344	
602.12392	329	
606.41989	317	
618.26629	1677	
654.50715	424	
668.70473	817	
673.03932	982	
675.47375	422	
683.53012	324	
708.84170	2091	1+
717.47926	294	
744.45955	1264	
747.90355	2167	
766.33512	1212	
770.85838	1187	
772.71299	594	
778.36263	2872	
783.53889	1857	
785.63418	1457	
787.41379	731	1+
789.08594	454	
789.62343	1514	
990.50047	497	
1036.30580	339	
1335.30649	297	
END IONS

###FS:    #m/z: 962.0217 #charge-128
###MaxRes:#m/z:   0.0000 #charge-128
###MS: 689/
###MSMS: 690/
BEGIN IONS
TITLE= Cmpd 133, +MSn(962.0217), 11.9 min
PEPMASS=962.02167	26334

456.08861	257	
819.23071	1714	
887.26716	784	
891.51557	1707	
909.89337	417	
918.43646	614	
939.63411	930	
941.85152	1984	
947.84078	2853	
1063.10232	324	
END IONS

###FS:    #m/z: 981.4093 #charge-128
###MaxRes:#m/z:   0.0000 #charge-128
###MS: 689/
###MSMS: 691/
BEGIN IONS
TITLE= Cmpd 134, +MSn(981.4093), 11.9 min
PEPMASS=981.40930	18182

789.30451	1172	
859.99442	1289	
905.32682	844	
919.49620	1352	
937.70879	959	
948.44191	367	
969.64318	1574	
1066.24768	1159	
1067.21141	1364	
1164.74535	617	
END IONS

###FS:    #m/z: 431.8417 #charge-128
###MaxRes:#m/z:   0.0000 #charge-128
###MS: 692/
###MSMS: 693/
BEGIN IONS
TITLE= Cmpd 135, +MSn(431.8417), 12.0 min
PEPMASS=431.84174	15950

158.83914	354	
171.89428	772	
180.83265	774	1+
182.86054	1981	1+
196.63585	1814	
200.83342	324	
212.69776	869	
218.84340	1309	
223.68647	798	1+
227.87985	2333	1+
231.03579	384	
232.76040	567	
241.92723	1822	
243.70452	499	
254.83377	1919	
259.42943	669	
260.85391	2051	2+
266.85626	497	
272.94158	349	
285.69645	342	
287.03316	807	
288.41866	587	
289.90501	807	
296.77510	914	
298.96560	1166	2+
300.41377	4435	2+
303.04542	2354	
304.70169	359	
306.70000	549	
311.60860	1706	1+
313.79585	1652	
314.92949	5454	
316.91930	2414	1+
329.98725	986	1+
331.89632	889	
333.83343	912	
335.12280	587	
337.48678	1039	
338.81391	1161	1+
342.02044	3071	1+
358.47681	739	
359.86705	1481	1+
362.83866	3229	
370.01061	436	1+
374.03505	879	
377.92075	626	1+
385.03510	1094	
386.88367	1044	
392.03563	1482	
393.32434	3679	1+
394.31427	2331	2+
396.03273	2049	1+
398.62387	2186	1+
401.99354	1046	1+
404.39797	3684	1+
406.49151	1554	
409.79037	1522	
410.90568	5236	1+
413.05771	4052	
413.98392	7011	1+
415.66347	3829	
421.07762	484	
431.66873	742	
444.10350	629	
452.03440	1027	
471.11688	509	
472.41675	1162	
477.70989	1417	
532.35828	664	
579.10579	407	
604.23752	1862	
613.24508	714	
658.43375	347	
END IONS

###FS:    #m/z: 505.2431 #charge-128
###MaxRes:#m/z:   0.0000 #charge-128
###MS: 692/
###MSMS: 694/
BEGIN IONS
TITLE= Cmpd 136, +MSn(505.2431), 12.0 min
PEPMASS=505.24309	7179

153.84102	1174	
162.83163	1139	
170.69220	559	
224.71952	802	
246.83308	439	
255.89182	394	
258.90655	692	
261.91939	662	
301.83272	1277	
307.64913	412	
318.09818	874	
332.03561	579	
340.89551	1237	
342.01809	2356	1+
344.95922	1131	1+
346.86100	2251	1+
355.49423	894	
356.20531	2374	1+
358.01937	3964	1+
359.15809	4280	1+
363.03673	1339	
368.21102	3256	1+
371.99076	2127	
372.95395	2357	
373.93574	4496	1+
379.46707	592	
386.02257	2603	1+
388.01632	1109	
389.06089	2742	
391.77961	599	
394.06180	3701	1+
400.23915	1419	
403.48657	1063	2+
407.03178	914	
413.23130	1059	
414.88794	539	
419.69267	717	
422.20813	492	
424.96884	1474	
443.04626	359	
446.45405	1392	
449.28697	854	
455.48464	734	
463.64863	467	
466.55635	1926	1+
467.62384	3270	2+
471.02756	3159	
472.69912	2067	
480.57177	639	
481.10237	4574	
482.50440	364	
485.01408	372	
486.35494	5974	1+
488.78053	2009	
489.14737	3234	
492.84104	3156	1+
495.23722	2047	
503.23066	517	
522.91533	459	
548.23991	1499	
610.43583	307	
613.29770	894	
627.50094	309	
637.69950	352	
656.24813	774	
END IONS

###FS:    #m/z: 476.2503 #charge-128
###MaxRes:#m/z:   0.0000 #charge-128
###MS: 695/
###MSMS: 696/
BEGIN IONS
TITLE= Cmpd 137, +MSn(476.2503), 12.0 min
PEPMASS=476.25034	18292

133.84887	739	
184.70462	899	
195.63155	347	
208.83552	624	
212.95518	1392	
227.83458	287	
235.89198	621	1+
239.69002	677	
241.83193	599	
244.73592	7674	
259.84421	684	
262.90274	2134	1+
275.83626	727	
289.03605	1284	
290.20114	2363	1+
297.23079	767	
315.12811	1616	1+
317.01889	1547	
323.04518	539	
325.89402	1029	
328.50624	2213	2+
329.01381	1751	1+
330.92350	8261	1+
338.11898	1094	
340.77789	512	
341.06643	552	
342.00302	1727	
343.11932	5634	2+
344.94477	2049	
345.96548	9008	1+
355.17794	1961	1+
356.99072	1747	
358.01335	4528	1+
360.83565	372	
362.06874	869	
364.43646	314	
368.12530	884	
374.74672	561	2+
377.86907	1961	1+
381.09126	292	
387.38966	642	
398.04288	587	
410.08297	1234	
411.93752	449	
412.58468	3086	1+
417.47583	294	
421.76503	2154	
427.84009	3244	
430.84397	1899	
438.92650	2705	1+
449.51486	1566	1+
453.09912	999	
454.83178	467	
456.73957	3864	
457.05568	5179	1+
459.07235	4919	2+
461.43316	1182	
462.97935	1824	
466.20491	2089	2+
476.82931	1564	
502.23795	444	
527.43684	487	
697.24534	404	
741.44048	772	
748.59486	569	
759.03621	294	
762.32530	1144	
780.52481	664	
807.38365	337	
END IONS

###FS:    #m/z: 729.7197 #charge-128
###MaxRes:#m/z:   0.0000 #charge-128
###MS: 695/
###MSMS: 697/
BEGIN IONS
TITLE= Cmpd 138, +MSn(729.7197), 12.0 min
PEPMASS=729.71974	17214

324.88439	807	
438.23577	2122	
490.09521	529	
517.03869	617	
599.00781	369	
610.02661	404	
631.03989	632	
633.91715	1134	
650.89232	1314	
671.71996	1247	
673.09002	274	
685.23874	2854	
695.28423	579	
696.77710	874	
699.48192	2762	
702.43669	657	
711.28971	2454	
718.28472	534	
819.90799	427	
943.32758	1117	
955.44248	467	
END IONS

###FS:    #m/z: 402.3487 #charge-128
###MaxRes:#m/z:   0.0000 #charge-128
###MS: 698/
###MSMS: 699/
BEGIN IONS
TITLE= Cmpd 139, +MSn(402.3487), 12.1 min
PEPMASS=402.34871	19546

138.94424	1472	
142.88284	572	
156.85920	993	1+
168.63386	434	
173.93034	1931	1+
181.96495	1139	
184.03344	827	
196.83456	609	
198.86264	1114	
203.95115	362	
209.79968	1786	1+
212.82250	2253	1+
214.70459	734	
226.83291	2552	
227.86900	3999	1+
229.92530	1929	
232.93958	577	
235.64621	822	
240.79171	2314	
242.80809	1717	
244.81443	881	1+
256.67937	2010	1+
264.64286	1092	
268.65221	337	
270.00737	1284	
270.83681	3538	1+
274.05601	587	
281.83683	2111	1+
285.95661	2421	1+
287.77886	1692	
290.38070	941	1+
293.89000	1133	1+
295.60781	839	
299.04348	324	
300.80524	1934	1+
302.78902	1081	1+
304.72197	844	
312.93031	467	
313.93567	2096	1+
317.95796	947	
323.25346	577	
324.23590	2854	1+
328.91854	2361	1+
332.90229	524	
338.00630	794	
339.87793	692	
342.97244	2933	1+
347.93344	1121	1+
350.90928	1919	
354.85713	478	2+
356.91531	674	
358.19682	309	
359.67890	317	
362.89965	834	
367.08527	4818	1+
371.01612	1141	1+
372.98442	3345	1+
381.03956	1924	
383.01540	4964	
384.11945	13856	1+
385.83122	5272	
390.95807	506	2+
392.27983	2012	
402.03666	519	
404.88279	637	
411.24341	424	
416.48388	947	
424.68498	457	
482.11193	577	
491.24543	1589	
578.57774	479	
586.23962	442	
597.17358	1117	
627.63215	539	
657.03344	1684	
END IONS

###FS:    #m/z: 741.5821 #charge-128
###MaxRes:#m/z:   0.0000 #charge-128
###MS: 698/
###MSMS: 700/
BEGIN IONS
TITLE= Cmpd 140, +MSn(741.5821), 12.1 min
PEPMASS=741.58211	7252

228.64416	642	
482.90858	369	
500.23611	1227	
593.64012	267	
614.37414	404	
619.84932	812	
639.64011	2412	
652.23922	809	
670.08505	554	
684.23981	347	
697.52532	292	
707.07234	1677	
710.57892	946	1+
713.70216	794	
716.03984	1432	
718.54204	1084	1+
722.86006	2313	1+
729.01061	1049	
731.23657	612	
732.83707	742	
752.44365	669	
782.29633	452	
834.04289	1034	
909.66478	672	
920.72283	772	
1284.69292	357	
END IONS

###FS:    #m/z: 485.2306 #charge-128
###MaxRes:#m/z:   0.0000 #charge-128
###MS: 701/
###MSMS: 702/
BEGIN IONS
TITLE= Cmpd 141, +MSn(485.2306), 12.1 min
PEPMASS=485.23056	7288

146.84253	904	
154.69005	349	
164.88971	579	
224.83333	417	
226.91858	1654	1+
229.86284	1217	
249.71520	777	
259.92472	2639	
265.23237	512	
278.66400	1862	
283.86307	1899	1+
299.95201	1161	1+
309.10115	352	
314.97268	1024	
320.06798	727	
322.05060	862	
325.03291	264	
332.49325	282	
332.98324	3015	1+
338.84587	524	
339.57589	1082	
340.14194	6611	1+
342.89420	452	
343.96372	1119	1+
352.72163	329	
355.09487	2031	1+
357.07820	1656	1+
364.03214	492	
366.89697	2039	
368.85464	619	
371.03591	477	
371.89723	1022	
377.27025	771	1+
387.98881	1341	1+
390.83791	359	
397.03482	444	
399.31053	509	
402.10564	254	
408.09556	744	
411.03694	404	
412.03198	1161	1+
422.03801	2344	
423.47387	1544	
428.92614	789	
435.03451	559	
437.85588	679	
439.95875	691	1+
446.11848	1054	
447.28561	2354	1+
448.24670	709	2+
449.75667	3063	1+
458.67348	2893	2+
460.06591	1002	
460.48722	539	
461.76898	1882	
466.68587	1029	
467.71942	3611	2+
469.17264	2632	
476.21176	1702	
555.94691	927	
564.03947	762	
626.29492	842	
639.22883	279	
711.53511	254	
758.28723	532	
903.43736	374	
END IONS

###FS:    #m/z: 1118.0980 #charge-128
###MaxRes:#m/z:   0.0000 #charge-128
###MS: 701/
###MSMS: 703/
BEGIN IONS
TITLE= Cmpd 142, +MSn(1118.0980), 12.1 min
PEPMASS=1118.09802	20393

646.23786	364	
982.43222	447	
1030.63669	474	
1032.86306	1019	
1052.29596	857	
1053.83052	372	
1062.92409	1074	
1100.43956	909	
1101.44410	474	
1147.29245	394	
END IONS

###FS:    #m/z: 419.7016 #charge-128
###MaxRes:#m/z:   0.0000 #charge-128
###MS: 704/
###MSMS: 705/
BEGIN IONS
TITLE= Cmpd 143, +MSn(419.7016), 12.2 min
PEPMASS=419.70163	10603

148.82822	2418	
166.90082	1267	
174.86030	759	
203.64178	542	
217.83456	1194	
222.84086	1694	
228.81376	944	
230.92260	585	1+
254.03429	834	
270.13715	659	
271.69801	649	
272.93590	3240	
274.30909	3507	2+
285.47853	527	
286.75134	563	
292.49101	1387	
293.83453	1029	
299.03561	539	
300.05172	1209	
300.83354	4431	1+
302.89194	8434	
305.02545	732	
307.96917	631	
311.23167	522	
316.65387	2326	
319.10564	1950	
321.85792	692	
323.84447	792	2+
326.55222	1813	1+
329.03375	1851	2+
330.99007	2219	1+
337.68100	482	
342.38876	487	
345.80204	1493	1+
348.04940	1282	1+
349.40511	218	1+
351.84306	1157	
353.50640	2204	
356.03825	1854	1+
363.06247	1012	
371.43011	1073	
373.11660	604	
373.96877	1565	
376.92636	477	
384.08309	708	
384.79417	2469	
391.94963	1714	1+
395.12907	3495	1+
398.29373	2747	2+
401.04129	10843	1+
403.08813	2266	2+
404.53872	525	
405.70138	2500	
409.86305	2555	
411.63511	2071	
420.43000	649	
430.27005	1583	
500.12122	1157	
504.06169	689	
537.11242	629	
555.43538	1112	
592.03497	492	
594.70563	1000	
601.31006	820	
668.02457	636	
771.86138	593	
END IONS

###FS:    #m/z: 626.7690 #charge-128
###MaxRes:#m/z:   0.0000 #charge-128
###MS: 704/
###MSMS: 706/
BEGIN IONS
TITLE= Cmpd 144, +MSn(626.7690), 12.2 min
PEPMASS=626.76897	6299

286.83534	824	
354.89437	569	
363.12610	529	
398.25726	1089	
444.09964	487	
459.59689	1077	
475.31049	361	2+
477.24582	1174	
481.81586	2621	2+
497.29694	447	
513.51185	557	
529.09978	784	
535.65758	1522	
537.93233	702	
543.03636	804	
544.44387	1102	
546.13312	1029	
549.43652	2489	
562.42050	324	
576.78648	839	
579.94545	904	
581.62723	1179	
582.70240	1666	1+
584.96632	2563	1+
589.92561	861	1+
596.84527	1849	
606.15518	3509	1+
607.88399	497	
608.78590	1041	1+
613.70227	1007	
661.30065	357	
687.31430	1427	
693.23193	379	
702.23731	327	
721.04394	542	
771.72550	817	
781.23578	534	
792.84530	2107	
825.43793	522	
829.09495	269	
1152.23906	434	
1300.30102	287	
END IONS

###FS:    #m/z: 463.7345 #charge-128
###MaxRes:#m/z:   0.0000 #charge-128
###MS: 707/
###MSMS: 708/
BEGIN IONS
TITLE= Cmpd 145, +MSn(463.7345), 12.2 min
PEPMASS=463.73446	41263

174.69352	517	
180.83533	1117	
198.75104	2289	
215.69598	612	
239.00977	2914	1+
245.03642	877	
246.69204	677	
247.83450	1681	1+
261.52915	719	2+
262.81252	3888	1+
282.84073	639	
302.01177	1783	1+
304.84363	1902	
307.86122	787	
317.02947	4860	1+
330.09063	1584	
331.08902	14011	1+
344.08123	2307	
344.95067	10270	1+
356.55165	2139	
358.04004	2844	
360.02425	969	
363.68983	1239	1+
369.05191	922	
371.71293	524	
375.04763	5516	1+
378.16495	1042	
380.15869	507	
381.89913	2252	
384.05214	1138	1+
391.58563	452	
397.84602	654	
405.39998	3451	1+
409.14740	3498	1+
413.64513	2168	1+
417.24673	769	
421.03929	3862	
422.48280	1254	
423.58679	3676	1+
426.70526	2224	
428.11064	2181	2+
429.53262	2508	2+
430.84590	1319	
431.70850	27365	2+
433.88434	789	
436.17813	3054	
438.89085	584	
439.65635	1216	1+
442.89831	677	
443.98149	3834	
444.88806	7833	1+
463.63254	547	
468.86588	622	
474.21762	826	1+
481.64419	712	
485.49053	689	
491.06744	2986	1+
497.90670	622	
505.83646	1474	
512.28165	924	
515.83144	984	
551.25700	9485	1+
596.23567	1434	
604.90267	574	
605.43571	1359	
651.41097	1339	
657.41384	1336	1+
664.38889	8115	1+
667.46844	807	
682.83438	709	
692.29749	777	
712.01990	764	
761.23601	1042	
780.32503	587	
782.09877	1284	
789.28849	1971	1+
END IONS

###FS:    #m/z: 820.9760 #charge-128
###MaxRes:#m/z:   0.0000 #charge-128
###MS: 707/
###MSMS: 709/
BEGIN IONS
TITLE= Cmpd 146, +MSn(820.9760), 12.2 min
PEPMASS=820.97601	19819

258.24992	686	1+
269.01927	469	
286.21395	689	
325.61183	477	
332.90052	1851	1+
334.63610	1114	
336.14389	7053	1+
412.87609	607	
431.09941	499	
442.86448	762	
447.92203	4383	1+
458.66568	634	
460.97411	639	
463.82171	1766	1+
465.93677	1229	1+
473.03221	349	
480.03349	554	
498.30782	1007	
503.24827	667	
524.83853	709	
587.03853	1577	
604.57086	1067	
606.38914	636	1+
611.08815	404	
620.23132	779	
621.50840	779	
626.94279	604	
627.95606	1814	1+
639.43301	624	
640.10947	6138	1+
642.39422	1709	
645.69970	2944	1+
647.96083	1519	
652.23453	597	
691.03924	667	
693.84286	264	
723.23993	449	
747.30629	529	
756.83366	704	
758.27712	2552	
783.30934	731	1+
785.01026	669	
795.24420	1429	
800.10702	459	
800.67635	3608	1+
804.57952	412	
1006.04718	487	
END IONS

###FS:    #m/z: 463.7122 #charge-128
###MaxRes:#m/z:   0.0000 #charge-128
###MS: 710/
###MSMS: 711/
BEGIN IONS
TITLE= Cmpd 147, +MSn(463.7122), 12.2 min
PEPMASS=463.71222	32527

184.63225	992	
198.79066	1307	
204.84568	817	
225.85915	2061	1+
233.90504	1186	1+
244.63671	877	
247.04567	1229	
250.03452	1805	
257.49792	1484	
262.05565	1111	
262.88105	2808	
264.90797	775	
266.90912	961	1+
299.49022	604	
303.03416	3492	
312.06017	2388	1+
315.10173	987	
316.88371	791	
317.91932	3332	1+
321.02233	1680	
325.83935	617	
327.23382	1131	
329.89715	6615	1+
331.95571	8177	1+
335.25310	1739	
343.94846	2794	1+
346.13861	2542	
346.93519	4387	1+
350.67806	685	2+
359.90383	547	
362.01786	947	
366.22924	1119	2+
369.08350	532	
372.10533	585	
373.04438	1014	1+
375.15616	1954	1+
384.83106	604	
391.52323	7293	1+
395.92565	1308	1+
399.57024	3958	2+
400.96436	3020	
403.88267	1875	1+
407.36471	1694	
409.04112	2986	
418.27705	742	2+
422.16354	3187	2+
424.94037	1986	1+
427.26714	1719	2+
430.45426	1193	
431.67428	14325	
436.12854	8209	1+
442.14785	1115	2+
443.35953	2047	1+
445.04227	7080	1+
447.16587	1932	
447.84368	3210	1+
450.90168	782	
453.03066	727	
461.03516	1419	
469.62695	1537	
491.13000	1001	
520.09579	609	
527.29907	689	
548.90640	1187	
551.42410	8777	
553.28776	687	
574.04383	560	
581.23850	1892	
588.09673	565	
635.30968	1529	
664.70919	2089	
665.43984	3002	1+
711.29698	648	
727.03631	593	
753.43597	906	
766.10639	954	
789.27961	1541	1+
839.85121	1037	
END IONS

###FS:    #m/z: 837.1518 #charge-128
###MaxRes:#m/z:   0.0000 #charge-128
###MS: 710/
###MSMS: 712/
BEGIN IONS
TITLE= Cmpd 148, +MSn(837.1517), 12.3 min
PEPMASS=837.15175	5502

238.83320	844	
268.83462	1669	1+
335.57788	1564	2+
336.88715	2569	
402.83822	739	
409.43186	629	
431.23212	324	
442.65619	692	
444.23162	744	
445.63256	1279	
448.64961	809	
460.23931	347	
465.90124	514	
466.34745	602	
622.52173	804	
626.03993	1782	
629.14235	479	
639.28448	1936	1+
641.05232	6244	
645.67671	472	
646.22568	409	
660.62076	259	
667.28676	372	
673.70026	1109	
681.15575	609	
692.89766	259	
740.23072	579	
746.19426	806	1+
757.06087	1736	1+
774.50608	664	
794.74006	3263	1+
810.71521	644	
812.75763	279	
817.72830	3464	1+
820.37262	626	1+
823.88925	1037	
907.87015	517	
END IONS

###FS:    #m/z: 531.0161 #charge-128
###MaxRes:#m/z:   0.0000 #charge-128
###MS: 713/
###MSMS: 714/
BEGIN IONS
TITLE= Cmpd 149, +MSn(531.0162), 12.3 min
PEPMASS=531.01615	6626

166.83621	294	
219.74145	1044	
225.84657	2651	1+
253.02994	301	
266.89219	474	
270.86703	1476	1+
298.83500	517	
303.11593	513	
311.03808	404	
328.09509	1212	
331.04674	2274	
332.88899	284	
354.09517	1733	1+
356.04814	880	
370.90331	529	1+
375.14819	492	
377.04297	4215	1+
384.46223	712	
385.08683	4952	
387.10830	2810	
388.88107	422	
395.83143	612	
397.97097	1364	1+
401.85865	519	
413.01540	1527	1+
416.73761	2166	
426.03169	308	
429.23497	354	
431.05037	1386	2+
433.52968	493	
438.70912	1599	
447.69182	273	
463.83538	1089	
478.23575	1177	
481.70066	1902	
485.13132	1366	
488.28575	808	2+
490.09467	931	
491.82954	2853	2+
492.93859	1373	
495.27555	3178	2+
498.07336	1136	2+
500.65336	1265	
501.05203	523	
503.84191	3389	
506.83681	1131	
508.84070	1943	1+
510.70027	1582	
512.27246	1905	
513.16644	3381	
514.15047	5063	1+
518.42400	1718	
520.06016	2235	1+
535.72289	569	
544.24276	1197	
552.81348	620	
673.33659	392	
687.10760	484	
727.74043	264	
748.43127	1197	
754.08416	387	
760.31438	887	
END IONS

###FS:    #m/z: 981.0970 #charge-128
###MaxRes:#m/z:   0.0000 #charge-128
###MS: 713/
###MSMS: 715/
BEGIN IONS
TITLE= Cmpd 150, +MSn(981.0970), 12.3 min
PEPMASS=981.09702	18878

524.52024	814	
619.28934	284	
805.03710	404	
833.23765	1107	
890.23814	762	
950.99331	1449	1+
960.46658	1764	1+
END IONS

###FS:    #m/z: 837.7056 #charge-128
###MaxRes:#m/z:   0.0000 #charge-128
###MS: 716/
###MSMS: 717/
BEGIN IONS
TITLE= Cmpd 151, +MSn(837.7056), 12.3 min
PEPMASS=837.70562	19467

285.90522	1132	1+
299.86903	2247	
305.64486	349	
323.90450	585	1+
334.21603	479	
335.03466	989	
336.82261	2639	
344.25289	1147	
349.83404	407	
359.04221	260	
388.43996	949	
415.04384	726	
430.92333	989	
443.04629	286	
447.34711	395	
448.43596	458	
460.01739	252	
461.90000	1064	
464.37370	1123	
467.06737	2087	
476.64374	746	
490.16401	221	1+
597.48882	797	
624.23524	544	
627.03402	630	
627.78505	1809	1+
638.48481	329	
639.78012	1558	
641.10325	4849	
645.48746	3700	2+
655.27877	696	
663.03952	492	
679.92814	749	
697.85884	627	1+
706.06858	716	
742.43593	274	
749.69918	361	
758.43318	1299	
761.02310	1865	
776.28174	529	
798.62575	2576	1+
803.15705	3320	1+
811.85262	966	
818.60113	4872	1+
827.34064	635	
1469.43170	292	
END IONS

###FS:    #m/z: 887.1576 #charge-128
###MaxRes:#m/z:   0.0000 #charge-128
###MS: 716/
###MSMS: 718/
BEGIN IONS
TITLE= Cmpd 152, +MSn(887.1576), 12.3 min
PEPMASS=887.15759	16372

642.63329	1477	
744.70126	689	
753.90492	799	
766.69253	884	
776.28088	544	
814.88161	1124	
838.25205	1312	
846.04447	649	
851.50189	667	
858.90946	567	
867.31694	1056	1+
869.29166	1124	
872.27508	1679	
876.90691	1444	
END IONS

###FS:    #m/z: 833.9089 #charge-128
###MaxRes:#m/z:   0.0000 #charge-128
###MS: 719/
###MSMS: 720/
BEGIN IONS
TITLE= Cmpd 153, +MSn(833.9089), 12.4 min
PEPMASS=833.90894	17706

612.04655	871	1+
658.87498	967	
704.74068	479	
730.04537	334	
740.30167	794	
749.84468	1157	
752.50983	922	
778.50848	1245	
785.04932	1114	
786.66414	2330	
794.73764	1682	
798.91674	279	
802.33124	2325	
804.90112	2722	
808.16203	4348	
813.34530	1458	1+
815.48443	317	
816.57379	2486	
821.66827	1682	
END IONS

###FS:    #m/z: 838.1195 #charge-128
###MaxRes:#m/z:   0.0000 #charge-128
###MS: 719/
###MSMS: 721/
BEGIN IONS
TITLE= Cmpd 154, +MSn(838.1195), 12.4 min
PEPMASS=838.11951	20687

241.43533	874	
252.87876	349	
258.52977	497	
268.76145	1887	
303.84681	624	
310.85811	452	
319.23180	887	
331.81571	667	
334.89612	3133	1+
336.93173	2328	1+
346.49748	1261	2+
365.03272	1034	
412.12609	2008	1+
430.50980	1569	
431.97566	397	
442.14832	617	
447.50830	364	
448.32071	1651	1+
465.21324	1089	2+
466.84442	6633	1+
467.97610	1303	2+
490.94612	809	
496.91768	702	
499.02840	1117	
506.64436	1122	
508.40800	714	1+
585.35082	1969	
603.56344	737	
604.88189	322	
622.57086	1554	
628.08051	1746	2+
629.89812	254	
631.90437	1482	
636.34506	1616	1+
638.62063	1466	1+
640.89879	4279	
641.34224	5999	
644.55513	484	
645.79703	1659	
652.92855	547	
656.44570	1362	
671.04041	822	
690.08372	536	1+
695.43353	722	
704.89925	394	
707.86941	642	
758.44603	1967	
762.63826	907	
793.98978	1114	
800.72555	1658	1+
814.70513	857	
817.58066	467	
818.32339	3023	1+
819.88506	1724	
821.30479	969	
852.05977	1672	
943.44319	2094	
1003.65293	922	
1114.64064	1187	
1154.88848	687	
END IONS

###FS:    #m/z: 482.7260 #charge-128
###MaxRes:#m/z:   0.0000 #charge-128
###MS: 722/
###MSMS: 723/
BEGIN IONS
TITLE= Cmpd 155, +MSn(482.7260), 12.4 min
PEPMASS=482.72596	6616

162.84379	1022	
169.84979	757	
216.83812	574	
238.06494	562	
260.23713	520	
268.73663	506	1+
279.13057	1353	1+
282.83378	2607	1+
287.85644	724	
291.89555	582	
318.03455	407	
321.86375	1472	1+
332.03670	1049	1+
337.01726	3360	
340.03452	437	
342.03311	899	
348.03517	1489	
351.84123	3467	1+
355.83577	679	
364.70648	2602	1+
369.83324	905	
376.10620	641	
378.92885	1244	
388.51063	588	
390.23682	1804	
393.00873	1608	1+
396.68986	390	
408.78191	2414	
413.10336	1699	
415.43600	1672	
418.26043	977	
420.27517	1579	2+
426.50342	791	
432.69283	687	
436.47562	418	
439.69051	877	
444.44983	2544	
447.08191	465	1+
449.90122	1279	
451.70163	639	
453.08509	479	
456.14019	1322	
456.56862	3062	2+
459.83193	400	
461.63454	1767	1+
463.30909	469	
464.00207	9473	1+
469.11485	1286	
472.04813	2754	
479.03054	405	
480.16960	1456	
483.44098	507	
484.89831	452	
490.72689	394	
512.47716	539	
550.29774	444	
567.04704	601	
614.23223	423	
634.71655	419	
663.43215	402	
748.30192	744	
805.64815	996	
866.38772	535	
END IONS

###FS:    #m/z: 820.8855 #charge-128
###MaxRes:#m/z:   0.0000 #charge-128
###MS: 722/
###MSMS: 724/
BEGIN IONS
TITLE= Cmpd 156, +MSn(820.8854), 12.4 min
PEPMASS=820.88546	60850

240.67092	922	
266.58316	1891	2+
268.16685	2901	
268.77906	9621	
270.82420	782	
280.92429	1136	
287.83832	744	
321.99495	772	
325.01240	1146	
333.88600	729	
334.77099	4449	2+
336.90861	21730	
342.83356	647	
346.87824	1162	
353.03085	632	
383.04815	1104	
388.44239	977	
413.00050	2943	
424.87342	732	
426.83476	760	
429.10415	977	
431.24483	940	
440.49305	1317	2+
442.33202	3681	2+
445.76956	3534	1+
446.76235	3357	2+
448.24614	12724	2+
460.12104	2061	
462.45194	1252	
463.78182	710	
464.41811	5901	2+
465.92308	8550	
466.77411	12519	1+
471.23301	627	
476.53130	1122	
478.72586	2039	
490.96190	1128	1+
497.79383	2456	2+
506.82877	1813	
522.11989	2473	1+
545.04267	879	
584.83075	724	
585.61651	1411	1+
587.15383	1929	
591.37006	2230	1+
603.69043	1217	
605.07279	1455	
610.72178	1429	1+
620.45613	1182	1+
622.32257	2094	
622.74645	2403	
627.10604	3968	
628.95849	2139	
638.33490	6781	1+
640.16228	43977	1+
643.80130	2486	1+
645.55830	5847	1+
647.11150	4584	1+
665.83685	1494	
730.38221	717	
748.30788	1127	
752.44163	3477	
764.38635	2723	1+
766.69561	1389	
771.26880	710	
774.63252	1280	
784.86399	902	
793.04418	3037	
800.01069	3975	2+
801.78219	1284	
802.04876	6364	1+
839.23826	734	
992.65055	799	
1434.04034	1356	
END IONS

###FS:    #m/z: 527.3053 #charge-128
###MaxRes:#m/z:   0.0000 #charge-128
###MS: 725/
###MSMS: 726/
BEGIN IONS
TITLE= Cmpd 157, +MSn(527.3053), 12.5 min
PEPMASS=527.30529	21592

220.69607	574	
238.71435	737	
247.89444	569	
254.90876	1742	
268.83655	584	
288.03070	397	
295.92858	1163	1+
339.15912	983	1+
361.45664	392	
367.03389	1197	
372.21973	1126	1+
375.63215	542	
379.81090	399	
380.86775	4984	2+
384.08306	287	
386.49859	7776	2+
391.43523	1144	
393.25165	897	
394.91901	959	1+
397.01251	2817	
407.92027	724	
408.75338	1657	
428.15091	1497	
430.44893	767	
434.93419	1254	
438.10190	1304	2+
444.48314	404	
446.69500	897	
452.54377	2414	
455.09227	447	
457.43398	342	
461.06927	2399	
464.74514	1933	1+
465.93956	883	2+
471.45217	902	
479.44171	1502	
481.02707	2069	1+
487.24790	1277	
488.68098	5139	1+
491.39139	863	2+
493.09951	597	
494.52347	1014	
495.88472	479	
497.82998	799	
500.40194	1137	
503.72403	1582	
506.06288	1059	1+
508.21231	5148	1+
510.64331	3444	
511.90798	1672	
512.83914	9976	1+
516.65464	752	
517.23603	2714	
562.31699	1494	
565.52093	781	1+
648.11192	742	
657.64298	2427	
661.44375	1159	
681.12129	732	
694.43628	749	
715.32040	782	
732.44087	292	
744.25376	1659	
762.51802	1202	
778.04039	1114	
829.96491	282	
END IONS

###FS:    #m/z: 820.1818 #charge-128
###MaxRes:#m/z:   0.0000 #charge-128
###MS: 725/
###MSMS: 727/
BEGIN IONS
TITLE= Cmpd 158, +MSn(820.1818), 12.5 min
PEPMASS=820.18178	42461

240.66190	1218	
250.76699	3077	
258.59895	2456	
268.71603	7270	
279.44938	1089	
285.97455	1512	1+
316.91367	759	
324.91003	3502	
332.10145	767	
334.71021	2766	
336.83778	24124	
347.07546	609	
374.24782	718	
378.89971	598	
406.13478	744	
413.01220	1007	
425.04080	962	
428.21316	1394	
429.59931	2363	1+
431.06502	5105	1+
439.77621	1801	1+
441.81264	3258	1+
443.03170	1076	1+
447.21278	8515	1+
448.10117	10971	1+
460.01281	1117	
460.87176	2034	1+
462.98169	1201	
464.38585	1597	
464.62977	4084	1+
466.51592	13720	1+
471.66738	1281	1+
477.26271	1704	1+
480.08204	1268	
484.33923	944	
489.87785	2089	
490.16226	3055	1+
495.86421	655	1+
497.71060	1606	1+
499.25783	854	
506.78581	848	1+
508.83277	837	
522.88682	1079	
526.85360	929	
572.59922	769	
575.08225	969	
586.93392	1860	
600.22512	1149	
602.62627	862	
604.97166	1182	
610.79273	615	
619.87140	1234	1+
621.23477	666	
622.25380	5342	1+
626.31450	1613	
627.04824	5920	1+
628.86627	8607	
637.92275	7281	1+
639.87972	11716	
640.98550	39529	1+
644.39246	2626	1+
646.48105	5436	
670.85866	587	
673.29072	709	
742.62155	1224	
748.94965	752	
762.87167	619	
764.31558	2093	1+
766.81008	1919	
767.27988	830	
775.36964	1699	1+
779.43565	592	
786.52011	669	
798.95582	1102	1+
800.97397	2983	
801.82574	5853	1+
806.93731	1242	
END IONS

###FS:    #m/z: 470.6354 #charge-128
###MaxRes:#m/z:   0.0000 #charge-128
###MS: 728/
###MSMS: 729/
BEGIN IONS
TITLE= Cmpd 159, +MSn(470.6354), 12.5 min
PEPMASS=470.63540	29872

196.83510	2137	
226.81055	1732	
230.04841	1404	
232.82717	1796	1+
239.83175	642	
258.28651	717	
283.00808	1892	
286.89193	406	1+
298.83991	782	
307.23659	937	
310.69542	602	
311.95405	786	1+
314.34870	1232	
318.69561	574	
322.94917	1164	1+
324.98181	2471	1+
326.83695	1792	
336.81557	854	
341.03412	2851	1+
343.93254	1497	
346.17332	1137	
348.84965	896	1+
352.84113	2465	1+
361.03053	832	
364.15126	1149	
364.44652	1184	
372.90052	1569	
374.43429	1162	
388.23425	621	1+
390.67315	1414	
392.03255	627	
407.03951	2387	
420.82931	1612	
422.23993	1887	
424.67458	904	
426.90000	1499	
428.43064	1209	
430.33002	784	
436.07295	2656	2+
438.24061	2427	
444.41436	2201	1+
449.11119	3766	2+
450.85988	2268	1+
453.45572	6303	2+
459.16719	4902	
460.67077	609	
480.10081	1644	
487.25621	1292	
488.87337	878	2+
490.63577	1174	
542.43271	697	
560.23191	654	
567.23699	647	
573.85171	602	
609.68828	687	
611.94235	889	
632.62205	939	
641.85334	5139	
650.63784	769	
666.44105	1602	
710.23884	1044	
726.49058	1175	1+
729.66735	632	
739.61333	622	
755.63720	959	
918.52113	602	
END IONS

###FS:    #m/z: 549.8349 #charge-128
###MaxRes:#m/z:   0.0000 #charge-128
###MS: 728/
###MSMS: 730/
BEGIN IONS
TITLE= Cmpd 160, +MSn(549.8349), 12.5 min
PEPMASS=549.83487	45419

169.03189	584	
174.84588	1716	
243.64119	504	
255.83845	4372	1+
273.98554	43634	1+
286.90217	1324	
297.83425	504	
321.04629	2711	1+
337.95583	1004	1+
348.16882	714	1+
353.84474	677	
359.29113	717	
366.07258	2421	
372.59084	1646	
383.92821	1352	
386.23333	852	
388.63132	740	
389.30428	1537	2+
403.01008	3926	1+
408.03356	1001	
415.10039	1041	
416.11312	6350	1+
426.71423	10230	2+
430.81611	2496	1+
433.10775	1258	
435.71846	3300	2+
441.74034	621	
449.16615	1816	
457.09222	717	
458.91545	639	
460.95800	1635	1+
463.97494	1310	1+
467.34314	1289	
475.71740	1316	
491.94479	2421	1+
501.32360	6335	1+
503.22372	4471	1+
508.50619	1554	1+
510.67530	4881	
522.03843	1263	
523.13213	5118	1+
526.13874	1678	
528.14782	4817	1+
531.74345	12186	1+
534.63019	547	
537.28382	2372	
538.78452	2811	1+
541.29600	4129	
547.65396	1598	1+
562.23581	929	
565.29397	430	
577.16301	1531	1+
579.21075	7500	1+
595.13441	1183	1+
596.48891	5346	1+
608.03905	888	
632.42356	2680	
634.28271	560	
651.36766	565	
682.43828	724	
699.03800	1549	
710.44065	563	
712.07607	1401	
728.50749	700	
733.34152	10949	1+
736.23858	1136	
744.23774	1816	
746.18071	1677	
747.55707	494	
770.83938	1895	
772.16667	2135	
779.10193	1032	
789.37590	6429	1+
807.43890	7345	
808.35814	15475	1+
817.43228	452	
825.41985	33699	1+
846.08044	427	
870.42965	1321	1+
906.47081	565	
924.32316	484	
END IONS

###FS:    #m/z: 549.7715 #charge-128
###MaxRes:#m/z:   0.0000 #charge-128
###MS: 731/
###MSMS: 732/
BEGIN IONS
TITLE= Cmpd 161, +MSn(549.7715), 12.6 min
PEPMASS=549.77147	72215

156.89068	861	1+
174.79089	5267	1+
210.69708	1028	
230.90388	1165	1+
256.00638	3066	1+
261.83286	1038	
268.03711	2095	
274.00578	74420	1+
287.01680	1219	
321.63482	962	
337.03685	882	
348.38512	919	
349.84008	1584	
353.03541	1002	
365.65886	1667	2+
367.11412	3410	1+
378.67371	1498	1+
389.25178	2374	
402.93072	1154	
404.12772	2011	1+
418.89805	1816	1+
424.86222	2082	
426.57090	9712	1+
431.19888	1039	
432.08361	2267	
435.67904	14014	
437.27291	757	
442.84540	779	
461.03211	759	
465.47694	1132	
468.10582	784	
471.20547	1727	
475.07750	1639	
476.83817	802	
487.46475	1529	
490.39540	1815	2+
493.75866	3281	
504.15026	1006	
510.33542	1519	
510.68843	1535	
512.50901	2435	
518.10906	1276	
522.45189	2706	
523.22900	5308	1+
528.03795	2147	1+
530.17916	2582	
530.50083	3721	
531.99180	10773	1+
536.83838	1247	
541.06349	982	
552.42841	2416	
555.07306	1122	
577.98138	1190	
579.26437	10221	1+
596.39667	1948	
597.23988	10452	1+
604.41237	1549	
632.36848	2393	
641.18064	765	
659.29830	1039	
663.48442	797	
709.91511	1469	
712.27383	2059	1+
733.31358	7709	
734.55949	2393	1+
737.49123	2083	
771.41459	3690	1+
783.27109	754	
789.34238	4361	1+
807.38018	23799	1+
825.33589	39855	1+
828.34131	1231	1+
870.28309	3921	1+
938.24092	1378	
965.44744	989	
END IONS

###FS:    #m/z: 843.2776 #charge-128
###MaxRes:#m/z:   0.0000 #charge-128
###MS: 731/
###MSMS: 733/
BEGIN IONS
TITLE= Cmpd 162, +MSn(843.2776), 12.6 min
PEPMASS=843.27760	65057

313.04139	1314	
324.63951	264	
326.89095	275	
365.02285	3251	1+
375.02254	4103	1+
389.03626	7179	1+
392.98962	4809	1+
429.10914	591	
448.04200	1248	1+
466.73266	396	
481.08284	269	
489.03998	4514	1+
507.09344	514	
509.04688	2174	
521.21119	786	
527.20834	5274	1+
532.10081	573	
537.08835	337	
539.14855	5169	1+
548.83548	1279	
551.17151	1378	1+
555.09056	3836	1+
564.23271	1165	
567.14214	17370	1+
569.21671	30133	1+
581.10629	867	
609.22400	7173	1+
623.30073	635	
630.03798	849	
641.22062	691	
643.02044	656	
651.24526	2693	
653.11092	828	
664.61838	1549	
667.21993	647	
669.20554	62817	1+
677.89626	434	
683.25025	1620	1+
701.25561	2498	1+
711.03619	790	
723.18104	2986	1+
725.12667	1216	
726.10120	1097	
729.33687	993	
743.24808	42189	1+
753.04199	602	
754.55772	567	
761.50503	367	
782.59873	1092	
783.20629	15269	1+
809.83660	659	
821.30888	1989	
821.81789	1915	
823.64115	3327	
825.16097	4473	1+
827.63856	1677	
923.43137	447	
1023.29894	1269	
END IONS

###FS:    #m/z: 430.0778 #charge-128
###MaxRes:#m/z:   0.0000 #charge-128
###MS: 734/
###MSMS: 735/
BEGIN IONS
TITLE= Cmpd 163, +MSn(430.0778), 12.6 min
PEPMASS=430.07780	43284

133.87318	1874	
156.69812	657	
180.83723	1732	
186.83325	657	
188.92009	967	
190.74862	949	
200.24637	1082	
208.74552	756	1+
210.90548	1412	
215.83755	1749	
226.88025	772	
240.84995	2075	1+
244.05793	1556	1+
260.83291	959	
271.95804	1174	1+
273.83268	749	
281.93490	2711	1+
286.98369	441	1+
291.74931	704	
293.04884	1929	
294.93555	2927	1+
299.02939	2061	1+
301.84295	1047	
305.28102	982	
306.89711	779	
310.93373	1508	1+
314.54422	1561	2+
316.03310	3396	1+
319.09253	2266	1+
327.14026	554	1+
329.02835	3249	1+
331.16184	929	
331.94849	1071	1+
340.54590	809	
342.03775	1066	1+
344.42128	937	
346.68976	3024	
351.43322	1812	
360.63989	697	
364.72802	1207	
367.22057	3929	
370.49563	932	
371.87597	1387	
373.90270	2871	1+
374.85626	1341	2+
377.63982	3609	
379.10521	2097	
380.08527	18569	
382.88521	2533	1+
387.81416	947	
391.43279	2923	2+
393.68125	2849	
395.06302	3313	1+
397.48706	2666	1+
398.59504	1244	2+
402.89011	1686	2+
404.54095	1437	
408.23483	1227	
409.11650	2884	1+
411.01159	10616	1+
413.05464	10636	1+
417.88639	1049	
418.65496	2817	
420.10342	1027	
420.74162	3139	1+
421.66369	2934	2+
423.66962	2089	
426.67113	889	
436.04341	4996	1+
438.43235	1004	
442.70787	629	
484.19503	6341	1+
524.45495	964	1+
552.38849	1064	
560.04367	564	
570.34346	4621	1+
583.09044	667	
592.23224	1419	
618.84090	699	
646.18516	1001	1+
654.50912	1137	
664.94108	747	
671.39705	7521	1+
728.34261	2209	
751.08005	1624	
END IONS

###FS:    #m/z: 640.3262 #charge-128
###MaxRes:#m/z:   0.0000 #charge-128
###MS: 734/
###MSMS: 736/
BEGIN IONS
TITLE= Cmpd 164, +MSn(640.3262), 12.6 min
PEPMASS=640.32625	8053

216.63540	967	
240.69787	762	
254.89819	654	
268.85063	607	
270.48582	1704	
300.83408	624	
316.85461	1079	
331.26944	417	
332.01374	1089	
334.24581	2366	1+
335.13516	4728	2+
336.47793	20346	2+
337.83405	1627	
346.93317	1507	
351.89275	617	
373.83404	737	
382.92521	519	
422.02537	1046	1+
426.97864	962	
429.48236	972	
442.89962	2479	1+
448.33468	1727	
449.87740	1684	
455.03409	984	
459.29729	1607	
460.65554	2338	2+
464.69456	1869	1+
466.90132	1309	
491.12105	4031	2+
494.81641	1112	
501.69613	2134	
506.27438	562	
509.04051	394	
515.08526	524	
542.47853	844	
542.91512	717	
549.95688	8879	1+
557.64535	1104	
559.50704	1704	
567.28734	677	
571.90683	1944	
578.24843	614	
583.08560	627	
587.95779	856	1+
595.48852	1652	
595.90446	1067	
597.63153	887	
605.52070	729	
620.09752	597	
620.98483	1662	
621.33638	2968	1+
623.26542	4448	1+
627.92786	1324	
643.65737	1052	
670.09821	719	
679.83466	432	
738.87278	1527	
756.88837	704	
813.43849	984	
815.31247	1412	
872.03955	887	
1079.43736	1052	
END IONS

###FS:    #m/z: 484.7095 #charge-128
###MaxRes:#m/z:   0.0000 #charge-128
###MS: 737/
###MSMS: 738/
BEGIN IONS
TITLE= Cmpd 165, +MSn(484.7095), 12.6 min
PEPMASS=484.70950	31755

162.83300	1449	
174.64704	899	
198.81744	1032	
210.69698	984	
216.92940	1509	
226.76448	2269	
253.09015	497	
253.84331	1839	
259.92715	2269	
274.04392	1869	
283.89369	1167	
287.28089	682	
294.04610	771	2+
297.08185	2583	2+
303.03374	1264	
309.14021	462	
323.45661	1604	
326.83374	697	
332.63558	419	
335.83349	552	
337.16161	1426	1+
340.08787	2399	
346.44426	597	
347.90244	402	
351.03640	447	
352.91534	1297	
356.18227	1647	
363.96012	1868	1+
366.74715	7485	1+
369.77884	1338	1+
370.87261	866	2+
376.08198	1299	
380.05343	3061	1+
387.56945	527	
402.95169	821	1+
406.03468	592	
429.87597	2959	2+
433.04504	912	
438.80234	1604	
443.88789	841	1+
445.68084	822	
447.20166	2329	
452.50275	829	
456.43296	1299	
458.14543	4906	2+
460.13046	1206	1+
463.27023	1459	
464.88517	7484	1+
469.42432	897	
474.63651	537	
475.66388	2159	
483.28635	767	
489.83194	709	
498.03718	3022	
503.21002	1159	1+
521.03333	417	
562.44961	809	
618.18295	397	
624.43768	2269	
659.43536	439	
677.66347	1519	
679.10838	544	
693.94696	2289	1+
708.23401	469	
748.44869	1274	
775.43308	439	
END IONS

###FS:    #m/z: 493.2850 #charge-128
###MaxRes:#m/z:   0.0000 #charge-128
###MS: 737/
###MSMS: 739/
BEGIN IONS
TITLE= Cmpd 166, +MSn(493.2849), 12.7 min
PEPMASS=493.28495	28400

141.57657	829	
152.70681	947	
161.83454	549	
172.69828	584	
174.89382	704	
184.87766	792	
189.83488	1162	
197.65000	777	
252.34054	941	2+
252.81461	921	1+
256.77205	233	2+
274.06121	5371	1+
287.82964	752	
292.04301	1147	
302.03236	802	
333.69190	552	
339.47577	534	
341.83915	859	1+
343.82282	687	
345.95359	4498	1+
348.98729	1464	
351.50973	592	
355.91472	799	
360.98342	1624	
371.94362	1164	
374.91314	2351	1+
377.21777	1117	
384.03436	3794	1+
388.83340	1214	
391.69059	924	
395.27069	1576	1+
399.27498	769	
400.22229	1216	1+
404.03532	1437	
413.88538	767	
417.50520	1042	
419.06652	1419	1+
425.23567	1337	
426.92714	3876	1+
441.03247	577	
444.06652	2297	
445.84246	2022	
448.69789	1119	
454.19024	1169	
457.85390	569	
463.18831	1451	1+
466.04327	1364	
473.92295	4261	1+
474.75656	2483	2+
476.09268	5269	
479.43309	1369	
481.85783	4349	1+
483.70171	2707	
511.17110	2336	1+
517.18874	754	
537.43797	1002	
584.43341	1054	
586.03346	699	
592.10064	724	
600.11381	544	
606.43839	1444	
626.64787	827	
632.23579	1289	
661.73990	952	
676.25378	3098	1+
694.24047	2826	1+
696.29150	1542	
712.29064	6339	1+
733.32846	1069	
833.71925	1022	
END IONS

###FS:    #m/z: 431.1866 #charge-128
###MaxRes:#m/z:   0.0000 #charge-128
###MS: 740/
###MSMS: 741/
BEGIN IONS
TITLE= Cmpd 167, +MSn(431.1866), 12.7 min
PEPMASS=431.18663	110772

133.91305	4348	
141.02431	1791	
145.10014	850	
158.81628	5385	
175.83563	819	
190.76666	6072	1+
210.33272	1078	2+
224.83191	952	
228.03226	1120	1+
231.04657	1280	
239.76151	789	
240.74881	1050	1+
254.03494	982	
255.83061	1502	1+
257.82749	1729	1+
264.57532	888	
268.91112	3592	1+
283.71722	826	
284.91088	1207	1+
286.98675	2784	1+
290.72495	1024	
292.03115	7182	1+
299.78609	2561	1+
301.91196	4036	1+
312.18990	967	1+
313.96092	1112	
315.01358	2326	1+
317.95072	1673	
322.04214	2173	1+
323.42262	882	
324.74391	3226	1+
327.08513	1133	1+
330.43676	887	
331.83982	1097	
333.12498	3802	2+
341.94278	1390	
342.98041	8629	1+
345.28278	1616	
346.54043	11939	2+
355.68809	7116	1+
360.96820	4211	
364.61022	5723	
367.09586	1144	1+
369.63441	766	
372.83399	784	
377.64016	1268	
379.13302	4699	
379.99765	40823	
385.22410	1192	
389.23353	859	
391.29112	6759	1+
395.10925	2491	2+
396.44624	3776	1+
399.52135	1830	
401.87739	1404	1+
404.11996	6316	
406.04248	2401	
407.64494	2443	2+
409.74594	2384	
411.03410	1590	
412.09086	3250	
413.12106	33579	
414.81095	3939	2+
417.62341	824	2+
420.33404	1234	
421.04987	2569	
435.90374	1468	
437.43165	724	
439.09672	1144	
478.12213	952	
483.29287	25341	1+
515.39582	1454	
524.31830	2018	1+
535.23461	1804	
552.27543	1128	1+
570.39792	22774	1+
582.29837	932	
592.29772	3232	1+
618.48594	1939	
635.10988	1591	
643.34040	735	
653.36978	802	1+
655.23757	1058	
671.48886	18621	1+
690.45551	1490	
728.41598	6374	1+
768.50293	1107	
END IONS

###FS:    #m/z: 640.3407 #charge-128
###MaxRes:#m/z:   0.0000 #charge-128
###MS: 740/
###MSMS: 742/
BEGIN IONS
TITLE= Cmpd 168, +MSn(640.3407), 12.7 min
PEPMASS=640.34069	23934

175.63349	546	
258.63576	1414	
268.81270	2027	
286.88345	1449	
292.91002	549	
298.44615	554	
300.83287	560	
307.02783	666	
316.04376	769	
326.77029	986	
328.81621	923	
334.16115	2052	1+
336.81419	7669	
340.83659	1932	
365.84540	847	
399.64332	879	
413.43548	1156	
425.03118	828	
428.43223	582	
431.06534	947	
439.70172	899	
443.00896	3185	
448.55605	799	
460.88571	546	
464.64797	1142	
465.64230	2571	
467.09805	2121	2+
468.79944	710	
471.10466	933	2+
489.23606	985	1+
508.77771	614	
509.21182	1229	1+
538.84637	1157	1+
544.03825	1867	
549.64814	1437	
551.45641	838	
568.64365	1013	
574.03353	889	
582.09369	1009	
584.24250	3290	
587.11976	1594	
588.44195	729	
603.73762	909	
604.93062	1344	1+
609.10180	702	
610.82669	1454	
614.75779	1701	
620.48783	1792	
621.00549	938	
622.54364	5389	1+
623.80074	2793	
627.24053	4774	
690.44565	2232	
789.24136	1962	
820.23643	687	
872.06904	537	
910.43617	732	
973.18563	633	
END IONS

###FS:    #m/z: 430.2352 #charge-128
###MaxRes:#m/z:   0.0000 #charge-128
###MS: 743/
###MSMS: 744/
BEGIN IONS
TITLE= Cmpd 169, +MSn(430.2352), 12.7 min
PEPMASS=430.23517	22651

133.83153	1946	1+
158.82048	2200	1+
172.92610	2541	
175.22088	902	
188.74772	1239	1+
190.76558	4639	1+
196.94058	1394	1+
211.83509	2468	1+
227.12894	1041	2+
232.67253	2385	2+
242.88325	1124	1+
244.81746	3470	1+
248.69415	929	
253.10763	1069	
256.88079	1451	1+
259.90192	1510	
268.23415	1264	
268.99799	2777	1+
283.88849	2334	1+
286.02208	1835	
291.98694	10257	1+
295.83417	1475	
298.87602	6959	1+
301.94347	1810	
303.86403	779	
312.96288	3574	1+
316.92608	1518	
319.09501	1064	
320.84305	982	
324.43293	1699	
329.95256	1514	1+
332.98289	4000	
337.44861	2577	2+
339.69088	911	1+
341.66817	3187	
343.04765	12088	1+
345.43093	945	
346.55361	11172	1+
349.43176	2875	1+
355.54821	8599	2+
361.02968	6556	1+
363.43860	2927	
365.03502	1317	
366.16811	7551	1+
377.42578	797	
379.10275	7677	
379.95112	34492	
381.42939	1474	
384.27088	1314	
385.02144	1103	1+
387.03706	1880	
388.30755	2388	
391.19785	2938	
392.96779	1167	
394.17501	2977	
395.04210	3930	1+
397.59084	2287	
399.67501	2258	2+
401.50437	2815	2+
402.03192	2381	1+
404.01109	12202	1+
409.23408	8627	1+
412.01049	2997	
413.09841	28589	
415.99943	890	1+
420.44565	3186	1+
423.16790	769	
426.83287	751	
435.43756	1304	
437.63102	1715	
439.20571	1524	1+
446.23663	1264	
455.34900	964	
465.31213	823	
475.65226	1482	
478.14892	1385	
483.28114	23456	1+
500.34171	2702	1+
507.50371	1701	
515.34702	1013	
524.38821	2638	1+
531.23801	937	
552.27913	856	1+
556.72516	817	
570.26906	19148	1+
591.60403	1494	1+
625.43561	2064	
653.55110	1877	
654.86602	1224	
671.45555	23453	1+
724.46167	1104	
727.46961	7987	1+
730.30991	779	
END IONS

###FS:    #m/z: 517.9600 #charge-128
###MaxRes:#m/z:   0.0000 #charge-128
###MS: 743/
###MSMS: 745/
BEGIN IONS
TITLE= Cmpd 170, +MSn(517.9600), 12.7 min
PEPMASS=517.96004	15085

158.64005	629	
174.75410	727	1+
220.64870	1217	
229.84455	1041	
235.63523	1144	
240.74289	728	
257.84812	4101	1+
261.90092	2908	
270.71935	592	
282.83333	682	
289.83559	1615	
291.83816	924	1+
310.96449	3063	1+
315.93181	3690	1+
320.24543	584	
334.94745	1081	1+
345.85821	1007	1+
347.87550	614	
352.99918	1219	
356.88544	1509	1+
359.88499	802	
371.10259	3796	1+
372.95055	5859	
380.04610	7245	
384.04463	1436	
385.78173	3608	1+
398.87517	600	
401.03389	1530	2+
405.02020	4368	1+
408.77582	2291	1+
413.88055	2429	
418.50756	1642	
422.09506	1294	
426.45384	2003	
430.00385	5994	2+
432.23006	4063	
437.53156	1334	
440.07052	2177	1+
444.04644	2495	
456.58965	2253	
459.47831	2363	2+
461.85807	3019	2+
464.04273	854	
468.23871	2125	
469.63608	1894	
472.29552	618	1+
474.12630	1160	
477.69557	3306	
480.29306	860	
484.16378	1023	1+
488.09422	834	
494.55949	894	1+
497.19806	5973	1+
500.14201	2161	
500.69107	4548	
508.09222	1028	
509.72483	837	
510.22736	1764	
520.43741	1007	
544.27687	532	1+
579.35389	4619	
581.17776	919	
587.03335	2121	1+
638.24228	611	
644.22527	1079	2+
648.49527	699	
671.24225	1349	
677.07569	839	
691.23618	911	
708.15655	1006	
757.34812	1956	1+
818.31277	1272	
820.63543	617	
836.27871	998	1+
861.43691	539	
897.95570	1237	
END IONS

###FS:    #m/z: 518.2691 #charge-128
###MaxRes:#m/z:   0.0000 #charge-128
###MS: 746/
###MSMS: 747/
BEGIN IONS
TITLE= Cmpd 171, +MSn(518.2692), 12.8 min
PEPMASS=518.26914	68354

153.84480	1563	
157.84641	3200	
171.87196	466	1+
211.69885	766	
222.84044	1506	
262.00303	5725	1+
296.03370	1017	
300.89268	946	
310.72606	624	
311.85950	1157	
316.98516	649	
327.16506	843	1+
330.11325	2936	1+
343.29747	726	
358.90194	1119	
366.50741	2557	
369.12661	2401	2+
370.98474	4982	1+
372.95878	2577	
375.26717	2354	1+
377.63659	2427	
380.03569	1262	1+
382.24935	1468	
385.09825	2678	1+
386.86562	2680	1+
388.96537	1572	1+
398.84123	1422	
400.19874	1263	
400.89236	2720	
408.10929	1804	2+
409.56164	2844	
419.12373	2413	2+
427.18099	949	
429.23628	1171	
429.98094	3503	1+
432.11228	4955	1+
434.03045	1531	
437.33476	1475	2+
439.09211	1177	
440.06951	3861	2+
442.21332	798	
450.04476	3769	
453.75262	1192	
454.86097	2419	
468.28836	1856	2+
470.08776	1078	
474.09179	2550	1+
477.53785	5566	
478.71844	1124	
480.68278	1746	2+
482.03910	2268	
485.41359	2125	
491.52649	1053	
492.23752	2112	
494.12466	969	2+
495.86319	1324	
497.19984	1254	1+
499.28447	1764	
500.06381	3239	
501.08386	4438	1+
504.99276	1544	
508.20912	3371	1+
510.09379	1258	
515.63122	622	
569.07800	857	1+
579.46298	3449	1+
586.40059	1350	1+
628.05795	994	
644.25001	1379	1+
646.17803	5130	
690.37432	2299	1+
693.07564	777	
696.17358	2024	
706.86115	679	
708.34032	1623	
717.41088	896	
739.29439	2802	1+
757.31046	2552	1+
824.88657	802	
834.83235	825	
902.23459	819	
END IONS

###FS:    #m/z: 641.0297 #charge-128
###MaxRes:#m/z:   0.0000 #charge-128
###MS: 746/
###MSMS: 748/
BEGIN IONS
TITLE= Cmpd 172, +MSn(641.0297), 12.8 min
PEPMASS=641.02974	22289

200.83768	524	
222.45776	424	
232.93791	382	
268.71241	354	
300.84311	562	
303.03657	684	
323.82520	437	
334.78047	3559	1+
336.94111	8029	
346.69800	692	
369.15422	502	
406.10839	987	
413.93408	973	1+
425.21773	691	1+
426.64423	1177	
429.22429	577	
431.08415	447	
438.11468	664	
441.03091	1142	
442.92174	822	
448.93423	447	
459.83448	568	1+
464.03140	514	
466.16522	2052	
473.18363	617	
485.23386	547	
489.74663	522	
500.98118	623	1+
503.26736	484	
507.70180	1349	1+
509.09038	362	
520.09538	566	1+
523.03102	494	
526.63089	909	
541.89637	414	
544.05235	352	
547.23698	539	1+
550.90404	1404	
552.47530	1679	
557.29331	754	
581.24299	1604	
586.25437	431	1+
589.03133	999	
597.22601	516	1+
603.06713	1447	
604.48051	429	
606.36949	1639	
606.90057	959	
620.02647	923	1+
621.44317	1532	
622.23366	3358	1+
632.24678	2357	
640.95826	709	
654.43645	2879	
676.24331	2479	
760.72844	542	
762.04063	687	
765.44005	614	
771.61930	1044	1+
805.63004	379	
854.24562	1329	
978.43889	484	
1100.08315	359	
END IONS

###FS:    #m/z: 423.1930 #charge-128
###MaxRes:#m/z:   0.0000 #charge-128
###MS: 749/
###MSMS: 750/
BEGIN IONS
TITLE= Cmpd 173, +MSn(423.1930), 12.8 min
PEPMASS=423.19297	23380

129.03729	752	
142.00397	664	
144.29767	582	
156.91522	1345	1+
186.68429	1026	
207.20769	595	
210.96722	1027	1+
236.84271	1163	1+
238.83823	709	
243.08520	2374	2+
248.35060	1242	2+
248.81531	1389	1+
250.93819	1243	
252.84083	997	
261.91617	7107	1+
267.89800	972	
277.63661	951	
286.70297	918	
290.86886	1093	
291.84607	2317	
294.03491	2162	
297.11303	1223	
300.97203	868	
303.78836	2757	2+
305.01175	2773	
315.94354	2610	1+
319.12430	890	
321.48155	1211	
322.09587	3064	2+
324.99872	1243	
328.07166	5463	1+
330.95886	1983	1+
333.31509	2084	
339.83560	993	
347.05678	1552	1+
349.14147	875	
349.98675	2520	
357.03409	869	
361.16334	14133	1+
364.60075	3976	1+
369.09933	1278	
369.98488	2572	2+
371.15108	4003	2+
376.04975	690	
376.93974	1175	1+
380.66667	1964	
382.06058	1095	1+
384.03713	2332	
385.84955	2171	1+
387.93141	2009	2+
389.23470	697	
389.98066	2487	
394.66234	906	
399.04560	702	
401.44401	870	1+
402.37855	1716	2+
404.10542	8587	1+
405.17032	10084	2+
406.65587	1579	
408.45923	673	
411.58875	5050	2+
413.69058	1604	
440.10651	4390	
442.43379	814	
446.66228	745	
460.14748	3504	1+
463.79045	936	1+
468.10707	7267	1+
489.20333	4770	1+
509.43804	618	
523.63615	1921	1+
531.10677	1564	
532.41902	1098	
549.15963	961	
567.24882	4430	1+
573.38105	741	1+
586.29874	1237	1+
591.32033	1696	1+
597.44088	1164	
604.49444	575	
643.45028	1844	
661.06091	1634	1+
663.26950	785	
677.32080	877	
712.31303	707	
715.55325	672	
END IONS

###FS:    #m/z: 932.5129 #charge-128
###MaxRes:#m/z:   0.0000 #charge-128
###MS: 749/
###MSMS: 751/
BEGIN IONS
TITLE= Cmpd 174, +MSn(932.5129), 12.8 min
PEPMASS=932.51294	5987

355.09323	1374	
539.89645	1294	
567.40072	557	
645.91215	877	
672.08349	282	
754.83956	1687	
762.04417	2659	
803.90059	1172	
833.84037	544	
852.50509	572	
870.30299	1274	
875.55888	452	
888.92719	732	
896.03982	734	
898.23500	1792	
911.64466	517	
922.83892	1214	
1054.23460	749	
1195.24348	287	
END IONS

###FS:    #m/z: 423.7512 #charge-128
###MaxRes:#m/z:   0.0000 #charge-128
###MS: 752/
###MSMS: 753/
BEGIN IONS
TITLE= Cmpd 175, +MSn(423.7512), 12.9 min
PEPMASS=423.75116	38063

168.07720	837	
172.71903	1107	1+
177.00364	1281	
184.68569	1388	
194.71206	1570	
196.63522	819	1+
222.87967	1137	1+
234.83823	1713	
236.83230	1867	
248.85972	1880	1+
257.51807	473	2+
259.27647	1168	
261.18764	653	
261.90899	2690	1+
266.84910	1201	1+
270.23275	987	
277.90738	672	
284.89673	844	1+
287.83441	872	
290.51294	1173	
292.97802	857	2+
296.94200	1993	
298.71992	1731	
302.87036	6841	1+
306.89693	849	
309.63440	937	
317.03881	3995	
318.88554	625	
320.23793	1577	
321.87506	1979	1+
325.65605	829	
331.03478	690	
331.83382	2992	1+
335.42853	1125	
338.87912	2969	1+
345.05801	1424	
347.74522	1556	1+
350.11113	794	
350.63660	4097	
354.20808	614	
357.05155	1307	2+
361.09692	12889	
362.83980	682	
368.99013	2582	1+
372.44207	2639	
375.99289	1696	1+
378.12503	3494	2+
380.06995	4890	2+
384.93070	740	
385.89267	2167	1+
389.29487	901	1+
392.18317	3120	1+
394.69715	3162	2+
396.15436	2891	1+
397.63580	2062	1+
398.69427	730	2+
401.16566	6462	2+
401.78415	5974	1+
404.33721	6282	2+
406.10335	3349	
407.10803	5645	1+
411.15994	1169	
411.42510	1027	
413.07777	5358	1+
418.04762	842	
424.52443	736	
436.52382	2239	2+
440.03989	4454	1+
449.51194	867	
456.05673	1171	
460.18472	625	
463.11369	1643	1+
464.90151	1248	
466.74663	1132	
468.09601	8513	1+
469.71718	768	
480.72917	952	
486.13046	1876	1+
489.47445	2068	
531.40121	2853	1+
542.45667	1529	
567.08539	1812	
584.94877	1834	1+
590.37756	2416	1+
597.26002	1087	
605.94043	1749	
634.43581	644	
661.48250	4416	1+
680.40000	704	
710.14228	959	
END IONS

###FS:    #m/z: 535.2127 #charge-128
###MaxRes:#m/z:   0.0000 #charge-128
###MS: 752/
###MSMS: 754/
BEGIN IONS
TITLE= Cmpd 176, +MSn(535.2127), 12.9 min
PEPMASS=535.21269	24958

186.63329	1257	
202.03211	569	
263.83511	802	
298.04019	2854	
310.09821	334	
337.05365	3606	1+
340.49615	279	
342.05696	484	
347.56442	954	1+
360.98315	652	
370.19700	1031	1+
375.17778	544	
376.89071	1284	
380.55887	309	
387.14527	982	
387.93582	1831	1+
390.06493	1047	
402.81622	602	
404.06195	2269	
405.91304	672	
415.92965	1032	1+
419.33595	312	
432.70798	407	
436.72238	1929	
437.96741	894	1+
441.24059	622	
445.21534	914	
449.09123	319	
457.03491	422	
458.89313	322	
466.44156	322	
471.59029	294	
475.03429	1652	
479.27442	1291	1+
482.71632	1017	
484.89730	484	
490.46826	1144	
497.04747	1021	1+
499.87035	1109	
502.78241	439	
505.08011	512	
514.03558	672	
515.11611	2064	
516.25364	2994	1+
520.64761	1902	
523.11979	3108	1+
526.04294	1854	
548.65042	287	
560.04060	614	
620.43206	797	
648.73479	277	
653.61285	559	
674.03376	739	
689.63705	1537	
706.53932	877	
859.23864	544	
900.87464	1177	
919.50303	417	
END IONS

###FS:    #m/z: 437.0276 #charge-128
###MaxRes:#m/z:   0.0000 #charge-128
###MS: 755/
###MSMS: 756/
BEGIN IONS
TITLE= Cmpd 177, +MSn(437.0276), 12.9 min
PEPMASS=437.02756	7177

125.03856	637	
129.04471	957	
137.83765	362	
146.73530	412	
166.23366	959	
183.83263	359	
186.73657	1322	
220.37794	904	2+
223.10587	404	
238.80957	2137	
242.92187	627	
250.64432	592	
257.04664	794	
260.51124	554	
264.81763	362	
266.88358	1002	
273.89135	2139	
278.69260	294	
286.78521	516	1+
289.84790	939	1+
300.01037	329	
303.88518	3095	1+
309.20000	342	
316.46667	727	
318.00487	3871	1+
319.69841	354	
320.93374	5093	1+
323.89279	1169	1+
330.89695	3101	1+
332.83433	1136	1+
338.48141	567	
343.63869	1503	1+
345.91120	962	
347.85911	1002	
350.02939	2162	1+
358.02967	1069	
358.81393	3277	
360.90060	601	1+
364.83384	567	
367.25154	704	
374.05748	631	1+
382.28881	569	
387.10184	2001	1+
390.90714	2911	1+
393.49578	1489	
396.43736	1937	
400.02530	609	
401.50553	864	2+
402.08043	1774	1+
403.90245	3687	
407.91340	347	
408.50009	1892	
415.84962	3584	2+
417.96503	13167	1+
427.05172	5206	1+
438.84183	417	
456.04775	1312	
474.23339	529	
490.30246	627	
532.23983	789	
537.24553	4157	
553.91389	2751	1+
559.88672	777	
570.99771	334	1+
598.04431	1762	
613.03221	567	
638.23872	374	
681.23511	452	
701.44037	344	
736.83634	692	
745.69178	414	
751.84052	832	
END IONS

###FS:    #m/z: 688.1682 #charge-128
###MaxRes:#m/z:   0.0000 #charge-128
###MS: 755/
###MSMS: 757/
BEGIN IONS
TITLE= Cmpd 178, +MSn(688.1682), 12.9 min
PEPMASS=688.16822	26237

306.57630	372	
336.93346	692	
344.03709	642	
363.89609	1262	
365.83648	1154	
405.04063	1634	
427.98659	1879	
432.89747	427	
436.90016	1104	
456.03982	739	
459.23481	604	
466.69656	659	
512.03998	1671	1+
514.83408	614	
517.09193	1119	
541.00018	999	1+
545.96753	1202	
555.03628	387	
556.89840	372	
575.63606	2619	
579.63333	862	
582.11432	2073	1+
588.98316	4459	1+
593.82384	769	
595.27390	1281	1+
599.12613	5926	1+
604.48151	1034	
606.03134	864	
609.09785	1262	
610.92615	898	1+
612.82811	1431	1+
615.21034	807	
628.03523	614	
629.13084	2189	
631.85890	1054	
637.68841	814	
642.23288	432	
644.10215	804	1+
648.89712	1381	1+
651.27375	1087	
653.80246	2246	1+
659.23646	1267	
663.24170	604	
667.99350	1521	1+
670.21696	2936	1+
676.89698	549	
679.18124	4142	
689.83546	2167	
702.24735	517	
707.83915	1264	
733.20642	362	
783.11012	1414	
808.24466	934	
820.88395	767	
825.69690	444	
834.72343	532	
852.87243	554	
868.11859	724	
913.13021	1472	
1021.10664	617	
1031.44070	767	
1073.23626	2769	
1080.51484	414	
END IONS

###FS:    #m/z: 688.1904 #charge-128
###MaxRes:#m/z:   0.0000 #charge-128
###MS: 758/
###MSMS: 759/
BEGIN IONS
TITLE= Cmpd 179, +MSn(688.1904), 13.0 min
PEPMASS=688.19035	16756

204.63605	282	
246.91868	502	
321.03892	2234	
363.91149	1004	
440.10248	1977	
445.03629	2189	
450.32474	547	
508.20385	2646	1+
509.63106	2044	
510.89948	342	
513.05474	1111	1+
519.24034	1572	
522.23821	982	
525.27961	612	
526.73718	1297	
529.07419	847	
543.25526	927	
560.23658	786	1+
571.04737	854	
576.49897	342	
598.12495	899	
599.24294	3863	1+
610.03550	2097	
615.28545	347	
620.52191	1444	
626.07398	274	
627.04589	1259	
633.15934	772	
638.85101	1829	
649.63965	1794	
651.35521	1774	
656.41101	537	
661.73640	1456	1+
666.73025	732	
668.01675	977	
669.13542	3743	1+
670.82072	3771	1+
679.25639	16629	
695.85333	1107	
718.63323	552	
749.09780	324	
859.07312	962	
874.31243	407	
917.34449	492	
1002.43953	362	
1014.26842	277	
1127.04374	1624	
1547.53365	282	
END IONS

###FS:    #m/z: 892.9068 #charge-128
###MaxRes:#m/z:   0.0000 #charge-128
###MS: 758/
###MSMS: 760/
BEGIN IONS
TITLE= Cmpd 180, +MSn(892.9068), 13.0 min
PEPMASS=892.90681	16969

343.69766	504	
351.23143	569	
359.89615	742	
372.84427	939	
391.06977	442	
436.21156	277	
510.10619	819	
565.84281	1009	
569.46599	447	
569.94483	517	
676.63548	1299	
685.42912	1619	
712.28207	499	
723.64505	1549	
729.11220	1142	
732.03314	1792	
742.51835	329	
752.89561	574	
778.22385	497	
789.03876	867	
798.23704	462	
816.53538	287	
821.67523	672	
839.43872	374	
848.24844	669	
861.36306	1874	1+
865.63413	1294	
874.68986	389	
875.26001	2657	
882.44535	1882	
1137.31283	1222	
1301.17023	589	
END IONS

###FS:    #m/z: 415.8763 #charge-128
###MaxRes:#m/z:   0.0000 #charge-128
###MS: 761/
###MSMS: 762/
BEGIN IONS
TITLE= Cmpd 181, +MSn(415.8763), 13.0 min
PEPMASS=415.87633	10015

128.95961	822	
142.84009	1802	
150.23411	1769	
153.83168	877	
167.67184	343	1+
182.63897	817	
199.88392	424	
210.74543	637	
212.35907	867	
224.90594	644	1+
226.83218	4053	1+
239.92486	672	
240.84157	3155	1+
243.86750	1769	
244.85117	2776	1+
247.91445	2009	1+
253.79014	1834	1+
256.76153	1247	
260.48445	731	2+
268.80811	213	1+
270.87039	1032	
278.45172	1296	1+
280.83397	809	
284.85559	2033	1+
286.80968	2778	1+
288.86277	1818	2+
299.21928	1604	
301.82650	642	
305.88216	479	1+
308.94310	1621	1+
313.02168	2163	1+
316.89331	709	
326.04483	855	1+
331.03093	692	
333.12615	767	
335.25537	914	
337.12058	454	
339.50263	764	
343.65441	1239	
346.06571	487	
351.09095	582	
352.63604	1324	
354.18635	1784	1+
356.80111	646	1+
358.84651	1054	
361.23434	1282	
362.46854	1351	2+
365.70046	634	
368.92783	712	
370.08219	1871	1+
371.84008	387	
373.87988	454	
375.48580	874	
377.12067	829	
380.03650	697	
380.84009	1822	
382.10108	2199	2+
387.70741	1349	
392.90023	502	
394.94222	2569	
397.04887	8544	1+
398.98903	8869	1+
400.17636	1964	2+
403.95589	1489	2+
406.16920	1966	1+
424.23919	709	
430.23840	1097	
433.83302	457	
443.44425	469	
444.62296	2226	1+
467.93623	1193	2+
468.47570	1046	1+
498.03750	592	
513.23413	829	
555.23454	904	
588.45116	1271	1+
600.83965	1797	
618.43364	682	
667.68889	462	
687.23689	644	
700.48934	416	1+
706.47679	2098	1+
716.48931	897	
718.43688	579	1+
END IONS

###FS:    #m/z: 1053.6075 #charge-128
###MaxRes:#m/z:   0.0000 #charge-128
###MS: 761/
###MSMS: 763/
BEGIN IONS
TITLE= Cmpd 182, +MSn(1053.6075), 13.0 min
PEPMASS=1053.60755	4591

408.72404	534	
729.08395	1099	
732.50087	662	
740.87163	397	
808.63828	1254	
872.35548	447	
901.39153	294	
962.83927	414	
982.91272	1507	
985.43381	2139	
999.03089	449	
1017.64474	684	
1021.44114	1537	
1026.28936	499	
1028.05734	1807	
1034.84532	539	
1501.69900	1172	
END IONS

###FS:    #m/z: 494.7126 #charge-128
###MaxRes:#m/z:   0.0000 #charge-128
###MS: 764/
###MSMS: 765/
BEGIN IONS
TITLE= Cmpd 183, +MSn(494.7126), 13.1 min
PEPMASS=494.71258	17710

206.83853	664	
225.46082	534	
234.63272	569	
254.89182	662	
256.67475	1407	
267.89184	627	
273.90038	774	
299.73506	1352	
318.35184	1431	1+
323.04294	719	
329.13693	927	
331.96478	772	
337.69535	747	
342.69182	1018	2+
343.83203	1054	
345.84105	1352	
346.95874	2054	1+
349.00756	2826	1+
355.26397	1941	1+
360.99097	6826	1+
362.98651	2286	1+
365.04727	1687	
369.16484	1627	
370.92832	657	
374.87886	1014	2+
376.05043	2696	1+
377.16477	2433	2+
379.28874	911	2+
380.75026	1027	
384.58082	1084	
398.89055	1117	
401.04115	609	
404.93169	3079	
419.03564	1574	
424.09880	542	
428.02360	2442	
430.43301	2104	
432.96465	616	1+
441.43292	1032	
443.11768	3108	2+
450.07722	602	
451.64142	839	
456.91115	616	1+
460.03719	1374	
465.06335	1134	
467.23203	979	
470.43187	1227	
472.90302	1337	
474.30771	792	
475.07703	3969	1+
477.05590	3946	1+
478.74664	986	2+
481.96950	1767	
484.11713	1161	2+
511.23728	1269	
516.83875	1267	
600.43929	1042	
601.88796	527	
617.64146	1834	
659.25514	1559	
660.28448	2396	1+
681.43967	1604	
685.29056	1067	
692.90207	554	
694.24723	494	
710.59028	587	
733.26490	772	
735.36163	497	
904.43686	747	
END IONS

###FS:    #m/z: 912.5492 #charge-128
###MaxRes:#m/z:   0.0000 #charge-128
###MS: 764/
###MSMS: 766/
BEGIN IONS
TITLE= Cmpd 184, +MSn(912.5492), 13.1 min
PEPMASS=912.54920	14650

347.97857	831	1+
391.03772	1212	
405.60235	252	
553.03507	1613	1+
570.71946	864	
637.05913	729	
701.04871	264	
734.46259	737	
771.80171	959	
780.29905	1511	1+
802.24828	1757	
821.85107	337	
831.05997	467	
863.90645	619	
866.84350	1624	
883.24018	1154	
890.11570	1124	
902.64079	967	
1006.24473	319	
END IONS

###FS:    #m/z: 477.8275 #charge-128
###MaxRes:#m/z:   0.0000 #charge-128
###MS: 767/
###MSMS: 768/
BEGIN IONS
TITLE= Cmpd 185, +MSn(477.8275), 13.1 min
PEPMASS=477.82751	20201

164.83338	634	
177.03933	1054	
182.69836	1187	
184.43435	454	
202.68956	699	
209.68807	309	
215.04016	627	
243.69484	1384	
245.83415	1582	
256.83731	344	
282.97247	877	
287.88457	1691	1+
296.95032	354	
301.85885	1313	1+
310.03582	1499	
315.92315	691	1+
320.01855	1329	1+
328.94657	1071	1+
330.99406	14551	1+
336.89653	1242	
341.89576	1876	1+
343.89327	1264	
344.92980	4391	1+
346.95666	5837	
349.09198	2227	
355.10559	619	
358.06402	2301	1+
360.11768	1432	
361.03402	2601	1+
364.10481	512	
365.45221	587	
367.46377	1094	
369.83432	362	
373.69015	344	2+
374.98392	692	
380.48535	951	2+
384.63508	1679	
396.70657	482	
398.47911	687	
400.90100	908	1+
406.90193	613	1+
409.03662	1214	
411.21090	932	
413.03448	747	
417.23559	2004	1+
422.00165	622	
427.29610	1384	1+
430.24972	572	
436.50431	1337	
438.09696	452	
439.72621	1842	
442.06805	2002	
444.16766	814	
445.57783	1147	
448.39786	462	
457.08679	2601	1+
459.01847	9370	1+
461.09025	3721	2+
468.01992	1529	
477.44072	509	
483.63439	1429	
490.06613	2278	1+
508.04664	1956	1+
525.63121	612	
530.44500	2526	1+
555.49926	394	
561.72276	1087	
601.24861	924	
643.30134	817	
649.65629	752	
657.10202	1477	
781.45775	752	
END IONS

###FS:    #m/z: 527.2926 #charge-128
###MaxRes:#m/z:   0.0000 #charge-128
###MS: 767/
###MSMS: 769/
BEGIN IONS
TITLE= Cmpd 186, +MSn(527.2926), 13.1 min
PEPMASS=527.29262	18480

186.81771	942	
211.64324	1174	
226.69215	469	
237.83237	724	
298.00365	834	
307.85727	1239	
309.90252	564	
324.03472	987	
332.03742	642	
343.09642	767	
349.99442	1499	
355.07211	517	
361.03513	729	
366.03346	697	
369.97027	1218	1+
379.70677	1134	
381.08491	756	1+
383.84376	534	
394.58116	951	2+
396.07008	4242	1+
399.50069	1357	
410.04293	1824	1+
413.05110	1667	
419.95082	1344	
422.08571	687	
429.15199	554	
431.04114	2692	
433.43377	1817	
436.71166	407	
437.98757	3379	
442.27971	1567	
447.03671	404	
455.98647	1709	
457.24690	1997	
460.09520	404	
461.52406	1406	2+
464.95718	969	
477.90346	494	
480.20428	2646	1+
486.30105	934	
488.42270	1316	2+
489.83367	692	
491.91635	2876	1+
497.43766	397	
504.94701	2346	1+
507.21318	1326	1+
509.15457	2567	
510.14268	5666	1+
516.89798	2582	
544.84810	1349	
546.45373	449	
569.17110	444	
580.48722	744	
594.03628	924	
618.09185	442	
659.50553	504	
682.35091	664	
739.22945	359	
872.23084	549	
920.60431	1091	1+
922.35053	2282	
938.90222	1072	
939.44230	2792	
END IONS

###FS:    #m/z: 466.7837 #charge-128
###MaxRes:#m/z:   0.0000 #charge-128
###MS: 770/
###MSMS: 771/
BEGIN IONS
TITLE= Cmpd 187, +MSn(466.7837), 13.1 min
PEPMASS=466.78369	31150

146.96262	657	
167.83143	594	1+
208.01192	1286	
260.83548	3223	1+
276.81698	1589	
281.52521	1053	
286.51785	2309	
297.10016	1472	
304.84567	1416	
308.96754	960	
312.85411	1092	
315.02215	2111	1+
319.03421	1626	
320.96528	2600	1+
326.12731	606	
328.92805	1429	1+
330.89226	1806	
331.90302	3497	1+
335.21816	899	
336.63325	1118	2+
345.73929	1005	
346.74135	1781	1+
348.98409	3673	1+
349.90160	1562	2+
361.53326	2839	
363.23333	1807	
365.05050	1030	
365.68411	2514	1+
370.66868	5568	1+
372.78939	1225	
373.01088	1168	
374.14194	502	1+
376.35359	2680	2+
379.71191	22263	
382.03813	938	
386.09777	1163	
390.31904	3012	2+
405.25169	727	
410.63551	994	
412.04075	2163	
414.43957	2037	
417.86250	963	1+
429.55579	1560	
429.91861	2301	
430.93420	830	
432.07356	1669	1+
437.70401	1642	
442.65977	2627	
444.06349	818	
445.04730	1910	
446.66504	6177	2+
447.99754	7214	1+
450.85834	1909	1+
454.99283	2373	
457.63908	4947	
482.34762	617	
483.63793	1007	
489.34618	2219	
500.23311	902	
502.65504	1199	
522.51132	649	
572.39856	963	
590.03810	838	
592.24333	967	
608.05321	2635	1+
635.30098	1000	
638.37010	804	1+
655.43412	732	
661.43935	675	
677.25975	598	1+
751.26071	910	
759.05465	1256	1+
762.33510	329	1+
786.11715	912	
957.44328	616	
END IONS

###FS:    #m/z: 665.9548 #charge-128
###MaxRes:#m/z:   0.0000 #charge-128
###MS: 770/
###MSMS: 772/
BEGIN IONS
TITLE= Cmpd 188, +MSn(665.9548), 13.1 min
PEPMASS=665.95482	7094

234.43994	1172	
281.83575	1182	
289.96135	647	
389.09315	934	
399.09639	654	
413.83351	822	
418.26869	544	
454.05428	847	
477.06114	514	
478.23401	1187	
486.89138	949	
513.23523	304	
514.63194	872	
521.23463	622	
535.04738	599	
537.29201	574	
542.64647	1547	
545.44286	1547	
547.26334	519	
548.63648	2299	
570.24050	609	
574.73366	814	
587.99448	1898	1+
594.88837	487	
602.63566	552	
605.30797	484	
611.89540	1017	
616.91688	779	
621.64198	552	
626.09957	407	
630.45656	1379	
634.84019	519	
636.33040	1394	
637.90225	1144	
642.17036	1693	1+
647.05685	1134	
648.14041	3852	
691.24216	307	
781.07987	412	
841.29713	474	
965.43748	859	
END IONS

###FS:    #m/z: 476.0296 #charge-128
###MaxRes:#m/z:   0.0000 #charge-128
###MS: 773/
###MSMS: 774/
BEGIN IONS
TITLE= Cmpd 189, +MSn(475.6633), 13.2 min
PEPMASS=476.02956	19602

132.00087	1092	1+
138.83898	696	
166.72847	1004	
186.85408	1847	
198.69246	959	
200.70408	1032	
202.75931	751	1+
212.06022	1280	1+
215.85963	1084	1+
217.82596	655	
244.93057	1792	
246.67476	1202	
254.64507	1306	
255.88082	2050	1+
263.90533	814	
269.96738	3985	1+
273.94332	4790	1+
286.84804	449	
288.83266	693	
300.10182	2214	1+
302.89452	909	
310.85236	1657	1+
316.81059	1258	1+
324.49868	350	2+
328.00957	1774	
329.05342	5225	1+
330.92492	8641	1+
337.83462	1584	1+
339.77440	1646	1+
342.04301	646	
342.91387	3991	
344.07287	4063	
345.04461	8091	1+
356.49238	520	
357.06623	3694	1+
362.94746	683	
366.21055	441	2+
369.45254	1595	
371.89046	1183	
374.15312	1463	1+
376.83586	622	
379.72054	666	
385.06610	681	
388.66628	633	
400.44565	3062	
402.03937	1110	
403.04252	2021	1+
408.18871	1671	
413.18821	926	
422.86118	484	
426.48580	432	
428.04587	736	
429.94295	1176	1+
434.14417	1322	
437.92099	1186	
439.00054	2209	1+
441.27081	780	
444.20931	949	
446.09394	980	
447.47835	2140	2+
450.04287	4174	1+
453.48503	854	
455.16747	489	
455.96325	5661	1+
458.09858	8284	1+
463.52281	2606	
464.83708	2296	1+
480.85202	756	
486.10193	657	
502.58146	930	
511.16768	799	
542.90093	434	
556.80935	1060	
589.43320	869	
599.69251	1904	
635.84007	459	
658.99953	229	1+
691.35612	427	
END IONS

###FS:    #m/z: 723.8887 #charge-128
###MaxRes:#m/z:   0.0000 #charge-128
###MS: 773/
###MSMS: 775/
BEGIN IONS
TITLE= Cmpd 190, +MSn(723.8887), 13.2 min
PEPMASS=723.88872	19181

305.84184	699	
322.56000	772	
326.44353	702	
377.04082	529	
463.98215	592	
486.27865	459	
495.90963	882	
520.03981	352	
536.86717	1059	
553.23524	1342	
561.29611	919	
605.15677	544	
618.99364	1401	1+
622.30220	1379	
624.81592	347	
659.50928	424	
661.07934	367	
668.73813	864	
681.24202	639	
688.41063	2053	1+
693.63566	527	
697.31172	1082	
701.24094	1519	
703.82270	2656	1+
705.24370	1738	1+
707.84048	1447	
715.30140	2037	
891.70756	397	
896.70251	414	
926.43738	1252	
978.43760	552	
994.24028	337	
1146.08671	732	
1231.09851	592	
1271.04097	549	
END IONS

###FS:    #m/z: 408.2907 #charge-128
###MaxRes:#m/z:   0.0000 #charge-128
###MS: 776/
###MSMS: 777/
BEGIN IONS
TITLE= Cmpd 191, +MSn(408.2907), 13.2 min
PEPMASS=408.29067	9807

129.15908	1012	
135.95336	1846	1+
144.64386	937	
177.87619	1269	
186.67687	749	
187.79018	1607	
189.92295	817	
192.83304	889	
195.63409	391	1+
198.96603	699	
199.77021	1881	1+
208.74496	3161	1+
218.92666	1234	2+
223.86233	527	
225.96687	1044	1+
235.11174	561	1+
236.83348	1517	
244.90642	544	
248.77898	2606	1+
250.53606	1179	
252.03483	589	
262.70136	1459	1+
271.23276	1219	
272.86808	2906	1+
276.87975	14072	1+
279.79784	1063	1+
285.03596	1634	
288.35916	799	
290.95780	1177	
291.62628	1706	1+
293.97089	904	
295.27906	1110	1+
300.86548	1371	1+
304.61092	502	
307.03143	1179	
308.97781	721	1+
312.04935	854	
317.05645	1519	1+
327.06565	376	1+
340.94153	714	
343.95811	838	1+
345.42942	1432	
349.24668	3529	
351.79299	1157	
353.72828	1989	
355.02454	238	1+
359.92610	1761	1+
360.74514	1186	2+
361.70075	669	
362.53181	1238	2+
365.20536	1052	
371.17519	2012	
372.18846	5233	1+
380.63208	1082	
382.63822	2302	
385.60000	744	
387.28260	5054	1+
389.05402	2497	
390.02607	6058	1+
391.97925	4252	
393.51015	1926	2+
395.51317	1469	
398.03728	562	
398.65077	5968	1+
406.71989	2006	1+
415.23263	822	
419.83136	504	
431.18405	2511	1+
432.37423	1104	2+
474.19376	1242	
483.89615	712	
489.84200	899	
501.23431	759	
507.24076	1302	
511.10404	727	
526.26214	1976	1+
539.23517	667	
556.60157	647	
612.13180	487	
624.43288	764	
669.63207	1422	
681.39791	359	1+
683.11017	677	
END IONS

###FS:    #m/z: 687.6650 #charge-128
###MaxRes:#m/z:   0.0000 #charge-128
###MS: 776/
###MSMS: 778/
BEGIN IONS
TITLE= Cmpd 192, +MSn(687.6650), 13.2 min
PEPMASS=687.66501	16160

200.73804	557	
224.91443	337	
280.61988	1077	
366.69760	497	
430.54663	794	
445.06544	319	
455.08534	347	
459.09637	417	
485.31944	749	
494.04007	492	
507.23640	1892	
530.00261	1151	1+
532.49859	334	
539.47551	304	
541.10257	1818	1+
542.71587	398	1+
551.11412	404	
556.04381	2869	
558.25284	1189	1+
564.11721	579	
564.63088	1442	
574.72752	1327	
577.10598	514	
589.17872	3508	1+
595.26175	1469	1+
598.25583	654	
599.30725	3202	
626.50403	489	
628.43162	507	
633.43765	1322	
644.24603	1542	
649.29859	339	
652.90141	292	
655.23509	487	
662.10529	1124	
667.24248	1827	
669.37797	3342	
670.37239	9183	1+
679.31905	8724	
740.43754	1427	
861.29583	364	
936.26432	894	
947.12705	357	
949.05487	432	
977.83475	2077	
990.63429	941	1+
1018.29249	417	
1031.23595	817	
1114.45116	342	
1115.39234	954	
1125.91936	299	
END IONS

###FS:    #m/z: 466.7410 #charge-128
###MaxRes:#m/z:   0.0000 #charge-128
###MS: 779/
###MSMS: 780/
BEGIN IONS
TITLE= Cmpd 193, +MSn(466.7410), 13.3 min
PEPMASS=466.74104	12162

161.71668	619	
206.63325	674	
216.20000	362	
228.83385	1272	
239.83987	502	
250.86536	998	1+
271.84243	1394	
276.89102	404	
292.07994	419	
295.68371	404	
307.84116	377	
311.85157	899	
315.85320	2376	1+
319.85802	471	1+
321.86464	1577	
329.03268	757	
333.94000	332	
334.98166	1567	
336.91038	1992	
338.47531	926	2+
346.03288	452	
346.98698	1899	1+
349.00079	2609	
350.68277	1863	1+
354.92914	1346	1+
357.63129	667	
359.25132	332	
367.43069	687	
370.63445	9653	2+
376.73812	1319	
379.72652	8264	
380.09881	9254	
384.20070	589	
386.23312	922	
388.89358	392	
392.05985	684	
394.48085	564	
404.57011	387	
405.23120	1667	
411.88861	404	
420.55570	1748	2+
423.81262	1074	
425.14160	2031	1+
429.97673	988	1+
432.46381	1229	2+
440.59789	2068	1+
443.63442	1132	
445.82687	2092	
447.18664	2234	
448.08173	8701	1+
449.12091	6068	2+
451.15778	2876	1+
457.66781	587	
466.30000	824	
471.03086	422	
480.24835	389	
491.69152	1319	
495.04892	337	
539.32257	577	
557.28631	552	
559.29926	694	1+
571.65999	1052	
597.83513	682	
655.52532	2227	
670.63586	804	1+
673.49740	1364	
702.41320	382	
747.85395	452	
758.45684	304	1+
END IONS

###FS:    #m/z: 803.9046 #charge-128
###MaxRes:#m/z:   0.0000 #charge-128
###MS: 779/
###MSMS: 781/
BEGIN IONS
TITLE= Cmpd 194, +MSn(803.9046), 13.3 min
PEPMASS=803.90460	864

229.89020	259	
265.89413	732	
336.63041	747	
446.53513	754	
452.24389	1449	
466.83375	549	
469.96180	754	
482.09291	619	
563.64589	592	
582.10066	617	
602.03981	1079	
611.25517	672	
617.10991	704	
619.24046	1802	
634.63640	447	
647.49923	379	
649.88408	409	
651.23554	1202	
667.84344	1002	
669.23470	1047	
684.75979	914	
697.88829	542	
706.29346	529	
729.65127	747	
736.65325	2499	
759.24591	637	
761.72786	319	
771.12593	607	
775.31129	567	
783.05704	2868	1+
785.26182	4000	1+
792.63684	967	
923.28465	727	
1039.04173	1114	
1297.63733	624	
1317.66145	402	
END IONS

###FS:    #m/z: 688.2052 #charge-128
###MaxRes:#m/z:   0.0000 #charge-128
###MS: 782/
###MSMS: 783/
BEGIN IONS
TITLE= Cmpd 195, +MSn(688.2052), 13.3 min
PEPMASS=688.20520	26130

229.83063	387	
231.29088	1349	
241.83857	2909	
306.23601	395	
320.63731	344	
325.09370	514	
349.03696	1194	
417.24423	434	
425.04409	409	
470.23510	1617	
496.71559	304	
498.52242	1144	
500.98557	1067	
508.23890	1647	
509.91860	730	
510.42667	1035	
515.99610	1634	1+
526.26488	679	
532.03317	704	
540.72657	882	
561.64421	397	
566.31761	1556	
570.43571	434	
578.70638	417	
591.89881	1238	
599.11654	2937	1+
605.23093	825	
606.58478	1164	
629.34034	1152	
641.89224	584	
645.11860	322	
650.44191	939	
653.63489	1100	
667.26872	511	1+
669.08042	1159	
670.06766	11054	1+
673.63830	2089	
675.83912	1792	
679.49086	10120	
717.23599	1239	
758.63514	1044	
770.28596	442	
801.29515	755	
817.50041	567	
823.83583	524	
851.24045	599	
854.43478	2092	
885.84686	1508	
938.30934	1641	
966.12155	440	
1027.43744	1017	
1075.64025	1568	
1107.59517	404	
1233.41162	722	
END IONS

###FS:    #m/z: 967.2778 #charge-128
###MaxRes:#m/z:   0.0000 #charge-128
###MS: 782/
###MSMS: 784/
BEGIN IONS
TITLE= Cmpd 196, +MSn(967.2778), 13.3 min
PEPMASS=967.27777	24517

274.09330	782	
420.72305	614	
428.29813	722	
526.23674	1494	
724.29847	384	
803.91682	1337	
856.51341	1332	
871.24732	587	
874.63675	1632	
880.95128	2699	
916.71032	417	
926.46608	824	
929.24681	999	
937.23221	564	
945.63902	3816	1+
949.79197	3179	
1019.25386	437	
END IONS

###FS:    #m/z: 632.2527 #charge-128
###MaxRes:#m/z:   0.0000 #charge-128
###MS: 785/
###MSMS: 786/
BEGIN IONS
TITLE= Cmpd 197, +MSn(632.2527), 13.4 min
PEPMASS=632.25267	24616

217.89284	411	
239.83455	1362	
288.70352	437	
304.03097	382	
333.17527	801	
359.91912	570	
365.08867	632	
368.03360	1300	1+
376.08672	630	
387.03262	689	
392.70733	467	
399.27504	1814	
403.23979	974	
410.03454	784	
414.89291	729	
419.29917	354	
429.63097	753	
435.04234	854	
438.16836	612	
444.21414	2188	1+
452.07940	1306	
466.03286	1408	
470.04744	1354	1+
481.81282	862	
484.74971	905	1+
487.04299	971	
496.11518	387	
497.04309	1993	
499.19250	1104	
500.88761	1866	1+
504.54037	379	
513.13932	1154	1+
518.89963	474	
535.95671	1155	1+
542.03995	659	
551.72839	1298	
566.97706	368	1+
569.85355	922	
573.64581	619	
575.56583	1139	1+
581.24284	2926	1+
582.65763	893	
583.21481	1120	
586.56079	1554	
588.23438	984	
590.04713	926	
592.48294	1895	
594.84862	1187	
596.08136	4200	1+
601.34425	1034	1+
608.03345	2241	1+
611.98763	4819	1+
613.72929	2903	
615.18751	2621	1+
618.85095	1122	
647.99487	760	
743.42429	1369	
752.90028	419	
767.28723	649	
788.63117	667	
826.65347	787	
829.35638	441	
846.91682	677	
857.12452	457	
985.34686	467	
END IONS

###FS:    #m/z: 929.2640 #charge-128
###MaxRes:#m/z:   0.0000 #charge-128
###MS: 785/
###MSMS: 787/
BEGIN IONS
TITLE= Cmpd 198, +MSn(929.2640), 13.4 min
PEPMASS=929.26401	25097

543.43278	1662	
566.50914	609	
618.52782	1089	
714.10264	579	
768.34422	1342	
779.79100	637	
820.17605	1062	
863.83910	627	
865.24577	1034	
866.50000	399	
872.73836	312	
877.91163	984	
878.48166	692	
899.25104	612	
900.83728	527	
910.46434	999	
912.91213	2944	
1333.24923	1129	
END IONS

###FS:    #m/z: 473.7167 #charge-128
###MaxRes:#m/z:   0.0000 #charge-128
###MS: 788/
###MSMS: 789/
BEGIN IONS
TITLE= Cmpd 199, +MSn(473.7167), 13.4 min
PEPMASS=473.71673	6443

147.02879	1381	
156.97317	555	
191.67047	193	1+
193.85992	549	1+
195.85631	953	1+
221.93362	2144	
226.82225	1036	1+
228.86068	1351	1+
251.83502	1485	
255.55413	925	
270.09105	4637	1+
272.83225	974	1+
274.31929	1728	2+
282.87874	1099	1+
286.25814	1118	2+
289.64334	1793	1+
291.83477	638	
299.86121	2021	1+
302.87464	534	
310.15025	1831	1+
320.74263	1094	
322.49054	864	
326.96448	3826	1+
331.03673	3262	
339.15813	976	
339.98044	4200	1+
342.27518	2423	
342.98838	4538	1+
346.52744	671	
349.30174	985	1+
354.03718	2019	1+
357.02057	7251	1+
360.90421	600	
365.35917	472	1+
369.64465	1429	
371.63427	552	
375.81154	757	
379.84391	682	
381.24829	1274	
382.06196	2574	1+
383.90672	1421	2+
386.05884	897	
394.03261	874	
395.07520	2825	1+
397.89354	844	
403.01236	597	
407.24630	1124	
409.04267	1588	1+
416.87829	552	
427.30036	642	
427.99991	1451	1+
431.09509	746	2+
432.47455	966	1+
436.01818	2038	1+
438.46007	1578	
441.70955	3823	1+
447.03896	2327	
451.66538	1130	
452.95818	1762	
453.24139	1992	
454.40628	9653	2+
457.01095	2470	
462.35389	2858	1+
463.46037	2680	2+
464.84381	872	
468.87445	539	
481.59554	999	1+
487.90818	1896	1+
489.42672	719	
501.90207	2007	
536.65307	1219	
555.29653	1047	
559.59843	613	
559.93202	994	
567.63799	3236	
580.31614	626	
591.58415	732	
608.43388	1052	
617.43747	1667	
627.23678	604	
643.24390	1001	
672.23291	1713	
677.23790	529	
766.44114	582	
END IONS

###FS:    #m/z: 688.2750 #charge-128
###MaxRes:#m/z:   0.0000 #charge-128
###MS: 788/
###MSMS: 790/
BEGIN IONS
TITLE= Cmpd 200, +MSn(688.2750), 13.4 min
PEPMASS=688.27498	28264

339.69570	917	
348.63209	517	
379.85336	907	
394.88554	314	
413.96120	457	
420.69346	2341	2+
427.26512	376	
442.23438	574	
470.23548	1164	
491.23352	1209	
493.89581	277	
512.05301	647	
518.63545	311	
519.44480	1743	
528.33430	769	
534.03944	722	
543.03198	669	
555.23753	1248	
561.64342	1712	
579.07245	1959	
589.30929	4722	
595.12413	499	
599.12546	11617	1+
604.50430	4429	1+
608.23269	1519	
612.50613	1170	
615.11014	1955	1+
618.63687	944	
636.84778	1206	
640.98733	1198	
645.05166	994	
653.43958	560	
656.88571	620	
660.48180	544	
664.30255	652	
669.46626	1052	
670.24268	9261	1+
671.83744	1136	
675.44243	2135	
679.22948	29807	
694.22457	632	
745.03463	512	
752.94396	799	
840.43753	1243	
871.24136	708	
938.04148	1518	
945.44692	549	
1025.23603	446	
1036.47150	409	
1077.64025	537	
1113.46048	251	
1228.66279	259	
END IONS

###FS:    #m/z: 577.0677 #charge-128
###MaxRes:#m/z:   0.0000 #charge-128
###MS: 791/
###MSMS: 792/
BEGIN IONS
TITLE= Cmpd 201, +MSn(577.0677), 13.5 min
PEPMASS=577.06768	25027

204.10385	2080	1+
266.11259	997	
267.74040	497	
270.24039	2672	1+
286.05022	732	
291.87416	532	1+
293.96497	1234	
322.18685	1868	1+
337.11237	268	
338.63106	1022	
341.88638	334	
342.84154	669	
351.90652	361	
354.03790	1305	
367.03342	324	
368.10398	874	
371.03454	1041	
374.84655	807	
386.86804	1532	
388.83631	302	
391.14799	441	
403.63383	1378	
419.13680	1327	
425.11176	404	
428.66985	376	
429.91690	1644	
431.03308	2651	1+
442.35179	2610	1+
446.97182	1372	
448.25904	414	
449.85147	587	
457.99188	1651	1+
461.97613	2133	2+
466.69634	1691	2+
477.11207	464	
478.70967	506	1+
480.24117	625	
485.06586	2407	
488.39920	2414	1+
495.90930	382	
497.06587	1837	1+
504.03250	692	
508.52433	1137	
512.27588	291	1+
514.09554	484	
516.03305	389	
523.42473	1097	
524.70339	1337	
537.67023	3248	
539.01394	5678	1+
553.63488	1475	
555.23717	1142	
557.05629	12849	1+
559.56237	3926	
560.24514	6312	1+
562.63484	2053	
566.30528	2073	
580.08367	297	
662.28427	1219	1+
697.63906	1568	
707.43755	1037	
717.31494	354	
723.28958	647	
759.83234	1017	
985.70583	377	
1045.44186	780	
1068.44286	402	
END IONS

###FS:    #m/z: 688.2167 #charge-128
###MaxRes:#m/z:   0.0000 #charge-128
###MS: 791/
###MSMS: 793/
BEGIN IONS
TITLE= Cmpd 202, +MSn(688.2167), 13.5 min
PEPMASS=688.21672	19224

232.83379	827	
244.03166	589	
302.83432	727	
317.74933	1052	
358.10466	759	
377.44312	679	
417.20284	1031	1+
439.10398	567	
443.23774	404	
446.22696	1494	
450.27624	1212	
471.03419	1044	
500.14749	559	
502.24046	2569	
513.03825	1329	
515.22007	1549	
517.79108	2208	1+
522.64099	3289	
524.83843	619	
529.71256	614	
540.74359	1684	
542.19457	639	1+
548.23465	1854	
553.43878	1713	1+
555.70312	1442	
557.29821	912	
558.89182	1364	
573.03898	2532	
578.79550	1217	
581.08642	392	
584.03727	1071	1+
588.24007	492	
589.17537	6426	1+
590.78213	2879	1+
594.40384	876	1+
599.64524	4947	
604.46289	704	
606.43149	1027	
616.71595	1127	
622.78160	592	
634.08999	692	
634.63731	2384	
639.04848	2519	
650.05288	597	
652.16408	1541	1+
661.32209	1506	1+
664.73305	1554	
666.56959	2776	1+
669.31503	1534	
670.27795	6919	
671.65961	1387	
674.53689	1512	
677.90847	674	
679.15581	26999	
843.10305	564	
874.31704	419	
885.23854	599	
1003.83124	902	
1019.30143	524	
1073.24769	1074	
1330.43709	1174	
END IONS

###FS:    #m/z: 449.9253 #charge-128
###MaxRes:#m/z:   0.0000 #charge-128
###MS: 794/
###MSMS: 795/
BEGIN IONS
TITLE= Cmpd 203, +MSn(449.9253), 13.5 min
PEPMASS=449.92532	11193

136.83694	2174	
198.91357	1859	
204.85418	1342	
226.84833	2177	
229.30274	789	
258.06813	1617	
259.63868	794	
263.43909	2202	
271.98058	2466	1+
276.92486	1607	
278.90697	1422	
299.84243	1618	1+
316.94971	7676	1+
320.00920	2712	
321.01185	3221	1+
323.10178	1189	
327.05221	727	
330.92185	12081	1+
332.86444	2734	
336.94504	1352	
340.09622	1286	1+
342.88059	789	
344.95976	424	1+
345.95571	796	2+
347.24089	1782	
351.49210	1384	
356.09413	2119	1+
359.06070	2217	
372.92118	1499	1+
376.03328	1062	
377.41525	599	1+
387.03645	1664	
389.58232	2139	
394.89544	1127	
400.42196	1639	
403.21547	3211	1+
404.14371	1368	2+
406.70073	1102	
416.42496	1712	
419.17240	3281	2+
423.30916	2889	
429.42808	2304	
431.02513	4784	
432.01376	2207	
433.06796	4441	1+
436.50921	6402	
439.44898	4234	
445.70567	819	
456.28228	1002	
462.13561	3532	
467.01561	1817	
470.08256	276	1+
513.64629	4002	
517.76552	1032	
535.04359	2207	
551.25317	834	
553.13384	1242	
557.26400	1774	
558.79620	774	
567.84275	1942	
592.63289	774	
609.11165	877	
622.90297	1344	
652.14156	721	1+
655.69862	1194	
694.37303	1783	1+
699.43888	1169	
750.35700	1963	1+
767.42473	2122	
END IONS

###FS:    #m/z: 696.1901 #charge-128
###MaxRes:#m/z:   0.0000 #charge-128
###MS: 794/
###MSMS: 796/
BEGIN IONS
TITLE= Cmpd 204, +MSn(696.1901), 13.5 min
PEPMASS=696.19006	27578

246.84393	567	
353.94099	614	
363.72791	754	
388.24378	1174	
396.19680	492	
400.23406	707	
439.23516	982	
445.63871	522	
456.03349	544	
491.90461	1014	
503.04142	1119	
512.08757	827	
521.03457	927	
525.71941	1252	
528.47419	1136	1+
536.28791	757	
545.30331	842	
549.04498	1234	1+
565.44052	3684	
577.03540	872	
583.05494	1102	
589.10354	752	
593.30996	784	
597.87511	662	
606.83497	387	
608.51830	1782	
609.08279	1462	
611.63870	2007	
623.23428	999	
632.48571	874	
634.84131	1727	
641.22349	894	
643.21746	757	
646.45529	1279	
650.24006	3299	
660.89683	1029	
667.10264	1007	
668.88289	1957	
673.98013	544	
676.08376	2513	1+
678.21030	3711	1+
679.81387	1032	
684.24226	1672	
702.63365	717	
764.30629	1032	
826.31292	402	
831.03897	787	
835.41449	1149	
842.53513	452	
924.03736	849	
1007.23155	812	
1021.83273	909	
1033.23108	482	
1126.84182	799	
END IONS

###FS:    #m/z: 415.0869 #charge-128
###MaxRes:#m/z:   0.0000 #charge-128
###MS: 797/
###MSMS: 798/
BEGIN IONS
TITLE= Cmpd 205, +MSn(415.0869), 13.5 min
PEPMASS=415.08686	18493

137.83919	872	
152.83094	634	
159.70839	1658	1+
168.87133	1177	
195.60612	922	1+
206.49873	826	
210.77149	1182	1+
212.72266	2452	
220.64295	1706	1+
223.91952	1203	1+
226.67448	497	
237.77600	594	
238.85353	1676	1+
240.82189	8713	1+
249.90114	505	
253.31827	2536	1+
255.62753	1662	
256.89372	789	
261.63333	857	
268.90703	470	
269.88516	1400	
270.23467	825	
282.00410	2732	
283.86972	204	2+
285.91170	998	
287.89309	1201	1+
290.03666	1550	
291.84882	2125	1+
296.03787	411	
301.43374	404	
310.03557	779	
311.97044	519	
313.44434	1203	1+
316.97998	740	1+
318.86522	867	1+
323.92322	621	1+
325.48005	558	
330.01649	1912	
333.03750	1142	
339.00759	1112	1+
342.29377	1543	1+
347.43448	702	
348.90461	607	
352.43511	1619	1+
356.20502	1127	
359.10324	1482	
361.93882	457	
366.49660	1620	2+
369.44275	1201	
373.20473	1761	2+
377.00638	2743	1+
379.04135	2625	1+
381.10721	639	
385.02778	4844	
387.34839	1107	
390.38653	3392	
391.83431	527	
393.29053	1041	
394.96446	5235	
395.92231	5505	
397.05812	11445	1+
399.77972	3504	2+
404.90904	422	
410.47370	612	
415.01573	1019	
417.56137	752	
439.68697	627	
488.75488	460	
503.53898	517	
527.48824	669	
534.64349	2842	
549.31689	1453	1+
557.06955	268	1+
567.61341	1368	1+
607.24356	922	
721.50308	773	
842.30884	960	
END IONS

###FS:    #m/z: 764.2307 #charge-128
###MaxRes:#m/z:   0.0000 #charge-128
###MS: 797/
###MSMS: 799/
BEGIN IONS
TITLE= Cmpd 206, +MSn(764.2307), 13.6 min
PEPMASS=764.23074	18088

276.40808	521	2+
368.94547	867	
405.38702	677	
437.71752	919	
536.23487	429	
553.43483	482	
572.04385	884	
574.63701	2482	
617.00685	282	
621.51414	339	
646.11449	837	
655.04267	2162	
690.43835	594	
696.58126	2211	1+
714.28389	259	
720.32983	272	
725.88824	779	
726.43706	1729	
743.94785	933	1+
746.15816	1989	1+
748.33980	1932	
750.84010	1959	
752.30778	1687	
797.63095	1029	
866.16098	462	
872.55599	1152	
900.08584	297	
1075.29018	1087	
1281.52221	454	
END IONS

###FS:    #m/z: 450.6771 #charge-128
###MaxRes:#m/z:   0.0000 #charge-128
###MS: 800/
###MSMS: 801/
BEGIN IONS
TITLE= Cmpd 207, +MSn(450.6771), 13.6 min
PEPMASS=450.67708	24005

178.83397	1264	
220.83918	2322	
229.02330	1605	
247.93442	781	
254.24277	1807	
260.83621	1694	1+
277.14964	1759	
279.92420	1174	
281.43428	1031	
288.80357	1112	1+
290.88885	949	1+
297.44177	2811	
305.91736	1793	1+
309.89474	642	
313.06437	438	1+
315.84561	2177	
316.88477	6025	1+
318.94373	2608	1+
321.13570	1816	
324.18578	2067	1+
328.99105	2439	1+
330.96304	12359	1+
336.03117	794	
344.80453	3773	1+
349.10460	978	
353.28244	1018	
354.83855	697	
356.87851	2955	1+
359.01559	2220	
368.03533	927	
370.12907	1375	2+
374.94861	1822	
376.82468	1544	
386.54892	794	2+
390.56762	2252	
394.10305	688	
401.08061	3009	
403.34441	1808	
405.04586	642	
406.41003	1147	1+
410.69212	1729	
414.03224	1667	1+
415.18853	3091	2+
423.10506	1882	
424.65124	6744	2+
427.35808	2768	1+
430.32177	839	
431.10100	6465	1+
433.10082	12432	1+
440.51445	1089	
441.24986	4351	
449.24955	969	
456.49228	1069	
463.83805	1327	
465.44635	632	
470.44124	933	
495.66799	2654	1+
519.23251	980	
532.11186	698	
533.74063	1054	
552.80541	3467	
558.23927	648	
575.72301	1684	
579.29958	970	
581.43793	2030	
584.64563	644	
588.43657	1029	
596.30408	2222	
596.82983	2174	
734.23946	1182	
767.44267	1287	1+
794.63086	2104	
808.54188	786	
END IONS

###FS:    #m/z: 956.5160 #charge-128
###MaxRes:#m/z:   0.0000 #charge-128
###MS: 800/
###MSMS: 802/
BEGIN IONS
TITLE= Cmpd 208, +MSn(956.5160), 13.6 min
PEPMASS=956.51597	12155

381.88060	317	
469.24522	1154	
636.03558	419	
653.59055	504	
794.31926	1099	
864.84383	2199	
911.39385	636	1+
913.05829	3019	
919.24159	439	
921.29454	259	
935.83860	339	
938.23533	1114	
938.82849	339	
944.24832	2877	
1055.43049	587	
1379.72994	829	
END IONS

###FS:    #m/z: 430.1571 #charge-128
###MaxRes:#m/z:   0.0000 #charge-128
###MS: 803/
###MSMS: 804/
BEGIN IONS
TITLE= Cmpd 209, +MSn(430.1571), 13.6 min
PEPMASS=430.15707	7939

128.13451	1284	1+
172.30169	757	
184.76840	1100	1+
193.25153	636	2+
194.69040	1451	
213.69673	739	1+
220.69144	941	
224.15223	564	
225.98246	2562	1+
228.74724	2870	1+
232.84207	1326	
241.65598	3006	1+
243.86003	1500	1+
248.83323	544	
253.99198	443	1+
255.84070	1926	1+
269.83824	1470	
271.86182	794	
273.89625	1206	
277.08754	949	
283.00829	1648	
283.84615	3543	1+
287.75014	722	1+
294.83481	891	
297.88711	757	
298.94405	3097	1+
300.89883	3471	1+
309.94922	1750	1+
312.91715	5091	1+
320.86824	558	1+
323.91607	3328	1+
329.00041	1571	1+
330.91381	3291	1+
337.68267	1241	2+
340.04703	609	
342.04476	2396	1+
343.12235	2784	2+
345.07460	1078	
352.17512	1622	1+
354.33164	805	
359.92686	2522	
364.09767	1292	
367.14060	1987	1+
370.79774	874	
376.84959	3786	1+
384.25855	1102	
385.86852	2410	
387.22131	2286	1+
390.02920	1526	
393.02479	5617	1+
394.86767	2212	2+
396.19470	3083	1+
398.72860	2484	1+
402.19395	3070	1+
405.04078	3105	
408.03084	921	
408.92955	4451	1+
410.95559	5204	
412.16718	13012	1+
416.84635	5877	1+
420.24927	1594	
424.63176	994	
430.11610	531	2+
435.03672	612	
436.61960	692	
438.63185	740	
447.43868	1999	
448.75391	571	
454.04333	842	1+
459.63710	2875	
470.63278	882	
475.66297	876	
507.29402	2105	
524.23792	1231	
534.05310	1183	1+
546.12883	4507	
547.42624	904	
549.43432	1510	
555.15916	569	
579.25680	829	
596.44086	1280	
598.43268	662	
601.30649	959	
617.24224	2004	1+
632.05767	662	
633.63922	1669	
664.06365	734	
715.29742	261	1+
725.28549	725	
729.37056	1773	
END IONS

###FS:    #m/z: 491.2512 #charge-128
###MaxRes:#m/z:   0.0000 #charge-128
###MS: 803/
###MSMS: 805/
BEGIN IONS
TITLE= Cmpd 210, +MSn(491.2512), 13.6 min
PEPMASS=491.25118	10635

165.72632	864	
243.75842	964	
263.83081	739	
274.23987	1534	
276.90297	802	
280.87923	764	
284.81024	989	1+
289.83378	1159	
294.70119	727	
296.43170	837	
302.01364	1732	
304.90007	1019	1+
312.43645	2842	
313.86432	2034	1+
318.06616	1076	2+
322.09210	846	1+
327.96000	949	1+
330.93357	1134	
332.88603	2244	1+
342.64523	4417	
343.92442	2234	
344.99325	22784	1+
356.96585	4241	1+
358.94855	4937	1+
362.74755	827	
366.86826	1337	
371.88397	1709	
372.97511	3979	1+
377.06382	1915	1+
382.10152	1332	
391.10421	697	
394.98948	1892	
396.06463	6287	
398.23171	1367	
400.21814	251	2+
402.63296	2072	
404.55804	6347	
415.73335	1394	1+
417.88607	764	
419.30492	1504	
421.44674	742	
426.04788	1040	1+
428.55704	2793	1+
433.09834	2039	
436.15600	3586	1+
441.36613	824	
443.46510	1124	2+
450.23616	2159	
453.74594	1731	2+
454.13461	2838	1+
456.94807	1797	
459.11054	1697	
464.94501	1664	
466.66126	1179	1+
467.75877	4195	2+
470.12571	338	2+
471.98229	747	
472.79953	8949	1+
473.75207	10249	2+
475.22099	2694	1+
477.03229	2404	
478.69203	1462	
481.24057	2849	
504.49891	804	
512.09769	1024	
588.28832	2214	
598.70151	1144	
607.42579	5094	
611.32830	1172	
639.63060	1059	
699.43995	719	
701.35844	756	1+
721.55657	697	
722.10192	1576	1+
779.42348	927	
797.05483	1987	
808.31537	2256	1+
817.40333	869	1+
833.49405	692	
879.66910	742	
END IONS

###FS:    #m/z: 452.3202 #charge-128
###MaxRes:#m/z:   0.0000 #charge-128
###MS: 806/
###MSMS: 807/
BEGIN IONS
TITLE= Cmpd 211, +MSn(452.3202), 13.7 min
PEPMASS=452.32017	38891

126.89134	1115	
167.83328	1164	
177.93482	1909	
180.67194	2107	1+
188.64896	999	
210.97609	1709	
212.88484	365	1+
221.03163	932	
222.84730	1656	1+
228.83895	1249	
234.08937	1411	2+
242.84517	773	1+
248.83855	1189	
250.86085	2989	
252.83875	2244	
264.81591	1475	1+
276.48309	464	2+
279.70400	926	1+
282.07038	1021	1+
291.97625	672	1+
302.85682	1150	
311.04953	768	1+
318.85340	1750	
319.97654	5170	1+
323.51325	1077	
331.50376	1481	
333.05144	3306	
335.13065	2202	1+
347.84450	918	1+
348.85440	772	2+
351.43582	1119	
358.06916	1175	
360.89415	630	1+
362.79813	1698	
369.30508	2623	1+
375.03414	2327	1+
377.09953	3020	1+
380.64760	2687	
384.43758	1795	
394.11166	1441	
396.06532	359	1+
401.90238	1367	
406.11531	3945	1+
415.53877	942	2+
417.57021	1476	
420.70605	942	
429.08544	777	1+
430.98837	2908	
431.25533	9549	1+
432.99089	10607	1+
440.57975	5005	
442.15778	4546	1+
450.37975	328	2+
476.83333	1032	
479.72846	1282	
496.21340	2557	
503.17854	1701	1+
514.83672	1750	
541.28068	2148	
543.88585	4912	
552.83709	16594	
554.20045	4143	
560.03159	1279	
564.73971	4806	
566.34243	2147	1+
580.05337	1612	
586.24131	1684	
587.71290	2438	
589.25232	2521	
591.29316	1039	
593.23670	1793	
596.35931	7849	
596.82639	11858	
601.36563	1884	
601.82225	4461	1+
605.49711	919	
615.70504	1622	
625.77545	1987	
645.29542	1122	
958.71277	1356	
END IONS

###FS:    #m/z: 656.3443 #charge-128
###MaxRes:#m/z:   0.0000 #charge-128
###MS: 806/
###MSMS: 808/
BEGIN IONS
TITLE= Cmpd 212, +MSn(656.3443), 13.7 min
PEPMASS=656.34432	7430

224.89161	1067	
258.83460	524	
287.03153	949	
303.03902	1032	
355.29174	302	
402.06330	487	
418.63185	1209	
440.85196	897	
479.96112	1268	2+
482.49690	822	
491.33553	1112	
504.83148	817	
510.18063	1557	
520.10872	449	
521.90132	354	
522.40870	374	
525.07189	934	
532.89508	407	
552.53183	4381	1+
557.03910	1082	
559.49187	1917	
565.80421	372	
567.46419	1742	
577.10049	1407	
583.23529	512	
591.54846	314	
592.41862	1136	1+
597.19612	1012	
603.63314	742	
606.69733	1287	
611.49199	404	
619.21264	2132	
622.03986	2159	
625.44507	292	
629.68175	627	
635.47784	4791	1+
638.23363	2989	
639.63668	1687	
644.10392	979	
645.34289	2164	1+
655.88683	602	
770.13741	494	
798.04549	1887	
851.33433	1794	
901.63444	632	
915.86818	724	
977.96923	677	
983.63707	1007	
1092.23661	1324	
1413.24547	1732	
END IONS

###FS:    #m/z: 413.8605 #charge-128
###MaxRes:#m/z:   0.0000 #charge-128
###MS: 809/
###MSMS: 810/
BEGIN IONS
TITLE= Cmpd 213, +MSn(413.8605), 13.7 min
PEPMASS=413.86046	35410

135.84642	5656	1+
137.91124	985	
180.76524	2204	1+
194.80985	2898	1+
196.86903	1687	
202.78981	1024	
210.76511	1576	
212.92660	1450	1+
215.44682	1915	
223.84088	4130	1+
226.48490	2102	
237.03594	1697	1+
238.78941	5733	1+
240.90256	3845	1+
242.86761	3660	1+
245.85151	718	2+
246.98272	914	1+
251.87292	1671	1+
254.81288	4138	
261.86477	2712	1+
264.97345	876	1+
271.82650	1513	
274.97802	1207	
280.24208	1279	
282.71082	1169	
284.03781	1404	
290.03867	1409	
291.85741	5074	1+
294.75989	1932	
295.03455	2003	
296.53025	8636	2+
299.29294	1366	
301.67984	2759	
305.49493	25273	
307.94985	3518	2+
310.40491	1162	
315.76500	6730	1+
318.23712	2311	
319.11050	37299	1+
323.28174	1652	
324.99369	3024	1+
327.86776	2860	1+
332.92446	1617	2+
338.77765	3027	
345.18192	726	1+
347.05522	3330	
349.72126	1695	1+
352.07258	1258	1+
354.03107	1279	
355.13549	10086	1+
361.95107	2404	1+
362.93718	3338	2+
365.77155	2660	1+
369.10339	1913	
370.07310	3690	1+
374.09033	3675	1+
379.11633	1539	1+
383.98502	2289	
386.94384	2510	
388.28814	4239	
390.85888	9370	1+
394.06712	3704	
395.02684	11432	1+
397.13069	11906	1+
400.70156	2319	
402.36064	9014	1+
425.33247	1469	2+
429.44223	1694	1+
431.98632	1525	
433.63954	1374	
439.66361	1308	
447.20322	22539	1+
452.11083	3540	2+
455.18757	712	1+
460.03303	1147	
461.34265	10451	
462.65577	1634	
480.99776	1157	
490.16409	1925	
494.69370	2525	2+
498.15806	1044	
499.67820	710	2+
502.20974	1680	
512.23302	546	1+
529.72032	1752	
531.27855	21334	
533.05350	4630	1+
557.23618	1887	
575.36033	1515	1+
578.18588	945	1+
586.06599	1082	
589.28974	1577	
594.23986	1664	
607.21928	1111	1+
610.31874	18226	1+
613.29324	2040	
616.24161	1394	
620.57882	2345	1+
630.34746	37768	1+
658.50242	1371	
709.33386	1522	
711.58267	670	1+
793.47739	6536	1+
END IONS

###FS:    #m/z: 590.8486 #charge-128
###MaxRes:#m/z:   0.0000 #charge-128
###MS: 809/
###MSMS: 811/
BEGIN IONS
TITLE= Cmpd 214, +MSn(590.8486), 13.7 min
PEPMASS=590.84864	73553

170.81183	2236	1+
188.67594	1685	1+
208.79761	1270	1+
225.88273	13029	1+
234.83651	4234	1+
243.95776	28002	1+
251.91982	4605	1+
253.83970	2967	
288.79540	1148	
297.92990	1981	1+
328.23497	1392	
331.10287	2498	1+
332.97894	2068	1+
337.06184	767	
338.04984	1548	1+
349.10310	4708	1+
367.08817	1593	
373.83482	1440	
417.21242	1049	
421.03907	2042	
427.05935	744	
430.31891	723	
442.37922	1419	1+
445.05755	886	
445.45868	957	
456.15862	1451	1+
458.14481	837	
460.89958	837	
465.29149	744	
467.50788	1065	
469.64749	2252	
473.17320	2504	1+
475.44913	1774	
479.31966	714	2+
480.63694	1543	
486.04923	777	
496.25135	1854	1+
498.03583	1463	
499.20529	3339	1+
503.20261	777	
505.03661	947	
509.28523	858	
526.23660	2691	
529.22613	1327	1+
530.93577	1089	1+
533.94224	2420	
536.24765	1261	
538.25367	3056	1+
539.65439	947	
545.00045	2756	1+
549.39229	2465	1+
552.21347	2929	
555.03814	3125	
563.91028	1322	
564.78148	4213	
567.09203	1109	
567.51626	2100	1+
569.82737	1154	
571.31312	12490	1+
573.32935	19681	1+
578.17319	5889	
579.63895	1017	
609.25176	4055	1+
685.49274	3495	1+
690.44524	1048	1+
708.29028	1390	1+
721.20120	1723	
758.32415	1496	
762.83677	1443	
774.70746	808	
779.83875	1919	
805.28454	885	1+
814.45699	7165	1+
823.46001	2322	
861.48940	737	
885.37664	3575	1+
894.26271	2235	
902.36447	1625	
903.46524	2549	
904.40742	2136	1+
913.43595	817	
919.35175	1085	
920.38934	21080	1+
929.52994	20589	1+
934.24459	1122	
935.49018	1333	1+
937.46997	45902	1+
959.23330	1914	
END IONS

###FS:    #m/z: 413.8932 #charge-128
###MaxRes:#m/z:   0.0000 #charge-128
###MS: 812/
###MSMS: 813/
BEGIN IONS
TITLE= Cmpd 215, +MSn(413.8932), 13.8 min
PEPMASS=413.89325	259556

125.90395	4943	
128.89350	21415	1+
135.90928	108520	1+
174.97081	8346	
180.98294	15703	1+
191.83681	11013	
214.86247	42384	
216.53494	18204	
223.90360	14632	
225.83207	7495	
234.95158	9472	
239.83377	5839	
240.95942	14755	
254.11252	7541	
256.69775	12921	
261.90476	28510	1+
274.88469	13036	1+
288.47695	19910	1+
291.04135	26267	
291.97879	159560	1+
296.94991	68147	
300.98648	59551	1+
305.59052	317187	
314.83375	9473	
315.56061	113515	
318.15537	33994	
319.07353	486292	1+
346.43878	21566	
352.63169	8891	
355.07132	185915	
364.64809	6276	
372.65628	10599	
373.84630	33240	1+
376.83460	23378	
383.31418	36668	1+
385.05252	45774	
388.21769	27498	
391.10530	11980	
395.85299	9581	
397.10469	169141	
402.00586	18624	1+
412.03286	5794	
419.44443	5771	
429.23944	11128	
430.21229	110042	
432.24846	17290	
438.23935	24624	
443.89545	21704	
447.16605	453586	1+
452.17025	92733	2+
461.22151	169560	
463.10498	7358	
465.03162	8989	
472.05031	17267	
480.64836	8461	
489.71246	35270	2+
497.43322	10807	
502.19956	23515	1+
520.30085	20925	
529.69401	11174	
531.31612	390964	1+
560.29047	5518	
575.37729	18578	1+
593.26613	16279	
610.36610	411598	1+
620.27035	21045	1+
630.36752	694144	1+
636.51088	12302	
648.30429	20018	1+
665.25957	20825	1+
706.48952	11880	
709.39635	27966	1+
793.48507	47557	1+
795.64453	16624	
899.63258	14870	
END IONS

###FS:    #m/z: 620.3591 #charge-128
###MaxRes:#m/z:   0.0000 #charge-128
###MS: 812/
###MSMS: 814/
BEGIN IONS
TITLE= Cmpd 216, +MSn(620.3591), 13.8 min
PEPMASS=620.35910	246677

170.83626	2158	
174.76738	1575	
184.83689	2872	
197.83394	8059	1+
211.92219	2371	
215.80370	3071	
216.74744	6125	1+
221.92777	1733	1+
248.00742	1963	1+
251.90929	3548	1+
262.04542	9930	1+
272.83277	1984	
274.03876	4066	
279.94614	2475	1+
285.85205	5620	
291.91613	1922	
295.65852	1647	
297.04070	4627	1+
300.89688	2265	
309.07314	14146	1+
319.04350	14484	1+
327.06898	8474	1+
333.05197	2115	
345.04743	6980	
349.07152	2644	
355.07142	3186	1+
357.09081	1878	
361.06575	3815	
363.03909	2041	
366.48647	6747	2+
368.11071	5892	1+
375.22767	1713	
384.03501	3166	
385.14426	4455	1+
394.64036	1653	2+
396.17539	8026	1+
408.09853	2516	
411.48313	2769	2+
414.23453	5491	
415.61044	3106	
429.04078	4306	1+
444.04017	2652	1+
447.17054	17176	
451.10660	2394	
455.14820	1794	1+
459.65946	2342	
475.18367	2250	
478.23491	4924	
480.45166	2397	
483.17511	3026	1+
486.26210	3438	1+
496.25003	11946	1+
503.18192	3999	1+
504.29079	3533	2+
513.33595	7777	
514.26232	10575	1+
530.04174	1882	
531.10521	8712	
533.19413	2369	1+
539.49970	5591	1+
543.73507	2767	
547.24050	6340	1+
549.39091	3381	
566.90106	1787	
568.45321	1928	1+
574.27648	3831	
575.42232	13373	1+
581.27292	4788	
585.13243	2920	1+
590.85749	2590	
592.28397	6706	1+
593.74561	4781	
595.28136	6172	1+
596.29076	8131	2+
600.03281	2665	1+
602.33206	7930	
603.05736	22699	1+
604.34705	5859	1+
610.35115	52369	
611.42258	73897	1+
630.38254	4045	
631.32190	6168	1+
659.10236	1596	
661.49540	2098	1+
683.73422	2767	
692.45038	2835	1+
709.47738	140138	1+
775.59953	4161	1+
792.39102	3650	1+
795.82485	2565	
808.49340	35579	1+
810.47542	4297	1+
877.51251	12922	1+
879.50114	2242	
886.83638	2466	
895.50578	69580	1+
903.44079	4541	1+
921.53411	6034	1+
989.47524	2853	1+
1006.61710	8604	1+
1024.56025	74587	1+
1047.36123	3488	1+
1065.61629	4744	
1076.75275	3317	
1083.44456	1805	
1084.44247	2035	
1093.53610	22922	1+
1111.57494	189361	1+
1121.66244	7866	1+
END IONS

###FS:    #m/z: 468.1592 #charge-128
###MaxRes:#m/z:   0.0000 #charge-128
###MS: 815/
###MSMS: 816/
BEGIN IONS
TITLE= Cmpd 217, +MSn(468.1591), 13.8 min
PEPMASS=468.15915	30389

138.93570	1582	1+
152.63024	794	
171.75062	2291	
175.82553	1123	
178.50137	924	
188.04626	975	
191.04898	1052	
196.95803	729	
217.89753	860	
225.83443	1908	
228.72240	1939	1+
233.03832	1818	
238.71914	968	
270.91811	2462	2+
276.63849	3415	
278.85726	3092	1+
290.52670	1497	
294.92713	6006	1+
297.52951	1434	
300.18421	1272	
306.47931	4171	
307.99068	10076	1+
311.89386	742	1+
313.99761	1484	1+
317.18830	1069	1+
318.95551	1940	1+
320.91168	2518	1+
322.87158	1383	1+
326.02976	6074	
327.84612	824	
333.03740	2324	
334.26478	605	2+
336.07603	1642	
336.99926	3907	1+
340.15636	1639	1+
347.90499	7747	1+
351.06520	2090	1+
352.29666	1212	
355.04802	942	
357.11068	3103	
357.41277	2133	
360.17883	3701	2+
364.98554	2575	2+
366.97551	1670	
368.95605	1012	
370.65520	2339	
374.07306	3069	
376.95636	1481	1+
378.66431	1988	2+
380.15023	4745	2+
381.71977	854	2+
389.12085	2779	1+
395.03308	1359	
397.07799	1638	
402.58528	5424	2+
405.64502	1220	
407.85515	3759	
411.12946	6059	2+
411.66610	5087	1+
414.06997	8713	1+
421.86605	2510	
426.33995	3497	
427.70016	720	
429.51382	5627	
433.99642	2142	
435.06418	6352	
437.56003	1069	
447.03577	855	
449.04682	6526	1+
451.11212	10352	1+
455.06661	2452	
458.09495	1726	1+
460.45147	934	
470.50656	1116	
495.26337	1014	
497.27419	434	1+
515.05973	882	
516.56496	1920	1+
523.14273	3365	1+
534.12706	3210	1+
541.22508	8416	1+
561.63473	1192	
573.14180	948	1+
581.96308	1503	1+
594.56786	769	1+
610.37843	3832	1+
612.29836	6914	1+
625.32196	944	
655.35436	1549	
693.44931	929	
713.35264	1253	1+
733.84713	1504	
748.38879	1748	1+
END IONS

###FS:    #m/z: 620.3313 #charge-128
###MaxRes:#m/z:   0.0000 #charge-128
###MS: 815/
###MSMS: 817/
BEGIN IONS
TITLE= Cmpd 218, +MSn(620.3314), 13.8 min
PEPMASS=620.33135	640952

194.89372	3120	
197.54594	5107	
197.86833	6049	
198.92136	5346	
215.92651	11591	1+
249.76884	7059	
253.85011	7477	
261.95319	10654	1+
265.12507	4580	
272.96323	4937	1+
285.89125	6681	
297.05187	9094	
301.76516	3370	
309.03887	14183	1+
315.05599	3917	
319.08295	29745	1+
327.12271	13373	1+
333.48973	4509	
338.95221	4946	1+
345.11824	9599	
351.19353	5348	1+
354.05842	10238	2+
356.75494	3244	
357.06275	2897	
366.09996	6079	1+
370.26999	6447	1+
374.09340	3992	
379.09288	3070	
380.25778	9960	1+
385.06588	14589	1+
397.02343	12805	1+
411.17813	5605	1+
415.08421	4340	
426.13379	4039	
429.13117	16553	1+
432.12617	11530	1+
444.16244	4667	
447.08958	17739	1+
459.83373	4397	
478.10397	5901	
484.35740	9433	1+
485.50788	8462	2+
487.20423	8616	
495.26744	11750	
496.15210	23092	1+
509.95721	19667	1+
513.18146	17770	1+
531.15942	22970	1+
535.23152	3437	
547.17405	5875	1+
555.07076	6171	
574.32062	13657	1+
578.30480	9325	
581.30361	3968	
589.70038	4073	
592.23972	4686	
593.98282	9324	
594.22160	9107	
595.28805	6457	1+
596.81730	4661	
600.10520	10728	
602.13784	10663	
602.49986	65160	1+
610.34289	144166	1+
611.70632	60750	
630.35759	11915	1+
665.25655	3354	
691.35502	4253	
693.26386	3998	
707.63428	4028	
709.40112	202307	1+
746.66765	5886	
762.95425	6232	1+
772.43119	13543	
775.71022	8762	1+
793.53730	8708	1+
803.41382	3672	
808.44106	39806	1+
877.49615	13933	1+
886.51030	4692	
895.49860	95206	1+
903.27874	10932	1+
908.26170	3876	
921.45706	5369	1+
1006.49419	20906	1+
1023.64367	8365	
1024.59109	77365	1+
1027.30780	3192	
1031.65123	3203	
1075.63900	4421	
1093.67675	28474	1+
1103.67997	4918	
1111.64213	291917	1+
1121.55514	17517	1+
END IONS

###FS:    #m/z: 447.1730 #charge-128
###MaxRes:#m/z:   0.0000 #charge-128
###MS: 818/
###MSMS: 819/
BEGIN IONS
TITLE= Cmpd 219, +MSn(447.1730), 13.9 min
PEPMASS=447.17303	109743

129.70125	1012	
139.91152	2799	1+
147.96784	1675	
157.09120	2706	
157.96364	5037	1+
167.83690	4503	1+
174.88965	7426	
180.89577	1640	
184.88320	2870	1+
186.83459	2382	
197.06834	1217	
201.78637	3394	
209.70043	2606	1+
218.63851	1515	
226.51550	1535	
240.95845	2002	
244.89077	2271	1+
253.73918	1071	
254.85818	5038	1+
260.07237	1162	
261.84796	4989	1+
269.05556	1229	
271.90757	4398	1+
281.10325	1027	
285.84661	1124	
287.03403	2172	
288.45636	4313	2+
290.82182	3428	
297.06276	1786	1+
300.97231	3399	1+
302.84672	3884	
304.99788	3573	1+
310.87594	1868	
314.88549	6119	1+
316.96914	3209	
319.10785	2217	1+
321.05447	5867	1+
327.86527	1064	
328.71547	1751	
329.77042	4176	
331.21529	1030	
345.98512	2191	1+
347.90505	1082	
350.03017	1712	
351.05993	3978	
352.01936	5527	1+
355.03044	2266	1+
356.96498	2788	1+
359.99238	3276	1+
366.97732	2611	
369.13106	28477	1+
373.19094	2923	1+
376.41974	1458	
378.03758	2121	
381.09779	6221	1+
387.22009	2058	
391.03499	1224	
392.18318	4419	1+
394.53322	1282	
394.95222	1871	
396.12615	5295	1+
398.95339	1192	
400.33090	1758	
404.67897	2097	
405.46422	5258	1+
409.09535	2049	
410.13232	7131	1+
412.10873	15555	
413.14465	23664	1+
415.29599	1010	
421.10477	1030	
427.23052	10361	1+
429.18470	118754	
430.12722	152623	1+
434.14491	7113	1+
437.01571	1217	
457.55708	1087	
495.67594	2402	
498.91309	1503	
500.47526	1637	
533.43695	1792	
575.90545	1689	1+
645.01375	2942	1+
707.10023	1006	
709.34301	3775	1+
END IONS

###FS:    #m/z: 630.3582 #charge-128
###MaxRes:#m/z:   0.0000 #charge-128
###MS: 818/
###MSMS: 820/
BEGIN IONS
TITLE= Cmpd 220, +MSn(630.3582), 13.9 min
PEPMASS=630.35822	114742

180.85403	3502	
182.97377	3530	
198.77020	4620	1+
215.94659	12200	1+
229.05905	2556	
250.02220	5272	
250.89568	8987	1+
266.51957	2785	2+
267.97660	2936	
271.70382	3510	
279.06176	5355	1+
281.03374	2392	
283.83404	2010	
285.99130	8670	1+
291.11822	2047	
297.04380	20684	1+
309.05184	38702	1+
315.05090	15389	1+
325.05006	3769	
327.02905	19518	1+
340.03995	2085	
343.08616	2044	
345.06658	12164	1+
347.63481	4230	
349.94565	1943	
351.07222	4575	1+
353.10346	4396	
355.34833	4375	
357.03888	13628	1+
362.03499	3034	
363.09600	5575	1+
365.29756	2594	
366.90201	3218	
368.56042	5136	2+
370.12914	2676	
376.20212	3641	1+
378.67067	2486	
379.20034	14735	1+
383.08701	1990	
385.04246	15186	
387.08191	10385	
391.18849	2571	
392.26010	3509	1+
395.21583	3013	
396.27137	14451	1+
408.14448	17060	2+
414.18747	33098	1+
420.37903	4029	
421.74823	2288	
425.23608	2902	
426.09116	11140	1+
432.25929	7374	1+
437.52085	6812	1+
438.60002	5466	2+
440.02141	3286	
444.25301	10868	1+
448.25424	36721	1+
455.14059	4995	1+
457.31769	4066	1+
465.71393	20704	2+
466.25006	18388	1+
469.93801	3639	
474.25877	1930	
476.20133	1990	
479.35372	7727	1+
483.29732	4319	
484.21789	17463	1+
494.25793	3493	1+
501.20021	9204	1+
505.23543	2599	
512.22187	2211	
513.28868	17515	1+
523.33189	16357	1+
530.76388	7580	
531.22765	18332	1+
533.48761	4825	
541.30457	2403	
542.29579	5713	1+
547.61668	3671	1+
549.28902	11736	1+
559.32083	9108	1+
562.85033	2215	
565.32456	4939	1+
567.34343	10287	1+
576.57637	5840	
577.32883	20224	
578.63770	4078	
580.63835	3070	
582.28839	5607	
584.36666	3139	
585.30181	8891	1+
592.45913	9189	1+
594.33097	65599	1+
600.35039	6238	
601.69759	7125	
602.35256	49960	1+
611.14585	2726	
612.33874	277770	1+
864.26437	4222	1+
911.56931	2825	
END IONS

###FS:    #m/z: 408.2345 #charge-128
###MaxRes:#m/z:   0.0000 #charge-128
###MS: 821/
###MSMS: 822/
BEGIN IONS
TITLE= Cmpd 221, +MSn(408.2345), 13.9 min
PEPMASS=408.23453	74243

120.03528	1097	
128.80177	1891	1+
135.98921	1000	
146.86944	876	1+
149.76979	1737	
157.83466	1390	1+
178.66450	1724	1+
185.82952	2341	1+
187.83373	799	
198.13331	451	2+
211.64729	1287	
232.78741	1042	
234.62450	683	1+
236.69179	728	
242.79784	2456	1+
250.07223	1506	2+
251.70507	1304	1+
255.83229	1084	
257.90835	1028	1+
262.00000	778	
262.85934	1948	1+
265.84037	1438	
276.91332	6836	
278.36515	803	1+
282.42634	1941	
284.11342	1530	
289.87856	2458	1+
293.83703	1231	
296.92796	8087	
299.86469	971	
301.99086	1399	
303.25924	1100	1+
306.95440	1348	1+
307.86917	1153	2+
313.48606	998	
315.59078	6037	1+
317.12810	1205	
317.82764	1342	
319.08554	2680	
325.05482	1296	
330.06577	1134	
332.20351	864	
335.69457	1168	
337.72576	1367	
346.78198	1504	
355.08271	1491	
361.84287	1562	1+
362.72734	2479	2+
368.01016	528	1+
369.66488	2351	2+
371.77385	1311	1+
379.04135	3234	
382.20775	1102	2+
386.98395	7341	1+
388.92279	3931	
390.34809	6086	2+
392.07035	1591	
393.49413	877	
397.25960	8042	2+
408.28313	2191	2+
416.22538	1067	
426.31766	1027	2+
429.11486	1612	
430.22489	4235	1+
432.09184	2176	
438.24326	3154	
446.12853	426	1+
452.83464	2429	
473.09194	727	
474.34308	1723	1+
485.29620	1049	
488.24853	3371	2+
515.69763	1549	
531.28963	7097	1+
549.83966	691	
551.23996	940	
567.24116	2615	1+
574.27678	4108	1+
585.03141	691	
593.34756	6077	1+
603.50530	405	1+
612.44693	1058	1+
617.25331	1154	
621.77190	746	
624.40416	1812	1+
630.42044	5136	1+
644.49013	912	
659.11677	989	
692.29559	1415	
698.63882	992	
1067.44549	1159	
END IONS

###FS:    #m/z: 447.2102 #charge-128
###MaxRes:#m/z:   0.0000 #charge-128
###MS: 821/
###MSMS: 823/
BEGIN IONS
TITLE= Cmpd 222, +MSn(447.2102), 13.9 min
PEPMASS=447.21025	56208

138.84403	1116	
156.82554	2290	
157.99786	10105	
167.82889	11570	1+
174.88968	9535	1+
183.86172	4772	1+
198.64950	1814	
201.75322	3148	
207.81085	1077	
210.84000	1215	
224.88707	1621	
226.98647	3259	
228.72655	1754	
232.51378	1824	
240.79552	1093	
243.90938	2016	1+
246.03388	2526	1+
254.16259	1156	
254.92128	6402	1+
259.11126	1097	
262.00860	1852	
271.88730	3342	
272.90108	5476	1+
276.86652	1410	
279.72725	1254	
284.95230	2222	1+
299.88035	1899	
304.89118	3394	1+
314.93619	3665	1+
316.89048	4565	1+
319.04330	4396	1+
326.11119	1282	
329.14154	4362	1+
331.11712	4915	1+
333.97455	2929	
337.66522	2609	2+
346.04066	1304	
347.87333	1417	
349.32585	1604	
351.07219	2464	
352.19478	7067	
355.08316	5315	1+
361.09833	1589	
364.23641	1417	
369.10237	33231	1+
373.05514	1982	
381.11033	3045	
382.15446	4692	1+
384.25395	3316	2+
386.10577	1291	
386.85617	2380	
393.10587	2658	
394.12882	8720	1+
397.13645	7676	2+
399.11710	3597	1+
401.08519	1173	
404.10464	3402	
405.53124	4363	
410.05303	1449	
411.21306	6169	
412.08999	12119	
413.11028	14566	1+
415.21527	1252	
423.23945	2534	
425.63629	1269	
427.06058	7808	1+
429.13258	115508	
430.12031	156457	1+
433.60551	3258	1+
434.54585	3072	2+
471.50102	2439	
610.54254	1352	
630.29088	2059	
648.47068	1097	
677.65062	3520	
709.55810	1992	
794.44827	2719	
END IONS

###FS:    #m/z: 593.4591 #charge-128
###MaxRes:#m/z:   0.0000 #charge-128
###MS: 824/
###MSMS: 825/
BEGIN IONS
TITLE= Cmpd 223, +MSn(593.4591), 14.0 min
PEPMASS=593.45910	49536

210.88359	342	
242.92336	792	
274.21923	904	
311.49527	2203	
330.00530	2197	1+
357.08994	586	
399.03524	569	
404.26134	1405	1+
407.08550	1251	1+
417.23241	424	
418.03631	619	
419.18438	1192	
426.24037	2003	
429.63561	2025	
431.06084	1115	
433.03311	509	
433.83559	924	
442.63443	522	
446.09188	659	
451.36355	341	
460.01234	674	
462.78147	421	
470.32677	1094	
477.03113	434	
484.24271	2768	
497.09545	632	
499.24035	2949	
501.13398	552	
510.77222	2120	1+
517.23861	514	
522.83879	3170	
528.33669	339	
531.09393	398	
534.08366	3633	1+
545.31490	698	
547.03226	364	
548.49075	429	
550.24071	800	
553.03202	767	
553.69441	1515	1+
557.11023	695	
559.32355	2203	1+
566.35547	1372	
570.25725	2011	1+
573.49510	834	
574.17862	1945	
575.27210	126892	1+
601.31065	1242	
604.65082	2457	
612.31895	813	
722.06096	1452	
767.31022	1822	
842.43497	404	
849.67540	349	
882.23764	991	
930.86806	1133	
1024.43569	1039	
1058.70653	1474	
1350.64004	903	
END IONS

###FS:    #m/z: 630.2322 #charge-128
###MaxRes:#m/z:   0.0000 #charge-128
###MS: 824/
###MSMS: 826/
BEGIN IONS
TITLE= Cmpd 224, +MSn(630.2322), 14.0 min
PEPMASS=630.23221	100120

185.63280	1570	
194.88208	1488	
198.91353	4906	1+
209.90939	1549	
215.88416	14194	1+
227.48289	1481	
243.90571	2394	
251.89520	1843	
253.92678	1541	
267.88632	3947	
275.03817	2175	
280.12962	4350	1+
285.94990	7088	1+
291.88587	3067	1+
295.90578	1619	
297.04788	28274	1+
309.08031	19690	
310.97565	5305	1+
315.14262	15889	1+
320.03677	1487	
322.00796	2928	1+
324.03333	1451	
327.13899	9087	
334.12285	3574	
335.89658	1634	
344.58162	6617	2+
345.06553	5629	1+
350.02731	7302	1+
357.15401	6173	2+
367.09650	5077	1+
369.04986	8131	1+
375.83565	1703	
378.37435	4683	
379.20757	13312	1+
382.95622	2341	
384.39754	3280	
385.08095	20314	1+
395.55669	10240	2+
396.14937	10564	1+
402.01763	1958	
403.06441	5151	
408.12967	12917	1+
413.10796	3989	
414.21641	34230	1+
419.27647	1711	
420.24083	5042	1+
426.21848	5679	
432.07499	2601	
436.36587	4822	2+
438.20199	5772	1+
444.37522	12764	1+
448.18850	18084	1+
449.01691	5778	2+
450.33870	5742	2+
456.28543	1992	
462.03608	2188	
463.29141	5815	1+
464.48337	3345	2+
466.30510	20340	1+
474.22876	3364	
480.04053	3002	
483.16399	1876	
484.09932	20483	1+
494.30037	2041	
497.34994	4838	1+
500.09318	2941	
500.35088	7475	1+
502.24710	13434	1+
512.29431	2612	
513.15118	3340	1+
523.27425	2630	
525.35797	5619	1+
531.25312	19235	1+
533.44537	5503	
541.17981	13556	1+
544.26298	3935	
549.39967	9063	1+
558.24953	2307	
559.26464	7746	1+
566.43523	2896	
567.32782	7095	1+
569.39600	3333	
577.28460	19352	1+
584.48055	17960	1+
590.23313	3839	
594.29366	62559	1+
597.78732	2201	
600.32127	7972	1+
602.41368	47006	1+
607.32570	6799	1+
612.32184	248468	1+
620.25024	2296	
671.25339	2303	
762.48155	1647	
767.85739	3009	
827.50711	1675	
860.25922	2352	
879.84823	1915	
915.45842	3120	
END IONS

###FS:    #m/z: 502.6220 #charge-128
###MaxRes:#m/z:   0.0000 #charge-128
###MS: 827/
###MSMS: 828/
BEGIN IONS
TITLE= Cmpd 225, +MSn(502.6220), 14.0 min
PEPMASS=502.62203	40532

155.03470	694	
172.70260	659	
207.76286	592	
222.84139	929	
237.17300	692	
244.15434	686	2+
251.86855	1644	
259.77630	309	1+
268.04017	592	
276.84299	2619	1+
296.05896	354	1+
314.00921	3190	1+
317.00567	1412	
326.54469	1146	2+
329.00574	1684	1+
331.87158	1277	
337.23194	662	
339.07750	2361	1+
341.01811	2739	
343.00545	1732	
345.00221	1696	1+
347.46873	1189	
351.05020	1209	
353.32808	3629	1+
354.94454	2004	
355.51478	4664	2+
356.93186	9482	
358.98404	692	
364.43808	1874	
368.22232	1391	1+
370.68610	2354	
371.97282	4425	1+
374.16047	588	2+
383.05182	2399	
384.89862	2319	1+
387.04630	1659	
393.83254	727	
396.18795	1014	
402.23514	1594	
405.12716	1051	1+
409.21312	547	
411.92360	1084	
413.96587	899	
414.64423	3207	
416.46550	3641	1+
421.52167	2334	1+
429.84168	1294	
431.52154	5858	1+
441.04343	2938	1+
444.53973	1503	2+
446.05406	1897	
447.51933	2861	1+
457.06495	1863	2+
458.62601	3224	1+
462.97891	539	
465.12850	1404	1+
467.17058	1329	
468.06104	3742	1+
473.06278	6191	1+
477.06137	734	1+
479.82946	577	
483.14680	5493	1+
485.19021	14640	1+
489.09189	3402	
492.11590	2212	
504.98907	917	
534.89258	792	
543.43760	1424	
562.51274	1062	
586.23685	1527	
588.23470	904	
604.24067	1044	
614.17502	1067	
618.31702	587	
620.53065	3216	1+
632.08293	448	1+
634.88374	1347	
675.31308	657	
710.02229	816	1+
732.24056	952	
756.44094	494	
762.23739	599	
786.33447	2543	1+
819.43601	1019	
END IONS

###FS:    #m/z: 1072.9060 #charge-128
###MaxRes:#m/z:   0.0000 #charge-128
###MS: 827/
###MSMS: 829/
BEGIN IONS
TITLE= Cmpd 226, +MSn(1072.9060), 14.0 min
PEPMASS=1072.90597	45340

695.29065	357	
741.63536	312	
810.10397	289	
838.50291	489	
857.10293	372	
875.26461	1858	1+
969.27276	2144	
985.23149	539	
1010.03124	514	
1013.32913	1762	
1020.49284	1887	
1035.73195	349	
1053.87143	522	
1054.63280	917	
1444.63590	694	
END IONS

###FS:    #m/z: 427.2008 #charge-128
###MaxRes:#m/z:   0.0000 #charge-128
###MS: 830/
###MSMS: 831/
BEGIN IONS
TITLE= Cmpd 227, +MSn(427.2008), 14.1 min
PEPMASS=427.20077	69956

128.98491	5514	1+
146.85813	1455	
157.04325	2667	
162.03380	1588	
179.84463	2149	
182.04651	1547	
190.76542	11482	1+
200.85610	3134	1+
212.79808	1116	1+
218.81828	5693	
222.70005	1094	1+
238.77985	2232	
240.83782	3229	1+
243.76248	1715	
252.79566	2520	1+
255.02151	3929	2+
261.87203	2187	
268.87696	2773	
283.93217	1460	1+
288.83708	3092	
293.00559	1707	1+
298.05615	1156	1+
301.71116	1886	1+
309.06108	1274	
310.99154	3530	1+
318.07209	11429	1+
327.04035	3563	
328.99679	1050	1+
330.95184	1318	
337.02787	2141	1+
339.21801	3477	1+
348.60106	3600	1+
351.47352	2008	2+
354.56584	5876	1+
358.23872	2348	
362.99791	2928	1+
365.96130	1213	
366.32160	1593	
367.06322	3791	1+
371.87107	3095	
378.03513	1049	
379.04686	3583	1+
381.74330	5015	1+
383.64427	2331	
384.68497	9163	1+
387.64414	3387	
390.97817	3309	1+
393.15363	2373	2+
395.12327	43827	
398.60816	7855	1+
399.74626	2452	2+
400.86857	1512	
404.99287	11895	1+
408.92444	17990	
410.47189	12460	
414.95186	37374	1+
417.61518	1641	1+
437.65423	3363	2+
440.23198	1224	
452.15109	970	1+
458.09080	1385	
460.23355	1489	
467.19419	1584	1+
469.70521	863	2+
483.58987	3222	1+
498.85348	4705	1+
507.68264	1147	
508.21822	1299	
524.14181	5766	1+
530.23173	1352	
531.77273	4275	
537.30736	1972	
538.25768	3537	1+
542.22645	2056	
551.16493	3203	2+
557.20801	2518	1+
559.67237	4895	1+
563.31902	1460	1+
565.74870	10660	2+
568.28363	1784	
568.68267	1265	
571.44096	2267	
575.20342	16301	1+
577.79193	1784	
580.34041	6635	
592.33191	1110	
602.18639	1602	
606.84902	1304	
613.43927	1464	
615.29712	1649	
624.23507	1061	
634.58018	1636	
635.35935	48645	1+
647.24233	1368	
677.66635	1448	1+
707.17430	5901	1+
716.28744	1531	1+
718.36119	1055	
721.63857	1481	
897.29101	1052	
END IONS

###FS:    #m/z: 610.3642 #charge-128
###MaxRes:#m/z:   0.0000 #charge-128
###MS: 830/
###MSMS: 832/
BEGIN IONS
TITLE= Cmpd 228, +MSn(610.3641), 14.1 min
PEPMASS=610.36416	101203

172.03411	1319	
174.97909	4822	1+
180.83095	4052	
195.80467	3431	1+
201.78087	1210	
202.90235	2602	
205.76611	4162	
209.01053	2938	1+
210.82944	2139	
222.79597	1754	1+
224.85109	2109	1+
233.73276	1074	
240.86335	6768	1+
242.87589	3283	1+
244.90744	3242	1+
246.83961	1033	
247.80113	1679	1+
254.91549	1208	
256.83288	1084	
257.86457	9308	1+
261.88738	1565	1+
264.83672	1978	1+
268.84884	1695	
273.08728	6845	1+
274.94768	3623	
277.23614	1183	
283.04222	1678	
283.98231	6011	1+
292.02821	16277	1+
301.03100	1228	
302.04436	6644	1+
315.04954	1392	
317.88902	7587	1+
320.19550	2172	
321.13273	3528	1+
331.02815	5831	1+
334.11009	1989	1+
349.06806	4251	1+
351.07586	3746	1+
357.98327	1573	1+
369.41372	2552	
372.07539	2142	1+
378.89926	1520	
382.93792	4132	1+
385.08163	2659	
390.32656	2477	
391.09969	5645	1+
396.94903	921	
399.09504	1884	1+
401.13234	6944	1+
407.23775	1946	
408.12766	8522	1+
412.10031	2404	2+
413.21382	5244	1+
418.06929	5144	1+
427.48140	1067	
429.10769	2143	1+
430.11835	3158	2+
431.33519	1382	
431.97804	3276	1+
436.04486	4564	1+
441.85099	3116	
445.46421	2787	2+
447.21317	3923	1+
452.31721	2987	
465.21387	2239	2+
476.08238	1829	2+
478.00884	1685	1+
479.93271	1922	2+
488.63504	1519	
496.03091	2998	1+
498.09868	2599	
499.41812	2363	
501.36168	1730	
503.15694	2669	
507.18088	2023	1+
508.96934	4739	
511.24398	1056	
514.24663	2914	
515.42072	9466	1+
519.30656	1424	
523.28580	1909	
529.02378	2808	1+
531.22710	1227	
532.29687	3971	1+
539.21171	7238	1+
541.22439	11219	1+
544.21673	5535	1+
546.27670	3438	1+
557.13973	5103	
558.28078	19740	1+
561.52418	1212	
562.29883	19202	1+
565.36278	3228	
569.84104	1138	1+
571.85412	2292	
574.36705	4220	
575.30682	52964	
576.22383	98604	1+
580.93501	1262	
586.51508	992	
589.46393	1049	
590.36329	4808	1+
592.29086	64879	1+
596.85231	4482	
625.10538	2034	
636.23810	1561	
END IONS

###FS:    #m/z: 401.5766 #charge-128
###MaxRes:#m/z:   0.0000 #charge-128
###MS: 833/
###MSMS: 834/
BEGIN IONS
TITLE= Cmpd 229, +MSn(401.5765), 14.1 min
PEPMASS=401.57655	53721

141.86774	711	1+
151.63423	577	
168.83924	1218	1+
170.71181	1127	
181.65431	729	
185.72124	2404	1+
194.98417	1687	
197.90537	986	1+
202.83205	1177	
205.80315	1578	1+
209.70819	753	1+
214.98121	878	1+
221.74772	1427	
224.84515	2674	1+
226.90814	1319	
227.86810	2948	1+
233.23615	1184	
235.87727	2253	1+
239.98143	3452	1+
242.86818	2085	1+
250.84128	727	
254.79114	1294	
255.79409	3058	1+
267.79085	584	
269.90121	5831	1+
273.90266	1392	
276.78373	2074	2+
282.84278	1134	
285.90536	662	
288.90032	1277	
290.92108	617	
295.09146	1102	
299.06567	881	2+
300.71940	677	
302.03286	1222	
306.84610	1028	1+
310.34942	1906	1+
314.23337	864	
318.08478	2063	1+
325.09266	587	
326.62936	419	2+
328.12988	939	
328.52813	1828	2+
332.18721	2703	1+
333.90806	727	
337.20817	1273	1+
339.86114	356	1+
341.53645	2921	2+
343.11451	2576	1+
346.49365	624	
348.21866	2211	1+
354.98024	4243	1+
356.67131	754	
358.17183	944	
359.08676	961	1+
360.98316	1812	
364.03227	789	
365.35265	1733	2+
366.68681	3703	2+
367.20405	2793	1+
369.48930	974	
370.24098	3637	
373.16745	1491	1+
376.09938	1219	
376.93535	2556	1+
380.03765	4666	1+
381.99774	14056	1+
383.99442	13030	1+
390.12631	2427	
391.40606	1074	
406.23127	1154	
409.14546	8602	
412.16513	553	1+
422.43289	787	
424.02408	619	
430.09663	674	
432.09106	694	
437.17036	1084	1+
467.55365	5304	
469.23463	1494	
487.29354	827	
494.59170	654	
514.29305	642	
516.29518	13959	
517.71307	904	
526.52468	1869	1+
551.72222	6327	2+
575.35386	999	
601.43409	757	
615.43535	922	
631.25044	634	
END IONS

###FS:    #m/z: 430.1827 #charge-128
###MaxRes:#m/z:   0.0000 #charge-128
###MS: 833/
###MSMS: 835/
BEGIN IONS
TITLE= Cmpd 230, +MSn(430.1827), 14.1 min
PEPMASS=430.18272	30783

128.93866	2273	1+
147.02896	1233	
153.91559	1694	
156.77488	1340	1+
170.95422	1554	1+
174.92202	1563	
183.84878	1239	1+
191.84786	2059	1+
194.73976	1789	1+
201.79116	2105	1+
210.76055	1728	1+
214.59792	1385	
215.96251	2441	1+
225.84640	1346	1+
227.78470	1364	
229.81202	1732	1+
238.83806	2155	
240.66999	2342	
242.85597	1386	1+
254.91941	2263	1+
260.85399	4160	
262.90868	920	1+
269.90558	1939	1+
272.84493	1541	
281.95509	2680	1+
284.86938	4647	1+
286.27816	1743	
289.03329	4083	1+
299.13038	887	1+
301.00840	3859	1+
310.69647	1043	1+
312.91349	3314	1+
314.88987	1407	1+
316.89109	1185	
319.06417	5767	1+
321.79202	1159	
323.13161	1992	2+
325.98530	1338	1+
327.95496	4281	2+
333.01333	3729	1+
340.94555	2102	1+
344.51361	1576	1+
346.31976	2784	2+
347.95170	1652	
349.72541	1339	
351.03704	3081	1+
356.19551	5523	1+
358.09850	963	1+
359.99380	1329	2+
361.55533	4196	1+
364.07946	1917	2+
367.04381	3887	1+
369.04820	4799	
370.32117	3000	
371.84360	3299	1+
374.28652	2257	
376.22657	1230	
377.19114	4084	1+
380.27371	3784	
381.86852	1592	1+
384.10594	7469	1+
387.11183	4811	1+
390.42646	3383	2+
390.96634	2991	1+
392.11672	2517	2+
394.24795	2572	1+
396.21267	12781	2+
398.09985	2695	
400.17954	1529	1+
402.29737	2216	
405.75102	2707	1+
407.62541	3310	
408.70483	9485	1+
410.41888	12660	1+
412.16743	18881	1+
414.16432	25106	
416.23066	11929	
420.28265	10353	
430.27273	1934	
434.45501	1538	1+
443.24412	2304	
447.15008	1864	
463.87777	1184	1+
466.05366	1579	1+
473.07634	4299	
475.13411	1317	
478.57655	2109	1+
486.23435	1212	
515.72325	2547	
527.64407	1758	
530.54401	1554	1+
535.17040	1969	1+
539.68031	2112	1+
544.30460	2917	
547.10473	1559	
550.01633	2701	1+
554.31713	1541	1+
556.23787	1361	1+
559.30580	2376	1+
564.30192	1312	
565.73976	4631	1+
568.16748	2522	
572.70148	1604	
573.27453	5572	
574.82472	3939	
582.06341	4915	
583.35484	10366	
585.42400	1583	
587.14853	3793	1+
593.29898	1349	
596.03677	1172	
618.47650	1772	1+
620.32339	769	1+
625.49943	1324	
630.45843	2451	
637.30340	1249	
655.34669	1474	1+
657.24021	2949	
668.29737	1077	
670.18697	700	1+
674.34486	1281	1+
699.34744	820	1+
709.33160	1624	1+
757.43721	3357	1+
END IONS

###FS:    #m/z: 447.2557 #charge-128
###MaxRes:#m/z:   0.0000 #charge-128
###MS: 836/
###MSMS: 837/
BEGIN IONS
TITLE= Cmpd 231, +MSn(447.2557), 14.1 min
PEPMASS=447.25567	91716

139.93253	1919	
142.89319	762	
151.64097	2052	
156.85141	5864	1+
160.85285	1446	1+
167.83575	2919	1+
174.94932	4288	
186.00514	1849	
201.84710	2249	
208.76368	1271	
218.86774	1022	
220.90744	1272	
223.85765	2411	1+
226.70199	1506	1+
238.83284	694	
243.80140	1769	1+
254.04275	789	
254.84474	1618	
255.83040	4898	1+
259.95913	3495	
261.98336	1873	1+
268.92157	2629	1+
272.07205	1089	
272.86822	6779	1+
278.84050	1060	
280.26911	1803	2+
294.89405	984	
297.75352	870	
298.96552	4508	1+
301.99101	3351	1+
309.03487	982	
310.01958	1601	1+
313.06536	1014	
315.04677	1822	
316.02434	3489	1+
319.15934	3471	1+
321.99861	2314	1+
326.94721	1918	1+
328.89631	5778	1+
331.72326	4405	1+
335.10492	1254	
337.25694	2083	1+
339.07974	2057	
350.07156	1338	
351.04858	4047	
352.13772	5848	1+
355.88091	1252	
356.88094	4140	1+
358.76246	2143	2+
360.07329	797	
361.69260	998	
363.81435	669	
369.09192	19224	1+
373.13430	3518	1+
375.41505	1632	
376.11439	2264	1+
381.15157	2613	2+
382.07207	1350	
383.93035	1237	
384.90648	3518	1+
387.03995	4792	
393.12002	6525	1+
396.09461	1124	
397.16296	1941	1+
399.25863	2919	1+
401.02764	754	
403.25732	3888	2+
405.64180	2986	
411.12513	4639	
412.16630	13600	1+
418.90235	1405	
423.30146	1262	
424.53652	2220	1+
426.94833	1807	
428.00519	4161	
429.12687	58605	
430.11239	86717	1+
433.43682	2274	
436.49209	4150	2+
493.23633	1054	
502.10059	1182	
520.05648	1164	
547.04534	934	
577.12272	686	
613.43820	920	
618.50104	1004	
624.36675	1665	
630.40270	1219	1+
681.25652	1338	1+
END IONS

###FS:    #m/z: 461.1989 #charge-128
###MaxRes:#m/z:   0.0000 #charge-128
###MS: 836/
###MSMS: 838/
BEGIN IONS
TITLE= Cmpd 232, +MSn(461.1989), 14.1 min
PEPMASS=461.19885	52451

137.86212	1654	
198.80172	3149	1+
214.69105	1124	
217.04266	2349	
232.83980	1742	1+
236.30022	1293	
239.92928	1660	
245.94998	1345	1+
255.83372	1037	
278.23906	751	
282.73094	552	1+
285.03727	794	
290.84667	779	
291.97294	5674	
293.90794	819	
302.21765	1589	1+
312.82504	1005	1+
315.08876	1250	1+
318.03857	1548	1+
327.71791	1624	1+
329.82086	1382	
331.05393	7058	1+
342.04096	3082	
343.02512	8914	1+
351.36215	1661	1+
354.67787	816	
356.87898	1648	
361.91595	779	
368.74753	921	2+
371.08768	1357	
373.12142	1621	1+
378.90025	3192	1+
381.43230	1364	
383.22488	1212	
385.10214	1869	
391.16131	2268	
396.08832	947	
397.14586	2655	1+
399.18670	1254	1+
400.12040	801	2+
403.34934	4214	1+
407.03624	2017	
409.89513	2507	
411.50162	3044	
413.93765	3348	1+
417.05232	2584	
419.09297	909	
420.18724	4472	1+
423.00878	1269	1+
424.98653	2998	1+
426.87734	7672	1+
429.88613	7495	1+
433.49952	3322	1+
436.09297	3905	2+
438.13134	2908	1+
440.99839	896	
442.03822	2776	
443.15653	17757	2+
445.06926	5014	1+
447.17286	6335	1+
450.26162	8828	1+
462.04953	930	
478.17288	1154	
484.22592	2374	1+
489.31874	1251	1+
499.83761	1693	
501.17773	3736	1+
506.64010	982	
514.23951	1164	
519.20299	2267	1+
529.16465	918	1+
555.92978	865	
578.23607	1164	
589.65606	1422	
609.28864	2206	1+
620.23379	1068	
627.30649	1199	
630.32092	6119	1+
644.25054	954	
647.23585	914	
685.87381	1884	
705.28676	1514	
707.38995	945	
710.24306	1169	
717.40113	1806	1+
719.30776	3200	1+
723.24639	1439	
746.63969	759	
751.05165	1003	
776.24153	1857	
785.60742	1257	1+
793.53236	1188	
END IONS

###FS:    #m/z: 427.2280 #charge-128
###MaxRes:#m/z:   0.0000 #charge-128
###MS: 839/
###MSMS: 840/
BEGIN IONS
TITLE= Cmpd 233, +MSn(427.2280), 14.2 min
PEPMASS=427.22799	46900

129.32539	1516	2+
146.82978	2228	
154.92289	2267	1+
180.64251	804	
190.80020	6578	1+
194.69126	968	
201.08091	659	2+
207.81712	897	1+
212.67257	1493	
215.94905	1337	
218.85355	2974	
222.76929	2271	
228.03690	2375	
234.03405	1051	
235.79958	910	1+
238.78261	3582	1+
240.83555	2951	
250.90402	2743	1+
252.91088	749	
253.94069	4641	1+
259.90600	2361	1+
266.09169	1096	
269.02301	3850	1+
278.94204	2664	1+
280.96356	3008	1+
282.91729	1564	
292.87087	1902	1+
294.84375	1726	1+
308.91709	8312	1+
313.03336	985	
318.14558	10796	2+
322.03096	5325	2+
329.08424	3010	1+
332.06939	1494	
336.99828	2721	1+
340.08219	932	
345.78117	891	
345.97293	1072	1+
348.63125	6710	1+
351.16638	2199	1+
352.83659	1715	1+
355.91129	3861	2+
358.21235	1382	
362.92944	1680	
365.10246	2535	2+
367.46126	1733	2+
374.45418	834	2+
376.75049	1301	
378.49503	838	
381.06867	1750	1+
385.59287	5207	1+
387.43072	1587	
388.11824	6443	1+
392.96725	1464	
395.06335	40563	1+
398.85026	899	
400.25016	1913	1+
402.15984	1309	
405.12217	9644	
406.89546	9459	2+
408.07656	17091	1+
409.93673	9537	2+
411.20667	4528	1+
414.90861	13363	
416.75911	4027	1+
427.60302	1969	2+
432.63073	1603	
434.83019	928	
438.04326	1712	1+
446.51211	362	2+
449.14359	4769	2+
458.05192	2905	
463.64102	1402	
479.03166	989	
492.57197	1356	
495.63571	830	
506.64241	1037	
522.51099	3343	1+
524.09741	2193	1+
527.09804	812	
530.92622	751	
537.38101	4652	1+
540.03995	1317	
545.11151	1264	
550.97329	1830	1+
557.32390	1883	1+
559.23336	979	
561.20275	3873	1+
565.31382	792	
566.32068	3904	1+
575.25463	10050	1+
577.64138	2158	
580.16835	3112	
580.66805	3032	1+
617.24090	1265	
620.23802	919	
625.32547	675	1+
634.58371	1579	
635.34904	36136	1+
642.38431	1830	1+
651.43895	1467	
673.06331	1574	1+
706.46046	2141	1+
718.37874	1480	
720.00349	1234	
721.49725	859	
END IONS

###FS:    #m/z: 447.1859 #charge-128
###MaxRes:#m/z:   0.0000 #charge-128
###MS: 839/
###MSMS: 841/
BEGIN IONS
TITLE= Cmpd 234, +MSn(447.1859), 14.2 min
PEPMASS=447.18588	54330

155.59723	712	
156.78067	2478	1+
166.03412	695	
167.82155	3982	1+
174.91449	3328	
201.84211	3173	
205.89200	944	
226.89357	1048	
231.90742	1388	
241.78756	618	
243.81052	1801	1+
249.03266	734	
254.73101	3210	1+
260.00998	1853	
269.90118	680	
271.91077	5807	1+
276.79127	3195	1+
280.07898	812	
287.41195	1179	
289.98129	785	
293.83267	872	
298.94118	744	
302.94877	4029	1+
314.04844	2641	
314.89150	5151	1+
316.87837	1316	
317.94647	4627	1+
325.84421	986	
329.01980	8842	1+
330.95070	12435	1+
333.25728	2905	2+
341.26030	1110	
344.03755	892	1+
346.03786	2724	1+
350.24103	872	
351.02420	2113	1+
355.04040	999	
355.91645	1444	
357.02828	4149	1+
361.09813	996	
364.93912	2884	1+
366.97917	1691	1+
369.11113	10128	1+
373.27584	1106	1+
375.08839	1584	1+
379.59066	1672	1+
381.10453	2210	2+
382.30096	2825	1+
383.94777	2443	1+
387.01968	1841	1+
392.91018	1772	
394.02791	4507	1+
395.25500	1254	
397.04359	3414	
399.11493	1460	
400.82839	2988	2+
402.08346	2459	
405.50692	4072	
407.31238	894	
410.04827	2857	
411.13110	11729	1+
412.99446	9687	1+
418.03277	1233	
421.63942	2013	
426.56642	3419	
428.13991	5352	
429.18954	55028	
430.12785	78612	1+
433.85200	1627	
435.28051	887	
436.17348	4466	1+
437.12922	4967	2+
440.29396	1304	
451.70127	2472	2+
467.64022	1667	
470.89603	1287	
479.03822	2712	
490.44168	5145	
582.70528	2342	
605.10011	1026	
709.68580	671	
719.25559	1132	
739.22897	1282	
746.41670	1763	
END IONS

###FS:    #m/z: 426.4490 #charge-128
###MaxRes:#m/z:   0.0000 #charge-128
###MS: 842/
###MSMS: 843/
BEGIN IONS
TITLE= Cmpd 235, +MSn(426.4489), 14.2 min
PEPMASS=426.44895	40513

145.93520	1916	1+
151.09103	701	2+
170.83294	1112	
189.33572	853	1+
190.94143	3656	1+
194.86171	956	1+
197.72979	1137	
200.78704	1299	
210.74784	474	1+
212.92867	804	1+
218.81034	4069	1+
220.86761	2514	
224.55765	1286	2+
224.96286	1720	1+
228.75927	548	1+
234.64046	1292	
236.85267	1561	1+
238.86635	3911	1+
252.86846	1546	1+
254.94390	4516	1+
263.86871	2851	1+
275.89446	1392	
277.69336	343	2+
282.99302	3340	1+
291.51313	702	
292.85101	1619	
305.06616	2581	1+
307.97837	586	1+
309.95328	1781	1+
315.37395	1427	
318.04508	7843	1+
321.64234	1419	
327.08687	933	1+
329.07314	1299	
330.79928	2536	1+
334.21415	1499	1+
335.96342	2428	1+
340.09120	464	2+
341.85458	1428	1+
343.93397	1072	1+
347.56724	3971	1+
348.70583	3971	2+
350.03123	2131	1+
355.05758	1052	
364.93100	1862	
366.23429	2691	1+
370.56783	2591	1+
371.51537	3491	2+
378.03870	2702	
379.43175	4221	2+
381.02084	1309	1+
384.95311	1649	
385.89634	4508	1+
388.76462	1334	
390.04871	1474	
391.43026	2461	2+
395.23980	14282	
397.86377	2564	2+
400.73518	1172	
404.52329	5732	
405.87361	1414	
407.03266	3298	1+
409.11391	19638	1+
414.99079	2912	
416.11186	7628	1+
423.63076	949	
425.31520	1675	1+
434.69585	1049	
442.63847	1297	
447.19605	2629	
464.32349	2656	2+
480.74890	2104	
485.63690	1354	
489.23759	1629	
493.50703	1179	
500.83189	847	
504.63457	2137	
506.92897	2019	
514.19563	2363	1+
516.73403	1253	1+
522.74004	939	
527.23769	2507	
531.76512	697	
536.25672	1454	
541.05266	794	
545.02418	2069	
547.25746	2186	1+
552.19286	2567	
556.37152	494	1+
559.61885	1337	
565.13227	1509	1+
568.12828	3309	
575.30616	5983	1+
576.83411	2567	
580.15339	3426	1+
582.24106	1712	
596.09029	1147	
634.48063	2027	
635.46739	22765	1+
641.24153	803	1+
643.29925	779	
665.66919	827	
707.51266	1551	1+
716.48119	1022	
728.10379	702	
END IONS

###FS:    #m/z: 610.2135 #charge-128
###MaxRes:#m/z:   0.0000 #charge-128
###MS: 842/
###MSMS: 844/
BEGIN IONS
TITLE= Cmpd 236, +MSn(610.2136), 14.2 min
PEPMASS=610.21355	39123

174.82933	3540	
178.85229	889	
183.72747	1106	1+
196.83569	1987	
208.66048	1957	1+
211.85468	1312	
214.81258	1997	
222.82487	1091	
229.70100	1804	
239.75776	2370	1+
252.89414	1086	1+
254.73834	1602	
257.84876	4259	1+
265.63429	1193	
273.89483	4294	1+
279.97046	716	1+
283.06672	1688	1+
284.79877	1804	1+
292.07089	8522	1+
301.95448	1870	
302.98586	3477	1+
313.85389	1317	
315.26786	2365	1+
316.94128	898	
319.05257	3110	
321.09747	2369	
327.19077	1202	1+
332.07884	2951	1+
349.11230	5637	1+
356.19674	1137	1+
357.96622	2327	1+
361.10321	1114	
369.03693	1315	1+
373.11321	2018	
378.03513	1122	
383.97765	906	
390.10273	1591	
391.40152	1728	1+
396.07574	1417	
397.84774	1302	
401.05394	3300	1+
408.12056	2238	1+
410.99404	2127	1+
418.14500	3601	2+
423.27904	1760	
429.68396	1553	2+
430.20333	1305	1+
432.05685	1868	1+
436.28364	1132	2+
438.01040	3296	1+
441.06916	1167	1+
443.71131	2588	2+
453.15412	1663	1+
459.07103	1067	
462.91943	1220	1+
468.23226	476	1+
470.25228	872	
478.48498	1873	2+
481.04856	1029	1+
486.14514	781	2+
496.22418	1325	1+
497.63745	1429	
499.25099	2074	
502.24251	1048	1+
510.14197	1154	1+
514.26040	4943	1+
516.73171	1912	
518.38671	1658	
522.89363	1182	
528.49505	1432	
531.17871	1902	1+
533.17527	910	
535.03773	1167	
537.03864	2728	
539.10157	902	
540.28004	2579	1+
545.40358	858	1+
547.34821	1004	1+
557.25744	1322	
558.19088	11026	1+
562.23421	8779	1+
566.19790	2250	1+
570.18226	2848	1+
574.28565	4000	
575.27791	56542	1+
578.26150	2363	
579.91369	1092	
580.63572	1849	1+
590.11097	6041	1+
592.36506	16466	
593.26991	20383	1+
599.58112	1919	
643.29233	914	
647.70647	1227	
663.42477	1589	
692.45331	1322	
718.62897	1132	
822.55764	1582	
876.09774	1015	
897.03102	1182	
958.64350	1812	
969.25073	1467	
END IONS

###FS:    #m/z: 432.1940 #charge-128
###MaxRes:#m/z:   0.0000 #charge-128
###MS: 845/
###MSMS: 846/
BEGIN IONS
TITLE= Cmpd 237, +MSn(432.1940), 14.3 min
PEPMASS=432.19398	19847

128.79313	1236	1+
134.69531	1434	
170.87034	2195	1+
173.88747	1778	1+
179.70257	736	1+
183.76052	2379	1+
186.83351	811	1+
197.94304	871	1+
199.85536	1975	1+
215.29662	1902	
219.84864	1844	
233.65164	1436	1+
238.83473	1184	
240.70402	1012	
242.77148	914	
243.86630	1964	1+
246.29698	822	
254.86638	1503	1+
258.71804	934	1+
260.90112	2338	1+
273.20267	1332	
279.86322	569	1+
285.05986	5288	1+
294.05644	611	1+
299.88028	2374	
300.85343	4001	1+
302.95451	3136	1+
307.03978	1003	1+
309.07100	698	2+
312.87958	2297	
314.00667	5958	1+
316.96815	3566	1+
319.08814	1444	
321.22781	1117	
326.63851	1439	
328.46917	3091	2+
328.91728	3320	1+
332.09124	2817	
334.94116	2542	1+
340.98696	817	
341.90826	2042	
342.92708	7478	1+
347.00296	1819	
348.82279	1571	1+
351.06743	1898	1+
353.15205	2604	1+
355.22922	4092	
358.08915	2867	
360.02708	428	2+
367.55229	1098	2+
370.33952	889	
372.86819	1967	
375.07323	1099	
383.57628	4616	2+
384.81811	2812	
386.55294	3584	2+
387.09302	5614	1+
390.57569	4719	
394.86086	1347	
396.23470	5511	1+
401.19287	6859	1+
405.03831	2312	
407.55098	3132	
410.87760	4406	2+
412.28391	2172	
413.07963	10817	
414.13355	35384	1+
417.67573	2384	1+
419.72187	3474	
421.55757	4263	2+
445.03861	2149	
447.10735	804	1+
459.46875	1134	
466.66974	1309	
468.42972	1174	
480.43302	1759	
485.54376	1334	2+
489.84566	3687	
492.17880	2574	1+
509.64279	874	
513.11169	2434	1+
519.09407	1174	
543.10470	917	
547.62490	1387	
553.41874	1261	1+
554.77746	3431	1+
560.63719	1409	
563.14611	1958	1+
566.46268	2059	
568.71710	904	
572.31457	3816	1+
576.63931	1889	
581.70937	1342	
583.35594	4564	
583.61999	5199	1+
588.83132	1147	
609.43539	2802	
699.44455	989	
760.11282	1329	
END IONS

###FS:    #m/z: 446.3035 #charge-128
###MaxRes:#m/z:   0.0000 #charge-128
###MS: 845/
###MSMS: 847/
BEGIN IONS
TITLE= Cmpd 238, +MSn(446.3035), 14.3 min
PEPMASS=446.30352	12858

156.74216	1379	1+
167.90814	4204	1+
173.03333	1252	
174.83708	2706	
182.86349	969	1+
184.85585	1142	1+
189.54541	634	
199.16084	949	
201.63680	1576	
205.83575	1329	1+
217.84745	1722	1+
226.86942	999	1+
232.16621	2277	2+
238.81383	2063	
244.80623	3119	1+
247.77749	1009	1+
254.84702	4480	
256.90437	724	
260.99605	1158	1+
268.90666	1026	
271.93872	2095	1+
278.03194	608	1+
281.71232	1012	
285.84359	626	1+
288.83915	1431	1+
291.09625	632	
301.04106	3827	1+
302.69124	1023	
304.18585	775	
311.03350	679	
313.70185	777	
314.88966	4766	1+
316.92987	3447	
327.22630	693	
328.85862	8866	1+
331.96815	5804	1+
338.17243	563	
339.25977	2068	1+
342.83450	963	
344.06072	2481	1+
348.33105	2052	1+
351.03756	566	
351.97488	1476	
354.75116	687	
355.86419	1474	
357.08799	4467	1+
363.43681	554	
367.31559	619	
369.05706	4704	1+
373.02778	1669	
375.04132	605	
377.09912	732	
378.01805	1690	1+
383.65904	546	
384.20914	2033	
385.64492	574	
387.97612	4695	1+
392.54416	1118	2+
393.05113	1974	1+
397.83437	1652	
399.11171	5311	1+
401.12916	1613	2+
403.03862	1754	
404.00682	3195	1+
409.01989	1333	1+
411.12774	8694	1+
417.04083	1379	
418.83217	1341	
421.49915	1870	
425.10377	738	
426.56183	712	
427.12867	15392	1+
429.15110	72635	1+
432.92139	1189	
436.63198	1072	
437.97329	571	
452.16044	884	
453.53224	605	
493.81954	1094	
546.51273	1682	
569.44273	653	
581.11152	3306	1+
595.65396	1148	
634.44148	627	
726.26907	594	
750.43252	886	
END IONS

###FS:    #m/z: 484.2309 #charge-128
###MaxRes:#m/z:   0.0000 #charge-128
###MS: 848/
###MSMS: 849/
BEGIN IONS
TITLE= Cmpd 239, +MSn(484.2309), 14.3 min
PEPMASS=484.23094	102486

146.83235	16840	1+
152.98766	8587	1+
162.56738	3623	
163.85264	6626	1+
169.78845	13286	1+
180.81986	60690	1+
192.85667	14488	1+
197.87386	15373	1+
204.03129	2925	
206.69928	7610	1+
218.28918	8391	2+
223.69591	4290	
230.80184	3665	1+
233.87768	1873	
234.84599	15788	1+
243.96935	2227	
244.88179	39394	1+
249.81081	5218	1+
251.84962	3115	
256.67910	12220	1+
261.87011	128322	1+
263.86724	12316	
268.96105	13068	1+
296.93641	13254	1+
299.05561	9143	
300.85882	2419	
305.02426	5744	
309.04121	4923	
310.95718	1817	
313.06557	2800	
315.84457	8208	1+
318.06312	6442	1+
329.93372	6111	2+
332.51873	2060	
333.08400	16491	1+
335.09982	5786	
338.73529	3257	
342.88428	5940	1+
350.83452	1929	
356.03968	3595	1+
362.08839	2854	
365.18762	1788	
377.63773	8875	
387.23909	2069	
390.25785	6285	1+
393.66227	2122	
395.02187	7836	1+
399.66374	6984	2+
402.63301	3487	
409.23239	9729	
411.25005	7434	1+
413.84007	9250	
426.09167	29657	1+
427.14702	17551	2+
432.16826	8053	2+
434.57487	5456	
435.16412	83543	1+
444.09205	34924	
446.11627	10963	1+
452.30232	19950	
457.23331	2083	
458.63521	12239	
461.16916	3247	
465.99213	3589	
467.15781	156399	2+
470.29128	3003	
472.70234	10650	
474.83673	2094	
538.22149	8302	1+
561.23031	3180	
599.31541	5610	
603.63121	2537	
617.34292	2171	
618.09598	3674	
623.32822	4449	1+
626.04104	2926	
631.63870	2207	
635.37041	278914	1+
687.34619	3719	
688.39121	16091	1+
705.26069	3068	
706.43339	361441	1+
722.40663	11346	1+
724.70775	2435	
740.29082	1941	
758.43874	7612	1+
789.31619	3812	
795.46800	2490	
803.35592	18356	1+
821.36661	11793	1+
853.63331	3210	
863.32924	4442	1+
967.43857	2149	
END IONS

###FS:    #m/z: 811.2578 #charge-128
###MaxRes:#m/z:   0.0000 #charge-128
###MS: 848/
###MSMS: 850/
BEGIN IONS
TITLE= Cmpd 240, +MSn(811.2578), 14.3 min
PEPMASS=811.25776	31978

286.75144	842	
322.83437	2499	
324.63943	452	
361.88928	324	
486.52470	419	
503.69799	882	
549.09493	712	
551.10557	811	
565.98554	449	
581.44228	714	
586.55095	277	
595.49878	814	
617.46365	894	
629.03202	425	
631.63270	307	
633.03911	419	
640.70295	893	1+
649.88538	439	
660.09771	519	
664.11650	613	1+
679.90471	942	
692.63116	493	
694.70377	379	
704.44062	1124	
722.25313	252	
747.10238	599	
755.80687	1494	
762.69902	772	
768.35309	1697	
774.84078	684	
779.62947	625	
783.68530	2011	
785.44542	1452	
791.31306	3492	1+
792.95424	3199	1+
798.64118	3239	
913.49853	605	
931.51628	1082	
1231.83981	882	
1293.65592	517	
END IONS

###FS:    #m/z: 484.2242 #charge-128
###MaxRes:#m/z:   0.0000 #charge-128
###MS: 851/
###MSMS: 852/
BEGIN IONS
TITLE= Cmpd 241, +MSn(484.2242), 14.4 min
PEPMASS=484.22416	764056

135.89425	9052	
146.80299	20475	
152.67457	20075	
161.03346	9319	
163.68063	18236	1+
169.80948	34258	1+
180.77224	149193	1+
188.63771	7925	
190.75697	9347	
192.71496	41455	
197.83821	40314	
206.97326	11393	2+
223.68761	9770	
233.87429	14007	
234.87955	29472	
244.02079	20652	
244.85356	101120	1+
250.01584	9938	1+
251.97485	14949	
254.47744	7447	
261.15271	15589	
261.87979	379409	1+
266.88061	6019	
268.95192	63333	1+
280.94669	7444	
297.51160	17475	2+
298.87409	28561	
311.03443	7901	
313.12049	5810	
315.91381	14829	
318.15208	14320	
323.03203	6869	
328.10661	6228	
333.08727	81094	1+
337.98745	17174	1+
355.04792	10227	
385.49819	5926	
395.63451	19208	
409.21912	13728	
413.10106	15259	1+
418.83385	12898	
426.25057	11656	
427.14277	108102	2+
432.52785	34431	1+
435.10303	195260	
436.66812	8794	
440.44015	10412	
443.74784	68382	
444.09031	67614	
446.34910	19472	1+
449.08852	5182	
450.23263	5279	
452.13799	64870	1+
455.09480	10714	
458.12277	31373	
467.16910	304550	2+
520.69942	4741	
559.20014	22241	1+
561.28178	15837	1+
595.29009	5554	
609.24797	8066	
617.39368	19484	1+
625.07493	15929	
635.37382	703065	1+
643.63407	5954	
688.30666	19673	
693.49146	26355	1+
705.28293	7581	
706.41574	1034949	1+
723.29751	18976	1+
770.45529	4717	
786.29691	9418	1+
789.29443	9366	
803.20839	17803	1+
806.28273	6112	
821.42471	48915	1+
849.10818	9157	
863.44820	30107	1+
END IONS

###FS:    #m/z: 610.3073 #charge-128
###MaxRes:#m/z:   0.0000 #charge-128
###MS: 851/
###MSMS: 853/
BEGIN IONS
TITLE= Cmpd 242, +MSn(610.3073), 14.4 min
PEPMASS=610.30729	51520

180.72956	716	1+
193.71208	719	
196.89200	1582	
216.07275	731	1+
239.84522	2077	
241.43371	982	
257.89620	909	
258.96043	2072	
283.03274	684	
286.03157	2043	
288.58444	1270	1+
291.34506	3057	2+
291.90593	2167	1+
300.03316	664	
301.94468	2155	
331.21031	689	1+
335.09713	782	
348.99132	1241	1+
358.08537	2067	
364.89405	984	
368.05205	1386	1+
373.89172	803	
391.10436	964	
397.10086	3441	
401.08105	734	
405.86449	782	
408.09033	609	1+
410.68494	1897	
419.89767	712	
423.08079	1261	1+
443.57181	1207	
451.05036	980	
460.46119	1124	
462.63792	1863	
466.49825	735	
471.36335	771	
484.82591	961	
489.26130	873	1+
496.10046	893	
498.03704	1304	
510.49976	1472	
512.08875	2482	1+
521.24142	1187	
526.23527	807	
532.85425	1825	1+
535.43304	1652	
539.08095	1466	1+
545.65696	1167	
546.23218	2595	1+
549.09496	736	
553.26317	2002	1+
557.95052	691	
558.38475	1721	
559.28161	2145	1+
562.22130	1386	
569.44484	1992	
570.93214	3235	1+
573.22128	1059	1+
575.31001	5971	
576.29307	12477	1+
581.83517	667	
590.01524	4226	
591.25527	11793	1+
594.22581	6365	1+
600.10106	1637	
639.96902	1914	1+
675.06128	1066	
737.63796	2177	
784.71009	1184	
808.67366	1019	
862.83756	1553	
891.36117	1494	
907.31255	704	
END IONS

###FS:    #m/z: 675.6083 #charge-128
###MaxRes:#m/z:   0.0000 #charge-128
###MS: 854/
###MSMS: 855/
BEGIN IONS
TITLE= Cmpd 243, +MSn(675.6083), 14.4 min
PEPMASS=675.60826	44108

194.89294	957	
198.69312	613	
291.22419	1474	
305.63103	354	
351.11504	872	
371.03322	507	
394.05695	344	
406.89522	359	
431.61890	624	
434.24183	296	
440.88954	467	
454.23827	1489	
461.50035	824	
474.63245	1697	
484.17498	6474	2+
488.84433	648	
494.23695	1817	
511.08825	354	
527.66541	1118	1+
530.83768	585	
538.11206	1742	
542.67271	1050	
546.04965	1591	
558.13260	301	
560.43686	402	
565.25044	1156	
577.28621	737	
582.79363	1124	
596.28622	510	
610.43578	987	
630.71555	1926	
637.12882	1493	
638.65000	837	
639.22020	1334	
642.22354	927	
647.36280	407	
649.44299	642	
652.99022	1167	
654.63330	4099	
656.52591	2209	
656.95564	3292	
658.42452	759	
660.34357	2323	1+
663.61271	2969	
666.68129	552	
685.06159	482	
689.70912	299	
700.44037	1177	
710.43709	1579	
759.32350	515	
768.44882	341	
1085.45482	572	
1196.67312	519	
END IONS

###FS:    #m/z: 967.5178 #charge-128
###MaxRes:#m/z:   0.0000 #charge-128
###MS: 854/
###MSMS: 856/
BEGIN IONS
TITLE= Cmpd 244, +MSn(967.5178), 14.4 min
PEPMASS=967.51783	45435

344.05170	419	
372.23304	1370	
380.04609	938	
390.13338	5324	1+
406.94756	1156	1+
409.18292	1579	1+
459.95054	1626	2+
461.20483	2217	1+
488.01796	702	
489.25712	2687	1+
514.29555	769	
541.22729	2628	2+
545.29708	851	
559.24497	382	
560.31360	810	
578.10863	692	
586.36191	778	
589.44724	1362	
596.49740	685	
598.27385	909	
600.49741	417	
602.30021	2326	1+
608.12211	682	
616.64919	1519	
617.09673	556	
624.06395	854	
635.51377	5975	1+
640.46227	2732	1+
643.32532	594	
644.83680	394	
647.55823	769	
658.26701	1249	
668.37858	1807	1+
671.18712	1122	1+
687.39252	798	1+
689.47266	1574	
695.48924	399	
704.53033	1257	1+
706.49137	2408	1+
712.43853	2142	
722.57486	1166	
724.31207	1732	
729.44049	1136	1+
740.46007	3954	1+
745.23977	1467	
756.32983	457	
757.31677	4859	1+
770.74775	444	
776.43165	812	
787.49141	992	
789.61366	705	
799.47799	1428	
804.31482	4745	1+
820.73084	2509	1+
824.14591	1840	1+
835.43727	1423	
848.49661	789	
851.43644	1032	
853.43062	2041	1+
857.63630	1287	
859.57847	1434	
868.30170	674	
869.37741	3338	
881.34321	464	
886.53932	16476	1+
892.83603	1347	
894.44384	609	
902.53351	2265	
903.51214	63402	1+
932.43789	1391	1+
941.30358	949	
946.83666	580	
949.28285	1422	
950.41674	16311	1+
992.23291	612	
1043.08769	624	
END IONS

###FS:    #m/z: 479.5891 #charge-128
###MaxRes:#m/z:   0.0000 #charge-128
###MS: 857/
###MSMS: 858/
BEGIN IONS
TITLE= Cmpd 245, +MSn(479.5891), 14.5 min
PEPMASS=479.58913	82477

141.03457	692	
160.71159	462	
169.03576	799	
205.83298	822	
207.08928	599	
218.83503	655	
237.63851	1128	
254.89183	454	
292.89704	462	
303.11967	863	
305.86830	516	1+
307.51071	777	
309.28767	561	
311.03408	501	
317.83358	1638	
320.74681	1557	1+
329.07081	990	1+
332.97737	972	
334.98679	1852	
337.92956	607	
343.83179	1485	
345.84625	3261	
346.82298	4549	1+
349.30738	461	2+
351.23356	647	
353.03489	1737	
357.50184	2314	
361.22983	682	
363.02048	812	
368.50080	504	
375.12954	3364	1+
382.68599	1682	
387.83522	1599	
389.66210	3535	
394.09575	897	
395.34025	1608	
407.58887	1307	
414.23444	746	1+
418.04626	4487	1+
424.49348	519	
433.02065	1710	1+
435.47269	1204	2+
441.05254	991	1+
446.51065	1371	
457.08605	3209	1+
458.95881	2036	
460.06656	4770	1+
462.12179	2867	1+
465.89922	1412	
469.03267	1398	
490.43377	462	
491.25537	1137	
499.63628	1635	
502.03604	1423	
569.24391	883	
608.10947	734	
628.22222	600	
633.49358	991	
636.23611	726	
652.05477	1459	
696.43808	1729	
724.03671	715	
748.11220	469	
794.24777	1257	
END IONS

###FS:    #m/z: 496.9612 #charge-128
###MaxRes:#m/z:   0.0000 #charge-128
###MS: 857/
###MSMS: 859/
BEGIN IONS
TITLE= Cmpd 246, +MSn(496.9612), 14.5 min
PEPMASS=496.96119	76182

147.05365	792	
171.85407	1642	
207.43385	722	
208.69393	2038	1+
222.87208	958	1+
246.43754	974	
261.03561	889	
282.04313	822	
283.80472	681	1+
287.93809	1209	
294.95619	1521	1+
299.03881	1239	
313.84188	1892	
317.90845	541	1+
321.90567	737	
323.24385	2043	1+
326.83863	784	
333.27396	1126	2+
338.90497	654	
348.03597	1662	
350.99373	2591	1+
353.03791	2373	1+
364.92530	1516	1+
366.45516	696	1+
371.29150	989	
378.83419	1439	
387.21791	1887	
391.65630	1006	2+
393.23310	862	
413.04000	1562	
423.65810	1701	2+
426.44076	2874	
434.73389	642	
436.87799	2003	1+
439.15904	2386	1+
444.14730	1459	
449.86827	1524	
456.07229	1637	
459.97718	1134	
461.33748	1636	1+
463.43088	1247	
475.87275	1402	
477.27067	1147	
478.06121	5261	2+
479.51449	7004	
484.75709	6293	1+
486.92689	3481	2+
494.43361	614	
499.63305	714	
501.45467	179	1+
505.42269	2102	
514.57896	2297	
533.23658	2417	
555.23909	889	
559.09873	784	
575.05338	859	
581.23503	1059	
583.23631	1169	
587.38109	862	
601.43212	929	
610.94350	3301	1+
620.24457	889	
667.49892	1629	
691.29611	1024	
693.72538	662	
728.50676	667	1+
742.11540	1151	1+
746.21351	3070	2+
746.43249	3039	1+
770.47327	609	
797.24350	1809	
816.30989	696	1+
822.12760	682	
829.24783	747	
844.42845	1286	1+
846.30892	2223	1+
859.30535	1142	
1034.25657	757	
END IONS

###FS:    #m/z: 839.7743 #charge-128
###MaxRes:#m/z:   0.0000 #charge-128
###MS: 860/
###MSMS: 861/
BEGIN IONS
TITLE= Cmpd 247, +MSn(839.7742), 14.5 min
PEPMASS=839.77426	14870

318.86259	512	
348.86873	599	
407.98075	981	1+
467.10637	327	
514.10352	1487	
692.71199	383	
694.83974	634	
705.23953	359	
711.21701	1553	
758.83294	586	
772.14065	1128	
782.31096	572	
783.89964	2301	
789.64278	1558	
819.75683	1635	
821.19198	479	
860.90337	377	
871.59779	2356	1+
1024.29122	1080	
1061.37685	359	
1079.50179	261	
1082.49179	1088	
1149.23786	652	
1286.44006	584	
END IONS

###FS:    #m/z: 976.0773 #charge-128
###MaxRes:#m/z:   0.0000 #charge-128
###MS: 860/
###MSMS: 862/
BEGIN IONS
TITLE= Cmpd 248, +MSn(976.0773), 14.5 min
PEPMASS=976.07732	89013

504.55943	444	
593.29735	294	
618.23757	639	
675.04024	549	
693.88744	254	
797.90976	967	
854.91784	469	
859.43894	1172	
861.69316	334	
865.90608	294	
869.30635	419	
872.90000	427	
891.23787	824	
903.04728	1414	
905.90347	4544	
919.11669	2419	
930.42558	2098	1+
939.23895	1087	
948.85315	1027	
956.59187	1031	1+
END IONS

###FS:    #m/z: 430.7203 #charge-128
###MaxRes:#m/z:   0.0000 #charge-128
###MS: 863/
###MSMS: 864/
BEGIN IONS
TITLE= Cmpd 249, +MSn(430.7203), 14.5 min
PEPMASS=430.72030	95220

129.95507	2713	
141.79649	3082	
142.89170	41455	1+
146.94231	4436	1+
154.84706	1162	
158.89007	1171	
172.08659	2253	1+
174.84212	1649	
182.73554	1619	
200.63805	1837	
214.89712	1334	
217.86407	1564	
225.03667	1297	
226.86641	3976	
232.87113	1231	
241.97844	3315	1+
254.89814	1434	
257.98043	9328	1+
270.08667	1694	
271.91763	5018	
275.90700	10158	1+
278.83299	1505	
281.09720	1061	
281.86585	2378	1+
283.84249	1591	
284.90013	4446	1+
286.92272	4239	1+
297.05742	1616	2+
304.26579	1095	
308.83929	2732	
311.16653	3175	
313.02311	6499	1+
319.13639	1233	
321.04841	1834	
325.92548	1958	2+
327.18531	1440	
327.43589	1360	
338.39143	4953	1+
341.34682	3334	2+
341.88869	2455	1+
345.03335	1969	
347.13977	1079	
347.92600	3107	1+
350.34114	1778	2+
352.18233	2603	2+
353.03984	2004	1+
355.06313	2102	
359.07791	6947	2+
371.05270	1075	
372.07431	2338	1+
374.17841	3222	
375.16767	28419	1+
383.92696	4872	1+
386.16957	6247	1+
392.84566	1206	
395.10543	4643	1+
397.00370	4982	1+
401.15848	4633	1+
404.83604	1857	
407.88426	4842	1+
410.53253	15314	2+
412.02345	7366	
412.95524	12640	1+
420.19419	4188	
421.66911	35898	
443.23731	1719	
444.04727	6859	1+
447.29683	1282	
451.09948	1360	
460.50452	1379	
468.26302	6818	
473.27410	2191	2+
486.14695	3782	1+
488.26743	11774	1+
500.05384	2164	
540.33385	1546	
545.66020	3873	
549.45114	3721	
560.19760	4456	1+
567.40130	3318	1+
573.65014	3279	
584.31730	1682	1+
586.28746	2289	
589.43844	53836	1+
651.30004	3034	1+
671.30275	1247	
687.43654	1657	
696.16463	5543	1+
700.52462	31047	1+
703.16748	1397	
713.63443	1074	
714.42754	9109	1+
718.48381	164143	1+
789.51939	10107	1+
END IONS

###FS:    #m/z: 737.8237 #charge-128
###MaxRes:#m/z:   0.0000 #charge-128
###MS: 863/
###MSMS: 865/
BEGIN IONS
TITLE= Cmpd 250, +MSn(737.8237), 14.5 min
PEPMASS=737.82374	57937

219.90000	818	
241.70456	623	
391.09646	741	
452.57033	287	
501.13917	1311	
562.07475	677	
565.94891	749	
585.10766	597	
589.10050	584	
591.23867	934	
623.23157	692	
624.87497	627	
630.63894	1385	
636.10156	264	
641.54933	3219	1+
649.02345	4386	1+
660.43235	642	
681.66313	1314	
683.29649	633	
685.63945	1948	
688.06646	949	
692.70323	529	
694.45249	960	
698.69930	915	
701.36079	894	
709.29876	714	
716.64509	942	
718.06898	345	1+
719.94080	1522	
721.31729	1489	
721.93885	4854	
724.71323	779	
727.03378	1280	1+
936.13054	887	
1013.34342	327	
1016.24187	1134	
1046.59799	987	
END IONS

###FS:    #m/z: 430.6565 #charge-128
###MaxRes:#m/z:   0.0000 #charge-128
###MS: 866/
###MSMS: 867/
BEGIN IONS
TITLE= Cmpd 251, +MSn(430.6565), 14.6 min
PEPMASS=430.65651	87291

128.96191	6027	1+
142.83316	25961	1+
146.98476	4681	
200.83945	2432	
214.70159	2919	1+
226.90953	3319	1+
230.84285	1140	
240.63798	1461	
242.70647	2370	
246.86398	1123	
256.74527	2567	
257.86357	9069	1+
271.90612	4904	
276.04609	10479	1+
282.91625	3899	1+
286.13319	2066	1+
288.65313	1197	
312.96298	2324	1+
316.84491	2722	
327.08124	2566	
328.99336	4591	1+
331.06458	2299	1+
337.03534	1153	
337.69188	3377	
339.30502	2422	
342.09006	5399	
342.62300	1532	
345.11480	1342	
350.99956	5758	
354.11507	1134	
355.12585	1692	
356.06687	6300	1+
359.72164	1285	2+
364.64240	3604	
368.30437	1854	
370.10153	4783	1+
373.03330	5440	1+
375.22978	25630	1+
384.02320	2546	1+
386.20400	5729	2+
390.67745	3063	2+
393.47743	1122	
395.18185	8091	1+
396.98560	8524	1+
400.23885	4057	
403.09374	1234	
404.04412	7453	
408.73018	2982	
409.04712	2644	
410.19369	3742	
411.09414	15791	1+
413.10128	14513	1+
420.08367	3462	2+
458.29508	2314	
465.10653	2199	
468.03954	2100	
486.15606	7624	1+
488.41387	4750	
492.23736	2157	
495.64650	1569	
512.23668	1924	
523.23267	1597	
535.23273	2259	1+
538.84325	1354	
554.23929	1409	
567.47447	2638	
572.23492	1373	
573.83921	1734	
585.49619	3142	
589.40220	50105	1+
624.34857	1814	
635.03573	1549	
682.35765	1535	
682.64691	1339	
696.29621	3607	
700.44937	35101	1+
712.35803	1632	1+
714.40572	8648	1+
718.43600	155384	1+
728.34952	1398	
753.64761	1145	
771.40071	2231	1+
789.53794	6401	1+
END IONS

###FS:    #m/z: 938.5926 #charge-128
###MaxRes:#m/z:   0.0000 #charge-128
###MS: 866/
###MSMS: 868/
BEGIN IONS
TITLE= Cmpd 252, +MSn(938.5926), 14.6 min
PEPMASS=938.59261	42160

367.23117	407	
415.89474	280	
554.10174	854	
576.18786	263	
633.44994	722	
753.28966	1432	
758.13084	769	
794.85679	862	
816.73606	266	
841.03580	692	
860.63905	499	
866.43755	911	
868.30616	1267	
898.88858	814	
902.35952	867	
919.37961	817	1+
921.38254	2831	1+
985.83941	2275	
1167.50948	543	
1356.50764	644	
END IONS

###FS:    #m/z: 429.7575 #charge-128
###MaxRes:#m/z:   0.0000 #charge-128
###MS: 869/
###MSMS: 870/
BEGIN IONS
TITLE= Cmpd 253, +MSn(429.7575), 14.6 min
PEPMASS=429.75755	24561

128.85575	3671	1+
142.83873	27132	1+
147.04591	1594	
154.47257	2007	
161.90233	1849	
165.63541	1771	
166.96767	1089	
173.00327	1441	1+
189.87279	1303	2+
193.78706	2723	1+
200.89959	1111	
207.75711	1403	
212.75611	2714	
214.76702	1917	1+
216.83774	892	
227.86002	4552	1+
230.73001	1031	
236.79432	993	
241.82349	2491	1+
246.05274	2925	1+
251.08197	1170	
256.65981	1145	
257.74573	4956	1+
259.02835	2311	1+
265.83541	2463	
271.91678	3881	1+
276.02387	9693	1+
282.90557	2199	1+
284.74767	1761	1+
287.06531	2962	
292.43461	947	
294.05837	2073	1+
305.85791	1265	
310.88066	1902	
312.95171	4293	1+
315.05526	1568	
325.92681	2425	1+
329.08069	1649	
334.93896	2834	2+
339.84756	1644	
341.11520	7420	2+
342.91887	1592	
344.76874	4162	
346.51319	1262	
350.65527	4681	
355.15354	3837	1+
358.56908	2341	1+
361.70248	1580	
363.69040	1305	1+
367.06697	934	
368.33375	2405	
371.83783	2902	1+
375.14057	10483	1+
380.03419	1327	
381.49282	1064	
382.17319	2658	1+
383.90908	4543	1+
386.06961	5058	1+
389.10508	1793	1+
391.52924	1017	2+
393.04022	1667	
396.55011	1023	
397.24604	6861	1+
400.29141	2336	
402.02746	1652	
406.94291	1830	
408.19564	4311	1+
409.96547	10513	1+
412.10194	21774	1+
416.63782	1984	
419.25048	3597	1+
420.16899	1492	2+
443.13578	1575	2+
458.03482	1332	
468.03122	976	
469.28542	2373	1+
477.04376	2387	
485.93611	1488	
488.27123	12020	
537.42385	1541	
553.21194	2168	1+
556.32300	1115	
557.49816	3236	1+
567.32084	1957	
568.87379	969	
571.55934	1099	1+
586.03660	2129	
589.39441	31206	1+
605.88958	1092	
631.04687	1790	
682.48041	3274	
696.38993	7440	1+
700.41948	25678	1+
718.43430	103689	1+
789.51058	4915	
END IONS

###FS:    #m/z: 491.7811 #charge-128
###MaxRes:#m/z:   0.0000 #charge-128
###MS: 869/
###MSMS: 871/
BEGIN IONS
TITLE= Cmpd 254, +MSn(491.7811), 14.6 min
PEPMASS=491.78106	29323

181.69057	500	
198.83372	429	
209.89988	482	
216.93261	1523	
219.72791	1356	1+
230.90677	1458	
246.03407	631	
260.89078	444	
261.93814	2865	1+
269.83160	752	
274.84143	582	
276.69222	926	
281.03072	562	
289.72896	944	
294.89746	1747	
297.73173	1422	
305.30323	2136	2+
310.63199	582	
317.12895	1298	2+
319.21457	1283	1+
321.03769	2772	
330.04059	1001	
342.15026	1884	1+
343.96837	4059	1+
345.87781	5324	1+
357.61070	835	1+
359.91698	565	
362.04260	1582	
365.25436	1219	
372.50687	2814	2+
373.92741	960	1+
384.17046	464	2+
387.10926	820	
387.68321	3221	2+
393.95102	3340	1+
404.93811	897	
410.07997	1606	1+
411.09611	1416	2+
413.44314	547	
419.08692	454	
419.85309	1518	
424.03170	537	
427.11165	1821	1+
430.07327	1898	
438.32254	1072	
443.57570	904	
444.60494	2837	1+
446.33963	1100	
447.83928	2259	
450.32347	1610	
455.07655	2649	1+
458.26359	1350	1+
460.06494	3497	1+
467.89883	652	
469.09962	1554	
470.26050	3467	1+
472.12469	6646	1+
474.11493	7027	1+
475.72175	2776	2+
480.73568	827	
482.21887	2667	
506.33212	1359	1+
511.29690	669	
519.03365	1730	1+
550.23443	809	
552.65006	707	
560.64150	544	
589.14322	2436	1+
635.44038	17805	1+
641.27703	822	
648.29987	1496	1+
651.32720	484	
706.41815	2473	1+
709.43071	724	
718.49889	427	
722.04048	2367	
724.29700	634	
768.24648	542	
808.14139	632	
831.88454	904	
864.10764	614	
END IONS

###FS:    #m/z: 430.7258 #charge-128
###MaxRes:#m/z:   0.0000 #charge-128
###MS: 872/
###MSMS: 873/
BEGIN IONS
TITLE= Cmpd 255, +MSn(430.7258), 14.7 min
PEPMASS=430.72581	84437

129.88030	1343	
142.77021	7838	
146.90011	2076	
153.89066	668	
161.79798	531	1+
179.81880	1373	1+
185.81360	2348	1+
196.48754	709	
200.71763	1333	
210.83060	1099	
212.88961	1289	1+
214.89933	1978	1+
224.82059	2433	
237.92986	2142	
239.29783	2017	
242.80087	920	1+
245.01395	673	1+
246.87059	934	1+
249.27672	1167	
252.32376	974	
254.83267	1921	1+
257.81168	2408	
260.95340	818	2+
268.89570	2370	
271.93960	2336	1+
274.70972	1080	
276.12925	4843	1+
282.46335	2299	
283.83240	989	
284.88936	6499	
301.01822	1836	1+
308.13494	902	1+
310.84730	1908	1+
312.98185	5966	1+
314.86901	1584	
318.01624	696	1+
326.03902	1408	
327.01550	2650	1+
328.97656	2446	1+
332.80814	4966	1+
337.17872	1134	
340.45133	4575	1+
342.06373	4437	1+
344.63563	10394	
350.69289	1756	
355.11717	978	1+
357.04261	6605	1+
360.16621	6152	1+
364.19294	1066	
365.94815	1450	1+
368.17973	1655	1+
370.34567	6099	1+
372.78540	3867	1+
375.16988	8741	1+
378.63608	1662	
381.30066	2028	1+
382.93961	1176	2+
385.27347	1625	
386.24664	3119	1+
387.49717	771	2+
388.99801	3744	1+
391.55123	5317	2+
392.89509	1073	
393.67384	2870	
395.04573	7487	1+
398.06343	1528	2+
400.23653	737	
402.13155	3015	2+
404.10040	4209	1+
407.96992	2224	
408.99237	3828	1+
411.02888	10613	
411.98711	12619	
413.03237	19481	1+
415.62810	2964	
420.08268	2341	1+
421.13642	4414	2+
441.24092	2377	
444.69735	847	
458.03859	1579	
466.25357	840	
468.11677	2076	1+
486.15602	3517	
488.26528	3819	1+
528.47227	1187	
542.23951	1233	
553.64196	2837	
556.06662	3455	1+
565.59539	4112	1+
571.12060	2974	1+
581.31581	1564	
582.91930	1711	1+
585.29126	3138	1+
586.37513	2012	2+
589.45074	20201	1+
605.28659	744	
638.65984	1010	
680.44971	687	
682.30712	2553	1+
696.63007	3747	
699.23747	2012	
700.43328	15567	1+
702.25994	1512	
714.21670	1795	1+
718.41666	52795	1+
788.69825	821	
788.96810	1195	1+
790.53741	2615	
END IONS

###FS:    #m/z: 556.2800 #charge-128
###MaxRes:#m/z:   0.0000 #charge-128
###MS: 872/
###MSMS: 874/
BEGIN IONS
TITLE= Cmpd 256, +MSn(556.2800), 14.7 min
PEPMASS=556.27995	426754

154.00893	5264	
170.94736	6718	
174.86008	7078	1+
185.96253	12328	1+
187.45039	5050	
188.76230	13783	
194.77488	4700	
198.79938	16959	
216.84096	91308	1+
240.94441	4102	
252.89287	5219	1+
261.94801	9105	
267.93227	30744	1+
270.84094	9201	
285.95335	61530	1+
296.99829	6783	1+
300.87004	6660	
302.17494	5299	
304.05492	15191	1+
315.83635	7441	
319.06484	151997	1+
334.03087	4119	
337.07539	6973	
355.20934	9484	1+
357.05668	31950	1+
367.09229	17906	1+
368.11432	14654	2+
375.17488	9199	2+
379.04660	6200	1+
383.37546	5491	
385.09499	131358	1+
388.14003	5203	
397.07504	5455	
403.13469	44830	1+
406.50330	6149	2+
410.94014	4874	
415.34477	4181	
429.26448	6176	
429.96915	16038	1+
438.55401	5776	
439.17779	75948	
447.24190	171574	1+
454.85941	4371	
456.21155	4293	
457.25598	9380	
466.13892	56408	1+
474.18024	34500	1+
480.43981	3495	
482.70589	4575	
484.13534	51387	1+
495.63698	4943	
498.04524	8933	
502.21645	64113	1+
504.52518	3875	
513.32598	7019	
519.42379	5829	
529.42974	10745	1+
534.26761	6868	
534.73264	9660	2+
538.20048	66089	1+
543.61534	14166	
547.03594	12116	1+
577.04693	3659	
578.43734	7424	
593.25463	12069	1+
610.34542	447522	1+
629.41727	12666	1+
641.86168	7288	
647.33478	24482	1+
665.13842	17110	1+
692.42297	5846	
709.37313	408867	1+
726.70152	3616	
738.09769	7038	
738.60663	3558	
749.69776	3650	
757.39827	22521	1+
765.25221	11639	
774.25724	31410	1+
793.30147	21930	
808.52657	51281	1+
814.24189	9588	
822.57769	3488	
832.01944	5450	
850.41896	10828	1+
877.44343	17859	1+
886.43706	4605	
895.55684	269645	1+
901.37893	5737	1+
919.45464	11954	1+
926.43976	5238	
937.51835	6005	
END IONS

###FS:    #m/z: 556.2558 #charge-128
###MaxRes:#m/z:   0.0000 #charge-128
###MS: 875/
###MSMS: 876/
BEGIN IONS
TITLE= Cmpd 257, +MSn(556.2559), 14.7 min
PEPMASS=556.25585	1064378

158.86128	12729	
169.83974	7263	
174.87125	25882	
186.82100	14234	
188.76129	13667	
198.43278	10288	
199.83709	8903	
213.05561	13096	
216.81900	116662	1+
237.89220	7970	
239.76254	16117	1+
249.88067	15502	1+
253.77427	14533	
261.73317	31933	
267.99980	50834	
271.71392	12492	
274.34517	11673	
285.91780	167291	1+
304.02884	55782	1+
317.23225	8366	
319.10511	172473	1+
337.08081	18471	1+
339.95342	9567	
349.21390	13290	
355.04609	50629	
357.09568	93657	1+
366.53708	42021	2+
374.50374	26071	2+
376.10230	15018	
385.12822	95221	
386.02746	40551	2+
391.09749	19873	
396.71486	8083	
402.86738	23376	1+
421.05086	23880	
429.15317	23188	1+
430.17843	18632	2+
437.95090	5584	
439.13320	193559	1+
443.52328	6585	
447.21397	231300	1+
457.07359	11759	
460.12550	16832	1+
464.74577	23536	
466.18324	100797	1+
474.17780	37755	1+
484.17737	116109	1+
487.12638	10567	
491.22211	15064	
500.14918	16473	
502.17569	105918	1+
518.22641	7332	
529.28402	13171	
530.67697	7518	
536.11105	7744	
538.23264	109929	1+
539.25709	88555	2+
547.32611	24509	
581.44123	18286	
610.33477	888529	1+
615.35261	18936	1+
619.44368	18795	
629.43349	16346	
633.23754	7348	
647.33046	49305	1+
658.34177	7630	
665.29235	34129	1+
673.24432	12379	
691.45399	18404	1+
709.43849	771271	1+
712.82326	8309	
738.10034	14701	1+
752.83076	7716	
754.52115	10261	
775.13819	9263	
776.21221	24665	1+
778.54294	13736	
793.21268	22494	
794.53106	17588	1+
808.45522	125625	1+
834.41200	5765	
849.41920	42629	1+
877.28234	11598	
878.54830	23708	1+
895.50980	389007	1+
919.49467	8059	
937.36531	32498	1+
END IONS

###FS:    #m/z: 574.6631 #charge-128
###MaxRes:#m/z:   0.0000 #charge-128
###MS: 875/
###MSMS: 877/
BEGIN IONS
TITLE= Cmpd 258, +MSn(574.6631), 14.7 min
PEPMASS=574.66311	9693

194.83525	867	
198.76419	874	1+
213.22553	1482	
215.84234	2128	
225.70731	1043	
233.93313	1565	
255.89131	802	
264.46325	1004	
310.25148	935	
328.03379	2224	1+
345.04269	6325	1+
359.34478	1317	
372.93609	1267	
373.98125	2176	1+
381.03315	1381	
385.25252	1142	1+
387.23265	1803	
403.07612	1571	1+
410.04836	1024	
414.03593	1030	
427.20820	2906	1+
429.00060	4908	1+
433.03528	1270	
435.05778	2443	
437.11332	1242	
440.40199	1608	
442.99932	4002	1+
445.20138	1046	
448.49833	2229	
451.03831	2523	1+
458.07105	2944	
459.67531	833	
467.12840	2579	
473.73493	1008	2+
479.39367	2700	
481.63917	1882	
487.20843	1062	
488.84057	3709	
491.42125	1920	
493.45466	1066	1+
496.65418	2112	
498.05286	1043	
500.86960	929	
503.16101	925	
505.30627	4590	1+
511.44674	1556	
515.85147	1602	
519.26780	1171	1+
522.15466	675	1+
527.70080	2833	1+
530.14035	4871	1+
532.26594	2442	
536.12775	3355	
538.41780	1010	
539.91993	1104	
541.15175	3604	1+
542.62244	3743	
545.06069	3187	1+
549.16497	4436	
551.02203	2279	1+
556.08503	13924	1+
557.55724	5459	
560.26373	4510	
569.44117	1724	
594.64897	1542	
602.23088	2382	
672.34841	981	
794.23953	851	
806.57532	1527	
874.05519	787	
1111.81475	1092	
END IONS

###FS:    #m/z: 484.1604 #charge-128
###MaxRes:#m/z:   0.0000 #charge-128
###MS: 878/
###MSMS: 879/
BEGIN IONS
TITLE= Cmpd 259, +MSn(484.1604), 14.8 min
PEPMASS=484.16043	101157

146.89675	1971	1+
158.86102	1881	
164.90242	2493	1+
176.83413	1607	
180.82917	20354	1+
192.81973	8272	1+
197.88876	4183	1+
206.82441	929	
210.73758	2296	1+
216.83732	920	
227.91231	1944	
229.83306	1072	
234.91057	1435	
236.95451	3582	1+
242.87157	1894	
244.81948	10008	1+
247.35372	1258	
250.88559	1604	
255.91258	3347	1+
260.22781	2486	
261.88506	42722	1+
266.87640	2107	
268.92794	6959	1+
270.82182	1556	
280.84739	2772	1+
287.78457	4951	1+
298.88700	5014	1+
306.03179	1167	
309.06972	6816	2+
310.91722	1862	
312.83380	2488	1+
315.01038	4539	1+
317.05690	7230	1+
328.07955	1352	
333.04273	14683	1+
339.02542	2306	1+
340.99138	1642	
352.07874	1956	1+
354.86828	1148	
364.18053	2290	
365.00458	9078	1+
367.91349	2196	2+
372.94221	5642	1+
385.66038	1860	
389.14642	2892	1+
391.84508	1807	
395.36842	4178	1+
400.10477	2002	
404.08215	2915	1+
409.17991	6163	1+
411.20265	3223	1+
412.99817	4410	1+
414.46174	1241	
423.22416	1069	
424.38658	2336	
426.15065	4799	2+
427.63967	6547	
433.40519	3349	
435.19848	27851	1+
438.06885	4252	1+
442.03597	944	
443.68342	12544	
445.28391	934	
446.15562	4867	
447.93634	2398	
449.54262	4490	1+
452.20929	9669	
456.19006	1863	2+
458.23503	14287	2+
461.05535	3927	2+
462.47134	3013	2+
463.04909	4705	1+
465.13959	15546	1+
467.18517	35867	1+
474.46018	1255	
494.04344	1214	
507.63244	1452	
538.45410	6263	1+
556.24067	2128	
560.28941	1629	
565.24114	1431	
583.23695	2781	
595.29691	1645	1+
606.52366	2684	1+
616.72118	1431	1+
623.84886	1511	
625.18791	1787	
627.83494	1417	
635.37544	105600	1+
641.03630	1373	
659.43337	2036	1+
671.38821	1333	1+
678.49834	1347	
679.94396	1809	1+
689.52808	2055	
705.27121	3995	
706.39717	125551	1+
722.05358	2844	
723.57379	2857	1+
799.63985	1559	
804.29208	2594	
821.33277	5154	1+
863.47571	2587	1+
END IONS

###FS:    #m/z: 575.7512 #charge-128
###MaxRes:#m/z:   0.0000 #charge-128
###MS: 878/
###MSMS: 880/
BEGIN IONS
TITLE= Cmpd 260, +MSn(575.7512), 14.8 min
PEPMASS=575.75116	66740

174.27917	1214	
184.74147	1032	
198.71317	1315	
211.81098	473	1+
215.85961	1715	1+
226.72709	1189	1+
229.03679	1060	
233.96194	3876	1+
243.83380	1161	
281.83780	939	
285.97844	1159	
291.75700	1614	
297.94448	1007	
324.03359	1102	
327.09585	1276	1+
344.04039	2975	
345.18379	8597	
363.13125	1952	1+
369.08484	3386	2+
371.06576	2040	
374.09692	752	1+
384.54924	2763	
386.31963	1034	2+
387.77070	600	1+
401.16916	2304	
413.10429	4432	1+
425.14201	5629	1+
428.56955	2957	1+
430.19109	3203	1+
433.03897	2631	
437.03759	1732	
439.01894	1918	
444.99391	1432	
452.45208	1649	
454.13522	1647	
458.20504	11326	1+
459.08481	3651	2+
467.12716	1311	
471.72936	4523	1+
472.65524	3336	2+
480.12224	1179	
482.64247	1879	
487.64893	1962	
494.83667	1017	
496.68326	981	2+
500.88364	853	
510.56582	1783	1+
518.13218	1647	
518.71899	3960	1+
524.47518	932	
527.68726	4868	
528.20298	1197	1+
530.39240	2768	1+
532.03586	1107	
536.71448	5889	
539.39017	2623	
539.94485	3135	
541.26610	3269	1+
542.80580	6226	
544.54746	1381	
545.18229	12981	
546.70842	1442	
548.86241	1612	
550.25203	10565	1+
551.91900	1649	
556.26436	5882	
557.24709	20119	1+
560.25029	4412	
561.84519	1814	
566.13169	8232	1+
578.23400	2330	
606.28513	1319	
610.26825	1919	
613.03662	2234	
672.24846	704	1+
694.24202	3587	
706.03741	2565	
726.89879	974	
885.37362	1224	1+
END IONS

###FS:    #m/z: 467.0288 #charge-128
###MaxRes:#m/z:   0.0000 #charge-128
###MS: 881/
###MSMS: 882/
BEGIN IONS
TITLE= Cmpd 261, +MSn(467.0288), 14.8 min
PEPMASS=467.02879	19138

149.84957	1279	
196.83412	845	
206.63844	1009	
224.63279	902	
236.98303	863	
247.77743	1833	1+
252.86742	3441	
260.83807	1102	
286.14111	2008	
306.97028	871	
309.01246	1018	1+
318.19083	773	
319.42424	1449	1+
321.08281	908	1+
323.25004	1030	
324.02943	3350	
331.09054	1002	
334.09300	1177	
336.37739	823	
346.96699	3800	1+
348.90152	3515	1+
351.10824	1126	
353.11555	769	
356.85135	1567	
359.10299	1667	
365.76597	1034	
372.80095	1081	
375.11224	929	2+
379.61640	1827	
383.17164	1632	2+
385.08113	1239	
389.31451	1657	
396.61358	2148	
399.52200	1489	
402.43505	2509	
405.26584	1804	
406.69089	762	
408.04134	2603	
411.69669	2566	2+
414.98658	1304	1+
419.69303	857	
421.08494	1122	1+
429.63636	1392	
431.08069	986	
431.86142	2648	1+
434.10468	859	
435.71899	3083	1+
442.29596	2263	2+
443.73039	1176	
446.71577	1854	
447.01636	1127	
447.96832	5457	
449.07919	13971	1+
456.03609	1599	
467.71422	676	1+
556.83725	2189	
576.23523	783	
581.61226	1377	
624.89849	853	
626.47498	857	
633.31958	742	
639.89192	824	
659.63776	860	
705.63075	812	
725.47825	491	1+
743.24352	867	
801.03476	867	
END IONS

###FS:    #m/z: 619.1750 #charge-128
###MaxRes:#m/z:   0.0000 #charge-128
###MS: 881/
###MSMS: 883/
BEGIN IONS
TITLE= Cmpd 262, +MSn(619.1750), 14.8 min
PEPMASS=619.17502	65302

219.83408	1184	
239.88567	2331	2+
260.83433	599	
272.88454	614	1+
287.83369	642	
304.65648	851	1+
319.23040	1256	1+
334.04324	1644	
336.13041	847	
349.90383	1687	
366.95511	661	1+
385.42791	1527	
388.96982	574	
404.85546	1062	
423.86992	839	
438.03458	594	
447.16558	1097	
456.13362	734	1+
465.85505	1162	
468.00925	1346	1+
484.25465	1422	
485.53521	2981	2+
487.86819	1154	
513.96829	2317	1+
517.13698	889	
521.23560	1602	
523.35894	627	
531.86082	1164	
537.66136	814	
548.69652	2087	
556.74872	1041	1+
561.25586	1429	
568.63840	1559	
571.89813	729	
574.35856	2235	2+
577.42599	3383	1+
580.11764	1764	
582.82768	4674	
585.06446	1318	1+
592.25228	1812	
594.92891	1242	
595.50552	2877	
598.90439	649	
600.35441	2694	
600.87271	1532	
602.22621	3347	
606.05550	589	
609.22818	1232	
610.37587	2676	1+
642.25006	619	
648.50651	1274	
648.86161	1037	
666.83289	789	
687.55152	797	
699.09698	884	
709.43659	1836	1+
808.33999	1199	
809.60677	1327	
895.69026	2083	1+
932.49981	939	
978.63951	822	
1009.12266	609	
1024.60884	1909	
1025.63734	917	
1111.55415	1772	
1113.47857	1079	
END IONS

###FS:    #m/z: 630.7031 #charge-128
###MaxRes:#m/z:   0.0000 #charge-128
###MS: 884/
###MSMS: 885/
BEGIN IONS
TITLE= Cmpd 263, +MSn(630.7031), 14.8 min
PEPMASS=630.70306	34314

227.83634	2214	
248.03238	669	
258.03465	1214	
262.04463	502	
286.05364	471	
298.09158	537	
299.83684	548	
328.09251	612	
356.19119	1672	
385.06073	736	1+
401.15900	1813	1+
405.43304	1162	
413.23509	537	
415.27037	502	
416.92985	907	
420.90119	1057	
440.86647	1681	1+
450.09018	784	
458.47056	2055	
459.92202	942	
467.24302	428	
484.27467	880	2+
486.05439	1686	1+
497.47985	724	
502.29395	552	
508.14220	492	
511.36827	2546	1+
514.57418	506	
526.29377	628	
543.90222	772	
548.33124	1189	1+
551.83939	1472	
553.65151	1272	
564.23411	841	1+
568.27473	455	1+
570.23097	1254	
576.38336	703	1+
578.36999	2096	
582.69740	6984	
589.33533	5670	1+
594.57674	1509	
595.04998	3137	
597.91539	1346	
600.88569	1571	
602.36514	994	
605.15433	2769	
608.63955	3239	
612.22973	8832	1+
613.81250	685	
615.03800	3639	1+
619.69043	1265	
632.27040	982	
638.24154	1734	
685.24037	801	
695.02105	702	
705.83089	1033	
718.45496	1302	
727.49185	619	
775.44216	2876	
787.27327	859	
807.24076	1840	
858.46036	1027	
1070.63879	607	
END IONS

###FS:    #m/z: 1099.3237 #charge-128
###MaxRes:#m/z:   0.0000 #charge-128
###MS: 884/
###MSMS: 886/
BEGIN IONS
TITLE= Cmpd 264, +MSn(1098.9590), 14.8 min
PEPMASS=1099.32374	88969

513.23243	482	
749.31929	402	
933.11710	387	
950.44330	2207	
985.30669	867	
1008.04245	1954	
1010.84304	1042	
1068.64154	2384	
1080.29490	477	
1112.63364	564	
1354.44138	2182	
END IONS

###FS:    #m/z: 626.7642 #charge-128
###MaxRes:#m/z:   0.0000 #charge-128
###MS: 887/
###MSMS: 888/
BEGIN IONS
TITLE= Cmpd 265, +MSn(626.7642), 14.9 min
PEPMASS=626.76415	33611

200.66977	549	
277.03600	1467	
307.54782	1167	
317.05967	621	2+
326.07007	1572	
358.05005	809	
367.13092	1292	
379.21704	996	1+
384.14916	1889	1+
395.12380	697	
399.23352	909	
404.52519	1379	
410.06511	2170	1+
419.92044	772	
421.91794	1114	1+
427.46330	1234	
437.50548	1107	
447.19659	658	1+
455.89995	1232	
469.03992	1178	1+
476.82147	899	1+
481.23368	1932	
495.06450	1664	1+
497.91801	1104	
507.27771	1248	1+
512.25203	872	
519.56965	1392	
530.66248	1174	
542.23969	604	1+
546.03763	1524	
553.06501	1812	
556.11154	749	
558.99145	739	
561.83245	652	
564.23501	562	
568.57999	6812	
571.81482	1122	
576.83540	762	
579.34138	3154	
580.72615	4218	1+
582.96520	4399	1+
584.45222	1162	
590.67082	2719	
595.50331	684	
598.64059	619	
600.52903	1149	
603.15579	3104	1+
607.34462	4306	1+
608.69760	1077	
609.39543	2811	1+
616.71764	1574	
617.88690	3513	1+
630.42550	1127	
635.35455	544	
640.60176	814	
669.15806	539	
704.58359	1622	
709.35435	2858	1+
716.99597	268	1+
724.37331	1094	1+
743.33953	1801	1+
752.31434	1284	
810.44282	1742	
818.83846	1354	
825.43626	1292	
868.15378	1264	1+
878.43215	1144	
941.43642	564	
1024.45599	2023	1+
1039.51002	1019	
1066.53258	767	
1080.68978	764	
1121.51685	572	
END IONS

###FS:    #m/z: 978.2118 #charge-128
###MaxRes:#m/z:   0.0000 #charge-128
###MS: 887/
###MSMS: 889/
BEGIN IONS
TITLE= Cmpd 266, +MSn(978.2118), 14.9 min
PEPMASS=978.21181	106123

362.24631	1484	
444.64353	679	
493.23115	309	
597.16991	367	
679.63185	264	
691.44764	837	
704.39613	507	
815.14146	754	
831.22012	464	
847.17903	444	
858.50371	942	
859.84123	1644	
867.49633	809	
874.65944	1419	
875.24110	317	
888.77153	952	
930.44533	922	
934.44620	894	
941.13494	869	
948.72277	2109	1+
956.58213	479	
959.69324	1124	
1218.14114	964	
END IONS

###FS:    #m/z: 789.3477 #charge-128
###MaxRes:#m/z:   0.0000 #charge-128
###MS: 890/
###MSMS: 891/
BEGIN IONS
TITLE= Cmpd 267, +MSn(789.3477), 14.9 min
PEPMASS=789.34772	54376

313.29893	987	
315.97061	1074	
336.03878	609	
392.23333	622	
446.28607	464	
496.24417	254	
498.40333	1217	
516.44089	489	
528.45460	1204	
549.23615	857	
615.27548	322	
655.29774	867	
681.17297	352	
696.71265	789	1+
709.48775	324	
726.76931	469	
731.91843	1934	
739.75508	1899	
752.32846	736	1+
760.44130	664	
765.85546	1064	1+
768.61103	921	1+
771.34275	1122	
772.05420	2809	1+
815.04239	2759	
899.58043	627	
1059.39037	534	
END IONS

###FS:    #m/z: 1112.6077 #charge-128
###MaxRes:#m/z:   0.0000 #charge-128
###MS: 890/
###MSMS: 892/
BEGIN IONS
TITLE= Cmpd 268, +MSn(1112.6078), 14.9 min
PEPMASS=1112.60775	51152

315.84886	1284	
337.56549	1167	
351.03979	1434	
385.53017	591	2+
394.29202	924	
401.03365	549	
413.43540	389	
427.09281	639	
447.23781	679	
453.20329	701	1+
458.03976	554	
461.25476	642	
480.91685	312	
484.82007	772	
498.30730	672	
514.24613	534	
557.22237	734	1+
575.63245	284	
576.42683	2004	1+
589.45830	859	
593.29399	1734	
614.24889	1937	
620.63547	974	
629.68979	719	
647.23566	527	
666.29832	354	
686.63836	662	
692.28579	497	
712.30688	637	
747.29696	394	
774.64875	709	
777.83251	753	1+
809.25507	514	
816.69804	814	
851.78609	1244	
878.27107	852	
892.30000	502	
895.48537	12372	1+
902.63708	1507	
911.30763	504	
919.51565	569	
925.92769	309	
959.05452	1114	
965.25319	712	
969.49083	454	
979.84073	644	
999.05921	1452	
1034.43612	1272	
1046.64185	379	
1057.49764	332	
1063.78369	3246	1+
1067.19035	779	
1070.12737	477	
1076.32422	2378	2+
1078.30324	319	
1081.62433	4150	1+
1092.70325	439	
1093.54694	3022	
1094.58423	2342	
END IONS

###FS:    #m/z: 678.7043 #charge-128
###MaxRes:#m/z:   0.0000 #charge-128
###MS: 893/
###MSMS: 894/
BEGIN IONS
TITLE= Cmpd 269, +MSn(678.7043), 15.0 min
PEPMASS=678.70426	47093

261.53242	772	
294.06863	1016	1+
330.04700	1387	
360.10351	357	
377.09123	422	
405.19727	579	
414.89583	377	
419.13659	754	
467.09167	284	
474.23312	262	
484.83343	284	
486.84151	2271	1+
492.09399	517	
511.32053	367	
514.01677	862	
521.84579	764	
527.67649	554	
529.29203	767	
531.09197	254	
534.89298	979	
538.90809	339	
548.09697	1300	1+
559.06224	818	1+
561.24187	2167	
564.07197	554	
571.43760	1672	
572.01689	1454	
578.30276	1266	1+
605.74081	314	
607.95848	1767	
610.10155	262	
619.05874	557	
632.88773	727	
634.45733	1054	1+
639.91876	1497	
642.37694	709	1+
643.90480	1254	
644.42502	2664	
648.55740	2019	
658.33938	594	1+
660.66837	2261	1+
662.36755	359	
667.84085	2174	
780.30270	1372	
791.63880	674	
924.63616	834	
967.11957	778	1+
991.24948	1537	
1064.77015	399	
1112.83182	577	
END IONS

###FS:    #m/z: 723.3793 #charge-128
###MaxRes:#m/z:   0.0000 #charge-128
###MS: 893/
###MSMS: 895/
BEGIN IONS
TITLE= Cmpd 270, +MSn(723.3793), 15.0 min
PEPMASS=723.37935	39693

247.76155	769	
352.03846	767	
361.21562	794	
372.83559	479	
400.49869	674	
432.04123	1024	
439.23460	1149	
446.23329	1202	
466.95058	454	
473.15059	1014	1+
490.84084	439	
517.72692	429	
521.09791	792	
522.22334	1471	1+
533.18300	947	
541.14890	1321	1+
546.03805	1722	
554.72872	3967	
556.16300	2952	
559.09967	527	
559.65663	612	
560.39216	2722	
572.41665	1707	
577.90976	701	1+
582.23121	849	
589.09463	482	
603.16277	459	
606.04389	1576	1+
608.45794	1604	
610.18178	449	
614.71228	2727	
626.39869	3797	
631.09823	597	
634.03418	439	
637.45429	612	
652.19135	1027	
658.28260	534	
660.05473	1547	
661.98220	1429	1+
668.34590	1699	
670.96055	772	
671.30404	819	
678.24688	1182	
679.41428	2406	1+
684.38049	2350	1+
691.99666	1439	1+
694.44245	872	
697.80832	5304	1+
700.83606	1473	1+
703.09087	912	
704.58342	1439	1+
706.63640	2071	1+
710.22169	4133	1+
757.49677	427	
831.50014	817	
898.69129	552	
921.05371	2208	1+
922.43473	787	
944.36560	674	
987.51675	589	
1002.24563	2352	
1003.22622	864	
1018.44845	617	
1120.63239	522	
1158.68936	499	
END IONS

###FS:    #m/z: 716.7317 #charge-128
###MaxRes:#m/z:   0.0000 #charge-128
###MS: 896/
###MSMS: 897/
BEGIN IONS
TITLE= Cmpd 271, +MSn(716.7317), 15.0 min
PEPMASS=716.73172	33273

310.96395	282	
338.00388	1446	1+
344.17929	1251	1+
363.09719	527	
373.87646	642	
382.85714	302	
393.06762	404	
429.09339	554	
443.29475	782	
447.23497	269	
457.25479	847	
461.04739	1094	
509.98104	387	
516.10011	1082	
530.11043	1886	1+
533.09683	307	
544.90213	997	
547.29210	279	
555.11282	1217	
558.10163	597	
569.03611	569	1+
571.92143	289	
574.05468	2539	
583.09488	1413	1+
586.06953	349	
587.95573	774	
597.65199	3462	
599.89638	724	
617.89786	1042	
619.83990	1294	
623.06169	1142	
627.55228	447	
638.88818	1304	
651.12861	472	
656.30888	717	
661.29846	692	
663.64712	1662	
665.48553	677	
667.45805	1214	
672.08472	2652	
673.62205	1141	1+
680.29593	267	
694.90755	652	
696.37228	297	
696.73724	394	
697.90534	3004	
699.16697	6986	1+
701.54584	2003	1+
727.30900	444	
740.54177	297	
802.23157	689	
872.24516	1774	
965.30058	407	
975.44348	572	
1036.30368	954	
1081.46035	342	
1170.04043	464	
1260.23877	877	
END IONS

###FS:    #m/z: 758.6728 #charge-128
###MaxRes:#m/z:   0.0000 #charge-128
###MS: 896/
###MSMS: 898/
BEGIN IONS
TITLE= Cmpd 272, +MSn(758.6728), 15.0 min
PEPMASS=758.67282	32800

335.23497	492	
427.90421	397	
437.74941	632	
439.09251	514	
458.24460	1739	
460.05285	1309	
479.07190	429	
498.30072	1774	
519.49790	702	
532.19975	1416	1+
542.05827	424	
571.14731	369	
573.23633	1334	
576.03858	364	
595.23799	307	
610.19341	791	1+
620.39570	364	
642.29821	497	
649.64899	1147	
655.12677	277	
659.93117	627	
664.29655	572	
668.58642	1304	
669.84376	509	
677.70410	812	
704.91707	1456	1+
712.40260	1613	1+
715.23731	344	
722.04414	1006	1+
737.39982	2848	1+
740.11506	1239	
740.41573	2286	1+
788.56907	1219	
822.79420	1004	
861.44100	437	
873.63868	1377	
922.32174	462	
951.50918	529	
987.50441	1274	
1013.83377	522	
1334.50891	1069	
1668.59259	312	
END IONS

###FS:    #m/z: 413.8488 #charge-128
###MaxRes:#m/z:   0.0000 #charge-128
###MS: 899/
###MSMS: 900/
BEGIN IONS
TITLE= Cmpd 273, +MSn(413.8488), 15.1 min
PEPMASS=413.84882	38719

127.01114	396	1+
135.91022	6037	1+
146.75029	2092	
156.03262	1114	
167.04934	1029	1+
169.83416	967	
170.85416	1976	1+
178.93935	1609	2+
182.86239	1697	
185.69624	1458	1+
194.99589	553	1+
196.79990	2039	1+
202.48708	997	
203.78632	2798	1+
209.79112	1696	1+
212.84016	2602	
214.83430	824	
219.87856	1611	1+
221.86451	1431	1+
223.97327	1119	
224.76474	4269	
226.72934	2546	1+
228.88430	1995	1+
238.99910	1557	
240.75951	7760	1+
244.88517	1646	1+
249.90298	801	1+
254.02011	3116	1+
255.44925	1349	
257.10405	1129	1+
258.16397	1151	2+
261.85944	2226	1+
265.85865	516	1+
268.95788	4871	2+
270.96738	816	1+
275.25923	1384	2+
281.91179	1894	1+
284.62871	2494	1+
286.84455	1531	1+
290.32873	779	1+
292.98846	1502	
294.86224	876	1+
296.93101	3877	
299.08899	1397	
301.02860	3735	2+
303.02871	947	
305.47065	2577	
306.03638	5187	
308.05774	663	1+
310.02523	1287	
310.88543	3540	1+
314.06945	1273	1+
319.08624	11121	1+
320.93884	2597	
322.97812	2691	1+
325.93011	929	
327.03494	2004	
330.62734	2697	
335.12112	1404	1+
338.83569	1099	
343.01967	824	1+
352.24593	2252	
352.89835	3208	1+
355.10629	1422	
355.70419	3876	2+
356.87142	3593	1+
367.01307	1884	
367.93998	6385	1+
374.04369	842	
377.12805	3723	1+
379.14664	5006	1+
382.67762	3011	2+
385.55220	1979	
389.23401	967	
393.04593	4477	
395.03953	11009	
396.06682	31063	1+
401.80304	2026	1+
403.50236	4841	2+
405.26545	1474	
410.03853	1104	1+
418.83643	1304	
429.03141	1090	1+
432.18725	1436	1+
447.24648	7726	1+
449.12660	2482	
461.41952	3027	
474.56324	1271	2+
480.66658	1134	
483.07351	2104	1+
498.23371	1737	
509.14676	1654	
518.23997	2204	
529.23623	1597	
531.28394	5523	1+
535.35628	1844	
547.23774	2061	1+
553.51034	1494	
556.23531	1664	
568.70539	1297	
571.72476	1159	
588.20151	1367	
592.68721	1337	
608.05928	983	1+
610.37220	6302	1+
630.32656	12149	1+
632.44799	2332	
681.30066	1314	
692.24062	1129	
709.36094	848	1+
END IONS

###FS:    #m/z: 538.2788 #charge-128
###MaxRes:#m/z:   0.0000 #charge-128
###MS: 899/
###MSMS: 901/
BEGIN IONS
TITLE= Cmpd 274, +MSn(538.2788), 15.1 min
PEPMASS=538.27883	57225

153.83296	1152	
212.85481	799	
214.83778	762	
228.49548	2484	
237.91829	846	1+
268.92210	333	1+
273.86847	1897	
275.25128	2514	
285.87126	719	
311.04747	2274	
318.98641	536	1+
325.83762	2134	
328.56683	713	1+
332.45583	634	
340.89685	759	
344.51933	1497	
347.99702	3065	1+
352.29506	1671	2+
360.86306	1392	
379.48753	994	
386.24075	1814	
393.99253	954	
397.12722	657	
397.49258	709	
400.90993	1524	
406.17971	2116	1+
408.17721	6553	1+
414.16177	3616	1+
418.94285	1353	1+
420.96161	682	
422.12394	3871	2+
424.23863	2049	
427.04787	964	
428.51370	1307	
431.63790	1699	
435.17633	2202	
439.03676	1789	
439.70502	4406	2+
449.12814	993	1+
454.09188	10992	
455.25700	2069	
456.86711	909	
457.60590	4924	
459.29858	976	1+
463.02775	2064	
465.64101	859	2+
471.61035	13848	2+
475.70564	2052	
483.29163	4929	1+
491.11818	1424	1+
493.92363	1154	2+
497.84813	1708	1+
502.26532	4088	1+
506.07396	4116	1+
511.50454	1452	
514.75159	764	
516.74163	1584	
518.00991	1379	
519.09662	4499	
520.16751	5387	
521.13021	8571	1+
524.24327	831	1+
536.97456	652	
569.23430	1129	
570.32147	4040	1+
600.26904	1726	1+
671.57884	1184	
679.83797	1442	
693.29310	617	
728.19323	1142	
729.56666	1956	1+
731.39870	2292	
767.65291	1014	
784.41252	774	
807.42383	1664	1+
825.50018	1426	1+
843.53131	3462	
845.64064	263	1+
886.48854	729	
942.21342	1736	1+
944.48149	847	
END IONS

###FS:    #m/z: 437.7076 #charge-128
###MaxRes:#m/z:   0.0000 #charge-128
###MS: 902/
###MSMS: 903/
BEGIN IONS
TITLE= Cmpd 275, +MSn(437.7076), 15.1 min
PEPMASS=437.70765	44487

154.83179	942	
157.83605	731	1+
177.75793	1509	
182.84236	2774	
194.84732	6824	
200.43366	1129	
203.83680	3604	
206.16013	1534	2+
208.84334	752	
214.83595	1652	
218.82502	1259	
220.31455	1326	2+
222.83117	2344	
237.00632	3057	
250.91878	3061	1+
252.81557	1874	
261.70268	1041	1+
264.92117	844	1+
266.91002	3319	
273.02347	1424	
278.33860	1608	2+
288.36863	934	
294.88686	971	1+
303.01141	1016	1+
306.16120	1189	1+
311.03707	879	
317.28429	1267	
321.01592	17097	1+
332.65033	2656	2+
334.84664	1354	
336.94339	1892	
338.72158	1044	1+
344.65742	3039	
355.01312	2680	1+
360.34253	779	
367.57897	1532	
369.50345	1467	
371.03672	819	
375.05960	1229	1+
377.08360	1157	
378.28663	5766	2+
389.03455	1239	
393.05411	1176	1+
394.95564	842	
396.01687	2234	
398.91659	2073	1+
401.10493	1362	
402.29246	5931	2+
407.07250	949	1+
409.19856	2069	
416.90967	1259	
418.12394	7351	1+
420.08566	15786	1+
421.46161	8793	1+
423.02414	2272	
427.62616	3863	1+
428.64329	3701	2+
439.62182	386	1+
448.57534	1849	
453.09686	944	
456.51041	1139	2+
499.91653	1639	
526.05082	1731	1+
534.34614	1259	
551.63768	1734	
556.23643	2424	
563.43952	3759	
569.19611	1086	1+
580.19279	206	1+
603.42373	1072	
610.23929	942	
636.15285	1329	
637.27801	843	1+
641.53730	957	
671.22802	7023	1+
680.45861	5693	1+
684.22336	1546	1+
686.32260	914	
690.11570	1039	
697.69955	772	
718.53168	1954	1+
737.66778	1217	
741.23850	1787	
762.54468	837	
1004.18921	824	
END IONS

###FS:    #m/z: 489.7856 #charge-128
###MaxRes:#m/z:   0.0000 #charge-128
###MS: 902/
###MSMS: 904/
BEGIN IONS
TITLE= Cmpd 276, +MSn(489.7856), 15.1 min
PEPMASS=489.78562	31901

165.84447	649	
168.86566	1007	
170.83509	1109	
173.66528	236	1+
191.94401	956	1+
207.98175	1444	
215.93245	3414	1+
218.88337	832	
241.83486	636	1+
246.03021	1399	
250.83219	809	
253.90496	849	
256.46053	1666	2+
258.85191	1864	1+
261.86144	409	1+
275.70602	1208	1+
278.83188	1292	
283.91033	657	
286.90687	992	
297.96407	1644	
299.97669	1571	1+
302.26796	1187	2+
315.08638	2057	
316.64441	652	
318.21690	1064	
321.09824	662	
325.45403	661	1+
326.91318	717	
327.84068	2452	1+
330.86133	704	1+
333.00905	1529	
342.01165	797	
343.01575	1807	
343.91225	6417	1+
346.96878	2487	
348.22350	1284	
353.09587	2733	1+
354.28938	671	2+
356.00330	1922	
357.01243	7641	1+
358.96201	2309	2+
364.04329	777	
370.13807	1327	
370.93569	2357	
371.93104	4989	1+
383.62701	606	2+
384.97473	1401	1+
388.17111	2064	2+
393.09702	1176	1+
397.07388	1234	
399.06614	331	2+
400.96903	1321	1+
406.31440	1013	2+
407.70509	1949	2+
409.21405	2805	1+
412.98713	2181	1+
415.96310	3122	
423.96548	2071	1+
425.70739	896	2+
427.93805	1026	1+
434.92341	1142	
439.50057	1014	
440.74252	634	1+
443.05331	704	
444.06351	3921	1+
446.14432	1042	
447.64270	1089	
449.86504	2282	1+
454.35428	3411	1+
464.83726	2542	
467.12279	2593	1+
470.19442	10771	1+
472.18550	12208	1+
476.35710	1896	1+
477.48956	2159	2+
490.10617	809	
497.81510	1796	2+
512.32162	2157	
520.34418	802	
540.29863	2138	1+
556.63631	1784	
572.84229	669	
631.51457	794	
635.41156	9408	1+
649.24320	1752	
653.11733	2118	1+
696.35722	2304	
702.10900	1684	
704.44113	1073	1+
720.31664	763	1+
723.20000	1034	
753.71331	1222	
786.45115	546	1+
798.23610	1214	
830.51681	702	
867.63586	654	
939.63223	657	
962.06028	694	
END IONS

###FS:    #m/z: 523.2446 #charge-128
###MaxRes:#m/z:   0.0000 #charge-128
###MS: 905/
###MSMS: 906/
BEGIN IONS
TITLE= Cmpd 277, +MSn(523.2446), 15.2 min
PEPMASS=523.24460	34969

166.83298	972	
168.54665	602	
230.83350	862	
238.00149	697	
238.84177	1974	
240.83094	634	
244.56817	819	
269.89516	1187	
275.72635	1556	1+
289.70064	724	
293.24005	634	
305.20223	461	1+
313.28218	662	
319.11238	1452	
335.23065	1054	
337.06306	982	
342.12789	1242	
342.31170	1688	1+
345.80785	1334	
348.96342	1014	
351.18287	1633	1+
354.43188	634	
366.28666	401	2+
367.91246	632	
376.01304	2996	1+
378.76613	1111	1+
380.66005	2159	
386.54485	872	
389.53065	1083	1+
391.24836	1094	2+
403.00305	611	1+
405.01097	2178	1+
408.83518	1554	
414.17688	6491	2+
423.51842	4218	2+
424.99036	1226	1+
427.48838	832	
431.43207	687	
433.04076	647	
436.17051	3457	
442.02690	1213	1+
447.15975	1302	
457.44608	817	
459.25177	1682	
476.71978	869	
478.08319	493	1+
485.59361	1667	
488.15700	1077	
489.40413	1324	
491.43034	1711	1+
496.13247	687	
501.23425	1496	1+
502.85498	964	
504.10905	5831	1+
506.12309	9788	1+
522.63284	999	
528.09902	599	
564.03886	2954	
582.23499	1342	
585.30300	1307	
590.19735	881	1+
592.45718	609	
596.43710	2004	
608.04332	1299	
640.29688	627	
653.45240	769	
678.45023	1024	
715.22244	1122	
775.55493	1181	1+
845.42460	1259	
869.65227	729	
957.63842	1147	
END IONS

###FS:    #m/z: 538.2292 #charge-128
###MaxRes:#m/z:   0.0000 #charge-128
###MS: 905/
###MSMS: 907/
BEGIN IONS
TITLE= Cmpd 278, +MSn(538.2291), 15.2 min
PEPMASS=538.22915	38954

177.98506	1177	
202.82958	627	
212.83588	651	1+
232.83189	976	1+
236.63529	727	
252.91250	1427	
258.83929	754	
273.85527	2036	1+
276.49128	817	
316.91457	1193	2+
321.10136	1346	2+
322.98019	1908	1+
333.25951	709	
336.86874	907	
342.80682	877	
345.80424	1329	
351.07806	1474	
355.03497	3454	1+
361.89776	951	1+
379.14889	1781	1+
388.05196	2722	
392.94828	819	2+
395.18279	924	
404.49569	888	1+
406.88400	1522	
413.65008	6418	2+
415.44882	1052	
418.83357	962	
421.34121	1284	
421.99302	2756	1+
422.92619	1754	2+
430.63681	1849	
433.04362	2959	
440.27062	4802	
443.03505	1184	
449.09432	3986	2+
451.26437	2074	
453.70373	7679	
456.28256	1209	
457.68670	12531	2+
459.07484	774	
460.19136	1676	1+
462.82952	3887	
466.41352	1049	
468.07584	3181	2+
471.19953	1214	
472.10063	5179	1+
473.32392	3329	2+
483.17950	3253	1+
484.07112	998	2+
493.23782	1119	
497.10748	2723	1+
501.18445	617	
503.91208	1229	
507.15028	1631	1+
509.29796	1097	
511.30141	1392	
511.93821	2368	1+
515.88292	3134	1+
518.21802	7439	1+
520.11559	7346	1+
524.42539	869	
527.24068	1367	
557.29820	687	
560.08571	622	
565.23631	914	
570.46938	2152	
575.27088	644	
594.32410	2283	1+
599.36831	1179	
601.47284	364	1+
607.49887	1029	
624.75069	1369	
642.95813	4101	1+
671.48564	689	1+
693.43279	807	
706.25563	657	
711.63623	1299	
728.27016	1117	
742.61128	403	1+
807.38529	953	1+
829.43605	1568	1+
843.48311	10293	1+
846.43567	744	
853.64579	1222	
869.53557	1029	
END IONS

###FS:    #m/z: 709.1156 #charge-128
###MaxRes:#m/z:   0.0000 #charge-128
###MS: 908/
###MSMS: 909/
BEGIN IONS
TITLE= Cmpd 279, +MSn(709.1156), 15.2 min
PEPMASS=709.11562	45539

286.03850	382	
288.30744	1357	
347.29199	590	
357.09341	822	
371.86667	477	
383.09235	447	
406.88295	342	
421.00109	364	
449.08606	372	
477.69878	389	
487.14026	324	
495.29441	874	
497.28509	1059	
501.90009	1287	
507.47855	2151	1+
510.18542	431	1+
512.36132	1147	
528.04276	1277	
529.51346	1075	
534.93244	1239	
545.44906	385	
563.89649	580	
574.88534	632	
577.64015	672	
589.23719	1022	
593.29675	1037	
596.43011	299	
599.22380	5277	1+
610.14193	2559	
613.88088	304	
620.87820	657	
628.83792	600	
633.04500	296	
639.26606	322	
654.08648	1266	1+
659.04008	1257	
662.23373	730	
664.39097	4582	1+
675.08094	316	
683.64190	2312	
688.10903	634	
689.23553	3516	1+
691.18188	8192	1+
700.39137	17262	
796.33703	383	
833.43741	490	
997.24246	1194	
1054.79968	1231	
1115.56942	1047	
1153.11284	378	
1155.24465	684	
1170.32521	514	
1176.43763	322	
END IONS

###FS:    #m/z: 1095.2550 #charge-128
###MaxRes:#m/z:   0.0000 #charge-128
###MS: 908/
###MSMS: 910/
BEGIN IONS
TITLE= Cmpd 280, +MSn(1095.2550), 15.2 min
PEPMASS=1095.25498	25357

391.03465	827	
474.26403	782	
568.09417	418	
755.10068	431	
771.43179	850	
801.03743	879	
883.32160	259	
915.90000	390	
935.24259	990	
1020.06687	468	
1033.70909	300	
1056.25250	315	
1058.23860	482	
1059.44254	1233	
1065.84006	574	
1077.42713	2279	1+
1087.89171	617	
1116.29952	250	
1226.41061	3044	
1234.55907	447	
1857.43273	1754	
END IONS

###FS:    #m/z: 582.6412 #charge-128
###MaxRes:#m/z:   0.0000 #charge-128
###MS: 911/
###MSMS: 912/
BEGIN IONS
TITLE= Cmpd 281, +MSn(582.6412), 15.2 min
PEPMASS=582.64116	27270

173.83573	417	
209.43104	979	
212.69686	492	
217.03344	812	
224.87044	562	
242.63354	1633	
249.90395	1184	
255.88770	314	
290.78472	684	
295.03322	477	
318.01306	824	
326.90289	749	
338.90020	583	
349.28676	691	
353.24312	1014	
359.19608	530	1+
365.23664	1063	
374.03559	919	
393.05870	712	
395.22482	775	
397.34026	659	
408.03890	352	
420.78417	1376	1+
423.02430	870	1+
430.10241	760	
432.59654	967	
436.64488	1156	2+
442.37535	871	1+
448.91702	708	2+
454.03666	401	
463.94012	344	
465.50298	764	
482.19501	469	
484.79598	1821	1+
488.92175	722	
494.91737	1314	
501.11745	1416	1+
504.22560	497	
515.13606	1401	1+
521.23057	729	
522.45330	2389	1+
538.23706	1154	1+
541.83254	876	
546.20138	1734	1+
550.70469	535	
552.03290	320	
553.54277	335	1+
555.91865	684	
558.93489	1138	1+
560.41756	4793	2+
562.87592	4329	1+
564.29117	1194	
565.23269	5491	1+
567.64161	1802	
572.36122	1165	1+
584.51660	734	
594.43139	376	
662.71925	1679	
676.25066	359	
690.25835	1622	
707.10528	362	
745.43423	1280	
812.44497	1604	
820.90611	1406	
826.32999	817	
832.43874	1257	
896.44448	504	
962.43400	1194	
END IONS

###FS:    #m/z: 668.8311 #charge-128
###MaxRes:#m/z:   0.0000 #charge-128
###MS: 911/
###MSMS: 913/
BEGIN IONS
TITLE= Cmpd 282, +MSn(668.8311), 15.2 min
PEPMASS=668.83111	42371

229.89022	592	
252.68803	349	
281.89577	874	
337.06391	554	2+
341.03524	567	
348.47540	779	
361.06907	1979	1+
364.52725	502	
366.48901	799	
373.09110	419	
385.10146	947	
396.12659	903	1+
419.03288	452	
423.89932	434	
447.03996	804	
466.04044	607	
471.54478	784	
473.64541	2022	
481.28367	934	
483.83522	2219	1+
486.41944	1389	
494.03706	1109	
524.33871	507	
530.84460	1297	
536.83924	1584	
549.85644	1247	
554.53216	1874	
555.09317	2779	
560.29713	7649	1+
567.03301	1084	
580.07116	379	
583.04348	1347	
585.44319	2102	
587.03037	1152	
588.30541	1602	
590.09351	497	
592.30598	392	
598.20358	1740	2+
609.06620	1022	
611.30979	2019	
614.78050	5771	1+
631.65901	1409	
632.02969	1936	1+
634.34708	1204	
636.73653	1682	
639.10311	1317	
646.73672	1534	
649.20399	4328	1+
650.64732	2314	
652.12843	1337	
713.50347	657	
728.43532	359	
807.81448	1926	1+
839.89547	664	
852.23909	1734	
910.65358	587	
913.43803	2454	1+
919.25240	1222	
1090.23777	894	
1104.24483	712	
1203.48593	514	
END IONS

###FS:    #m/z: 480.8259 #charge-128
###MaxRes:#m/z:   0.0000 #charge-128
###MS: 914/
###MSMS: 915/
BEGIN IONS
TITLE= Cmpd 283, +MSn(480.8259), 15.3 min
PEPMASS=480.82590	12559

191.83325	657	
194.84149	1291	
204.83646	662	
236.77103	1334	
246.05022	554	
252.63863	964	
266.83587	609	1+
278.83339	1073	
284.89263	553	
288.20652	707	
291.96369	1062	1+
294.83730	1179	
304.03550	669	
312.03979	1117	
320.43949	1905	2+
321.98722	1662	1+
325.09363	1494	2+
334.96124	2570	1+
336.85675	835	
343.03680	1641	
349.11484	882	
352.19578	2087	1+
354.98640	877	
359.03236	657	
359.84654	1964	
361.89124	2957	1+
365.07336	1026	
368.43892	1149	
370.33180	2527	1+
372.72601	1114	
383.93439	951	1+
389.74138	2128	1+
390.65844	2771	2+
394.10438	512	
401.04230	573	
402.15584	2212	
404.83411	557	
405.88433	1223	
407.02883	2192	1+
412.50494	849	
415.23169	654	
421.62525	1207	2+
424.31714	2336	2+
426.74487	2321	1+
428.91680	1504	
433.81291	679	
436.38730	1603	2+
440.59856	1375	
444.05266	2651	1+
453.39779	1608	
455.24764	867	
457.11936	669	
461.23735	3464	
462.03566	10062	1+
464.20972	11261	1+
466.63416	1025	
468.88430	2088	1+
470.91642	1168	
487.66555	782	
526.29943	1124	
544.03898	2131	
569.24561	1867	
571.03540	743	
581.84384	1784	
619.23752	1619	
632.43617	1527	
640.24158	819	
663.38080	2204	
684.83975	2222	
690.16145	557	
816.50482	560	
END IONS

###FS:    #m/z: 534.2362 #charge-128
###MaxRes:#m/z:   0.0000 #charge-128
###MS: 914/
###MSMS: 916/
BEGIN IONS
TITLE= Cmpd 284, +MSn(534.2363), 15.3 min
PEPMASS=534.23624	11305

201.69891	592	
204.03443	1047	
213.84214	1659	
217.03509	1217	
245.85613	542	
260.72849	857	
275.75203	1578	1+
283.65504	951	1+
288.86235	1619	
314.67549	854	
318.41005	819	
321.06398	3452	
324.89415	517	
330.03876	1407	
335.83614	987	
341.00655	401	1+
345.83912	604	
347.85104	1289	
350.24000	2702	
354.03322	989	
356.02231	2779	2+
370.03750	664	
372.04638	2289	1+
374.12310	1407	
380.12312	924	
386.82273	1348	1+
388.86374	2137	
390.48086	1408	2+
393.05561	1489	
399.63616	1437	
401.41474	2254	2+
404.08670	386	2+
416.54862	1233	2+
422.05660	2694	
425.29816	417	
431.46291	816	1+
438.72431	1547	
446.24335	502	
450.43395	969	
452.68865	1379	
455.43768	1654	
461.44218	572	
465.84090	1629	
469.75067	559	
470.60655	1144	1+
471.57113	1041	2+
476.02831	1174	
477.71416	1209	
480.84257	979	
483.93875	801	1+
489.09850	672	
493.51026	1059	
495.21870	4641	1+
498.08728	507	
499.03123	2562	1+
508.42245	2126	1+
511.43979	1917	
514.14081	1004	
514.98999	7283	1+
518.12754	6605	1+
523.90716	2706	1+
556.43530	1244	
592.43601	1019	
623.70730	774	
687.97947	608	1+
695.63429	539	
704.63931	1264	
766.43774	482	
776.24712	434	
796.40802	2521	1+
919.23895	797	
1038.64656	424	
END IONS

###FS:    #m/z: 466.9708 #charge-128
###MaxRes:#m/z:   0.0000 #charge-128
###MS: 917/
###MSMS: 918/
BEGIN IONS
TITLE= Cmpd 285, +MSn(466.9708), 15.3 min
PEPMASS=466.97078	35565

143.83630	1507	
156.91813	2909	
176.83886	854	
206.84680	729	
214.65169	1951	
219.08025	2022	2+
228.85077	1173	
238.87591	2186	1+
250.84513	1664	1+
252.67483	1898	
271.90115	720	1+
276.89371	3145	2+
280.87355	1997	1+
283.10456	1009	
289.98145	1454	1+
294.96476	1209	
296.94715	1250	
321.02656	63500	1+
324.05547	1159	
327.36219	1321	
331.03260	1253	
334.17074	996	
334.82891	2463	1+
338.94006	2832	
346.96897	1623	1+
348.90069	6006	1+
359.03302	839	
364.01592	2152	
369.08219	1146	
370.89068	2068	1+
373.10506	3175	
374.72026	2286	
376.03672	2938	1+
378.17403	3170	1+
389.92033	2852	2+
400.43292	1184	
402.43255	1478	
404.19578	1392	
406.09914	1038	2+
407.43665	1803	
408.94462	2136	1+
413.03632	759	
413.99525	1972	
416.10971	1327	
418.88136	3636	
421.08135	4551	1+
424.02658	1309	
425.29844	2087	
429.11251	6812	1+
433.16598	1283	
438.23849	1264	
443.51412	881	
444.43734	5499	1+
447.06295	7381	1+
449.10641	13763	1+
455.72074	2087	
457.29760	1555	
540.49425	1079	
558.09838	832	
575.37492	872	
582.78622	1122	
589.43518	816	
596.83285	1303	
608.29569	1209	
610.26912	1655	1+
616.64649	748	
622.83375	2421	
627.43686	1429	
681.44113	967	
685.20111	1950	1+
729.23951	2394	
789.43207	1377	
830.43718	864	
981.44618	1241	
END IONS

###FS:    #m/z: 781.4429 #charge-128
###MaxRes:#m/z:   0.0000 #charge-128
###MS: 917/
###MSMS: 919/
BEGIN IONS
TITLE= Cmpd 286, +MSn(781.4429), 15.3 min
PEPMASS=781.44293	7705

231.83952	1322	
368.90274	931	
408.03932	939	
431.99565	1824	1+
443.24369	364	
492.29655	850	
548.90420	1969	
555.87861	257	
571.09207	550	
580.21324	787	
587.23300	604	
595.09788	447	
650.89991	669	
678.04446	904	
680.26209	1119	
682.36451	1567	
684.23929	467	
724.10395	689	
728.83154	1119	
743.14122	997	1+
747.36722	1326	1+
754.87496	799	
755.41081	372	
760.23191	691	
762.96829	5382	1+
764.24825	796	
769.44020	1859	
800.23162	1084	
807.31117	657	
1021.44536	489	
1057.64590	252	
1289.07950	427	
END IONS

###FS:    #m/z: 437.7962 #charge-128
###MaxRes:#m/z:   0.0000 #charge-128
###MS: 920/
###MSMS: 921/
BEGIN IONS
TITLE= Cmpd 287, +MSn(437.7962), 15.4 min
PEPMASS=437.79618	16630

129.83432	904	
133.06558	939	
135.85819	1674	
157.88943	946	1+
169.83353	1192	
174.90906	2963	1+
178.20339	1194	
180.79921	1327	1+
188.83787	857	
195.97736	880	1+
201.86887	1719	
208.95275	2628	
220.86227	1480	1+
222.67094	1699	
228.83089	1108	
231.10701	694	
234.93777	614	1+
236.90976	1608	1+
240.95418	1268	1+
245.93569	3783	
249.09322	825	2+
252.84591	3272	1+
257.58514	614	1+
259.86042	2957	1+
262.97575	1566	1+
264.87727	1535	1+
266.89456	4418	1+
269.03825	1803	
273.83409	789	
281.03425	1189	
281.80649	2562	1+
286.76665	3014	1+
291.01925	523	1+
292.82673	1060	
295.36112	674	2+
295.93076	536	1+
305.03930	1337	
306.54494	1287	
308.89765	1343	1+
316.98576	2341	1+
319.00569	5013	1+
320.99801	24124	1+
326.21844	895	1+
330.88652	2914	1+
335.10402	1721	1+
337.13298	2732	1+
340.76043	2734	1+
345.03424	884	
347.05572	2572	2+
348.63552	1184	
351.19344	1047	1+
352.87079	3151	1+
357.42263	881	1+
359.24962	1489	
360.57440	1982	
361.87087	1920	1+
364.83516	954	
370.44523	1532	1+
372.10452	949	1+
373.84313	902	
378.02944	3478	1+
382.11899	1790	1+
383.84064	1275	1+
389.82906	1494	
391.32270	1875	2+
392.97985	1012	
393.86248	902	
397.10746	7682	2+
398.50199	1644	2+
400.00101	2243	2+
401.10022	1873	
402.11919	6471	1+
404.94095	1329	2+
406.92553	2761	1+
410.25658	3448	1+
412.03377	3202	2+
414.32238	3584	2+
415.68478	1678	2+
417.09540	2387	
418.01944	9996	1+
420.08036	9897	
421.06018	12862	1+
427.14760	7132	2+
429.29721	1747	
443.90296	1154	
462.23636	657	
470.15733	1935	1+
488.65544	1082	
500.01308	1534	1+
503.22536	1883	
504.19271	4485	1+
506.24953	2108	1+
518.50427	984	
520.34592	661	
535.09731	2366	1+
543.47740	2445	
547.03949	657	
554.16207	1034	
560.43532	1790	
564.73830	1356	
569.91800	1106	
572.23697	939	
575.22890	1641	2+
606.10460	1532	
607.53741	1780	1+
613.26176	3037	1+
617.45649	904	
619.29813	1507	
631.51772	1373	
681.26797	1389	1+
684.34735	1682	1+
705.50127	1040	
730.48736	1382	
747.23903	526	1+
END IONS

###FS:    #m/z: 709.2405 #charge-128
###MaxRes:#m/z:   0.0000 #charge-128
###MS: 920/
###MSMS: 922/
BEGIN IONS
TITLE= Cmpd 288, +MSn(709.2405), 15.4 min
PEPMASS=709.24050	26863

246.83435	790	
315.89207	513	
325.03405	424	
361.29839	439	
420.43182	714	
463.24127	557	
464.83267	1167	
473.23435	787	
505.73091	593	
509.09786	992	
511.03542	399	
525.35091	621	
535.05261	882	
538.77260	567	
541.25055	1368	
556.83966	886	
566.84493	448	
578.04449	380	
587.43228	1044	
590.52219	1762	
602.24349	464	
605.87811	2355	
610.11355	7685	1+
619.69102	1417	
637.17218	1646	
642.63752	1445	
646.04246	419	
651.63308	1157	
655.43019	588	
657.35693	1330	
658.83514	1589	
662.46169	515	
665.11120	1142	
666.43576	622	
669.33752	427	
671.63815	2464	
672.88597	504	
675.29418	590	
676.64312	1494	
677.00806	457	
678.43866	1557	
689.05945	1475	1+
691.66686	11872	
700.17081	11411	
724.23122	893	
728.69760	1230	
900.43793	733	
917.43882	684	
1068.24480	562	
1110.45570	1199	
1200.43633	412	
1251.89168	982	
END IONS

###FS:    #m/z: 489.0867 #charge-128
###MaxRes:#m/z:   0.0000 #charge-128
###MS: 923/
###MSMS: 924/
BEGIN IONS
TITLE= Cmpd 289, +MSn(489.0866), 15.4 min
PEPMASS=489.08665	18189

154.89072	854	1+
161.85753	935	1+
171.84654	844	
174.91946	2649	
182.88855	1959	1+
188.84375	1388	
193.52843	795	
196.83445	1488	
200.74947	1033	1+
206.84876	2236	1+
212.81208	1012	
218.03705	703	
224.84266	1306	
226.93106	845	1+
233.84283	778	
242.91502	2786	1+
254.90198	669	
259.83341	711	
262.09389	989	
266.83057	762	
270.80614	1601	
273.87653	1317	
277.82373	1137	2+
281.92007	1640	1+
284.85191	1001	1+
288.05040	1491	1+
299.08230	2402	1+
305.03237	838	
311.74716	679	1+
313.96712	979	1+
317.32946	3911	1+
321.65346	2337	
331.97370	1261	2+
333.12289	2728	2+
340.28590	1385	1+
342.02955	2779	1+
344.07129	3138	1+
346.02086	6706	1+
353.10367	1090	
355.97193	2438	
357.05802	8547	1+
362.99165	1161	2+
370.07742	1552	
371.05367	2821	1+
372.89163	1384	
380.45843	994	
382.04954	1505	1+
392.50386	792	
395.68737	3605	1+
399.88891	874	1+
402.54320	807	
404.63468	1329	
408.12103	2342	1+
411.45021	853	1+
412.55852	1308	2+
416.93405	2971	2+
423.12645	949	
426.89883	2665	1+
429.07477	3300	1+
431.05900	2209	
435.24740	1159	
436.18933	2030	1+
441.67475	2301	
444.27559	5727	1+
447.79838	1989	1+
452.20957	2384	1+
455.22776	1363	1+
456.09261	1073	2+
459.13314	699	
462.27594	4378	
467.13752	1171	
468.52862	4577	2+
470.41896	3569	
471.17771	11052	1+
473.22977	6326	1+
479.24088	9193	1+
503.04514	2924	1+
526.17904	914	
529.83661	952	
544.28219	1339	
550.20198	1529	1+
552.44385	1038	
569.24262	2291	
572.03565	2944	
586.10597	1919	
608.23420	1258	
633.94982	1917	
635.62370	4062	
640.43576	1384	
648.30049	2029	
661.84367	937	
679.64208	2011	
718.41351	804	1+
720.52198	1891	
747.45086	1194	
759.31726	1070	
808.25928	1863	1+
865.40047	3333	1+
END IONS

###FS:    #m/z: 540.7671 #charge-128
###MaxRes:#m/z:   0.0000 #charge-128
###MS: 923/
###MSMS: 925/
BEGIN IONS
TITLE= Cmpd 290, +MSn(540.7671), 15.4 min
PEPMASS=540.76712	243282

156.90792	19109	
184.88261	23801	1+
201.85484	2842	
226.83203	2904	
229.62907	5392	2+
233.37694	4902	
239.81683	4665	1+
251.89098	3261	
257.86623	13838	1+
264.88561	13967	1+
270.05369	3502	2+
275.03799	11705	
275.96530	22330	1+
292.92515	26717	1+
295.92393	1701	
302.26436	1737	
303.07234	14700	1+
312.89824	6241	1+
315.51147	2867	
328.72164	2563	
338.04188	2019	
339.23369	2391	
347.95023	17102	1+
364.06206	6099	1+
367.19466	3891	1+
369.03006	7249	1+
372.82290	3558	
374.77035	2143	
382.43694	1710	
386.09698	26630	1+
392.30487	3384	2+
396.90110	1874	
401.66051	3516	
404.14833	28034	1+
420.16696	2436	
422.05862	6815	1+
431.51255	2754	
434.06778	2680	
440.02642	16282	
448.66558	203248	
450.64981	2745	
454.05335	2028	
456.91110	11000	1+
458.25086	7877	1+
467.68150	3598	
475.20687	64258	1+
482.14800	2559	
496.25444	5727	1+
501.62553	2213	
502.96232	2170	
505.19360	8680	1+
510.56864	7188	1+
512.21816	3202	
519.07813	3947	
521.04020	3631	1+
523.50365	3504	
524.14310	6547	1+
529.26864	1842	
531.63986	2362	
561.25349	2155	
569.89867	1983	
571.48622	1633	
579.42141	2815	
586.28547	14459	1+
588.10018	2786	1+
599.03233	3498	
603.72584	6348	
604.35755	128894	1+
617.63123	1674	
632.23236	2763	
658.93105	5039	1+
677.34022	12679	1+
715.49679	15823	2+
733.41222	155646	1+
778.43885	2666	
786.43659	1751	
805.33716	20273	1+
808.44704	4035	
816.63807	2178	
845.40098	2055	
860.58946	4210	1+
878.46297	10358	1+
896.44149	348550	1+
907.44119	4360	
934.14704	5093	1+
935.58876	3112	
944.43936	1938	
968.23289	2600	
END IONS

###FS:    #m/z: 540.7749 #charge-128
###MaxRes:#m/z:   0.0000 #charge-128
###MS: 926/
###MSMS: 927/
BEGIN IONS
TITLE= Cmpd 291, +MSn(540.7749), 15.5 min
PEPMASS=540.77491	546356

156.84354	52274	1+
182.86885	2560	
183.98039	3634	
184.87124	25502	
201.83910	2619	
239.99547	5821	
248.86823	6366	1+
250.75575	5846	
257.96776	9428	1+
264.97899	5730	1+
272.84061	9039	
275.02913	17531	
276.00011	22717	1+
292.97215	60122	1+
303.02800	38624	1+
314.09837	5443	1+
326.09632	2603	
329.89435	5495	
348.04971	40517	
354.92824	3281	
364.01777	5486	
367.09831	6875	
376.53268	14690	1+
381.94839	3416	
385.57446	27787	2+
386.09651	34197	1+
404.15948	40610	1+
405.65486	3394	
408.12085	3753	
422.09609	9248	
440.02470	37022	
448.68886	351401	
450.02748	22980	1+
457.31619	9410	2+
459.05512	19445	1+
461.16288	5408	2+
463.87567	6197	
472.65160	5551	
475.19908	140399	1+
481.63342	3546	
489.62803	5062	
493.43212	10261	
496.11857	2704	
498.43419	3038	
501.09931	6997	
505.17933	12769	
505.65415	16188	
510.69422	21750	
514.32072	5425	
523.33485	17850	1+
560.43089	3902	
576.83394	5534	
578.23846	3564	
587.22570	20399	1+
591.09252	2619	
597.76054	4064	
603.23136	3821	
604.29638	154214	1+
606.28876	67736	1+
615.03915	5079	
660.06796	5467	
676.27737	3891	
677.31835	44123	1+
700.23707	4422	
715.27442	9634	
716.48874	13392	1+
733.37293	216909	1+
750.14801	6278	
787.47348	3159	
804.44664	4473	
805.43036	40445	1+
828.65075	4914	
878.46442	27989	1+
895.49679	5103	
896.42777	553624	1+
917.45653	3184	
919.70621	4590	
934.45844	34703	1+
END IONS

###FS:    #m/z: 581.6652 #charge-128
###MaxRes:#m/z:   0.0000 #charge-128
###MS: 926/
###MSMS: 928/
BEGIN IONS
TITLE= Cmpd 292, +MSn(581.6652), 15.5 min
PEPMASS=581.66516	17383

208.69773	677	
237.28777	627	
261.88969	761	
286.90446	572	
292.91535	759	
301.03423	579	
317.03513	935	
324.03538	1281	
338.04628	1022	
351.34420	310	2+
380.09932	942	
387.55086	493	2+
396.04596	642	
407.65156	887	
409.09655	1829	
411.10544	652	
412.69013	524	
414.84039	1068	
418.03455	1242	
421.05507	698	
423.03294	492	
430.63819	1309	
433.20743	1341	2+
434.90257	892	1+
436.54822	2650	1+
439.10647	1439	
448.99144	2893	1+
457.04360	647	
465.15320	743	
466.90797	1033	
473.44294	817	
478.19632	2615	
482.90123	844	
485.25649	569	
487.92792	2320	1+
488.99779	2936	2+
491.06291	724	
496.50542	1766	
500.05004	981	
503.50187	1588	
506.23895	1054	
509.63359	679	
519.11595	2048	1+
522.69562	3037	
526.03757	631	1+
528.07854	2423	1+
535.24726	1769	1+
538.10143	1456	1+
542.00996	2947	1+
543.26794	2368	1+
545.97015	673	1+
548.51598	1397	
550.83228	1127	
553.58208	4130	1+
560.19009	5440	1+
563.03069	2206	
564.29614	4275	
565.73453	5781	1+
570.84312	1337	1+
622.25011	712	
632.71798	1854	
635.04370	957	
639.64161	1292	
663.10190	2528	
664.43895	864	
676.83801	2772	
692.03303	1239	
750.39240	339	1+
764.12597	1089	
866.84450	699	
967.97948	892	
END IONS

###FS:    #m/z: 408.1387 #charge-128
###MaxRes:#m/z:   0.0000 #charge-128
###MS: 929/
###MSMS: 930/
BEGIN IONS
TITLE= Cmpd 293, +MSn(408.1387), 15.5 min
PEPMASS=408.13869	4661

121.26288	1778	2+
122.89671	640	
127.04083	1403	
146.80276	1273	
158.83391	897	
162.90068	671	1+
172.96759	1277	
180.10004	1005	2+
184.83263	822	
194.95944	1663	
198.95555	1039	1+
201.80445	2810	1+
208.93762	4191	1+
211.93089	1582	1+
212.98606	1419	2+
214.78973	2023	1+
217.87105	495	1+
220.28861	3739	2+
222.88019	1658	
224.66837	1129	
226.24574	2888	2+
228.84097	1305	
236.83216	11064	1+
243.87927	1711	1+
245.78654	2810	1+
255.83417	1130	
257.37974	976	
258.83120	682	
261.64061	702	
262.76243	1439	1+
264.91230	2039	1+
278.02679	5106	1+
282.94256	1409	2+
285.82794	1103	2+
286.90404	1375	
288.86588	2332	
290.88919	5113	1+
294.03611	2385	
298.99458	1546	1+
305.44158	1855	1+
307.86254	3200	1+
310.16715	1043	
311.45336	1016	1+
315.97383	1407	1+
317.63333	1191	
318.95141	3233	
321.04009	5843	
322.55122	2998	
326.47469	1375	2+
329.00250	2488	1+
334.05199	2722	1+
338.04999	342	1+
343.07243	2783	1+
345.05775	2506	1+
347.05611	5945	1+
350.37812	1852	
351.69057	505	2+
356.02300	1279	
358.03027	726	
362.03581	2426	1+
365.08678	659	
366.10986	4229	1+
369.94965	1167	
371.06812	6106	1+
372.89078	3918	
374.19854	4210	1+
377.49016	694	
380.73846	528	1+
384.88274	868	
387.07299	3033	
388.48355	14883	2+
390.10544	35007	1+
398.32435	2178	
403.29530	1403	
408.83666	1007	
429.12493	947	1+
433.77814	1206	
446.20966	2316	1+
464.51913	769	
468.05083	3472	
470.27352	702	
479.65797	818	
481.90388	657	
487.01861	1107	
489.10113	1382	
501.05959	1852	1+
529.11680	1102	
534.71414	1102	
536.39531	802	1+
543.23986	930	
568.52764	1159	
571.06080	1063	
573.84080	1245	
576.65190	1642	
616.37389	4073	
659.35908	1347	1+
681.58005	812	1+
700.40214	1195	1+
END IONS

###FS:    #m/z: 673.0915 #charge-128
###MaxRes:#m/z:   0.0000 #charge-128
###MS: 929/
###MSMS: 931/
BEGIN IONS
TITLE= Cmpd 294, +MSn(673.0915), 15.5 min
PEPMASS=673.09151	73475

186.88768	364	
233.64842	432	
264.03339	1402	
281.03448	1072	
283.91336	509	
332.90874	422	
340.10027	872	
346.83454	854	
354.24349	577	
367.03815	949	
369.03364	462	
381.03636	479	
387.28746	622	
407.90265	727	
411.64533	1164	
431.08833	877	
434.13021	1459	
457.12967	354	
465.65982	904	
480.28485	627	
497.63928	3232	
500.29460	594	
502.23401	684	
509.83703	562	
514.30588	1252	
525.19598	706	1+
528.19802	1704	
529.63248	747	
539.22823	1058	2+
541.34404	2399	
559.65523	1579	
565.07501	2043	1+
579.21087	2384	
584.50172	402	
587.17239	1174	
590.49446	869	
592.23240	1644	1+
594.75983	557	
604.71317	1749	
609.43963	647	
611.44147	1487	
613.63643	2424	
619.46021	812	
628.31033	1151	1+
638.19439	1908	1+
642.95413	2141	1+
650.69465	419	
653.29581	9194	1+
659.11446	2569	
661.04684	869	
673.11931	902	
680.32379	994	
820.49974	677	
892.30878	1022	
894.76396	464	
896.30988	517	
998.90096	422	
1026.51144	1179	
END IONS

###FS:    #m/z: 511.8488 #charge-128
###MaxRes:#m/z:   0.0000 #charge-128
###MS: 932/
###MSMS: 933/
BEGIN IONS
TITLE= Cmpd 295, +MSn(511.5776), 15.6 min
PEPMASS=511.84881	51590

146.70073	1182	
178.46539	649	
213.86189	1551	2+
216.65268	747	
236.83226	1056	
238.83269	1352	
245.23004	628	
249.83369	1054	
261.49506	732	
270.32930	865	
297.03923	613	
301.67530	802	
303.90759	1300	
308.23223	475	
314.03265	717	
320.96072	2535	1+
337.08096	631	
339.09343	567	
342.85192	1347	
347.03279	897	
350.11844	639	
361.88934	581	
365.24355	594	
370.89064	722	
377.94741	2623	2+
388.60222	6514	1+
394.21247	2977	1+
398.19419	948	
402.89398	1044	
406.14711	1991	1+
412.84125	1007	
428.25233	490	
437.23784	440	
442.12144	1127	
444.04655	2488	
447.29478	1222	
451.90540	2000	
454.29882	1248	1+
459.39877	1433	1+
463.91178	835	
466.19159	1732	
467.63588	2037	
474.34400	511	2+
480.64281	1274	
482.29549	505	
483.10120	2098	
488.97015	1615	1+
491.15570	3060	1+
493.16603	2191	
495.09199	1055	
497.16387	1710	
500.45015	795	
501.27543	3446	
532.11963	966	
542.43372	528	
587.37440	438	1+
589.38335	969	
659.29012	417	
677.64401	419	
776.13219	1093	1+
779.30674	807	
805.58465	1304	1+
837.54043	422	
848.47757	428	1+
874.42882	1772	
END IONS

###FS:    #m/z: 962.0199 #charge-128
###MaxRes:#m/z:   0.0000 #charge-128
###MS: 932/
###MSMS: 934/
BEGIN IONS
TITLE= Cmpd 296, +MSn(961.6033), 15.6 min
PEPMASS=962.01990	41358

385.23131	892	
397.08647	504	
433.07712	1397	
501.10754	654	
637.21551	1513	1+
769.24569	304	
774.68841	1099	
798.29517	1019	
823.46540	384	
861.84160	1302	
892.83535	579	
896.50428	684	
899.80923	724	
923.05112	2413	1+
924.56331	931	1+
926.44124	564	
933.50306	519	
944.18129	1904	1+
1112.66749	1449	
1200.52715	274	
1366.03401	1824	
1531.50535	749	
1667.84079	759	
END IONS

###FS:    #m/z: 489.6780 #charge-128
###MaxRes:#m/z:   0.0000 #charge-128
###MS: 935/
###MSMS: 936/
BEGIN IONS
TITLE= Cmpd 297, +MSn(489.6780), 15.6 min
PEPMASS=489.67798	78532

142.56502	684	
158.04114	1769	
169.68591	281	1+
173.99003	916	1+
184.83302	1294	
214.95125	1544	1+
218.88954	2498	1+
226.57404	816	1+
228.63309	837	
230.89327	844	
242.98780	2669	1+
244.93965	1312	
252.82461	1545	1+
256.85367	1866	1+
258.83546	1243	1+
272.46869	856	2+
275.88385	1309	
280.91773	1112	
284.89986	2408	1+
286.64434	784	
288.07989	811	2+
289.76629	1041	1+
298.89779	3244	1+
301.69369	1397	
309.03920	1134	
314.02326	2335	1+
316.88971	1253	1+
321.97537	3076	1+
325.09220	3596	2+
327.88594	3348	1+
341.24752	759	
341.96271	6300	1+
344.95986	8060	1+
353.84195	1527	
354.65382	2356	1+
357.09772	4861	1+
358.79901	896	1+
362.03298	1372	
363.53149	3384	1+
368.87383	3356	1+
371.01227	5279	1+
372.70318	1162	
374.22069	856	1+
377.25969	1517	
383.09520	3051	1+
385.02320	2289	1+
388.98989	1756	1+
391.09870	3594	1+
394.67558	3491	1+
397.08483	737	
399.95541	2576	1+
403.65094	1252	
409.31689	699	
410.04687	1747	
413.94614	1393	1+
418.09341	1272	
418.83132	3200	1+
426.26593	606	1+
429.24078	1429	1+
431.04017	1532	
433.39390	3022	
435.16498	1602	
436.96900	1806	1+
438.10621	2151	2+
442.10731	1104	
444.06548	1494	
445.10469	1814	1+
447.09522	1704	
451.50401	934	
452.32495	2644	
453.17299	4719	1+
454.32175	2319	2+
456.03601	1147	
458.16557	2571	1+
461.06555	3230	2+
462.91727	907	
468.53137	1832	
470.21948	3612	
471.15147	19782	1+
475.43929	3727	
478.64563	2203	1+
491.50826	1107	
497.12520	1319	1+
504.07399	1414	1+
507.19259	2546	1+
534.34762	728	1+
540.63180	887	
550.29501	8258	1+
552.55612	978	1+
573.24148	3024	
600.43648	792	
616.28847	1132	
623.91082	922	
627.24936	684	
635.41391	13581	1+
642.43492	1004	
656.31685	867	
660.16388	814	1+
679.32990	3672	1+
690.23977	1007	
698.63610	1514	
700.24277	909	
706.44568	519	1+
719.60686	1616	1+
757.28643	1091	1+
804.29788	722	
808.04775	1847	
808.41489	3105	1+
830.43828	1407	
865.37461	3730	1+
868.24629	1262	
END IONS

###FS:    #m/z: 994.7030 #charge-128
###MaxRes:#m/z:   0.0000 #charge-128
###MS: 935/
###MSMS: 937/
BEGIN IONS
TITLE= Cmpd 298, +MSn(994.7031), 15.6 min
PEPMASS=994.70304	74573

848.30475	709	
862.08306	282	
895.11729	407	
930.91223	312	
944.43595	792	
958.10593	579	
972.23939	662	
1111.44426	1729	
END IONS

###FS:    #m/z: 709.6039 #charge-128
###MaxRes:#m/z:   0.0000 #charge-128
###MS: 938/
###MSMS: 939/
BEGIN IONS
TITLE= Cmpd 299, +MSn(709.6039), 15.6 min
PEPMASS=709.60385	50204

293.43741	343	
327.03425	506	
344.05829	273	
345.10561	1112	
413.91229	329	
424.02793	915	
426.03495	672	
429.30224	260	
432.83361	396	
439.65704	621	
445.03714	1609	1+
466.23653	1722	
468.24059	2712	
475.10503	1114	
482.83733	1193	
521.59988	1669	
523.43874	616	
536.35717	717	
539.48837	431	
561.44558	1157	
562.00574	704	
599.63771	1704	
602.64570	444	
603.26500	945	1+
610.24134	797	
621.34881	1604	1+
630.63193	300	
635.40754	607	
643.03958	1050	
647.64615	250	
650.98753	376	
658.92788	837	
663.89978	272	
666.25857	1733	
668.16427	599	
668.45671	567	
671.09855	526	
672.28946	1791	1+
682.65524	1612	
686.64644	2647	1+
689.38426	714	
690.26102	11334	1+
693.63299	589	
700.18990	2932	
700.60085	5418	
771.30054	744	
782.84076	1789	
812.30515	280	
818.29043	969	
853.09435	304	
1112.43833	965	
1150.46157	421	
END IONS

###FS:    #m/z: 1095.8503 #charge-128
###MaxRes:#m/z:   0.0000 #charge-128
###MS: 938/
###MSMS: 940/
BEGIN IONS
TITLE= Cmpd 300, +MSn(1095.8502), 15.6 min
PEPMASS=1095.85025	18961

391.28114	864	
466.25193	1339	
493.29359	532	
568.67358	684	
652.23318	352	
693.06688	667	
713.70317	274	
730.37746	252	
752.44110	259	
765.43718	2182	
770.64188	831	1+
793.30327	604	
864.24026	642	
916.45998	916	1+
988.57020	257	
996.04468	2259	
1076.16198	737	
1076.67334	762	
1077.66277	359	
1167.49247	354	
1202.03056	444	
END IONS

###FS:    #m/z: 484.7726 #charge-128
###MaxRes:#m/z:   0.0000 #charge-128
###MS: 941/
###MSMS: 942/
BEGIN IONS
TITLE= Cmpd 301, +MSn(484.7726), 15.7 min
PEPMASS=484.77257	45575

165.75356	1898	
194.69704	849	
196.84037	1221	1+
210.94068	1411	
216.77523	3129	
234.80231	14373	1+
237.83712	1397	
243.92546	1350	
244.90924	9303	1+
246.63198	1141	
256.90120	864	
261.55995	1420	
262.88643	3419	
264.83553	1967	
268.87076	1317	
270.87881	1746	
276.63499	1714	1+
280.09691	1584	1+
282.86805	1871	
287.99326	2203	
289.32429	1059	2+
294.18750	902	
295.91776	1399	1+
299.05088	3209	1+
301.75092	2746	
304.69160	3493	1+
310.90358	4526	1+
313.09963	4561	
314.77718	1740	2+
315.92785	7005	1+
319.01013	1631	
320.02117	5300	1+
327.92268	1792	1+
331.04500	1275	1+
332.97096	1986	
334.02818	5734	1+
336.03130	1051	
339.17285	3352	1+
341.06664	2744	1+
351.94074	1969	1+
355.85518	1596	
357.30784	6423	2+
367.03263	3251	1+
369.34406	858	2+
370.97855	1527	
374.16948	2277	
382.16336	1439	
385.90757	1149	
392.08774	936	
397.07413	2568	
402.94992	1405	1+
406.22630	2034	
410.23558	2788	1+
411.23939	2846	2+
416.16355	3083	
419.50444	1734	2+
427.23630	5805	2+
428.93224	1520	
430.20405	2853	1+
434.97833	10227	2+
438.28274	2208	1+
440.38789	2782	1+
442.10253	2268	
444.04999	15810	
446.08636	2091	1+
448.12073	5862	1+
451.09074	1735	
452.73098	7530	
455.07767	1782	
457.20946	983	
458.47462	1981	2+
460.23311	867	
461.63017	951	
462.69949	6843	2+
464.12262	4262	2+
465.12661	2859	
466.09912	22877	1+
473.01311	2039	
474.64051	3551	
486.33366	1217	
489.63102	1020	
512.03753	1711	
597.63542	1798	
606.83767	2498	
635.42554	56191	1+
677.87914	1857	
688.23080	1243	1+
689.66769	1347	1+
706.45850	43653	1+
724.16827	749	1+
804.29500	2680	1+
820.87455	1115	
822.31563	5733	1+
853.46532	1214	1+
860.44035	1059	
END IONS

###FS:    #m/z: 672.9698 #charge-128
###MaxRes:#m/z:   0.0000 #charge-128
###MS: 941/
###MSMS: 943/
BEGIN IONS
TITLE= Cmpd 302, +MSn(672.9698), 15.7 min
PEPMASS=672.96979	

302.97120	957	1+
373.23889	1089	
385.04904	874	
394.43520	609	
430.10230	499	
442.57020	1629	2+
454.48325	267	
467.27020	706	1+
475.47250	662	
478.10842	2455	
481.82722	1780	
491.03401	1100	
502.88739	816	
510.84597	799	
513.04032	2323	
516.83627	474	
521.29800	327	
527.22792	2990	1+
533.70047	1351	
543.17926	804	1+
545.66428	594	
562.04053	1434	
569.77688	329	
573.03315	634	
581.84857	1260	
585.85183	1198	1+
592.23977	1735	
595.49340	2453	
597.43611	1327	
599.24878	949	
601.05972	1621	1+
604.83293	852	
609.03885	499	
611.43137	457	
614.44056	3342	
616.49064	2611	1+
619.57001	1731	1+
625.27830	804	
627.03573	1327	
628.48541	1402	
632.24395	1142	
635.14088	4225	1+
641.31510	1227	
652.13120	532	
653.16688	3168	1+
655.27473	5196	1+
661.27126	2144	1+
738.24286	454	
778.01877	1049	
804.30159	722	
844.11280	837	
939.09744	1332	
969.69534	400	
1027.55093	569	
1108.51285	303	
1134.66000	2017	
END IONS

###FS:    #m/z: 484.7377 #charge-128
###MaxRes:#m/z:   0.0000 #charge-128
###MS: 944/
###MSMS: 945/
BEGIN IONS
TITLE= Cmpd 303, +MSn(484.7377), 15.7 min
PEPMASS=484.73766	53487

151.03367	1287	
165.88774	1537	
169.73961	964	
172.89506	1009	
194.72204	702	1+
201.14422	1386	
216.72410	1369	
220.86652	962	
222.92528	674	1+
224.84119	1256	
230.89982	962	
234.81170	13357	1+
236.84881	1423	
244.78643	4557	1+
247.04162	1139	
250.84683	1973	1+
254.83377	1182	
257.72470	924	
262.87502	2787	1+
265.00610	989	
269.44898	1800	2+
278.11792	994	1+
279.90750	1765	1+
283.04809	2781	1+
286.43703	1050	
287.89335	3463	
296.97883	2197	2+
298.82146	3662	1+
305.89164	979	
309.03749	1172	
310.90422	797	1+
312.98876	4691	1+
315.99626	2317	1+
317.11188	1497	2+
321.03157	1497	
325.03393	1349	
327.01343	953	1+
328.44739	618	2+
330.74425	872	
332.99433	891	
334.04055	1974	1+
337.14483	636	1+
340.95793	4221	1+
352.05157	3868	1+
354.97847	2694	
356.91984	1039	
360.56230	3963	1+
366.97075	794	1+
369.31592	1086	1+
372.09023	2271	1+
378.04171	1466	
387.11481	2192	
395.14368	2281	1+
397.76475	1902	
403.55261	2573	
409.09256	2152	
410.49012	3073	2+
413.03832	1913	1+
420.14591	1662	1+
426.28502	1699	
427.12749	5254	1+
435.11615	4386	2+
438.92241	7955	1+
443.03506	1532	
443.77164	14428	1+
451.36433	2004	
452.60964	6369	1+
454.84339	3309	
458.64267	3510	
461.27839	1098	2+
465.04734	4184	
465.99964	9415	1+
466.95181	11256	2+
469.08290	1407	
472.09916	1330	
474.58780	6278	1+
481.29285	1115	
559.63809	2124	
561.07854	1617	
580.10925	974	
599.50344	1119	
605.45557	2689	
616.84339	2133	
627.32799	1541	
635.38825	34934	1+
638.45682	962	
688.28535	1788	
706.42482	25372	1+
723.14065	893	1+
794.23867	1734	
804.28469	1131	1+
822.27689	987	
865.43906	1104	
END IONS

###FS:    #m/z: 523.2838 #charge-128
###MaxRes:#m/z:   0.0000 #charge-128
###MS: 944/
###MSMS: 946/
BEGIN IONS
TITLE= Cmpd 304, +MSn(523.2838), 15.7 min
PEPMASS=523.28376	71326

182.88212	3234	
200.81102	3771	
210.83402	1172	
228.91985	1928	
237.89145	18239	1+
244.85284	3796	
252.06206	1947	
255.92334	1284	
261.85824	1958	
265.03588	3294	
269.84379	8707	
286.59517	4441	1+
339.13205	1253	
349.07833	3976	1+
351.90791	1389	1+
357.17743	1554	
370.06224	2483	
370.80645	5783	2+
376.11861	12905	1+
379.65994	39258	
381.12862	3893	
389.23527	2237	1+
397.07829	1889	
405.65353	8161	
407.23952	3328	
414.17267	111252	
416.20660	7933	
420.01091	1245	
423.17485	28956	
424.80960	4149	1+
428.08377	2997	2+
432.20368	2046	1+
435.87965	2709	
438.47475	1206	
442.69380	2039	
448.07933	2650	
451.14312	1555	
455.10614	1683	
459.26840	1283	
460.84225	2335	1+
462.91369	2686	1+
471.89897	1083	
472.78335	1557	
474.74314	1489	1+
477.97178	2957	1+
479.63635	2687	
481.61615	2079	
482.65919	5570	
487.24610	3608	1+
489.28084	6615	1+
492.69434	2037	
494.69700	2554	1+
496.37305	2835	
499.63907	2351	
503.17167	5018	1+
505.02708	34470	1+
509.73591	2106	
513.04642	3397	
527.04013	1542	
535.23577	3167	
553.24226	1796	
572.60369	1907	1+
584.04752	4079	1+
590.33897	28177	1+
608.15329	1782	
613.64374	4830	
616.31672	2028	1+
634.61065	2815	
639.20922	3186	1+
652.56467	1994	
661.51356	4216	1+
705.43763	2068	
715.88935	1415	
758.47155	41244	1+
845.53875	15514	1+
848.49904	1276	
914.25675	1069	
942.61729	2709	1+
END IONS

###FS:    #m/z: 490.2911 #charge-128
###MaxRes:#m/z:   0.0000 #charge-128
###MS: 947/
###MSMS: 948/
BEGIN IONS
TITLE= Cmpd 305, +MSn(490.2910), 15.8 min
PEPMASS=490.29106	44606

142.73939	1787	
192.63791	1292	
217.84700	1084	
223.03628	1089	
227.76309	964	1+
233.83626	1337	
243.96543	1213	1+
248.80606	571	1+
255.69573	1123	1+
259.00622	599	1+
261.80378	2228	1+
266.77910	1054	
269.85315	1261	1+
276.06696	459	1+
287.00671	1381	1+
290.03656	2503	1+
300.97834	1083	1+
310.89484	1963	1+
312.62902	1401	2+
315.05654	1878	1+
316.88422	1749	1+
318.73619	794	
321.12898	2412	1+
326.88283	873	1+
330.96222	1013	1+
341.05746	3501	1+
342.95767	4169	1+
345.04082	8153	1+
352.77806	2063	1+
356.96567	4639	1+
357.70557	2669	2+
359.18619	4521	2+
361.25218	2557	
364.64596	1017	
367.43501	1832	
368.77000	829	2+
371.37779	2578	2+
374.05547	974	
375.07772	2846	1+
380.43963	2072	
385.52136	1157	
387.03382	872	
395.03545	1826	1+
399.04750	1234	
401.13974	1477	
401.68172	3648	2+
402.96228	1744	
404.29330	712	
405.63588	1612	
408.29380	1172	
411.10927	2241	1+
414.23949	1312	
416.84159	932	
418.90299	1457	
419.91030	3017	1+
425.09576	1241	1+
428.10542	2140	1+
431.35649	1224	
432.64105	2087	
435.86960	1027	
441.45753	1096	2+
444.29535	709	
445.07295	3134	2+
452.22296	2438	1+
454.28313	2898	1+
456.04605	2486	1+
459.68801	3493	2+
460.23131	2021	1+
462.23352	782	
465.05534	581	1+
467.63641	2094	
468.90325	1909	
470.09418	6094	1+
472.19299	5609	
473.15992	12758	1+
476.98056	1282	
478.86350	901	2+
483.03848	639	
491.83187	1224	
495.64146	1317	
499.70078	959	
514.36456	1082	
516.25868	982	
543.84690	837	
550.65079	1482	
562.45425	3124	
588.23525	644	
627.50327	644	
635.18961	3399	1+
642.10512	1562	
658.23720	1104	
704.48700	802	
705.89458	834	
717.31107	662	
750.24182	1384	
808.17271	846	1+
846.44431	652	
END IONS

###FS:    #m/z: 523.3122 #charge-128
###MaxRes:#m/z:   0.0000 #charge-128
###MS: 947/
###MSMS: 949/
BEGIN IONS
TITLE= Cmpd 306, +MSn(523.3122), 15.8 min
PEPMASS=523.31219	233938

157.64500	3685	
172.83435	2108	
183.03086	3460	
222.87092	4966	
225.19743	4305	
227.03880	7840	
237.87818	80350	1+
241.90934	2365	
253.04018	3396	
261.88659	2544	
270.03278	33185	1+
285.91029	9239	1+
307.09405	2941	
322.00117	5503	1+
325.04542	3162	
358.20785	2551	
361.23709	2322	
362.22743	3676	
369.58428	4676	
370.77247	18783	1+
376.17851	25945	1+
378.65383	9827	
379.64797	59236	
381.09592	10363	
384.84084	3088	
396.67015	7561	
405.55214	62019	2+
407.85263	3716	1+
414.13876	284324	
420.24625	4184	1+
423.14807	94740	1+
431.08458	2169	
449.48830	7868	
450.84098	8897	
454.47868	3033	
461.23682	3168	
462.65297	3541	
465.84031	9872	
468.73924	6596	1+
480.23450	2316	
483.63684	4721	
486.23600	6586	1+
488.27605	22810	1+
492.03795	2451	
494.25200	2264	
496.23395	5284	1+
502.71866	3599	
503.03412	2640	
504.16711	4507	
505.23122	75538	1+
506.82090	4323	
566.44431	9094	
590.33091	93253	1+
634.33787	10550	1+
649.31770	2627	
652.53787	2230	
653.80354	3653	
662.15471	9380	
677.30301	2432	
684.29248	4455	
758.44237	70432	1+
838.48990	2463	
845.57644	37530	1+
847.17560	2221	
854.62813	2138	
871.83480	2389	
925.64309	3076	
932.40316	2905	
942.34146	2595	
END IONS

###FS:    #m/z: 415.2795 #charge-128
###MaxRes:#m/z:   0.0000 #charge-128
###MS: 950/
###MSMS: 951/
BEGIN IONS
TITLE= Cmpd 307, +MSn(415.2795), 15.8 min
PEPMASS=415.27952	37325

127.89521	1319	
153.80515	1308	1+
170.90584	4416	1+
172.87913	4506	1+
180.69540	1014	
182.80918	2579	
190.96147	964	
196.82418	5393	1+
200.92530	1367	
212.89809	2484	1+
214.95023	2244	1+
224.77578	2013	1+
226.81798	2898	1+
230.10380	3659	
231.43384	1027	
233.85238	2163	1+
236.86509	799	1+
240.89954	2201	1+
243.73227	1244	
246.23102	929	
248.81635	611	1+
253.91559	934	
254.93705	1894	
257.91895	5172	
260.95910	1154	1+
263.70203	1162	
265.04840	1194	
267.04199	664	2+
268.84120	1286	1+
271.05156	1022	
279.03328	997	
282.59206	1106	1+
284.13030	1019	
285.94411	1534	
287.84839	1264	
289.11737	1189	
291.91872	1175	1+
295.99888	1826	1+
299.06043	2198	1+
302.87822	1138	1+
305.37975	1882	
307.03854	1877	
310.30873	836	2+
317.94681	4976	1+
321.07434	18994	
322.85446	3994	1+
325.06004	3439	
327.00181	3008	1+
333.02722	3826	1+
335.04522	2210	1+
338.35728	1134	
340.03438	812	
341.40496	1576	1+
343.16990	1019	
345.58232	1299	1+
347.00478	731	1+
349.55237	2047	1+
351.53623	1083	2+
353.13529	3118	1+
354.26964	4298	2+
358.14570	2184	
360.13033	7947	1+
366.03595	2554	
367.66854	3136	1+
368.67474	2489	2+
370.09781	6548	1+
373.02404	4374	
374.99849	348	1+
376.64472	1077	
378.18193	1167	
379.05746	2444	
379.99077	7994	1+
385.23363	2116	1+
387.90811	1381	1+
391.08973	1657	
392.97065	4824	1+
395.04279	4632	
396.05236	12007	
397.03979	33663	1+
404.09574	2971	1+
406.17767	12349	
415.44902	981	1+
425.01379	1252	
427.89762	1042	
431.43792	1652	
446.41512	1771	1+
452.28851	3821	2+
459.26870	16948	1+
460.29418	3598	2+
461.65214	1343	2+
469.95188	827	
471.23907	1404	
478.23622	1159	
519.68928	1067	
527.12538	1062	
531.24103	4383	1+
544.23897	1682	
572.38045	4258	1+
582.37819	1062	
612.35541	1048	1+
627.44550	1357	
630.26853	1370	1+
659.40307	4999	1+
674.68642	1112	
716.34265	1514	1+
793.61664	1232	
END IONS

###FS:    #m/z: 556.7241 #charge-128
###MaxRes:#m/z:   0.0000 #charge-128
###MS: 950/
###MSMS: 952/
BEGIN IONS
TITLE= Cmpd 308, +MSn(556.7241), 15.8 min
PEPMASS=556.72412	43710

170.84838	1006	1+
210.90266	622	
217.69200	1491	1+
228.88800	934	1+
236.73028	1501	1+
255.84476	1006	1+
260.86447	1431	1+
266.83815	619	
267.78827	1444	
280.89084	512	
282.98039	896	1+
284.69274	1327	
286.09048	2086	2+
290.78955	438	1+
294.03752	572	
296.05853	711	1+
300.06148	1041	1+
305.83758	1422	
319.15818	1678	2+
323.69097	757	
341.12816	1806	2+
341.65045	1321	1+
344.86737	1887	
351.95254	1154	
355.10767	1774	
358.06290	659	
363.24086	1462	
366.03027	622	
369.20099	1049	
370.02240	2043	1+
381.14290	1966	2+
382.34697	542	
383.07500	5048	1+
385.11048	2073	2+
386.14753	1077	
390.50916	223	1+
394.04129	874	
394.85964	1349	1+
396.97688	1909	1+
405.09422	867	
408.07955	1491	1+
411.08003	6028	1+
413.08493	2377	
424.07054	884	1+
426.07749	2344	1+
430.02367	812	
432.24554	1392	
435.29024	2168	1+
438.71996	752	
439.90353	3096	1+
442.75514	2051	1+
447.33545	2149	
449.29655	1052	
451.86829	1336	1+
454.42581	1136	1+
457.28404	527	
460.28967	847	
463.05797	1034	
466.19606	2223	1+
469.09592	979	
470.03816	1491	1+
476.10003	2521	2+
483.33380	667	
484.15971	1324	
486.23807	886	1+
491.69886	1342	
494.35666	2447	
500.04403	1206	1+
503.40184	1813	1+
505.15149	526	1+
509.14991	1727	
510.07274	5236	1+
513.29683	952	
515.99513	896	1+
519.18074	1486	1+
521.21157	1876	1+
526.18302	3290	2+
529.33013	1162	
532.86991	1039	
535.09521	4269	1+
537.01215	7358	1+
539.11010	10830	1+
581.51611	944	
610.48347	7208	1+
623.85238	1344	
641.16960	837	
671.71108	692	
693.10187	519	
702.69494	692	
705.63511	694	
709.39566	10587	1+
742.64211	552	
788.63507	1034	
808.55068	1259	1+
828.30868	431	1+
845.43832	847	
875.24853	522	
895.53525	2021	1+
897.38224	1869	
1002.63350	1402	
END IONS

###FS:    #m/z: 498.0072 #charge-128
###MaxRes:#m/z:   0.0000 #charge-128
###MS: 953/
###MSMS: 954/
BEGIN IONS
TITLE= Cmpd 309, +MSn(498.0072), 15.9 min
PEPMASS=498.00721	37457

159.83338	627	
162.70040	1013	
170.83371	999	
193.83511	1176	
221.83434	1272	
229.83369	637	
232.85494	1558	1+
236.84396	838	
238.78305	1307	1+
241.75821	926	1+
249.84936	739	
251.03813	1617	
255.74208	1609	
260.98756	551	1+
263.92033	1768	1+
277.67462	787	2+
279.98687	798	1+
282.46633	1882	
284.61354	821	1+
290.84067	647	
294.90583	430	1+
308.90475	1340	1+
310.86498	853	
313.90583	947	
325.10176	1658	1+
327.97347	1264	1+
331.03287	1358	1+
337.93420	1342	
339.22794	1390	1+
340.61850	697	
345.16590	2157	1+
346.13725	1787	2+
349.03400	767	
353.92481	716	
355.08106	2168	1+
361.01804	523	1+
365.95743	2232	1+
368.06701	1308	
374.93320	623	1+
377.66883	1560	
379.06830	5300	1+
381.22332	934	
384.08217	1317	
389.00310	3032	1+
391.26261	1755	1+
406.90572	714	
410.17485	2113	
422.86364	463	1+
425.18135	710	
435.18117	3438	1+
437.40597	1099	1+
439.98532	1621	1+
443.09906	827	
447.43843	2182	
451.11596	2197	1+
454.03674	1054	
455.68895	1734	
456.45657	2492	
460.96891	2139	1+
463.26600	2749	
466.70618	1763	1+
469.27814	2231	1+
473.03408	1796	1+
476.34760	746	
478.29376	1124	
479.11347	2170	
480.10585	2556	
481.17516	3500	1+
485.10434	1621	1+
487.54606	1825	2+
542.63135	732	
558.23966	2554	
595.10105	1042	
620.83985	2399	
634.24296	677	
637.23825	749	
690.65253	1248	1+
719.15871	1034	
720.63687	881	
735.34665	1083	
737.44649	704	
745.45767	667	
754.71940	948	
762.44068	634	
793.63812	1917	
831.64305	1088	
846.34915	1146	1+
863.28402	1794	1+
END IONS

###FS:    #m/z: 540.7320 #charge-128
###MaxRes:#m/z:   0.0000 #charge-128
###MS: 953/
###MSMS: 955/
BEGIN IONS
TITLE= Cmpd 310, +MSn(540.7320), 15.9 min
PEPMASS=540.73201	46197

156.85466	5208	1+
180.69532	869	
184.89451	2099	1+
201.84212	1932	1+
206.03192	967	
209.04152	1331	1+
249.00028	1474	
258.07191	1564	
264.88295	3290	1+
274.94877	1402	1+
280.02287	1767	1+
289.08433	1356	
292.95659	4470	1+
296.24987	944	
303.07905	3864	1+
307.04010	1255	1+
308.85784	817	1+
325.30935	1823	
326.04557	2486	1+
339.07811	1696	
348.05327	1355	
351.85732	856	1+
355.13191	1982	1+
367.18169	3301	1+
369.06798	2231	1+
371.24105	977	
375.03308	1019	
378.94249	2948	1+
386.17640	594	1+
393.11742	1486	
394.93575	2045	
396.42052	926	
397.71284	905	
399.03184	835	
400.44266	3741	
405.84747	905	
406.98526	3494	1+
411.32098	2576	2+
414.52957	2123	
417.22819	1643	
423.06260	1186	
425.09732	2406	
428.07254	1319	1+
430.89838	1339	
440.22044	3430	2+
442.02770	2100	
448.66372	38871	1+
451.05247	1395	1+
453.09360	1422	1+
456.83255	1079	1+
461.25371	1532	
467.33600	935	
468.65720	1317	
475.28530	2506	
477.16772	4013	1+
480.08363	2558	1+
485.17794	3678	1+
489.20729	2086	1+
493.12656	830	1+
495.63204	5332	2+
497.11031	3630	1+
501.23791	891	
502.83679	1025	
504.06474	5605	1+
508.07564	1766	
509.40380	2140	1+
510.99115	3139	1+
513.44232	766	1+
515.30136	1055	
518.45766	3102	
519.13813	7174	1+
520.97433	5073	
522.09220	3849	
523.24877	6135	1+
528.83153	1690	
533.04578	1462	
551.29393	927	
556.16035	999	
560.36593	2010	1+
570.03706	2610	
571.37653	2815	1+
584.84185	944	
587.96593	1432	
595.43709	2842	
604.34512	24514	1+
613.24250	1189	
634.23869	1353	
649.90476	2217	
671.43863	1576	
677.20132	2269	
693.23811	929	
700.28739	1757	1+
715.25446	1792	1+
733.33812	15503	1+
753.71383	864	
787.83533	2448	1+
805.49337	2952	1+
879.43360	829	1+
894.41328	1119	1+
896.46171	37222	1+
934.43472	3651	1+
END IONS

###FS:    #m/z: 518.7619 #charge-128
###MaxRes:#m/z:   0.0000 #charge-128
###MS: 956/
###MSMS: 957/
BEGIN IONS
TITLE= Cmpd 311, +MSn(518.7619), 15.9 min
PEPMASS=518.76188	26266

172.83398	887	
187.69693	909	
212.83224	1062	
220.91992	1878	1+
223.23380	1284	
241.03434	1227	
243.83584	772	
253.88912	897	
272.29077	1069	
316.56797	1608	1+
320.23300	1047	
322.03473	1182	
328.66984	859	
332.19038	1846	1+
339.06874	1024	
343.09800	839	1+
345.02415	1849	
346.06167	3476	1+
356.07933	3486	1+
357.99912	5632	
359.04455	34118	1+
366.28246	1513	1+
367.66111	897	
371.08359	8126	1+
373.06469	5629	
373.98595	10291	1+
380.25441	1582	
382.72761	446	2+
384.98061	2291	1+
387.06588	2277	
388.92241	1542	
391.52857	939	
393.49096	809	
400.03764	3754	1+
403.05927	1194	
408.46117	884	
410.40435	1069	
414.14362	1157	
414.98469	1879	1+
417.83471	794	
426.78182	723	1+
428.93447	1039	
430.66055	3997	
432.00286	1803	1+
438.97315	626	1+
443.02053	2333	1+
447.24444	987	
449.11053	1289	2+
451.77870	969	2+
454.65833	2177	
458.43488	882	
473.19035	1184	
475.11112	2160	2+
481.30048	3159	1+
483.25307	2844	1+
486.18719	1381	1+
493.05979	1092	
495.15374	894	
495.43811	764	
497.48786	832	
499.04762	2647	
500.08729	7402	1+
502.98267	4231	1+
506.92381	823	1+
535.83300	1712	
541.27131	3002	2+
544.44170	1574	
588.26984	1467	
616.24230	1659	
628.66387	872	
631.23498	1612	
648.24325	749	
669.23732	1559	
671.25021	1107	
675.58767	1383	1+
686.63436	999	
696.23680	1209	
743.44311	1352	
861.45794	928	1+
863.58960	904	1+
933.64095	914	
END IONS

###FS:    #m/z: 541.1868 #charge-128
###MaxRes:#m/z:   0.0000 #charge-128
###MS: 956/
###MSMS: 958/
BEGIN IONS
TITLE= Cmpd 312, +MSn(541.1868), 15.9 min
PEPMASS=541.18684	125833

156.83182	2735	1+
185.84889	1497	
197.87094	955	
203.30554	1858	2+
209.83281	1713	
236.76304	2369	1+
251.84795	751	1+
264.88758	1607	
269.03841	915	
275.05154	2164	
280.10186	1933	1+
282.70885	1128	1+
286.86141	3044	
289.76025	907	
292.89596	1538	
296.83625	1407	
303.07908	2253	1+
307.71452	2149	2+
311.03680	1423	
323.83532	1329	
325.13728	1149	
327.02990	1977	
334.03355	940	
338.01186	804	1+
343.91736	984	1+
347.94008	1863	
367.00676	1891	1+
369.10317	2002	1+
374.04485	2795	1+
381.18360	735	2+
387.11194	2153	1+
390.25816	935	
393.27790	1182	
395.04792	1421	1+
396.86190	1762	
398.04961	2635	1+
404.16071	3501	
407.04102	1391	1+
407.97112	1688	2+
411.20840	1458	1+
412.10619	476	2+
413.59375	961	2+
422.07368	1956	
423.93026	1076	1+
427.43831	1537	
429.52545	480	2+
430.86293	1336	2+
432.21161	2192	1+
435.11802	884	
436.06677	2707	1+
440.23439	2049	
441.89351	1049	
448.79694	14505	
460.96241	348	1+
463.43519	1574	
465.95216	1883	
467.95611	1839	
475.18506	11387	1+
483.48927	2144	
487.16132	2010	2+
487.71449	1623	1+
490.09542	1681	
494.01706	2745	1+
496.12964	3173	
502.68396	1335	1+
505.18389	10184	2+
506.96689	1363	1+
510.12510	2568	
511.35760	4220	1+
513.28337	1699	
518.42226	2206	
520.21160	18928	1+
523.11060	12678	1+
533.33152	1637	
533.65284	1309	
582.84689	2257	
584.23552	1444	
588.12699	1622	
604.31522	11442	1+
606.21932	4494	
678.23414	1757	
695.42076	997	
715.36277	960	
716.39067	2236	1+
732.49982	1597	
733.35348	17112	1+
785.49651	1074	1+
805.47488	907	
807.42174	1313	
835.49731	947	
879.41540	1317	
896.45181	30642	1+
916.41011	1937	1+
934.45647	1881	
END IONS

###FS:    #m/z: 437.5767 #charge-128
###MaxRes:#m/z:   0.0000 #charge-128
###MS: 959/
###MSMS: 960/
BEGIN IONS
TITLE= Cmpd 313, +MSn(437.5767), 15.9 min
PEPMASS=437.57667	9558

184.77128	1721	1+
191.83846	1029	
194.85325	967	
201.72369	413	1+
208.72967	3933	1+
220.61610	1563	2+
222.84260	1937	
234.83653	1047	
236.83937	8099	1+
242.87902	1016	1+
250.87981	3134	1+
255.91373	1884	1+
260.14391	840	2+
262.01931	1676	1+
263.83646	785	
264.97444	5461	1+
267.72309	850	1+
270.03399	1689	
275.55089	1954	
277.02029	3327	1+
278.91480	3358	1+
285.86041	799	
288.86245	376	1+
291.05410	2032	
292.83377	2448	
303.02051	2768	1+
304.89445	2257	1+
308.95656	1849	
310.89770	772	
317.74929	739	
319.15113	1599	
321.00243	5877	1+
328.43922	1308	
330.93113	1308	
336.08982	1020	
338.43513	1032	
340.94668	1865	
345.98647	7411	1+
350.98496	984	
352.63412	828	2+
358.37469	2921	1+
364.97562	951	
366.84251	3804	
370.23955	1741	1+
373.15078	1747	1+
375.11971	1810	
377.07828	1898	1+
377.92556	3642	2+
379.63453	1267	
383.25895	2606	
385.13761	2329	
391.01236	1128	
392.03793	2326	1+
394.08119	1917	
396.10054	1897	
398.33223	588	2+
400.07937	1554	
401.91670	1644	2+
409.11507	3255	1+
413.53091	1984	
416.15951	4597	1+
418.10393	30025	1+
426.12067	2995	1+
428.09317	2706	
446.84027	1000	
454.13968	929	
466.07114	1927	
491.63925	2644	
534.13582	893	
538.84773	1172	
549.70915	2423	
554.64082	1974	
557.30260	917	
565.44225	3540	
568.03735	1389	
572.84587	1055	
579.43318	937	
598.25034	1042	
602.10047	852	
647.19966	648	1+
662.48920	686	1+
710.51805	775	
760.69773	1166	
784.83187	1482	
END IONS

###FS:    #m/z: 549.2572 #charge-128
###MaxRes:#m/z:   0.0000 #charge-128
###MS: 959/
###MSMS: 961/
BEGIN IONS
TITLE= Cmpd 314, +MSn(549.2572), 16.0 min
PEPMASS=549.25721	10249

177.88051	2024	
184.83209	812	
199.83483	1003	1+
216.82061	1217	
232.89032	1739	
254.72975	551	1+
261.83960	1589	
279.05664	1727	
309.03040	864	
310.92169	1618	1+
313.96491	2474	1+
319.44630	1154	
331.50356	1236	2+
336.23736	889	
345.98421	1132	
357.67948	1911	2+
360.00213	3563	1+
368.07710	2311	2+
369.07144	979	
373.92033	5051	1+
375.56538	1776	2+
376.98034	982	
385.97305	1366	1+
388.12654	1287	
388.95516	11176	1+
391.75246	2858	1+
396.06113	2353	1+
399.37027	2013	1+
402.07097	1826	2+
404.10828	1819	1+
405.88790	1503	1+
412.64539	3597	
416.09350	1219	
418.25118	2418	1+
433.01748	1222	
435.13046	1649	
438.15841	1266	1+
441.24004	2264	
443.03998	1489	
447.12020	2601	1+
466.01256	2047	
468.89535	2893	1+
472.44287	1054	1+
479.55240	1709	2+
482.02426	1611	2+
483.85829	5219	2+
487.97266	5016	1+
490.05875	2966	1+
494.06340	5021	1+
495.94975	1707	
497.63746	1157	
498.60475	3672	
500.67609	964	1+
504.11034	13014	1+
510.39483	1182	
512.46585	2607	
514.03010	1149	
516.76378	1594	
517.08087	1504	
518.47734	1114	
519.00750	8526	1+
522.74165	4196	1+
525.58997	6438	1+
527.72224	3714	
529.03196	6061	1+
530.68173	9971	1+
532.04976	5692	
533.03212	1132	
535.63224	1327	
538.12173	1042	
566.30372	787	
567.65553	1544	
586.24553	827	
599.23415	809	
611.89418	1297	
646.33679	1357	
686.78735	1629	
693.93341	968	1+
751.84192	942	
783.44288	1854	
804.24499	872	
806.89891	967	
810.52213	1054	
835.10855	859	
850.63821	2139	
865.34780	631	1+
866.37503	978	2+
910.52306	1551	1+
914.65302	859	
939.23769	1524	
END IONS

###FS:    #m/z: 560.0871 #charge-128
###MaxRes:#m/z:   0.0000 #charge-128
###MS: 962/
###MSMS: 963/
BEGIN IONS
TITLE= Cmpd 315, +MSn(560.0872), 16.0 min
PEPMASS=560.08715	47948

196.76651	2440	1+
239.90761	2008	
242.93530	1095	1+
246.08318	426	1+
263.03258	1037	
285.01229	1814	
292.93891	1953	1+
304.43595	1659	
309.63986	1712	
312.03214	1093	
321.04545	1177	
328.61502	1974	2+
335.03956	1426	1+
338.84512	380	1+
343.83688	1022	
354.12031	1629	1+
357.05686	2282	1+
358.81678	2226	2+
361.46196	939	2+
366.89370	2268	1+
370.15026	1435	
372.05510	3379	
373.90463	1282	1+
380.72909	1702	
382.16358	1606	1+
383.89969	1570	1+
387.10267	2417	1+
392.85885	2603	
394.36404	1314	
396.97294	1524	1+
399.05815	11669	1+
400.94566	12518	1+
413.14214	3179	1+
415.11835	11602	1+
426.11635	1798	2+
428.08854	771	1+
432.43272	849	
434.23337	909	
438.23156	1044	
441.27446	1783	2+
444.07182	1380	
450.23644	1409	
454.43462	1174	
457.12303	1241	1+
459.09542	3556	1+
463.74459	1379	
470.10104	2590	1+
472.63784	2757	
475.11557	1047	
487.07796	1362	1+
489.81873	1139	
491.85230	1172	
493.58272	1852	1+
494.53223	2858	2+
496.56653	3428	
498.18639	1965	1+
502.63998	2772	
511.87619	1355	1+
514.11073	1515	1+
516.49820	2585	
519.15543	1206	1+
522.12866	1678	1+
523.21697	1710	2+
525.06746	1688	
529.08056	1222	1+
531.33277	3405	1+
533.65661	2326	
537.24120	6254	1+
539.06813	1677	
540.23224	17759	1+
543.12813	4125	
548.72255	1288	
549.77833	9925	
550.23830	7130	
570.64905	927	
586.14102	930	
592.48635	3315	1+
602.52163	1894	
603.08391	794	
610.94669	4913	1+
618.45055	10399	1+
639.03807	1554	
642.64563	1427	
666.82366	2561	
670.22617	1067	
675.80513	4236	1+
678.03853	1119	
686.67597	2092	1+
717.46718	2265	1+
719.14481	1665	1+
722.05236	909	
732.41716	3162	1+
743.83738	1342	
775.51919	719	1+
778.36473	1004	
836.50927	2199	
846.66228	1334	
875.54012	1229	1+
1115.24047	1072	
1184.63447	2132	
END IONS

###FS:    #m/z: 620.2576 #charge-128
###MaxRes:#m/z:   0.0000 #charge-128
###MS: 962/
###MSMS: 964/
BEGIN IONS
TITLE= Cmpd 316, +MSn(620.2576), 16.0 min
PEPMASS=620.25763	45017

220.71476	517	
241.63551	562	
243.83806	1307	
248.83059	957	
253.83649	1992	
261.43170	662	
270.03594	1092	
313.04158	1339	
324.44083	647	
329.83449	1268	1+
343.13434	624	
361.95670	532	
369.08451	1299	1+
382.05357	2326	1+
388.94233	659	
404.94411	1899	1+
411.03428	634	
413.83596	879	
417.09627	562	
422.94559	1517	
426.16019	664	
431.84400	903	2+
432.93340	764	
437.95815	556	1+
446.04772	754	1+
449.06564	654	
454.30957	784	
456.96884	1336	1+
459.27538	2197	
460.12182	2733	1+
462.94118	929	2+
465.23459	567	
470.02711	1379	
473.19490	721	1+
478.03662	1147	
483.23631	572	
487.71207	719	2+
491.19777	1781	1+
504.12198	652	
509.14032	1239	
512.39259	1092	
523.68658	4072	
528.95423	657	
537.31148	823	1+
539.03661	1027	
540.46109	1097	
560.24480	1387	
561.52993	1136	1+
578.38895	804	
581.04688	1518	1+
582.90329	2796	2+
587.66178	2769	
594.49928	2259	
598.62922	1962	
599.95047	2204	1+
602.25854	2849	
603.29166	6311	1+
607.90536	1297	
611.42763	757	
694.28899	544	
709.41178	2374	
722.30853	1681	1+
751.06947	1059	
775.70285	859	
777.55077	894	
808.84321	1351	1+
825.44053	559	
883.23703	559	
919.83832	1542	
1023.22731	1944	
1025.33847	977	
END IONS

###FS:    #m/z: 614.1773 #charge-128
###MaxRes:#m/z:   0.0000 #charge-128
###MS: 965/
###MSMS: 966/
BEGIN IONS
TITLE= Cmpd 317, +MSn(614.1773), 16.0 min
PEPMASS=614.17733	79537

245.15253	1114	1+
281.01990	2179	
296.89628	834	
301.09460	1059	
311.02770	1582	
340.88796	1019	
344.94984	933	1+
354.13027	934	1+
355.94811	1019	
359.65016	1722	
366.84777	2327	
368.94216	1286	1+
385.15255	2964	
387.48834	962	
399.03875	1761	1+
403.05382	1916	1+
407.83156	964	
411.50700	827	
413.01716	1441	1+
427.03983	1261	1+
429.03606	2564	1+
442.23876	2764	2+
451.04779	1414	
453.19184	1254	
454.54303	2596	2+
457.11990	702	
461.14210	449	1+
469.01798	1812	
472.29532	974	
474.91517	854	
478.01389	1002	
485.83750	1207	
496.15355	1884	
506.00051	1361	1+
507.54965	979	
516.96114	622	
519.23447	1452	
523.65460	2512	
528.82034	2032	
531.09974	682	
533.33603	1338	1+
536.03447	757	
546.49608	729	
553.25147	992	
556.56555	817	
560.90169	1252	
570.08970	817	
571.69358	709	
573.66634	887	
574.58686	2363	1+
576.03326	754	
579.25875	2594	1+
583.10385	617	
592.25417	1232	
593.22234	3754	1+
594.97626	1607	
595.24441	6180	1+
597.90120	3159	1+
603.70956	974	
634.45141	919	
678.43203	1107	
706.03825	1672	
733.24020	1804	
751.69770	1337	
760.70732	802	
787.93622	944	
866.43994	1202	
874.44524	1524	
1078.23506	1124	
END IONS

###FS:    #m/z: 641.6268 #charge-128
###MaxRes:#m/z:   0.0000 #charge-128
###MS: 965/
###MSMS: 967/
BEGIN IONS
TITLE= Cmpd 318, +MSn(641.6268), 16.0 min
PEPMASS=641.62680	66757

194.63949	657	
244.83392	1127	
290.91416	754	
299.78843	421	1+
322.24290	282	
329.95447	492	
336.97278	952	
347.03388	304	
367.96646	407	
372.16191	1741	1+
377.76209	579	1+
383.23961	867	
397.30379	723	2+
398.63261	797	
416.08080	597	
426.17869	629	
431.11941	529	
437.09553	582	
438.94039	1118	1+
455.43590	1504	
459.20069	594	
464.24858	734	
467.54418	1638	2+
469.24286	776	1+
471.11676	1167	
479.30678	648	2+
480.97496	594	
482.23543	762	
495.24480	2559	2+
497.03068	1009	
497.84537	2466	1+
505.13446	2072	
506.43604	364	
510.94919	451	1+
516.53291	2211	1+
518.03887	671	1+
521.32471	1486	1+
523.29694	8667	
524.75966	1282	
532.03195	772	
535.13427	799	1+
540.29937	469	
541.31267	2205	1+
552.14685	572	
553.68115	4518	1+
557.67963	499	
563.04008	419	
565.10319	1123	1+
569.01486	274	
578.84132	3209	
580.22181	439	
583.53993	1542	
586.27115	1509	
589.13313	1507	
596.36791	2281	1+
604.20125	1174	1+
606.10367	637	
608.10229	1133	1+
610.36221	1704	
614.33103	1482	
619.21478	1448	1+
621.67028	2844	
622.90906	6226	1+
625.39892	4479	
627.22686	3397	
663.43137	387	
681.43764	1037	
709.89179	477	
743.23716	1277	
822.70345	684	
863.23964	559	
868.15435	399	
877.23407	302	
END IONS

###FS:    #m/z: 401.1510 #charge-128
###MaxRes:#m/z:   0.0000 #charge-128
###MS: 968/
###MSMS: 969/
BEGIN IONS
TITLE= Cmpd 319, +MSn(401.6638), 16.1 min
PEPMASS=401.15098	74304

126.95690	1968	1+
130.08934	744	
136.89431	951	1+
139.83539	734	
158.66488	976	1+
164.99451	1495	
167.98534	645	
169.01663	1517	
174.78194	1853	1+
181.00289	731	1+
183.64170	912	
188.73968	792	
190.78207	1136	1+
194.69185	1087	
195.87847	2342	1+
198.77985	3624	1+
202.96588	1005	
205.64048	1235	1+
208.76422	1588	
210.85970	3955	1+
212.73356	4002	1+
214.81370	3951	1+
216.87368	1296	1+
224.84547	5558	1+
226.83607	4397	1+
228.85951	3678	1+
235.01768	988	
236.92521	1128	1+
238.71697	2529	1+
240.81950	8113	1+
245.74256	2697	1+
248.63655	940	
250.88432	2636	1+
255.90974	6482	1+
256.71026	9644	1+
260.85359	2703	1+
262.47142	1460	1+
264.62441	727	
269.70037	1107	
270.82420	4358	1+
275.95176	746	1+
278.68780	1252	
281.25239	752	
284.89675	4198	1+
289.00817	1230	
291.75569	889	
299.99839	1523	
300.82390	4290	1+
303.77208	2108	1+
309.97703	1049	2+
312.95347	1176	
313.95951	2451	1+
315.57719	657	
319.30675	4003	1+
323.35356	885	
324.61464	693	
325.40186	1950	1+
327.02888	5657	1+
330.72507	1094	
336.91223	1289	
338.03389	11182	1+
341.01720	3488	1+
343.32559	7416	2+
347.29599	1052	
349.25495	654	
350.91759	1852	
353.74438	2789	2+
355.23526	1157	
356.11580	6578	1+
358.52389	1515	2+
361.04938	1539	
363.70139	2539	
365.02868	15655	1+
370.31461	1753	
371.09254	2320	1+
373.47238	1957	
375.89013	1763	1+
378.08950	2222	
379.73343	1202	
382.02477	26742	
383.02670	70170	1+
391.67151	3839	
399.04596	650	
404.80954	639	
409.61391	1556	2+
430.12797	2267	
443.03089	2071	
465.29331	754	
531.27500	1277	
547.23532	829	
549.86660	1476	
568.32032	906	
586.14394	647	
612.43511	1463	1+
615.43534	724	
640.10530	681	
695.43636	816	
END IONS

###FS:    #m/z: 1046.5937 #charge-128
###MaxRes:#m/z:   0.0000 #charge-128
###MS: 968/
###MSMS: 970/
BEGIN IONS
TITLE= Cmpd 320, +MSn(1046.2997), 16.1 min
PEPMASS=1046.59374	87791

319.03372	1427	
363.03612	519	
378.08624	384	
388.45135	614	
390.38287	497	
418.03480	1194	
438.43506	1664	
448.29122	513	
455.32348	1044	
486.08498	379	
491.25872	427	
503.10189	519	
519.09631	438	
521.20507	1668	1+
527.46399	604	
537.26452	392	
566.63750	812	
568.10902	586	
577.43798	1519	
591.14715	451	
607.26350	437	
635.23445	370	
653.44054	1461	1+
669.28760	614	
681.49355	992	
698.42880	1596	1+
706.43796	1689	
724.69544	542	
742.48986	739	
784.83175	752	
792.41134	1748	1+
809.43437	364	
845.32573	557	
846.63473	1166	
880.52533	767	
885.29652	429	
889.06161	452	
897.33026	424	
900.04277	537	
908.05289	569	
911.24398	437	
943.11659	664	
948.63807	1204	
987.71028	472	
997.64440	1304	
1001.52546	1047	
1010.51343	968	
1011.69014	414	
1015.84957	434	
1016.93495	462	
1018.33004	994	
1026.23916	882	
1027.64639	7416	1+
1069.33051	817	
1450.90444	534	
END IONS

###FS:    #m/z: 415.4127 #charge-128
###MaxRes:#m/z:   0.0000 #charge-128
###MS: 971/
###MSMS: 972/
BEGIN IONS
TITLE= Cmpd 321, +MSn(415.4127), 16.1 min
PEPMASS=415.41265	55682

125.78363	1205	1+
128.89958	692	
142.73109	2584	1+
161.87987	2902	1+
166.76717	2476	1+
170.82071	2142	1+
173.92310	744	1+
176.89143	789	
181.69253	1654	1+
196.81498	776	1+
199.83965	750	
205.80834	2182	1+
208.85283	2456	1+
210.69947	3589	1+
214.91637	2160	1+
216.90776	1304	
221.09110	1695	2+
222.71574	1477	
224.81423	10227	1+
229.84903	1338	1+
232.83529	1901	1+
236.83676	2306	1+
238.93963	1383	
239.84595	3803	1+
242.75979	1862	
243.99462	4021	1+
253.83723	1450	
254.73202	3916	1+
264.00639	837	1+
269.74565	896	
271.01806	929	
271.83821	3196	1+
274.83107	867	
278.05222	1369	1+
280.43834	789	
285.93585	2239	2+
287.97743	3695	1+
293.18945	1406	1+
295.00047	884	
297.10703	1404	
298.01615	4534	1+
300.89451	4471	2+
310.98569	1519	1+
313.86969	2630	2+
315.44839	1919	
316.95981	1013	1+
319.14693	2204	2+
321.00532	1135	1+
322.63978	6599	
324.14089	1279	1+
325.87110	3548	1+
328.51636	1564	2+
329.81866	1304	1+
333.83108	1034	
334.93587	4783	1+
336.98324	4634	1+
341.88545	1296	1+
344.87846	1831	
349.03468	1442	
350.16193	8659	1+
352.05991	2454	
353.00973	9998	1+
357.09826	4812	2+
359.11354	3125	1+
361.70183	2337	
363.11795	815	
365.13281	2134	1+
366.97826	3547	1+
368.81479	2744	1+
371.85328	3552	
373.20287	1223	2+
375.03751	1329	1+
378.22318	3229	1+
380.02286	7193	1+
383.03758	2982	
386.71052	1424	
390.82087	3677	1+
393.05500	3449	1+
395.06063	5187	
396.10812	20638	
397.07705	28771	
398.01633	39444	1+
403.03300	1479	
404.51259	1387	2+
405.85651	2175	
413.36076	1610	
417.16721	1014	2+
420.03326	750	
421.95339	2037	
436.19859	1954	
447.36940	1805	
456.89353	1224	
460.22207	1004	
461.52618	1831	2+
463.72251	1592	
470.23373	1214	
477.69909	1152	
482.03159	881	
494.07219	1542	
515.83419	1728	
523.42268	1154	
526.85350	2682	
531.29300	1429	
571.63503	1757	
590.32980	1155	1+
610.44524	2434	1+
613.03967	1904	
629.90556	2612	
664.64280	1474	
700.12334	1358	1+
713.18924	1375	1+
END IONS

###FS:    #m/z: 505.9299 #charge-128
###MaxRes:#m/z:   0.0000 #charge-128
###MS: 971/
###MSMS: 973/
BEGIN IONS
TITLE= Cmpd 322, +MSn(505.9299), 16.1 min
PEPMASS=505.92994	29554

164.64102	1170	
194.78162	573	
214.91633	602	
217.02432	672	
227.03327	1355	
232.26616	669	
254.23194	1326	
256.84895	1396	1+
259.91813	1386	2+
274.08178	1170	
276.31087	1691	2+
276.86714	1373	1+
278.85924	1554	
285.08174	804	
290.99730	2908	1+
298.03531	803	1+
304.05545	566	1+
306.03035	3835	2+
308.89296	824	
317.24201	1395	1+
325.03488	773	1+
326.91038	1053	
327.93580	3077	1+
330.97037	1616	1+
333.04018	2744	
334.90314	1432	1+
342.51207	861	2+
344.95284	31701	1+
355.17342	1155	
356.99232	3045	1+
359.05369	39930	1+
362.96087	5541	
367.23333	712	
368.40035	2954	
369.89658	1004	
372.92294	2464	
373.96791	5945	1+
379.65153	619	
385.09475	1016	
387.17101	2610	1+
388.82057	2100	1+
391.22628	1394	1+
393.29763	2827	
398.10558	671	1+
400.08218	1383	
401.17431	1740	1+
405.02601	4064	1+
408.98065	1027	
411.65490	2275	2+
414.60064	2982	1+
415.61903	1884	2+
418.04647	1039	2+
419.42540	917	
426.47619	3194	1+
427.52237	3608	2+
430.70323	782	
432.50924	1048	
435.03613	669	
440.11441	1159	
444.06382	1662	
448.07379	2915	1+
452.12579	1390	
452.91236	3733	1+
456.50693	1043	
459.06175	661	1+
463.17521	3074	
464.59000	869	
466.03518	1892	
469.18340	1171	
470.17803	3086	1+
472.83104	784	
476.16337	1813	1+
481.44618	9404	
484.04062	6114	1+
487.05846	12261	1+
489.05387	8765	1+
492.40318	2439	
559.23054	1124	1+
579.23722	1569	
590.43571	789	
625.29743	642	
648.02001	1621	1+
654.26404	1241	
654.68952	1744	1+
657.64844	1966	
661.11702	722	
665.25875	754	
673.23715	1517	
706.24451	3133	
709.24113	1489	
822.03904	1084	
END IONS

###FS:    #m/z: 437.2160 #charge-128
###MaxRes:#m/z:   0.0000 #charge-128
###MS: 974/
###MSMS: 975/
BEGIN IONS
TITLE= Cmpd 323, +MSn(437.2160), 16.2 min
PEPMASS=437.21605	31559

154.67229	1337	
169.84884	724	
171.00256	2158	1+
179.89889	792	
183.85253	554	1+
187.83355	3343	1+
188.84270	1781	2+
192.89418	1454	
201.72512	792	
204.69365	792	
214.79692	1849	1+
216.78138	1247	
221.84383	1151	1+
226.66939	1037	
227.93025	844	
230.63770	1264	
232.74284	1198	1+
236.88809	2176	1+
238.92462	992	
240.83274	289	1+
246.06570	1106	2+
248.63818	1694	
250.87545	4052	
259.01218	1199	
260.99995	2561	2+
262.89168	754	
264.85549	737	
267.68668	1919	1+
271.85517	992	
273.86048	561	1+
275.79547	1864	1+
278.31178	2946	2+
290.89655	1276	1+
294.93089	1149	
297.05574	2626	2+
299.10442	2048	2+
302.93694	1998	1+
308.00844	1064	1+
317.01011	4245	1+
320.09862	2711	1+
322.45679	3114	
335.87929	3773	1+
342.47351	894	
344.57037	1387	
346.12427	2643	1+
348.03007	3656	2+
350.94135	1706	1+
353.95534	1318	1+
357.05144	1409	
357.98836	3453	1+
361.99154	1404	
363.00845	3417	
365.03091	616	1+
368.23107	897	
374.12224	4906	1+
377.59819	1317	
379.07601	679	1+
382.12312	1169	
384.04213	874	
388.04317	792	
389.83804	954	
391.05207	5943	1+
396.27548	1781	2+
397.75891	1864	
399.24346	6386	1+
401.06981	6905	1+
403.27393	1554	2+
407.38225	2474	
415.08932	1959	1+
417.04330	35158	1+
422.39943	1331	1+
424.27003	2894	
426.49541	5199	1+
428.17540	5299	
431.76980	1071	1+
434.01023	1064	1+
455.04672	1174	
458.25860	1407	
512.23643	942	
518.23772	1419	
557.53562	961	1+
598.08702	1604	
611.44244	1674	
623.41373	1472	
628.39444	1309	1+
630.46935	1764	
640.36453	2399	1+
645.33688	1414	
648.23791	1277	
658.37347	2479	
660.30604	759	
689.53608	1224	
692.62884	762	
703.23590	1142	
744.23706	1087	
END IONS

###FS:    #m/z: 465.8329 #charge-128
###MaxRes:#m/z:   0.0000 #charge-128
###MS: 974/
###MSMS: 976/
BEGIN IONS
TITLE= Cmpd 324, +MSn(465.8329), 16.2 min
PEPMASS=465.83293	38123

156.88635	5130	1+
166.67966	939	
175.83305	1513	1+
182.91534	863	2+
184.70343	4639	
187.03685	1047	
188.83284	1394	
210.77885	1522	
213.87412	1286	1+
215.71724	764	1+
218.93829	1183	1+
221.04338	1881	1+
222.83842	2319	1+
227.52449	1151	1+
230.74122	1968	1+
236.81020	6997	
241.83846	1312	
250.83801	6047	1+
256.89787	1189	
261.97380	1327	
263.97434	1427	
268.93684	637	
274.80921	1529	1+
276.99510	1941	2+
278.94106	2774	
279.96008	7126	1+
284.95516	2984	1+
291.04092	2674	1+
296.65301	749	
302.53872	2601	2+
304.74291	1562	
305.94271	1044	1+
311.05049	1672	
311.98171	2814	1+
314.50872	886	2+
315.87101	2483	1+
321.08199	3257	
327.64673	1283	1+
333.01677	1597	
335.03166	1799	
343.91470	749	
346.03097	789	
346.94417	1689	
348.45892	629	
349.03013	4510	1+
355.04962	391	2+
357.15885	4148	2+
360.03045	1536	1+
362.71752	3233	1+
366.23533	1548	2+
368.28524	2479	2+
373.03429	834	
373.99112	3299	1+
376.09829	5478	1+
379.44844	2461	1+
382.10203	2071	1+
383.16330	1396	2+
384.84923	2376	1+
390.07193	2801	1+
392.88536	834	
397.18655	2633	1+
399.95459	1474	
403.26611	2402	
405.34349	2164	
406.19171	2978	1+
409.87246	2073	1+
412.04169	5285	1+
416.27782	3398	1+
418.10609	1503	1+
419.92185	1148	2+
421.06423	5740	1+
427.02310	1309	
428.14043	2619	
429.09697	7923	1+
433.71412	4454	2+
435.14336	2529	2+
441.68896	977	
443.43172	2446	1+
445.10881	5043	1+
447.07998	26292	1+
456.68653	1857	
477.64894	1079	
491.47117	667	
496.32528	1349	1+
499.24965	2487	
503.31523	5606	1+
512.24206	609	
515.23904	947	
517.43395	1064	
558.70000	1004	
574.43437	8363	1+
577.24137	1856	1+
587.11573	754	
595.22190	967	
610.33307	834	1+
629.39870	1534	
672.67081	684	
683.08638	1019	
689.14361	649	
689.52969	1948	1+
728.47692	1274	
738.43093	599	
740.43734	1337	
746.45784	39083	1+
756.53654	1489	
762.83587	842	
781.37894	1394	
END IONS

###FS:    #m/z: 430.4141 #charge-128
###MaxRes:#m/z:   0.0000 #charge-128
###MS: 977/
###MSMS: 978/
BEGIN IONS
TITLE= Cmpd 325, +MSn(430.4141), 16.2 min
PEPMASS=430.41406	29648

157.68997	1595	1+
166.67023	787	
168.46912	715	
174.83315	2737	
182.83400	1412	
186.87593	1188	1+
194.67844	677	
198.79200	2354	1+
202.69632	809	
203.84846	1019	1+
212.64900	1132	
215.93998	2631	1+
224.91599	4245	1+
226.85546	4464	1+
228.77804	3166	1+
237.79754	2183	1+
239.85302	2263	1+
241.85276	6157	1+
244.91374	1225	
249.85343	1517	1+
251.85612	1284	
254.84324	2745	
256.83421	859	
258.90640	1774	
259.89071	3610	1+
261.53675	1583	1+
266.90446	611	1+
269.86875	6943	1+
272.30048	985	2+
274.49324	674	
276.95837	2222	
279.93728	2206	1+
283.68653	1638	1+
285.90057	1029	1+
291.67837	919	
292.87540	1284	1+
295.84783	774	1+
297.90250	1422	1+
310.64541	1729	
313.09748	6604	1+
319.06357	1012	
326.11985	2631	1+
328.92628	1613	
330.26244	3142	2+
333.00346	2243	1+
334.96511	1254	
336.42394	1597	1+
340.22631	691	2+
342.04770	17458	1+
351.10714	772	1+
354.08086	1056	
356.45406	2447	2+
357.92990	2088	1+
359.91127	1419	
362.28445	7337	1+
364.91985	9168	1+
369.17779	2734	1+
372.19536	3388	2+
377.12118	927	
378.13320	2594	1+
382.89839	729	
384.27863	4673	
386.04814	1917	
386.99419	8137	1+
392.03886	1177	
392.97914	4274	1+
395.07153	4649	1+
396.95519	3536	
405.89636	684	
410.07724	1657	
411.14981	4525	
412.08404	63274	1+
421.02618	2929	1+
429.70505	840	1+
436.63488	1017	
439.08332	1537	1+
451.83319	1799	
475.63186	1157	
485.23757	752	
503.50378	1013	1+
510.06367	1174	
515.28982	1846	1+
529.29807	1097	
548.11632	727	
564.82664	1555	
572.03893	1374	
582.34306	1123	
598.23077	857	
606.29165	866	1+
611.36371	1218	
617.36970	1588	1+
628.03626	784	
633.03631	1127	
671.47188	1522	1+
679.06373	1244	
685.44199	967	
689.43665	752	
697.44333	899	
751.42179	671	
1007.23889	822	
END IONS

###FS:    #m/z: 552.2360 #charge-128
###MaxRes:#m/z:   0.0000 #charge-128
###MS: 977/
###MSMS: 979/
BEGIN IONS
TITLE= Cmpd 326, +MSn(552.2360), 16.2 min
PEPMASS=552.23596	26374

190.53997	949	
236.23337	864	
241.93090	2405	1+
253.07489	793	
256.91733	1794	2+
259.94721	2338	
264.83192	1797	1+
274.79718	2591	
277.03262	1192	1+
286.88190	857	
288.30563	712	
292.99214	2467	1+
295.03451	559	
303.04959	1167	
321.03498	747	
334.09374	909	
341.28416	1066	2+
347.23280	647	
348.06214	1399	
352.22065	1150	1+
354.95314	1111	
358.98988	1182	
361.04862	1576	1+
366.11978	884	
367.89680	1205	1+
373.01037	1400	1+
374.96199	1611	1+
376.83868	1542	
378.86253	301	2+
381.03368	1331	1+
384.99692	1317	1+
386.86823	2178	2+
388.98742	1249	1+
391.08384	13004	1+
393.04138	7209	1+
400.00619	846	1+
403.13984	2259	1+
405.04887	3204	
406.99362	4957	1+
408.11439	1600	2+
411.68985	1182	
414.96393	1331	1+
420.98207	1540	
422.45422	897	
430.43420	1417	
434.25532	1131	2+
438.09061	787	
444.91762	523	1+
451.85283	832	
454.30789	336	2+
459.84591	861	
461.10682	842	
463.64425	1748	2+
467.34644	962	1+
469.83335	1763	2+
474.67802	836	
479.24008	1629	
480.68659	927	
483.44936	1639	
487.23892	1433	1+
489.06173	968	
497.34001	769	1+
499.12831	632	1+
505.18506	786	1+
507.03701	1042	
508.08326	3145	1+
510.84599	1967	
512.98682	1407	1+
516.02186	3014	
517.24755	4916	1+
524.04563	970	
524.92903	2352	1+
528.89735	1627	
530.45749	7717	1+
533.13356	15972	1+
537.27664	2415	1+
541.89219	1337	
564.88724	1771	
570.84997	1294	
588.35716	5453	1+
596.44955	2282	
601.34207	854	1+
620.41804	617	
637.23188	1079	
639.84185	1657	
691.69892	1408	
694.43366	699	
701.32447	1471	1+
713.43128	793	
738.67711	828	
771.31855	604	
812.44180	1486	
829.42267	3140	1+
913.44922	1629	
929.37603	1232	1+
END IONS

###FS:    #m/z: 437.1298 #charge-128
###MaxRes:#m/z:   0.0000 #charge-128
###MS: 980/
###MSMS: 981/
BEGIN IONS
TITLE= Cmpd 327, +MSn(437.1298), 16.3 min
PEPMASS=437.12976	40215

138.90667	804	
154.84161	1292	
165.93783	1762	1+
174.77987	970	
188.63358	704	
196.57145	737	1+
198.94422	779	1+
205.21768	965	
208.73137	3272	
214.64805	699	
216.77241	2468	
220.87094	665	
228.04113	681	
229.89571	752	
236.83387	2461	
237.87910	4445	1+
242.84708	1529	1+
244.87513	1222	
246.85215	739	
249.12664	687	
250.79885	5219	1+
254.88478	1006	
255.88635	4981	1+
260.96211	3983	1+
262.92507	1864	1+
264.83787	1392	1+
270.93973	811	1+
272.80877	3593	1+
274.86701	6407	1+
290.85663	2538	1+
292.54646	1620	
295.90301	665	1+
303.94512	994	1+
306.10972	762	
307.66685	2066	1+
313.63789	626	
316.29501	2419	1+
324.90992	842	
327.92937	1969	
329.80680	1632	1+
331.10610	2626	1+
336.19414	2265	2+
337.98977	1039	
339.09222	2302	
340.69692	2272	
342.04640	2427	
343.68810	757	
345.03544	1015	
346.02503	1343	1+
347.94596	2014	1+
357.11332	2045	
357.48431	2020	
359.25268	1900	1+
361.63748	2760	
363.36130	288	2+
365.06808	1587	
368.23577	2306	1+
371.98805	1088	1+
374.45000	3535	2+
377.05493	1543	1+
381.71806	1683	
383.27280	1224	
384.04614	2503	1+
389.49067	415	2+
391.13016	1715	1+
393.13468	897	
397.02730	1293	
398.02613	4370	1+
400.03974	8829	1+
406.63157	1880	2+
409.13810	2955	1+
413.98600	4116	1+
417.07033	21353	1+
419.11920	20133	1+
422.56430	1826	2+
425.94149	1456	2+
427.83783	1354	
435.03406	987	
456.59703	1610	1+
464.15624	689	
483.23417	1779	1+
496.50108	1603	
515.23557	626	
537.96272	1004	
545.43337	744	
560.24023	863	
568.28063	2166	
576.33780	2893	1+
587.77187	1340	
603.70904	1392	
628.50093	804	
630.36125	2141	1+
644.30875	951	
656.47339	1969	1+
659.29799	958	1+
664.26725	1240	1+
698.44713	840	
762.24194	1497	
END IONS

###FS:    #m/z: 558.0584 #charge-128
###MaxRes:#m/z:   0.0000 #charge-128
###MS: 980/
###MSMS: 982/
BEGIN IONS
TITLE= Cmpd 328, +MSn(558.0583), 16.3 min
PEPMASS=558.05837	18996

186.85183	689	
196.88313	659	
219.92093	627	
222.84575	1259	
224.83665	649	
244.98188	1024	
266.83317	689	
267.91077	2453	1+
271.89367	1444	
282.00267	924	
294.90111	884	
301.04226	2254	
311.05898	849	
322.94511	2073	1+
328.11504	1188	1+
330.03227	1697	
335.81233	661	1+
338.03236	809	1+
339.97119	1966	1+
343.01742	2854	
345.22870	1167	
355.10941	5038	1+
359.08930	687	
360.76954	1571	1+
362.95954	1104	
367.01993	3071	1+
371.12626	1778	1+
378.92853	642	
380.36199	1521	2+
384.01117	2345	1+
387.12473	2973	1+
391.33708	2195	1+
394.14077	909	
397.04030	13131	1+
399.00538	18391	1+
408.43273	669	
410.96645	1173	1+
413.08918	11152	1+
417.96102	632	
424.37254	1766	2+
425.83874	1802	
429.03129	1354	1+
431.23597	944	
440.27171	1274	1+
445.63388	2242	
449.51126	899	
451.13328	1964	1+
454.31550	553	1+
455.29434	741	2+
461.10316	804	
466.82998	1484	2+
468.13972	642	
469.18150	1011	1+
471.06252	834	
476.72759	1344	
478.07936	991	1+
479.13442	2139	2+
483.05065	2184	
485.20994	699	
487.35627	1068	1+
494.14029	1801	1+
497.03469	1847	
499.64229	2636	1+
505.32108	2706	1+
507.63512	1432	
511.03376	2239	1+
514.22633	3738	1+
516.69449	4101	1+
521.02447	3664	1+
521.95046	5183	2+
524.27007	1869	
527.24315	826	1+
530.14000	1564	1+
532.17342	2813	1+
537.95506	987	
539.09358	13421	1+
541.36553	2324	
542.22332	1451	1+
547.62708	1342	
575.86256	1343	1+
610.15167	817	
618.17812	1648	1+
621.78517	749	
632.43556	767	
677.27001	689	
683.66565	724	
710.45394	1426	1+
744.53816	1222	
788.21463	806	1+
797.42660	2821	1+
806.11238	1779	
820.52435	1412	
839.52786	849	
854.65100	634	
859.88786	834	
862.63107	1209	
895.46867	1041	1+
929.58972	1199	
END IONS

###FS:    #m/z: 561.3293 #charge-128
###MaxRes:#m/z:   0.0000 #charge-128
###MS: 983/
###MSMS: 984/
BEGIN IONS
TITLE= Cmpd 329, +MSn(561.3293), 16.3 min
PEPMASS=561.32932	10437

216.83470	1734	
230.67706	1223	
259.86285	2479	
268.03228	1154	
271.12894	1071	1+
275.28080	1080	
278.83572	1444	
292.09566	1032	
296.87124	591	1+
298.90277	1424	
300.14379	1968	1+
303.03553	972	1+
313.86484	2358	1+
335.88583	1165	
340.76717	849	1+
344.94472	3412	1+
355.12876	1631	1+
358.82403	1487	1+
360.69205	1260	
362.04359	790	
364.93481	1404	
370.09581	784	
371.14417	1581	1+
372.86384	897	1+
375.12104	813	
379.03847	1142	
380.16583	2646	1+
383.68677	1821	1+
386.28916	2881	1+
389.23899	733	1+
391.13684	2717	
399.11792	1664	
399.89011	5203	
400.94928	33670	1+
403.02971	15159	
406.44738	803	1+
414.25284	1287	
415.15350	3358	
415.98191	9726	1+
416.96554	7613	2+
419.19439	2613	
420.63257	1363	
424.81315	931	1+
426.84333	1063	
430.95084	1876	1+
433.23691	1262	
436.12672	1079	
440.11901	1127	
441.09934	3791	1+
446.09402	1781	1+
450.67308	937	
454.46467	891	2+
461.21357	702	1+
465.50856	912	
470.19676	1894	2+
472.96442	2137	
476.10799	7085	2+
478.92066	2190	
480.32156	2217	
482.06987	972	
486.77481	4474	1+
497.23583	1408	
502.21994	2647	1+
504.50771	1227	
509.45317	1170	1+
511.84016	1272	
516.20985	1961	1+
519.54810	1817	1+
524.01763	2102	1+
527.12023	2926	1+
530.99894	2109	1+
535.23856	3788	1+
540.87359	5596	1+
542.98556	7761	
544.14496	12134	1+
549.44049	3631	1+
552.23856	2531	
563.63114	1327	
585.20290	1395	1+
599.43370	1093	
619.75644	1751	
620.02198	1658	
628.89664	1539	
675.18951	1735	
739.43211	1574	
753.66430	967	
776.64752	1642	
783.91731	2714	
897.31288	1148	
976.43592	1242	
END IONS

###FS:    #m/z: 586.9502 #charge-128
###MaxRes:#m/z:   0.0000 #charge-128
###MS: 983/
###MSMS: 985/
BEGIN IONS
TITLE= Cmpd 330, +MSn(586.9503), 16.3 min
PEPMASS=586.95024	32986

191.23210	1055	
202.86030	1058	
212.83994	2660	1+
232.20746	696	
278.93649	965	
298.97430	909	
308.03312	1086	
311.03375	1567	
312.08889	3282	1+
324.03307	1458	1+
343.06005	3481	1+
352.50054	3253	2+
355.05392	1419	1+
358.21819	1492	
361.89797	897	
365.03718	832	
367.23304	1682	
371.18335	2219	1+
374.03912	2426	2+
381.42823	479	1+
401.23282	1186	
411.84675	1732	
413.27304	1873	
414.52459	1732	
417.21040	1472	
419.73675	1054	
423.95195	1459	1+
426.58251	6375	2+
428.03719	1899	
430.27730	1535	2+
440.98575	3628	
442.56048	1054	
444.07115	1237	1+
445.14532	985	2+
451.23410	1006	
453.24542	812	
455.65864	767	
457.97604	2068	1+
466.15757	2026	1+
469.03672	824	
472.33789	1103	1+
474.70505	772	2+
477.11343	1481	2+
478.61292	2314	1+
485.42581	3638	2+
487.03462	1704	
488.96735	960	1+
491.52125	739	
497.06817	5469	1+
505.27207	1317	
505.55819	5950	1+
508.01318	1201	1+
511.13629	750	1+
513.12240	1461	1+
521.70775	1651	
524.22574	2574	
526.62004	1379	
529.46225	1212	
533.04830	4047	1+
541.19402	2016	1+
544.62652	831	1+
546.45135	991	
548.63480	1705	
550.11906	2831	
551.36829	1045	
553.20389	672	
557.32066	1320	
567.08186	2357	
568.08232	2162	
568.49222	1930	
569.19723	11478	1+
591.35176	1032	
600.35618	1966	1+
604.11904	816	
612.31143	1267	
632.23393	965	
674.96181	4092	1+
697.43147	734	
700.44147	864	
771.24010	670	
782.23886	1761	
895.17353	754	
912.70823	1060	
944.72028	1294	1+
END IONS

###FS:    #m/z: 476.2594 #charge-128
###MaxRes:#m/z:   0.0000 #charge-128
###MS: 986/
###MSMS: 987/
BEGIN IONS
TITLE= Cmpd 331, +MSn(476.2594), 16.3 min
PEPMASS=476.25944	172526

152.74642	9811	
163.89647	1598	
169.85139	27558	1+
174.83894	1661	
179.83553	2045	
180.85867	3497	1+
217.10279	1768	
217.86171	49537	1+
225.83532	3583	1+
227.90847	2093	
228.83196	14410	1+
236.88983	1391	
245.84632	39530	1+
257.87667	2650	
261.05250	3557	1+
270.90673	1391	
275.02131	2414	1+
279.26271	2549	2+
281.92798	4946	1+
294.17031	2306	
296.70919	1372	
298.94055	3688	
300.01517	10746	1+
315.01560	4712	1+
317.07629	62058	1+
329.04596	13167	1+
332.93182	2149	
338.23418	1903	
343.02255	13971	1+
344.91673	10272	1+
347.48770	1968	
351.03976	2362	
355.09736	1382	
356.96800	6292	1+
359.02985	13801	
360.99522	1763	1+
367.03919	1346	
370.85741	5211	1+
372.94329	1722	1+
376.10518	2232	
379.00627	1368	
381.23376	3071	
385.03464	5868	1+
388.10753	6545	1+
393.55698	3513	2+
395.83781	1964	
397.01454	5099	1+
400.23294	1850	
401.89956	3523	1+
407.23630	1598	
409.23576	2248	
412.23248	3069	1+
415.04288	1686	
419.11294	6518	
419.41985	4049	
420.28552	6801	1+
423.07548	1358	
425.67053	1528	
426.81630	4814	
430.20414	7277	1+
432.70453	4406	
434.98283	2077	
438.03975	6388	1+
440.94372	2989	1+
444.09900	2399	
447.18089	7522	1+
452.69884	2297	1+
455.10804	5264	1+
457.12406	17533	1+
459.11126	53889	2+
461.23917	6549	
467.28981	1882	
469.23720	5227	
488.43699	3328	1+
498.90297	4762	2+
546.43470	3253	
600.63239	1435	
610.29594	1516	
613.51329	1466	
617.54414	2775	
620.39360	6650	
626.43707	3798	
630.29852	1974	
635.39414	122486	1+
678.96299	2594	
689.46380	1341	
706.41267	210375	1+
789.48948	1699	
805.50263	7929	1+
837.45506	3741	1+
847.46761	7933	1+
940.39288	1219	
END IONS

###FS:    #m/z: 709.0994 #charge-128
###MaxRes:#m/z:   0.0000 #charge-128
###MS: 986/
###MSMS: 988/
BEGIN IONS
TITLE= Cmpd 332, +MSn(709.0994), 16.4 min
PEPMASS=709.09941	29887

207.83341	359	
287.37291	919	
293.92340	667	
297.91309	890	
311.11097	531	
323.03511	609	
381.11312	858	
391.10274	923	1+
395.09308	887	
401.20589	1747	1+
408.23337	1863	1+
421.04873	1072	
426.94283	1499	
487.32517	850	1+
494.13380	3349	
500.09896	617	
519.11819	900	
524.21794	4323	
527.29402	537	
532.04862	2216	
533.31215	1133	1+
538.23847	1851	1+
543.23259	1155	
547.13909	551	1+
548.95232	1313	
561.26021	1297	
578.36844	1190	1+
586.91085	2907	
595.89091	447	
600.30287	384	
609.20422	4134	1+
619.07190	915	
620.24065	2758	
621.70218	582	
623.83463	509	
628.78390	462	
634.12352	1323	1+
639.09837	1007	
642.27187	2239	1+
646.23180	1670	
652.03989	2058	
656.63129	372	
664.38706	1068	1+
665.87842	349	1+
667.62739	3120	
669.31351	584	
672.16499	707	
673.26385	3199	1+
677.13297	486	
680.54063	2611	1+
685.30460	879	
689.24017	625	
690.03574	3106	1+
691.71196	4523	1+
698.32135	486	
698.89482	1450	
700.27255	4958	
860.32072	1008	1+
864.44817	699	
989.50778	898	
990.88618	707	
1067.64626	467	
1084.43741	572	
1097.62517	1332	
1176.69437	487	
1240.90797	967	
1286.83820	1419	
1289.24560	472	
END IONS

###FS:    #m/z: 421.7669 #charge-128
###MaxRes:#m/z:   0.0000 #charge-128
###MS: 989/
###MSMS: 990/
BEGIN IONS
TITLE= Cmpd 333, +MSn(421.7669), 16.4 min
PEPMASS=421.76692	32814

132.85010	1175	
142.91369	1034	
148.83208	1292	1+
156.83833	2129	
167.89159	1095	1+
169.74599	921	1+
173.73219	886	1+
177.87149	1484	
200.78940	470	1+
210.69821	1751	1+
219.94130	5479	1+
222.82776	3412	1+
230.93078	2553	1+
232.60644	1664	1+
234.12521	1882	2+
235.63477	2226	
236.84798	9263	
241.61860	710	1+
246.86144	560	1+
248.91617	1331	1+
250.64157	2604	1+
260.79960	2795	1+
263.82656	3297	
267.59865	1190	1+
268.52137	1964	2+
268.99487	1527	1+
270.46354	1950	
272.06929	8032	1+
274.92511	1331	
275.92197	1762	
276.94510	4361	1+
281.14865	1129	
282.75962	2252	1+
288.15330	1343	1+
289.28002	1553	2+
292.89819	1086	
293.97240	1991	1+
297.03989	1518	
298.93968	3372	1+
301.98246	1487	1+
303.93837	2648	
305.55374	1479	
307.00380	3883	1+
314.00543	3600	1+
316.89890	1588	
319.38614	764	1+
322.98273	2983	1+
326.84582	1000	
327.70030	15919	
330.93276	2299	1+
332.93560	1611	
334.29900	2206	2+
336.31864	1067	
340.04900	2084	1+
342.12679	2973	
345.73072	1251	
347.08817	1306	
351.68190	1198	
353.02872	1319	
357.80604	3939	1+
359.72790	2339	2+
362.28793	985	
363.08201	3555	
365.32730	4129	
367.44126	1392	
369.21317	1896	1+
370.11564	898	2+
372.91595	1028	1+
375.06630	982	
376.10022	6766	1+
382.97500	2190	
384.09007	5849	
385.04060	13207	1+
387.92936	672	2+
390.00016	1561	1+
393.08903	1719	
400.08172	13100	1+
402.04165	12173	
403.04026	35563	1+
406.55383	1326	1+
410.69047	5238	1+
412.68017	26276	
420.84969	1591	
435.48377	794	1+
437.20206	1292	
440.27516	1967	
456.84815	1010	
470.85451	1347	
472.31341	7237	1+
485.64041	1801	
521.84009	1424	
529.69768	1142	
553.27436	1118	
571.25766	935	1+
574.83868	3534	
601.43199	1234	
603.60808	341	1+
629.11592	1227	
629.63170	3427	
672.51790	4903	1+
700.28261	1249	
709.44167	1054	
725.20810	651	1+
728.44386	846	1+
END IONS

###FS:    #m/z: 476.2485 #charge-128
###MaxRes:#m/z:   0.0000 #charge-128
###MS: 989/
###MSMS: 991/
BEGIN IONS
TITLE= Cmpd 334, +MSn(476.2485), 16.4 min
PEPMASS=476.24850	145271

151.83555	1092	
152.82695	5818	
158.92823	2905	
166.92702	1368	
169.81146	16565	1+
200.35194	1279	
200.62311	1377	
214.83468	1652	
217.82795	15785	1+
224.84596	1359	
228.83269	6755	
230.80577	2845	1+
234.93671	1337	
239.86480	1192	
241.97153	2349	1+
245.82522	33919	1+
256.02517	2698	1+
257.87247	6836	1+
272.82557	1901	1+
274.96557	4492	
276.83957	4431	1+
289.02461	1590	1+
294.94887	4248	2+
295.39204	3458	1+
298.94465	6779	1+
301.98989	3119	1+
305.50825	1445	
314.77519	1152	1+
317.04784	32888	1+
325.49882	1124	
328.95746	16592	1+
339.24783	1449	
342.93948	4674	
344.03907	11450	1+
347.07279	3816	1+
349.84976	983	
352.93504	2521	1+
357.00983	10722	1+
359.05641	20599	1+
360.95886	2452	
376.03456	999	
378.54017	1996	1+
386.13095	3903	
388.04653	1649	
394.41066	1502	
398.96758	1737	
407.27811	1392	
410.20039	2817	1+
413.84961	1910	
416.01719	2527	1+
419.15587	6033	
421.03817	2283	1+
425.41874	1256	1+
429.18270	1498	1+
431.32168	2198	
432.40074	4068	1+
435.02808	4291	2+
438.08744	955	
439.06525	8734	1+
444.23192	1196	
446.04096	972	
447.21750	3789	
450.08441	2863	2+
454.60839	3830	2+
457.10221	7466	
458.22649	34612	1+
460.62698	4432	
491.10167	2892	
499.83737	2068	
538.45374	2780	1+
545.15828	922	
562.74986	2176	
580.03839	1882	
582.36588	2664	
626.29978	2662	1+
631.12392	1282	
633.31787	1029	
635.44811	99372	1+
649.24882	979	
673.03205	3037	
688.45195	1014	
698.44341	3668	
706.43396	140594	1+
738.30766	929	
770.44660	1448	
773.14363	1274	
787.31586	3020	1+
799.09164	2263	
837.34296	2025	
847.54877	3780	1+
END IONS

###FS:    #m/z: 459.1265 #charge-128
###MaxRes:#m/z:   0.0000 #charge-128
###MS: 992/
###MSMS: 993/
BEGIN IONS
TITLE= Cmpd 335, +MSn(459.1265), 16.4 min
PEPMASS=459.12646	19653

133.89837	827	
134.83649	1724	
138.76641	857	
165.62690	1144	
170.75762	298	1+
181.68741	383	1+
196.78084	1236	1+
208.88843	973	1+
212.89537	1207	
214.84335	5979	
216.92689	1283	1+
224.80710	1901	1+
227.83250	1213	1+
232.64428	1107	
238.03086	904	
242.86977	1154	
253.89601	664	1+
265.86562	2126	1+
268.89738	3207	1+
272.73528	904	
275.05550	1473	1+
278.93439	3410	1+
282.65145	1274	
286.82945	4189	
290.82499	736	1+
297.01233	1359	1+
298.89434	1582	
301.09890	1718	2+
308.81174	974	
310.49447	869	2+
311.13351	1116	1+
312.97273	2467	
313.98317	4286	1+
315.87532	1909	
317.98148	1258	1+
323.29788	2078	2+
323.82553	1608	1+
327.20241	2561	1+
328.95122	4361	1+
332.04369	2236	2+
334.92111	1322	
336.23158	1147	
339.05536	1087	
341.95375	1832	
342.98832	6303	1+
345.51959	846	2+
350.04981	2177	
353.16847	636	1+
355.14551	2116	1+
357.16138	954	1+
359.03251	3301	1+
359.99269	3516	2+
361.72138	1184	1+
366.70386	3821	1+
370.07939	1712	
371.04077	2121	1+
372.11480	1925	2+
380.97788	2471	1+
383.79382	2102	
384.79707	4710	1+
387.25034	2119	
393.62661	1233	1+
397.23539	947	
399.02463	2251	1+
400.99625	3692	
403.12368	1492	
404.81422	1019	
406.08564	1062	
407.07232	2362	
408.65409	1257	
410.28680	2447	
410.84958	1478	1+
412.08218	1062	
413.12297	3428	1+
415.13827	1004	
415.48062	1237	
416.18335	3563	1+
419.06787	2349	
420.82240	944	
422.15825	4864	1+
423.87926	3079	
425.21256	4727	
426.70834	1972	
430.00602	1589	1+
433.50513	2657	
435.95322	2728	1+
438.40169	3461	2+
440.09095	7697	
441.12284	7509	
442.16278	17061	1+
447.62465	3666	2+
449.33804	1605	1+
480.04557	1296	1+
504.71507	1382	
544.85456	1248	1+
549.90586	987	
559.23074	922	
586.84024	3138	1+
590.27687	844	
620.69807	907	
652.18660	922	
771.55314	658	1+
819.49049	837	
END IONS

###FS:    #m/z: 539.6855 #charge-128
###MaxRes:#m/z:   0.0000 #charge-128
###MS: 992/
###MSMS: 994/
BEGIN IONS
TITLE= Cmpd 336, +MSn(539.6854), 16.4 min
PEPMASS=539.68545	24995

152.83672	1497	
156.93411	911	1+
188.67070	2284	
214.49202	1094	
224.46952	1188	1+
232.93644	2022	
236.89353	1409	
257.84416	1806	1+
268.83679	2282	
276.51703	969	
292.90842	2207	
297.08766	914	1+
300.87154	2223	1+
309.95622	1781	1+
320.49296	1277	
322.90288	1263	1+
325.06111	2318	1+
327.02083	3186	1+
337.43567	1172	
339.04556	4479	
342.12303	2292	
345.03369	1439	
348.74101	2181	2+
350.95976	1346	1+
353.06236	1189	
356.63960	1572	
358.89913	1354	
362.12724	568	1+
367.11198	2343	1+
369.86147	1609	
373.93073	2973	1+
375.09329	1222	
376.04419	969	
378.93420	3729	
380.92547	1928	2+
383.13869	3330	2+
392.19670	2099	1+
394.94517	1779	
396.55680	3416	2+
399.95497	1691	1+
407.03108	2792	
409.17321	1697	
410.96238	1231	1+
413.07347	1889	
415.63468	1122	
417.46985	1344	
424.01775	1067	
427.17509	2144	
434.02460	1296	1+
445.88434	2761	1+
451.04527	1224	
452.28494	3259	1+
454.63974	1927	
456.68801	1057	
459.23536	1209	
461.09888	1144	
467.51669	1433	1+
475.22581	1171	1+
478.51516	1501	2+
479.85389	2672	
481.19226	2409	
486.08075	3239	1+
503.28147	4514	1+
505.03057	2993	1+
507.47075	2186	1+
512.72246	1374	
514.23468	1294	
518.95082	6354	
520.38221	3199	
521.13507	14322	1+
523.14037	4932	2+
529.49678	4577	
551.07093	3091	1+
604.34113	4016	1+
622.23528	1172	
635.53009	1604	
641.50624	1094	
649.64104	1619	
658.86829	4591	1+
668.97987	669	1+
673.30344	1017	
698.90199	2036	1+
708.64741	1284	
715.09538	2389	
716.44285	3459	
732.89289	1782	
733.25871	3101	1+
745.67794	959	1+
747.38060	1044	
805.33409	1498	1+
896.40507	6671	1+
934.45035	1306	1+
END IONS

###FS:    #m/z: 401.1974 #charge-128
###MaxRes:#m/z:   0.0000 #charge-128
###MS: 995/
###MSMS: 996/
BEGIN IONS
TITLE= Cmpd 337, +MSn(401.1974), 16.5 min
PEPMASS=401.19738	49794

128.94249	2981	1+
133.03685	1250	
138.81693	2897	1+
146.90257	1628	
154.92106	1164	
169.03104	1028	
172.92633	2852	1+
175.69619	975	
177.77585	1034	
182.82799	2526	1+
184.65759	1037	
186.84121	1589	
188.80831	1345	1+
190.63146	1185	
198.86978	2276	1+
200.67223	2240	
210.83502	3183	1+
214.84179	2467	
220.94032	2103	1+
225.83561	1309	
226.97838	3896	1+
228.77118	4254	1+
233.94237	1516	1+
235.61806	987	
240.90441	1464	
241.89712	2671	1+
244.84599	2648	1+
248.28192	1702	
251.04950	3826	1+
253.78229	1506	1+
256.02920	1249	
256.84915	4778	1+
259.48803	1442	2+
260.93404	1003	
263.96903	1125	1+
267.12799	1525	1+
268.89227	2285	1+
272.15813	2451	
273.64269	781	1+
277.13341	1481	
279.86838	1132	
281.61679	791	2+
282.92489	2576	1+
285.97064	1828	1+
288.06838	3657	1+
294.88471	796	1+
299.03772	1421	1+
302.16349	3240	1+
304.06217	3219	2+
305.74923	994	2+
310.90538	1425	
312.03350	5686	1+
316.48353	2214	
320.50487	3108	2+
322.27052	3327	1+
323.71747	1610	
324.04219	2685	1+
328.04338	6350	1+
333.76679	3121	1+
338.04618	1349	
338.62913	2426	2+
340.09409	6029	1+
342.90037	5321	1+
345.99652	2121	1+
349.19363	1003	
353.69437	2520	
355.17941	2119	
356.18072	2979	
357.38473	3124	
358.11110	5413	1+
360.89456	1598	
362.81430	992	
364.13735	8618	1+
366.11503	13831	1+
370.01275	2635	1+
372.08446	2358	2+
374.92825	6127	1+
380.01415	2077	
382.03277	97379	1+
389.90110	1261	
390.51134	2783	2+
400.68679	2854	2+
407.22980	1043	
414.82556	1433	
421.69311	4346	
427.71827	3927	2+
463.24208	2042	
465.72345	1511	
470.65364	1734	
479.23735	2109	
482.07188	1107	1+
492.07440	1489	
496.05007	1158	
500.72809	15217	
501.22751	16331	
504.28428	2028	
517.91141	2017	
535.52606	7744	
542.66001	3944	
544.28599	17600	
544.73608	15781	1+
546.30784	1536	
549.39882	5949	1+
569.42301	1636	1+
615.01664	687	1+
753.15089	2995	2+
END IONS

###FS:    #m/z: 1148.5501 #charge-128
###MaxRes:#m/z:   0.0000 #charge-128
###MS: 995/
###MSMS: 997/
BEGIN IONS
TITLE= Cmpd 338, +MSn(1148.5500), 16.5 min
PEPMASS=1148.55006	75272

324.83983	1602	
486.92423	1984	
527.11090	2007	1+
646.69541	1482	1+
662.33231	1642	
663.85742	1192	1+
716.70730	6084	1+
736.41587	5386	1+
768.53245	971	1+
770.24167	7610	1+
790.65569	2932	
816.78424	1274	
824.78136	5220	
825.04413	6968	1+
840.45153	1257	
849.45497	2512	1+
851.17923	2804	1+
864.84194	3612	
870.31586	957	
878.04287	1428	
879.32130	5943	
880.91240	2172	1+
891.94547	47722	
892.22737	37212	
916.24412	1057	
932.13004	2002	
932.91440	12966	
936.25122	3826	1+
951.24017	1562	
972.72011	1054	
974.73117	3066	1+
986.86184	7939	1+
992.26160	3941	1+
993.97527	5359	1+
995.10410	1060	
1012.63558	1481	
1014.23564	2502	
1015.49221	1931	
1017.23208	1359	
1032.84757	1174	
1040.45946	3277	1+
1042.51466	1115	1+
1045.63341	1062	
1065.63895	2334	
1073.87614	1777	
1074.71232	14758	1+
1094.83562	1767	
1120.18216	1174	
1127.83440	1448	
1129.91466	1001	
1135.63720	1145	
1136.15926	1159	
1157.00909	1907	
1176.37643	2957	
1178.22704	1792	
1228.84234	1254	
1236.94600	6710	
1317.50718	7179	1+
1325.44910	1202	
1338.47167	3183	
1339.35868	1080	
1398.37569	1655	
1399.13313	15480	1+
1408.04180	2158	
1459.51672	1194	
1467.57476	1198	
1479.44441	4620	1+
1500.35308	5935	1+
1561.50314	2293	
1579.84295	2268	1+
1662.68547	4279	
1663.19764	2486	1+
1665.49212	2217	
1784.06033	1280	
1866.75095	1037	
END IONS

###FS:    #m/z: 401.5328 #charge-128
###MaxRes:#m/z:   0.0000 #charge-128
###MS: 998/
###MSMS: 999/
BEGIN IONS
TITLE= Cmpd 339, +MSn(401.5328), 16.5 min
PEPMASS=401.53285	13503

128.86271	1319	1+
154.68167	1614	
156.30677	1029	2+
169.86494	1544	1+
172.88576	1909	1+
180.00349	941	1+
183.53422	778	1+
188.09974	1097	
194.78192	1872	
196.70117	1327	
198.81163	1214	
201.82168	4724	1+
209.20991	2567	2+
209.71826	2753	1+
211.76936	2764	
212.90729	2183	1+
214.86644	4638	1+
223.68056	3288	1+
226.85925	2867	
228.21118	3753	2+
230.72122	2637	
232.92535	1224	
238.44431	1964	
239.78842	1691	
241.06256	3290	2+
244.91488	2315	1+
250.52107	1428	2+
254.29761	1901	2+
256.03909	1561	
256.86926	2747	1+
258.74679	4638	
261.29804	1475	2+
262.75408	1986	1+
265.87282	1321	1+
268.83499	2041	
270.34577	2060	2+
274.89721	1293	1+
276.86343	1753	1+
284.70587	1162	
285.91145	3091	1+
288.04433	3293	
289.62345	1044	
291.57462	1823	
298.45859	2593	
299.79447	3066	2+
303.02854	2620	1+
305.41822	1389	
308.24293	3221	1+
310.95700	3244	1+
312.97207	5530	1+
317.71943	1278	
319.05604	4044	1+
321.92040	3870	1+
325.07449	3433	
326.98806	1914	2+
329.86199	868	1+
332.10826	1226	2+
337.20176	1984	
337.87310	3679	1+
340.00463	10499	1+
343.19456	4706	1+
346.28086	1268	
347.08731	3681	1+
351.39558	2284	1+
354.14590	1709	1+
356.06708	4614	1+
359.09143	4239	1+
362.24488	1284	
362.97032	2085	1+
365.02984	6074	1+
365.97545	3511	2+
367.03783	2257	
367.98711	1287	
369.99967	1347	
370.77708	3772	
372.03115	4312	1+
376.04401	2329	
378.26620	3766	1+
380.49312	9678	2+
381.94121	20761	
383.05169	76112	1+
386.16658	4660	2+
389.89442	1325	
391.40585	1202	
401.51318	1576	1+
421.70657	5696	
425.21667	1145	1+
427.88332	1526	1+
449.52792	1276	
451.71911	1262	
457.63891	2417	
465.15224	3427	
492.09447	1493	
495.03594	1141	
500.75349	12945	
501.99075	2468	1+
514.63750	1122	
526.70134	1157	
535.23417	1557	
535.80487	4875	1+
538.27836	1842	
544.62981	11223	
545.95509	3087	
549.27379	2254	
639.96305	1465	
703.23699	1259	
END IONS

###FS:    #m/z: 1094.7221 #charge-128
###MaxRes:#m/z:   0.0000 #charge-128
###MS: 998/
###MSMS: 1000/
BEGIN IONS
TITLE= Cmpd 340, +MSn(1094.7220), 16.5 min
PEPMASS=1094.72210	59242

323.41165	1552	1+
329.92174	1022	
365.94982	3965	
409.09246	934	
527.15283	4249	1+
647.38401	2149	1+
662.95075	2456	
666.73188	781	1+
690.24989	4117	
716.66771	9807	1+
719.03197	1532	
736.29025	3657	1+
770.95245	8343	
784.64150	1019	
794.03496	1321	
810.54092	1789	
824.78392	15604	
827.21170	2171	1+
850.08504	867	
852.40364	6633	1+
872.28005	987	
874.43446	1804	
876.83898	897	
878.27970	10175	1+
883.46479	2503	1+
891.99912	36463	
892.29318	43370	
895.57647	1099	
902.88833	943	
926.80930	2784	1+
933.02163	7644	1+
935.63511	1544	
972.63960	7407	1+
975.47322	1874	
987.20245	6965	1+
993.73414	15429	1+
1008.03434	1132	
1014.28820	1252	
1030.62067	1714	
1031.74225	2530	
1040.90953	2806	
1041.67917	1845	
1047.24164	4660	
1054.44252	1671	
1074.61920	5612	
1075.34420	4670	
1076.02129	6595	
1110.84042	874	
1112.62751	1084	
1155.44207	16941	1+
1173.85342	1768	
1176.26316	8224	1+
1192.48138	1952	
1193.23224	1519	
1237.28892	8720	
1314.94246	2456	
1316.29075	1269	
1317.23964	24921	1+
1321.45917	1282	
1337.37887	3548	1+
1340.23780	1158	
1371.63835	1407	
1399.06349	9749	
1400.02527	7040	
1478.50261	1869	
1479.93678	7378	
1500.07093	4196	
1501.46654	4132	1+
1742.71228	1358	
1782.82624	1760	
END IONS

###FS:    #m/z: 1094.5654 #charge-128
###MaxRes:#m/z:   0.0000 #charge-128
###MS: 1001/
###MSMS: 1002/
BEGIN IONS
TITLE= Cmpd 341, +MSn(1094.5654), 16.6 min
PEPMASS=1094.56544	74023

324.89538	2773	
366.17913	1965	1+
595.20097	1479	
607.83901	3009	
661.74494	1127	1+
688.73745	1103	
690.08803	5425	1+
716.60936	8538	1+
736.28748	11120	1+
770.12455	1132	
770.85029	5215	
780.90212	1210	1+
786.48937	1369	
791.25289	1300	
818.91451	1409	
825.09455	8284	
826.60616	1675	1+
849.41137	1154	
852.25865	3257	
867.83533	1039	
872.64268	3518	
878.38071	18855	1+
882.59099	1383	1+
891.94420	49102	
892.31142	46209	
927.44206	3414	
932.44034	17598	1+
941.53410	1164	
949.26220	2781	1+
966.29690	1147	
972.49836	6623	1+
986.46212	14529	1+
993.54205	8268	
993.90845	8361	
1010.30650	1899	
1014.32741	2461	
1040.91278	4138	
1041.42499	8361	
1074.87700	8989	
1076.17059	2988	
1111.63507	1909	
1112.46846	3896	
1134.84650	1219	
1155.49045	9883	
1156.11990	14439	
1177.36170	3175	
1193.63995	2006	
1227.43827	1437	
1236.88610	6365	
1237.30767	6434	
1237.97011	5643	
1243.25020	1349	
1274.01386	1419	
1290.83839	3262	
1315.36056	1722	
1317.50266	8582	
1318.50127	13058	
1338.36925	2874	1+
1398.80385	29769	1+
1479.26539	2749	
1480.09204	3659	
1480.73937	4384	
1500.52850	7588	1+
1564.43374	1047	
1579.75963	2092	
1782.87315	1690	
END IONS

###FS:    #m/z: 1148.8926 #charge-128
###MaxRes:#m/z:   0.0000 #charge-128
###MS: 1001/
###MSMS: 1003/
BEGIN IONS
TITLE= Cmpd 342, +MSn(1148.8927), 16.6 min
PEPMASS=1148.89265	125456

324.97504	1564	
485.95868	1780	
528.27811	1844	
546.04532	2009	
662.40009	3649	1+
690.38892	4363	1+
713.63697	1862	
716.75643	3463	1+
736.52022	3725	
770.02873	3607	1+
790.11974	3631	1+
824.86708	9965	1+
849.90208	2321	1+
852.32457	2645	1+
858.04472	2287	
879.32279	3936	
882.65031	5185	1+
884.26532	1324	
891.97131	36391	
892.35412	50298	
898.03481	2562	
932.72675	14718	1+
973.39247	2050	
975.36686	2064	
986.50078	20012	1+
988.12795	3641	
993.58435	6719	
993.84494	6424	
1014.42271	4793	
1022.58688	1282	
1030.92620	2565	
1034.62956	1131	
1041.13803	6789	
1054.29351	1505	
1054.83671	2767	
1074.44920	6921	
1075.07532	5788	
1079.03254	1566	
1086.64488	1484	
1089.03307	1627	
1095.53628	5172	
1112.16976	1252	
1129.64041	1139	
1175.90738	1522	
1177.43666	2041	
1178.47149	1372	
1228.05208	2397	
1236.46698	3062	
1237.27665	4693	
1238.03605	5498	
1266.62855	1419	
1298.99953	1270	
1317.54963	3534	
1318.03624	11058	
1337.49364	8246	1+
1354.04558	1658	
1367.64891	1679	
1398.64166	14273	1+
1411.88966	1120	
1480.44066	11231	1+
1501.34413	1730	
1502.41245	1596	
1561.07193	1399	
1561.61593	7742	1+
1579.94237	1162	
1661.85333	4186	1+
1663.53958	4972	1+
END IONS

###FS:    #m/z: 411.2203 #charge-128
###MaxRes:#m/z:   0.0000 #charge-128
###MS: 1004/
###MSMS: 1005/
BEGIN IONS
TITLE= Cmpd 343, +MSn(411.2203), 16.6 min
PEPMASS=411.22026	57252

121.56161	568	2+
127.17222	1054	
130.09360	1137	
133.26660	692	
150.93880	1693	1+
156.84192	1087	
162.14559	1584	
163.86522	1399	
174.73544	1286	1+
179.93151	969	1+
191.05332	949	
194.73246	3830	1+
208.83479	9536	1+
210.75840	3086	1+
214.85181	1317	
216.34765	739	
217.89309	1394	
220.78163	936	1+
222.74890	2238	1+
224.94537	3452	
226.40511	984	
227.87003	1746	1+
233.64248	666	1+
235.98114	1614	
236.87999	5671	1+
238.89587	3984	
241.91115	971	1+
244.07841	1019	
246.94433	772	
248.89774	1312	
250.82543	1243	1+
253.03511	2816	1+
264.92693	2381	1+
266.97157	13567	1+
274.54735	1733	1+
276.47899	2631	2+
278.81570	1294	
280.85068	483	1+
286.83790	787	
290.81469	486	1+
293.60423	1889	1+
294.69035	2076	2+
297.25164	797	
302.07005	501	1+
304.05416	1539	1+
305.97458	1147	
307.31095	1954	
310.75541	1903	1+
313.45361	1877	
316.44829	2252	
319.02723	1119	
321.05208	1552	
322.08886	4436	1+
327.01002	1669	1+
329.25191	1814	2+
335.49962	3303	2+
337.35253	856	2+
340.47370	1329	2+
341.89192	636	1+
345.96028	2103	2+
348.06832	952	
348.98684	4621	1+
351.31013	3624	2+
352.80857	1313	1+
355.12402	2179	
358.48138	1294	
363.92332	1922	
365.04551	22375	1+
367.57969	356	1+
369.07748	1041	1+
370.91954	1114	
372.47242	1277	
373.94482	1196	2+
375.06296	1839	
376.03225	4753	1+
380.05325	1622	
381.32628	3975	1+
387.92405	5533	2+
389.07678	3182	
391.02877	4807	
392.07166	11572	
393.10606	11902	
394.08926	17062	1+
399.41999	2056	1+
400.50177	2756	2+
417.45456	784	
446.24055	1564	
457.76635	1409	
493.29213	722	
507.64174	784	
542.29832	1152	
548.13572	2027	
565.69487	822	
575.23547	867	
606.40000	827	
632.43627	944	
729.44175	1244	
END IONS

###FS:    #m/z: 1148.9040 #charge-128
###MaxRes:#m/z:   0.0000 #charge-128
###MS: 1004/
###MSMS: 1006/
BEGIN IONS
TITLE= Cmpd 344, +MSn(1148.9039), 16.6 min
PEPMASS=1148.90398	74720

324.99069	2178	1+
527.52057	2507	1+
585.90769	1449	
625.73290	2485	
646.32547	1276	
690.23990	1602	
717.03875	2604	
736.50095	2657	1+
770.95178	4120	
773.48183	1844	
824.55306	9890	1+
829.07509	1110	1+
850.43779	872	
852.28536	2696	
872.50534	957	
874.53029	2600	1+
879.02970	8920	
882.58465	1184	
889.44521	1772	
891.92436	26442	
892.36259	29929	
932.61866	5892	
936.29196	720	1+
949.66492	1642	
972.94097	3923	1+
986.72272	8368	1+
993.57527	7524	
993.82898	7049	
1014.35036	3918	
1040.86464	4257	
1041.73019	2952	
1054.34424	1741	
1071.44107	1392	
1074.88188	9653	
1093.23402	1086	
1094.87213	7457	1+
1119.36856	1587	
1132.84569	1592	
1135.24252	5008	
1156.31323	1241	
1156.90054	1329	
1176.52274	1185	
1177.43025	1217	
1236.47714	2497	
1237.06611	2751	
1237.61416	2125	
1239.38145	1722	
1317.98767	10736	
1337.70424	3025	1+
1355.64352	2468	
1378.43900	977	
1398.55310	6491	
1399.53979	6282	
1399.89566	6877	
1479.53833	5270	
1480.49411	3163	
1499.94148	1783	1+
1560.63952	1366	
1561.50931	2813	
1662.74632	1107	
1663.32586	1601	
1784.75138	934	
END IONS

###FS:    #m/z: 438.1874 #charge-128
###MaxRes:#m/z:   0.0000 #charge-128
###MS: 1007/
###MSMS: 1008/
BEGIN IONS
TITLE= Cmpd 345, +MSn(438.1874), 16.7 min
PEPMASS=438.18742	28972

124.83698	1759	
130.03240	844	
159.86985	1409	1+
165.83842	2494	
170.79009	959	
180.92933	1518	1+
192.87103	1107	
195.05902	872	
208.69958	2914	
212.91378	426	1+
217.03211	757	
223.06141	1286	2+
224.69443	1366	1+
227.89876	1091	1+
232.83674	3403	1+
236.92530	539	1+
238.81374	4570	1+
247.86181	1139	
250.93975	4963	1+
252.91767	3673	1+
258.82114	782	
261.73784	1264	
263.79208	2126	1+
267.09121	1789	
273.89179	914	
277.18729	453	1+
278.86481	2783	1+
280.94871	919	
282.89291	817	
292.92882	1461	1+
294.42672	3083	2+
299.78703	1024	1+
310.97903	1551	1+
313.23491	1772	
318.93123	2659	
320.21214	989	
320.89446	3848	1+
324.95731	579	1+
327.16973	897	
328.65881	2513	2+
334.12040	1438	1+
337.85782	1217	
342.49227	4021	2+
342.90504	5532	1+
347.10335	2764	1+
348.98414	4071	1+
353.09661	1731	1+
354.21732	1873	2+
358.07627	2406	1+
361.11742	1596	2+
363.04337	2262	
366.04688	3134	1+
368.67101	351	2+
371.04660	1628	1+
375.32351	7807	1+
380.13574	807	
383.18813	2681	1+
384.70247	1374	2+
386.60085	2218	1+
391.50479	1696	2+
395.07875	1239	
398.56816	2714	
400.07178	1827	
401.18452	7599	
402.65693	6379	2+
406.43328	1047	
408.10725	784	
409.49577	1469	
412.92410	1034	
413.25088	782	
414.10851	1119	1+
415.38029	641	2+
417.09009	2392	
418.40714	10979	
419.13684	29586	1+
427.63529	3753	2+
438.84471	783	2+
445.11553	1226	1+
449.47773	799	
452.05509	758	1+
457.09837	1604	
516.83235	1377	
533.84563	1682	
537.18107	794	
550.74082	909	
559.65811	807	
576.42200	844	
584.82406	2337	
588.43202	877	
597.89069	819	
610.14758	578	1+
616.26950	1317	
658.25098	929	
660.11429	861	1+
687.43992	827	
749.23846	1024	
752.64424	794	
1167.23239	1044	
END IONS

###FS:    #m/z: 1101.0301 #charge-128
###MaxRes:#m/z:   0.0000 #charge-128
###MS: 1007/
###MSMS: 1009/
BEGIN IONS
TITLE= Cmpd 346, +MSn(1101.0302), 16.7 min
PEPMASS=1101.03012	34249

329.10043	272	
509.23548	1929	
571.06113	1837	
659.62009	1299	
737.03072	507	
758.24444	269	
817.50238	434	
838.31281	339	
891.73924	1792	
892.28722	1432	
893.83937	532	
902.87331	374	
915.03967	507	
932.92367	1379	
955.27784	1362	
986.91971	1412	
992.05833	367	
1008.04285	1877	
1041.10812	1107	
1062.88185	527	
1076.84762	2974	
1083.24298	929	
1084.48434	259	
1155.65426	797	
1236.43169	919	
1238.10511	1094	
1247.44099	1779	
1317.43869	489	
1329.84726	2219	
1345.79818	544	
1399.03323	544	
1571.88302	424	
1784.05617	432	
END IONS

###FS:    #m/z: 468.1535 #charge-128
###MaxRes:#m/z:   0.0000 #charge-128
###MS: 1010/
###MSMS: 1011/
BEGIN IONS
TITLE= Cmpd 347, +MSn(468.1534), 16.7 min
PEPMASS=468.15346	23846

163.86379	1246	1+
171.87457	779	
172.84580	10330	1+
187.01390	510	1+
200.89860	6580	1+
206.69780	1586	
208.80084	2732	1+
218.51828	1777	2+
220.63496	1512	1+
224.67223	1184	
226.84334	814	1+
229.03433	1242	
232.96324	1426	1+
237.84572	1069	
238.74207	2233	1+
241.20065	947	
243.03232	1049	
250.84721	2214	1+
252.95867	6095	1+
263.23660	1167	
264.76154	677	
266.90900	3586	1+
268.86148	1955	1+
271.88522	1270	1+
277.09002	472	1+
278.98605	672	
281.00322	4920	
282.87790	1072	
285.03636	2982	1+
294.91127	2407	1+
297.14658	2448	
300.90536	988	
304.02522	971	1+
305.49820	1384	
310.16470	3940	1+
314.59404	912	
315.99549	1431	
320.97827	692	1+
322.94912	1435	
323.99274	2350	1+
326.92176	941	
327.63886	3334	
329.05532	3473	
330.18767	1906	1+
334.92927	4307	1+
337.93772	1119	
340.83207	943	
348.98865	752	
357.08594	996	2+
363.03488	680	
364.99981	2076	
368.75401	1994	1+
370.58167	1721	1+
372.56667	2302	2+
378.03867	3761	1+
381.64599	1289	
387.00090	1622	
389.03697	2089	1+
390.96000	1396	2+
392.29148	864	2+
394.23073	1164	
402.38558	2512	1+
404.85717	757	
408.03941	855	
414.03442	1060	
414.84814	2183	
416.11205	745	1+
418.24656	2063	1+
421.64359	1254	
423.07143	4947	1+
424.89444	3479	1+
428.90948	1224	
431.13505	1671	
432.04930	3900	1+
438.14645	1396	1+
444.68518	1515	1+
447.14518	5791	2+
449.14381	6874	
450.28731	6679	
451.06871	9845	1+
453.12917	911	2+
456.39176	2081	1+
458.11165	2635	
467.45416	739	
479.14707	1137	
516.03402	1120	
544.28097	702	1+
575.43443	700	
591.43410	784	
608.61677	2142	1+
620.44055	981	
622.51052	1594	1+
626.33343	1906	
639.74786	1642	
646.59100	1491	1+
670.27642	2028	1+
689.50004	1547	1+
709.23605	1187	
719.31110	816	
736.40061	42717	1+
746.48781	792	
END IONS

###FS:    #m/z: 554.7243 #charge-128
###MaxRes:#m/z:   0.0000 #charge-128
###MS: 1010/
###MSMS: 1012/
BEGIN IONS
TITLE= Cmpd 348, +MSn(554.7243), 16.7 min
PEPMASS=554.72429	42294

157.03636	937	
159.03526	2149	
182.83501	932	
188.86196	682	
194.66319	944	
210.88810	824	
230.83577	1544	
235.80991	1874	1+
248.83990	702	
250.85925	1761	1+
259.84198	1740	1+
262.64353	1965	
267.88837	419	1+
276.92909	1694	1+
279.01140	1144	1+
280.95992	1979	
284.92701	2451	1+
294.75333	887	
300.18846	1727	1+
302.90457	1121	
308.92643	3183	1+
313.05964	1196	1+
316.91339	1248	1+
324.02623	1919	1+
329.18299	2295	
338.98586	1696	
345.26366	132	2+
346.96645	898	
350.10105	1097	
352.93924	2118	1+
354.86337	2065	1+
358.63899	1459	
361.71488	417	2+
365.02274	356	1+
366.13761	681	2+
367.44084	797	
381.97210	1820	1+
390.77534	962	
391.00581	915	
394.13661	1743	1+
399.05383	2568	1+
400.83317	1078	
404.16048	1781	1+
410.00091	2772	1+
412.98417	795	
423.48466	1634	
438.15736	1871	1+
442.05162	1410	
444.31574	1076	1+
446.96708	2070	1+
449.62573	836	
455.61989	1695	2+
460.91425	1050	
463.17785	1677	2+
472.08967	2946	2+
473.73519	2429	2+
475.27089	2277	1+
478.07894	676	2+
480.50952	817	
488.04818	3278	1+
491.05995	1666	1+
495.05970	1255	
508.16857	3132	1+
510.34401	4902	1+
514.29396	1615	1+
517.16466	5320	1+
523.09754	761	1+
526.03890	676	
527.31569	1798	1+
531.84674	2212	
533.37900	4589	1+
534.90137	689	
536.05344	4449	
537.20887	8568	1+
539.46682	1645	
545.95120	1669	1+
560.93894	967	
608.23788	1909	
610.24349	4404	
643.70507	752	
677.30417	1037	1+
697.43736	1697	
700.23857	687	
709.46859	912	
711.26338	1489	
720.80138	2233	
722.93358	1597	
766.48263	712	
777.08590	871	
808.43950	1994	
815.48502	1686	
830.45074	1487	
895.30656	1248	1+
897.44004	822	
963.27014	1411	1+
980.39419	669	
END IONS

###FS:    #m/z: 468.7059 #charge-128
###MaxRes:#m/z:   0.0000 #charge-128
###MS: 1013/
###MSMS: 1014/
BEGIN IONS
TITLE= Cmpd 349, +MSn(468.7059), 16.7 min
PEPMASS=468.70586	73319

146.83311	1413	
168.87674	2327	
172.83359	9554	1+
192.84651	1235	
194.87430	2379	
201.72552	2240	1+
206.83899	1892	
209.81794	3401	1+
215.53559	1919	2+
222.83445	910	1+
225.84722	2023	1+
234.44105	2108	
237.75073	1193	
251.09511	1288	
252.87251	3968	1+
266.94576	3294	1+
268.83910	1987	
271.99254	1498	
276.80599	3060	
278.93325	911	1+
281.05842	1226	
283.02910	1689	
287.50786	1272	
292.89850	1841	
296.95357	4254	1+
301.83274	2426	1+
308.96875	3741	1+
311.86136	2819	
315.97093	936	1+
318.06730	1916	1+
320.13189	2090	1+
324.98073	2909	1+
329.05922	9916	
335.17458	1850	1+
336.98879	1245	1+
339.16330	3929	1+
346.03997	4035	
350.17524	2041	2+
354.88040	1668	
360.49489	2386	1+
368.66655	3101	1+
376.07741	1560	1+
378.49771	2561	2+
381.32232	1461	
383.93991	1099	
389.23944	1326	
392.32608	544	2+
395.00614	1265	1+
398.05567	2583	
401.63550	2295	
406.10635	2715	1+
409.12629	1904	1+
413.08806	3825	
418.62876	3653	1+
422.23662	1977	
423.07172	6617	
424.42125	1436	
425.25207	3194	
426.53363	3019	
428.14887	1233	2+
430.37979	2337	1+
432.95937	3339	1+
435.23402	1035	
438.99106	2441	1+
441.37141	1812	2+
445.52366	2790	2+
447.68286	1950	
448.89364	5070	
449.29555	4098	
450.12583	16453	1+
457.96763	2017	1+
458.88251	1942	2+
480.16073	1449	
489.09243	1602	
493.66776	1609	
575.44632	2104	
578.83824	1810	
589.79857	1807	
590.20508	1981	1+
595.04052	2497	
598.24534	2837	
609.30492	1660	1+
611.47374	1260	
616.89042	1295	
620.30207	3803	
621.21939	6055	1+
623.04814	1912	1+
626.94943	1649	
631.43743	1580	
648.26887	4028	1+
687.43533	2455	
695.50802	642	1+
718.50591	3736	1+
723.59850	1230	
736.35436	37137	1+
762.34496	1180	
END IONS

###FS:    #m/z: 550.7878 #charge-128
###MaxRes:#m/z:   0.0000 #charge-128
###MS: 1013/
###MSMS: 1015/
BEGIN IONS
TITLE= Cmpd 350, +MSn(550.7878), 16.8 min
PEPMASS=550.78777	94317

168.85571	991	1+
186.84850	1042	
199.45394	1093	
203.85866	7935	1+
223.04936	1737	1+
233.93791	858	1+
241.83906	3389	1+
246.89831	1111	
259.96563	2306	1+
263.03179	843	
275.04079	962	
276.84547	1059	1+
279.14822	1705	
283.90241	1874	1+
287.09850	1095	
289.85560	952	1+
292.06734	717	
299.80097	1359	
316.04717	889	1+
318.29784	1311	
319.04944	3458	1+
329.01563	2617	1+
332.93243	863	1+
341.86062	1392	1+
345.05280	1033	1+
347.00332	3083	1+
351.11796	1120	1+
358.00752	1636	1+
363.68702	2372	
365.03529	2403	
370.05249	735	1+
375.02021	2774	1+
377.19470	1386	1+
378.90218	771	
382.09580	679	
383.42991	689	
384.85645	1044	
386.02032	2101	1+
386.90659	1738	2+
390.91079	2904	
393.06075	6826	1+
400.06144	1797	1+
403.08974	3886	1+
405.14984	870	
405.86916	1005	
406.98911	1336	1+
409.30802	3896	1+
413.43432	899	
416.06496	2445	1+
418.12946	5144	1+
419.13356	4439	2+
421.07789	5944	1+
430.62319	1589	2+
433.72419	3055	1+
437.22517	1394	1+
442.50210	1509	
447.03158	1054	
449.87368	1194	
451.86320	963	
453.13259	1782	1+
457.64575	2101	
460.31216	741	2+
468.71160	1987	
473.10057	630	
474.23961	2497	
476.04953	1828	1+
490.39795	1927	1+
502.02508	2122	1+
504.21732	895	
505.17720	2550	1+
511.64435	1998	2+
514.07783	2174	1+
516.22781	2579	
523.14473	881	1+
526.78249	2791	1+
528.68853	5025	1+
531.27742	2711	
531.63834	2063	
533.12361	9766	1+
537.65017	3164	1+
540.16422	4381	
553.61086	1005	1+
568.26715	4639	
606.23845	1822	
615.31086	684	
636.37335	1781	1+
648.04120	997	
651.44401	882	
663.52099	856	
665.14826	2400	1+
674.92473	691	
680.40124	7732	1+
683.24205	6663	1+
684.51803	1616	
722.64303	933	
734.90406	1822	
754.37926	827	1+
782.49172	2906	
817.83918	1302	
839.43658	1003	
855.43425	848	
875.43782	834	
879.36014	6376	1+
896.43147	889	
897.39379	24667	1+
954.49446	3218	1+
967.45392	949	
972.13741	323	1+
END IONS

###FS:    #m/z: 523.3225 #charge-128
###MaxRes:#m/z:   0.0000 #charge-128
###MS: 1016/
###MSMS: 1017/
BEGIN IONS
TITLE= Cmpd 351, +MSn(523.3226), 16.8 min
PEPMASS=523.32254	29525

146.80860	917	
180.91651	2413	1+
200.81906	2307	
202.71627	804	
208.83892	809	
226.87577	708	1+
234.86690	1764	
237.88511	4981	1+
240.87173	1624	1+
243.71423	1184	1+
250.88289	1387	
254.61119	1049	
256.98907	1297	
260.92956	5520	1+
264.83612	819	
265.69563	1116	1+
268.05684	822	
269.87137	3002	1+
277.27603	1644	
285.04549	1049	
287.04382	1316	1+
291.67419	1066	1+
295.10624	1031	1+
308.00992	1244	
308.84052	2806	1+
311.06513	1339	
322.06962	2186	1+
325.03565	897	
330.17635	1504	1+
334.17454	1036	1+
336.00532	1344	
338.02829	1981	1+
342.07816	1224	2+
348.92082	1967	
353.02614	2048	1+
357.95207	3969	1+
358.85669	2604	2+
361.86580	2118	1+
363.89684	1244	
365.08838	3496	1+
371.03410	859	
375.25983	1354	1+
377.08159	2443	1+
380.06754	9398	2+
385.06437	3009	
387.91677	1111	1+
389.07489	656	2+
391.00038	2807	
392.61961	1344	
398.00249	339	1+
402.88867	1268	1+
405.30793	8160	1+
414.35223	21807	
415.62496	797	
416.94298	1209	2+
417.44354	1604	1+
420.10926	917	
423.17320	11251	2+
426.02249	972	
426.82283	9233	1+
435.18388	3238	1+
436.83386	2223	1+
437.71765	3271	2+
444.26528	1474	
447.42592	681	2+
450.08340	3196	1+
471.23077	2356	1+
474.44611	1617	
477.83199	1502	
480.20262	1824	1+
485.68139	1316	2+
487.13958	3609	1+
489.08689	1982	
494.03926	1002	
496.06266	3464	
502.23929	2247	
503.05022	5846	1+
505.20371	19202	1+
512.25049	4556	1+
515.03798	787	
558.01765	1034	
582.74440	974	
586.21461	1799	
590.31114	4852	1+
593.39107	1562	
597.45302	1262	
608.61663	2752	
610.23400	862	
615.36969	714	1+
647.10617	1007	
663.65435	1189	
680.83912	2547	
690.89641	1714	
726.63429	1229	
732.49393	1227	
740.03686	1477	
758.48108	8565	1+
786.44861	1547	
821.17544	1126	1+
845.74401	1597	
846.34247	5731	1+
932.48496	534	1+
END IONS

###FS:    #m/z: 550.7408 #charge-128
###MaxRes:#m/z:   0.0000 #charge-128
###MS: 1016/
###MSMS: 1018/
BEGIN IONS
TITLE= Cmpd 352, +MSn(550.7408), 16.8 min
PEPMASS=550.74081	41754

165.90239	423	1+
186.84457	859	
195.89393	1950	1+
203.91089	7414	1+
208.78100	591	1+
222.70914	1454	
227.84766	857	
238.80755	627	1+
241.91077	3737	1+
244.73527	1607	
250.88040	2122	1+
256.88230	889	
259.86784	1180	
261.71193	559	1+
274.91051	2125	1+
278.91080	1289	1+
281.09546	949	
282.82747	1210	1+
285.70444	989	
292.87572	543	1+
294.84855	1272	
303.66587	2073	
312.45366	1282	
320.00145	1563	
323.21226	2397	
339.17387	1697	
351.23339	1081	
357.17087	2273	
358.09595	3516	1+
360.09539	884	
363.11089	846	1+
364.94811	2938	1+
371.02573	2293	1+
375.10374	2918	1+
379.09352	1184	
380.09933	2464	
381.80635	1694	1+
387.11205	2801	1+
389.04751	1943	
391.14226	1376	1+
393.12464	3790	
394.89921	1187	
400.18921	3561	1+
402.83178	914	
404.48647	5049	2+
407.14830	2572	
411.43762	2532	
415.23705	1222	1+
418.04960	5570	1+
421.08137	7187	1+
430.05484	1490	1+
432.64768	2707	
433.99824	1157	2+
437.71463	2804	1+
441.43653	1971	
449.19845	2049	
450.93289	1640	
454.24592	2615	1+
463.41367	1367	
466.38753	851	
468.77082	1362	1+
474.09314	1036	
475.54665	929	
476.92104	1488	2+
478.15615	1280	1+
479.07877	1385	2+
483.12112	1382	
489.03402	1595	1+
491.69560	1986	1+
495.99299	1336	1+
501.07448	339	1+
504.16220	1709	1+
506.24507	4059	1+
513.91265	1510	1+
516.18267	1424	
519.24107	3855	
523.28974	2549	
529.84246	4687	
531.27993	1932	
532.40758	12543	1+
535.20039	1623	
537.70018	1659	
540.74602	1272	
568.15763	3577	1+
570.09857	1154	
572.11560	1019	
575.04399	1604	
597.26031	1233	1+
617.69573	716	1+
621.64624	1909	
662.18078	1601	1+
665.31079	1287	
680.35396	8806	1+
683.26253	13439	1+
692.31635	879	
713.03926	2347	
730.43101	1127	
762.30320	4305	1+
772.30120	618	1+
782.28481	3567	1+
879.33887	4183	1+
897.42478	22033	1+
937.79807	870	1+
952.83481	903	1+
965.45247	953	1+
END IONS

###FS:    #m/z: 468.7625 #charge-128
###MaxRes:#m/z:   0.0000 #charge-128
###MS: 1019/
###MSMS: 1020/
BEGIN IONS
TITLE= Cmpd 353, +MSn(468.7625), 16.8 min
PEPMASS=468.76250	54870

136.03450	1427	
138.03307	1304	
148.83264	1032	
152.92977	632	
166.82082	1004	
172.88062	5819	1+
176.89799	822	
196.83308	807	
199.67991	729	
200.85671	2327	
211.92972	1106	1+
218.84090	854	
222.78552	2524	
224.81301	2462	
226.89105	2663	1+
236.73408	1194	
238.80061	1724	1+
241.81123	709	
244.90268	411	1+
250.88895	4326	1+
252.89121	3061	1+
258.90449	797	
260.63460	682	
266.85240	3886	1+
268.22006	1768	1+
272.86971	794	
278.95762	2246	1+
280.95338	3933	1+
292.99494	782	
295.00813	3064	1+
296.95071	847	
299.89414	774	
302.85183	946	1+
305.04577	1034	
309.05066	2803	1+
312.87845	1574	1+
315.93244	1041	1+
321.02417	602	
322.87823	2099	
324.87334	2329	
327.00780	793	1+
329.04734	1972	
333.99023	2467	1+
340.27135	2137	
348.94251	1869	1+
356.44432	961	2+
360.03872	2774	
362.48172	1786	2+
364.93218	1077	1+
368.97790	1972	
370.51803	739	2+
371.03023	1009	1+
373.16566	2411	1+
374.26152	1838	2+
377.19632	3691	2+
380.73201	1609	
387.01996	796	1+
389.43530	1604	
393.94882	1634	
396.04368	772	
402.04065	1592	
404.08315	5386	1+
410.83495	672	
412.17925	986	1+
414.19301	1241	1+
418.09542	761	1+
420.90110	1088	1+
423.29802	3228	1+
426.02611	1697	
428.13530	2346	1+
431.10085	7056	2+
433.14356	624	
434.07837	2778	1+
444.21230	3406	2+
445.90831	657	
447.02723	6299	1+
449.12130	7783	1+
451.06933	11226	1+
454.93880	2064	
458.13364	1283	1+
471.93374	1939	2+
477.16292	624	
519.23629	3079	1+
581.63641	1409	
605.23857	1997	
607.30245	974	
620.34109	2906	1+
622.97125	1844	
630.43730	802	
654.63629	1942	
682.24169	2064	
686.42749	842	
691.28644	822	
695.46423	739	
723.31793	1092	
736.36992	25979	1+
END IONS

###FS:    #m/z: 523.3718 #charge-128
###MaxRes:#m/z:   0.0000 #charge-128
###MS: 1019/
###MSMS: 1021/
BEGIN IONS
TITLE= Cmpd 354, +MSn(523.3718), 16.8 min
PEPMASS=523.37175	36066

172.82082	932	
174.79130	2084	1+
199.64271	679	1+
202.83508	817	
215.79838	1058	1+
221.83480	641	1+
225.00563	1009	
234.88559	1062	
237.83415	3151	1+
248.83253	717	
254.23216	839	
260.05961	1252	
261.97864	1489	
269.88649	2934	1+
275.86949	1652	
290.91365	1179	1+
296.23198	873	2+
305.40414	506	1+
309.02628	1352	
312.93747	1715	1+
318.89983	851	1+
320.63404	1137	
324.71133	614	
327.01168	1292	
331.27317	818	1+
332.09050	2274	1+
334.31207	1103	2+
338.04577	3006	2+
342.61237	1156	2+
345.04489	1777	
346.84027	622	
348.28005	1112	
349.99010	899	1+
350.94393	749	2+
356.84252	724	
359.23570	1686	1+
361.92649	1881	1+
363.63939	937	
365.07065	7932	
369.64998	1649	
371.22203	893	1+
376.17005	2459	2+
378.09957	6398	1+
379.02521	6378	2+
380.45338	2723	1+
383.03388	1302	
389.16226	2291	1+
390.92254	3062	
393.25395	1897	
400.58258	1612	1+
402.46865	673	2+
405.57127	8414	
407.10109	4011	2+
410.24160	3411	1+
413.01930	802	
414.63085	18167	
416.85911	952	
420.06871	1406	1+
423.12360	10478	2+
424.75195	991	1+
425.91087	1014	2+
433.84318	2172	
447.07302	3538	1+
449.59384	1064	
451.55487	1241	2+
452.05297	2134	1+
454.67806	2481	1+
457.49652	841	2+
458.96802	1969	1+
461.20985	3389	1+
468.03392	1416	1+
477.47181	654	
478.76714	824	
481.11938	976	1+
484.05122	4375	1+
486.12620	2211	2+
488.04227	2661	1+
495.63209	2661	2+
499.94767	4151	1+
502.33513	1884	
503.15961	6146	1+
504.88934	13338	1+
506.14964	12375	1+
509.48424	2414	
509.84170	1507	
512.92278	2619	
532.29765	679	
533.90201	627	
543.66543	667	
550.28674	604	
590.36058	10559	1+
611.74628	2279	
616.46315	2397	
634.40650	712	
679.03845	2357	
690.01563	789	
690.65805	2642	
707.85893	1606	1+
719.86870	867	
721.45633	782	
739.39767	679	
758.04648	7811	1+
809.04393	1437	
846.30909	2288	1+
853.28157	443	1+
855.48546	1598	1+
890.49007	689	
932.53259	883	1+
END IONS

###FS:    #m/z: 509.2774 #charge-128
###MaxRes:#m/z:   0.0000 #charge-128
###MS: 1022/
###MSMS: 1023/
BEGIN IONS
TITLE= Cmpd 355, +MSn(509.2774), 16.9 min
PEPMASS=509.27741	14365

164.84658	3886	1+
172.89815	732	
181.86425	8611	1+
185.00461	1557	
194.83247	804	
198.89738	834	
204.78582	852	
212.46880	2526	2+
213.76548	3163	1+
217.86933	674	
219.76887	944	
224.08955	672	
227.78959	2149	
232.84504	1109	1+
236.86033	2414	
238.81486	1077	
243.03527	1554	
248.97293	421	1+
250.83807	1379	1+
253.06916	1416	2+
254.86265	1034	
265.92743	1646	1+
268.23035	699	
269.51160	1332	
271.00400	1109	
275.87540	996	1+
277.85488	1012	
280.05290	2048	1+
282.89559	722	
294.52742	1354	2+
295.98435	5893	1+
298.98493	2657	
301.02126	1984	
305.94056	908	1+
309.05018	1916	2+
311.88513	1399	
314.83311	1159	
318.05396	3896	1+
321.85746	757	
322.97157	2478	1+
326.92619	2071	1+
328.89381	2411	1+
335.14778	764	
338.04002	1689	1+
343.02760	3543	1+
347.96516	814	
348.97805	2158	1+
353.50074	932	
359.03843	939	
361.29547	1104	2+
362.91924	2881	1+
365.07422	16958	1+
368.82740	2199	
370.69399	1137	
375.05390	1788	1+
376.98217	1839	1+
379.23312	1602	
381.57232	1110	2+
389.00366	2081	1+
391.04453	4791	1+
401.83533	927	
403.27666	1944	
407.41663	1308	1+
412.23552	2476	2+
416.15302	772	
419.06667	1422	
423.01555	2278	1+
426.13089	3564	2+
428.24556	1692	
429.05130	3013	2+
433.05348	799	1+
434.96565	2074	
437.19806	2952	
438.88738	741	2+
449.44172	3118	1+
454.33002	1329	1+
456.22393	1966	1+
462.18430	4871	1+
463.27909	3921	2+
465.12307	2830	1+
468.45378	1744	
472.10214	1294	
473.32423	2636	1+
474.38444	1308	2+
478.13026	1658	1+
481.43532	837	
487.68820	867	
489.27886	2654	
490.14889	8808	1+
492.07220	12954	1+
494.82344	5231	2+
499.12149	5006	2+
517.38134	797	
559.25313	354	1+
576.23908	1879	
590.30448	749	
604.04375	1419	
710.43821	1169	
728.36675	1354	
744.51040	269	1+
845.46773	1014	
854.35453	736	1+
872.38455	884	
END IONS

###FS:    #m/z: 560.9220 #charge-128
###MaxRes:#m/z:   0.0000 #charge-128
###MS: 1022/
###MSMS: 1024/
BEGIN IONS
TITLE= Cmpd 356, +MSn(560.9221), 16.9 min
PEPMASS=560.92205	34128

181.83553	1009	
215.98892	757	
241.83805	1109	
257.03157	772	
258.90136	1544	1+
262.05412	461	1+
269.02911	621	1+
275.96238	1567	
287.03306	742	
296.94051	1162	
298.89601	1596	1+
303.15826	1202	
316.01569	701	1+
324.98865	1086	1+
327.15852	1941	1+
329.15524	3202	
330.88736	1516	1+
338.05277	601	1+
341.05249	901	1+
343.84873	2745	1+
355.04035	1184	
359.07982	1029	
361.95779	813	1+
363.85494	2251	1+
379.23965	864	
382.19133	1722	
386.24232	909	
386.95146	3319	1+
389.07901	1722	
391.05871	1324	
397.04991	952	
401.07879	4737	
411.52668	3408	2+
412.00394	4108	1+
414.56784	2993	1+
415.56421	5373	2+
416.11554	3716	1+
418.48825	977	
426.04383	1554	
427.17505	5377	1+
436.13217	1062	
441.82926	1494	2+
443.83289	1759	
448.17289	1657	
452.24383	561	1+
455.11476	1376	1+
460.44069	2627	
462.87140	717	
466.13695	896	2+
469.30232	906	2+
471.26015	746	1+
481.50047	1229	
486.88732	857	
493.63761	987	
496.03958	1686	1+
499.12079	1059	1+
501.03068	1424	
504.27097	4923	1+
508.35271	1408	1+
512.41030	633	1+
515.16884	2825	1+
519.85562	1424	
522.06800	1053	1+
524.00073	2381	1+
526.04041	2711	1+
528.03923	2087	
534.83855	1657	
536.91105	839	
539.42686	2606	1+
541.10172	7599	1+
543.51381	3417	
544.01327	3477	
549.51692	4796	1+
561.05681	1622	
573.37298	456	1+
589.73109	1754	
596.23681	1404	
603.37557	1466	1+
605.64242	1749	
610.04416	889	
649.23914	862	
662.50592	1052	
673.65187	1752	
720.83214	1332	
722.24066	1459	
724.07115	712	
732.31782	1719	
774.49009	977	
818.42660	1286	1+
915.24077	1637	
917.42274	473	1+
987.23575	937	
END IONS

###FS:    #m/z: 487.1294 #charge-128
###MaxRes:#m/z:   0.0000 #charge-128
###MS: 1025/
###MSMS: 1026/
BEGIN IONS
TITLE= Cmpd 357, +MSn(487.1294), 16.9 min
PEPMASS=487.12940	15565

158.86088	1024	1+
178.95011	1014	
182.92273	1007	
186.83770	1054	
195.83347	1249	
201.86118	1329	1+
207.85611	667	
208.85322	1514	1+
212.90852	1912	
213.25201	1402	
222.89600	810	
224.88962	3184	1+
228.67706	1586	1+
239.07849	742	
239.92431	1923	1+
241.90913	26324	1+
244.73336	2649	1+
246.95579	1763	
249.87976	764	
254.08085	905	2+
255.95981	1279	1+
260.99374	1214	2+
269.76180	1249	1+
272.95325	892	1+
278.69060	1054	
282.64657	1889	
283.93884	908	1+
286.05678	1407	1+
289.04605	1438	
293.89385	469	1+
297.06157	2618	1+
300.94836	4205	1+
312.03460	1304	1+
314.01628	1645	
315.09853	2121	1+
317.01645	667	
320.83961	1487	
323.11494	910	
326.92786	6637	1+
331.18235	1116	
341.03600	1124	
342.02184	5197	
343.03333	21704	1+
344.93048	7131	
346.88812	830	2+
353.00379	4598	1+
355.06749	19091	1+
362.98009	769	
368.94510	1620	
370.11865	1721	
371.04826	2310	1+
372.96088	1419	
374.50816	1337	2+
380.11291	1888	2+
385.24203	1157	
386.47516	2453	1+
389.08924	1311	1+
389.91496	1201	2+
395.98588	1423	1+
399.89072	2319	
401.91070	776	2+
406.44989	751	
414.12980	3124	1+
417.16693	1782	
422.10752	1459	
424.03691	817	
425.03843	2293	1+
426.57606	1886	
427.97287	1204	
429.18005	2492	1+
430.81560	2831	2+
433.12142	1777	1+
439.63285	2906	2+
440.91770	552	1+
443.17592	1152	2+
450.08021	3810	1+
452.35910	5626	2+
454.64526	799	
456.90008	2903	1+
460.33042	984	
464.46801	3579	2+
465.84553	1170	1+
468.30863	4183	
469.11578	27943	1+
471.86263	1308	1+
478.65466	2329	
502.22913	514	1+
558.91462	2066	
586.23430	974	
595.84020	1355	
620.84027	1372	
626.04837	913	
629.88555	764	
634.66833	3127	1+
647.43214	1484	
685.43836	964	
738.08940	1151	
743.43603	931	
781.25649	1438	
807.63599	1419	
END IONS

###FS:    #m/z: 551.3013 #charge-128
###MaxRes:#m/z:   0.0000 #charge-128
###MS: 1025/
###MSMS: 1027/
BEGIN IONS
TITLE= Cmpd 358, +MSn(551.3013), 16.9 min
PEPMASS=551.30128	22849

194.70500	2209	1+
196.21267	1210	
196.87407	2639	1+
198.63337	729	
200.74442	836	1+
204.07920	1157	
222.96027	2049	
239.84108	886	1+
241.88444	31115	1+
248.95131	1274	
259.95115	6749	
262.01456	840	
263.87448	1519	1+
265.93986	1548	1+
269.03460	1518	
276.84249	2572	
289.00412	1365	1+
292.94031	4366	1+
298.83603	1733	
308.94190	1144	1+
311.70430	719	
312.86629	2161	
315.84054	1173	
321.95599	2418	1+
327.05891	999	
330.89979	847	
335.06034	1129	1+
339.07075	757	
342.09404	1279	1+
346.88528	1791	1+
353.40216	851	
360.02954	889	
363.34374	624	2+
364.93046	1256	1+
366.85487	1698	1+
370.04142	913	1+
372.99869	1379	1+
377.04272	797	
380.84870	1738	1+
387.04146	697	1+
388.92627	1710	1+
391.05919	6636	1+
392.80837	1047	
398.90431	1488	
402.11258	1805	1+
403.29576	984	2+
407.07335	1569	
407.88227	2057	1+
410.03140	1370	2+
419.02613	2488	1+
421.05247	25330	1+
430.09714	889	
436.02087	1596	1+
439.03913	1550	1+
443.63935	1947	
450.21586	659	2+
451.78188	1540	
457.20259	3952	
458.85127	689	1+
459.95963	1073	2+
461.17539	3443	2+
471.45739	2586	1+
474.42495	1062	
482.16629	2196	1+
486.05047	757	
487.92090	3344	
489.22539	1336	1+
492.14248	2442	1+
496.64734	640	2+
498.92898	4744	1+
506.52694	1377	
511.02698	3026	
515.04221	3640	1+
516.40483	1381	
517.25511	3356	1+
521.30405	1115	
525.15014	831	
531.08550	3297	
532.30245	12717	1+
534.18402	14236	1+
538.94065	1012	
540.33831	1556	
554.14572	784	
568.18778	753	
680.30891	1285	1+
683.31267	5045	1+
690.71936	817	
729.84225	1738	
769.44004	922	
806.63424	727	
820.44206	831	
831.63806	1545	
840.62588	767	1+
844.26874	905	1+
862.84107	932	
880.24950	1031	
894.10933	1061	
897.34643	6684	1+
900.33914	1394	
923.64484	919	
932.34076	1332	1+
END IONS

###FS:    #m/z: 433.1954 #charge-128
###MaxRes:#m/z:   0.0000 #charge-128
###MS: 1028/
###MSMS: 1029/
BEGIN IONS
TITLE= Cmpd 359, +MSn(433.1954), 17.0 min
PEPMASS=433.19543	32901

136.83537	789	
156.85262	1477	1+
159.93989	1052	
168.82046	1492	
170.76351	1719	1+
173.84825	1475	1+
180.75795	864	
185.97999	1214	
187.76019	559	1+
190.41356	1024	2+
194.87498	1067	
202.87280	429	1+
208.14767	726	2+
212.76167	1010	1+
214.86453	1575	
219.96160	665	
228.42579	680	
230.98597	3726	1+
237.65339	674	
239.23512	1470	
243.93494	782	
245.83369	2032	1+
247.08060	1494	1+
248.06797	1159	2+
254.96865	1127	1+
257.89296	879	
258.90320	2603	1+
261.89397	2569	1+
265.75417	2355	
269.83826	1350	
270.94908	4558	1+
273.91092	2462	1+
275.84022	767	
278.94663	2169	1+
281.86621	737	
283.83422	11898	1+
286.13972	2592	1+
288.95255	3777	1+
300.03948	899	
301.15264	4680	2+
310.86247	640	1+
314.94967	6644	1+
318.02007	956	1+
327.04534	1384	1+
328.90172	4230	1+
331.24711	980	
334.04119	1505	1+
341.95756	4128	
342.89581	7185	1+
344.13281	5000	1+
346.70933	1763	
349.69453	939	
350.61989	2503	
352.34210	1132	
353.22431	2963	
357.09786	1580	2+
359.10322	5283	2+
361.06993	2464	1+
364.49950	1277	
367.78877	874	
369.26567	1060	
370.11515	5329	1+
375.01566	2249	1+
377.92770	1581	1+
380.04108	1838	
386.95934	2757	1+
389.27955	2795	2+
394.04206	962	
395.13371	7566	1+
397.09022	11890	1+
400.67255	3981	1+
409.03100	3676	2+
412.13150	1570	
413.09278	6641	
414.15442	13336	
415.05549	27528	1+
422.50279	9245	2+
431.84556	1270	
447.63838	1327	
473.13380	762	
492.45209	1017	
507.84017	2484	
514.65350	735	
528.25918	1365	
540.22814	1082	1+
549.30972	734	
570.31593	1868	1+
588.24373	1037	
589.63987	1245	
592.23747	1724	
610.23738	892	
661.63991	762	
668.12372	1017	
695.53670	987	
733.44373	1874	
862.61411	842	
END IONS

###FS:    #m/z: 539.3466 #charge-128
###MaxRes:#m/z:   0.0000 #charge-128
###MS: 1028/
###MSMS: 1030/
BEGIN IONS
TITLE= Cmpd 360, +MSn(539.3466), 17.0 min
PEPMASS=539.34659	17224

163.03261	674	
184.63165	727	
218.84167	954	
222.84031	959	
224.73461	2100	1+
227.74190	1159	1+
230.72671	1911	1+
243.83426	804	
249.72438	922	
250.83924	2614	1+
252.97921	3149	
254.63962	617	
262.77970	779	
266.83521	3004	
277.84039	774	
279.83851	279	1+
281.84527	792	
282.85953	1394	1+
292.06063	808	2+
295.89409	1179	
297.09639	2339	1+
301.71311	1057	
304.96705	1029	
308.94443	5740	1+
320.27731	739	
323.08328	704	1+
325.05655	4261	1+
332.24838	1012	
337.05925	4384	
339.07561	1021	1+
346.88352	757	
348.04804	1161	1+
351.90855	996	1+
360.04536	398	1+
365.04341	2436	1+
366.88053	2396	1+
372.88005	3024	1+
378.05472	1479	
378.90579	2451	1+
387.85056	831	1+
391.34728	849	2+
393.42771	1902	
393.81811	1044	
395.06490	1918	1+
406.00840	1953	1+
410.99050	1488	1+
414.23904	664	
419.12279	854	
420.88538	471	1+
422.80166	1296	1+
426.03830	592	
432.23451	1089	
435.65148	3113	1+
438.78408	879	
439.00109	829	
439.63272	1287	
440.92338	2743	1+
449.04050	4629	1+
456.83105	1166	1+
459.41561	922	
461.04314	1247	
464.42094	2982	
466.08892	3546	2+
467.95604	1704	
476.13296	1056	1+
479.14414	1769	1+
487.44363	1224	
489.35098	2348	1+
492.50270	1597	
492.77396	1931	1+
495.07610	4160	2+
500.68653	1622	
502.16289	1741	1+
504.11424	3935	1+
506.91149	1629	1+
514.43987	994	
516.88789	2071	1+
519.03114	3262	
520.22583	3494	
521.07989	7316	1+
523.07611	4972	
524.69723	704	
526.06050	1587	
529.21720	3647	
556.71198	1402	
612.54169	1164	
623.23922	1124	
695.67746	914	
706.53452	1204	
733.31788	1032	
768.47198	867	
804.45620	1112	1+
END IONS

###FS:    #m/z: 523.7718 #charge-128
###MaxRes:#m/z:   0.0000 #charge-128
###MS: 1031/
###MSMS: 1032/
BEGIN IONS
TITLE= Cmpd 361, +MSn(523.7718), 17.0 min
PEPMASS=523.77176	20087

235.03723	453	1+
237.89849	4378	1+
244.83627	1540	
250.82587	6179	1+
261.74673	2388	
262.96775	1637	1+
267.10543	880	
274.84741	932	
277.68774	1755	1+
285.02356	726	1+
292.86702	404	1+
295.00050	1234	
300.31090	824	
302.18266	1107	
305.12910	1578	1+
308.98145	10146	
314.23492	1172	
316.84307	1047	
320.89678	3450	1+
322.96902	4646	1+
325.11465	1342	
329.05693	1402	
335.05542	2573	2+
337.58848	1864	
339.06614	5374	1+
343.48471	1089	
347.08665	1643	
349.04013	968	2+
350.66011	2092	
353.41610	2520	
355.13237	657	1+
358.05120	2303	1+
361.64839	3420	
363.06070	3840	
365.00953	2651	1+
367.03242	823	
367.94430	1509	1+
369.58736	6036	1+
375.47624	624	2+
377.09245	1774	1+
378.52835	6299	2+
379.04326	7198	1+
382.00025	851	
390.09138	4721	1+
395.90640	1064	
398.95622	1752	
400.24883	558	1+
405.05998	1383	
406.19590	2846	1+
414.43011	10330	
416.77131	802	1+
417.98848	1189	2+
418.48239	1768	1+
419.47087	1693	2+
423.17893	4816	2+
424.69966	1366	1+
433.03071	2636	1+
434.65746	877	
437.91135	1334	
443.82287	884	
445.17122	1539	1+
448.06598	901	1+
457.70119	903	
459.77322	2070	
462.09080	2721	1+
467.03442	1228	1+
470.71950	1185	
473.13197	681	2+
479.03142	1898	1+
483.02754	631	1+
487.02145	1151	
488.10596	3625	1+
489.94610	2057	1+
494.09771	1499	
498.10455	3198	
501.56266	1124	
502.14641	6569	1+
505.16097	15141	1+
514.49911	897	1+
550.43133	1052	
554.83846	1663	
557.90447	855	
567.23874	1517	
572.70112	1970	
590.46816	5772	1+
592.03482	1711	
606.34113	1834	
618.24773	2335	1+
621.93503	848	
637.86892	1069	
652.63283	1595	
657.12032	989	
661.43110	1806	1+
686.98769	1327	
702.85465	1721	
758.48842	5407	1+
760.26489	3618	1+
845.35058	1810	1+
884.51029	1367	
1014.26195	974	
END IONS

###FS:    #m/z: 645.1126 #charge-128
###MaxRes:#m/z:   0.0000 #charge-128
###MS: 1031/
###MSMS: 1033/
BEGIN IONS
TITLE= Cmpd 362, +MSn(645.1126), 17.0 min
PEPMASS=645.11262	33362

192.63604	942	
216.12670	579	
269.83772	732	
286.76715	661	1+
293.00575	987	
296.03237	869	
301.43676	2467	
308.92976	654	
310.92006	496	1+
352.89485	1049	
368.03956	689	
383.89535	617	
387.04356	2108	1+
398.44717	654	
401.89806	909	
414.06361	2011	1+
417.52579	1269	2+
426.79089	1467	
442.93252	544	
446.10565	1066	2+
453.86339	899	
459.17439	1273	1+
466.77341	1402	
473.25577	1024	
481.02880	1212	
484.03943	2406	1+
489.70609	2191	1+
493.14229	1472	
495.30233	734	
500.01254	847	
500.69488	2439	1+
505.50720	764	
507.04175	2407	
510.10265	2123	2+
513.20282	659	
524.73443	814	
526.15634	1321	1+
529.83494	1027	
534.24400	2222	
538.39431	489	1+
548.66209	1029	
549.06214	547	
551.98448	1129	
555.82275	711	1+
557.49406	976	1+
562.20082	1201	1+
565.82828	1727	
568.89279	1017	
571.24276	2267	
572.84588	682	
583.31631	2460	1+
594.64786	1722	
596.69142	1418	1+
599.37241	1634	1+
601.28364	2708	1+
606.39132	286	1+
608.17829	3456	1+
610.24078	3422	
613.03667	2479	
621.03646	843	1+
622.94100	1152	
624.27039	4666	1+
626.24879	4094	
627.13809	7918	1+
632.23544	2254	
634.74274	2174	
652.44249	1587	
659.24582	1004	
697.07015	1417	
717.35146	1014	
725.43172	1027	
830.84115	609	
861.43983	1342	
891.44170	1729	
940.24031	869	
END IONS

###FS:    #m/z: 423.0923 #charge-128
###MaxRes:#m/z:   0.0000 #charge-128
###MS: 1034/
###MSMS: 1035/
BEGIN IONS
TITLE= Cmpd 363, +MSn(423.0923), 17.1 min
PEPMASS=423.09228	47485

120.03366	959	
122.89487	1037	
127.03471	789	
129.86364	1007	
135.90515	1282	1+
160.72213	358	1+
165.63345	948	
166.85027	2329	
175.04296	1579	
180.84979	787	
182.86036	1881	
184.84862	2868	
187.39859	2323	1+
192.70117	932	
202.82238	1915	
204.54410	1797	
206.64068	982	
208.11440	802	
208.86384	2497	
211.53774	989	
216.86259	1560	
217.84691	2739	1+
219.84907	12408	1+
225.02133	1184	
227.87134	1354	1+
232.82555	3171	
234.18091	2326	2+
235.99313	3176	1+
238.76030	1621	1+
240.95028	2098	
243.03531	1348	1+
245.06390	1282	
247.83505	1377	1+
250.88022	10765	1+
253.85091	1204	
258.97950	1287	
260.62138	635	1+
263.88398	1164	1+
266.93971	1990	1+
271.85350	833	1+
273.89030	1650	1+
276.35721	5480	2+
276.90252	4611	1+
279.01308	4110	1+
282.30407	939	
286.89814	3159	1+
292.02258	2404	
294.89770	2423	1+
297.83356	1017	
303.32910	1247	2+
305.06729	1719	1+
307.88071	846	
308.79420	508	1+
316.04720	1882	
316.84426	3749	
318.49467	2712	1+
321.10016	910	1+
326.61884	1804	2+
328.20969	2990	1+
331.09762	1608	
331.41923	974	
333.05837	2095	1+
336.74964	476	1+
340.31593	2239	1+
342.83044	1288	
344.16641	4877	
345.98488	1383	1+
348.67386	2561	1+
351.15907	1092	
354.08639	507	1+
356.09496	2468	1+
358.26516	3529	1+
360.23602	1160	
361.10946	3763	1+
365.09911	1507	
367.03251	1764	1+
368.92738	2857	2+
373.43896	2252	
374.90867	804	
376.91545	3403	1+
380.12724	1623	2+
383.08240	1322	1+
385.10387	7253	1+
386.96509	7877	1+
390.04573	3147	1+
392.49781	1982	
395.62998	1527	
399.15776	277	2+
401.04946	13145	1+
403.12000	30802	1+
405.05748	24614	1+
410.69157	1293	
412.14773	2265	2+
434.02939	1269	
444.29617	984	
461.24393	781	
473.03929	1748	
501.23912	946	
545.89602	823	
553.10469	1519	1+
559.18139	1672	1+
627.29279	1355	1+
638.90941	977	
683.10063	1383	
END IONS

###FS:    #m/z: 435.1981 #charge-128
###MaxRes:#m/z:   0.0000 #charge-128
###MS: 1034/
###MSMS: 1036/
BEGIN IONS
TITLE= Cmpd 364, +MSn(435.1981), 17.1 min
PEPMASS=435.19813	41809

130.16369	1082	
132.83148	814	
154.84374	2554	
168.89032	602	
170.84396	2856	1+
174.73117	1519	
188.83724	1187	
194.79566	1033	1+
200.74832	941	1+
209.83980	2879	1+
211.45677	542	
213.77233	1152	
214.87727	1608	1+
216.79291	1749	1+
219.91070	2051	1+
221.89332	1289	
224.78626	971	1+
231.67735	2998	1+
234.96685	1802	
238.87665	673	1+
242.43829	927	
246.72013	2545	1+
249.69705	1437	
255.55465	1214	2+
258.82018	1259	
262.00232	3939	1+
264.85649	1134	
268.07575	401	1+
272.11781	3856	2+
274.01393	2366	1+
276.84438	3566	1+
280.92798	1084	
282.45865	2562	
283.95850	3738	1+
286.05681	2446	2+
287.88309	2063	1+
289.92995	6240	1+
293.44174	3544	2+
298.92004	1216	1+
300.82603	3324	1+
302.18239	3035	1+
304.97863	1314	
310.03668	3229	
313.03639	2382	
315.00191	1443	1+
316.94709	1034	1+
319.84371	2823	2+
322.96274	942	
326.03776	2334	1+
329.99909	4506	1+
333.10849	1944	2+
336.39243	1326	1+
340.23363	972	
341.26523	2954	
343.02336	1887	
343.94756	5251	1+
346.23870	1897	
351.55735	1618	1+
352.61878	1283	2+
353.99235	3661	1+
357.02840	1704	1+
359.19287	1811	1+
361.03547	1398	1+
362.10493	628	2+
364.91622	1689	1+
368.68442	1019	
370.82591	1606	2+
372.10917	994	
372.91819	2691	1+
376.20576	2086	1+
379.03144	722	
380.60864	1256	2+
383.23986	1194	
387.51458	2743	2+
389.33415	2393	2+
391.18192	4478	1+
395.04010	2676	1+
397.08364	9674	1+
398.77608	3937	
400.12134	2331	2+
401.49698	1779	
405.06602	1872	
409.11600	971	1+
413.03484	11149	
414.34511	3312	
415.07175	26313	1+
417.02992	31767	1+
420.69041	1707	
422.62123	2336	2+
438.51694	693	1+
442.34609	647	
446.21969	1189	1+
457.49284	2291	2+
463.24457	884	
465.84031	3572	
486.27940	979	
537.23578	1487	
552.58649	1859	
567.49954	1017	
581.88196	2011	1+
596.69731	1432	
656.30760	617	
666.43929	899	
671.83188	939	
673.44176	1377	
705.24004	887	
733.55652	1422	
737.21856	1699	1+
743.50353	2198	1+
745.23559	709	
844.63347	649	
END IONS

###FS:    #m/z: 479.2372 #charge-128
###MaxRes:#m/z:   0.0000 #charge-128
###MS: 1037/
###MSMS: 1038/
BEGIN IONS
TITLE= Cmpd 365, +MSn(479.2372), 17.1 min
PEPMASS=479.23722	19615

151.85538	1381	2+
179.83234	844	
186.84161	1864	
191.83309	837	
196.81965	1123	1+
202.69502	736	1+
207.03361	822	
208.96612	1064	
216.78330	1338	1+
223.89852	2283	1+
234.19301	2053	1+
237.76321	1903	1+
249.83706	1224	
250.79210	8206	1+
253.26224	1361	2+
256.03954	2474	
261.53588	778	2+
262.90064	1354	
266.83307	769	
277.92043	2665	1+
286.97081	364	2+
289.73891	839	
291.68781	2441	2+
294.88218	1596	1+
296.42668	852	
305.80028	1856	1+
309.08024	784	
310.44201	1156	2+
314.10711	2186	1+
316.89600	1448	1+
319.41116	844	
329.05518	3120	1+
332.92343	914	
335.01237	3922	
341.27721	479	2+
343.05942	959	
344.91560	2063	1+
347.99325	1611	1+
351.08207	2262	
355.98165	1059	1+
360.00647	7708	1+
363.02870	2993	1+
365.06264	2711	1+
368.29529	764	
373.18101	4926	1+
376.06300	5186	1+
382.97101	1568	1+
386.08439	2713	2+
387.99417	4755	1+
392.55455	794	
396.92479	1354	1+
399.83671	994	
401.10171	1334	
403.03109	872	
404.94374	852	
405.78511	2809	1+
408.51534	913	1+
414.54355	2129	
416.18244	779	
418.91682	752	
419.90687	1153	1+
423.94989	6158	2+
426.15796	861	1+
430.10010	1174	
431.17334	2757	
434.20381	1549	1+
436.20461	1037	
439.06545	909	
441.25943	2441	1+
443.23314	3404	
444.20773	5861	1+
451.93514	1299	
454.29732	1172	
458.04340	947	
459.16542	5209	
460.12679	14593	1+
462.14575	13628	1+
465.75415	564	2+
467.46009	4409	2+
468.84262	2494	
481.63638	1189	
503.26364	1501	1+
510.03121	757	
526.51114	1397	
556.44150	1937	
564.04059	1898	1+
571.09310	1347	
581.68232	1271	1+
588.56389	846	1+
590.47490	2030	1+
614.43510	1102	
634.31610	934	
646.50043	1197	
653.30011	1054	
668.10169	1019	
694.63516	1602	
727.66360	2156	1+
745.47628	3765	1+
794.24157	1229	
795.50819	877	
828.56522	1069	
856.53063	1171	1+
END IONS

###FS:    #m/z: 547.6998 #charge-128
###MaxRes:#m/z:   0.0000 #charge-128
###MS: 1037/
###MSMS: 1039/
BEGIN IONS
TITLE= Cmpd 366, +MSn(547.6998), 17.1 min
PEPMASS=547.69976	19661

170.83256	2796	1+
209.97111	1431	1+
231.83128	707	
250.98844	2818	1+
254.83453	674	
260.98990	2933	1+
263.86885	368	1+
265.86262	914	
272.03204	3292	
275.03289	1244	
280.66389	1234	1+
282.83436	1059	
285.10285	2323	2+
288.14304	2107	
298.69311	1719	
300.05104	4691	1+
303.04157	1862	
304.10342	3204	1+
314.99777	1597	
317.07389	1514	
318.00863	3291	1+
326.09821	727	
327.04501	2896	1+
329.93439	2941	1+
333.25354	688	1+
334.71976	834	
339.60191	1287	
342.09108	774	
343.03724	4168	1+
345.94629	2371	1+
352.32695	789	
353.07511	3841	1+
354.97018	2746	1+
358.09868	6908	1+
361.14996	1034	
362.05677	3099	1+
366.23422	904	
368.23487	652	
369.04965	1639	
371.94565	662	
374.05412	9786	1+
380.01414	2329	1+
384.98343	2657	
386.15402	7399	
387.10365	17610	1+
393.90141	1037	
396.21123	807	
397.13081	2282	
401.03400	14558	1+
403.95612	2546	1+
407.25547	2271	1+
411.15209	2959	
413.03791	1123	1+
415.05557	7066	1+
418.55978	2208	2+
420.04190	649	
422.22912	1424	
427.63095	1842	
428.95695	2589	1+
432.12939	274	1+
435.49042	1366	2+
438.11429	371	1+
440.14412	1317	
441.13604	2806	1+
446.69713	682	
449.03096	1916	1+
452.93152	1016	1+
455.97370	411	1+
458.51295	926	2+
474.03795	1134	
482.13284	1931	2+
488.65150	2968	2+
492.65316	667	
497.52831	1211	1+
500.09769	3483	1+
501.50785	2018	1+
503.21090	1304	
506.23231	1047	
509.78753	677	
510.52375	3147	
512.18256	1819	1+
524.67324	6386	1+
528.21393	20250	1+
531.15570	4697	
534.04367	1474	
561.68707	762	
564.23149	897	
599.30504	1169	
630.43458	1214	
661.84235	1139	
674.29129	1321	1+
700.72289	1079	
725.76251	1777	
759.23816	1902	
785.63699	744	
806.30404	3211	1+
911.42161	1466	2+
942.64059	1017	
END IONS

###FS:    #m/z: 474.3213 #charge-128
###MaxRes:#m/z:   0.0000 #charge-128
###MS: 1040/
###MSMS: 1041/
BEGIN IONS
TITLE= Cmpd 367, +MSn(474.3213), 17.1 min
PEPMASS=474.32126	36528

143.86673	768	
157.90074	706	
187.89327	626	1+
196.89641	1711	
200.63782	957	
203.03224	792	
206.99739	1211	
210.83234	2954	1+
213.03384	2580	1+
226.84577	2379	
227.84541	6536	1+
234.74877	1147	
238.91741	1537	1+
241.90775	12130	1+
244.68379	1291	
245.77901	2559	
246.93060	5237	1+
251.62402	885	2+
252.96932	1025	
254.02203	1443	1+
260.03244	9139	1+
262.87223	912	
268.74118	924	
270.91779	4881	1+
272.84010	1286	
275.83250	939	
277.53404	866	1+
282.97885	1397	1+
284.73814	1192	1+
287.05636	2327	2+
288.88385	1319	
292.71554	1052	
295.43700	1537	
296.95121	1514	
300.87552	1268	1+
303.00869	2270	1+
308.03704	1208	
310.96329	2542	1+
312.98273	1397	
313.98029	2927	1+
318.04090	2329	
321.97507	2931	1+
325.08243	4492	1+
327.14006	4230	1+
329.03333	12437	1+
339.16457	1237	1+
341.84702	2634	
342.99247	12206	1+
349.20765	919	1+
354.99629	1449	1+
357.06959	2980	1+
359.04456	5911	1+
369.12151	1569	1+
370.99097	10422	1+
374.61848	1464	
380.08585	1743	1+
383.72717	702	
385.14931	685	2+
386.72459	1243	
387.10911	2020	1+
391.18331	2297	1+
393.66175	1595	
395.11291	2601	
397.10952	938	
399.20923	4050	1+
403.05688	1054	1+
408.04437	2137	
410.01997	2473	1+
413.97094	1435	
415.04735	3019	1+
419.15423	1658	1+
425.88297	1752	1+
428.16980	693	
429.15623	5293	1+
[truncated: 1,403,995 more chars]
