# Supplementary material for: Comparative proteome analysis of Saccharomyces cerevisiae: A global overview of in vivo targets of the yeast activator protein 1
Source: BMC Genomics. 2012 Jun 9;13:230. doi: 10.1186/1471-2164-13-230 (PMC3476450; doi:10.1186/1471-2164-13-230)
Supplement: Additional file 19 — 76_LC_MS_MS. [file 1471-2164-13-230-S19.zip › 76 LC_MS_MS_data/spot_76__yeast_S11_B6_01_1422_export_mzML]

<?xml version="1.0" encoding="ISO-8859-1"?>
<mzML xmlns="http://psi.hupo.org/ms/mzml" xsi:schemaLocation="http://psi.hupo.org/ms/mzml http://psidev.info/files/ms/mzML/xsd/mzML1.1.0.xsd" version="1.1.0" xmlns:xsi="http://www.w3.org/2001/XMLSchema-instance">
<cvList count="2">
<cv id="MS" fullName="Proteomics Standards Initiative Mass Spectrometry Vocabularies" version="2.37.0" URI="http://psidev.cvs.sourceforge.net/*checkout*/psidev/psi/psi-ms/mzML/controlledVocabulary/psi-ms.obo"/>
<cv id="UO" fullName="unit" version="1.20" URI="http://obo.cvs.sourceforge.net/*checkout*/obo/obo/ontology/phenotype/unit.obo?revision=1.20"/>
</cvList>
<fileDescription>
<fileContent>
<cvParam cvRef="MS" accession="MS:1000579" name="MS1 spectrum"/>
<cvParam cvRef="MS" accession="MS:1000580" name="MSn spectrum"/>
<cvParam cvRef="MS" accession="MS:1000127" name="centroid spectrum"/>
</fileContent>
<sourceFileList count="1">
<sourceFile id="sourceFile" location="D:/data/Thomas_K/2011_05_31_yeast/Yeast_S11_B6_01_1422.d" name="analysis.yep">
<cvParam cvRef="MS" accession="MS:1000771" name="Bruker/Agilent YEP nativeID format"/>
<cvParam cvRef="MS" accession="MS:1000567" name="Bruker/Agilent YEP file"/>
<cvParam cvRef="MS" accession="MS:1000569" name="SHA-1" value="8d1a48ee80f93727f57a857e42f9185f307742aa"/>
</sourceFile>
</sourceFileList>
<contact>
<cvParam cvRef="MS" accession="MS:1000586" name="contact name" value=" umea"/>
<cvParam cvRef="MS" accession="MS:1000590" name="contact organization" value=""/>
</contact>
</fileDescription>
<sampleList count="1">
<sample id="sample" name="Yeast_S11">
</sample>
</sampleList>
<softwareList count="2">
<software id="exportSoftware" version="3.0.5">
<cvParam cvRef="MS" accession="MS:1000717" name="CompassXport"/>
</software>
<software id="instrumentSoftware" version="6.2 Build No. 62.24">
<cvParam cvRef="MS" accession="MS:1000692" name="Bruker software"/>
<userParam name="AcquisitionProgram" value="esquireControl"/>
</software>
</softwareList>
<instrumentConfigurationList count="1">
<instrumentConfiguration id="instrument">
<cvParam cvRef="MS" accession="MS:1000122" name="Bruker Daltonics instrument model"/>
<userParam name="InstrumentDescription" value="HCTultra ETD II"/>
<componentList count="3">
<source order="1">
<cvParam cvRef="MS" accession="MS:1000008" name="ionization type"/>
</source>
<analyzer order="2">
<cvParam cvRef="MS" accession="MS:1000264" name="ion trap"/>
</analyzer>
<detector order="3">
<cvParam cvRef="MS" accession="MS:1000253" name="electron multiplier"/>
</detector>
</componentList>
<softwareRef ref="instrumentSoftware"/>
</instrumentConfiguration>
</instrumentConfigurationList>
<dataProcessingList count="1">
<dataProcessing id="exportation">
<processingMethod order="1" softwareRef="instrumentSoftware">
<cvParam cvRef="MS" accession="MS:1000035" name="peak picking"/>
</processingMethod>
<processingMethod order="2" softwareRef="exportSoftware">
<cvParam cvRef="MS" accession="MS:1000544" name="Conversion to mzML"/>
<cvParam cvRef="MS" accession="MS:1000747" name="completion time" value="2012-02-13T12:28:01"/>
</processingMethod>
</dataProcessing>
</dataProcessingList>
<run id="run" defaultInstrumentConfigurationRef="instrument" startTimeStamp="2011-06-01T05:10:38.568+02:00">
<spectrumList count="2226" defaultDataProcessingRef="exportation">
<spectrum index="0" id="scan=1" defaultArrayLength="1405">
<cvParam cvRef="MS" accession="MS:1000130" name="positive scan"/>
<cvParam cvRef="MS" accession="MS:1000579" name="MS1 spectrum"/>
<cvParam cvRef="MS" accession="MS:1000127" name="centroid spectrum"/>
<cvParam cvRef="MS" accession="MS:1000285" name="total ion current" value="6096909.01139832"/>
<cvParam cvRef="MS" accession="MS:1000504" name="base peak m/z" value="640.72259521" unitCvRef="MS" unitAccession="MS:1000040" unitName="m/z"/>
<cvParam cvRef="MS" accession="MS:1000505" name="base peak intensity" value="21536.53320313" unitCvRef="MS" unitAccession="MS:1000131" unitName="number of counts"/>
<cvParam cvRef="MS" accession="MS:1000511" name="ms level" value="1"/>
<cvParam cvRef="MS" accession="MS:1000527" name="highest observed m/z" value="1299.89514160" unitCvRef="MS" unitAccession="MS:1000040" unitName="m/z"/>
<cvParam cvRef="MS" accession="MS:1000528" name="lowest observed m/z" value="400.25402832" unitCvRef="MS" unitAccession="MS:1000040" unitName="m/z"/>
<scanList count="1">
<cvParam cvRef="MS" accession="MS:1000795" name="no combination"/>
<scan instrumentConfigurationRef="instrument">
<cvParam cvRef="MS" accession="MS:1000016" name="scan start time" value="0.0350496" unitCvRef="UO" unitAccession="UO:0000031" unitName="minute"/>
</scan>
</scanList>
<binaryDataArrayList count="2">
<binaryDataArray encodedLength="6552">
<cvParam cvRef="MS" accession="MS:1000574" name="zlib compression"/>
<cvParam cvRef="MS" accession="MS:1000514" name="m/z array" value="" unitCvRef="MS" unitAccession="MS:1000040" unitName="m/z"/>
<cvParam cvRef="MS" accession="MS:1000521" name="32-bit float"/>
<binary>eNoNl2lcD1gbhiuVFqVSqSRJu6K9tJrOhVCppJKQUEmSpLRIu3ajkoTQMJaxD2Z47TNmxjrZEhqRXaRIEvH+P9y/6zz3+XbOc57fufMN/xGnd/0jdrT+I+SGXRK6lZfE37svib2dl0TahMvCtuKykPtwWXjbXBG+uVdERp+Ew66KjylXxbejV0W24jUR43ZNuK+4Jhx+uyZqpa+LZIvrIirhulCruS4O/HFdzPt0XQyO/1dEbvlX6Kk2irTARtG1tVG03WkUJX2NQsX/hqjNuSHG7bwhlJ/fEFPG3hTjc2+KRJlbwjPkljj94y1hKn1bOOvcFsq5t8Wxz7dFifkdoZt7R/TU3BEyQ5pEi12TiElqEqaHJbzcJAo174rLyXfFwV/uiuSuu2KPTrOQT2kWDzY2i0cdzSJo2D3hmHVP7P96T7gZ3xd2y++Lyk/3RdecByLuzAOh2/lAKAxvEcMKW4Tc7hbR8rhFKPW3iIlz/hPmRf+Jhx/+E512D4VhwkMRVftQ7FNrFc6ureLqilZhvr1VFJ9qFVO/tIpc50eiKfWR+PDqkVBSeyxSvB+LnsLHouDeYxGr2CbUktqEcl6bsDjSJnw/tgn/DU9E74knYo/xU7E/6KkYl/FU3Kt9Kq6OfCaM9j4Ta3qfidsxz0X8mufi1KHnQqnnuVAweyF2rHghMra/EFekX4qGxS9FWP1LMfLFSyG74pWIK30lTrW/ErdMXwvpCa+FzvbX4siYdqG5qF0UXGwXdnfaRXbwG7F3zRth8OWNsHB8K24XvRUl9W+FbPdb0WvYISyrO4TNlQ7R1Nch5pm8E32R74Ra7juh2fZOzBjUKRRSOsUfZzrFhv5O4WbWJX6P7xK5O7vEsY9d4o3/e5Gw8L1oOPhe3L0rkfoHYRb/QZRu/iBsWz4IK9NucSmpWzyv6xYGfd2iQ/WjSEv+KGpOfhRunz4KKbUeERzTIx780SP+7u4RlgafBPM+ieq1n0TzgF7R4d0r9Et6RZzuZ1Fv/1kszP0sFlz6LOy0+oS8SZ+o3dcnbnT2CdXkL+L+zi9ixdcvYt+YryIk7Kt4XfhVfPn7q7go2y8qDPpFSmy/uNTSL/QMvomWxd9Ews5vovn0N9Gk8F3ERH8XGse+iyXOUmimSJFTLMVP26SYc0gKx6tSKD+S4sRnKf4dJM1+a2kOh0rTmyTNhlJppGqleXFWmhNN0lh+lsZPW4ZVDjKcnCzDx0gZFuXK8PcvMtjflaHutQx7lAcgazAA5RkDOJ4yAMWqAWifGsDKtgHIyMpSYi9Lg7ssWtGyjM+X5cs2WV7/LsuHRllyVeRotZCj0VuOrlg5FAvl0DkvR1+HHAPk5SnzkKfEX56edHnsiuQ5f16e3ZflKf8uzyP9gXw3Hki9/0DerRiIaeVAfPYPxOKvgfx1cyD57QMpkFbAYIQC0pMU6I9SgEQFtv9PgYNvFDgmq0iWpyKxaYrYHVLk/nlFZrQpcveVIqNlldikp4T0MiV6y5S4flQJ/4dKuCooc2i4MjWOyujPUeb2aomuKBMxeBCXRw7izfhBPFkxCLXyQXgeHsTSD4N4rqPCNE8VogNUyIlR4e1GFXb9poL/DRWaulVQ11NluK8q0amqeGapIvuzKrZnVVmpNJivdoMJdx+M0uLByG8ezB/HBtN5aTDDFNXYZKZGkLsab0LUaI9R4/dsNez2q3HqihofB6vzVFedy9bqNAarsydVnTk71JE5rc7qdnU6jDW4jQbvV2lQWKEBhzUI7dDgV4UhFOoOYYPbECpyhjBq+xDO7R/Ck+YhpL8YgutQTR5aaWK6ShOZLZr8dEwTo381SX6kSbuyFudGaRHirMWKZVpcqNHi4E4tBl3S4ugdLUb2aFGvp436bG1OpWrTt0ObitPa3L6tzSzVoXw0G0qWzVCspg6lbPFQpLKHcqJuKFrXh3Kuayhvvg0lRFMHC2cdqqbp4J+vQ/JxHZSbdUj7rIN7sC63Fuoin6lLZrEuO07r8tcbXcJ19TjupEfHJD2MI/VIWaLH8gY9rvyjh/IzPUmP66GqM4wrHsNwmzGM6pRhJFYO49zxYRT9PQzplmEsU9DnvaE+yV763PLTp3OePhmZ+kRt06f8lD69jRL16PPYbDgNLsPRjR5OR+ZwjH8bTsud4STLGLDPwoAt/gY4LDSgu9KA3RcMeN5iwLQuA+zNRrBw4giUFoxg4uoRpBWN4MaBEfhdG0HgqxEY9o/Aa4whrwMNuV1gyIVaQyKPGXL0miG8NWSD80iuho1Ep3Ik/x4ZyS/NIzH4NhJNPSOO2xqh4G+ExmIjAkuN+Ou4ESuvGaEiNYrZ+qPYZzuK+qRRGP86ip7zo7j3YhR2g43ZZmfMqFBjghKNGbHeGJczxux7bUziUBNUXUzYPd1Eck8mrCwzYe8vJgRcMGFKqwkVfSbUuprS5GNK12pTPvxiSsUpU543mkrO2pQxqma4jjGj3ceM3iVmOGWbEV9jRuxvZtR/MeNvG3OklpnzvNycvZvN2X1ewk5zJshZ8GacBf4BFtgvs8B7rwXv/7FAv8eCP9Ut+XO5JV+rLdl81JJ5zZY0y4xmme5oehxH88Z/NIvSRvOqcDSB9aNpvjqal19GU6RhxVdPK24GWuGdYUXAOisqD1qhedaKx0+tsOmzwljXGius2eRvjWycNVFZ1tjttGb1eWv+/GbNaI0x1JqP4b3/GFyWjcGnagzffxuD+8UxHPw0hgjlsfSEj6V2xVi+Vo0l54Rk/ddY6t+NZZucDVFmNnQ42yA/y4arK20Ir7HhwBkbdl20IazVhq8KttzVtGWdlS07Qm0pybDlYYUt/ntsib5lS3iXLa6qdoSE2VGxzI6PRXY0VtthfNiOnZftSHxvR5CiPUqj7PGbbI/FdHseZdoTsMUem//ZE/TWnnO99tRqO/DZ1oH9Hg78PN2B7gQHdhQ6IHXIgYKXDqjKO/LA1xGzZY6EbXJk7AlHEu864vnakSPSTviOdSJsshPay5xIL3Ziy0EnUp468aLfiUHqzly1cWb3VGcqVjij3eDMs+POPPjPGd9eZ94quCDr6kLNIhde7nPB6C8X5j52QUtuHKbjxnEzdBy3Vo/j99/HoftpHDGyrlTauBIw2ZV7ia7cz3Yl/oArCbddUfvmSrORG3b2bngsdMNmtRv6G91IuO6G60c3sHOnPMydH5PdCXjmTr6cBy/8PXBb6oF8qgc1uz1ouOKBzwsPybv15KSJJ9UenjQulrDMk6eHPdF57Ym/lBfJNl6cG+9FWbAXXqleBJV5Uf2HFy+avdjW4UW6+ngijMaT5DSedznjJTN8PHuvjqe1ZzzxJj9wdtIPDEr5gf/9+AO1h36g7NkPVGp4YzzJG6tZ3sSmetNT503aKW/mywryXQTBIQKHFMGrPEHdPoHUJcHjgXDVHKKcwSAOFmTAvj0g8y8EdED5gAnMGzWBby4TaAifgGXZBH5omMC6SxPQUZyItvtE7odO5PWSiZg3TORO40SkeifSPWgSceaTkBo3iblzJ7E8bhIzt07i1L1JdCj4oGDjg5KvD3EzfdBM80F+pw+9F33ofiypTSeT4D2ZvpjJGGZP5tD6ycT/Npl7TyajpzyFyy5T2Og7hdrkKaRumELd/ilEfpzCIe2pNFhNpSZsKt2lU1E/M5VpN6ayV82X1W6+eCf68ucRX47+60vEM1/Wa/hR4uXHhXA/2tL88F7rR/xPfjTe82PhOz+e6Pnz3cKfwRH+uKz0J/gXf7wv+hP9zJ+0Pn+OD51GiuM0tGOm4V8+jcvHp5F8fxp6X6bR5hVAsV8A6fMD+JYTgP6uAMyvBVCtGcicgEC0Fgfikh3I9V8DsW4NpEgmiNHDgtg/MYht84LwLQji551BuD0JIlx+OqYG06kfN52hU6fTFzsd1arpGOyfjtW16ex+Ph0V6WAOjArmkE8w6YuCebQ1mMw9wRSeDebW02B26MxgjMMMpk6ZQVnaDMZumkHdkxk8Vg3htVUIGb4hyFeEcOhECG8aQ2hsD+HEoFDeuIQyc3EoamWh1NaFUndE4p0O5UN7KMelw1hmH8bYOWGY54SxcmMY266Ekd8VxgO5mXjazSQ7YiYrF82kp2wm13fNxPDyTEKfzESqeya1w8NZ4ChRTDjrM8IJWRdO0i/h7HsVjo7qLDqtZpE+ZRa+8bNILJvFnnOzkG+axbi2WYzSjiBEREBEBN7lERw4EUHWnQgSnkdwfcBstHVnc85vNnsaZuP052za2mbT3DebkRpzJPNkDvsi5tBXPIemLXPQezmHrWpz0XGYi0GURHVzyTk1l/fX5yLVP5dojUii7CKx84ukOSFS8s+NZOmBSDafi8SwJZIvfZEoasyj02keIf7z+Dt/Hs/3zGN44zz8taN4PToKoylR1BVGsb0qivTDUTxqiiJp8HwqPOczOWM+devnc3LXfAJPz2fvw/nUdM8nzXUBI4IW4Bm3ANsjC3C4tAD1RwuIll/IT6YL0fJfyNflC/mrciGnDy3E/NxCbrctREclGmuDaCaJaA4ujZb8h6LZtD6a5j+iuXktmrz2aM7KxTDBJIYbATHYxcXwfnUMEWUxKF+K4YlyLI4msZwMjCVrYSwFqbHsXBvLv8djqX0ei730IlTHL+LTjEX8nrqIw/WL8GhaxMLORVjoxjHeJQ7r2XFE18WRcE5Sv4vjtelifp6yGI2oxSzZvph1xxdT17UYPal4Ah3juRcWT3ZSPCM2xpNxI55PX+M5sWQJR4uXoFqzhKoDS5jRuYR9lglUzUjAPyGB/dUJHN6fwIiHCdxVWcpPI5cyZPpS3FYuZVrFUgxvLOXV26Xs6F+KgkYiY70SuVCdyO7jiZQ+TaTDaBmHxTK8CpbhdnQZ8c3LeCuXRKdBEsv9k+hNSCKrNImwm0kMU1rOQc/lvAhZTlzict5mL+fE9uWoH1vOtablDH2xnLMyyYSbJFPunsyN0GT+F5vMioxkDOuTsTmZTP/tZEy+J+OatILC/BWMbVhB58AUZg9NwdM6hdSkFOq3pfDyRApjr6eg9SKFi30pbLdMJW1KKs8XpeKek8r81lSiv6TS7bySC7ErqaldSXtgGkYVafT9lYZScxojFdOZYZmOmJBOXXE69X+mM+9eOu/lMphjnSHJTBmcrMlg6aEM2m5loPIhg27NTLo8Mnm6IJO3ZZnI7M3k7P1MnqitYsvkVTxcsIrR6auwW7cK12OrSLm3Cve3q3ipmYWDZxZ3YrOQWZ3Fvc1ZpJzJ4pL5ajxCV9OVtpp7a1Zjd2A1VhdX06ySzT962bQYZiPnnI3PFIkisvmakM2psmyW1GXjeyibrDPZKFzKxqFFwmfZ6H3Ppl8hh16dHCbY5hAZkMOCBAnzckiozOHkvhw6/8ghtSmH9K4c2mRzeTQ6l3kTc2lPykUzM5eswlxcq3J5vSWX+gO5HHiSS2B7Lg8/5pIuncc0lTxO6efxo3ceMn55iNA80lfm0V6Rx9Vf87hyJo+sy3k8as6j9E2eZI7lUSOTzzeDfCyt8ymamM+5GfnoL8lnztZ8Mn7Lx+dUPk6t+ezryEdHuYDNxgWssClAyrMAz+wCfAsLJBmrgPSTBTReKyC7vYC1/QXoDCxExrEQfb9CbKILeZlWSGZ+IRGVhejtKuT7AYl3thCdB4V4PirkSE8hDrJrJPl2DTus1nDAdQ29/mswiF6DafoarMvXELF+DelX13DxjWRfvghXgyKcZxbxcUUR+WVFWG0tIvt4EUrPijjfU0TrwGKOqhcT5VHMOZ9iBoUXI59QTMiqYratLUb2cjFGTcUceFRM0IdiZn0pZo1mCQGuJVR4lfCtpASTLSU8vFBCcEsJrm9LyPtWgqVKKTu0S4mcVMqH/FLKLpTScqlUErPLqNQp441lGTvnlyG3vIz0rWXEHSnD5lwZO+6XEd9aRtGIck6alSNlVc6vTuWs9C5Ho6wc05pygrvL6R1SQbZ7BdUFFRSsqyB9YwVHd1Ww55DEP1NBiuxa8rTXIuWyFrdVazlUt5b/7q5lQf9afi/9kcwdPxLUKdGAddRbraNowjoiE9ZhXrCOqPp1xDStI/vFOko611GoXEmvTyVfIyqRXVxJQF4lmfskPFvJ/X8q8ZSpont4FblOVZL+qOJIXBXpyVUcK6gis7KKrVLVRA+rJsazmgRfCY9X03KqmnfN1fi+q+aI+XpaHdaTnbCef0rX03F4Pcmn12PzQaL+9WiZ1LDGsYbwoBq6N9egcKwG+4Eb2FC0gcz1G9DevoGUAxswvriB6uYNSKnWcjO5ltHVtUT/WktJWy0O3yWezUa+eG1Ea/pGnCI2Ulu7kYRLG+n5uBH1/o1oK9ZxT6eOOZPqaJhbh05OHY/KJDxfx+XXdVj2SGqjTbgv3sS39E0suLqJkO+bKFPbTIbdZmQ8NqNWuhnlg5v5ZrMFuxlbGP/HFhIs6rk4rZ7wxHqajtSzxG4rN722kj55KwPKt5J9aCs9qts4N3Eb7qHbKEjZxpsft5Hdu4358dvpq9yO1NXt1Hg3YDmtgZ2ZDfwfSLULfA==</binary>
</binaryDataArray>
<binaryDataArray encodedLength="6800">
<cvParam cvRef="MS" accession="MS:1000574" name="zlib compression"/>
<cvParam cvRef="MS" accession="MS:1000515" name="intensity array" value="" unitCvRef="MS" unitAccession="MS:1000131" unitName="number of counts"/>
<cvParam cvRef="MS" accession="MS:1000521" name="32-bit float"/>
<binary>eNoNV3c00H8bDRmJUIpkZKXQ0rBS8n3uh1SoJEmpVHY0SCUJGREhm8reKkUoUkahTUqTUD/RK1KpqNf/zzn3nHvvc8+9L49z2NJegLN2gsyR9x3NrWRMq2gCtmS/wPuhQOiua8fYYDwTTKlD37mDzCYtlXl3+6E/czqzvnESB+UfYHe3G5p8niLbfgWzqhdlfhlKtH/gCj5cPYfm+u342e6P9icxLJCUkfJ2M1PRfQy3rS2UYh9GlYtT6fjiKeypuRurrw5B2SZ1Zniaj/0rMMXKxrVs2rz95OxdCO5NLWLxhhK2qjFTPgW2a+Ew8Tn5s8rr8vhUcxbn21NJ78UfyI+cgfvufXQ04De1+K+G+0l+NnE0FSeu6+JPmiRr6Fdjz79twEnj5xjmL8TrhgD2ME8NvGcy8VlMmPXHhePq9iCaqvsMjSXbcLRVmBU+aeJa5y2ErPscbrH/b9QHaDNvqyyIf3EgtzgT9vm3PlK0jsKjRorsz93AS+0kGEQWU2nMIfy8/JKbtkmXBdTOZ2dit0Di4VU6bZ2B9yHrsWiON3jseVjiAwmop3pzxUb67KOyOdssFUNthrEI5HsGh5trIF0SS5lnFiCiaj3ji/5CEtYD6Fr2leyOx3PLxAXZ6tZ6er89li1f+p27tnk6S6jjZ8cWuuKB7zCtm2PKblr5QeoFD/xKIvAhYRkudAcydpGfrbHlhVAWH851a5KxsiOT8xSAzeJ0JIamoqZPlvm+yCBPh2b8ihVkAdqDkLkjyLoN9TCUfAby04IRuHo/zWzlYU+cP5KE6Ca0KUUjf64gq553lL70VWFJzFXsKn0EK6N7lDV90OiS6hkUzC1G4HVxvJmYgMmGMlgs2knDv/ww/DWeHdBzhE3ES2ooOsqpNamx0JIQKIyCiVeYUey4txxOTiPxsI24oS2FriVXqFdxJ020GsAfxRGaOCET31z52SvNz/QiLoqtUnBGnZMUK3geSek82jDS2gPjD1mYMUGIRc2KZd3vR7HmSQaycrLhdyuCGkkbmTzLKdFVgV28Z4/8NZsg4BmNraeqEVB+juSfN2KMdy+74B6GO8eDWHjEDyg2XSavt8kU/yqOyzn+EEdantM8Xje0aoSQhFc9Z/3sEobqBtGyr4SuD+2m/rBlcHJLpisUC7nETDRbnoVJ300Se6RPlv1RMFn6isziFFhaTQYtNjkKp6hk+vG7ih64uzKhrnb63FuPVrlU2h/xGymr5VjpRV1q3NiL8TOyzg/Bm/g8fNJYAUsvJ/pp2Au1Ja+5Sl1nBE+MhZGkDbKVZdFaJcjKXCeyxlJljK22R4ZeN6ey8DNCcYvqVukgx6GXTK985lg9QeJHArjHk9iJ049R6JCEDSn2ZORVRA1eKyA/EApN53YYvJGi50elOPVd3kwruRpr2z0RpzIBUIyB8JetiB5SwO0b1thZvo4mVchi2YA9pShMZCt5ZeGrq4BJf6Lg4WvNtj0ZoP4AD/SXaiGBm4snlkPo8J3JRhs57HUcRdIzHUx0tsEvrelM9lU/FSx2goWPAUZnNZNcWST5+T/DCqszmMrbivB18yDdo4e9JUr4krYOVWLDnFR6KR02S0dY9E1sDK/H7kPOZHGghAQz1FlFtiybslQEY+8kWI6tIj0XfUrJBx7Qgrl6NNvAE8WfFBDEp4cziVch2RxHuZXxtDOol9z+boT4DwsondKAScc57L01QlsuVNAns7sQ11XFJv5O7Nn7Gu5mpbihvhTJ+Wpsy8HnsC9poNn6ezgWN8bxTANXrltN/+ISUF6ihmZfCaxP3AejR2GQGaukEz8n0zOfEHB6s5jUhsPo8LCDXrQht9mhDd2x18lj3joYGsXTVZckHLPUgpl7Fd4dEGbbc/1p8oIemv6rgQaOP+HmmSlht0UqupJkOfH1S7H8HS8zD1bC6LEs2rsQ+G9HKTS++XGbFyfixpAsW+OQhvsHzHBo/jEcCcuk1z8B3XvTqcc4k91I3APpu2twp0CMqWheQZWlJuq/StOsHbOgbjqBdpYZI/XuF04jqJPMTr6g4sIaDGkvRYXyBey5JcP22UdQ/46LnMt1UybHu4hGo7Th1epJW/T3kbeQF5W+2I43TfEwK2qh1U8TUcuXgD3yU3CtNJVM1icbOZqcwunzoeNaXgXnWMsJ6ZjiTHAoWgJ52aqgRnTuFWKTuGLq6nvGrRnn08nLDv97r4RIJSNufX0xlGRPk4u3Kzb3LSKJ1bns86oJTKrtMXyt56PUsZEaMqWYmdl1IzO3MAzvXUY3/rZQauY99Iv5o6slHrzaIqxFIB3O1RFY2XECPZUJZFJ6Bp4141zJJCLENxoRLtEkkF/K3fVfwgyr7bDVRp09vKPHxtSHoOadj6bA86gRlECo+x8YuQHPm5ewpQfCWVuCF86ItdMcmWeQSRNgvH1liBK+i5vpOeQ6MwIxt3M4LeulbMLfMSx5UIe3Hy6Tci4/8o73kZuNAfksS8Pm/kg0blyK6tKbFPo2H2OZ2kze6DsZF1Zja4sO8sx76FNzPHpWS7FDM5Ood8AUzasH0ByfD6mRWBz6NxE7dobC+YAlOt5chV1BMGl5yKH8SQGin5zG5032iLiqwDosliFTJQ16U+RgJ3wSG+T8wf9GGrc251PHmlnQMZ4GgZdW0JmrwvbYCrEflZfJZFCLiRvp4XFmPCtPFmWztK7SxrmLIRG2leSqnyN3gQdFRt9BwrmJ6NO6Ao9hMxR8CoLarkns6xpB9qRLH6Z1WuyM/DpIjBlBim8/WdjrsbN7szC3u4JGTxmh7MoWplm+Fkdc9UlZQJjpy4iwrX/2I0pRBHzh80iiy5zxqsbBlP3jJkg5w224AM8cHZhmmQCrr5qF9adFWZvpRay6swMxIk14pq3IftuqM4dpo/Q/H0/ck9Mn64jTeLNsA3ep/Bw839aPY38ik7crwDoMmcYTY1qgNZOt+5dID6/vx7bMEDzQEICbaAu2H1bHcMAk5Ko8MnrHnwl6aY214z5Tn5GAILV0pNl/wco5U1jVkQf09qIKhouaIWTewj13V8No606KKhwjVBahldcR1wsY6cVJ4N33RRgpisHaiwOwzZ/HiuVeYe9BafY68hgsP0XT0ckWiDZOxZvCB0iefwNe9Tbo5b0AnvgqkjONxrp19mxlcC/K4yLhEb8BRScY+hwNGAUvgpZFHvgSmmBzIwfxwv00Z48z3VrbhzD/Ijoa0wNL/udwOXkaB9fqYeApY8n80+H10w0f5kagRiIHzr/rULo/nf6TX8FKkk5AY0MEsgrCYJH6jpTUibL/5VIvVFi6kgJ8e3bCt3Mh7OQXs8bgPLSt76bcrOls+44yRBhvwqWfT+iP5Wv6HO8JbyMbqNgcoXKXrTQ1L5NOrMxFd+Z2ON20ZkmbXPGrLgVSbtbUnjaFzXS4S7//tuOI4UlI1vpCYPZkNrivBDI/3GD/NANbFgmwsIZ/ODjDH9KrF0HslB8b7TRG5fKtLCQ+nnyffuRK/gqysx8qaP4dxg69NGWRXWnw2qeC+7MV2Tr5nViR6kdTd0xgmYKvyahLhK1Ms8L3s1Uo/yfOCnUGUPd6P75HSrGhqDnQ2BSK5JwWPC1hmPtQk2kfaONqDLfQI4HZnEv1XZpf14y4lhXQy6ugb3+cMVHkFPYfLqW9Yysw8PobJA9FoK8pEHw7MzEYyotF721hl3ONvlVIMvPOH3jU/oX470sw2/m7MeVvNnzvrmEXcuSZhUs8pyn7mCT322H2JTC5gVrcdX9HDx9OYG/bohD/9hMOeAqztb1nkVcWg2c8YfDRnIZJR4WYXnQwBjgNtkDpAh4mi9J5Y46FDLQidfsFpEoPYqacEJPorcbNZeNdsacS4VFxMP46ApV+b5gE18D7uzBbLv4HusNB8HXZBnOVi9SrygerSYRP4Vdho9uBlPAOCn4UCecjZlgnI87db3gJl90jKC96hpReEzp/LxeVVlNpfpcmW5wvgez7b9H1XgPKmZfQM+qPqh5CjdYz4n7uxr+idMxu8sOFTRepMuM3qvc9gfP/DHD1sTx+l/ngcEE4dZw9hP9SBBl+SLK07DbkKqth8+GpeMTrAB7p6Uza9DTuihljSHYFmpOuIHEkGI+myeHZSCVej3PlK1qNY4ProbbPE3VtH8nTxZFWf5elkA98LIX/HFKLjrHLIzysoi0M7zxU6daaJnoleB4+7ZoU52TBxGYewgcda+qUzabyZQ54apyHyF3JGOs7xa0+K8wcR2eRezE/W6heQSd66rElSZBJuVRwGZcqiTdWkoXXhePLv5XMMCMA91xu4MaBrVAbe0ylSV2oNLiOO3PNWVKZA5QrzkFSwgsGTrrkFKFJgqJx9OdaNGSMrOj2Ry3YSgqwtq5TGNT2Jx29fghzQzg0YylbnnsLGbeHMVErA+cWCKBYWILduSqLjfr/Ifp7M1z2rmFD2Sl4uigExfnB0FkbweVs/J/RgXFt+xQcSFFEkDV6xaLMIBBB+p+Q134EfJeWwDtgJW0NjqLJ3ek4zDNI3AdPcrv9ClG/OunHlvlYL6YDnSm/uJjphyEhVYFgj7VMIzOT7vG6I0HHEg5yGWTs0IS0eBeUO1WR8a4R0qtdjqiFK/DdM2I8rwOBWT4cp95COy+8Ite0l7D3yOT+tCijY6Ujc2//DRMVXeya1geNcjHKa3YjMVNVpqo3Sr/TJrFv38rhqi/IzHfKM8UrhyD23QTDG2zpv/Iw6N/bj+jgmPHMD8H9Re/IgG6RwG1JtK5ToDKraJRsbyfh5V1wX9+Irpgyuqn5gDQ043DnP7Pxf9oLvtKT+KvfyZmtmsfGFBYxb9cAiFiYY8cnL1woPom6SlNIeoz3KcsU9JR1klSVNoYll0B46hZct98Gq116uBReht+515GhcB89K1+Qv7Mw4sVLcEI4FTyzhijy0wKoNvRQ0chsSt8mDGu71xgtOgKhJ6H0IbCCDoj+pbZ9i5lCHi9rWm6IkJgGbNQQY/t21JLZQX/8KluG1/M7qfCmDDTny7FcxljUvUXYKSICmfAQTPlfByoShPCoxZnuWc+CmV0pbp/uJY23RdxA/xUoZTUT3V8FhWAVlDfnY6q9Ph4FNFBn/T+ImqqhszELz0Suw8UjnXouGbNwEwMI1BbC2y0LWbWLsM07kJvtM51ddJ7EvG0noK3/IB7/54Ig0/10WkYCfOWnSfKpLiblxOFX03mcbApDiddqul3QA83db+jvzCCyFIzA07gOKthUSAL3bJn3h2E6uliBZX04z7kcEQF/hj5LsyhHtf90JrB0EJ0VV0jtsRNspgbDe00daosP42DRbdI6vAF+AT7YlM2P0bHZkOt1gJSDL6LO59JZ1yAuW1SDFMKzuEPfXtEnTUf6KCjBJCcZ4OTvGez1YVGm7nMJLwaj8bczFUFFfWR6hNH7Qg3499bREQN9FPrGwO6hDsX4BOJlZAtXuO8RGrXcMRyfRydC3RE1yQmpzX9p/uo+uMzaTEt/iuJy1W5c/NeKexvlIC1ajhVZ4lCPPUVzDb5w5vFCsFJ/She6lVmO5SmuRr6DRocWUEtLOAqTCGbXumjS22K8ENhM164oQ2w4jX6v7aI31VH0/po56X2ooW/qvOSpoILYTFOYN4kiQXEWFeXKcAebhDlxNy+YrKpF2qsAJNzIp0vmkRA9SyRovhmFLrXUuuQhBHefxxTVAEScseS+bxnP+4PxtFpWiXSXqpK0/Cl61G1KHskJ0BzKhcghRjs3qGCekQxrSF0FMxUByI5cgGCCIUJ7XWBrtp7y98yn0MRU+LMYHP5qSf6yxZSmvR5XJkUhcTgOO6c8wzGXP5zMiV+UkR2G8WmCsVhfeh+2CUFy/ExwyX/k1dRM5S2mWKZ4A1muOvRwfydO1d8k3T8iTMXpKAwEcjEiYkCKUpVkW3yUSnsOY8ZQOYpM/pLbvwjsez7AmW8PJtva02R1zQLiA9GcfW8Huj8+JZWVCngQeIKrqssl2yRHXLS2p/i6HWyg4ww+pnyju37yaHOfgLqffiR+QQxzUtzJ3ayP07aTBnMzQvTWaVyNSCmU9XjY7FeWuF/oROlJ5dyXX+oYmqEL9xwJuEwOoIThQXorLI41Z0Lw4bEl3vDupHMGrfByKCaBy1sg6beEuaeE0/TGBEQfK6YwBWEqOxCFmSNT0R/zBMenSJBwgRzW5rRDsfMz2Uib4OtyXnaXu0rnzwXA76ANJV2PRcO7XGqSmojIjrdcUo0qDfV+pleJquj2vIlzEVa0eZEiQo5LUZbtA7wU3g/Vrvcc/0YdkuFxpGs/p5CX31FUGhtR5wYBrozrRfbcbPJxI3gLPaSUzW50ud+QblRfQMubACp5mIdheV0IptphZhuD0n438HxdS6kZHKXOPU/qNzdRz08LVORIotLWFt2JyajJVkLIxg7OZLoF7rq6Uj/vV07oXTkG7dNJOdifbDPy8WB+MFmsbOE8AivhKxYKrwc8xO6K4JGxPWxGI1GSeJmGN27gVO5I0DGZj5zP1BDylCshx6peI1fVN8j7EUvrJe9R9FY+VnvrIr2aOwFX302gS5+dYN0QzsUJH8GcxqXg3RoEu8BtJG0UAvdXT+mhbTiFj27Dfa8l1Gh/kEpfGqF7zv/IS7WSZpgvQOuwB6kWjHAnvVNpX/9Gck/35Hq0YmGUpUfm867RiVntJHbImhaO79pL61Qo/WQi1QgfgIh6OF17OZEbvJVHolJLUJ+qicd2tRiVmcnJHdpNaX3SpHDHB8/HLlFBgRDX0H6CfDv9qWKhPhk6fjJKVwyhH5NX4trmU/g/0C2O3Q==</binary>
</binaryDataArray>
</binaryDataArrayList>
</spectrum>
<spectrum index="1" id="scan=2" defaultArrayLength="1406">
<cvParam cvRef="MS" accession="MS:1000130" name="positive scan"/>
<cvParam cvRef="MS" accession="MS:1000579" name="MS1 spectrum"/>
<cvParam cvRef="MS" accession="MS:1000127" name="centroid spectrum"/>
<cvParam cvRef="MS" accession="MS:1000285" name="total ion current" value="5607508.19555283"/>
<cvParam cvRef="MS" accession="MS:1000504" name="base peak m/z" value="600.00701904" unitCvRef="MS" unitAccession="MS:1000040" unitName="m/z"/>
<cvParam cvRef="MS" accession="MS:1000505" name="base peak intensity" value="17425.85156250" unitCvRef="MS" unitAccession="MS:1000131" unitName="number of counts"/>
<cvParam cvRef="MS" accession="MS:1000511" name="ms level" value="1"/>
<cvParam cvRef="MS" accession="MS:1000527" name="highest observed m/z" value="1296.46264648" unitCvRef="MS" unitAccession="MS:1000040" unitName="m/z"/>
<cvParam cvRef="MS" accession="MS:1000528" name="lowest observed m/z" value="400.07492065" unitCvRef="MS" unitAccession="MS:1000040" unitName="m/z"/>
<scanList count="1">
<cvParam cvRef="MS" accession="MS:1000795" name="no combination"/>
<scan instrumentConfigurationRef="instrument">
<cvParam cvRef="MS" accession="MS:1000016" name="scan start time" value="0.0529493" unitCvRef="UO" unitAccession="UO:0000031" unitName="minute"/>
</scan>
</scanList>
<binaryDataArrayList count="2">
<binaryDataArray encodedLength="6560">
<cvParam cvRef="MS" accession="MS:1000574" name="zlib compression"/>
<cvParam cvRef="MS" accession="MS:1000514" name="m/z array" value="" unitCvRef="MS" unitAccession="MS:1000040" unitName="m/z"/>
<cvParam cvRef="MS" accession="MS:1000521" name="32-bit float"/>
<binary>eNoNl2lYDtgbxt+SVCotJFRIKu0lKRXV+ZW0yVIqpaSFlDaRJJVKpV2ShPLHzGCImTEGQ4wxxr6vTbIlTRlrSPJ/P9zX7z7nfDnX9TzXOfezWfG8uLr+vDj+7rxoTvxbPKyU6sLfQkXmgjgac0GUl10Qf329IE7nXRRzGy+KOX0XReqES0JsuCT+a78ktiteFvkOl4XCrsuiVeWKSBZXhEXSFZFUe0Xs1Lwq5D2vijv5V0Vh11XRNvWaaM+7JnbVXhN7XlwTyzSvi4pp14XOrutiq8wNoW12QzSV3BAbJDfFqWU3xcbDN8WShzeFk+4t8fukWyIu65bQbboljvbeEl9sb4tz4beFZsFtceSTlIl3xNJbd8RTmbsi0fKu2JV8V0ypvSuUO+8Kb7174lX2PeH59p7YPvi+KLS8L24l3BcyjffFbx33haHZA1Ex74GIb3ggyrsfCE+Hh8Jnw0Nxr+uhaNRsEf15LUL5cosI7G0RQWv/EfV7/hGtT/4Rowe3ip8dWoVbcqsobGoV6a9bhcXYR2JZySOxt+2RuDy2TcxIaBOZlW0i7d820T/ysdBZ81g4f30s+qyfiDM1T0TswyeiacBTcST8qVhQ/VRU3JF602ciNeGZMCx7JoqvPhMzlJ4Ls5TnYsrh5yLx43OR590u4mLbxfPv2oX51XbxweqFKIx/IVaefCFudL8Qfkkd4szuDtF6r0M8knspfl37Uhwa1SmOeHSK6uJOce54p5jY3SkWG/4rjqf9K0Kb/xXRHf+K80O7hMS/Sxyu6hJXlbvFLp9uEbW6W1SZvxJnlr8Svze8Ehu7Xgkz/f9E8Pr/xHOF1yLQ57XITX0t2htfC9Ubr8WOr6/FCcc3wj73jZj10xvh//qN8Bj9Vmi5vxUz0t6Ko3Vvhf3Ad8Jn4juRvP6dMGt4J3Q+vhOj7N6LpMXvRdN378WDy+9FiuIH8V58EGeqPogjdz+IXwf2iFOreoSktkeUfOoRBUs/igGbPgqTPz6KlV8+CosJn8Se9E/i2bVPov7zJ5G7+rMo3PFZdMn0iku6vSJ+da/4pPdF9K7/ImQavog8jT6hHNUnevb1ifYPfaIg9KtQ/fOr2GDYLzroFz0r+8WaP/tF64d+0Tflm7Aq/CYGH/kmrrz+JlbqSdjrJGHcHAmFyRKsaiUsbZLQfkWCxnsJY+VlWDJJhme+MkTkyCC7RYbQYzJc+yhDtoosbaNlaXSXRTdXlt2lshw9IYvZA1luvZHFS20AP08cQGfwAPKWD8CxZgDO1wYQ/u8Axg2So1BNjts2ctQ5y3EyWo7/cuWwbZZj/Hs5bgwZSJDDQMo8B1K6diDWlQOpOj8Q1f6BjNGRR81BnjMh8sQdkmftX/Jca5EnQDKIwfaDmC0GIdIHIbtzED/+Mginy4O43DEI+w+DUBymwBpzBXYEKXAsV4Fh1QpYfq9A+3kFTPsUmDpMkZNTFdkXpYh2sSIZ9YosOKKI8k1FsnsVGWajxNMVSrRUK+HapETNZSUynysR36vENK3BuOgPZnbAYGZkD0bt0mCedA5GWVGZGYbKhE1V5ucAZYaUKaPxozKP/1Jmb7cyqSNVqHNRQS1QBdkVKiTuUqHinAo/P1Qhu0eFJVaqmHmpkh6gyutMVdwuS/lGlY3fVDluPYQF7kM4Gj+EsVVDWLl3CFV/DqHp6xDcVNQY7KnG/iVqrMhRw6lWjeZjaoxsUeOBnDrhluq8cFbHJ1id6lR1llaqo9OszrE36nQN0CDWVIMYDw1mrNJgS4EGj/Zp4H9Gg+7rGgR81kBJU5NxjpqYzdPk9ipNPpRocuVXTfZd0WTdO030TYdi4DcUVgwlpGko1o+HktY/lDKDYUS4DaMzdBi9KcNIKB2GpGkYfW3DSJVoMcxFiwtRWtzO1eL0QS3amrXY9kgLr4HDWaMzHPtJw5HZNJzmo8NJUdWW9pg2fnO1MU3TJr9am/7T2ly7rc22t9o0DRmB+9gR6HqNoL5uBCcaR9B2bgQGMiMZYjKS9oCRrFwzkqUVI9l9YiSdLSP58mkk2kNHccx5FDazRhG9ZBT7ckZx6P0oaf9JZajDYC8dLobqYJuiQ1KxDmcbdcg5qUPAFx12a+ly0EYX1QRdFqzWxeY3Xdx6dLEYoofSFD0Oz9KjplSPF6f1OPBGjwyF0ZydOBr/NaMx3TWan46PZtbr0WzpH83h0WM4M20MfySPYXD2GELqxnDh8hiePx2DRf8YlG3H8iB0LHvXjEXzl7EU9o9FfoI+J2fqo5+hT32FPr//pg//6KPco89cvXGM9h3HD9njOFI1juzfpeoYx9lv4zjmYkBUmAFqFQYs+NuAEwPHI9Efj43DeKbGjyegYTxux8ezpHU8kz+Mx9vFkIwQQ8asMqT2kCGG9w1Z2mOIr7YRJwyNGDDfiG3xRsgWGVF3wIi9fxuh126EsrYxB62N8fA15nOoMdc3GyPZZ8zUP4yZ8MyY3kETMJ40gVyfCYSkT8DvuwmknZ9AfOcE4iQmnBxugpuFCf7OJnj5m7An0wSPJybIqZpy096Ua8GmzF5tSl+5KVknTNn11pShqmb0e5nxKcWMqiIzPjeZcf53M5w6zQgdbE78JHOeBpqzM9WcmGpz4o6aI3loznt1C96ZWLDV3YK6IAtep1ngWmtB0PcWtDy2YJmsJVHWlmh4W3I+1pKwDEucNlqidteSpteWPFOxIsLQCk87KzRirFDOscJjlxU5R6wwuGbF7VdWnFCy5pORNW8mW/Mi2ZozpdZc2GmN2VlrOl5YUzHKhiteNnxMteHWQxucNCaC2USaPCdyMn4i1gUTObt9ImsPTOTp/YlEfJnI7+q2GNvYEj3PFr8wW/am2TJ2ny06R22RfLClWX8SqlMmYZMxCdnKSdxpkvLKJOR7JvFKyY5VY+wY7WfHvVg78rbYoXHYDpk2O1ZoTkbJfDJGdpPpD5/MkbzJVDVM5tjdyUheTEZZxh4NC3t+8bNHNcKe3gp7JIfsOfJU6uUd2DPGAUdrB0w2OhD5owO1Fx2wfevAfbUpGDhOQS15Chl1U+jpmULwSEdu2DhSEOvI9mxHOg87svaJI3EfHFFVd+KIsRN/xDhJ6++EU6UTtcecMLnsxFSJM05DnDlp6kyTrzOnVjqTddQZ7evOxPQ6Y6Y6FS3LqVR5TkUSNZWgeilvT8Xpv6msUJhGv900TvpPY0rmNNT3TcPtr2l0qrqgZONCKy4UB7twI9eFH7a58LrDhXQzVyIcXFkxzxX7pa7cK3dl4D5X6k+78st7VyRqbryzcsPRz42CBDeMc92o3OtG/Q03fJ674acqaHESyIYIvs8WHN4v6L0uSPwg2CIB3zEg5wnnkmB6ARz+AeL7YL+tOyVe7hinuNO12Z3CX925c8MdExkPFuh5kOvhQdJSD6rqPBh5WspOD/7VnY7c3OnE5ExnRvF07tyaTofEk/GjPIkw96TL15OhaZ6obvIk5ntPyq54UvXUE2u7GazznSG9wwxi9szA5Y5U72cQpOpFs6EXz2y90A7xwi3Vi1GFXkzb7EXOYS+mXvRigZo3GXreKHh7syzSm/hsqW/05spDb4q6vPHW8CHFzIfnvj6kJ/hQttcHt799aL/jw9+vfPiq4kurhS9/TPJFbqYvG9N92fncl46RfmDuJ/2r/RhW5Ef0bj/mnfND65Ufy2Rm8nHYTFocZzJm+Uw8GmeS3zQTu0szceqZibKSP226/tz39yex0B+vBn+O/unP/1r96ZCZRaTGLOQnzULiNYv92VIenIVh8yyetcwi6Nssjk6bzbHI2chlzaZ512zs/pyN/qPZeIycg4blHE6GzGF41hz2V8xh7pE5OLXNQVdhLnWj53Jv8VwW588l9qe5BJgE0JQWwN9FAUzZEYDNqQAO9gTQpxvIMp9A9icHEr4lkM4DgVT/EYhWeyDLVeehbzePFWHzsF09j9SaeZQ0zuPJMel+zzxuDwtir1EQJTFBeKwN4khjEOePB7H9XRAHTIOJ8ArmU0QwFuuCCa4LRv7HYLwuBaPwMpje0SHctAkha2EI97JDuPZjCE+bQzj5KoSaLyHMHjuf69PncyRkPm3x84nLnc+LQ/MZcWo++7vmk6EeSqdNKK0loZw5FMrQ66HEfQplh3oYJ83DiPQJI7gkDKM9YaidC8O9K4xPX8Pw0lqAoekCcjwX8DpyAZmrFpD0/QJ2nl7AWLVwcqzC6SScuOhwQkvDWbA9nO694dLcFk7/m3DOyUZgZhDBTf8IuuMj0NscwakfIxh4OoLwZxEUqCyky2EhZxcuxDhnIS7bFzLn/EJ+fi5df1nINZ1ICu0iqU6KZHpmJPsPRvLLP5Eof4wkR7KIQzqLUHFZhH/wIrqjFpGSuwh2LELt50U0tSxir1IUioZR2M+IwnVZFHMzozD+MYqwc1GkD43GbHw0ub7RtMdG01YVTcr30QTdjmZSRzQX1GJ4RQyj5sdwtiqGuQdjkLkYg+erGFJGx/KLXSznZ8RyqTGWwIOxeNyJ5XVXLB1DFhM3fjGd8Yu5U7SY7j8XY/zvYpS/LqZPbwmWDkton7kEt4Ql/LZhCb0/LKHy1BJibixh24slGHyQntnGMX1mHF8j45BciCNs1FLkzJeyyG0pQwuWcnfXUtY1L2XSi6WsVI9n5pR4di2Kx25nPL80x2P0IJ4FigmYjErAe1ICXbMScFmWwKHCBEYcSyD8SgL5bxKwVltG0JRlTAxexuT8ZXjsXkbsoWUMvbWMnYqJxJolMk8kohKbSNKaRJK3JfLd8UQO301k1MtEipSTqLJKYtTsJDblJXF0ZxK3LyXh+TSJ9fLJFNknMzsxmf8dSKbgeTKOMinSuSUFjcUp9BSnEFuXgt6BFAadTcG0I4Wx/Sn8ZJ2KTWoqXetT+XAilfW3U0l4KfXOy3kctpzTGcsR5cvJ/W45qg+XM+flctSV0rAfl8Y39zRcI9MYcjCN5yfSsH2Uhk93Gm2aK3hpv4KkwBUMy1rBrYYVDO9cwfwxK7k6byW/RK/kQe1KLH9fieezlRzXTme4azqGYenopKdzoCGd0f+kY9aXzlC9VSx3XcX++FW8OroKzSermK6bwcDJGTgGZDC2JgPzXRms+isD384MiiavJtp3NVOKVlN/aDV1zasxeLeai2MyGeuayZ2gTN7UZjLt50y+Xc4kxWoNnvPW4LhqDfN/W4P6lTX81bWGb/JZ6OpkIe+axbGMLGkWyeLZkyx++5LFep21/DR5LcND1+KbvZYlG6Tas5aE1rU8fruW10bZXLXJRss9G6/obDSTszmSm83yqmy0v8tm/91s/F9kEzouh1TrHOkckEPF7BxMFuVAag5emTlY1uTwfVMOF07mENmSg3x3DnJ2ubjPzKUkKZet+bn8V5HLtLpcIg/kSt+7dcwbs44Um3XscltHdfk6Qnasw2bvOoIerSNqYB4TxuWRG5VH4Z48Lh3J43BzHiXX8mjtyMNePZ/15vmUuebT7ZtPYHg+uzbko1Cdj93/8ik/m0/bs3yu9eWzf3gBEr0CHtkXoJ5cQOZ3BZT/VIDhsQK0LxZwrLUA/f8KuKm/nj2spzlhPU5p6ymoXc/dH9bz4NJ6Wj6v50+lQrSHF6JhKKVdoTRbFuITXYhxZSEndhdy81ghkQ8KSe4sROVjIZXyRYQMK8LXtIhWmyJiIotQKC7CbJuUfxSh8byIVX1FXFItZqRuMe8MimmZUIxkSjHVXsXSDFjMrPxiws8WE9VezJZvxexU3YC/4wbClm3AdOsGpjZuoODCBgr/2cCkTxuYa1lCJiXEBZRIc2YJ2rtLyD1fwqf7JdIalqAhU8pUjVIOG5eS61CKh0cpoXGljNoh5clSHraX0tNbip5GGYH6Zch6l1EfVEZNVhnNf5WxrreMHq1yxhuV02FVjnF4OTFJ5czeXs6n/eVE/FrOnT/Kae6VnutW4GxQgeq6Cv6qrUD5cAWptyrI66hA6V0F6XKVPLOoJCSwEoWllRzbU4nS/kqyz1bi8F8lcwdUUaVVhYp5FRKqWB5Qhd+6Krz+V8WVa1VUPq7C6GMV51Q3ssNkIw22G8lw3wiBGzFYvZHmmo243N/I8r6NvB1azXu7am6kVNOaW82TmmrOnKkmqK0a2ZfVZEg2sdxgE4VZm5hYsYnSh5sI7NqERK4GW/Ua/I1r8Jxcw6yAGqbF1XBhZQ3BJ2rw+7OGH9pq0PlcQ7nRZhqtN7PXfTOzl0tVthnvxs1U7N6M7aHNpJzaTGjXZrQ+byZLsZZvI2qxM6jlllctd1JqOZ5ei6SsluzaWjKaa6n9UIvsuC3Y7t5CnHwdWUPrmJNXR2ZdHefO1uF1r45dsls5ZbKVc65b2bRpK6b7ttJ1YStDHm6lpWcr95Tqcdatx9i7HtlF9WQfqefM9XrOv6lH0ldPjck22hZv48nebZSc2EZFyzYi324jr2Y7X7u3YzZiB1E2O2jJ3kHp9h1k3drBBoUGYuwaOFnRQFxNAyVnGui+1EDWmwYm9zaQqNdIgUkjRtMaGZnayIDsRlKONnLrZSOvZHdyRXUn/wcWuP/E</binary>
</binaryDataArray>
<binaryDataArray encodedLength="6800">
<cvParam cvRef="MS" accession="MS:1000574" name="zlib compression"/>
<cvParam cvRef="MS" accession="MS:1000515" name="intensity array" value="" unitCvRef="MS" unitAccession="MS:1000131" unitName="number of counts"/>
<cvParam cvRef="MS" accession="MS:1000521" name="32-bit float"/>
<binary>eNoNl3c80P0Xxe2yU3ZFKrJJyX6U7z0foRTxaEpKRlJaUiErM5LQRKFoqEQ2acqTIjTIT2mopEHI7Of/+8e9r3te57xP7YGl6Nu+mRn1/Q/tH3ZCq76ANJyVqfJXAB4Xp0Lb7CcK7+uzP4vXsB89taQ2KszCvu6GRoUcs1yjzgKm7cbKuQ7Y4NQN8w9gw+K/iLv1CkJzBYi/MJyFx26mS+SCd+6S7INRLSr6/4DtciTbkB4cUr+B6BUzqOmiKevVWcKkXgYwl9j7WFa3kbUkVsH0SRiWhZ5Bk6kzEuQvUea92WzhdQeYPL+HGTt6wcITsWKRItth+orcLNwgfEGAZUfF4r2iDUZvxsCqyYGcL7RQFxcBF7FwCGf4sobyYnLNFMIDPVmMK4uR/0Zp9C4URt+gJEVK7UER70oWNN4MXkcLpqQ0ho+SZ2jFRUmWKniRBoc7UNwowXZvPEe8D53o+7lczta9HLMH57NuLzMcfWfEFojtpKE9fvC24mOT+6vxeNcK3DH/QZWKM5go6ZDs50fg31WDzRvlINY/mTm3DUD77keSeFKGz33RaDYZByn8RefErWeOqaGOdy1ajzhAfMCM7WpdBu1To+BUDbB5qJyb088hsqyKSlqnsjM3HyBfTJDNqNZk0YXTmXTpDPwsD0FvYyBmjEVBPbAWYrxZWBCdjkhfXvb1ii4+GQvSC4kN4DGvB59nBFl2KNCBoGGr758SoP7pDf6mRMOk5x0ZTdxfFC4CTuC31ZLvSdijtxpf5fLxhquC3CdpFPBbQ95tgPv6WBGPl22DaX8Hp9m7GxJZPeTdY49/7ggjw5wf5U782CezFi5tRzH1UxsMbSLxU7iN23dnCT56t2PjgSBE+a+F3crLlFiszHJlj2JW0X2IhqmxSw/XYPjGTeQUJnN+5ofgFLKI1V5ThEjtcvi/PYIZbcGI1GIoXeWBqN4GoqqFjJk7QdAyD91y78hC7gfkTUpRHeiI/XwVnGJqD15pu7E5Jzaz71rSSLhtwooOLEfm90UQfvmc3uYuwnnXR6hZ/S97mMBhS342fkechmS7GfvZLk+Iv41tO65gzj1NyMjXYchsBfxTc9A6rMd+K0VT62Vpluh3m6ZtX4Rt/1xEfNtLRKztxz96V3E4soDWrrHCNqEzCNZqIKPZC0nO4BSs1n8ifedYsnv4DOG2p+AqNA9ntMwpRk2R8aaNkOjrMKg+50guNB5/1OdTxqNc3FU/SYeDBdnr891IWfCFBtfWQf3hfcoPzEX2vuNIDuvC2w9b8Ty0gBMLi4JtqyQ0/P9Ab/cx/Ll0B76/FkA08A7qLOUxecM/2CF7lAr+mYXS1Qq0RsgRJ9ZrUszwb4h1xNCRbRfR+DoVHROzBtbTuJS5anSztw/W462U56iDpLRarvuKIbrV/qNRr6VQMktBwvQ2+BVNYuViasz1dAf4baTxuHuEwtsy8b/vR7A3azt4DPiQdruPZo7bIX6vEKtrC4HDmD5EI60hU7sFXavO0O2pZ6j8Yg7myQdAWVyWyR3rR2TjEOY+WI1GwTkIInM21rEDkUYXMOSzkllv1WNuQ53QqrlCNW/fcfk1ZRhNj0dTWS49EVrINH9swT1Pe8SKp2NI7TPNFpxCyn9H6N+cCm52mCrSbpXQJ4MKqOlosXOHNZh3jgQLFkpD1lw59n7lc1IfyAPfcRE8rtGAq+gS1AUynB+ZDdHXD/B8sJkra72DxOX/ET+J4XxHOCru3aCBElc86o6FkcUpWh16F53C/kw/8Dp2Hv8f7nheppxkN7S5ZFDzZ1VcV9Jl2eb5kHnLyzY/KcVCFUdsjLsPHmt+NMcOkyBfFLTfS3FHpPxY4Zxotv9REh3yeEeLmqsxeDsc8p3JlF13EArPeyH9mB+FKwnzSsRZBbeBnGXkcXjVfGYQMQ2bVE/TDb81SJxVhZigEIw3rqOkYl+0Piwnr7FotGbHInJ2Fj1w9KP0loNsmsU0kur5h4z6RFne5h74eqlRR5Ed9p8VwD/ahfi3IYoJObxGffk+NIcKQOLnAOr7omigZcILkgPZnG0CGLe5DCdT4OvZE/TWT5nVeYqx9PazkA1tg72RAAsQU4W/xyJcjRViY+7V+KpoiqFv7ihraMbWYEl2wXsGy+vPI92CAEqT10C/VBO2jtRAulSWvS//Sx9O7kG+mw0qP/UgaH4UXU4NIun5Jri53x+tHTexSP8zPoeYwrjyBf7kWaI0rwTnEn9jlt5NrHLPR7ylJrzGxTHL5zNtvzGb7c67QAkXboF/qQUSF/nTWWl9TiJ0GW7GdxP/QAvOyfKQr/Ii1qyRScVhksy7tJBUK79yy905Eus9yPbnnqQBAVXmMU+JpqUUQKqVwCT20R3RN2i/mojVKQmod3mPG15zsS6fhyk8TIeX3kZIz1mFgzUHENKXQ1aNtfTn+nQUzVNnEgnxqLm3BJN41KA2VRHug1Fsp/kOPK28i6WP+sgsrhGLNWTA7XwFiaizcJC5T3X7S+jilUraIe5D8VLrubZwO2hd1GNP1f0RljYCXY8EPCxzhUlsLJ4cMsIiwQo8H99Dh2Zug8uhIQxdD6aew3vxM0MC9Wu90XB2nJb+UwTrUAEWlqQNrs8cCZmSSNkUh5754kiW0oZspCwzK5kNNjqRfAoekDP25Zz7+rHIugue6VG0e3kJ9ZcpsLyYJLR8MadTvVUI9DZkPkOXqdNWBaqfTnCzJZ8iyqYPj7YosHk9m5C59DiG4i9x+aXXyer0NvjuqKAnndpsb1kyuie54Nu6EUrvX8JeDFZC3+ooLRRJhki0MYXOdcWF2laMBRP3QkKCbTQpR/zmGXhVdIq+zf6KOGs+uFzxQrO7KFtfUod3Kfnkeew+0j88Ivc1hmTxSoqtXGPGwppnoORSAmK+j8BH6z30NJbiSPQDHPN+hIyiR1QkOh0N5t/g5vkAkw6Ho9lAlnUHtkHkVzfJ277k9lULod5MERENjnhwNRBKuqdp+a0iilT7hpCsBeyoBD+53UyhB9WZ8N5tgrTtqmjT/QOXe0dpWn0yGXpbov1NJnl0pOKjTCpOrX0Ex91nKKRag2yUldkJOxsaM8iBgdcZHFymjZXCz2nK8l8YPZKEKXsisOGvDP3+KMJGk0Sx7sUFKuw0Z7qfxXEjKRP++0aoQEcQIx1TWPa1Qti0xoBWXkfv6BG6FFBHeVKKcB2R5mZOnQ6ek5dx5cd62GzKhn/hhN6mLsYRzR4EKJ4nf7TAKyYec6t3wHSqOQaDQW0is3Hq7STm9m3i75dd4X/RgJW8OIGeByLQPrQE2WIWEBeci1kq8Xhv1IkG8SoUOO3Ef9EK8PNZjNRNH+h7nj9e+a9Gff9Zal18CUvGNfAycQ/uxQYjS+EXZxZVRKPjvdRTWse1vPaimv1lEBZUwszJJpBefQ/Hz9qQR84LiFSdglFDLMR57tLpkfu0abMERIduYXdXHfX9IDhfjMO/7new3PYpdotep5DkDxD8coJ+J+TB3PcYlV0Ixr1nqXTSfAt8x+o5dRdVxHooYyxwMuuNCSL1aRPanMrHQj/NZUw1kPt2WxZLLk1m82ersOZwD+T7yLBlvHb4wJ5SW3Y6LVOJwYOdJRj+0UIj2XXgFg3jUfibCVYWons/LsKjdTUJHlGhUxXO+KggCkPVJE6j9RepbmulxfZ8iOt4xXXN6SV/rcuwvaqCk50J+Oq0m4aexSA42IXs+rWJtz0WOq460PlTgjlF6ZxflyEr9+qmkNDjJNZ9GolTo9igyj4Y1U7CRylXuDWIwdHgHgz2BlF2+ACFHHHHmzdvIet4HrvkLBDG8wUzx8s5vaNliC6sRpXtaXh7J9H2WFHmeH0K8bVHoKDtApy8F5DT1Xr0aW6np055JFy/E8+mBCELPyF2Mxbq0vvg5WkD+y+uaPsrxuTnGLBxfTmSW3oI6+1nQixJhqm4JUAnLR+bddzZAb8FbHjJKKekOhkOKfvQU1GL06kvUXztOWUd76Pl7lfIobRuojN0YfOJUQq+m4lSy8U4XCKLN0dqEbNVgF0tjoFAQQxsShTJJjAB71a1YMh4HeRav3Ei729gzuVTiNFNQMuJcW4sIBKZCfr4ycaQpRSFZq88+Hnog2WVcw1b8nByfisaUmqwsqURMxMj0Swrz3ymJyB+aQSmTfjZRvunZC+1G0XhU5iDZxI+pZ0lvQ2bsC38HJZMcNLdawNU2aHKuj6dpDrp/3AixYVarj6j/xZYwsJCHtvuv6HjaU+Iis/h6fYYCBdWwXFBJDwWPuV0auvpRtUSarJNwaZ8Z6jYMQjvdcHts4yM95dC6Ugk3pa1Wz0T1ITbjWpY+LrRgm1vuDLFc/g4n4cdeBNMHolXKNzTmnloPiPL4cPo2HgKDXttSKUpDjozY9CXo0hrpSoQ2voEl9YJsbRXTZgfdA3PG95Ae+wd+aSaQ57vI26yFhrbWT7B249x7UIA/gwXUqpwIxI+i7FxpwY4bjKjFesVULBEA9WhzzGPJvLXXw7/02knQ4uLVGpwGt0u7VTyORlxbcrsXI4+W1MzBTN4eTHr5jNYLU+C7ZRQcNVqEOVXoOiRr8RnYIwH0c5QXXgWMlf/QKO3BpUDFWTnyeA0eAV2VabQ3PiZBl+70GjcRXL/nxxMx5PRr+SBBrU0eGZ8JcEBF7zMjcYUWQesWpaDuLx6+B/9SmcqLWEf3U6/H8szdf9wFGsrY52NJCwzxUn3sD9bE/AXWteCETbIx3GmRTQ1KI5mRiVxuwZUaftqB3ibWmHLwFGKNlBHcXIGpHvfYm3vGK2/Xop7i+/gv+pcNH8RwLwEe+pXSqPsnxW0/bc49lqPUL7wAPkIO5Ls0kiovJ/OhFXcMCu0E/lbdyCsWY8mXzSGj2karIu/QSjWhh1LNYK11A5accwTJgXP0Bhyj3zXfOaavtciQMcEfIvlucbF1ViqNIBS825scnUm8SOfaaRzBMUb2hGkehe6U17A+VkJVmyRQ1KuIwry0xA30c/W7VyOmSOV9KFCinVuFYCv6Xma8lMQDWfkKItFwlfrPdl7z4endzjEt/TTuz/TMKSgQOvPnsL3XB80XDrObTF2xYrs8Qng+0mjAdrk03INIpbi9LdwK3rux5HjvzJoXKjI1o8nUdLvSpL8XoQmXSvYrc/BtdQMfFXOpvplYdwndU+07xlHhPZzfJh3mbuy6hf39KU0c47JRmPcCKYOqXAtL/dgn58aVVeqI6Qqg3yefkPHL100yZ1Au5YbrRs+D5Oi32S6Pxcmu1LwvXY+lrqUchu0HWHz+iYeqdfTnOQGMkkIx3mdQ9zmSmEYp1hhIGCEXllp08lFXiBhXWiNlZHjXEtcWZVGpe07IF2rA68dwXRjdRWEi8fxy6GI07y2F/aZxphqXIYLMvrQTrCAdVA5iR/K5N5fK0DzbhdgsgQpKLiA0w3EWGIAMlYGUdQZLRKJ4kfQs9vc+jYeOnj9ErzXXcAv7ygUHcqmONXvpL6phbR5Y2nHtWPYrx/PvenUwf2HauAzmcb6Xs6H29Y5dN3QmlZ/H8SBvyLoaU9HWt4DepV6jMteroWfvqvxSkCY2fJtxTzlJJrXfodrnJ4FoTwRJr//N1VIutNSPxNcixfAwjvy6D9khoxrP6waXjpAIzkYRoaAKZ5woulKeKxxGNvb5SCG55DYW8/ZXkin2eeE4GPeiAW5YqRiV0WvcpU4M4dbmFzeRNFSERCXT4X4/OcUZl7L7d+ozMQ0V2FY/ypFZAohNuw1TmaLYPGpv2hesYpYTQlKmoJw1XA7ct2V6GdXDreH/yG1rbJH0WdjvBypQNjGZDywNuMMm/ixNl8Io9n7JtgqDqclb5Lz5RosiAtFtm82pDZOx9Gn9jQyP49Uojs522UyKOx0QPUUXvCPTCY5viiOx3zASmxDNSdnKEcmtk+oXqeRavMFsYM3Ej+135PB315IbCnhbII1cfDheQq9b4kk7bkcDSTQp7M+GHNugd/pcppZ74jrtzTIqeocJjdL4PavmZRywJWT8oslj4TtuLNvL3TkQznPWzbUkuFOuU82Yc1BcZKYa0w1v/bTUvklZKf+mUs5k0yxBUWcwPdO2uvmDtVkfhSFFtMWA3cMtDhwg8svcUd7LZheRCu9TholCwUjMrk1Dfqatig06eb8TydQ3qkvNCOqiu4vFGUO1sX4umkL523SBvGYc/R47056tLqTPG9m4NuYHdkEZFF8zgeu39dkYs9obm5xCwU0FlhtPsBhy1p/yJyzoTb2AdHl6TDuIlIISISuPwfru0rkX3WP7Ee3UtdwLRVOu8ENJ4gx5Q9y8LytT1bSkmSbtZkaQx3poVQW5+TvBM2OaFqboUmXV7yj44ENiJ36GmXv35JRsyu3uzYOr198sVJYVonY9BQS1xxGTfFTUitNxK0SI1TOeYBtxx0og7eBjkVE4tUhIbDqxTBcmUfB07Ww55whCV9twsz2L5TyfRH+1yVLT58II/e+IQ1ulaOTLRJQk3tBjeEF3MrKLjqWI0trf9dYXRd5STt7RNGycRJ9mXoM6+LyIelYRCqWuWTjcYYibPjY2i2RnJN5BM37dx2drg2l6oATZDddA+f/KyCzS3qkZ2Yx4b2RHI/sJNb2Zy85xUlwu/SnQ4/nOB2vF0HT0SGy4wm0UrtrhK6vMeRfbczZ/dxG23Nmw0DiGkUNr6KAoQ/0K7WHE/9Vxp0+IADLnrtk35ZN25QC6O1McYR0DZLYrQh6cyCPlrfMokeRRMvW/bDaqTsV0S5JUGq1hcndMAopCEPwniPEY1BInzbMpd6DV+j/AHOTMQ==</binary>
</binaryDataArray>
</binaryDataArrayList>
</spectrum>
<spectrum index="2" id="scan=3" defaultArrayLength="1415">
<cvParam cvRef="MS" accession="MS:1000130" name="positive scan"/>
<cvParam cvRef="MS" accession="MS:1000579" name="MS1 spectrum"/>
<cvParam cvRef="MS" accession="MS:1000127" name="centroid spectrum"/>
<cvParam cvRef="MS" accession="MS:1000285" name="total ion current" value="5737140.53591919"/>
<cvParam cvRef="MS" accession="MS:1000504" name="base peak m/z" value="419.17340088" unitCvRef="MS" unitAccession="MS:1000040" unitName="m/z"/>
<cvParam cvRef="MS" accession="MS:1000505" name="base peak intensity" value="21893.36914063" unitCvRef="MS" unitAccession="MS:1000131" unitName="number of counts"/>
<cvParam cvRef="MS" accession="MS:1000511" name="ms level" value="1"/>
<cvParam cvRef="MS" accession="MS:1000527" name="highest observed m/z" value="1299.63208008" unitCvRef="MS" unitAccession="MS:1000040" unitName="m/z"/>
<cvParam cvRef="MS" accession="MS:1000528" name="lowest observed m/z" value="400.13409424" unitCvRef="MS" unitAccession="MS:1000040" unitName="m/z"/>
<scanList count="1">
<cvParam cvRef="MS" accession="MS:1000795" name="no combination"/>
<scan instrumentConfigurationRef="instrument">
<cvParam cvRef="MS" accession="MS:1000016" name="scan start time" value="0.0706667" unitCvRef="UO" unitAccession="UO:0000031" unitName="minute"/>
</scan>
</scanList>
<binaryDataArrayList count="2">
<binaryDataArray encodedLength="6616">
<cvParam cvRef="MS" accession="MS:1000574" name="zlib compression"/>
<cvParam cvRef="MS" accession="MS:1000514" name="m/z array" value="" unitCvRef="MS" unitAccession="MS:1000040" unitName="m/z"/>
<cvParam cvRef="MS" accession="MS:1000521" name="32-bit float"/>
<binary>eNoNlnk8F1gXxiWEZGRXkogoyV4kyf0WIaQSkrTYIim7KFsIkUJKITWmaXub3qZm2kaamVfSvqmRtExJRUnS/v7+eD7P87n3n3vOec49Z/zwJtEwrkksS2oSLb83iaD3TcJb46KYXXhR1N65KNSUm4XJhGZhOrNZJBU1i6jeZvHN8JJ45HlJSFdfElsPXRKfei6JxKkt4sf0FlF1uEUY97WITxmXxdzfL4u/Xl4WGrZXxM6sKyL8/BUxQvmqaN9wVVy+f1XM0bomrqZeEy9fXBMBxteFVcV1EfH0uqiUuSGUbG6I4xk3hEftDaHZfUMkDr8p+u1uisakm0L13U1hYHFLKC2/JWbsvSWKe28J6YW3hVr6bbGw8bZ48+62iE65IxR+uSNOddwRRup3hXfUXfF8611x+Otd0WzcKk7ltIoRB1tFa1+rMLO6J0pT7omz1fdE5aj7om3mfaG9976Qu3BfrNH+R0xO/UfkHftHPP7+j/BKbhNf/moTZn1twt/qgTCd9UBo7Xogir4/EE9028WK0HYhn9EuHKvaxaWLEj3uoVjq9FCSm4didd9D4TK6Q6Rt6xAdZzvEpQ8dolf/kQhKeyTUyh4JaZXH4qLXY6Ge+FiM/OOx8H37WOROeiLGxj8REQ1PxLveJ8J39FNhm/xUmO1/KlLePxWLnP8V7/b8K2pf/iucbJ+JKxnPhMGHZ0I67Ln4vv25CN//XFz+8lzcnNwpwhI7RdPOTvH4ZqdIGfZCHJr2QniufiFya14IV/sukZXRJVqPdYnLr7pE9OCXQnfKS3Hz0EvR2fdSzFR5JbRLJKh7JXK+vxIhi16LgJ9eC5fe16JDq1sYr+4Wy452i+ufu8U2+x4xMr5HnC/tEbGne4TXmx7xw6w34mHZGyG1/40oeP1GuBm9FZWJb8Wn7W/F5KdvhePIXqFo3ytul/eK4Be9ojrmnZhx6p0wHngnxqv1CcMpfaIhr0/41/WJc1/6RLfVezE0+L1orHsvdP55L8oV+8UKq35xal2/yKntF48e9gspqQ8iiw/ibvwHMfHeB+FpOiAuBw+IsqMD4tO/A2KQwUcxLPej8L/5UbxU+yRq4j6JjKefRLvJZxGd81lMuP1ZFOl8EduSv4itx78IR8OvYvnar0K2/qto+vhVlI79JjZGfRMund/Eedvv4m7sd7Hjt+9Cd+C76F4ixYV9UrSdk8LhmRThX6VIthyElcsgJqcNwrlgED/uHkT1k0F0fBrEspHSXJoqzcMACWdK89M5adbck0ZnQJqb5oOJnTGYMwGDqU8ezMJjg7G5PZimgcE8tJfh4zwZmjNlCPiPDJ4XZPh6XwYFPVl0F8uyLlWWss2yODbI8lOHLC8mylEaJofhejlMSuT4vF+OrAtyRH2U4/SYIQTNHEJB5BDOZw+haMcQrvw5hN73Q3CykifWQ54HCfKkb5fnznF59l2Qp+emPKVf5VmqqcB6VwVuxCnwYIcCRf+V6MsKeL5TYJKyIluMFLnjoohZpCLt+YrcP6rIQKsia7sUuaAwlH4xlKqAodxNGEpSwVD2HB7K05ah/Nk3lHprJfRXKjEvXYkRlUqc+UWJwGYl/F4ocVB5GKY2wzg9axieYcNYnjaMVbeGoT8wjEZdZazmKeMYq8ydbcoU1ymzol0Znw/KfJ/4Ay5+PyCT8gNbT/9A7tUfOKWoQoCtCkWLVJDNV6HhpAp/vVPB33E4y/yGY5g3nPEHhpN8eTjfBoZzQlmVT6hSEabKq1pV6htUkWpVJahflUsaaoR7qLE3RI2XG9VYuVeNSyfVcLqmxvw3akyQU+epnjp2tupsm6uOUaQ6yzPUebdDHf9f1RnVrM5DLQ2sHDRQWqVBTY4GqQ80+PJNg2FKmsRZajJ2nib7wzR5k6JJ3XZNnv6iycsBTZbra2ExWYuIJVpcTdAipkoL+1+1cPtHC8tuLdZqaDPTQhvb+dqEJmqjvkebUfe0mTJIhyXWOuyP1mFrpQ75LTpoP9Zhj8oIPlqM4KnrCC4WjUCzaQQTlUYyyHgkC51Gkho8ksbUkQzsGMnPp0ey/+pIzKV0Eaq6mDjp0hiqS1ymLs61ujx+r8txnVG0xIxC8ewogq+Pov39KA7I6BFvpYe1gx4/L9BDKUqPURv0OFeqh0u9Hgrn9TjQrscKhdEUTxjNFO/RvEoczaWC0ZL3j2bl2dE4t41GSkGfW9r6lE/XR9tPH99EfS7s0ifxuD6Hr+vT2alPq8oY1I3H8Nu0MfydMIbeijEcrR/D+zNj+Ng/hk5VAxaaGjDbx4AfYg34vcCAW0cMuHDNgLRuAxYPN+ToeENWuhtSvd6QY/sM+fupIVO/GpLqMBYnbwnixzKsbCxlx8cy9OpYUl+OxXOIES22RtxJNMK1yIiB/xpRc9mIWS+MeCZvjLGhMQp2xjz1Meb1WmNJfxoz5bgxfa+Meac0DimdcfiNH0el6zgORI/jVvk46k6Mw6t5HAlvx+Eob8J7HRPaHE3QXmyCVoYJd4pNaD5pQmWvCV+0TQkzNWX8XFM0YkypzTGl+g9TMh6aUjxgirXzeBpTxuN/cjyd18fTJj+BFMMJzLeZQHv6BM6dmgCPJlDVO4H8wWYcMjDD1tWM6KVmdCabEb/LDNffzNh314xdn83o157INouJvPGZSHPsRAYqJ7L1zESaXk0kaIQ5fzqa0+RnTlmCOcM3mxO815wp/zPn905zPAdNYr3BJOqsJ/HMZxIjMifxb8UkSn+fhP7tSRyxsqDW3YL2OAv+U2LBziMW6J20wO26BabfLfhN1ZIua0sueVlyLtoS/3xLNu2xZNRFS+70WKJta8X+eCucKqwY84sVBp1W2A5YYT7emoM21nR6WGMQac2mcmuMz1oT2GaN7VdrLHRsGG9vg8JiG5wzbIjYbcPDAzaY/2aD72UbnvbZ0KhsS6qxLf8NtCUsyZbD9bYUn7Ol+oYtp97Y0q1jR6uVHQXedtSF2iGbZ4fCTjuunbSjvtmOvV12vFCYzI41k3ldLuFjk6m+MplBzydT7zyFgFNTSH8whV+/TsFCwx5VN3v2RdozOsse4x326B6y53ijPfv77anTdMBpmgP1cx0IqXBgVoMD++9LuMeBG5ZTWblwKodDp2K3cSoxh6YSfHUqvV1T0dBzxC7Fka58R3qOOPLitiO3XjvipToNZd1p6NlPo2TRNII3TiPwwDRim6eh8GEalqZOYO1EyyIn3GKdSNvnRPuvToztcMJCejpNatPpXTUdlZzplO+cTkzLdKI0nXlj5IxBijNSxc78dtwZmXvOJA04M2v4DCqtZuA4awZmoTOwj5tByI8zOHBuBmfezyDpBxeuGLnAAhfuxboQVOVCxSEXDK64cHiIoGuq4MtcgXOWoHu3QKpN0KkDV5zBfy74JoBaNRw7Cu5XobUH7BRnUmQ5k+uBMzmSORP/X2Zy8MZMpn2byXy9WSjazqIhYRbHSmZhcXYW95/N4kvPLFq0XWmwcpXU1ZWBBFd6al3RO+WK5UtXfDXc2GbkxvcZbpzxdMNhiRu2G9yQ3e/GikY37r92w1hvNr6zZ3MtbjZT8meTWDeb3ddns6l3NvuM3Wmb405UmDut2e48rnPn3O/uvH7gzhRZD8zNPfBb6oHSJg9+PunBp788iBjsiaymJ7HOnrQt9CRulSdypZ7oNXgy5LknSs5zJDNiDu6RcxAlc1hZM4eOs3MYeDuHpsFe/DXSC017L6IDvJBe70VFiRdF57woe+rFpGHeZJh702DrzbMIb6TSvdGp8Ca/0ZtODR9czHwwn+lD2mIf+hJ88KzwIWSfDx7tPjyTnYuq3lx+mjKXUUvnUpU2l+6quZQdm8uZS3NRNvIlYrov9aG+qP3qK+l3X4Lf+XJMdR5tk+dRGzAPvYR5xG6bR92BeZxpmQc98yiWmk+Z/XzuLp9PQ+V85E7MZ1jzfLyfzqdWdwGvHBdgFbmAmOQFXNmxgLTDC2h5IjlX8uPIeD/OLvKTeNMP42I/Hh/wI+m8H1b/+qGsupB9NguxWrAQ6dCFPMtaSPKRhYz4eyHzHy1kuKw/LqP8UXH0JznCn6ZCf2p2+VN025+I7/5cHBfAZMcAZocFkF4RwJcjAXy6HsCEngAm6QXi5xiIlF8gSuGBNP0ciPu5QLq7ArmltIgOu0U89l7E5/BFLC9axKxfF6F5YxFLJgZh7hrEvMgg1NODaGwI4uP7IFrHLsbUaTGV8xbjvnoxO7MkvH8xjecXY3NnMb+8XEywQjD/MwmmJSCYxoRg0sqCOfR3MHs+BmOtsoTk6UuQ8lyCQcYS1OuWoHV/CfGvl6A0KIQHo0P4zU+CtSEUHgxB7Y8QZj4Iwe59CF1Dl+Jut5Src5bSFr0Uv8KlrNm1lNxjS5HpWEq+4jJMJizD0XUZqwuXcaV9Gec/LmPMpOU8812O7s7lHD+3nBM9y7mov4JJq1bgXLgCoxMruNC6gkXfVrB/XCjfFoZSExfK89xQJh8PZd39UNy7QjljHMbcGWFcDw8jNCsMqbIwNpwN425rGKdfhdGuEM73seG8FeEsiwjndVY49dvDJb0fzt3b4ZTKRqBuHsH0oAjU1kYQXBjBuOoI7D5G0KISyeixkcxwjcQ1MBKt9ZFsvBPJhM+RbBi+kifGKzELWsl/N63kbqVEH11J272VlH5YiQVR7FgehcaZKHofReH1PopL2tGozozmp0XRFCRG85+D0di8iiZ7IJo5E1ahUrqK+w2r2HZ/FUsHxWBoF4NUaAxPymKIOxLDp4sxfOiKQdt0NTq+q9m7fjXTdq4m/I/V/Dgkll6DWMrtYvlrTyxzj8Zy72osDg9j8VZeg5T2Gix91vA8cg0eW9aw+cAaas+uIfXGGuQ/reGF7VrUPdZyatVa5mSuJeT4Wg71r+W0RRzRTnHcDIqjcFMcL2viUH4QxxSFeHSXxrOpIp6bB+IJaYpHvjueNToJ1PskSHKZwB+nExh9PYHU7gT8dBMZIBG7kERObU1E9lIiqx8lojs4ibsmScgvT5L4PImDt5I415WEh1IyMpbJmKxIxj81GcWKZDrOJfO+K5kSvRQ+OqSgtSyFsWUpaOxNIe96Cje/pZA+MpXXDqm4+6SyOTOV6cdT+dCYSvu3VAzN1nFs5jrqg9axY8M6AqrXYfV6He2aaXQ6ptFeksbwn9KwPpPG+Jtp3B6VTq9lOrPnpLPZLx2NVelYFUi4Ll2ye6ZT1p3OBrn15LCeoJj1yFSs5+ih9ayfvoEU/w0oZW9At3oDj59voLt7A/OHZJBuniGZzRm0e2cQE5TBxaQMfPMycK7JYNcvGaQ2ZNDcmoH+5wzJf5yJokkmctMy8XHLxCE4k/NFmfxRlonuT5nsPJZJUEMmK5szqb2WyZUHmSS+ltz1ZlL0NZNrKln46WfRb5HFMdcs7L2zWL8ki5bYLHK3ZyG/L4tTB7Jw+18Wf7Rnofwui2/K2Rw1ySbIMZuRbtlsjM9mTl42qeXZ5P+YjdrBbHaeyYY/s5FqyaalI5tqhRxC1HOIcsrhq3sOZ/xy6AzJYU5FDk4Hcpj4Vw6Lr+YQIbtREv9GAr03YuC3EcvIjUhv3SjZ8Tayv3UjBx9sJP7LRipNczlil0ulWy4RCblMLczFb2su0bW53PgzF5V7ufh25vLHl1z8h+RRPDyPV2PyMDbKY920PCIS8wgpzKO+Po+BY3nktOVR0ZlH5UAeu+TykRudDyKfNq98dLfm83ZXPrEX8jl0Kx/fR/lYyG5CfeQmir02YbFqE6fXbiJt5yZ+PL8JrZubqB5SgLZ6Ad/yC3h2pICkEwWoXC6Q7C8FXOgtkNStkGidQgomFdLmUUhxUCHLkgtZVVuI2/FCws4WEvigkDkvCpF/V0iRXBH9mkWsGF+E0uQiXvkW8XxtEQfLijD/uYi//yNBQxFrrxfh96aICLnN/K29mVDjzfxjv5lXKzdjEb+ZxgOb8erfTKRCMfEmxfR4FNMfXcxvacUYby9G56diZD4WYyBdQolWCUoTSzBbXEJsXAkWm0tIrSohuKmEns4SHnSX4DRhC+9strAucQsum7dQfH4Llde2kNG1hahvWxgiSrkRXErillLOVZfCz6UcP1OKX1MpyY9L8e0rZb75VrI8t+Ifv5Wow1tpv7sV49HbGD9lG+uit0nm0Da2nNnGyUvbsL21jTHDyjgbWYZMThkbKsqoP1JGVlMZanfL8PhUJom9HH/dcsody4n3KSciopyMLeV8PlBOw+/lpLaUE95WTs6QChRHVUi8VEG0QwWZWyvoPlFB7+0KQjoqcFfdjpLldu5Xb+fPwxI0b8dsUiVZ7pXEJ1RivLeSgsuVBN+qZF9vJSqjdhDhvIOBlTvoq9vB0zs7qPuyg7KDOzlycicnOncS0LeTbdJVBBlWsda6ilSXKv4XWMX9qCpMaqrwP1dFvfQu1pvsYo3nLk6s3oVH0S4ij+0i9dYu0mR2s3P4bsKMdyMTuhvrpN1827ebLd9383BiNamimpyt1TQcqya6vZqgt9X8qVyDm04NM6bUEBNYw626GpL/rmHaPzX0D9SgpFBL9Ipa1HJr6Witpcl0D/PZw/GoPTQ07kHq2R6GftyDsk4dDvF1/B8scTa6</binary>
</binaryDataArray>
<binaryDataArray encodedLength="6828">
<cvParam cvRef="MS" accession="MS:1000574" name="zlib compression"/>
<cvParam cvRef="MS" accession="MS:1000515" name="intensity array" value="" unitCvRef="MS" unitAccession="MS:1000131" unitName="number of counts"/>
<cvParam cvRef="MS" accession="MS:1000521" name="32-bit float"/>
<binary>eNoNl2dAz3sUxltUGkpLaagkoaRhpEK/83ypZDVU/yZKIdcsLlfaCdGgNDQoKi3U1VJkNbRFVgl1EaGyQrf358XZz+cZc6yHQ0MUxRyehKe/Y1FW3Ikyezv0ivuyVVsU8TQqFHuWRJKhbz3XVeoNw/V3sGLMlk0ov0O1kWZMbG8/VYdJsZzCL9igrsQ6VoCUV4mh6KMxvoQ8QfM2S9y59hwTBO9AUt8K24ef4U/RKqzb8omSNVLxvW4ai17zGGXKflQ1KY85fpvG7PtSkBURikcbrZmD6ydaOiGBWRz/GwZLh0g/YRU7eNkMCncNQK5xaPaZh6dVeRAcnMUi1SWxdqgMHR2zaYHUMXjuTUazWwPOTH+FqRQF12f7SXqFJdv04QBcE05CNr4Ev6M7cEnejf5ujGYbokVZp6Ie+7rsHKQVc1C5QwV/PRqBdF0VBn7W42BmD+wDZrMmnzVUek+ePc3RQovEv1zfjiiU/DRj5i7iyKvfC+H95ymuPpibku2AyNGV0KvZTJaBqgwRxmztoilchrwPSy+bzKaofkF7qDwE2/nY1szXdG/xKZRmC7LO3lsQc7XAm718kMtbg1XbxRivSBcr2tah6HQQjW1vQeVf+uQn/BtrY+WQE1iBNp4SW/YrFvs7BFmo32zmtvkYkkwkcSTchbutHIhK//3wSlNnlTI+cD18FhZ9ivTBJg0a0lsQsqyG2nlqpKY/F1ujF8FrRSZMNqym+NY41C4uQHZBDvJDH9BO0Rh0ruejy2ojsLokhQGBbTidV4Lg02HI+y3HVvmrMCPNP1S7T5vlNvSh9ZYvdUwWwNTLtXAtyMWjBi24zZKi2j8V+HopDG9oNeMOH6VLNVFQe2UGjbn8tFqhn5TJBqfP1GJpSQUK56qymSLrsOdLKs6t3ogqHCKraU3QD5uNqSLd9CRGiCm3+6NvSzIuKpuC1vHw5+MFLvj8F+zl6XHKuXH03zVJ9k5IEpO8JzFXrz6I6VnB7ZUS0ttzEXoplO0RfETmj2egW6KUeCaW8HCax7wvXMSCykZorTeE66AMu6LzhOwzrWBelwaxOE2WWXSP5vk8I2GHU1C9WY4YeT4WuGEEX24U43itPQ7Y+VHAtr1MO8wdo1ktWKVwD8zNBmZmK0izYhgHd/fTyggX9OyOg/GidggslkTXFz52NUqfwtcKs29LK+FU+I2EvtuQwgweZF0mgc9AlF7/I8WkY0XZQIYTXZvlTLsvvYXnjWqs7FFhW1/OYTO09SGkFgr+AH8MfrCmoY3JqGhOwnIlMWaY0oqTqTFU6qqO+LeCaI0fIH8ZS/SXRiFjXg4cQmSQ/TmEUxkUpdk5v9GiMAEu5tF4xH8GVfPe4eyeFqR/KYCw92qW3CfC5iasR80JaQQt0sCzxc7gX2iL4kNHEdGtD73TAxCLUEH+m7uo6FsOm+wsmOoNUUeZMzZdHcSIojX4Ki4hslYS++WW41d5MvmyleO79hRz98Vxx9Ou4MjEEKiQAjsTN0KXE/YwMp9PkmeSIHXKHW7HSnCz+zzKDq2FebQks142CUqy9zFo64dWVUEW80kQ1vLnOE2eBZIbp7EMhz+IaPtEjQYniaccjhsPq5HkbcrUUpqpcqwOzfXVXJ17NgKvqTBbGw/8SUxAgME96AXLMh63gP3wWc5Vn/lAfrovKEM2EL5nNXBjfhSY6HR4mZ6AuevT8blX4PqOVAt5zWvQ/DyZ1a8LYgssJFjze2eac1MbfB2qKFwRTN4aMThZeJsKioOxZVkbbbixj83mT0GweQn9oxZKLbb6rOyaOK30vksP1A5D5uwsJp5vBoupA9il3QwB2zOUGWVAOUmLcHTFbLy+vxh/e93Dx9fyWJP9G2KBrtj/SR6RHlGQNTXCiNNb/J1mg/vf6pFmkYmkg/xMd843xFl7UV1xD+bPN2IOb1+h1tQMXqTOAvhU4HGAYaBLhe3Oe0cL5plASCAYUnNnIVnbEdab+MBN9IFtDcOoWDIk5KqoqWsGKdlNxLETGojp1MPGC2+xRboexhuE0HHhGNRl7tDrh8XYfqoGwuIZUPdzRLyYGnIVp1PjQxGWeLGTbtrLo99OjmRt7SAjGIr0bZWk7xGEsTWaKH74AaEW9vCf7slEHujgxDJhdirRBd3aKgi5Phm2lzfD5GA7+N69wqngiZD4Jsi+Tr5M/1Q7MTsFV/D+mgFPPSU8iW5A4cA71IrGwrPTiJyqd8I1Spv9HrgOgzmXUH7kAgrqBHCu5C1eONZBMOsXZlMyJbkdxYfeM/R0bBB7vIRgelIGdkEnaavuSezcUIPygCVoex6Fs293Uut3C3yKeEliHRqQ852GB9E/EOAnh+VLo+D+5QpedWqysSXhcPFpwPGYcCqs/wc/nVOhURBGsvHDnNjFKeh9FI6gXB6mxaXiSWsk22D6A9cnt5GNTDbtqzpLYtuujf+jL1h77BRzlsrCkWdZSCvjId7EGJduz2ZRvlkwpByEBZbT0VtWrGG9HbpPmCAvv4uODJ/F2bYw2lMuwH3oWY2c1vlwPRlGfJuFkaR0m4TNheBxvRV35fvo/JfHaN7ljrHBaosI67lsyk1Z1tV9nw4sl6PFEZnk6abIMhvGOIn3/vjgVkVWxZrkJMWDfuFsNFo3o1uxGR9bBZF/9DbenSzD2jYDXJUQY973dqOl1ovaJYrh92ciiloXojPvPRU3HMKh/zIQ9CccH8z4WbrBILz+zYOPpxHLOWiLiv9WY/ecYooO2IuzlEopU0VYbJ0vHP6TZ/6O1vTD7CLZvrgHjdidFDvNGg6aS8m7fRQHvutwkfFRlBWeivsKU3DNN53a9lgyFpmGrz6z0SVSiQzZPjKV6kRyry5pHDejbt5bHOd7T+2TJjAHYWW83H0dvO5hivlejKsuL6lQbiOkbm3AtJxKGvnvM/dp0VJuVaAk+8vYCD12P4gn9x5DferYUJuI92enMfWvjWQW8JHcz91F7+bz1PdVhkm3jOAAy4Kd52nqX7KLQsoNKD7BEWn2E9ChYYEXAZ70L2cJO512SnHbAW1vXVwc/IGqBnd2SaeJe59SSplDzfh9t5tWvVPCRwVxZhwTS6dcn3K16taQuyXENp5YgCn/yAA6+mjsVGU3Y6eO72o8Gp+dor79QXDwqaHUu2UUkjcRHQuPQcd7O/oHVenJARVm9zoCPnXvqMlIgV0x1xrv/wbcCLahJKcWbOBFI0RcGVpFd1DragDHZCG2xqgJCvamUJ+jD0nzi1x87gqm804Xb668oNgEWTS58ch2hyr7vUQBimo93MNn21jmwpt47PkPpivMwljdamq+EoyzFueQ25SEIaZPxQ6LMXdhDRXsEGfuPjLoESnDFVzknA27cT7yNNX+0qBVEh4o9vNkRsFddJl+kAx/JNlfMYFb52Sk/vRA0iYT5iivgxWlJzH2xw7TpO5AW3EHKZ0hkjjlhLpDB8jUyQHFWjHYX32b7jfUgSf1BZFTt+Cx634sUBJln19o41nuPu7IklDykJmJJmcrPGheAlWpzfDIqKd9sZbUXuMFyRYhJk+3qGGSP873WCH9ZBJ+pc6C47oIqn+ZS/aFMZzxb0+OP3yEOEdFVvRSFo11QTjWnoxFRy/CWqADk6wqULxdBMtOtVF4fT4KVIVYVcEodqcYM97o0fG6wmC3IoUWNKQjJOkTqegZYNv1qbiRoowCnjbTn7wN26ulYFMaS/tT/mDum2OUOMeCVHlR+Bg4APelckzgmjvbkjGZGc3eTKN3T8De/jStFEpEaf9dCm2+QvVyyzBlqBS8135IvKyFqXqhpMkxSraPh8WnZHAZZ/Go9A934N45vNbU53ZK7qRFuwgKCwvwY8krGgt+yP0yXwPdj/OwpCx7XAd0SWCcERfpj8dk2qMvKZjrXOmErAPRSLdLx7vEaE506VxmqmTAzid2oSZmOw4mVGOeijAeqMpDae4XqC+wgLnhITzvlESOwGR2T/4xOWpdpaG8m3AXS6Ll+QexlMVgl148kv/Lx9xESYR9iEC0TyIScgYpvkaAdbfnkPLQE8rM0kaPfgAUhqZTyaIg2HxohczeYSiLp3M7vrVDurMeUQZHUBE+h9oMPOn665O49XkJsiM+0YNlXhAxECSX3i0U4jcNpW6DOGQuzR2Ismah9nHofShL6tMKkTW/jyYceYvuX/0k4jHuLZZfwZad32ET04oEaXEmnHQem48vZpbbpKA96TMnZBSILT8Yjn2ZhaKAc1TkqsF0hzey9cN2sLztPH47Ctjb7IqutA1Ymy7FQh+vx3MRfpI4eZ2uRl2HYukqTMq6hRTNYppVyJj9RikY6x9D1+qlzL1jOSQmGTJ+Sz3UJvqQvngVTP3OwVanBIrPLxC3fyd8JP6lC8MmMG2M4GYPNcFf2htO0kKsNiEchmknsERcENuTE2CrVQZNy8k4ZNhJqXH6MP8cB3l3ZYR8iIbo1xi6qF+Ia879qDjuRlWVt+io6GtEJZZBrnIU3eszqCEtg+SqxNnwtXvk29OJmak3sVLJCQvPBSG+XgsFahLwnfiWeHpd2PU1mRRk7bCixQiCOcswTTQTDRIDOMxbgt7VTvgmmgfuai1F/fhAE6QZ3Ky6kT+qwqJiX3E9/NFUeEMLK/2fcNyjI2SlFUG9/kpsYgsfexrngrmbViB7ZBkEZKehUCcJfw9ajeeiBnrfQS/j7XB6qiEyxFxYXcgFPFgQRMOfxZHYooYmI1H4CWqxr4lrEe5YBX48ppJ76njJ9uL+34bUfigDFcZTKVrcDn39U8HLHsFVs3kspFqFRQ+P4tqbatornIvADoLV6iF87T2C5ybn8bNDkyp2b0Ty9jJavm+AvPcewg3ZElp2+yrUftfQA/V8CvKL42ZxrfQvhaGpJQZ/lSbByqmDKvLHueaHKDOwzsM7vl74yVykqPX/kek6DSq3L8BM2QBs5TlCb4IIVYmKMgGPQzhz8j3qR4AVDpZcWE4XN/CJH9qdurRxpTLnImKMgDexsJTQoDOFR1G5aDcEI2eQlEY8er62Qiz9EC7sUmUL618Q786tcU2tgOLMOnoyXx3bfzih60AmTX08GSJiUfS7JR8TbzeRinUT1GqquY070vH3/CdwOtYDI79Q9m3zRJY8zuX/plyiBZmxNPPaT1zO58NZ01raL6bGdD9HIPVCE4T+FKNgUyisLo53gFcA9VfpkPAeJvOdhjj+1hjzSxxpdH42p9lVQ/Mv8jHt4MXc8sPVNDjyGvnkjPXVndycl4FkMRIGVfsTqD90nUYnrkGW4DH0/qnn0gRO0Vh0I729W47iJj6WE74b9UcWYbPbAmYl6QilEBvI7pSj7f5Hsc4gAjsWKdO4aePexYzhoV0ctomKY67Yb8rpSMZfawXg1lxBv4K2QkJsFjZW2qO7OhdBUop02jgAFfs4EnM5gkmPRBG6vZBMhcxgazTuY7ynsFgxX3gf+U4a0tLY5RuLGzMOYOvHVBx4boFjEaFctNR8jI7Ggt5o0fMRfvo+fzHXf1iGKT0swt2Dz+ll7wxwmXJswVNJCPocJb4QLXKJ1SCrUB6tN8mBgqsTpQduIcW9Jnha9xhiueqQHPmPGw52RDgu0ej4H3/pWwe9C7E4ePwJzHIm0L4cAURdbYf7cXVsjojDAykheJY/QJfwIty+Zc39DOjANn1rZDVeprF/juL6J2Hc3+5PFhWKeCMXRTO0hbHQW4lV2b2gl/2bMHtuMgIcEpBqZ0bFbpFcQ3cBpo3F0xKPeQjL5Giw6w6dN/LG550XwdvWT5FOldx0uz3Imf+GlCon4fllX9hYudL7s1spckiDbdE7TUUnAkmeTxIlxTlcgkYH55gezC2vXY4ZT1qIfd6LWosxkm4IxDLd51DUvElvePJouXSfMp6mwJKmIObjYcoJqKUU4SzabrkL6cbhiL4kTXoQgLOzAaL9RzkNp0J8lptJSZ0qmLg2n+7rJNGMXilKMflDuk+2UPYVMXaxvAunwttQ695LO7aq4l3IXVql54v69XxYkLAG/rl+6Grfj4UVpfQ5txJP1T7jZWET9dwdoEuaclQe4QBrqyIuzdiATqjepJr+FDQ9T4Si87lxjc1B57Zy8v0pStFGHeRhpslZriumlzIzaYn6GJUUJHNtinc4N+lTZFoSgfm7l5J/hD4Nh36jZrUf5F3iz0WLfKSWcT68Xl3EndNJIY+Wm7Qj24Q2vrfEzOBvxNJ1kX/9ORk5/oTUnJ8UUqKDG/0XyOXfWur7fgVPdDwxfetzi1VGa0hnYxwN7zRAjo4NlzfIRx6qU9Gw8BWdf9pIdZbrcJe1knOZBp3WlqQZt+/Q6K0n3D63Omita8WZND2EFx8h4+J4bF1dQ5tGXCCQl4TBD6akJylMjds8cF/qBBPaJwbjKQvA0+inGG8visi6z9UX7aST5kfJ40YkBjwiqb60hSJrE7i7+TyEf1dhYR6GcN/+kYIleXgcK8wcrtwgehyE0duu1HiZj8LHBNjlvNdc0MMzMPu1m5a/Uqahb1th+EIF32QHSETSk/b9NKIL68woLt4E4SJVXHuEEpL2etNfjqU0Gu5IunsKKSshnx53KqOnppxbezAGs237aGJ5I22TnACvycfp3WJnOBe3wuTcbfx4Y0xvvMZZ/o8d0edsfJqniM12/HD/mc9NPOdFr+WVKXyyIT3l+JGvVk4NS9poYaUtfslbYoKWHGaNmmBFYxnZZOai3/ECLTSMo6LIF7RTfxlt0W3DV90G7uaBdQg0PowBt2Pc8bBZCDg7kRv2C8V0v0TO8aEQmTdmoEa71cIyeIh6s4Jp+Yc2ap2kjueLP1iEpvlDTVYIC3PK8D/VY4JV</binary>
</binaryDataArray>
</binaryDataArrayList>
</spectrum>
<spectrum index="3" id="scan=4" defaultArrayLength="1393">
<cvParam cvRef="MS" accession="MS:1000130" name="positive scan"/>
<cvParam cvRef="MS" accession="MS:1000579" name="MS1 spectrum"/>
<cvParam cvRef="MS" accession="MS:1000127" name="centroid spectrum"/>
<cvParam cvRef="MS" accession="MS:1000285" name="total ion current" value="5589241.50824738"/>
<cvParam cvRef="MS" accession="MS:1000504" name="base peak m/z" value="777.95697021" unitCvRef="MS" unitAccession="MS:1000040" unitName="m/z"/>
<cvParam cvRef="MS" accession="MS:1000505" name="base peak intensity" value="26328.33984375" unitCvRef="MS" unitAccession="MS:1000131" unitName="number of counts"/>
<cvParam cvRef="MS" accession="MS:1000511" name="ms level" value="1"/>
<cvParam cvRef="MS" accession="MS:1000527" name="highest observed m/z" value="1299.31250000" unitCvRef="MS" unitAccession="MS:1000040" unitName="m/z"/>
<cvParam cvRef="MS" accession="MS:1000528" name="lowest observed m/z" value="400.60839844" unitCvRef="MS" unitAccession="MS:1000040" unitName="m/z"/>
<scanList count="1">
<cvParam cvRef="MS" accession="MS:1000795" name="no combination"/>
<scan instrumentConfigurationRef="instrument">
<cvParam cvRef="MS" accession="MS:1000016" name="scan start time" value="0.0883328" unitCvRef="UO" unitAccession="UO:0000031" unitName="minute"/>
</scan>
</scanList>
<binaryDataArrayList count="2">
<binaryDataArray encodedLength="6492">
<cvParam cvRef="MS" accession="MS:1000574" name="zlib compression"/>
<cvParam cvRef="MS" accession="MS:1000514" name="m/z array" value="" unitCvRef="MS" unitAccession="MS:1000040" unitName="m/z"/>
<cvParam cvRef="MS" accession="MS:1000521" name="32-bit float"/>
<binary>eNoNl2k4FloXht9kSCEJZYxCkaGEECr7TpFEaaJQISRJSEimzCSVJA3UaR6cTvN8+tRpkOa5NEsjIalU3/vjvp5nrWv/2tdez7XX8wmXRODSSyJvyyXxROOy6OJ6WUyuuCyGNl0WZopXRFH4FfFmzRUhL3tVNHteFQM3XBXRMrUiYXitWL20VlzdWis0vtWKmW7XxLrl18SWw9fEwS514o12nfBOrRP6TXXC1O26OJZ/XQw7cF3svnNdFEluCJ30G0J1ww3xz9cbwtrzpriefFPk7LwpFH7fFCG9bwnj2FtiV+ktkSx3W3Qpvi3O374tHv25Lb4E3BGzlt4R9YfvCO8/d8SY3nfFqZV3he25u+J/2vfEo7X3xOwu94U890XUsvuiWOGBUEl6IMw2PBBeCg/FsaEPRVLpQzHu0EOxu/WhqEl6JP6+/kgEyj4W21Iei/C3j8XDrk/Ee9cnIizmiTiw54m49POJ0HF8KhYteyo6nz0Vaar14oCoF9dW1YuO3/UizuKZ8F36TLyufiYsXz0TvbSfi9JFz8XB3c9FxafnwlLvhRi36IVI2ftC/Nv5QvyxeSl2JLwUnuUvRcqFl6Ih4JVYUvhKDP/8Ssj3ei1qZr4W1sWvRf6z18LF6o14FPdG7N36RsT0aBDTcxuEldFb0Rr2VuypfivyX7wVz5QbRZx9o5AsbBSH9jeKrOZGEWHwTjyd+E58yHgncnTfi9rI96Lm8Huh0vpepA76IDL8Pgij9R9EWNsHcSD5owj69FG80fgkTIZ/EnMiPwnds5+EfZ2UP5+EvuNnEb78s5hy9LNY3PpZxOs0CdmsJtFY1iT86ptEU0izOHWoWdxpbRZbYr6Iol1fRPDnL0LJskWcndsi/rezRTS1tYhd6q0iI7RVFFe2ilkfW8XtcW3CKb5NmFa1icqGNmHY0ibKY74Kl9tfxT3ldjFxTLvYFNsu2ve0ixs324Vs7jeRffCbOC7XIaI0OoR5ZYfI6vVduI79LuIzvou049/Fnm/fxeBJP0RD7g/x5+wPMbDth7DR+ymi/X+KqPifolbSKZy1OsUkr07hmNcpzlR2io+fOkWXXr+EJP2XWPPPL9H865fQ9fktev31W4TU/xaRPf+IRNc/YubKP8J37x/hoCbBZaAEbycJ6u4SjGdKUImX8LpCwoELEta+kWDQtQsr+3YhI7gLASu6sGJ3F1496ILZ1y6k9pIhZoQMvu4ynJwtQ1WKDKcqZBh0QobFN2Ww+yLDT5WuGA3qyu0xXTk2vyt9qrpid7Er9z93ZeuvrvgulmVNvizbDsuy74ksw77LEjRSjq3ecuw4LcfmS3IM/SOHxSB53KzlSXCXZ2OIPENy5Bm1RZ7q4/I8qJXW7+Up+CWPkrYCL8YocD5cAe2/FXCqV6CtVYFHct3AtBuqXt04t6gb1YXduH20G4dvdMNJUZFMLUXsbBWJ91Rk5lxFHixRJLVMkcCrirxuU0Si1B3VAd2JDOlOZ0p3yv/rzvNb3XHv6E6Dag/eDenBhWk9IKMHJv/0IOB/PZA09eDyjx5stFDi0QQlusUq0VmkxMwyJfocUSLqsRLKv5R4qaLMOTtldGOVSVqnzPcjyljXKZPfoswsZRVMDFS466SCerwKCetVEIdVeHhHBfvf0r55T2lC9KTdryfzk3uybFdPtp/tify9ntgqq2JgpspCL1V6JKpyolCVbcdV8WxXZWyvXng59iInthePqntx9L9eOLX1Yru2GnNM1Tg3Sg23ODUOrFTD9bwa176r0d20NxFevfGY3xvr8t4EHenN5Au9OfClNzdU1Xnqpo6Stzol0eqcWqNO3ml13j9Xx/W7OjqaGkgMNPAZocHUqRqkLNHgaYUGluc1kHmmgUWzBlUKmnjpaLJtvCabCjVxPKOJ9y1N7rRoMrhnH3ws+3CPPryL60NDWR8qT/bh3KU+yLb0wUq/L1WOfXGZ0hfrxL6c2dOXQaf7suZZXwob+zJARotWPy3eRGlBiRaOB7WwqtNiX7sWCyy1ee+tjUaCNtXV2py8pI3NW23s/mjzXU+HFBcdQqfp4FOkQ/sWHfre1EHyRIcjcrooGury1k4X+xm6nEvW5VCpLnF7dPlxXRcXRT2mW+gxz02Pbov1OLlPj2tX9Zj/VQ/r4fp0n69PfLE+MfukelefXbr9mGTcj4P0g5h+NGzsh9ahftz40Q8FNQPahhmw082AoGkGXIkzwL7QgLLtBkSfMcDkmQFxzQboDjXkY5whO1IN2bzTkGV1hjg3GXLcpj+OMf05uqw/s4735/WD/tS096dLtwEUDhzAJgbQP3AAzjEDGJ43gNCaAVQ8G4DlnwGEOxgh8TbiSKERedeMcFMzxsXGGKVpxvgtNiYi05ilW41pOWPMzrvSXocxf/RM8LA1wX2WCVsSTPAqMqGi2oSWmybIfzGhUnYgPnoDuWgzkPixA1m9fCBV+QMxujAQ7wapVxrEqGGDMJs3COv8QShVDaLxxCB2PB2EvsQUW01THM1MGeduyutUU4IPmlJSZ0rHW1OsJWYkapiRbmdG0Tgz5kebYZZnhtN/ZiTIDeZev8GcsBtMdexgorcO5sPFwdjfH8z6psHYdDPnmaE5a+zMqZ4gpdScSafMSblrjuSjORWqFtTaWlAZZIHlMguen7RA7roFyu8saFSyZKy9JTf8LZGNs6RtgyW7z1ii+d6Svd2tmGRrhcTTitgwK0zSrShbY8X2XVbYn7Oi+ZEV8a1WvDcawsHwIRQlDyGxZAg7dwzB7vwQQhqH0Nh3KPI2Q7EfOxT9OUOpixxKQ/FQdu4ayt6bQ7k00JoLM62JjbOW5qM1L3dZ43ReWv+Q9rsNQ8VzGBuyhtH3wDBc6oaxoHUYaQo2fHWwwWm/Df5fbLBWs8XGx5bzSbbMLrYla68t9LIj094OJS875OLt+GeLHUlH7DD8ZIfTDzuO6w4nbMRw2t2Hsy9kOMNShmNzcDg9LwxH89VwXLXssRljz7Uke06esoc2e4JkHCjq74CHswPtHg6kL3AgNt2BcZUObDjlQM/3DnyVdUTfxJH7Ho5cS3Nk+3FH6R05slF3BBfMR2DkNwKlVKnuGEFk7QgGfh/BI0Mn3pk5USCcCJvrREyiE1qFTqhUOWF2yomsOic0G52kee6MoocztwKcSUpypqbAGae/nHl23Jn0dmfO27hwb7kLmbtd0L7rgqTDhSCzkfw1eiQHA0ZyJmUkp1aPxGa3lPMjeflxJGFaozjiNoqWiFGsLZX6W6PQ6jaaPvqjUZs6mo+xo3laNJqa6tHY9XRl5DJXjm11xeCxKyVNruirCjYtFLhlC2TLBK//Flz9INgigepRUDcbdi+ByCLIrYbkV1DQZQxPhoyhe9oYTCvH0PDvGJq7umHX241WMzfe4MasGDcmrXWjrtqNrItuzP3gRvR3N2aajqV4wVgSa8YiUz+WAPlxbDUaR5nLOD75juNNzDiWZ4zj275xnGsYx7Ee7swwccfSzZ36MHdulbqTedid0hZ3zks88NL34LylB/UeHlTN8eBeiQe1Gz0oe+PBOYfx0vcxniHh45FkjefHtvHInB5P55fxDNfx5PkQT+pnezIqy5PN5Z6k1HtyQG4CLboT8B85gd+zJ3B40wQ6L0ygrGECp3W8WGXuxf/CvVi624vqu140NnkxSW4idUYTuRI6kSFVE0m4MBGVNxO5J/Em2NQbzyBvZkV6I7/Rm+jt3tSd9mbbK2/Of/PGTM6HoRY+6E7wISHYh/Z8H5p3+DCk04dLWpNo9p/E3axJPCqbRP3xSehKJhPcfzI2tpMZFzoZnezJuDROpl7Pl49evngv9MUkw5edlb507Pcl7KLUv/Kl7o8vXgOmMNhlCnHhUwhNmYJq6RT2HJ1CZM0U+r6cQp76VOpdp3Jg7VTk/p7K76tTkek6jVS9aeibT+Pu5GnsS5zG6P3TcHw1DW2F6fynOZ3b5tNJmTKdzKDpBGdMJ+f7dIw0ZlBtPANfnxl0hM3g6NYZeN6ZgWz7DPws/Bg1wY97cX6UbvVjxik/vL76Earoz34zf0xc/fFO8udLkT/fdvpjedYflXYpGjPZ7jGTo1Ezkd86k3NXZrKzaSaxyrN4PXgWa6JmIVs8izN7Z6FxYRbZj2fhKBtAunoAMW4BTJ0ewJYlARwrCqDzRQA1SoGYGQVSMCqQN5MD8Z0XyN7EQFauDYSzgTQ8DcTyRyAdykH0tAzi+aIg2rKCkGwPwvl9EPVGs3npMJvNPrP5nD8b9w2zqTkxm9Bf0qHRmUOm1Rw+28/hdvgcjhXMYcHhOZjVzmHqmzkc6ZjDFau5HJ4+l3tRc/FLncugvXNZ8+9cdj+dS+a3ubxRDuaSYTBa04MJXBbMm73BuJwMJuxJME8VQ6gxCGGPRwjGgSEULA7hZGYIX/aE4HI6BEltCP92hpBhFIrhzFBcFofyLi+U11WhXD8ZisWtUH4azaN5zDxsA+fxJWcerQfnoXBzHqefzMOmbR4HVMJoGRmG8tIwClaHceavMC6cDWNsaxhv+4eTOzicKBGOmX84ZzeFc+pIOPuvhHP5YzirlCNQNY+gv38ErQkRnFsdwYxdEWSdiaCwI4Iy9fk4jJzPrfD5TE2dz6hyqT6ez6CW+VQYRLKNSD7PiWRqQiR6VZFsrY3kdtcFrNVeQPGwBZx3W8DFzAXk71zAy5oFjH+1gIa2BRyzjiI8Noolq6IwvhJFkvxCFBwX4jtpIbbzFtKRuJD3BxYSenEhl14s5LZ6NGlW0fztEY1zYDTqZ6KprItmh/4ijtos4o/HIu4sX4R+xSKSahaR8HQRQjuGxXNj6MiJYfyhGGSuxaD+JYZWjcU8sl6Mr+ti7qcu5mL1Yqq+L0ZLO5YjtrF4VcWicTYWbsRy/mMsRoZxxFrHcS05DquaOOkMxhHyPY5/VOL5YRgv3QviUYyKR604nhl74vGRLOGo5RLeRi4hvXAJFdeW0P/9Err3SCBeLQHfwQl4uSfQJTqBH2sTkFxJ4JDsUsysl7InYCl/rVvK2DNLMX6xlCD5RIJFIj+XJTKyKpGsQ4nceZ6If48k9AyT2DA1iYLsJHZsSOLC5STSniahrJSMiWkyVzyTcQ5OxrgymZQTyUy+mczr/ssYFbAM/8xlqP+9jNDmZazRSmGtRQoebin4LEzha3kKVhdSsJdfjob7cvYHLUcSu5yA11KVT+WGdiovTFJRHJHKygmpbPFLpTEyFZfcVLzLU6nbnMr86lRkT6dSdj+VQ+9SSZRN47laGk6madywTcN+ZBoRk9KQn51GUEIal/LT0CxL40iltD6dxrn/0kj8mMbgn2lM7ZnORu10igamk+WQjrFIZ6V3Om6z01myKJ2jmelsK0pHUp4u/dunk16bzqEn6TxpS2eDTAaOqhk8N8hgs2UGuz0yqA7PoK4gA4d1GbzYnsG5Ixm8OpfBttoMtjyWnv2cgez3DA4aZ6I9RMroTOYFZCKfksmwnEw2rcnEbGsmzw9lEnU9k0f1mUxQWkG62QpUxq9AdsYKHOesoDx9BQnlK0g9uAJJ/Qo2f12Bn0IWudpZtNhkccwtC72FWXTfkMXabVk0VGcRX5OFoWI22ZrZNBhns39INh5O2TxxzybPP5u+87Npz8smvjKb2oPZbLueTfGzbHJas0lWyOGcZg45A3JoMs/Bc3QOTM/h3qwc3BfkULoph5gaKc05eEzJhbm5qKfl8rE0l/5bc2m6nYvkUS59W3MJ08+jc0IeQf55fIzOwzU+j5i8POJ35xFxPI/pt/LY9iSP+sY87mnn4zg0H/nR+Rybms+IoHxkF+bzI01KVT7d/uRj7lDAjrEFPPctoCO4gJUVBVjdLODE4wImtRXwrX8hNeaFjHQopP+sQlRWF/JoZyFlRwoxritkqnYRIcOLmDayiN+eRdgFFvEirAibuCJ+phexc1sRldVFNNYWYWa1komjVhKWuxLKV9Jvp9SfXMnlhyuxaFxJQd9iVAYWc8qlGM/kYsasLqb7qWIO3ixm54tiDrUV87P7KsayivKtq2iuXkXLlVWcaVxFpGwJykYl0iwtYUdkCZLiEq7sL6H0RAmXfpfwvOdqJmqvxm3Qav4av5qo2NX8Tl3Nmv2rkTxYTWnHavaqraFk+BoCnNfwcvcaequsxUBnLWZT1jKgZC2xT9ZyW6WURyalLHEpRcmnlKikUnSzSpHbV8qd36U0Ga1DErwO2Yx1VFat4/bedVheW0dKwzo+f1nHvd/ruGxdRkpaGXcKyvD7WMZymfXkqKynTH89f5usR2K5ns6A9dSVrEf9xXoS1MtRHFBOmU055hHlhC0tR5Jazr295XicLcdt2AZ6+mzgVNUG3jtUsDC2gujcCtS2VqB5o4ItrhtJObSRUZ838rT7Jsb12US65SaSHTdxyn8TQSGbUFPeTJjjZvJ2bObYoc1EuGyR7kpbcH6whea2LUyOriQhr5KfmyrxfV1JVFslkogq/g/oEvYO</binary>
</binaryDataArray>
<binaryDataArray encodedLength="6748">
<cvParam cvRef="MS" accession="MS:1000574" name="zlib compression"/>
<cvParam cvRef="MS" accession="MS:1000515" name="intensity array" value="" unitCvRef="MS" unitAccession="MS:1000131" unitName="number of counts"/>
<cvParam cvRef="MS" accession="MS:1000521" name="32-bit float"/>
<binary>eNoNl2lYzlsfRimpPNVBM5ppIq9ookE9/9+9KSEUMk8VCiGkE6k0S0TzQKJBTkRSokgkmtGcQhOhIomot0/7w/62r/taa21Xw0YM79+BQAM1KrltwiLaXZEbIcUUreTZsjY/2N4Mgsn8/dhxX5HVibzG2fxQxvMNY2nN6tAMkmWC1/9FwLkKTDkUgYNbomAoSnhyLgH5ef20tfcj3rlfQczOBfDavYuZ2tVQn/cIiUw5RVE9smyq7nP6J0UF4paMxbSGsIiHVZSrHMaUz1ngWp0By+I1YPKZtSxEWYS9yJnFFs3wwPagU1DlJ3AqdIjzChRkmzId6eDyg9B+lUnNDtuZfJMpfDT2QzRtJhcUvQrD34TZ3BNhmHv5ADhdS5ZdFk1ikSvY761LsfL3ezppoYrNag14XHsTGhv3EF2MhG69Ok7eesj1F1aSp0Ij1Zepsm8PVaF+SoxNt96OlF3vsaPuKVWlTIGfVjTEJE/hg2ow3i+ZxNycY+GXy2ODEz8i93gTMmQ0Ybz6Eo1mibNZwk60bsFyljN7AQ7+N545He2n6522WFEWz/4aOsDPVpuNPJCDebQKs41pwrhzJkz42HRcKlSASEI8Tfl+E9+rvmFktghr/PCS2g4JMpNBHeaw7DtkM2NQfT8an60P4m7OBXgPrIHxQW9u3+AcSlDbD5XfOdDUGc8KvnVDyvQGombfhfA7fTb7RBoZnt+JyjAfeE9dCaFCFUzouEUjHa7sWUcz6Sbcgpg5B6dwKeaOSHT9cxdLbVagNdiKTVosgfYtLchXmcNuX3VF1ckpkHEJZ2ZBn5HrUokny1Kw5ocYcrYOU/ZLY8b1VSA2NJKiEwrI/mcxdoQVQ6o4AkM9lrjd6Y/HXXup1S6ffDyvQdF5iCSur6AL/c30xnAHQgxUEPPEjrlcqEBNy19SNROlPVqmWN0kiKs/39PxT1vZBd1ouDzYgkVfQhE5byN0kcuXOGBJ4XsnUka6BJtllog5F/5DeOxpKk7SxZKF/7D7y+PJ1HgG25YfQXSNQchLEPL1hizR5DdtC42F5aJXtC0wDRnKoVjeswcLJn+h/woF2YBQAASXj6I1e5S6VJZzjTwHdDXUU5zVIww+yMWSt3/pwBUDqEn4wahxOf1qzcHjZEG8kGMoatUnWxNj1nG/gYtXl6fur3IwXHwduiZBSJH8jHH+2WgROEPnF0ciOLoZT4N0UPk+lCqtprOhrF8U5nqLaz6pzCqvTmMRTrNYfNcq1KwMRlziDwSciKE7Ft7ou6VGWf9zRuTsAchJZ9ETtgwua87gkWoOamQLuasJyfR9Rj2nekeW9rW1UHBnLS23PovhYW/aeVMBvZrjUJYqR2ZJHD1/OY/U+S8pKdubu5dYjnXvv1PEH2Gm4fMCXb6ncSknBZtirmHuI1e4tOmDF/uWTuTkIDUnAZ8K/8c9r66nxBBVZl16E5f/0WbBSbl0CRHYpG6DT8l/OIV6b3gZJ0DbVQuiX4Zov9E1rDpiRFtzrJh85C2c07dgc+PzkBbkTgr+IpzKrACoKxBaSpag8uZnKudJs9fjRhDjoMp+u77l6zeOY+/E8mlRkg2d960nxWNtZHexEHUeWgg5GkqKNjFYveceVP4KYWm/EiUvfYTTv0rJamy/B1QjSbluiKa7p8P/Mh8PghZj7smJiImyxQ/5A2PnBaq7XYkdE3+T8H0BfFZw4NJeNaNMwYepVEtASvsNXyeuitqen0Lj+F68dX+D/ofSKGiYw87ZR0LWMZnWh/vCT8Aeg7JP8NFzN7xVgvErRZHONp3H0Io1zClNB8t4RrgbsgXaI8txuX02bamoQ7flISzlm0GhOATdeQxHFQJwQ+QntdoPckOFaznxFyJIiJjGWu0qqHTlZE6joxwCZW3c9pEs6ti8DEb7a2klPwv3nvnjdnoD163eDV6THJs4fxv+JIuyJH07cikowY+xrRavUsT3+wK08OoFTmeZO4L5crQqWI3cO89C8Vgz5/TuOoRz1dmSTRH0a5k2azCSZIeHrbhvwX5wfr8Ecwee4coMNVbreBM1E6YyT927uOxWhDqzY/RAQwvpM1Lg6d0PnTGO7XcZJp8PVmhbQUwlwA1V7a1oCIuH6QQ5HEi+Db+NcuyLZQa9kzOEdNNUpDz5jaWbt8L4jw70nK7ibLspNurPJSP7B1x5aTr2fDoNGdtBiGuJMdm9e6AuuwyLPgrizcFGatRejW3iYRiECCLC++losw8G32jQJ09/bOGpsp1hs2mWXjFXb/0CtYfGsz7RDayhQR0qTieo8GEJvcjSgsHQayjVgdtha8H+eBqhcoYazGyKuJTqKC4/MBWd1kXk+bYUvQbdOOlbwX8h9AabGpRYUftZHN6sjaJBPvNX+wD571NY6K4KahkXBr0981GqyGO93RrEL6ynJWNb3DPmkBn+NQhOToQd/wvK885AyLmGHjtz6KsJQ9ugAe7WH4Va+EuaOWrGXjg5o2f4LGVND8S4PDuW6GLKLJVkKHyUT1J66ZCOXs7eHa/EzNWe9DtoHTO0E2Reg9WoX/cTCaK/cVqhGjONAuns+XNMsTud3of64pDjW9yuVWbirZeQ8s4JzcnR9Fh9MdMe8/ZJtVLc+fiKrtgcx0npBTDAbrZ75zgW3NmEiRLK+L2GQ0u/KpNaeJ+fW6sCl0EBZmVZgfX7D8Dv7kskbxFn+8rz0LhkMpwXe7GvtQ/hqBxOK38LUtLvEupoi0OopjibUJ0FyT8xfOvrG1A6FIuZTifBm7EBMVc34/Pfa3TEeDEa61rJa1cNHgZcQrNJGeaulcPamFNg/+iychNTXO7awcx2KmFXmxoyVsrTmaXzIThlBmr2/oeZTdpYkrIVxYeN2dtUdQg9kSId0eX09ag1+P/60e6CHAS5TmLrijLhn66NqmlfcGyeKEXeERjzzQQWsnQc7tj7YHRjBP7uDkZoiTpcllRgb7MtS3A8hX8Muqh0xhwq/nkG5/Y8454NaTA3L3/KLdxGn2aqQ8HpDV3cZw/98Araf1yB5UbZo+VGHX3IDsV6g0+QXK/I5Peb0Nvhlcxl9nfauFABeoHW7O6ZL6TDteCblDGN+lrAc8lW7nhuLjYHKNPINQM6tmERHJrCadmLCczNjc/8PEtQhNOkXpSHWNHp7J1IIS6ceIPS+jSCjwdsFraQ7MBMaKy9irr3liyQc4atIQ/nt89GYEYlTdbVHuPkKP+3pyS74FZCh6ZIYl71ae6IZyZFCE7E1UUmTF1ch5YpXYJV7UU878tDXXMx5K9XIXL3cixfHEGH+Ll4zJsB3lYXMk4K5vTPJpOV+HiU/tFg06Ti8dkrCL5FSzApyYndyU9AyOS5TOCpDcK83BAw/h6JbOtG5q1yti67nTNcVQLdkEcU7hkBI5/JzLVvMvtzTAKt365jW3EUEqzLaaJZEHZ2nEXk0zhsbm/jMv98IkPFeczYKoxKljlyWdaj6BxcBdNaWYzyT2DnoRiSGduW8pEMuJuEIeHTPIxXU4OF5hQy9rVijmdX41G9DTqPP6LpRWljLXGCQqcRWyXgDZ7ZRYradoDi36vDfk0E3T3yiyyzYrBUOIG8f8ZwHZlqTNplAGeNfmD9oXC8fNMJRZpFvOJobD9vjUtlh7HZ+gDaQjlWNdmcTtoZknRVHJrsMiljjKtiWxTZDN1zaHaygXVIC3el3wMdxzspPbCamga2YJ29Ejv2yQvHpsdyTaUyGDWMo7UiU2HytwgrxQvo4okiStq2jN1RbYGR3lpWaF+BYzc8KCmdQSaa4em5tVg4ywER7lbQc3uL5wXLMIx7WKksD43tGxgvzxAliTfgJFtA442NKTkuCyIeediyQwLm6mFw/bgJTcn1MNrJIzdnPyoaY8QXn8+0+5Uuup+Hw3zLH44Xfn/sfgELQw019ZXS+uc7IWQ51ktP7pOCxSQmVjQAR+k47LESYcF0FTXzuiizz4L8zMH2vZmFzy2iGF8xlyZsX4Bt997Qtw/CrLfMHFVyT7kX7+6jQlMK03ZNxJNPC+jmqlvk6BhLT/2r4D71PBXpfONuzBFjHQLZWFqcy4U6K7I7vHLYtIsg3lmC2i+/Qqz9KXq8ToepF/rCPUSK5etuxHm561S+3RClnmFk4p2FfyN9EDrWFIJVWuDpJ6FpxAM7KzZSSexZzNTsJl2eAAU7C+Dt0VR0hZfhl+wZ+inWRD/5bow71kPSiVehNjEPvxLfImhHOgSEWvD9bgN2/f4P+2xXQMzpKxmYf6HtJ58hcjibUtLk2fzqbfTA3wJH36bTPO3TtLA8gHxeZVOkzz7U7P8K3jhhZpf/HGrB2nA1K0aP3QCd338KUoszsLz7MlLXNNLm8ijcVM0hAdMTZOX3kAo9jBFzZTH2VlTSwfMzqWDNM1iN59Gi92EY9VvN/vGzZY/Kj8Duph5JqqvBVlsNfUsS0XFOlOmk7OYMvB/wI48rozVyjPF/G/CjWoOaQ66j9+pY9w2nkcorMTx/JYe8hd/IKD+f3ms002z1v9RVuYm01upj8jtdaJRvQgFPhFl7n0BkdCf9zjSn7SoXsXPWSVhMf8d5TDWFZJctvoe6sfVRmVhl5INu4STE7LNljTfcUZL8mvzUG1AvkoFCLTNIqL2CT30DEtQTKWnqQuibK6Gg5RVsBmqIbZyP+mEptA24Y4pkLYyKRjD1NtB/1wdLY8PJv1wJcTpROFVQQeO9UvD2f1PRG0WY0TKfcp79RR2XjtRrT2m5TB7EXPvI1PQLhAxWg7d+KvPNPkLf00Fh9eNQmCoNL3k/xIy3I07CDg01eZyl7i3k7l2BSNVG6LZcRVzSdNQ0/yXhbnvSlJDBhjXeiBNKQN/Dt7SwrASeOELmfj6c08h4KP47hc0dPIWI1eth1XQOI3MW4lm+APzaneGjWEvrZ2fSBKc92GphiBxNIbiP1EP3hR9FGkxkEqb2WCW6FQ4NWZBfFw9PN2lc/7yOM1DqpHGx2UiK8KWOJlUEajsi80gnHldGkUPrITw7k0uawz7I5/VzgdoXKHfrZCxoj8Zu6wX4pmaJDL45Zzm5iDTXvMaL+GwqDzTjsk9MYE16mZR88jiibL2gEPyVHpc4QDioh3/huz8oooUb98QKrmkn4HRBDk8SlBDBiyAF2UiM/7wU/map1HoxAt1Z/iQuVITuogC65niGeqb0gR+3DZtEmzDLiSF65Aqz0ZRkomVZtHh1KTx1BeB0fuxPVruUHs5Xg4PNa3LrraKpwzwIiD9EEi8AcyaOsaxlNwzqriPFs45ytgZCLmw7d/1WKunpmNFpxwNUtkOW4tY3038t0nh4WRwDVwKR2BcBlSRFzMw9hWo/Vya7oItedo5SXpcoLGYXoWZhMJ2XeM5v9tiCeurip7/s59ote9HmWkkbuwZpT/xKSF4J57Qs1AF5JZiMeTNntxaEboZzkhEJCJ3yASF8c3wzXMAMq9Xg1roLSiuVEJvSTm7mF6ncZSZWqPRidb8397NzJmezwoqm5LvRpj+peLP3GqU659D0IWFIkymu+9rC0yKOIiwCUOsWQre77nA7PNPxvjGDOrrf8OnRSzrIXUFv7hp6FivCTbsWQ4svjjXWymHi77tChnMnwM5iFlo/7KCHcUpktkef7Z1ZgLjLE5nUNmtO2juVmJcyEtZ4YOhnGMpCumi9giw0JmxA0Qpz5jiUTC2vJUixU4O0Ch3Jx1sPzhYZdDsskVxKjlOHljzpjp5BmW8al9waD6G8UxTy8DDdeZ3Evz3dmXaNeUKt0YpknDXBbpbSoyuXobPnLZiCBIa7/VFQ+pgOv7xGVyV14HzcCBnuv9ATvxiuDlJ4HdmHhVmymE6zSeWJJW5tt8YEw434KaeHMp/VtMxWiERkRCFTJA7/95OpafAVhnoHSOiGL6UY9NC8tYtIz2Elrpzh6LANh+naYhCzHKFHEtcp5cgd0uD3wCB/PV3MmE2LJI6jQF0ShyMTSOb7NYSsVSNs8sUDczP6M8sFPfoDlKS6FaI1p2hATA/r1gVCLXs1PoSK4le0DDIW5pO/pjf6RzZh8O8zim/1hmXPS647NZPY+iYyvLQIU2VCsVF2iIIT+ihg5zpEWd0kpx2n8fPWEu7WYz+yXfqDbrsY0KX3z2CkHg65nkmofaxJ4lMi6O+kJbDwXoNj6cZ06KUoPb8sjLIjyeT69Cv3v7nylFUhTcOtPHi9icMPhzy+oYcC/bstjfNQ0sG/W5voYoAcHtS0kf3pABxUmEruPZ/oyL0iWmdfTI3bUynsWhJ5qNpSXkoUHjkfoe4Xp8bedzomN7qSloU9FD+0ksykfo77Vs3n0tKph1dAb3SUUR3nTYKlbmQWm0wli+KRF2ODjKoXfNOSdhI7b8h1PJWjj1fKYPJbGmqBiTT11mUauMBDlWAL93BwBL8+XKCyjX30IOAul1fayM1Q5kNvbx3XWpuIZHE9arvdTme84rjqZwaULVbGF145Fy9/KOFs+Hp8TYjA9s83OdUz5vTfmhLOto6PocMx2Fu4AWrRq5FwLYS+2qlizcd7eKKmjBP63lxXfgGteJDKyaUwKrYL5opnN3Bzfkphr5QHWnvTqffpLf63n2fJMlQIkk1roSWnz0kfjeb8RCUxZ1Iy5+W7iwwlJ2Ohx0s6/1URtoq3abTjEJIcnOiF1QZOxS4IqxQfcD+PDnA1IRPI6Wo6zdf24yrteknh/iv+pqe53KhbGvYlHgTbkknT1DnyfT5KfzVXk2r0Dppxs5Ue1dXy/w9etoOx</binary>
</binaryDataArray>
</binaryDataArrayList>
</spectrum>
<spectrum index="4" id="scan=5" defaultArrayLength="1402">
<cvParam cvRef="MS" accession="MS:1000130" name="positive scan"/>
<cvParam cvRef="MS" accession="MS:1000579" name="MS1 spectrum"/>
<cvParam cvRef="MS" accession="MS:1000127" name="centroid spectrum"/>
<cvParam cvRef="MS" accession="MS:1000285" name="total ion current" value="5867919.72273064"/>
<cvParam cvRef="MS" accession="MS:1000504" name="base peak m/z" value="406.98580933" unitCvRef="MS" unitAccession="MS:1000040" unitName="m/z"/>
<cvParam cvRef="MS" accession="MS:1000505" name="base peak intensity" value="25666.13671875" unitCvRef="MS" unitAccession="MS:1000131" unitName="number of counts"/>
<cvParam cvRef="MS" accession="MS:1000511" name="ms level" value="1"/>
<cvParam cvRef="MS" accession="MS:1000527" name="highest observed m/z" value="1299.42480469" unitCvRef="MS" unitAccession="MS:1000040" unitName="m/z"/>
<cvParam cvRef="MS" accession="MS:1000528" name="lowest observed m/z" value="400.06057739" unitCvRef="MS" unitAccession="MS:1000040" unitName="m/z"/>
<scanList count="1">
<cvParam cvRef="MS" accession="MS:1000795" name="no combination"/>
<scan instrumentConfigurationRef="instrument">
<cvParam cvRef="MS" accession="MS:1000016" name="scan start time" value="0.106" unitCvRef="UO" unitAccession="UO:0000031" unitName="minute"/>
</scan>
</scanList>
<binaryDataArrayList count="2">
<binaryDataArray encodedLength="6540">
<cvParam cvRef="MS" accession="MS:1000574" name="zlib compression"/>
<cvParam cvRef="MS" accession="MS:1000514" name="m/z array" value="" unitCvRef="MS" unitAccession="MS:1000040" unitName="m/z"/>
<cvParam cvRef="MS" accession="MS:1000521" name="32-bit float"/>
<binary>eNoNl3c4F+obxu2IJKOcSFIkUShCSN5PkiSjYSUklSIUysrKykpyiqbUKY1Tp05777QkDe0p+Wlp4Ui/7x/39bmv57re56/7fd7nPdfjqthoeVVsSbwqmiqvCumWq+KQxjWhOeGa0E2+JmI2XBNzb14Tyfq1Ije9VqicqBXVX2pFheZ1MTL1unA9c10YdVwXvYffEBtLbogvL26I/ao3hZX5TXEk66Zw3H5TPPxyU0RY3xLH426JTRtviZRvt4Rl0m2h+7/bolSnTgS41AnTqDox4XKdkO9xRwx0uSOsc+6IgwfuiEE/7ogm7XpxKL9e3GyuF/NU74pPIXeFT+Zd0fP4XTGj4654PL5BJC1tENmbGsSpJw2iuNc94bfonni16Z4o7L4n4sbcF/cr7wu7L/dFqeEDUZf0QGgYPxShiQ+Fb9VDYdz9UBiObBSTghtFU0GjONLUKNq6GoV+6iOx4eAjYfbqkSgd9VgsmPRYPNr3WGx7/lj4Kj0RY82eiElJT8STT0/EqYKnIkrqmShKeCa2rXkm2t89E6Waz8WK6Ofi2/7n4tmn52J1wAshl/tCeJ18IVRbXwibXi+F7LSXQiXtpfj890tx6u1LMTz6lZh8+JVwe/dKnNR9LXJLJNrzWjhKvRFDNr8RT46/EZcs3grLxLdC//pbkdD0VthpNonb8U3iSUWTONTYJH4pvRPLlrwTXTnvxLT/vRPehs1ialCzuJDdLPafaRZvvzaL8L7vxWOP98Kk6L1oOPBeJLa9FwlDW4RTVIs4v7lFKHW3iP4L/idU8/8nesi1isShrWJDSauo+SGh3gdxOO6DiN39QdR3fBBVXh/F0XUfReHTj6JD75MoD/ok6nI+ifBTn8SUzk8iffZnkRr7WRzf9lkcefRZSIkvYlPmF7F57xeh1PJFOJq1iZ5hbeJjeZvQb24T+SZfxbMQicq/iqqjX4WP3DcRN/GbyIj7Jm7s/ias5L4LTcfvYuPS7+LWie9iheoPEZ74Q7S3/BCOBj9F6pSfQirmp1he/1OM+PZTmCW1i+7L7eKXTId4VNAhFm3vEErfOoRJ706xI7JTNK3rFKrnO0Wp9n/CI/I/cW+3hPf/E2c0u8Qr5y4xaEmXyMrrEr3auoR29C+RvO2XMP74S2x36xbqc7tFwe1u8a/Ub1Hk9lvErvktmj7+Fu7KUty3leKSpxSnM6SIOiqFzmsp7KSk2aUiTY2lNHJu0jxdLk3rRmnMz0iz76E03h+l0ZORoXugDK5OMugGyKBfIMOzv2SwPCaDer0MGmqyrB8sS5edLEr+snxNkCUyW5ZlG2RZdF6WhQ9kGftTFlVFOfqNluPgJDmWhsoxb7kcE7bIYVcnh26bHM3S8tzxkudomjyjN8qjeUSeyzflWfZGnscyCriZKjDFUYGkQgUeHlBgX4MCh9oV+LtPD2TH9iBnZg96pvdgXHEPJlb34OS5HhQ09OCAlCI7HBX5L1CRX3GKtBQocuOwIuaNiux7r0hJHyVOmioRNEGJ07FKhOYqYXNEia0vlMjpUqJ5QE+OO/RktG9Pdub0JGd/T4Lre/Lhc0/qlZSRH6pM7XRlBiQpc6pUGadqZSaeUubZHWUCvigzU10FM1sV9kSr8CBfBbV/VOhzUoXGeyr4d6qAVi/Oj+tF3bxeWK/oRfz5Xrg96sVaFVVsBqiyzVaV0mRVLu5X5fZlVao+qGKt05sSm97IhPbGcnFvNq/vjcHh3oTW96bgU2/0ddSIc1ZDJViNrflqfD6mhtc1Ne5/VaNaug+r7PrwyKMPmzL7YPVvH7Je9uFyZx8eO6ozz1Md80R17NarU3Zenezv6syV1cDJToMXXhpYJ2kwr1riGzRo6tSgzlCTBntNLs/TJGKvJve/aWKkrcUPJy3qgrR4naaF71UtNB5qoa7cF0/bvmT79aU9qS/HSvtSdKwvmg19OdQpqWn1k5zrR1tIP4wK+3G7uh9+F/vxuKMfh9S0JRnQZqezNoaztPk7URuLcm1JTrRReaWNfYc2oyb+gX3QH9xe/gcbqv4g/fgfmN/5g7tW/YkJ7k9bYn9cy/pjdLg/qRf60/2mPxof+yOtpsOJsTqMmKXDzHwdyqt1mHxCh4/vdTjaoUPrSF0avHTRS9BlZpEuMZt1STyhi8cjXWp7DGCEzgB0xg3gfOQALFcOwOHMAGKbBzBIXY9AIz0S7PRY6aFHSoIeq9br0XxOjx3f9dAcP5CM6IHYZwzEtHIgp84OxPbpQP7pHoizuj67jPVRt9Vnr58+c2L1iS/RR/mIPrVP9NH/oc8yw0GMch2E5pxBPFgxiLiTg2h8MYjpXYMYpGbAsDEGaAYYcCLDALVKAzIOGBDcbkCJ+2DeRA3mSsFgnvw1mK7jg7l7fzDpskPwNRrCZPMh1K8YgsKxITi9HIJJ+xCMVQypGGSIpbsh68IM2bbakIBThqhqGuFhZUSnpxF1SUa82mBE2E0jmrqMCNIaisKoobSFDaUicygW64cifWwodk+GUqtgjJSVMdPmGdOnwJhTO4zJvmDMoXvGklwZ468/jD0ewzgaOwy7c8PweTsMmY5heGiboDzGhFfeJsxfaIJLsQkPd5kQe86E4E8mfJYfjonWcM46Ded+4HCupg3n45bhVFwazvGW4TRpmnLcyhTvmaa4R5sSX21K2AlTnBpMudlkykctM8aOMCPcxwz1SDOq0s2orTHj/h0zWloldekRlNmMYOuMEZxfOgLnAyOobxyBx68RVA0ayRH7kax1HUnZkpE8WzsSz90jaXs7En8jc9LszQkKNedGhsTvNGf2KXOWfjJnm5YFV2wt8ImywL7IgrGbLVhz2IKYmxaYv7TAssuC3cMsUfa2xCjEks4VlpgXWFJ0yhKp35Y8HDCKiNGj+Og5iqsLRvEkYxQ7/x7F4PpR3GgdhXTP0RwZM5r26aNZkTIa1X2jqa0fDa0SylgxQdWKAhcr7GZb0S/ZirISKxadtKLPXSvGSFkzs781XebWvJxmTeoSa8JrrMl8YE3Le2v0/Mewc8UYzm0aI5n3YzD5PoYdhjY8wgbV2Ta4p9gwoNqG/ddtMGyyQXuGLXeCbJlSYovTXluir9ky97kto7ttJVm3Y26+HWl77Rj9wI6h7+0ks2wswdZjWRwwlobosYSuHEvnrbHUfBxLmr49+ub2GHnZc3O+PV9y7bmy3572S/ZktNmzV96Bm0YOtI1zYL6PA58jHZBNd6DmTwf0zjoQ1uhAxXcHGnQd6entSOgSR0bmOWJ0zJHyF47kSY/DXH8cF83GYTBTwoXjkF41jsnV43hxdhytv8ZRYOFElYMTRkucyF7nRN5FJ+pfO9HrtxMaOuNRNB/PzYjxBJWMx+/NeJo7xjNfw5mKUc60xzhzpMAZqb3O2N9wpucjZ652OaNlLPCwF7gvF1yrFhjfEuz7INgiBSXDQGUinPSHi9HwOwvaDkDxKdD7AdaDJ7Bh+QTUDk+Q3AUX/AxcWOzgwk9XF0anuxBS7sLMJy4s/exC1+CJnLeZSEmohAmSpnkTca6ZyM76icS2SqjpyjFvV2JjXJm125XLz11p/uGK84hJpAZOojp2EneSJ3GiehLrjkxi0Z1JhLdO4pOCG+rD3Djo4YZJqBuhhW58u+aG5W83rhtMxtl5MrcCJ5MSP5kh6yazp2Yy62ol9Q+TsZR3J8jCnRu4k+7lzotsdyLOuXPrvTv9zaaQP3kKF7OnELl6Cu6npqBSP4X97VNo0/LgxlgPrPw8CI3yYFOaB+o7Pch45kHbNw9cdKdyZsRUfrpPxT17Kr7bp6J+aCo1D6bibeZJopMnUaGetMR48rXck+QaT0reetJh4cVxdy9aoryo2OXF5Q4vtOW8OWLtTfVsiYq8MdnpTfRLb9ap+vAmxofcXB/OV/pgut8H7Ss+/PPDh3ajaXRFTOPW/mm0PJ1GptJ0ThtOJ8lnOoGLpqO2azou5ySqn87WlunkW8wgKmAGMxJmMGjdDIxvzuCp8kxSjWYyJXEmfsdm8rttJnUKvqRY+xLp4svjcF9cdvti8NCXHUp+vNHyw9LBD/twP8j0I6HMj9Mv/fjc7kedrj8eE/zRDfTHOdafgFJ/5l725+AvfzLsAtjnFsDniAD65gTwa2MAmrUBKLQF8MMkEDE+kOzIQI5lB2JeHciiy4HUPgsk979AFP6Yxekxs/gxYxZZC2ehnzeLvqWzcPxnFs6NEnbN4rxOEK6GQUhZB3HUK4jDKUGS9z6ILTVBhF8IQu5TEKvUZhM2dDY7XWdTOm82PlWzeX1mNpZfZuPYP5jiMcEYhwRzKDOYR9uCmX4pmPbnwbj9Dma+aQjGtiH0mxNCdUEIxzaEsOOfEPo+DeG4bCg1mqGUmoWiPSeU3ORQWnJCMd8XiuKpUFxqQ7n0NZRdQ+ZgMGMODblzOHl6DuotczD7PoftKmE8Mgsj1y2M26FhNKWFYbUtjOpLYaz4GMY91bksHjaXN55zuZI8F7ftc8lpnItz61wO9A6X7JLhmPmH81dCOAvywnHeEc6go+E03w/nXUc4Z/vNY9fIefhPmodH3DyWbJnHiPPzmNw+jw+D5xMePp/e+fM5XDOfRZfm4/ZpPi+VFlBiuoDvkxbw1HcBuqULaDqwAOMXC5jVvYBrKhFctopA3iuC+bMj+J4VgcKBCAY2RjBAYyEOVgupCFmIxd6F/Hy4kOkfFlInswgTq0VIpy+i57+LOKIVyZvxkdz3jyQnLhKp6kj2n4rE7Wck+gOjWGAdxRrfKLZHRzFldxTxx6K4+TwKi/dRzJRezB3DxVxyWcz+WYsRMYvRKV2M0j+LUXy/GCmVaO4bR/PONZpR26IpuhLNhQ/RxCjHEOsQw5fAGPpmx/DXrhgqa2NwU41l+NBYnlvHMt47FhERy+xdsSSdjMXpeyxZsktwmrgEhfAlyCYtYfnKJdRtXMKwV0uwkl/KTO2l6FguRT9sqWQ/XsqzHUt50imhaRwHHOL46B3H2Lg4lm6LI/dsHLMfxWHeI55fE+M5EBZPanI8yVviGbs3nocX4hn4Op5l9gnYT0vg2rIE9hxOoKshAZ8uCYctQ2f+MiaVLiO0bRlmYjl7YpbjnLMcrXXLUb+ynJSW5VxsX069eiL/GifSKygRy+WJfN+RSPOrRMq/JjJ9cBKLpiahH5BERn4Srw4kMaMuidOyyQzXTKbRJhmVBckYLJOwPJnr+5Lpcz8ZhS/JjNdNIcA4hWNTU8gPSGFlRAohhSlkHkjhP+lUMuem8rUgFY2XqfTXXkG9+Qpehazg/KEVXOpaQZBRGhct03g/KY0bPmn0nZOGakIaz/LTkKpI48HBNBSupNH5No1k6XSG90wn2iidYDcJw9Mpjk8nLjedoqp0Sq6k416fTkebxGtkUDEwg+oRGXjYZZA1LQP12Ay+nc8g9HqGJJ8ZmL7J4EJ3BvFKmXToZrJ7QiauUzKZGJxJRlgmwRmZLNmWie+FTFrvZxLQnIm+YhZP1LKoG56FinsWcqFZ7E/Moq0ki8DDWcQ9zCLgWxZu8it5pb+S9ZNXErpsJfE1K9lzeiWVD1aS/2yl5K+RTf5UieKzmZ+bjc2ebDKvZLOiLhupN9lUtWfToJZDxPAc/MlhZ2QO+ck5vDiUQ/jbHOS+59DVnYOUZS5pzrmMnpPLtPhcqrJzKV2Ty85NubTV5hLyKpfEzlziNPLwHpmHkl0ejk55eHjnsWF+Hq4peVQW5aG5N4+Kw3lkXMuj+FMeUb3zkdLMx3NgPqPDJX5xPrFZ+ZzdnM+PXflo3Mmn8XU+qZ35zFBdhdWwVSwKW8X5tFWkFK1i9r5VbL+4it53V6HydhUnPq8iVaaAnzoFPBpZgC8FBMUWYF9ZwNE9BaTdKmBPawFFsoV4GheyLLwQmUWF1CQXkplfiP/GQlpvFJJ9r5Cs7kI01YtINSgiwryI7dVFeB0s4tfFIg7WFVHbXISTfDHmvYvxNS5mmU0x5ycXs3NmMaPmFBOeUkxqTjGVh4oJvFHMwaZibD4UEyFfguqwEgzGlBCxVML1JbhvK6H0UAn7Gkpok1tNrvFqwlxWo+y1GpmQ1SQuXk362tXs2LKah7dWE/98NWXSpexRLmWpbimb3UuRmlWK7MZSNHaUcvqfUhROlpL0sJTorlKMeq2hu/8a+os1LAlcQ1jBGlKMythhW0aJSxl/BpWxf24ZqWVllNeUEXSijO7LZWQ/KCP3bRlSn8toUluLn+lafBPX8mzXWtIvriX4zVo6FctZpl+Oomc5DcHlfIsoR3dTOSf3lrPpSDmtP8uZoPEn//74kz4q61iktw7VqeuYVrKO50Xr2XdnPT5N6wnuX0G2cQUzCiv4vKmCQecqMPpSQaRKJSYOlezyrERxfiVVNZWSvpWkPa7khfIGmoduoPeqDWz/cwP5ZzfwpOdGbIdupIqN9Fi1EQ/3TVQf3sTVZZsJz99M3yObqVDaQoXWFvpM3EJY3BaOpm1h4JktKL7cQqPeVi7mbCX68FZ2nNvKuVdbmSZTRYFTFQY+VayLrOL/6wwR5A==</binary>
</binaryDataArray>
<binaryDataArray encodedLength="6780">
<cvParam cvRef="MS" accession="MS:1000574" name="zlib compression"/>
<cvParam cvRef="MS" accession="MS:1000515" name="intensity array" value="" unitCvRef="MS" unitAccession="MS:1000131" unitName="number of counts"/>
<cvParam cvRef="MS" accession="MS:1000521" name="32-bit float"/>
<binary>eNoNl/c/0HsYxaOEjAoNI6uQWaJQKfk+55NwoyW6QlZIdjuuXUmkgbJHi2SVShEhqUuElNBQqGhJRlddf8Hzw3m/zvM+CUfy6arCGCV1/cLt2HTqKuJlGR7LENiZAxVZIfY9XhvdfpEkPbsR7/TKsEh4NWtOtGAZtSJg4Q+ZubIrvE1KoVqhzXmmJCL/3iB6LB4hTWohPn19BO9/Z9C5iHhWG/yLbqrEY8XfzeAfjsXbrA5kJ+xDzQ8+PNVuIsGfI2S5Wg9zJJYgQ7cG8T+C0RU2DZl9CsxJ7wNdnDmDrW3TYWMZyrAc8mE7u8SQ/rAdJh+H0LL0OXoV6lDplET60z5ROoTRrX6Lui0tqHmGLKsKm4/rtytwvPUUpGNX07pZjuD/mYdQ87lsZ+ZTWD2IZu4uL6DVcIhigzSodr4C867whVHtRyTwhOH6agm2uC+XnJVMyf61LozL88n04nqy3dPKnVx/Fae81qO59gNs5jXiSG4KJIdyaZ1zNKwGpuHR84c45HKflObYYDzYGP5yi1CdZQo/0X9YvO0OnBWIx+eUJ7AJqEVg/WSW15QO3JaGepY47lU/5orMRNk/XiawXN8JW4Ey9KktxaMr1aTcPxOpUsIYOlxIz4/ywsNMmTle4MO/J/ZR+fdl8Iudzw7bbaeP1uFQ2cvDTpdnY/CJHAzafpNZSy9MvF9ScEo7qs6/gajVKcxZ6YYdYbkQ4dVhp1oFWM9mG5ZafxOnni2i5PKFmJdtRefvW7GRycZso2Yz5ooUo2uZCtZ3XsTn7ddwMPEORN2jkJXNz7Ri3GDwRgXvTEcpQX82S5Z6hJ3b8+n0rx5uVlkSJN7ZImpWGD0sOMB9Tr6DY8lG+HMgGI/dntCLKEOM+k3DLIUubDQ+gMdnHnNV29yxdrwYv343oy6ykLb9qIW26gBKDTzhMHOEfloYMJndcmxf4SLm8V8log3DoafuSEqjtzDp7DSwXGcwNymI9t3ndJXvsEUvXTHbeza73F+JrfI7mcfi3dxYpiR38q40Q74jmpeMo0ZnG1YrdeJAQweavxpBpriZK/Y0nmBvIds+fxGacqeyksWbULOkibPIjEP9rEqqNFBkI8lHEfNpGON3CmHIP425a5hTbNwFiH/gZw/sDal57TiybunTy62vofiggPjnNRG/dixl2A7TJtUoivqSQqHXOjgDl3bun5JezG3ow5q6d2ib6ozOpK3YpX0HYfmlKHNdSd0vZjC5N6txJMGOlTWcx9MQEQzYz8TwNwn4SfKwXJUSDn03EHM0hXz2H8GCfXVoSE6CqK0u+Pml4JJtR/+lh+DT2ABU701mZV1HML9zMvMfWYUpKhOZKymzvgs74dzGx2IfCbFd4bFQRSIUfGfA70wBfcsSRWLRZWjWJJKYjTbrV7xEKzoU8d1ZD+MCPuyqSzi8Ng2S3qkt4JW4i5duW1mEwhn6d/U9iIQnI5TnL8zxbMa2Wa8weOAj1rQtZQ2H5KCeNgf7f/hibmQJXpQkwcs3AfkqsXj+0xTTHE9wRocB9+FKtJ+fBRPOBvzrNnAp1QbYw7sCgVN8qF1mI9bPt4HVCm30D28k/oR4HJ4ZT7//CaCQvSIQHrdHz2AoNvwRxInsx2i7GY4qtNAn2YfoS5GGktMR3Hl+Eksy2nDj91XjAGsFHI8RZKZFc1nDmRjozKzjMjVbMEl2OnullI1LwYaUcn0eRvUTIb1fDxvFbsBEcAoLepSK4+d98COGI51UR1idfw/J2WLYk2ON6AfmuGcSivN613BA3ofuOnbTpH9O4bWbFPtqq8c8LvHS3khn/LG5TyE1X7HYRZ015L/C2gYNJlMthMa8UGSJBtP1dVpslWk6/fPpB/BVHsLnMqA/lk0N/flwcJxPV8vuoW1JFr3qM0FpXzScLydDOmwvy72uja5j3hAsJIhaX6PrF/nIq7EAJeKH8fLxG/AdeYZfW0dRsHQqQ+18HJGWgZvEDtx6X480/SzE3wlHnUc0clRVWUFIDCr+WOFT0wLoSBwAr2ssvie1Y2SlM8x95qEsx4gFh92H6sIxSp5twMQDMsiSZxmS1CIhfzcAT86YIahzC6t7JwzLsCpaUCRHtc8iEV3TDA2vn7RMQxwHx+Shl/CLZuvdRU2nCLvh5kkew8WkLxXCPgT+jSmLhjEYuB29z9bg+QKGpb7l+MVpouZDMibxRyIj/m+YmGRDz+8adq5rJ7O+WJqqNQolTgHXz3RQHKvBZ4kUpLQfQ/+8gyTyNAlbt6lBbLM4diQ6oJhPHxufirBPqbEwGLNnuma20JsZwTnuX8jsDLs5lYY7CF9iQAYB0UhbYYQjvUFoWXOVqqeeJF71FTi4ciEcyhrI4mYABLaLMO0HecS3/RhKNjZDv0gHgo3JXG/PEmgUxCKvZBih22VYrb8NwoVPICW8BYu0zsBiTz+25sqw6198WWvjFep+r4GdFpNYfu9aiO/XgsAlFcSf7SFbLESnvBopDeVhztMYWjD2HrI9XxEcws/KRUrozOa/mMM0IZZj0kpnI0TYNeXpCPQURO3lNmzd2kg9tS7gktWZG28fum9qUW7odzqpcRJ5dlOYn0AEPFZJskl3zyPCSx22C3hYap0aHgY4cLIL/JBwNBe1GbKQaelHfUELPGQOI9niFozuTGHBvRpMqGgGm+S6j7nvu4wKiwyMbumiFA1f6pEzhn0Ex2SD9KADKTIz/Qr+ETtKdexAZNtnaqkUYd3X+NjwVXl2TkYTv2dHodNaFeLn5rAXo+sxN7aDW5fTAQkJWVZk5Yv1wdGY77YGmfJldLDDEUX509ltPlfwpFjCRvA+9iomIcT8C21ptWPLs+QxSTKENleXYGBDE/fsVDkdWHAAh+tl0D+wDbJRk2iW0F+Ic2/i/gv0h1SCA9sfbQCfH4tR8CAOT5X40Lc8AVW7T0L95yfabxmKC6PfaL68MFPPE2W6pryoWTvhNCvfws5Vjo07cRA2FYVBfhBK1kiytapHsSHPhcsu2oyIBzPxepcjer8tAE/OQ1rKDuCIZhvVlVtDOiEfPVYt3HR/huzg+/ASu4Ib26RY/B9RvHPsRh9/KPmKppHg6A2EtP2Bjfoh/PwizKamF+Bvdwl6cY1DmxigP9sIabctEWoRR4/UEzH8Poia6iIxt2s5nCV/c4fSWyAZ/S+d4ErRmZaPqtRIqCgoIHHDdDxf6IFVb87R/iQOXjc7ON6gLLJuqsENj7coPz/B8RUtSlq0Da8fXUS1jgFUzrihzMIJ/IqL2aQVP5DgpMWFd+fTjdnmMEp7hL4xHphdmERJ8sRyBn5y6warOXlhZTbZvhc9akN4s+UI1lSdRsA7HiZwaCsZN8XCVdWQqayVQru/GQ0ZncSfq8uYiP9DRNIEU+cikfXVE688YnG99R4EPvCyMvsr5LfOC/W/IiCfXEb37muzuXZ3JvzlOc5dSiZhjXj0tEqyMqlwsr17FIpl4mT8VYUMDuYgtjCPm+72jFb6EYsM3I+Zvqfw0kOXnFyMkJ0Uw3np5JP1SAIiTPaAX+A4xrVKKCg/ClP3KUNMI5DyC70hYsbRQc8GBC9SpsQ2Eex+UYaEoTQcLkwAnxk/JFK7wfNfBaV7vsOAzG2szl+DXWMpuG50C3edT+FS4b/4q38LNfY34UbLFKTwl3GKa/nQeFMR+o6tCCpvo4ItArjSchrRS4tQpX+IlseG0zOFGSDfaTASFGWGvzg08PMyn31vuYO6uqwnPhRJPPFQ/vspBe1Ip5/vhvF0pQvKk5Ip/3Y+9r2Ux9E6MWgVubFuKxX2ZdcgXJrkaLgxAUIT936kvMbckD4cMj4NyawkprDVEyddEmnD+Hk0jABiaxZD0TgbFzUHqdnEFDadM5nTARdkDUyCYepjit5kh0rVTO6o4hZ8L5jM8QjvhFhZFz231GeicRLYuMqV5PKiyPPhVO7PgnroSaWT4ngaHbK5DDNTGeYRIsdVZauxm1XPudKiWKidNcO7U2dQ9uwZusLD8H15DCIdi9B6yBPqBwtodZw0s/t6AJvfOHFTjIXY549DdDIlAsZ+uuxC7UuS8z+OFTnzscz7Pl7dX4Hcqni8jIxDNZ80q/8tiaFTQYz9EId3zG+yfRNAv8OKEZ3HhxMTrqGQewrF1MrZ64xieN9u7GmvhJLHOZz70AjpcVnaY7qCDcWrYopTJam9WcqOpJ/H2jRzEuzPgoOpHea5TvhlIbEv4z+wNuYBlkvOQOTmIhIxnsSe+1mQ6xJN0L5wGjHRRo26H9IfTWILpSTYBqePKL8kCwNHCS7j8QIYmF3ECf71SK1ThYXTM65fMQUvf8QjraMYWp6XIZpdTUGl9ZxpzVa4vCb2zO4GJVV9o4rCvfhTEIErDvtho9JAfd93QaxwHMtMLsMiXYPlNfIw+8Y3nPhQGFqcjWAivRVNum3Ql+FjMZ0c/MU/IE/kJeYELMDHvi5Yl/Ei1L6C6i5nchdaz+DC4WdYpfcfWdXwU2CdDvMX2IzzpTr08M092K4Z4F5+buFuXSmD4lc9tmx9DyqrP8K+fS3bbSbENHzHqW1vNRebX4vSPd/wJUqZumOrkOiwCzbtcbDKWMx4IpQRV8OPR0tVMXY/EK81/0bMj9lIsonhHmfKQv1LBc69HyLN1dr4UV9Kum/roXP+BHf90mzM0SD6XrwK3lqT4broDe291EL2G1wYMwjGH4lgtG6xRNLAbKZwTQx2f0mx6FBBiKvFUojCkHGYlDNKhpohkOxNS56ooHPi7w28+o6ITV/BXRqhx0WTGf8mY5TyJdG7b1LYmRmFutNXUXA0EytLd5KadQbxpm3hMj+mYWlvMrjl3uR5/BayHI4i7IkuKWIEN5qiaOqayyiYwgsT11sYtMinaTOMGXcgEqr1okjY8JDUX6/HyoYkNEkGk+VOfywtiaFqLor2JH3Gh9M2sD42hk/956gZHZSY+oB2NF+DcGWZsblvBq1NzaaEvhQYqxahPM6bzYk2p9eP9sA/axnci6KQPiaD2F5R5IpJIzo0jkxMNnNyguF0cEEkMrfFQbLbkjtYJMG8at6TjcVqeH34Db/hBiqIbCDNwTbafvsy1qnGQG2bHsV5RWBFlTcWDnynpR8nMxODGxSgZM3kgjOw98Ep+FjbQFj/Bj2cLkIRBQ9R5PkJTWb3oCGjynzHmiZcYwrzmccLY8G9iPadYFw2GC7h4dxd25l46qoB62s6CCpQxb7QLMRpyTDx543IVSvEIucTqDOuwEqJG7i3bhrJ76qAlGEo3h9qpsCfZujy+0SRd2tJuXAZdjT/SzKuz/FgoJgCb01jkErEvIvBVK+UjiarHzS0xwOzhSsg+KmGG4vcAKEgaSYltIrufFRG7f5ttHxJAWXy3KaZX5UwkDTIlRQ24m6MNXgViynBUAvub/w4/yBJ5jRiwJz1N3KD3XZc8TFvqj98FlsMJNl8h6ukv2ozCtpFsE5wJS0/eo8zdTo90beTmftPTdrvrUfFCVLcSoG/0JBkTovGPWHzU5AVZmTTsnnnifYvZWLCDogJDeHu/pbGmZwlEPMTINPeXONr56OQ2iSMs7Oy8MvSiV0bVUf04WrUTvPGqgm3MxmRQcU3PUQUqJLh3NOkkV7PdWcEw936KdZ6hKHPrYx8nTu4BafeU1KnPETfLodCkTZELu5CgM5xaMmmU/VgIsVIZkHw9xHY/3LG3Kk+SNVToYSSSm5TJB9b6DGdznpexayyWbRnynbICIpDUNeL/GVLsUkojHq/rYOTZi9nkHEcV0bvkomANwb9onFp6BcJXsw0Drh7mjTPqbHsGBG8r0jhxrQZyu39IWGlSLu/rmZc9DGqnTwfr4fXcUflBrmDU15RUcpHGlQZocqLUTTNTh2b7TPIt9MBOWuz6LeSMEz9ZdCUU0UrNnC0OGUyjm/nZXMq3GG5Qxr3fEep4ko293SWMS4MW9JWuWAkpVrQfG8JXCuazfSr4tDpXUa3CuNg2/eT+I2scNvwLf2sqiPtLSvprME9GkmvpllxcWC/jiHdYQ50jmVg5ovFWGZ7lXaOMXq56S727k5HkM8dRJfOoOOP13PliRKUZK6M0T11lK3hBzWlW3R11Urqis+ciPggV2n+FmYKZhBK3ktne8SZgngrRXrqYcOwF7Kfr6Q121xpRpEQDIvmoqS+lozPhNB/4evwVs6LHs/iIFV6kouUu03LUr5wnj7RIIGJLRC6HcW8DaR8aDH+vWBJS/Sv48mm76S+e/XERj+DbR2qUHU7Q6pOptg0+QFmPj5CBYlnMU9gFeXX+iLWJ5I8/Wq4jnJTqApMYjmykjj6QRWaLfFcdrovOgI3wdkrg7MxuExDlfto74wQrr2Thz06LYVX6UPo0Pblgn018dPhIY7XxNNNc0McOCzPsnVmIPjWIB2dXwLF902UVnEToauLiArX0C5NedR7ZUJsRQFZrrpDm7+JY5f0OXQXjq1Z+q2Ecx9RogTdJXSx6wq1Gz6nDQpGmDEkRHMaw+hJoA2+8D6h0k3vuHlbMuiNdCG1O9dQ+txgur+giSoD7lAITxG3yV8IvuahiOk/Dalj4lhRMcrt6u/ins1YjezFj0g/5wlZVl+G+oEnHOgkQjwmspV3I99Yd6i0hkNsqJX77ZVGw2+0uFURRzlvtxi88jfgrDqksPl6Hm2nd9xF6a/GhxNu0Vuzk6T8roC2mF1Cac9CUvu+Bj4NWqi6fRBe7xWxN+eB8TpzF4jXbcC2s5cw7aYzeoZSaEOOMm6fbqbqHcFc/ZLTeLDvIXcw9w/NVNlCdPs29z+q9n4T</binary>
</binaryDataArray>
</binaryDataArrayList>
</spectrum>
<spectrum index="5" id="scan=6" defaultArrayLength="1371">
<cvParam cvRef="MS" accession="MS:1000130" name="positive scan"/>
<cvParam cvRef="MS" accession="MS:1000579" name="MS1 spectrum"/>
<cvParam cvRef="MS" accession="MS:1000127" name="centroid spectrum"/>
<cvParam cvRef="MS" accession="MS:1000285" name="total ion current" value="5798662.36095428"/>
<cvParam cvRef="MS" accession="MS:1000504" name="base peak m/z" value="422.85043335" unitCvRef="MS" unitAccession="MS:1000040" unitName="m/z"/>
<cvParam cvRef="MS" accession="MS:1000505" name="base peak intensity" value="19185.20703125" unitCvRef="MS" unitAccession="MS:1000131" unitName="number of counts"/>
<cvParam cvRef="MS" accession="MS:1000511" name="ms level" value="1"/>
<cvParam cvRef="MS" accession="MS:1000527" name="highest observed m/z" value="1294.55395508" unitCvRef="MS" unitAccession="MS:1000040" unitName="m/z"/>
<cvParam cvRef="MS" accession="MS:1000528" name="lowest observed m/z" value="400.02551270" unitCvRef="MS" unitAccession="MS:1000040" unitName="m/z"/>
<scanList count="1">
<cvParam cvRef="MS" accession="MS:1000795" name="no combination"/>
<scan instrumentConfigurationRef="instrument">
<cvParam cvRef="MS" accession="MS:1000016" name="scan start time" value="0.1236" unitCvRef="UO" unitAccession="UO:0000031" unitName="minute"/>
</scan>
</scanList>
<binaryDataArrayList count="2">
<binaryDataArray encodedLength="6408">
<cvParam cvRef="MS" accession="MS:1000574" name="zlib compression"/>
<cvParam cvRef="MS" accession="MS:1000514" name="m/z array" value="" unitCvRef="MS" unitAccession="MS:1000040" unitName="m/z"/>
<cvParam cvRef="MS" accession="MS:1000521" name="32-bit float"/>
<binary>eNoNl3lUCFgbh1NJUknaJK2kjVJJm1T30YYkJNFKqWiVIqF9k/aS7Gb4zIxp7EaWMRhrlshOJktDiiwRKl9/POe57/vPvef87jn3vUhdEveSLok3lZfEH9cuiWdvL4l/Ui6LrfWXxaGPl0Wi9hVxYOoVEZJ5Reh8uyJ6TK6KuMCrYmbFVeFaf1UE/rgqOkY0iMeZDcL9WINI720QN1ZdExEV14R79zVRPeG6qFtwXTzbd13YvrourONviN1VN0RJxw1RrnNTxMTeFDOrboqQjzdF3dhGsW99o5j1W6NQbW0U2mNuiQDfW8Jswy3RLXVbvDK+LR4tuy3is28Li1O3xf6O28JldJPQTW0Skg+bxH8Kd0TrujtCcd8dEfbpjgg2vityc++KET/dFUHNd8VRhXsiffI9IZl8T2TX3hOveu+JzrT7Ys6u+2Jl133RpvVA5GQ8EBEHHgj15gciT/GhaE56KNbkPxQ/jj0ULd0PReb4R0Ih9pHwPvxIvPn6SLz1eSxGpj4W1j8/FhNaHwsNqyfibe4T4XWq37LN4u2KZmG/qVnUnm0WPh+bhZvcU7Ev4akI3fpUaP3zVNz58VScSPpXJB78V9T2/iuih7aII+ktgr0t4vmLFiEX9UyEb3omRl56Jvy/PxPWes/F7bTnIrD4uWirfy4Gf38ulG1eCOnYF+LkxxdCy/Kl2JvwUiiVvRRprS9F+sRWERbeKiQ2tIr3f7UK2fet4knqf+LVsf/Eno7/xIXhr8Rt11ciuuaV+Cj5WuQvfC1Si1+Lkw9fCwvvNtFa1ib27GkTfp1t4o3hG7Ei441Yu/ONOPDojXik1y6qVrcLyX/bRZdUh7hp1yG86jvEs64OMcP4rSia+lYMS3krZPa8FW3a74RB2jtxZNc7cWFgp/ho2imGVXSKJVc7he2Y9+J/7u/7z/xehIz4IHSWfhAxVz4IxZYP4qrZR/E+96O4tPujONH+UfgYfxJq4Z/EyWufxPPPn4TH8i7RvbtLVIz7LApWfRZvtn8Wu+o+iwDJL6J5whdxOOmLON77RVwf1y1+S+4WIw52C4PublFv9lWkZ3wVvfu/ioOfvwpX9W9COumb8H//TXgZfhc7w78Li9+/C/327yLdtEcsde0Rcok94va5HnFAolfcF71iRlav0G7oFTNH9In76/qERFOfsLT7IQZF/hCnTvwQS3p+iEw/CUwyJOg8LUGzwgDemQ8g2n0AEosG4FY1gKbDA1gqJcnfYyRpcZVEz1eSv1IlMS+X5Nx+SZJuSTL8kySlclLoTJLi8GwpJAOlsF8pxS+lUpw+JMXLi1JkfJBiqqw0hU7STFogTXq6NL7npSn9JE2fwkBsrQdSPXMgEekDCdjRz98DufF2INcVZOi1k2FwgAxzVspQ1CDD7ncy7JcZhPzkQYwKG8TgjEF8qhnE9vpBtD4fxLe+Qby1l6XBRxarNbKEVshy44Ashp9liR86GC+DwSiIwVQsGIxjzGDCNg/m++HB/PF4MOMk5XhgLsdGNznCo+R4VCvH+mNyhDXLcfSTHFsGDeG9/hDqHYegtHAIh9OH0HRwCDWPh/DP9yHIKchzcrI8Ib7yRK6V5+s2eVz3y3P6vjyfvsozU10BCV0FVKcrYJimgG6NAuV/9PcuKKB2XwGNQYqMVFBk4ARFvJYoEp2gyNFcRYp3KTLkgiK8U6RFeyiuLkMJCh3KteyhuP0yFJWPQ4kbqcRXKyWmeithEq1EXaYSRkeUsL6qxLSnSjh+UUJWcxh/2A1jRPgwDmQM49jBYTw9OQx9RWV69ZQJmKZMWKIyHnnKGNb0+6wyUreUuSQ/nK4xw6mbM5yGlOGc3zscnxPDce4azmhVFRTnqvApVgXdUhUctqmQ+0AFmW8qaKuoctlTFctSVRSPqbKwWZU531S5paaGz3g1ct3VCJ2vxtoUNQwq+71Pjai/1ZjwWo3v0uoUm6izJ0IdszR1dpSpI1mnjtcpdR7/2893dcKUNDjposGjpRpkZmqgUavB2bMarP+qgbzLCAozR7CucgRnvozg/HBNwiZq9mejiddqTQxLNLHdpcnpRk2CpUYyRW8kTfYjuTh3JF4FI2lsGknvx5GkKGhhPkGL/Z5aREdr8SpHi/9+08L5ghZ6XVqkyYxCdcIopniNwmLxKJakjiL+6CjONIyismsUSqra9Fhpc8Jdm38XanN8uTahZdo8OqeNf5c2tpo6lE7Wwd5Xh+hkHRzKdNh1SAeNkzp8e6ODm4Qurvq6rLfXZchsXfwTdDGr0EViiy41p3T583l/La3Xn60eSZ56fFimR1y2Hk/O6bHihh4Jn/RwkdHH2VQfr0R9AvL1+XZEH9tb+qi802eMnAHhFgYcDjBAL8GAB4UGvNhpQMtpA8ZfM6DoswEyg0czx3I0+nNHk5MwmptZo5E6Mpo/ro5mR/toPOTG8MJ/DFrLx3AhdwzHfh/DottjUNE3xNLREOtQQ9xSDIk6ZUjpZUN6nxny+ZshLsPH8ueYsfTMGcuywLGMyhnL+ZqxpN0ei2bXWCJUjIjDiJUJRjwtNOLTISM0Hhkx84sRPXLGFBkZs9HFmEh/Y9akG7O52Ji+U8Z4dBkjO8oEIysT8r1M8IoyYVuJCU5nTWh6ZML51ybckjfF39yUuMmm1M00xTjVlNxyU9SOmdLWZErTcDNkdcx47GqGdJAZ1XlmKJ4zY5TiOM6NH0d3/Dh8NozD8vA4fNvHcV5+POrm43H1HM+B8PGcTh9PyrbxGJ8Zj9GT8QSpmLNpsjlRfuaoRJnjssqcWyXmlO0xx+6MOSUN5px4a46bkgW5xhbo2lug723B8BgLenZYcH2vBb5NFrzrtcB+xATuBk/gl2MT6Lk1gbCXE0jWsKTZ1pLiuZaMjbckZLslt49Y8rjJkl8/W/JK3oosPSs+zLQiM8aKmtVWnP3DipTLVpQ3W1Hxsb8nZ025szXTfaxRjLemu9CaWT9bs/SYNa87rTFUnoiy00RcAiYinTCRyG0T6Xo4Ea3OibSr2ZBkY4PsChsWr7eh83cbJI7a4NBqwxjtSRjZTCLacxI2SZPw/XsS+Tcn8aF9EroGtvR42JIZbkvdWlv8Ntkie9mWox/6e8p2SBrb8SHQjvPxdhRW2bFnvx11d+yw/mZHxHB7rpjbc32GPZ2r7NmVa0/tfnsWKjrwq7kDDR4OtAQ5sC/RgfQtDoT+7EDiaQeKHjqwR9qR1eaOOHg5Uh/uiFmeIxa/OWJ/1ZEnbY5MVp5Mt8dkujZMJuyvyZxUc6LQ3IkXOFES4IRfsRMHDzjRIzEFWcMplM6YwttlU2jLmULs/in9d2IKNcOcsTF25oydM0cjnYmrcmZnnTM8cCbylTOLLF3oDnChLsYFpzQXlOtdsOlwYaWkKz0mrnyc64rWYVfCbrui3+ZKsYRAWVtg5iWoXSroSxFU/yTY/6fAv01w/qvgnR1UxsD9Mth7AD5fheCBU7lpOZWmwKk8y5/Kw+1TmX5pKu3PphL5fSr6Km7YuLoRGuuGWa4bTdvdUPnHDU1Jd3Js3Olc5s64THcqat1xOu7OtQZ3TD+483qgB30GHhhN9+BFmgfnz3ng2+JB/FsPkmQ8mWbsib+rJ4cjPLFd7cn8jZ5UnPGk+7Yna957snmIF7oOXpyc68XllV6Ub/Zi/WEvkj544Sg/jZm203CaM41ncdOwqJ6G291pHOyZxtFR0xF205GOmM6zwum075/OzxenU3NnOns+Tqdy4AzMxs/gdNEM6o70u30Gtwy9afL25uwabwI3ebP/gDcdjd74vu1fm8wk3XEm8fkzebFnJsPOz8TWwofTwT7sTPWhYZcPuvU+1Db6oCkzi6qxsxg/exbWUbN4uG4WvtWzeFM3i/bGWVzvm4WBuy+Wob6cKvJlx+++HGzy5e9OX65pzCbJbTYOQbOpXTubl7/NZvvF2dg0z+aCwhxkJs7hut8c9BLncP7yHCQ65nBNfS5nTOZinTqXtLq57D87l/uv5rJMxo8rhn4cEX5ohPvRm+mHR7UfRb/59c9Pflh1+KEpOw8d/XnsmDqPE4HzCM6aR3H9PNY9msezrnl4J/gjUemP3wF/znzzJ0x9PhZm89FcMh+nA/P5uWE+jx/MR7ZvPt3jAjBdEMDCyAC6awLwqw9gb3MAEtILqDZZwDzXfuIXoFq2gL4LC1B4sICQiQuRnLGQCyELyVi9kLMlC/l2od/3F6IpEchLw0BsnAOJnh+IU3Qg0jsCsTgeyORzgZxvD+QPpSAeeATxS1gQcfuC8LgShFpbEDm9QRwfEUzN5GCexQdjvTUY94fB/W9GMLtVQ5CxCyHfN4SemBCUykPQqwvhyqsQtmmGYmoSysvZoZxIDMXjVCiD74YSJRNG7YIwfi0IY/GhMJw7w/jnaxiZqovwZxHHCxaRf3QRlY8X0Wu0GJcFi9mzajGpBxajdXkxe18sxksuHB23cBYGhBMWG87g0nBG7wtn2NVwFJ6HU9QTTvOkCEYti6C7KoLmKxHItEawaswS1totoS1oCbMTlvBlxxLsLi1haPMSgiUiuWgWSdGWSJLrI5nyMBIXpShiR0VhERGFzcooIo9G0fhXFCO+RFElE80yo2hSRTQHFkSjvSKaqZuikaiPxuNNNIsklmI+ZilKi5byIn4pKoVLSTm7lKbWpey2X4Zc0jI6c5bxcvMyjpxchuXdZfzXtgz9YTGssoxh9rQYNEJj6Nkdw40XMTh8iuGJXizTTWNpmhmLWnosg7bGwtFYnjbFotkTyxCrOEY5x1EcGMeF7Diu18Ux71wcrnfjeKcbj2JgPCN2xlN6IZ5TzfEcMkzAzDoBibkJbIxO4GZuAkvPJSCnkkiNUSL3PBLJCknkQnkiCw4nsrghkYpXibTILkfCYDmSQcvRjFlOSO5yLOuWY9e2nMYBSaTPSOJLfhI++5K41phEpeSK/n1WYD5tBWVxKyhIX8Ghoytov7GCgS9X0KWWzFHDZMI8knmTkMyeqmQe7EtmYmsyLZopeE9MIWJBCn9GpqCZnYLR0RRMLqbQcT+Fn0xW0pS6Ep+qlTy4uZJrHSsZlLyKkuJVlP6zil8fr+JZzyoKDFOJsE1lb2IqkutTsTidiu3NVJx7UpHQWs1Qv9WoLl1N0uHVZD1fzQTJNLaopRFulEajSxpd/mm8Tkxj9a9p5HWk4Sq9htTENWytWMOXf9fQYbSWIaxld9Baju5cS0b9Wp40rsV7wDp+jlzHsKx1dP6yjuN/r6Orex3NA9LJVkhnona/fdLZvjSdlXfSefUhnZOaGQQ5ZpDll4H18gya12VguSEDs/9lkHsgA63/MkgckMkQ1UyqzTPZPz2TgMpM3P6XyYdTmUhdzMTxbiaK6lnE2WZRlJzF7vws2sqzePhTFnX1WTRez+L6kywOv8nCdkQ2NeOyyXTMptkzmzN+2VxanY1EYTbam7L5/adsnh/PRrkhmwUvs3GXzGGFVg5+vjmERedQn5PTPyPn4N2Ug1dHDgsH5pLsmIvXrFzig3NxTsglZ00ukTtyUW/Lpa0vl4iRechZ5/HFJQ+b6XmYxuYRkpVH98Y8Ik7mIXsnD4cneWQr5eNklI/m7HyUQvPZlpXPnJJ+H8vnfGM+8o/zualYgMe4AvbaFJDsWkBYfAFd2wq49UsBORcK8HpQwOxPBTT3FRArX8gTzUK0XArJCyskMKaQI5mFtNcUMu73QjwbC1nYVsjKnkL6xq/nZNJ6rlWvp2//em6fXY9++3pStIq4b1yEdFk/vxShcqSIkAdF2HQW0TF6AzctNhCduIHi/A2c+HMDhhf76xcbkFUv5rJzMYumFROUWMzyn4uxOFJM2dVitG8XU/q0mGvvi/G0KyHYvYSmyBJ+P13CjoYSFreWcLK7hBqzUnqcSvszL2VZbCk6G0qZsaeU8IZSNN6UUtFTylHZMj6ZlLHWuYyk0DJUVpfxX14ZEXVltHeUsbivjCb1cp7ZlfPco5zTvv0ElTM3rhyL7eWoHSqn5XI5cbfK6ZarIG10Rf+frILC0Ap0civw2F2B86UKrO9VEDKiEg3bSlyCKjHMqSR4WyXjTlaS1lyJrWkV2g5V7PGvIiC7CrndVbi1VHHtbRUyxtW4TaomaG412cHVuBRX07O3msJD/chtxH3SRsqTNiJRsBG5yxsZa11DTFMNcwZuokJrE8pLNjE1eRNb/9yE/oVNNDRuQqJtE+d7NvFNv5bFC2sxWlWLd1Et3b/WIv+hlkvem9kRvpnDiZvxydzM2i2baTmwmc76zRxv2kyQ/Bb8rbag6riF++VbkGzZQrjkVsyGbcVj7Fb2OG9F23srljXbiP11G2EXtjHkxzY+m20n2nk7+se2U3t3O2qDd5D4YAeKzTsYrb4TP8ud7KraScCxndQ37uT/a9PYRQ==</binary>
</binaryDataArray>
<binaryDataArray encodedLength="6624">
<cvParam cvRef="MS" accession="MS:1000574" name="zlib compression"/>
<cvParam cvRef="MS" accession="MS:1000515" name="intensity array" value="" unitCvRef="MS" unitAccession="MS:1000131" unitName="number of counts"/>
<cvParam cvRef="MS" accession="MS:1000521" name="32-bit float"/>
<binary>eNoNl2k00F0Qxi1ZsoWI0iZCb9mKQoX857mylrRpsaQkFVIRpYQQFUJIKBUpVEKSpGSJKEUpJSKlFFFIyevjnHtm7r1znufM/N4q/qQgkxD2OPYS7Z65C3ddpyHYqgVW2h/wRvUyujYJ4nOWKh6lTGCmCeGssfY5bv1swdcdU5mhrTGcN2myXov1mDv1KAr+SrAtjy6gJdKG1U9ZimeBG1nI3Hh0SPnjde8D2C+YzrZGPcP9ll5u0m9H2L5zw0r3s7irlEEa6xpQ5L+QzZLZxJZCFD1Z8qz2cxmu9AzDaOY/jK9pw4hVIrl9iGPf+qLxV7MMU7KkmWizAtJVx7ENaV/he6QCeyQj2UaJSKz11mCbZqSDWV5A64JyCikQge6QJp4eu86daRrPIu+awsH+JVxnqjEBXxt03awHj54P1okLs20K6Ug8Ko0jHuPg5XCA6X4coKryh3Tuy0loFU+HmfsV3EqazDZULGbfRa5jzaYUvKZgDJxVRbebAzw778ElrBFuwUrMRu0D/u77gjirYMT61ENzYgQV78xHj3EGjqmZkMjzSBa++TTLnc+Pkc8LsKt7KQ30qrNpBzK5wccTcUv/PjpHD+FwZyq6LRZQrgXIJTyAeP2EqLhjmBP22Q6XXzrwW7yVGkRPwuNLPRXuGLv3WRCZbrHDiS2BoINFuPlhI+JFL9OWP1ORqinC0h9HoMZ+MXs8vxTxc9SQL3gZvuEvsN+1iILf3ENfCj9mfuBlXtEB8OYzp/k2owhyNGSLGT9bdN2dvH/Ksgsb2pC+wgXRoedwWC2ZTNPH47imIeu7MAzlTHds8eYB3ujBaacuWe0dQlP/YjY07SJp1L3BzCfq2PG7DMl1kTD73Qjp3Tcocu0AzvfkwjHjGsSNgvAk/DUXd+4vLf/jhXG2oNaeXRgXl4fJHtV48cuFKSuvZtrCAiytXoVt0HfAJu09LDdIDesnBVF/fAgk7J/icd157P6bBZuYKOzTEGBP91vBdOkZfI1WRotFPw4LXOTsN0jjqvswlUyZxgw2xuJf20Xsv9dKwrq78KBeEG1FU+HXV0DC8lLIaG+nn6pJnN3HavLVkmVSFlGUXLyZDFZOYEUbN3I+vYasQk8Lu36qQCrvFWpV++k//2QsEGvEva1X8VRHikmInsOqu/3UdfIsPtBv/Nk3hd0vSoC8/wW4SNeTZ0IIrO2sSflGITlKLMUsS7A2mGJT1j6YbAzHkkw+vA8XZ2/VfdBQK4xyvzA4dh6BQww/k78QjQmekfjSxsvS1xWitns2251ajYLdiRgudsOnu78w8Z0SfWqcBa2s9+i+LMZ8XJbB4MQ5upsixTTuFGIudwZVoTpYFLkIu0wc0MM7DlU1NxFbJYzVXjwIbZpNZomlWPv3Bap6yxEy2keyl1/i5FtZ5uOzhLXaG6LjAeGO0nfy6u3gyOI61s04gXlCShSFQ1Tolw7nDaOI0A2GXPhPuHTEIEc5DeZ3X2PUqhvBxvNZ8NptSDI5ic8Y027LRij0KTGpbRlgiyyxY/VZcBJP6LjpK+QfGMGpLBXE6V8gpQmrsUJpEvbH8FOB/jOc/6+bbJY1o8rqGvSXizKzZmXkOrugK8CT7CUOoaFfA84eO+nnglAa31aJl2cE2csvsbCY/wM/MiYw5E1G+bxZrP2FE8UWvadxZ0+g+dgSeNw7A2M+X2wb7KP9xnYor83EuoYACGRHIPnbJRLh/4zurQEMGkH4Wt2IIWkbUo0vRtWMhzR12U4kHs9HYMUpqM425GaP9ShE7ji9MKpEjswZRK+VZVFzYqnhoRlbevYDrVv/Dvlqk5kyTzKi+teDsVBcaCnhlMY8XfPwBBaKHsPj0Gsw0pSBye82eAb10StkgkdcHamj+gj14odYQTX3XSoe8135sTCeDytvyuL4gWicfqyNFZlBEJTOw7e8W4jyiKalsaqsc8VlTnfWCZSPNGLf2ftwD9iMtwmT8fLdZS6/TwsZN//RhSgXyrBOB89mN+ieNoBS1WmorM+HndscqGs30IPzithR5AHP6hp6LfkJTMUBkbsvkJmuBON1jaKi0h304/Z4ZEwdIWGe69hld47aV+Vyzo0cnAZUUXS4E3YVjdC7qsWSVXKwUXYa7n2swYzk3/SR7IiVfIPwyxTSmF9LBq1KbI9tOKtL3I0M1yQIZybiye5QXD0qiYayLtyoDULP7lp0NNnj3U5DnHaZyinwm8Gl6ysXXOCJfzNU8M7JEGItLbRDRBtq2QIQ8swGetbQXmcvlHZ7svZn5Vg/9Jr8B0VZZ9Yylti2l7S/ckxw1Vx8GV7F+oVP0T7DsbPV3lg26k4lJ9fjVOAbZHBucNVbwQZdNuFZmAeT/tVEBv8u4gr5Ec2rwDBfLf3KWQ2vvVvx9f1/bJn+NFgfq6ckuWOktPwVwp3uUdMSKTCjibCmaUidf4oqez2pwa6TOzKwmT1ZnICG3JM0VNGHrao3qFvnGG6ssCTOIQNlK73xUk0bvzPCkHJuEJsND9ChO/F4WSEPyYRbUHtrwVYqHMG50CEIFh5Dxrs6lD3ZTc17DpDMUT2cOCyL4fkcy7DXx0XHpdwZ00Hu+eq73COhMyQm/B+T2fQA/U3RVFkaSpurernhqj84bnaTRL1vQuFwNOfeK4ZG/UhcEUinTdCmw7kS6BC6Se35eRBO14VvDS/L9QmgXx1OeKX+Gfq3MyFrHIDaV3xs62cgVOEL3rRV0oBwG6WnqrFepQd4eWA3NLf6Yn6tOTOTfwQD3j9YnnMcu8uV4ZSvAp95j+iXYAFu3+DHvPx7lDSLn9Z9NYfKkg9Y8XISxZ1fzvrrzNmv7N8o/TUOa4Ys4JOkxRLHfC82IZwmuk2E59sx//OvxqZTpbgsv571r7eBiK4yFHP08bjnH3auekRSd+ShZ9zKXfqXzulrXMKTq8EwlUwAryE/O+qoyz6PGrLQOF7sTeVhFzSj8Um0BMfSrqBkvSXFLQ6D1aUCbkHqHawyu4rCWyMUn3GfvjyRoyPZWlhUFAPXVD32kXlRaLwMPtZ/QPSuEe6hxwls87eiDtsEXM+sJj7pBOi0yNCxg0ewYbkfjVZugf8WFTyQPIpXBqKQCNcihxsf6Vh3Fu6pD5HNDWVYfiznWNN9hPcFoXNYB1JO/MzbXwjOy8TxNPo2nWzIQP/BMhOx6luQ6TNihrw9pCFWhvPvprHc2e64t+Q5JVup0Y0Yd6x25GGV83fi6786HGgxgaajGdO5xAMezSpMXGsJ415XOj9JDFvUAWHvePjsOIqH8qL0zUiCTfi4DGLFMmSj1kIjQYM0Us7D5q23Z/OsMzHe+iDkd62j4shgrAhcjJmWPlThe4oNil/Cj2JHYOMZEji4jNGReCqrKQZpGmLo3Efu4cyryIwdgLigClLPX8ad6U5klvwSvvQc2qF/SKvuAnfcSQWjsu/QOG0FxZ2Ux8O67RgqJ2Z4bRwGkytog3MZxXOhzNr7OZYlpiG+xJomXPfDxdo9mDRTil1eJIc1N5th37gXNoVAcd4I+Yem0OGv6kzGIwk3C5YxHR1ZuFm00tWEQtwJ+ICghSUoNV3OLl4PwXDaHhaQEwU9GzlKrNRC7+1m+mWaieUd6lBsS6BdPgZU5MHPPPb00rG9C5nMW1Eo5n2lmdvicGjVPcw1DUXJlGacPVpPEt9WoC9OiXJUdyP8wjCVTeGQvHI6y4kzRFedERbPOkl/MlrhdzwOCnGTWdIOewwKxgM1xiiRn8rSS6S5OBk+Jh7yBXU6QhRx/A5tP+zFZI306YrTXUjzvKAynYfYkBWHhZljdSJ4IBuTw/ErhqJZuo90Wz/jZ5g53bkTjSOfJrK6J45IghOEv4sgKi0cmbyC2HcvAUrKelBQy6Xx8pNoa+hdXBUxwQXbGLyfdwm/Dw/geGkTJH21MU35GgTf/6DDAbeQKBuMtxFZZGQ0iY1X2g71wCh43TWCi/obODTJIyBsLX7b1CDDcgKV98Yj3rUSfjZ1NNHsOB7bPkPgOAN82l8ErqAHezwvIdhmGSt0Cyf+u+ZoirEmJZtkmF35RX8KJGnAoJ9+9H2mW8JezLU1EWKT4/Et+ho40SJ6M9uFCiafhZlLM9pzZDA5VIO2uQnQSP0CyAXxs5pmddabfQ2Wh4GiygyyL5Vmdz2/cH8zBZjeogyaWKIM66QvJsMNlzi/s0Js76HnyPN+wJmZl2Kr2HykDfixSeqG+N64haZGaTDeHFvY6giCT/k+HtmtxKRBJVj/UOPS66fSSl9edmppOixOPaBdtYnYU7OdeiwfQnzgOM7/aOL2LrVCfEscp11zkEl5BdIS+bk41H6Q1bVtRnj0Q+SNzedTs+JRHuRCnSf5yDxxHb4JdHK7xFuoxqQKInuug0f/KPC9DM7NhPPV19F76BSWG6bghWIH5mRbgn+yIxZMT8UbnQu0LX8qlZQbICPpPopPe0B0wBK1Hc/hqH+Nzs29h45GcVhtV4BHhQi+abjiYf0DnFoZxGm3J8CmRoGFWSmhoi+JuykxD0V+udyW29ZEyTaQfLcOpwJOwLDlDP23YxGyzWei0bKaJObMBp/aEMJH1+Dd/TQEvNjO9szMpaoT70hDsRDHy7+S7ZJWauqOxWDmRPQf2DX2zgiuSHgOHjvHUG/pZdQNPcO8bsbqI6RZSG8BWrodINe3jUYUX+Pgms1Yvcca5quzYTOnnrxW26Ig0QBFppWoH86mM4ViLGJ8DDlkPMSPoCzSa9fF5tCFOL3OjU65LYB1CcbyU7jgwABScCqBwNt6bvq4DXRDWh11PyIgEhcD8ZVPkHr6OenvHCV5g9+k6VrBGXXzcmJy5nDeP561OfJT5l9/zOh4j4JBHqSJ5nA5S/RweccK0vBeylSUpXF67qhJh+F+vG21olU2qhjpkWBWL2ypxT+UtJLySLRvzCv+UUib/oeuyZ2kFHFJjNv+gWb4i7BFC39D4+J1ROytIVW+dgh3yWOuUxktjNiL6ptF6J28B9WGxliZV0nvT/vRmcFJeHrCHS5FUxBUnIC5eT3wDvoK6wNLYDz5Cn06eAddnxhqZ+RTQvsMnN+miD4dd7RsP42BRGXsXDemlWmVJKx/Heky7sQzyYoV2Zuj0/oN19Z5FZ0TKqjXlJdtXBsKr35fVOdOZX6lY7uoigaLnK2F+byJsHv9m4uU50fYx1l4KTdAcxRNKDA3giRNx3bJcQ3E8i+TcJQSdLRmQLtzFfsvIJm8w2pwe/YbKheKQKpdKXVGS6D+si56+wtgLalJK027SePpeO6nxUtqT4o02fAqDZUKs7Fgax5ZWSrA/8NtrkbajMY95sMBzWzoS4eh8c7VMY4zgN2bHKJWXurcVYcw2WwYi+SRbY8ZCV8ZgduZAbwS+0C+IzV4k5mL0yuNqcZ7FvZtsUcKy4bSN2FkmhZCnakjbQI/NlmU4NbRWNxYr4c3XYSKH9I4t1OCtdoeQsHkW1zsSU2qio3Hqhk15HlEGpdeLGCXHL0xGL+Y+/ePjy3cK0SeKhkIaHyAkX9fOPOLbbS3rAg5U45iU9QjUtPMp2fTeKE4LxzVa4Sg8XQyCx0RYA+yNFC1LIT4T4ih2WE8pkgro41nMc0bY2JfTEHnpSu4dsqP3qtOwKP38owvv5rb2DVELoF8mHMng7s0RxIHSl/Tfgc+Ln5UgVznncaL7brosrelWXrm2GA3ESUplXjmtAiJQlPAJyfA7MaYeHf2H/wz/zDGO3yYta8Ia243Yb5sKN5pX8PWWhWwrGsQKpKnk1mCrFw7htY3yxGv43kMSYkzOjmCwEYZMtjGy+a/2sEpSFlwxCpwwMABXx6FIOTvEpy3kGMLL/pToKQQPDzDMSPkCF32jCZJN31IundQQsIfygwJQfK8Iso0FWNqq3fCrC4BUVad4J8ykQLq57Cm2GlICpgH3RxlTsjOlbSd2k0WG5iNxd/pXYAJmYz9fbP3WdJvsOXaH0yDtnMnV1kshUOqvmSU9oxGdwgj1VkRQ/lr0bxSH7USYZRiI4+/zRa4/50g9m+sN3XWGAo8CntpAZgPuEPOOIq6zNdR7hEBFmiWwsU+7qKeUEtcdd7GSZbbYfjPdS6leg/EzIVh//nJmP52o9pOBTfNNMe4gYfiYnjw4vkxNJMjzGZqY/qsXroZWk+fRTRw4uZtCh8vjfNu2xF6o4+2FibD4nEW57JWg9s5MQ35s03R6mXBPa8/yK1ubiTFiSrUYthGXnlboLDREf6m5WTjco9ivMJJUHQfnmXeopQju+jx9EjqUzeDyekMepYzQNsyO4h70o0/t2VZgtQglf5Zhaof3zkHcX+yLM3nVo87wKnW2EGvfQZF15vgiUYXdR32wOKeSApTvMopvfLDt/sOGDVowvWWQnJvekvFdBhc6FPOV2g9ugebqMrsOmmYT+DqDXxQOF4Baq8iOS+X3yYD/SfIQnoxpbYEYudwGmU9scXT2Uacatsx6Kzwh/PtHprwYxEtbvCl4IFs8jGeho9rHJHbeg2aXWGc45RodBdL0Ds1N/KzmUT+G+Mgsy6eeJX+I3L04HqzRHE/+xD01gdS97Aw2vrC8Dx/Cm143kRbPYzBf1AdctIBNBIsA8l2Rep3XYpUB03SGlRgDg3uGJoqR/8DO2BTAg==</binary>
</binaryDataArray>
</binaryDataArrayList>
</spectrum>
<spectrum index="6" id="scan=7" defaultArrayLength="1356">
<cvParam cvRef="MS" accession="MS:1000130" name="positive scan"/>
<cvParam cvRef="MS" accession="MS:1000579" name="MS1 spectrum"/>
<cvParam cvRef="MS" accession="MS:1000127" name="centroid spectrum"/>
<cvParam cvRef="MS" accession="MS:1000285" name="total ion current" value="6005539.28006363"/>
<cvParam cvRef="MS" accession="MS:1000504" name="base peak m/z" value="466.90490723" unitCvRef="MS" unitAccession="MS:1000040" unitName="m/z"/>
<cvParam cvRef="MS" accession="MS:1000505" name="base peak intensity" value="22461.29882813" unitCvRef="MS" unitAccession="MS:1000131" unitName="number of counts"/>
<cvParam cvRef="MS" accession="MS:1000511" name="ms level" value="1"/>
<cvParam cvRef="MS" accession="MS:1000527" name="highest observed m/z" value="1299.91430664" unitCvRef="MS" unitAccession="MS:1000040" unitName="m/z"/>
<cvParam cvRef="MS" accession="MS:1000528" name="lowest observed m/z" value="400.07943726" unitCvRef="MS" unitAccession="MS:1000040" unitName="m/z"/>
<scanList count="1">
<cvParam cvRef="MS" accession="MS:1000795" name="no combination"/>
<scan instrumentConfigurationRef="instrument">
<cvParam cvRef="MS" accession="MS:1000016" name="scan start time" value="0.141183" unitCvRef="UO" unitAccession="UO:0000031" unitName="minute"/>
</scan>
</scanList>
<binaryDataArrayList count="2">
<binaryDataArray encodedLength="6340">
<cvParam cvRef="MS" accession="MS:1000574" name="zlib compression"/>
<cvParam cvRef="MS" accession="MS:1000514" name="m/z array" value="" unitCvRef="MS" unitAccession="MS:1000040" unitName="m/z"/>
<cvParam cvRef="MS" accession="MS:1000521" name="32-bit float"/>
<binary>eNoNl2lYD1rbxZMkSSUJSdJAJSEUKaX9Q5ImTZKENCFNkgYlSaVSqVQUJR48h3PMHOPrOJ7M6SQk6RAlMiQVKe//w32te619XfvLvffaa0+UrxSTZ1WK9M2VIiW/UqQ1V4q3u2+Lkpu3RXb3bdGid0c8XHBHFKfeEdkD7orXBndFStBdIVV4V1h03xU2k+6J2LB74sSpe8L/+z1RMv+++Jx/X7j+dV8s/3VfDBj/QGTEPhCdmg/FiPiHQvr0Q7F5QJXomVol/tomwVNVoqGzSnw0eiTswx+JuqOPROX3R8JduVqUpVeL2xXVYveTanGt3z9iWew/wifnH3Gq/R9RO6dGZCfXiLNHa8T6QY9F8MrHwvHgY/Gl47G47lcrJsfVChuZJ2K61RORHf5EXMl8In4ceyL6Bj4VVw2eioVhT4VX4VOR1v5UCM1n4lrSM6HR+Uxc3VQnvh2tE4myz0XplOeid/lz8WPfcxHX+VzMU64X8RvqxfOiemF7uV6Yf64X1dYvhOm+FyLw2QvRJ9Mg3sQ2iB8nGkR8Y4PwcngptHe/FDd6X4pVGo2iyqRRFMQ3iuSrjYLGRrFf51+xPepfYSbzSkRqvBKHQl6JE/teif1tr0S13GuxIPC1KGt6LU4pNwk1pyZhUtIkDtc1iRdWb8S8sDci+9Ab8XXAW+Fu/lZkBb8VKufeCmXZZmG+qFlYpDSLosvNwrmtWdxa3CKexreI6CMt4nVzi0hWeifyTN+Jmoh3ou/sO3FqQKtYNbNV2K1rFfFXWoXl6vdC4/R7kTnogzjj/UEMSv8g6h9+ECe+S/jYNhHu2CbeFbSJhQofxdzcj8Lz9kdR0f5R1Bh/Eh1bPon5Fz6Jq92fxNOAzyI447PIqfksrkt9EdYxX8SQv74I6YntInpzu7A71S7UpL6KDxlfxYFPX8Uslw7RXdwhino7xCTtbyIq4pv4s+ObuOLXKeQyOkXbqU6h/aZTHFHuElVru4ReZpeIudglRvZ2iRdG3eKgc7cIL+0Wmf2/iyKt76I5/rs4e/G7SB/1Q3iv/SF0Dv4Qkc0/RLV+j3iQ1iNCzvWIeV09wnH8T9Fn+lMERvwUNuU/hUzbT7FyQa/oXdcrhpT2iqZ/e8UDjT5Rt65P6JX3iZbePrHf+JewDf4lLAp+Cf1bv8TlX7+EiaoULdpSfLCRYoaXFAfCpIhMkiK+RIrLv0mR+ESKvE7J2oh+ZFv1I3RxPy5s7seJ3H7o/9mPvz/3w1FdmmZLab65SRMdLc37XdKYXZDmPy+k+Szfn3cT+/NrXn/6B/dnTUZ/2q/0J/tjfxLkZAidJcOmlTI4hspgtFcGz4syzHkjg7baAEymD+DyogGoRg3gbsYA9pwZgFPvADymylItZOn2lsVniyzZpRK8Jcv8Gll6v8iyZ8JADOYPRHXpQLZFD+T0MUlfPRDXrwP5u3cgxcPlaJsvx0l/OXqy5XA/I0fCYzlaW+Tolh5Ekt4gnloO4njCINR3DyLg3iBetQ3Cc4w82ubynLORx3OTPOtK5LG4IM/LZ/K0f5TnmOxgzqgPZtWiwVxxH0xM4WBenR+M0fPB1H4ZjEJ/BXLVFbgxTQHZ5QpoblJALkOB8tMK1NUq0PRDgVNyQ7hrMYQvC4YwfsUQPqYOwf3+EMTnIXQYKqJmrcjRpYpoZily+KIiN+sUcfisyBJlJS4ZKuFircT/eSnRulWJvhIljK8pofpAiQuflJj7UwmF0cosslKmxU+ZrcXKTDylTPRVZe50KsOIobjrD+XqgqFU+w2l6/ehbHg5lAUqKnRMV+GEnQoeK1TYH6vCg50qtP+pQk+jCrldKiRMHka35TBsPYahvnEY1enD2FcxjLwzw1hXNwx3JVXO6KtS6atKYa4q5ddVSZYdjqfpcLz9h3MpdjhKR4djXTWcSZ+GIyWnxq/patR7qqGbrMbJPWoYValR06yGVIca57VG0OY6gmmbRxBdPALfKyNY9G0Eof1GYj1tJCqbRqKRNRLt2yMJrB2Jk/Qo5IaO4r3pKGLtR9EQMYqO7FFYnh6F1KNRaH4dxRxzdTJS1SkvUCf0gjrhj9XpaVbnivxo3PVGk+MyGtkNo1GPH82xgtFEXBxNVeNoPsposMxEA1cnDYau1MAlVoO9JzRIrNFgSI8GpWpjKLYeQ7zfGP5IHUPK72N4+s8YfnwcQ76FJlrzNClL02TfdU0uNmtS90OTyFljmbZkLOUbx/K/P8aicnssY76OxVhDizNmWvit0cItVoumA1oc/p8WXg1avPqpRcGkcRTZjuPvoHG83T+OwnPjSGwdR6qiNt4m2jT6anMgUZuOdG1UKrS5d1+bwBZtKmR0+DFSh1suOhhu0EF7uw6fz+hQ8lCHZR06/FdRF9dxuuhb6NIaqItOmi5zinQ5dFuXxNe6ZMnp4TdMj0Nmemi76bHeT49Bu/VQOKTH0Wd6ZP+Q6PLjGao5ni9bx3P3z/HYV46nrWc8LyZPIHXrBMKLJ3Dx5ASOfppAk4Y+9c76JEfqU52pj2OZPqVn9VFp1Odthz6/5A04NtkAi40GfLpkQNUTAzQ/GTCo1wCvEYZUrTVE8b+GaN83pPGzIWcmT5Sc64nsuDiRwHpJr2BElpERk92NMAkzojPTiOwyI2QuGtHWasTNgZO4qTOJ5CmTOOI/CYMtkzA5Pok/aieh3TYJPwVjlroZkxVvjHyBMXX1xuzqMeaDwmROWUymPXoyu85MZv0/kzncOhk1xSncsJhC/5gppKZNQfnqFJbVTyF6+FROuk4l0XcqaplTCbg6Fed3U8kbbkKPsQkz7UyQDzbhxGYTtMtN0LpggnhpgutHEzIGTMNcexoPF06jecU0fouQ8LRpOJ2ahsRkePdhGr4jplMxYTpHnKbTEDcdv6LpFJ+fTnaXpPrN4KnmDLw9Z6AcPoPslBlcLplBXO0MxIcZJGubYiFM8V1pim2pKeH3TSloN8VP0wxXSzOqFpsxP8IM1WIzNC6Zsa/JjNqhM4lcPBOZ0JmS/WYS8p+ZRD+dyYPemdwcN4uxzrM4vHUWHytmUVEzC9/3s1itaU6SmTnaduZU+JjTmmCOc5E51sfNyb1rTvt3cyLUZrPMazZTgmcjlzcbzxOzefBlNvV6FhyeZUH3CgsWh1nQUGRByzkL7tywwK/OgmcKltwYacmjAEumHLXk3jtLqpTn8MxoDskL57AmfA7sm8Pyk3N49W4OB0ZY0TfVCq3FVqRGWZGRZUXpRSus3lpho2ZN8iRrEgKtMY+y5uYRa5RvWTO1xhqnb9bY6M5ljflctIPmsj5zLnV/zaWpay4F8jbk6dsQ422DbrgNW9JseLfPhoN/2mDRaUOZrEDeUDBprkA2V9BwTVBTJfB/J8jShJr5YBsAmTlQfQx23oZU6XnoTpxHjdU8EpzmoRwyj8bt8/D/S1Kr57Nu83x+Pp5PY898rqssIHrKAq7aLsA3fAEfdi/Aq2IB8i8WoNa5gJFqtiw3tsXF05brG2y5mm6L4Z+2lNbb8nbwQhKmLaR73kJqwxfyqnwhcrcXcqB1Ick6dmjZ2aHqb8exzXak59lJvMgOu2o7zPotwt14EYpiEerrFyF9ahE9lYu4W7dI4t+LGDbKnt+07Fm10J5RUfZ459hTe9Qerbv2BLTZ49ptj+fYxci7L8Zz22K8Ty6W3LHFeHxfjKmSA+njHXhp78D0tQ5EJTpQdMSBmjsOfHzqwCFlR64YOtIx15ELPo5UFjmiesmRIw8cyf3kSNMQJ7xmO5Gy2onvCU6oFTsRedaJGw+c0G13ImmEM3MMnOme7UxJgDNJsc6EVzhTWeuMVIszGfIu+Bu50LfQRZJdXFAPdUF1jwvPr7rQ3uZCutoSim2W4B69hNfHlrDu8RISPy2ReIYr1rauqIS54pHlSvdZV0pbXPGTdcNhmhuz57pxbZUbR3Ld+P2/bqyqdCO5240seXcOLHbn7kp3SmLd6St1x+eSOzMa3Mn+7s5AHQ/aTTwYvNoD7RgPfPI9aDzmQdQFDy7VehD9yQOjwZ4c0PbEdZYnOZ6emCd6cqHQk8NXPKl57ckk2aXoGy4lxnKpZF5LSa9eirauF9/w4pa7F3pJXtiVeNF51ovtf3txRHMZ2cbLqA1dhk7WMo4cW4barWXYfVtG/hxvLvt5MzrRm7693ky56U3cW29kZi6nOmo5T3cu5/Cx5Wi+WE7Ol+Uoq/gwytyHUgcf4rf50F7rg12XD+oqK3C0XEHfshX8TFvBhOuSalhBloovZ0x8cXL2ZWa6L/pnffmluJJntiv5I2QlC7tXctx0FdZOq5DduIrx2au4cWwVx/9ZRYj9atKCVhOauhqH06upebSaxTJ+NBn48cjbjyuJfuz/jx/OZ/2IfODHxVY/9H/5MUx/DSec1jAheA3ByWtoKFtD0J01XP6yhrTR/lhr+zNstj9nYv1Rzven6LE/tt/9iRkVwFSLAGq8Avg9KoCurAAmHw1A7d8AzL4FsHVUID8IxMIrkBXbA1l5MJBbrwIpkAvCwTCI83ZB7FoXxMjDQZy8EkTc4yAafgYhNzaYQ6bBjMsKRuZGMINeBhOouJbyiWvpNVuLUsBa3FLX8viihNespfLbWpqV1/G/qeto2bsOg1vrWPVmHYqy65k5dT2HVq/HIXo9R4vWS97m9fzdtR55QhjpEUL/tBDqykJ48D6Ed79CmGe4getLNmDsv4E7qRu4ULaBwsoN9GvdQMqEUFZuCsWwKJSDJ0OprA8lRzoMeYUwHq0JI2RrGM0lYbw6F0bFkzDk3ofhPDWc6TbhBPqG8yQunPqKcGJqw/HpCOfelAieWEawwz+C77ERHD8QQeujCBQ+RGAgE8lOw0iJ90RKMmAkE05FSnJ6JMZDNuI2cSPjrTdSsXQjD2I2sjB7Iz+PbGTIi43sl4/CcW4UsVuiuHEoiuktUfyhuInyGZs4P38Tb5duIm73JlKOb6Lr0SY0jKPxWBpNy6ZoGp5FM789GoeBm/nXYjOrrmxGrm0zu7o3Iz8iBpESQ+SeGFRPxiBTHcOMphhm9cYQOyqW+/axGETF4pETy8zmWI6rx2HlF4d1WhyR5+IYPiyegqXxRK2L53BBPOuvxhNYF4/O0i1cW72FXdlbqL68BesfW9gfkMCAsgTGXEtAozqB3xoSCPmawDaZRGKGJ6JtlchvTolE+yXyIC6RVWmJNFVItN8S2XghEb8niag3JlL/MRHVAVtRmLwVTcut3FqwlQOeEgzYis+6rYRXb+WpfhI2Nkm4OCcR6ZWE9u4keo4k4XApiRX3kuhrSKK6S1Jy2yg02sZ+m21I2W2jw38buhu34Zm+je1521D4fRs+A5OZOTqZgQuTcQ1Jxqc4mTnlyaw5kYz0X8lYPUym+JVE+5SM+JlM5MDtuI3ejvyi7WS7byctcTs657bz2wOJ9n47paop2JqlID8nBTU3CSakYLIzhZOnJfxmCmcaUnDoTUF58A5Kxu7AxGUHq/12EBq3A/nyHZK/zw6ybu3gSvsOzHt2ECyXSqJRKsPnpnLPN5Wu6FQG56dSWJeKd3MqwT9TmamUhol+GlKz0iT5IY19WWkoF6XBhTTO3EtDc1w63w3SCTdP579L0wkKSMerOJ2qM+no/UinSHYnQVN24j13J4XuO3HYvpOB+TvJ+n0ncX9KtBc72dq+k+vWGQT7Z+BfmEHo1QxO3MtA73kGnS0ZpOpmUmaXiYFzJt6BmdzJzcS0LJO1dZl4tmaS25dJ0sgsig2y0DXLIiIqi9SCLOYfzOLv01lkXMvC7G4WT1uy8FTcxS3jXejb7uK8/y58y3ex/NQuTAdnk2GQTf30bEpCs9mRm82Ksmz8LmST1pRNQU82qjI5BCpLgsm4HHLtc7iwOofZYTkEpOTgdSQH2Ws57GjLoV46F/c9udTeycWzO5efWrsJMtlN1/zd7PHdzcHw3YRn7sb7827sh+cROjWPevJ46p+Hc1YelQfy8D6fR2FjHgcG5COnnE+iST5SlvmSXJNPh3c+n0PzsdyTj/TdfFZtLCBgWwEKZQWYnC+QzLiAw40F/NFeQM2wPZgs2UPiH3vQ7F9I3MhCrtsVcjO9kIwzhcjdk/TPCmloLSRcrggp+yLeBBWhV1OE/Pcigt2Lqfcv5uaGYioyimFvMa9PFGPbf68k/+8lZvpedFfupSZsL365ewmp34v+lH2Uz9/Hvch99FXto6lzH4aKJRxyLSHqeglD7pdgPamUSJdSvE+Von23FMOqUsJN95PgvZ/PAfsJyd5PsOMBQjYe4GDeATxtymjPLuPx4TJMr5XRWVlG/y9lHJMp57JKOS2u5djEl/P/RInSOA==</binary>
</binaryDataArray>
<binaryDataArray encodedLength="6564">
<cvParam cvRef="MS" accession="MS:1000574" name="zlib compression"/>
<cvParam cvRef="MS" accession="MS:1000515" name="intensity array" value="" unitCvRef="MS" unitAccession="MS:1000131" unitName="number of counts"/>
<cvParam cvRef="MS" accession="MS:1000521" name="32-bit float"/>
<binary>eNoNl4c/0G0UxY1SGQmFlJFRVCRRkqh+9zwpRKg09IpEVIqGIpJRdkaIioSSqEghokJCRUWUBhmlKBmJyus/uJ9zzz33ewJquvFxYS5482awl/vjaFWhMNurMYnF7n0Csb+TmZZ4Ka4o2+Jurza7VbuXVex1ItETb+hK3tlVAo0OrPL1BIz8FGIFVQuZ3B1TNupuiF6Larx9YwudKw+hdOI7/JZsYRbt+rgupc4aKkNR7nqazbs8HTWzUqHYch3BVhpMRf8hYiWWsCy+06yB1iH8mw1V1YSxYYHjePYrHb+8k7FywzWcm3uf3LsPMVGLP1g1/xbKrmog13oTM3h/Ed/T4zgHhZNs5QMh1H/r5q6GD+OZqR60rtxEmrULHXD34Tp3ibGK7kmYHW3BPDxMYeBTgYV2aqzUsAodM3TZyrfTmGr4WSQbVMLqsjP+veZhvVk/SUpNkCmczuemRorB+bI0Ovn0OI3pCqzzyxesPEjMV0qQ5ufcpzJ+caa7WYks1LaxdBllVO/bwd6zSSxF1xphnTNIznY5W9dxBiMXQuFiEkV/bSphkyfPWguW0MpX25hK9Hz2LUIErc1h3NE+LQZPQyw9n47jjzbTcucCbFYIpUNV/2FJ6XgmZpeCfE0LFO5Mwh7/UWKb0zAxthKS81rgGJuIpsPXMHIjGoLCAuzGYBNSzCPwx3YEUsXL0SC9l84du8He6S5CymYb1h/ZwWmsf0Y9P5Jw73E14gIfQfrnafohEIVWq3OUsD8SGfe12EZZWSxdMRUhd8tQ73sPk46Xw+BCJLlPMuTWdL8C3/HxbFnYCjw4bQQ9mSF8dEmCl6kWa8zVZhMqrBnsjNiu27UYb1YMrxV5WPevkUY/FUEr5jTuHZPEb/VefNvJy0RCFZj2u3xcCmxHh3s/fPNS0aMeT2c0prKS9JMoqhvH/izPoourVLH7qD7WxWyG5Zlv5PtTCt2e09hO7iwtem2F+/CDl6cY1dpqYB3vNRIx6Mab6y6obJCBfsBpKJ0VZjqpZ6D39zB9yvQj4doIdG/6QXzDydC5Ngz5f6L4O5ANZU9pzHjrCnuBCJzLVGGeXbb4EqbEKH0phj2d0LWrBCkptyCc5okN2rFoTJvB5PprYDZFCrz761GhLk8huxMwpcIOv25sYfwG57EnKgLCRi/Q8SUQ3XYazDcwCqGBHHYnBZHgGl988trB5M0DICjvzaTX+JLI3Rt4JX0Fbq4noXk0EY/lFRHEfwtpFRPZygJrpEx8iNTqiZi725iTLDgNNR9lsigPw6/pfqiYkUFbZ/lA2EASKuVu5FXsyqLyMrAs6BQEj9vSN9tUyPwQZz96y7AwTZLJ578hizt/SN1kAr5uOoF9U+dg4MBENsTvipaGNKjFlSEgbRPd/baaHT1RgX+lJejXX4a3Ul8xMGgO46wA2n03kRMcuYueqbzM7EMLNI9kQrkoAfFOcfTVgYc59behumgJRdcJsneLRtG98Cg8CsLJOUARmwWuAqlD5DUYBmveJM5Q5QRm/4nFC4dTzKkpB+9NymjC90IKmrsb4qf9WFn+HZK1L6NRsc9wjJOhtHR/uhImSw4W11DwdBI2X1wJvSBeluR0lmyWn8f+ABl84BmHDHsN9mhDLQntIAQ4LWB+YzoOLW0i9YTbEE0rwugvW1zVfkS+haVknJmNuGZjPDMKxpvkZq7Mvh3RPQLgzfHAyr/L2ESZBnz+MUDmcjawuH4QlyLOEt+0a3gT4YVTg9PZ+gN38NJrA0s01mW/h8pgc8YI7xLXoyo4kgaXz4WBUCK4CfxM7xg/yw8xx3alZErPy0by0XqEuAdBPySH81sWg5+am5i+iRPqp+5Hg1sEdqm+w7vL01hB+nHoBCRA2DSOvK3/ke6oMua2n8QDKlz1QvQ92swKScI5GQKT5eE8VIPO0BtIETfn1puvZzvbTuDhZnOcviWMZ1cdSKc4n75NTeH2jfCylxKacNL/xgUttYN6XDxRbypKh/PoMI8t23Mri0txq0bXlgmse8JMHDYSQ3ZqHR4feIKGOD9I1pWQjPo8BoseWAvfoC5eNXSWCsDqvTDbYNkIr2JROKYG4kF3NSr399ItIwXiTzxF67S94fOgncxddsLpwlIECUiwhxPTIfWFo1/p/gh+OubrNWXcj+NmLGznAxh43sei6EaqHOGnjPxMNDFeCvykwiylS2GsPQSh2q0sauoHXD5Rxf1dZYb93TLsNf8wknOioCDxAieNikjcsgbk6wCp1qU4mVpBecNrWVucPpS8L3MZmmW0eLSZG+fcj3FrXtILOwG2r8AHITzVUByNJtW/8kD5EEwnVsDReTo7PskRfJbxFCohQdE1vkhtzqaZH1ZgdN9bqDTxMMXMNm5i20FYqZqgeaQRi/1sx3J9FMh0Z50/GrC7NJ92XsqCSKsgk81fRIrBGbhntxxGyx3RUynN+vr9kXOBEOfmghWmDrgc3MalnSmE20AjDp/5jgRuCmKEj8M0i4fVLdNGVok1BOqfIfnUOyjPv06u3EkoKMixGVF5EN3/FDZylkx0aBI0Fp9AY2kFJPt4mMTHEEw+JML+eExj29xiwb1LhLexK8zKdzOzhwfx+mMe9H50ozDOF3P/e4z3Og/RrbsVb6d8ouKLN4mP9wndMzyPBZwHZ65bRzECSmSgo44XNT5YHRmLCbZi+C6/F312c3FYJBDWKpehtUAH7WlvKfdyIsb38OHjgS0kqDcAibonmFSqBznfaWT7VwHhk27Dvn8rMy6bhHSzLexZ53yMPJeD5Ugr3JPN4ZJTCNf1+XBK1od7wCCKtfkgpF5AEn09kE7bTJImU9iBjpP4x/MC47YXkuy3TDqzaxbx3uFhT05egeOvUEyzCoRtmChbe+EdN26KKvZMTx3boxWU3XchJyoN5/qTKcLyIKqMX8EyaIimqYnAd4CD/1c5UOEobVCaS7RwL2b94+P6NeORf1qG7UY6ItBK4X/a4L5zO4uJHECfURzqXexgdDAO6ZmXYFHgSOdCa/BX4T60deazzz0yKFGTJnOrKWzF9y34GqvIbnUyXNQph3BrMFYnnoL3aDKcSlzgMlkE5TEi7NFSb3SsFcTAsdVI5z2FQeU6qrZoRMq3P7TfuRTDcY/xIsWDzt5fhWABQbZFMQr2+9TY0EJ+OhbwGV5zxOD9JRvleQ+g1cigVhaNTSIduLY0k4JjNiDGQoq1GUei585adt1pgOt9pMvcZP1o+fsx778vIY/v4dCL90CoJA9IL4cs9TZBqyCVFu9fB/UNQ7T/6U/UfhZhfWO8lNB0lLIlvyJ73nnEufDRnUnj8fzqZcg9zubOO27CF+tvOLH96hjLrSDR9mrq+a8C5vXKTC24i3w0y/HYIYWiZQWwZuFDbP59FRL+52BWlk+equrMd9AVsGkiif5yEvefwiBiDwGpKjpQHIq1vTywu3sOO3cmkurl74i3XoBLDwLJP285huPryNbpOpasj4DpudsQchNFzLvxsB3fgy/OesjVbKGeTfG4m8DHDiVfRv1BNdb18Co2fpDChcHZZD4zEkXGJxG0aoBU1vyH6nfGqLuhiCLD2eylfAPk3Hho44cZsBWVhOHMv9hYn4hm3VwcUo7Epw33cdTYgjurLI3CSyb006IKBhmLWatqFwr3WMLjmx+y7D3hbyQMX0XnVd3Gq1lrsyRmD9hjvqohOyJHaBhZwLQ/1cBixi2UfjhIwjv8qbNgA70P+wSj1ja872jA9a2n0FRbit39hqwgeA77pLIFWkKxWBNgyBZ/OYODM/s43ZMzWMjoCaQtKiexl9chIj+IOTNfwfXYX1pvVg6eHz+ofZE7/eZbxnLmKCI79itKvfux19aM3uaMcg1P4zFbopISNn7hauxs4JQuiRshM1jdFDU2baEMpyz/EqZduegyzoKhiyqVlO3k4sPbYddQAK1jFuzTixDo35NFrEk9epM6sbxyCT4aG8Ep/CFZm2Tj9S8riPmJwv2nBAaNs+GaY0mP7K3YMb3JMJ3Py1p9W/AsOhklHSuxMqkCq3NraPotHxRwcbi9uZIcxHhZaMxttPuWwZebyhwflaBe6jHFdM1k7/q+0vwsf1jdHqBjGd6Usz0FefU6mLNegN47+EFqzQGI9/rTIctm3Jsbh8diTzBU3wneoA6Et8iT6qdEcnVdxWTbEuEasZXEmiewyf0xnLzKROzr+EImkyXQKWJHfUfdwMIXUlbYXvA0ZlKAVhoyJPlgueYY9v8ej6KpKfg47Qlmh8dAqKQN4/8Yor8SuHjYlWmmv6GNxQlYssOZudz2pY4WDWj6z4S5wTokf+Bjsa/0oD8Z4A+TR5n9dLahbT/StSXYi5phRHhUQN35DVJMZ+Koyjh2X/A8YuX68GaGAXiahNh2l07oNfAx7UPm8OAdQfRQL520LCHLsAEcthVinlH2cHsRxtkH1MHk3w+YtM5lraZBGLx/jvI/DXAJh3xxufEqmo4JwN3VFBGnpTH4sZmiI3chKi2G4waKya50Jz4EhYP3QATaXwqxqM4TUO55RFF7G5G5KQTSNdmoDJuE7w6vUT7Gg/pbnsNo6QZMSCpFj/RkNL3ehpPblHFgVybdyvyN9ed5WOaRXJxun8Oixa9S897pWPHdFoO8zyl55gUcsgBrNJ7HFqbHYZrSHLS3tiB3LLfi1vGRj/M26Eg8RVfWBbT/jsJhsQSYR+6g1BJ9tu0/EXb3QBsVfh6mzCs7oPvoLUUebiZRxSx4HdNEfGoc5h0VwP5bTZQ76ybMd+hTYkIOugflIFIihyPnPuKihwTe/DqL1qeFiDFazBKFB9G+LB7Lz5fDamQt2kRrqaYnCKXjQoHgbZzeGm+uZVgGF3sVGc9IAISbD8L77HFs6Temy1qLEC3kg9NFuYgZ70TdWaXEa/iVjhfPZLm1YUi1voG+3lwanusK445HFGKbhpCc55h+5C2lflgAzYZ3XPSkMf3Gz6UpNq/wNDoVZ7cHoFQ+Gx+KFODrfh9LJKtg85kfYh9uQ104isTksuC+/w5Kf/LRDP0kXMd9ypdppzvtE/DcdzFanr3B5tBxuH/jNvE5/sAFDTd6u3YO9bUosI6nK5Ew/Q/xHzyLO3tNWPSUySzDRxDnqy/QqxvxsP3sAg07Pwp5OdbHFadii1w4BEOd6dmvr6uOfzyB/HNabK9mEJoEf8JnLEe+nxvh6s9UjfHmSdzrs6fz2/7Rgq/nieexP9fhpcYZqOkAs3dBSVmL/IT+EXRvocpjGVYH9iLb0I9SFJvGbqWbzLL6OfNDbfhSH0Gyb/IgoTAZL6tLuaNm41AkVkT/TU0n9y0VXN96KwRGpaBzxnPI3ayh6y7ibPZBHbp1UQdXcoxh1xzAtTzOpAxJMVgWr0Vv7Tc0zNPCPPEs6uv1A5uXTI2XTuBYjCBq4ufjzfQEOvRtOSfHE4bkUhUkvXLmYhfFcSSwgtYhdKyPhmHerhU4IbcNhjmnOStrIdzTu4UDgWbsZlcAHe7Jos6aCLguSAJvfDs+mOnTusin5HnRjlTTGOnoCsO68geJdX0h/evvKWKBKzobjkDCYBP+2NuSg+AOnFk71ncVDJCra0ZZ7t+xom03lycnPpY9MZxcXzn5v2wiIb8gdJ65ilrrJHpskoC1MR2c8o4FOJjhiUPetdyUdbzo14iCsLI8npudoejczZzlXAFm7+iGPfZb4TuxhLTrxOiwzCk8qxWmWH4p8HDzsT3Eduz/LkGaFS+Us6PIfZkyjb/Lj+/8CbjZWMkF3liNJcnLuBS1UFoquYK2aRgj9sk8eD+XhaAeD+2osYeVgxKOVudixPMgLbY9BRa9h4L2rMU97zhONrgV31tUcNRmOpsprUOhmdu4r6/1uZtJwThhoATtWfoY1yCDTQdWcpsRBsfMXBJrVKWPG99w69FP3fpS0ElSgem9Q7RU6Tk8nz+nj1UaeD1kTEHfJdB+xJ5mTRKl8jVlNHv9ELU4pFJ5nQ/tbNlKKjvduBfVdyHavJXe2wxz/7LMad+xakx2eohXxddo+1IbursvD4v27uEOTg3BRgEBPFyUQOJpzdyqwKPYPdGD4preUcKiz/RVIQXXalXgLzAHVToWcDvylVRMLnK7HgZBVXgyRo6loURVhU41CkK9qJiqVs7BzC0Lscc6Fh7up2g04wr4mSy8eL/Suns6dHZiLAWdLKat83WxOycSSnfK6Q/vUyIDPlhPiyRuxmJqq9amruh/tOR9ITxdZ0HrbQmp/FIm8UN12Kr0i9KvPUN7xhRUTfWiZId5mLDwFanV3aS1D0Rp3JEU5OfcR2b3VlhJH4aObD4e9lpRla8wdljwsKbZV1bpfg7CbLNkStIXosDD2vBR+kSSH6dQctpCLPSRp7UFJrjfPIWqzS5zmsEd5PgkHt3DD+DlcQQNi73JLfU/Chc4TBePzMW0qbKI3vWBkmW0Ia6eSmmfJZhI11NyrBXHnhtG2F3xmTKm1dIno3TuTnUd1b0qIs3Va7gKry6uRzIR3b9j6e1wObbvecn58f6icfyvuEcfJeEoMEQpAmNz7fDCgtHGVUUeLyh/9AL9D6DARFU=</binary>
</binaryDataArray>
</binaryDataArrayList>
</spectrum>
<spectrum index="7" id="scan=8" defaultArrayLength="1332">
<cvParam cvRef="MS" accession="MS:1000130" name="positive scan"/>
<cvParam cvRef="MS" accession="MS:1000579" name="MS1 spectrum"/>
<cvParam cvRef="MS" accession="MS:1000127" name="centroid spectrum"/>
<cvParam cvRef="MS" accession="MS:1000285" name="total ion current" value="6108215.49520111"/>
<cvParam cvRef="MS" accession="MS:1000504" name="base peak m/z" value="406.06002808" unitCvRef="MS" unitAccession="MS:1000040" unitName="m/z"/>
<cvParam cvRef="MS" accession="MS:1000505" name="base peak intensity" value="25588.12500000" unitCvRef="MS" unitAccession="MS:1000131" unitName="number of counts"/>
<cvParam cvRef="MS" accession="MS:1000511" name="ms level" value="1"/>
<cvParam cvRef="MS" accession="MS:1000527" name="highest observed m/z" value="1299.09399414" unitCvRef="MS" unitAccession="MS:1000040" unitName="m/z"/>
<cvParam cvRef="MS" accession="MS:1000528" name="lowest observed m/z" value="400.32321167" unitCvRef="MS" unitAccession="MS:1000040" unitName="m/z"/>
<scanList count="1">
<cvParam cvRef="MS" accession="MS:1000795" name="no combination"/>
<scan instrumentConfigurationRef="instrument">
<cvParam cvRef="MS" accession="MS:1000016" name="scan start time" value="0.158683" unitCvRef="UO" unitAccession="UO:0000031" unitName="minute"/>
</scan>
</scanList>
<binaryDataArrayList count="2">
<binaryDataArray encodedLength="6216">
<cvParam cvRef="MS" accession="MS:1000574" name="zlib compression"/>
<cvParam cvRef="MS" accession="MS:1000514" name="m/z array" value="" unitCvRef="MS" unitAccession="MS:1000040" unitName="m/z"/>
<cvParam cvRef="MS" accession="MS:1000521" name="32-bit float"/>
<binary>eNoNl3dcD9r/x9uLpoSstibtUprnaZRERiVJFJKkQpJR0tZCVlnliuvnurhmXDeu60uSZJZ5s5OEVLqV3+eP1+M1/j3nveaZ3RCb0m+Ipn9uiG+9N8RT/5siJPmmkP10U1wxqRa311eLwIpq8bviLRG88ZbI3HpLGFy6JU7+vCWqqRGp62vE2iM1ovtzjThsc1tEJN8WagdvC6+G26LSs1bMSKgVRcdqxbSeWvHLmjvC5+IdEfnzjnDWrxOHkuqE6YM6YaB7V8xJuyvcLt4VS6TrxUjferFvfb24eLhejP9ZL+r87wnbxHvil8p7YuKHe+KS2X0xIOW+0Nt1X5h13heyyx+IirIHouvLA9Fu91A4FT0U1y89FEM+PRRnox4Jt/xH4sPZR+Lau0fiiOljcWbxY/Hm9GPxy9fHomtMg5Bf2iDkChrE10sNoqyrQQQZNwqFjY3ij/JGEV7TKF6bPBFKs58IrcwnIuPUE1En81ScMnkqqvKeipaLT8Wd3qdiqvEzcWHTM3HgwzMRLvVcGKY+Fz96ngt7jxciOuWF2H/4hVj/6IU40PJCOJu8FIUhL4VF7kvxs/OlwONfsazoX5Fz71+xp/tf0WnUJAxjm8T1kiaR39QktKxfCdOlr8Q/1a9Ez7dX4kTqa3G9/bW4aPRGWC1+I/ZnvhFBB96IMz/eiImWb0VY5lthceOt0Bz4TlQ5vxMKGe+E8sd3wlTzvWDCeyGV/l68v/5ePGt/LzKWfhAVBR+E1v0PIkqtWVi5NwubhGZhfr5Z1PQ1i5XGH8WI+I+ic/dHUffjo7AzbBFxa1qE44MWkabySYSP/ySmb/0kRtR/EkmyrcJpa6u4/E+r0OlqFa1mn8XpsM/C5OBnUdn8WfSXaxPNS9tEYEmbOHq1TTjrfBFy4V9EwvUv4heHr8I86av4uvWrGPv6q6hY/014nPgmQr99Ewsi20ViabvQu90uvBS+C7mJ30XJ2u9Cuvq7GKfSITxcOkTx2g5xv7ZD6Fl2itCFnSLpVKdIe9opVml2CWWPLvFnTJe4e6xL5Hd2CV2tH+LLph9Cde8PMfTBDzFPoVsEL+sW72q6ReqQ/4Rryn8it+M/0c+yR3wP6BEJO3tEz5UeYdfSI54Z9YoFCb3i97ZeoTeqT5jM6BNlKX3iZWmf0LnfJ9R0fgop25/iedxP8fXUT/H0+U9x1FGKOwukCF4rxYmTUjx6LoV5txRVptIE20sTN10a+QRpxmRJ83KvNAlnpPn3rjSxbdKE/ifNYRsZfhsvQ0SYDFvWyfB5uwwL78jwpE0GDQdZhs6QJTVGFstMWUZfkSX3lSxOP2TZM0iOSF851ibLMWuXHBUn5bj7VY7v0vI8sZfne6g8E9bI07RLHuOL8py4L0//b/I4ayow2U6BAl8FZFIU0N6swIiPCuSpKvLaSpHkGEUWJSsiU6BIyDFF1lcrotOuSIaGErpOSrjPUSI6RgmpIiW6TinRfVkJjQdKnFFV5pW1Mgb+yrRFKvM6QxnrPcqYnlGmu0UZ+25ljIxUmO+swuMEFWpzVND9Q4XWehVCm1SY2qfCTKd+XFndj5iMfuT93g+p+n4YdPQjQbE/rk79cZnWH70F/Qn+tT/V9/pzvbc/40er4jBblQVRqrSXqXL+uCqJNaq0fVHl9yFqTJ+gxoKlarzPUuNgsRq9F9TwrpPod2q4SKvjOUQdPzd1+qapc2O1Oou2qPP5nDq7bqkT3ayOaZ86qiM1qB+vgUu4BvkbNDh+QoPbNRqktGugqqdJnKcm3vM1CU/U5M/Nmvj+pcnnOk0Svmgira1ForUW42drcTZai9x0Lf7+TYvSai0GdGnxQXsAo8UAynMHkHpmAAo1AzD6NIA0B22UArTxXKzN2UxtLv2tTb/72iR3ajNQeyAXbAdybc5AtsYP5HH2QFwqB5Imp8PgAB1OL9NBI0cHnUM6HLmkw+dGHUZ+10Fz6CBeuAyiOWIQ/VcM4smuQcheGEToo0FI/SvJZAbzVGsw8eaDyXQfzPOFg/lz02DE/sFIXx3MzOeDedk9mBjdIZTYDEHKV4L4ITifGcK6qiE0tw7hzCBdPG102eOvy8Hlusjn62J+UpfEP3XRe6jLpZ+6RA0cypGgofgmDOVZzlAC9w2l88xQXGuHMuXLUHqUh9FuOozf7IdROH0YszYPY+qRYZz9cxhZDcNYIzMcF93hePoMJ2zxcNYmDWfcoeF4XZXw2+Fc6h1Ohv0IGleMoDNvBOWVI6i6PYK78iP5NGIk3StHopE3ktkVI/nl9UjKlPX4qKeH11g9gsP0sNuoh1qFHq21ehR16+E0SB/hqE9ypD79c/XROKlPY70+yq36LNQ2QNPZAMskA+qPG6BUbcCdFgNClAzxH2nIBndD/okzJC7dkKRzhkjVGfL6kyG2Wkac8zPCY7kRly8bod1nRJ6WMY1WxlTNNEY1zpjYLGMO7zYm4bIxJ24bk/HNGF9VE87ON6GxyoRTTyWQH8V+s1EU+4xiaOwognNH0VU5Cu1Xo5iqYEqfuykxyaZkFpty5JxE3zSl460pA/qZUTHcjKIQM3pTzLh63oyGWjPWfTHDQcWcdENzzrqb0x1gzvZoc+7mmbPhD3Ns35lT3c+CWAsLzrtb8FeYBSWJEl1hQdoFCyKfWXCsy4KXIyxxdrQkMd6S4O2WNP1hiftVCb+2xLfbEkZboeFjhfp8K1qOWFH63IrBX614ETaa+6WjKfxjNI1vR3NPfgxGo8fQMHMMjfFjmJI1hkllY7C7NIb0ujHs+jAGaTVrDky15utia6K2WjNmvzVtf1sT88ya01I25JrZ4Olhw1/bbZh03IZ9l2z474ENC/psSLaxZbq7LYsTbdn5iy0Hjtty+bYtL9psSR5oR62FHb5udjwMtyM3zY7Uw3Z4nLXD/IYdSc12FCjYc8/Uninj7fkQac/Ko/Y8v2bP98/2XNBxQMvSga3+DjTEOGCV5YDqUQf8qhzwr3Ngzw8HLmk40m3pyEXhCHMceRTvSP/djlQed+RxpSM//nXkhrUTdXFOXDruhEOvE9dHOSMX5ExwlDMKORJ9xZnKTmdea44l22cs8xaMJWzVWI7sHMu7c2N5+mgsp9vH0mftwrdIF/ZkuJB8zIWamy7UNbnwVcWVckNX9rq5YhLmyqHDrpK+7sqIh67M6nHlqv44ugLHkRgzDs1t4wg7Po646nE0fhlHm6IbMtZunJ/ixtwoN9Iy3Hhz3o1pzW5YSbuzb7Q7B3zcGR7hzsdsd+zPuJN20x3tD+6M1vDgmIkHUs4eDJvmgW2sB76FHnw55sH5Wg9i2jy4MsmTUUme2B/wZM8NT46+8aRNzotWXS8mjvPCOtqLvCIvOsq8WFTjRba0N5nG3hR4e1MS6k1znjfxB72ZW++NTLM3buqCPfqCxGmC8g2C69sFMdUC8w8CpYFQZA/Nk8EgBPKWQ+x2sK8C8Uzim6HWfzzpa8ZjXzqetnPjkaoez62m8eirTKBu1ATivCbQFTSB2owJ1J+ZQEH1BMzfTyDaZiIz/Scye/FEwg9NRK9yIivvTcS0dSJHFCfx3XUSM2MnoVU0ifKySTTenMTUhkkES/ugpO1Dh70PhfjgnORDXYkPKyt9eKnuy0NDXzqcfbmxwpf/HfKl9KUvX1t8Me83mYnWkznvNxm9iMmsTpXoQ5PJ/Wsy3z9Jsq7JPNfxw2WsH6+n+FGc6UdlhR/5zX5IaUyh0XkKx+dOQSpqChdypnDj5BT+fCbxiv7kavpzf6w/GjP8mZ3rj8Fhf57c8+dIiz/a0lORmT+VhNipvMiYSkz5VG5ck2TtU/FUmoaG1TS8U6bxcss0on6bhnrlNNJ6pjFLN4B5jgHcmxyAX7QEpQGEngmgqDYApfcBWKpMh1HTWeIznTdrpqP7+3Tcn0/HuW86d3VmkDFjBr67ZtBQMwPH1hmM1Z5JgcVMjjnPxD9kJqHbZlJ1bSZf3sxk8KhZ1EydRVPKLKr3z8L2+ixcP87idecs9g4PxNolkB3rAqlJDyS3PJCex4GStw8kwD6I8QFBXF4YhFFuELoVQRTWB2H9OgjPviDsrYKZNCMYrWXBqGwLJuxqMOUNwai1BhOuP5vymNlMPjabfXdnk945m5YhIUTbhhCbGIJ7YQg6FSF0XQyhtyOEpyZziB4zh34Bc0iPmkNj5hyOlc2hRTqUJ3ahyIWFYpcYSuDuUKruhjLuSyhvh85lq8NcyQ43FzbN5fLRubSeluD9XK4SBrPD+F4cxpOjYbi+CaNCfh55DvMI9Z/HtXnzeLB5Hj8Oz6PuxDxG3J5HVfM8SkaFUzA/nKLN4Uy8Eo7ri3C0f4bzQ2M+irbzOecyn53J8yk/OZ/dD+fTOXABGmkLKLm4gKdyEVQ6RBDqE0Ht+gi0iiNY1RTB0I4IrDQjMbKL5MOkSJyCIsnIicTgVCSVNyOZ9SESfZeFGM5aiPO6hVj+upDOOwtZ+nohyzoXIqWyiP4Oi1gXtIhf4xcxbMsidvy1iHfPFiH6FiG7ZDGvUhezYMdi3K4vRqppMeN7F7NpdBSDfKMYGRpF464oPC5EIS+/BJkRS5jqvISF+Usw+mcJ8+8sQcE0GrMF0dwtjqbpTDQmrdEoyC6V7B1LeWYj4ZClzE5Yyn8HllJbtZTET0s56hRDTkgMA7JiaD8dI5k7y1g6cRlHly3jTsUyZt9axjvlWBwMYvmfcyx/Z8cy+nAs607HcuxeLI/exyL1M5Z5Y5bTEbCc6sfLUdCJw9k8Dn3iGJkYx5Udccy8GsetZ5JcKp77RvE4To2H3fFEnolHpzEe3954socnUOqaQHVgAtv+L4Hj1Qm0NSdI6iUBwyErkDJawWD3FeStXoFu3gpmHV+Be+0KbresoHb5SqZtXonOryu5+W4l1cqr+Ga0ivRNq2jYuYoRj1aR3LKKmyqJKPomMmJuIk1vEomTXc3YQavJ9VqNwb7VbL6+ms/tq3EwS0IuIomdG5P4a28SkaeSOPE6iY1qa/C2WMPfU9ZgF7KGa+vWoHZyDcoP17BCPpnbFsn0eiWz+lQy6o+TeS+9lhe71tL+51qOfFjLIYV1yNqu433wOgx3r+Og3HpUctZz4uB6TO6uZ2HHenxVNtBiuYHOiRsoXr6B9A0biKjYgNSJDewYnoK5WwrXQlM4XpBC6/+lcFkmlTK1VAysU1kWl4pfSirle1J5fiSV5NOpiDupVDxOxU1nI4nmG8kbt5GoyI2cT5f4go0olElwcSOnqjYS93Kj5H7ZiJx2GkNd03BdlIZcTBqWqWkYZaURuieN5CNpVFWm4fgmDe3/0jiltAn/UZtItJFw0CZOxG5iSd4mXI5uord9E8tk0ulVS2evUTrhY9JZFZjO9IJ0an9Jx+i3dD7eT6eiIx37ARmkDsqg1SIDBfsMXL0y8JubQdOiDL4VZ7D9bQZaPRlsMsnE0i4T2YBMmlZnkpyWSVRhJjInMymrkvgXmdz4kUmxchYG2lloOGURVZCFzcEs8l5mMfhLFkd6srCVy2bluGycA7IltZHNqoRsyf/Oprg8G9sn2Xi+yabtczb/08jBVTeHyNE5XE/LIeVADjVVOZK9MoeO7hwKlXIp8cvFKD4X57W5jM3PJfl6LtHPczkXtRntss1oXNhM8J3NtDZtJlAnD12rPI5PziOvIA+9PXlY/pNHyNM8dBTyuaSdj7d3Ph0x+UzKzsd2Zz4RR/Opu5qP3h1J9jaf6J58pHQKsDYooMSpANtFBQSuK6CtoIDuAwV4XpDkzwrI61+I/6BCEpMKScotJH1fIe33C1HtLaReuYgFZkUM8irC2bcIqZVFNO0t4mJ5EetOFKH3pUhyAxdhrL+FXsct2C/dQvi6LfQVb2HD/i3M/mMLD6u3IKO4FYUhWzHx3EpX6FYCjbYx13sbhju2cWOPBMe30fH3NpxebuOYTDHuasVsyC/G/+9ivO4W86KxGN+2Yk5ZbSc6cjslmdvJ7tzOzuE7WHtqB4EKO2kt2YnWnZ3YfdvJWrVd3PLfhWz8LhZt3YVRwy6qJu+mO2Q3MlskuLmbtqwSqvJKcPxDwk0lfO1fSqpDKRG+pfScL8WvrpRLjaXwsxT/gj1M+G0PRxv2sNFvLwvS9/Jh/17qj+2l+vxevtXsZbPWPn6c3Udw4z6y2/exxWs/cTYHsIk4wMJlB3A6egAz/TKOTCsj+UCZpFeVIxNRzv8DqLaYVQ==</binary>
</binaryDataArray>
<binaryDataArray encodedLength="6436">
<cvParam cvRef="MS" accession="MS:1000574" name="zlib compression"/>
<cvParam cvRef="MS" accession="MS:1000515" name="intensity array" value="" unitCvRef="MS" unitAccession="MS:1000131" unitName="number of counts"/>
<cvParam cvRef="MS" accession="MS:1000521" name="32-bit float"/>
<binary>eNoNl3c80H0cxLMbpMysQmUmSiGk8vvc18woTRoSpSHaWkYyI2Q0ZFWokNWiUEoUSYiiokelSBlJJI9/78973d37dbtnVyCmsgdZq/2xWCGdFtyawqJTU5BxOpkJW/Cy0m3RLGdcIZZ2PGWZBx6zT6vWock7jERi+/DIZw9CemawQR3ipC0+UlLhQ1RfmMhEYxSZvGcp5noEs+3P4/BPciJu19Qi9HYlzs7+heXJs5n66rV4u0GCfY4FeOOIrc5ZyY5lTmQW8qvZrw/rMEOoG9z6chLMcmPVOqbMwW0Gy3WxhXV5NgaVb9KKvlvgstPoNS3B6gl2LOGoFGzifuPVrxrOR3o9E2zXwoLmOpo3ToLVKsTja8UclD4JRqd1Gnw1pVme4kO46j8E34pj5FWryyr2T2PCjiFkvMWPzZ0cip5V+uxi7RL0VbuCLgZj1ZpcjJTNwOJrO2jqQWG28Yg/HTxxDmHb5VhOThBe/vbC4B55FpOyE17JzqT5+DWYdCuSMuYwOw1tJrnNmN18c5AtEziG/uQmuD0/BdldmXDqZqy0swhBT3cg2zUQqttjIDNQRzaPN7H+N+Lo6B5P5VcakPMmGE2GtjgStA0Ld7fAqv4q3MQCIaadi8DITFpp68/5G65h0/il2LdPH6DbMkB+GYfZcHAJ/swrwT+lUQhqE804Ph2CSlosRG4h+WtHoAaKLKzFDD9nTmIxc8JZ65sY8vp8FrqSW9lhZz1mmDADlwyG0GDvAfW5Xoy/bQOdJyW4+vhzCksPoN/AFX0nd6DkryRynJShMOczCifMxYVr+TCtCEO3uhH2D+Wid6E8k7t3l/xmZuP6hrUoyt/KiR+wY9mxokxJsxkxkYa41TmM3IQSairqIHP1K/gwdzf1jFrhYqkBOyu8EX5mwuzCPQ868mIiUxvuRUhNHoo27SP+BULwthZkomXxCP2xi4ks+IhmQXWE/s4h2Y5I+C26Cr6hHPTsFyGncEk4rfSkx9K87MS0RVD2jMRz9wfUYjSHKfEKsCdOWmzef3fR3jmX3a6rw0SpU/S6MR4dMUUIXmiI4JjZzO+PDVNTt2YrGwIgdlWc8RdlIqm5ipsv+Y66ulsxki2JgpJYdHyvgm7ONbivysPXxcVUOOsp3cx1xGCvDjO+d5VSD63HA4uT9NhVjSUfUmYpb0JwYkcxLHaFwmdtKiQmz2Rd3lMh+a4FWqpieMD547adHMRmiLGu3QLsjpcCJucZsfurckFaythtXEwiuhNw5kI8fNIl2B7Z14jWyYJhdSIcLKvJ6kYlF6Moi4VCsdRSZApd0zns3XAH9sfMwIO33zB86TA0fIYwJ9mO5tIBHF4uxXk5ScP/IA/Veimy7u2+qP8dQId3iDDLf210e3AzFekowfHfJwxmzGNH/k5l030XwGNVJNKH1+NcmBZkrWfD2Wg7+W+zptFV9SQStRb7pIZIqC4VB375Us68PRA0+Usncruhqm6A60OT0a19mzNYehcWA49h+uMNGq1SUWs/Dfc+SbA11fn0PPsStuSmcM5FaXhlHAwHTxE46LfTAr5+ajPnZV+DZVA01tWATCukySuy1VfKqDCgBnQpkZb9NYfu9o3UcW0i2zDLAet/jeBaqiVMlfWZvo8Ak4vxHfN0NjvFV4uqgEPIjViKOyMT2Y4IKVjWTKWIReNgcTyXu/f4KazH9sFCIYPKGxPpn5cLPE1LobeXuD8rA8nwdyIr36bPeXcPopdXnG2u3g3lr4qsRV8UpfkCXFiXO+Y8OkbLLqRhnXU58X1ZR6VCeWDdinDvu4B5s8JQXFVI4UtU2YXex0CbF670arCpffNZyA9zGPOa4EGHLMsZTcSncDk8tXmIF3O3YOdsAWw342EvhTWY4hJ+9jpPlr0PBlZ8ZxBdUUrfb53GPkk7pv5Zj6WemgLenuVQEXPkLE3U4LozEp72ZXixJwyFZevZShlJfLQlJOiJY9DiPYo/vyJJKQGWORCHqJcl0Kx5Co3yEPD5vsWcSbXkaeKE2lPR1JGoD9iaY1//Nvx8EEiiGs2cQV0u1mnU0XXt8cD0m9AujUH/p49j/XsIt7YoCvfPhN5zIUQ2LmQ2tby4kTUXbXyHKDJtD7wqP1Ljok6yVTtNYYMvsKxqHaR6Z0G1eRgXNX5z4Z8cmJDaAM64SKMgYBL2WV7D9wpl5E8UQMLRUmhMc4WauBLJNEqR7c6DKDepojSTWu5MQzD4DiojPNcXIZsY+/uHkFRqgbbLvymwmo+FrJuD9dOH0fzMiLbHlGH0nzJ5WmVB2z4BlqYTSVJUFY26ryDwNhIlD2SYtZAeFH5GYGF7B77IxGP+qBozFkiHuK0YCylqwpSGBHTZt9GARiUt2DWITfwJOP4VbJ22NuwTW2F5zok0ttiwpMYu0/aoc6T5Oor4nGbA4X0+GTQ8pIzBFKY6vhf3zTeyy/fl0PojFvNzY5Cj5gEHsT5cvTOTvk0CcnUryFPuFbwb6lEanYD7bzfRopgbY7o+JF7tR9H191T1rRAjvUEUPRfwbiQ0d3WhQ/QS/Ne0YvR1MR1cFEP1579B1/cPIifHYeBGI3ZyBsBWH8oY/k6Jo5Nw0/AN3K8GQX2cH6qO/qWl9n10v/M1frvsobckiLpMRcZzpQ0LHAzZ0Jqj8Hggwa5aFKMu6RF3bVwQuQXkoGos598uj9KBXb6QqVjDUr6o4OdOF4q/eoV67YpR+1cRvWLZOL/rOZzj3pA2z0nqmiDLDsa6At2arGrNLSQWDaJzlQJ9jeynnW9NcSo6HH6FMQhd/AVpxnowLl6ADeE/0PDChIkbdtHLFBWmnpwEj56zFOEszmaYL0G0Ij+FjHekysuzmaNIOqQWNVGc2S+64xYJM73LEPRYioNnZNmkV9p4NqpMMqXRyE69gJpxdpAoeAOho2M7faMLPbvmkWDqTsajUYJGFk3umuk4Ii+NSunNEOSvRrZIC/nOPA8r8XqK+qbEvOLlmXewGtwXp8HKbDJdnv6dimXV0Fk6kQWYS9FTS1V43pSHnbooC/EdoH7P25iutQfdR76i8EY9ZM4X0dHccZDrtmfbgjVZVMBPrs7+FFsmLYLuxHD0Tcihs8p3cYH8kXlAismlTYWIngfuq9yAj8kVcp1yE+ou1rC8HI7BeSHYNRRG4pPe0+Ln3+hY1wNUHF/O+O/tp/Mtl/BVeD0WvvMFxjmzxe/qIX9HGDqL7nHyZjPZsoPCnM3BLPaE7lO6aANuRVZgSkIRtYsthdpUc/w9rcM69xVg2tconBWtJDf7r+joa4P3uq3YLhqFNjFVmvPLGv1jXlHgP3xPF2LRvqp4H7GVeXdps1mSm8h8Aj+LzlzGTu3yZiPRMuzLge1YITyMzIVPuMf/itDpMIjnBR+5Jb3OyJt/Bs0m76hsNI14IifgZnMKLjmOUNamefQi+wqaha9heacEc1Z7R00NMmxSpQ7MZb2R7JYGQ8dmvG3mAV+wL6SyB8F1rIfNfkO2nf2ma9sCsdXlOqLt9UFryrny5BfEvDswouJHv2P86bq9DrEzS1j4uXCqL+qG8ts41BVo4W7ACypcUYZ8M164GJwljxZXVLtVUlz8GUhc3Yh/4ol4pFNA2aphmF9eTadXViP00hN8DpKGlk4/9munw15IGladntzU9tNIybakbQ6PsP/RFFge24ZbC8uotLcRKxf/pJQcG8Qse4bKYRHiEXxMR5IZkn685FKNQtHrLs3NMzZj/utlsb9sJVxnJ+MNHz8Tf55EVX8u4b98DVZUaYqazs04vcGZDIr90WStxjJVYjC3+we2zL9M7qGPMJ3PmQtQi8KH+RrMUeAidfD5st+7zViZWhE+rcpEyHtD6qo7C8W+xwibmYj8PVlI8r6AOfF7kMAzwHXKSDKdPknslX4I64dSuLjcCKeNS5BVr0RpPGC28vx4cSwCpq1DkJuthecTdRhf2WSUmYrQzSoFGKgUYlzsdHa+U4kuzQqlzfOdIFymxNZp7AJ+VJLkIh/u/YdqcLEFZFYRBRXxISS3ZcHZYhXe72pHF88hEpG7Ad6+AhqZW84NG1jBMWcx+zDiiich30nIpBxB0kKMv+cEaw5YjEqRYHwwb0L0onIS8kzi1tQdR/NYNrQGaynobSc6Y4ego74NBf2H0X5RgEXN/A9/p01mazJOQjYmiNIuLSYrAyNmV2xHe5f5ImbyfwgNF4HuLTmWfaMGF2fPwKOBNnJXlqHrrcsh2reDC/3+l7Zo5dBC1Slkm1wCh8YQCD9kTM/MHwbhksxrpSD6Z9qQsYUbMuJ4yKKVH0lZPyi/QhvXU/7R17AltHaggUR4o9j+WGE05fhhr7UI07VxQV+HFMvxuI4pVwqRlK1BprKFtHZ8JnmVGeP4eFHmsTSSO1PEC0GJdmRlGbDW8W8g/iiGTD9PgGv5C1gFMUrXe0aJKXl0rGQBu2H0F3Lr4hHldW9sX6SZ+H9FyJcVgThisX7vZpKVSqYydymmPpqHMB5DltCZjuPyjmS17CIe6BmxVbylOL62BINnHVFgUoVxM/MwTu0korJ80GMC2HxVp6OzdZh98XHUWs1E3t5TpHDxGlJ1XqEubxbr4U3D2Zpj7JRwF3Z5qSG87yX1G/oj7VsF1rRpU+vqyTQc54rle3VQJF1PPfGOuBXRg1/Kh7E9pRfPdEvg/mcc6tbfQ4tEKK0YIJpVrwjrq4vY9ScGzOJPOLJWVqLQcBM7oT4Epap3FJkXAKuR01hS+wTfIh7RVpEQNGxbAd1vBNEhA8y4vwgn/uTQjjHNOfQduXwcJtnV9jhzsRTzS9eyw4ezEB6fhcMVRAe8qulLnwc9yziKHallcBZOp+ByM+52liYyno3DJ5Ukil5nwW7HD5On1ltczapEq3E18a2MpxX7ryBEeBZ6DC+Su10LrI+fxkDIF7y98o6iBJ1xX8MQrWnHkZjqBpcbJ0k2O4okXu3AprghWvRrCktN1h771Dp4dbAHTTc98TaggI7GGWDCs25ONOEhyixf4XqSLVep/xN3F3uQ4AFfboNIClLOubDuYgNkCMTC8NcWetPLy7Lk78HoRC/ypguyWVw7lv9ownmn8zjYVk7/NXWYjvgPYfng2I/9UIAi4y9kNuUZ1vfcJ7l1ocxksTp7KZNAgWUqjDXNx2zfWnjw7mSVurFU9Po6Gnqfcdl1Mqww6guiVLvozMM/ZP7fGdZ53hA77ZugnT0Jt9zyKf3QkTFGnqOT4+dheMFCTCqwRXJUDHUt/0h3HAq4P4Y3qO3zFsTFbqDIMRYrBFljaZ8MpiuP/a+CWTih4E1mTx3R7GdEDcHf0FeWQL+O26HHQwOzK53pvGAX5b54RyXRU1Fx2QR+zecp8PN5aAUsZQ/b7Wi/iCddGwilvkAxKLi8oeicOcg/oYRC7V7cqbOhZ4UV9DTbj27WH+MOjveBk10Kyi2fkDZXhtBNW2GZKUHvJEeoV6aLK9OeSkv26JJJiggb2BqGV/xm4O3qpkPzL6Pd7Cx6X/ykpjAfWAsEILPcCZuD88niXxD4hwa4mk4erFreSJr1ndwZY1ky036PlEIx8C0MoekhPgjJasdT71LSbN0M8YxT3F17FVy5wY/OvG4Ssz2Lwp8bqV5UniWOhlIyz3K6O+RM+u6DZC61ELFhfrj1+Am974oj/gk99HrJaZzW4/Av1pMWdXbS+6AEEhfRQsOiQdKzikNVvgAOB+7mjt7PRhiN8SB2PT2OEMEFTpTbyL+a28ufBm3HUwgXm4AI2TM4tHA/Kf3WhEyrPfofT0d47D3MKD2HJ4PWaBltId7iN2TblA6hGA0q6+3DWomzNP3lWtwNuYwnOoC9Fw85KE9EsgYPPjMbku+Tp6PTWyjVSAOy6Zuxq/0xV997Co/enKLCBfqIDjmM+/cCOVPDvYgyriGDVfz49TWSEL6NRNRXgo36oWJ1r+nhu0Wo/mmHul39NJAqxuSKbpODmwW+PtVGZ0UJaXokcoeOuXNOVe104xw/NO/44on/EE1RiMBd20+UofYVsq/6EW8dwn34pcr1W6rh+NZyTik1AscvPSTpdC3upupk4ryVoakZSLtOLaGdHsk0nv8WpSno0roIMRy16ea6jKaSj4oZfYnqx7UdNjRirUB6cQnwFN9CNUY83POJ80meJDD0VgUPqcbUc341pbsEIvxkPumn/yYV93gUr3aGwMkgtO2JQrxtLrd64CYGnwWRh9x50t/nxXXaz8KnuRPZL80I7vBFN1hoC5F3iBDiOuaiJvMo7VzLhwMvM0EuzrhjKYy/Kvo00nUSbj91OfvC62SUVkpSP5bgT4slXEUtoHWrhJrWGOP59gtc8t+TdE/xAKJ5fcg8XAzzzJ/T6OZsrjBqNjf/zGYuvVEVLhnXSVNJmy7H3OIUEk7DSa+bju8YhxP7XtG7JF80tSti2tlMagiNRKDtR9MtTx7S/3zyHTE=</binary>
</binaryDataArray>
</binaryDataArrayList>
</spectrum>
<spectrum index="8" id="scan=9" defaultArrayLength="1310">
<cvParam cvRef="MS" accession="MS:1000130" name="positive scan"/>
<cvParam cvRef="MS" accession="MS:1000579" name="MS1 spectrum"/>
<cvParam cvRef="MS" accession="MS:1000127" name="centroid spectrum"/>
<cvParam cvRef="MS" accession="MS:1000285" name="total ion current" value="5787773.99269867"/>
<cvParam cvRef="MS" accession="MS:1000504" name="base peak m/z" value="420.86001587" unitCvRef="MS" unitAccession="MS:1000040" unitName="m/z"/>
<cvParam cvRef="MS" accession="MS:1000505" name="base peak intensity" value="22443.77929688" unitCvRef="MS" unitAccession="MS:1000131" unitName="number of counts"/>
<cvParam cvRef="MS" accession="MS:1000511" name="ms level" value="1"/>
<cvParam cvRef="MS" accession="MS:1000527" name="highest observed m/z" value="1297.52783203" unitCvRef="MS" unitAccession="MS:1000040" unitName="m/z"/>
<cvParam cvRef="MS" accession="MS:1000528" name="lowest observed m/z" value="400.32989502" unitCvRef="MS" unitAccession="MS:1000040" unitName="m/z"/>
<scanList count="1">
<cvParam cvRef="MS" accession="MS:1000795" name="no combination"/>
<scan instrumentConfigurationRef="instrument">
<cvParam cvRef="MS" accession="MS:1000016" name="scan start time" value="0.176182" unitCvRef="UO" unitAccession="UO:0000031" unitName="minute"/>
</scan>
</scanList>
<binaryDataArrayList count="2">
<binaryDataArray encodedLength="6132">
<cvParam cvRef="MS" accession="MS:1000574" name="zlib compression"/>
<cvParam cvRef="MS" accession="MS:1000514" name="m/z array" value="" unitCvRef="MS" unitAccession="MS:1000040" unitName="m/z"/>
<cvParam cvRef="MS" accession="MS:1000521" name="32-bit float"/>
<binary>eNoNlmlYDmgbhl/tKkmKSoW0iUqRkkp6TmlDaZFkC5Wkkkob2idLRElEWYchxm70YUxjkn1LzCBJ1ixJKlG+98d5XM993cfz41nv28G8RgQsqBF+m2vEgaYa0WJ4VewffVWcWnZVpKy/Krxbroq6QdfE64xrovrBNXGo13Xx3Pi6KFt0XUj2XBfHFW6IHIMbIi/7hli994ao+35DBE6/KQLDbwqt4pvCvfumSJ90S6Rm3RIrX98Sf8veFibTbounK26LdaduC73G22Kg4R3xYt4d4VZ8R+yuuyM2yd4VdbZ3xZAVd8WIY3fFfKV74sfQe0Ir+p4IKpTy7p4oVbkvTrvcFw077gurR/fFBkmt0KZWjEqtFQcv1YpnXbWiatIDMTTmgYje90AM/P5AbNesE0medeJqYp3wljwUZ00eCtXlD8Wv1x+K+Z0PRaLBI5G7/JE4XflIDPn0SKTp/CvOLPtXdJb9KwY//1dYm/4nnJP/E/1VH4sI3cfiVNpjsarysVht+kR4pz8RQw48EXLyT0WDhZRFT8W40qfiQtNTIa9fL2Ysqxe/HaoXsY31ok7vmRg36pl4s/2ZkK16Jr71ahD7LRuEakiD2L6uQdSfaRCr+j0XmRufC49rz4Xmz+diQnSjSDjTKO59bBR1Ji+EYcILUbXphdjV9kKkD20SvyY3iYLWJvG30kvh+/tL0dj2UnSMfiXWxr4SbypeiaMvXonVvV6L/LDXYkDya5Fz+bVI7P9GaGe/ERrv3ogC7bcitPStmH/5rWj6+lY8G/5ODF32TmR8eScmL24WKqXNYk9jszD63izcfd+LOyvfC93y9yLt53sxSPeDGDT9g9h64IMwkXwUcTEfxcTbH8WT5o+izvqTsM/7JM7ItIhjokVox7SIB9tahMaNFhGm/llEz/ssAgs/i/oLn4WObKswD2oVpypaxby3rSJw2BdRGPhFpKd+ES8qv4iCti+i3bxNRC1qE9VH2oTOtzahrPVVDIj9KuLPfxWv/vsqKpXbhaZruzi8sl34y3QIBa0OcX5Zh6ht6BCnB3aKNI9OcbGwU8i97BQfujvFjlnfRNn2b2LXj2/irG2XUCjvEo2nuoRRd5ewT/4uth/8Lvb3fBftM34IrQs/hN3nHyJTt1ucie4W8Xu7xSyVHtHp3SMo6hGD/+gRCxp6hIX4KXYm/xSJh34KOYmEC+4STodI2Jwo4clOCc1HJVTfl1DQKuGiWi/aHHthtrQXsrm9SDrdi3HXe2H8vRc3tGRYMlYGA18ZGuJl8M+RYfkhGWKuyBB5X4ZXX2VQ0JIlzk2WtfNl+ZIuS/lOWSIrZem5KUvwT1mO6MhxyU6O5klyLJwtR/xqOfb/JUdTnRwHeuQ4aSfPBV95JofIU5Moz8N8eXaelcf8qjy3Xsuz+Zs8IcMVeOuqgH+SAv33KGD0jwLjbivwpluBx4qKdBkr8mqKIvOSFDm4UZEfexVRrlKk+YciwzWVSDdXwmCiEnNSlEgpUqKrQYn9P5Qwcu7Nmem9ycvqzfrS3lQc7011R29mySoT4aDM0RRlTu9QpuOYMn/WKqPcoUzXMBVUbFRIS1bh2WkV/nikwrQvKiipq1LpqUrWYlUis1Q5W6rKoGuqhD9XpalDFW29Ppyc0ge74j7oH+lDS3Ufyh/1wVVHDYeJalyep4blTjUSLqlR0qVGj2Ff6p36khXdl4hzffnU0Fe63r5MdVXnw2x1AlPUKdyqTlSVOs8fq3P0gzpTh/ajj3M/Dk/rh39iP/bt6If7//rxuq0fneYazBUaxAZo8LNQg1cVGsSc0eB8iwbX7PszM7k/kt396XOuP3vr+zOmuz/JtpqkBGgSuFiT0DJNbl7URKtOE9UOTbzVtMi01OKR0GJ8sBbb4rWYmKOF5QUtlB5oYdKtxWjPAdgmDeD3XQMY9OcAer8YQJRkILoDBtI4fCBHnQbSPn8gR1YO5Prhgcy5PJAoDW00DbRRsdZGbbo2JinaDN6qzYDL2hi802aynQ5Fbjp0RugwPkOHdcd1yKnXoauXLsfQZYufLgYxulTn6vLqlC6u13R5/FyX33/qcmXgIF5OHoSj7yDSlg7C9+IgEpsGUd0l9frrUeOgx9IAPezj9Bi8T4/qz3oE6uvzwUWfpGJ9uiv00anS5+QbfS4OMWCkkwFDZxjgvMyA/LUGVFw0YECTAR8+GbCo72CCTAcTMmEw20MHY7tpMCf2D2blk8GU9gzG3HgILb5D2LV+CLZHhnD9/BBUrw2hvmMI8/sMZZL5UMY4DuXm2qHEVQ7lweeh7NM25FdTQxQ8DJGEGdKYYsiJIkPunzeEekPKvhnyus8w5hgPw2z8MIymDUM9TsrpYRT/PYyFj4exS9WIYjsjnoQYIRdnxI5NRmT+akRKixFHTYxpGmfM9RnGJMUY8y3fmLGHjen615gYVRN22Juwb7oJDokmpGww4c1+EzbcNEG93QTv3qZ46pviP8eUw4WmdFw05a8aU+q/mrKrvxlWVmZcmWZGW6IZt8+bod1qxhOz4dxhOD7xw/l4YjhNd4cT1jicywrmCB1zajzNaUg1p/2iOVH3zRnzzhwfyxGcmDKCooQRKBSNwPLmCNybRrD3+wj+shlJzPKRdBWMxOjsSBKvjORU3Ug+qFlgpGvBRWsLytws2LLUAqdiC2oqLHhTZcHz5xYc7bTgg54luWMt6edhSXioJcHJlkQdtqSp0hL3d5bY9LPimIMVzv5WhK6wInCrFct+syLkDysGNVtRoDEKkzGjWD5jFGnLRxF5dBTO10fxR7fU07Dmvo01f7tb80+MNT6Z1rhus2b3FWt2NFqT12FNQ28b3gsbNvlJdZUNmZtsuPW7DRfrbfBpteGg1WiSXEZzaO5oHiWMpjlrNAePjmZ89WhG1Y9mSNtormmPwd12DCdWjMG8bAxHz44h9PoYVr0Yg4OMLYHjbYnzs+XRSlsWb7al8rgtevW23FQaS7fLWFqDxrI7dSw/No9Ffd9Y6hrGskfejvUmdmyZaMflODvM8uwIPmmH5KUd563sueZrj8tKe85vtWf7IXuKXttT0mNPrc44zGzGMdZzHJprxqFcMY5LV8ZR+2wc95rH8YuCA+nDHAj0ceDVMgfO5EmpcOBgtQMznjvgrTEeR4vxdIWNJ2f/eGa/HU+duiO5no5kL3EkKduRkj2OnDzvyKmHjlRpO7HU1wnTCCfulDrhf8IJh5dONMs788PaGW2cSQ1zZsQmZyp2OrPiP2fu/XBGd+gE6R84gbiACUyPmsDBXyawqXwC3ecmIF5Kc3IuDDVyoSvWBef9LsRWubC41oWIVhdKFCbyyWMiunETeVc8EbMTEwm+NxHDNxO519+VCD1XjMJdUd7oytydriScdeXUE1fOtLsSP0xQ4CUIjBP8+J9g9T3BzJcCZV2oGgl93GBeIoyuhID/wF1+Ei1Wk1BwmURFyCSCV08iqHwStTWTONo6CYmcG4OHuXHQy42wEOnkNW6kH3HjlOJk7g2fzBuXyVQfn4zk0WS8P06mxMKdPZPceTnHnRcl7shUunPtqzvOxh7oeXhwb4lUN3gQ+ZsHtY88MGrzQKLlSeFYT6b4eGIa74nKTk+C7nrS88oTw75e+Jp6EefohcTHi2WpXrRv8OLxXi+UqrzIr/fi8lcv5ll6Ez/FG/9wb6pPenOj2ptfP3oT3H8KI5ymcCd4Cp+Sp7B5+xQSL0zB+78p6ClP5eP4qZR4TeVGwlQitk1lROVUfP6dSlLrVE4MnkaYmIb9rGkcjJ6G5lFpfHUaic3TsOmeRreGD/UmPig7+dC+2Af1jT6Y7/XB5b4PNzp9KO/ny1VjX4rdfaWb7kv6Wl98L/ky819flFt8Oas9HWX36WRHTadky3QOnJ5OdNV0KhT9pDXCj7v2ftwI9mNelB9BJX7oPfXDptWPqcr+PPPxZ264P+q7/Xl3wp/uO/4c6vGnggCOhARwrCiA3icDcLkVwIcPARTIB3LJKJDWgEBOrg3k0NFA7pwJxPVWIANfBxLVZwZn7WdQ6zODFYkzUN86g+pTM6j/MoPL+kE4jwpCfUEQiauC+KM0iFeHgjjzMYg72jMJtphJmOtMhgTOJDZ6Jn/mzSR630x2VM6kXSWY++OCiZ8cTERGMLuOBXPsYzDBSrOIMZxFS8AsqhbMYs/KWeiXzUJiF0K9TwjT5oXwZnsIChdCkHkSgmxbCEvDZ7MkfTbKxbOJOTcbxwezUeg9h3Umc6h1mkPdvDmkpM1BvmwO+jVzaHw6h+kt0pz2XI65z2Vc+FymbpvLp+Nz2XZ9Lt975vJGex7fiuZx4tw8zjyYh4XufKI95vNP/HyqCufT8c98Gl7Px7xfKGUmoaRNDCUkPRSl7aFcPBrKjp5QolUW0KK/ALXfFvD2nwX4NC/glcpCMswWsslxIWVzF0rPcCG2+QtJ71lIVr9FhNgvwilyETLlixDXFzFyRBiaM8IYEx6Gz4Ywnj0JQ7E9DH3rcL75hpOxKJwV28KJqQpnwNtw8pUjqHaMYPz0CD5GRkB2BN/3RfD+rwimfJCit5hzboupCVqM56rFqJctxv/cYtIUI0nVjERiFknDpkg+XIpkyvtI1GYtoXzjEjL2LEHxjyX8fLoEbf0oaT8RxeXYKPLTo7h4Kkp6X6JQehuFqdpStEyX8mLBUhS3LeXJ6aWclI/GzTia8/7RJERH83xDNMW/RfPzZjQvX0ajJB9DnXkMuzxjyAuNoV9ZDIv7xBIyJpbb02I5HhKLXlYsR36LRXIplpOtsfxv4TK8DiyDP5eR+XIZ62XjOGwTx4mFcThmx2FdGkfz0zgmtMbxu/pyxOjl7PRejkb5cpxuLSdXJh6diHgeZcZzZXc8r7ckIHMyAZdrCRgrJnJ6TCL5XlLmJ1KyNpHUokQa/0hk9+1Evr9N5G/1FXx2X0H53hXYXV5BgkwSFd5JZK9IwqkhiV5tSWgNSsY9IhnDjGSuliajsC8Zo2vJLGpI5pNlivT9p9AYmiLtc1NIHZSKp2UqyaGpXCxNxfp4KnNvptL1NRX3/mnoe6SReDCNF3Vp/P4ujdMyK5EzWYlV5Ur2vlqJ38hVuAWsQumXVextWEVn8yqUV6zG8LfVWP67mtSW1Uh6p/PAOh1zv3QWrEqnZq10XJ7O3Yp0As+m4/FXOpm16cQ8T8e3NZ3PkgwydTNwsM7gkF8GJUsyaE3J4Ep6BsElGUgOZPDmTAZDbmfwa1sGcZJMFmpmojs1E59VmcgVZZK5J5NDTzP582UmeT8yMRucxQPzLOY4ZpHlJdXwLIzis5h6Movqu1k8bMzCpyMLmcnZWAdko7s8G++sbKJLsjE5m03d+2yalXNIc8hhu2cOFgk5aBTm4FKew6HzOTQ9yyFeJZd23VxMTHL5MSZXWotyeeKTy8NFuZxIzmX1hlzEqVwSLucy71Uu9h1S/2cuNW6/oJ4k5covmKvk8U47D3vPPFYF5ZE8J4/2ZXmkZOeh8lcePp/zeKK0BnuzNcglr2Fj+xqildeyasBa3OzWUjR/LTJrpHHJWo69W0tC21okausYZr+OsKh1RN5Zh/LzdSzRWE+gzXrS3dbzNHQ9vvHr6di3HvXq9VxrWk+OWj4hZvkcW5FP5pp8Xpbls/lEPsHX85HobaDSagPBPhsIubOBztYNuMpvBK2NaA/dSEH0Rg4VbERyfiOR9zai9mkjUXIFtGoXYDqlgPyyAnxOFfC+poCW1gK++Wyiu3ITndqb6eu0maN+m0nP3kxQ3Wai2jejbFWIoVMh3VMLaa8oZM/lQmyeFRLVWUjYgCImDi/Cx0Wqvxdx4loRI78WMaH3Fi6O3MJP/y2kRGxBOWELeXlb8Dm8hdCaLdxp24LLgGJkTYuZva+YzqpiltYWkyG3lVnaW4kN34pezFbScrZiukGq17ci6V9C+l8lDKktoTZyGwa529Au3UZx6zbSzLYT5LGd0ODtrK7fTqNyKaHepYRFlhJ9t5Sbkh00uu8gNG0Hc9fvYOKBHaid24Hq6J3IeexE0rCT1d5lzI4u4z+7ck4klmO7sZyB/5RL6+QuKsfvQjljFzHFu2it3MWq+l3UjNxNlPtuSjJ3o3d6NzUKe9DU2UPxsD00jdrD/wEe1nYr</binary>
</binaryDataArray>
<binaryDataArray encodedLength="6356">
<cvParam cvRef="MS" accession="MS:1000574" name="zlib compression"/>
<cvParam cvRef="MS" accession="MS:1000515" name="intensity array" value="" unitCvRef="MS" unitAccession="MS:1000131" unitName="number of counts"/>
<cvParam cvRef="MS" accession="MS:1000521" name="32-bit float"/>
<binary>eNoNl/cj0P8fxIkQWUmKkswK+chsIe/nvUopSiJFaWv5lpYohGyhzJSQjKyEEEURSZEilKyWUFFJir79BffL3ePuFDlLluG5F2Oh95B7gZfd260O4cVKpO+6FDIHFLny2mB2dNYdCEtzzDlQgDX8PQ79/ru03qMdS9y8WVqBAtMTUcO++SFsho0nDHUkUWBpDOGN4XQwLwpbfGvReiWCpRX1Qfu/0+z9rGgUWZyDwOh6+luRTmPdqxHzbDUO9U5klcqRyEITyuqEWOVxUZZ6ez5bt7cYK/ss2Gr9eDpvk8MWLc+kT8pRyGiTwZD1M9qSdARdR8Igz28Np+pS2jfSBcHgPlq4eAf7GH8LB3dcR8uoHlzdJ7ICnxk0V+gCdnc30TL/fuRGhEPp1DF202YXSoX7Mc93Diq4GJZ0bhMrHTjESrc4ILEKrE5eGgJXGSn/CMQP2xfYYdqB6btqaPpsSTZiGEO2cgvYZHoLj9FgnNysy+rPhYJvliByuXJu0rtN8BjKh5pgI7wGlVnEnvfoco+AzLgbmcjps++rBHHpxwOIiydgtbw1vDyEWcWrLdjbLc30D7cg6pMIO6Wah9oHLmw8LhsTlT9i+ZWnlKCcjJMOsrT+xl2EvQuhhwGzmN4hYZauLEfqjoqslnchW56vxoT+J8Gq1cyoVfgdJu6OpcG916Ck+IjbY3gB040XMZ6s5azoURRiVNyoxaEZR12iKLVKi9VUtaJh8Sg1BNuAS1rAQrLDMPKnDDwb3WjB6x60+Q1QSHshhU/gYdfuCiK81ZP9fGYI8bserMZzHFMmSbGPtk2cyc4Q8vXyBpe1lFnIp2PV5mDwC82DrcE5/Kl4RS/ECjBptj+lyB7lVpRsQtgBQdajsoBd+OCP5jfJ5Ka+Bc1Iw56cDGQJhyBmyQB0Lycj/Vc1cjctZDPOq5Nbqg/2zzdlahuXw3/UFyM376J4Uw6muSZhc3YWDduqswVX0lnVRDeULT4O8cclCK7gY/x6dlCer8nulvFhzPwt5jaF0hfNeHi5lFL7A0dWf7cdK/Jl2Fy6hCW/pJmeQg6O1P3iwjc4UHKyJhT8u6m2hMGweTZChlsg/TgTHpe8yDUqEGNLjiBKKwTl7zZjp8EEhlovKuK1R+m8NoQO66DhzzLWr6TKHE2sYVysRhmK1uziXHeyHQ2F4iM18FweRYPFBHwxnM4kZaXxccYqSDpwNDfuIs6p8jO94yJQNUnnek4IwjAtleUV99K00g/4sOI9DqdGQSGAD3mRmiwjyYrc1mTASPEFl5BiQAp+H6HGuwb/UR+9Lndh718PwjT1DEwUztMPi3TcPhRMC0W7cbR1mIts5mHp7Y1UvTIGTiXaSGxRZ9YXZWhXfj6mWHaQwcxUhIwfpQ7f87TNT4QlK8xnJkudoSU0Th7iqkxP3Jak7ZSR1DENS3l5WH30AKY8uotdFTys28QLcwvk0JZVhT2fvNFc9o76+wuw77cEc9CYg+dqV/D8sDMWisWhNNMKllszueC81WycC4Bb+RsayGlE/Zwi6Gleg470ZBQ6KWBfdSWizVzAkxSDk5arialN4GSS7pKyQyA0HnNoPKvChG0PkmN6MA5nWcCuLZKTXliEkshUOi77CDvd5rHUrmg6kTdGXxImYrPsZCg4KWMrK8Ev2Vbszk/BNr6L+HFCB9Z6JeQ7JIb4h8cZn8sN0mqXhEpmAvRlC7D/zVxUvJ8FnSonBOpn4mWKMLs49J6KYxtRLXSV8jLcUP7LBWduCdDybTfQUPOA9lWcQEpWFNwTniA88yvtn7mDdo8ehnNhCcSsr2A+M0fL2XSKFQijmJCViLXsgvObs6hfeQ1HleWZqL0SLLbcIbuiDWzcyx49vDUYSbyAEMN/7JKNpnVS3zHF0AheXhJI70ihs9p6uNWvj0tNQuyLkz7kwp3geKeEeynugpOruqlrrRdtER2Da8w59iXhHjQbn+P1h60stdMfx+bo0kirLgxnPsPOf8Q2a9REYNEAXfnwGiVTtSGzIxSHLk3GQ093mPedxcZjy7DES5gZumhgPDUXwt2/uMTmLHQumwh9YX/8r+8zBuLGaX/5Q9Rm2OLGgrls3dhmNnHfGkTyK+JrwVq4dEbTxzv+MA6NguLcdbRbQ4CtNL6FTrHtgCNQvfwapITFmGPxFRQ2xNH9529JfryOGndV08HgfZR6Jg3Xszuop0yRrTnqgKfxK9iC07PoRqMOc22fwgZvCyGIZxM5HmlHysAe9mpXJbqf6VBb3G+s0z7NDKX0yTz4MWaLAIZT+nG7XZT9bViK34427OTtKUz9izk5mExkLOkwhRT9wqNhLXbf59e/TvKFUXQ49myr5gQHkqF7x5FOXQiCzHAyXCfIwrvnCCscv0vukeKo7EvHkQ++FHswF0fv1+By/Qv0uG/F2xwz8ln5FV9VjtA2WxX82HibJt9z4kZqlVD6uRwFixrw/UYIzU47jIcmK9G/qA1GU5vwpyiJcs8+MYXTR0S9lGIXbeezAOxnizrq8dXvMtxKDnA1B9QwfHs19oRl4FVjLWQWicDslhfc3fOpb6QX3c4zmBvPdfwZ8COFXTfxdqoSCx/7To2HJVhbFD/LNTJgk1QVESteCPW6neg9bA6tHYshraLKZqT6U8QMJ7JI/wbNs7IQU16G1I/XELPdng1FKcFZiR/iI6kks7+DeGx9UKtbh22yh1hCdizxXp2A5L5hWhxuCc0Tfpx09QWcVG3ErQEz9uTmA4T+baKpli/RJB+NZnE+mtB1F5fU/aH4MwDrHPxhJ5fB6UlIMzmPxezpeADChi7T12+N5Opkg7R+ITz65wkzq5Nc+RcFNsc5Gpde8rLELH+IrXHArRI1un5biy1xKaes5RWojTFhXcs02fEmKXbmmhdM+Hlh36iHybJnqG+iNkisHeU9/GyTbCrX87IRfsd/k8tyWZzKUUDjJn+0CkgjUjCLbIq0EeHsiVtF0qw0fgIz+sMhvq8OiyLbyD01AFPfS7A/975i2io+tvdNGqRX+nLK1koozJ2MH64qtD3BFduK00BZu7iq+wtgW7kZc0+pICBiBL6dT7DefjqTaKjHN8twDP4VIA/PlwSDpyT+oJIe6y9h9pnT8WFeELYl1SChQgLF93Nx+7gGXefVwxz+GFSmHYLPzBLoPjVgaaEW8Nx2C8e+vaZ50zqgJCcLs11u3NJTydRh5Y2P9pNZW+gQkg8GQHe0m4JTxem45yCpTZFg43WPOJOwB1QpH0PXxRMRbKbFFlcXY553EmVNE2c+xnYwyblC19t2oUp/GxMKS4KdXQ2maJ5jiWMVqJOKoaA+R9Izv0nbKnYgIcgSepsfQd3SBu0d7lgucB61o72c6UwzWnIgkGSca0nZ9h4ERd1R7mfOruikkM69l2Qf2A2vHQ3U/p8nFP3mspbmTfCP8kZvgyDeVpnjTPJqmvVrPd6pqeDqgDD7MyMCA+auFCspiJ+fS+lUbzbK3TMQvlIPY9x9amtdgaCHR1AUuZRzvLGATES9WZTaLfpm2gCdo7PZKp1Qbufn5UxxcDKy89RoTfcaSC64g3yjEJZl5YeNgfqkaByA68YbuJcdocgcz0XIvUhc9JFim5+8xV6lApRWpsDaJ51esmXot2mgOrn9eNC4Hk/8VfFl9Dsedfqgo7IChsbZkJDbjccndDEYE4SCiiSwgCZIl+XgoVoK5Bblmb5SCIGrYTpkhM5SUFgH5SbkUbruG04kNBJqfqHQq4jDktBprG7zYvblzwHKj1Vk2VYWbMU6ebITuEhLeldih08MdO+lIUauiozcBGAaH09dvWthudMHps9fQ7PmLE2d0caFTMkh3SORGOE/jzZJX2ofqUf/jVbat3MIP71aSW91CHZ0tnKPv/PBtnwmy348gN2NGljbOA1K5cdhUCLJHOZfwExTP1zLDcfloc/ckf2TEBl6AcaFyWgzlie+g8LMZdVu2FzKpxjeCOz6W0PvjG/i0cdr9IRa6LMqP9IWnee0FU7Av30PqCeQJJY4YL24Abuonk6vs35g6zwhlFVpY8X0SaxsqAMF64Vw2quGU/imip0jMmxmegUGD0iibZk6018vB8nub+jNagJvhg29O/FPs9qM8muFmPyVMgqWjqXxM2Ew4FuJ+/YDFLgxAPOUdDEh8y+X+ewsPh24BjOJCiS3WKL42k2kWc9g0s08yIyZgs8z5FHVpgbjF1fp+cAHPMo3QZHgPtzcmASj5yrwrtdnn0L9oLnwOIZyjkGozw9akxWYjkgmmv1MqazgFR2vuIq117Ox/dAFUtfSY37LJ7MfuULsU2AKzdFdT6rugtDZ3kwOW/ix7FWz6bDVTPbQ4A01dy5j7r0i6ImpwfnWfITrfsfeUF8y0bLkHn4ohH5yP5w7+ViXxResGfuD3JxaevgvfwtuJMPy6izM55nGBFXlWFziRAQJerHXy0Yp+uBsPAjugdVFMfYrvh9Bir9Ia0suVAqt4SiljzOeJliZnYBKuylwgBSt69ZkKn8sKbe0h4ZviLKxqk4IHArnLn2aySbcy6U/B29ikWci1r+Kw65p33BrzBDrix3w9/N5NAq+RGBgNm4EPiYxm91UJ/2ZStZW0Xbztfhlv4Sx3AVosFuLp5087GfeJFjr5ELM8BaeRpdRYNp8XGxOhd68lzj13RkhPRLob/rXPYrlkHBeDf0Be8SuSCbzzX1w+23BzHttcGq7k2n4uSqsTkwmrRYBJHyI5Yx1jbGmNxqFSTsx/3gI3kp30B3NRIo4V41pd5RwL0Ad0dcPkrmpHTze2XFiMll01CCePPk0UBlqTwbWDpyL7UZWk2yM7RttEbf3K0os68gkUxQyqx5z1TLabOLWYPTZBMHk/QZSGRfB0+R0qrXW/pfRbopTP0auHwSg/vUE3N76mCZKi2LSrMdcsdk5qnWuojk3fenNzlbc/fgTFsusaOfvRgjfsceX1LUI+H2Tbr49TYmrS+mi92QEW5ihy1AWnnOJhky8oTbai9ohQ3bqrxVdzt6OZk1tRP/5TkmzZVle0gDSS+rpufAg5VjrUObk39B7JIATJsN0R2IatbyN4EbOTGF/h3bBUKmaJmQtoBe+/7zjoM9+rXthWiLaitxnwggcT8HEaQLYmX2fa0k1wZiWK606ps400gtJaO1sZLstw6vQmXAP/LerXmxn2xddRWFsJAYsSuhZTibZpc2GnK8ADus2YVzMHPs79WFpx0OD0ypJZvtTSL2TZDvcI6HxxoU+D3ZQw6Q0mFdH0VwRd+gMbSX/jyKozz2N0TBPqn0RhKrPg7S2kYcC5S6TaMkDMuTVwFP9h1RkF0+BFSGYOUsSfrxTacnjPHIz84Z+/WrwB/FDs6QOd8dr4HD1HnnF/eb+y3hL1V4GyDrVyWWsecNFfg1DrX4Yfh6aTs+PBJBhpzSsvxdRYFYXijaGcboWn2mTRywVnKvmDm4Qga2nADdlUg62CnpzC/V9qSv/JWY/duQ6LOzw9lge/NX+UtUPWRQ7nsFWaTVUyr/iDhf7UO//luNwUjPd77rBFZ0L56JexZHGonVYuTYC2klZtN5Kmu6NBUNBoIoLHGTgF6gkvu9BmG95HRucQqkmZSriHp1FwVlhNP82wp3dEii79oM7OdWbG/GroqVBkujquAv589XQXlOPEFyHlc9p0hoEHlb95Wp/LEVzayf3UEqKU1IPJ4/hCMz+dBAVvy5yKTt9saJXgDX828L9HbmUIDwdOf2OCHIPop6K36ZP++9wqfsZiTiK4sY3a7w+GkurIwK4fbKGXMrlKOo4o0JrlP3osLQqCt0CsLm6jqorL6BpoRQZreoiE3sj7LhngLVGejCczMuFznyH//L2cZd2y1GjSQJ9T9QmL7Mkatghz86vi0OOXDye3SmE8fZI2PkzRGscwXCXIkYVZLDhWSipfPMiwabzZCQQSvfXe5B6XQl9C9XGcqsDNMev7R+b4qlm8UaapHIdxiuCKVLrEvXeNCO/LQvpj0svLvzIoBaeCzhRH4yXA11cb0sLhd1UZlxZISZdvkKPz0QhzVQDd1YKYPHwBMR5eNCcCgmyGXKGbg8HsR4rfM5XhR6nhen//tuRCEW6r3ibeE9+wgifJk0NWgF+zdlkWaMDxf0tXGvjMFL6rmHNk+f0Tr4KfL93cN/74mlp3X+omvoCjv1TWf++avqWwoO/l0PpVWcpN2hzkCtPWoq29iGUVXhxGunFNF3iNW0MVKEbbb/pU8VmlCx5D63mpzRr31TOasU2LJ4hSZe/RZH/HlE4+ctgwvbFdOVsDSfyNpZjuT4QfdJLEfP1KP8EH/Zc34dnE+Tx0CgMa3K+kIbgMroQIUPVTu9Mm6rMuf8DksT/nA==</binary>
</binaryDataArray>
</binaryDataArrayList>
</spectrum>
<spectrum index="9" id="scan=10" defaultArrayLength="1307">
<cvParam cvRef="MS" accession="MS:1000130" name="positive scan"/>
<cvParam cvRef="MS" accession="MS:1000579" name="MS1 spectrum"/>
<cvParam cvRef="MS" accession="MS:1000127" name="centroid spectrum"/>
<cvParam cvRef="MS" accession="MS:1000285" name="total ion current" value="5845245.60896301"/>
<cvParam cvRef="MS" accession="MS:1000504" name="base peak m/z" value="641.97509766" unitCvRef="MS" unitAccession="MS:1000040" unitName="m/z"/>
<cvParam cvRef="MS" accession="MS:1000505" name="base peak intensity" value="23974.06250000" unitCvRef="MS" unitAccession="MS:1000131" unitName="number of counts"/>
<cvParam cvRef="MS" accession="MS:1000511" name="ms level" value="1"/>
<cvParam cvRef="MS" accession="MS:1000527" name="highest observed m/z" value="1293.64611816" unitCvRef="MS" unitAccession="MS:1000040" unitName="m/z"/>
<cvParam cvRef="MS" accession="MS:1000528" name="lowest observed m/z" value="400.03359985" unitCvRef="MS" unitAccession="MS:1000040" unitName="m/z"/>
<scanList count="1">
<cvParam cvRef="MS" accession="MS:1000795" name="no combination"/>
<scan instrumentConfigurationRef="instrument">
<cvParam cvRef="MS" accession="MS:1000016" name="scan start time" value="0.193782" unitCvRef="UO" unitAccession="UO:0000031" unitName="minute"/>
</scan>
</scanList>
<binaryDataArrayList count="2">
<binaryDataArray encodedLength="6120">
<cvParam cvRef="MS" accession="MS:1000574" name="zlib compression"/>
<cvParam cvRef="MS" accession="MS:1000514" name="m/z array" value="" unitCvRef="MS" unitAccession="MS:1000040" unitName="m/z"/>
<cvParam cvRef="MS" accession="MS:1000521" name="32-bit float"/>
<binary>eNoNl2lYD1gbh0urShEtqKQUKpW0aFHq3MqSJEkqUUhIkjapVCqVtFhDi6XxYjCMdYy1EVFjzchOKiFJEkLe/4f7us85H855PjzX9TvPVNlqUT6mWkSFVIt5O6pF/rVq0Vf9ugiNvi4Sq68L0X1dlNjeEOcSb4jWkzdEjlyNGOdSI17E1IjyIzXi4bsacbl/rTBLqRUHamrFQ9V/heusf8Wx7f+Kkn43hZvHTWEWeVMM2XNTqFfdFLWKt0S+uCUerb0lLl+4JeZ8vyUq7W8L5d23RXvjbaHR745QC78jgkvuCOcLd0Rg9x0xcdpdMTPjrtDuuStMHO8JpfB74lnZPXHq4j2R+PaeyLWpE7mZdWLflTqxRfa+aLa9L7YtvC/2td4XK6L/E6byD4T1hAfCc9UDsazsgVhR90BUDK0X9rH1ImpfvdjUVS/0HB4K/eSH4uj2h6K8R+KIRyIn55EY2/1ItA58LKQcHotRKY9F4ZnHIl/ziRji/ETYhT8R2heeCP1vT4TmqKdiTOhT8eTcU5HU75nQtXwm2oqficIvz8QP3ediTexzkXrmuWhUeCHyg16IAZteCP0pL4XaypfCvPylUH/1Upj1bhDOUxqEQnyD8N3bIBb1fyVKYl8Jg1OvxLTOV+LGqEZxKb1RzBvQJFbOaRJz1zaJ/HNNwnNBswhJaRbrKprFwHfNot7ktdi05LUwKXgtljS9Fm/sW0TH6haRcbRF6F1uEbJqb8TihDdiy+E3YtHXN+Jv+7ciJP+tUOx5K54Nfiesot4J6+Z3okSvVTyd2Soq17WK7lOtIr+xVZjIvxeBoe+Fz+/vxemX70WjTptQjW8Tu/5oE16f2oSezAcR6fRB1EV/EHatH8RN7Xbh6d8urqxuF+v+ktDVLiYpfRR1Lh+Fx4qPQurjR/FsYIdoj+8QSQ0dYuv8T0Lx708irvmTeKHWKaJWd4pPNZ0i0fiz+Br5Waw/9ln8781n4TO5S1iu7RLfNneJRze6hLL0FxEV+EVkrf8iRlZ9Ecc6v4hVvl+F0qqvwu3jV2Fi/k34Jn4Tl058E3Wy3aJiRbfI+6tbeCl/F0XTvotfK74L37++ixuPv4ux2j9Ee/IPcan8hzjW/kN8N/wp3IN/iqa8n6Lq2k/hYtcjklJ7xNbjPaKzs0f4aP4SBuKXOJjyS/Q/8EvU6kjh5yBFV7IU/XdKUXxBitQGKeJkpDngKM2rqdJ8DZOQLE3xIWlSrkqj91maErNezEzohfGfvfCp70XC614UKMuQMUQGAzsZ0ufK8CRJhiN7ZEiskiHhhQwfFWS5Yy3L7VmyNCyS5e5fstyolyW3TZbgPnJstpUj3FeOn0vlMI6Vo2KjHPJH5DB7KUfzZzla1OTZZyKPCvKUBcnTESNP5QZ52k/JE1Ulz9ov8ogBCuxzUuDHZAV05ilIalQgfa8Cj/9R4OkTBcZ/U+CoiiLDHRSxXKHIy2RF6i4p8vy1Ime7FfnTqDd9HHrzxac325b2RjajN3cP9ab6Wm/SP/TGV0OJfRZKrJmshEKiEjs3KpF9WQlzZWVktJRpM1amYZoyKrnKXClT5uZ5ZUY9V2aGpgqbrVX4Jam+OFyFD8kqNJ9ToalJhZ2/VNhv1of93n0oXtQH6ZQ+zN7XB/PbffB50wcpNVVyLVRZ6aFKcIAqyatUCctXpeG0KoPuq5L4UZUP0mpkDFIjzEGNhTPVyF6khnyGGjP+UqP/PTUiW9RwUerL8wl9+d+cvqw93ZfImr7c6emLo1M/xnv2Y9m2fvj/3g+Nun58ftGPwu5+HHVSJ3yiOnuWqNOZrM7Vreqs+1Mdzwfq1Er1x1+7P4ec+3Mwrj8/ivpjUNmfy2/680p6ACqzBrBn9QBmXRrA3boBDH8/gJA+Gow31CDFToMRgRpcW6vBuR0aHDupwa+7Gri91SDMRpPf5mpSnKDJkGJNNh/SpNc/mixo0iRWWovlg7QottXC3U+LCSu18NyphVa1Fm+7tTirrY22hTZdLtqkJWgTcFKbvDvaOLVpY9FrIFWjBzJ26kDJ/QMpyx7Io6qBxN6TuGcgKQaDWOY4iF+zBqGfMIji9RL/Pojc6kGkdwzCVnYw3taDeeM1GNP4wZSWDObR8cHsrh/MVWUd6p11kA3VoWetDiNLdag7pcOZxzp8eadDh6oueka6/M9Bl7yFumjm6XJ0v8QXdHlWr0tVuy4tA/RY7qTHNR89jOL02Jijx6ATetyo0mPmRz3eDR5Ci+UQPCKGEJY5hJ7SIRTeHEL1pyG8UtQny06fbX76hKfoo9klse5Q9tgMpT1oKIppQ1m9dyiZVUO58HEoy+wNcAg0oDnZgDV7DHhVaYBnkwGHZA0JG26IvKMh8wINkYszJLTEkM/7DTlYbYj2T0Mu2Azj/fJhvM0cRp+KYdhWDuNE3TCavw1jhpwR3TZG9PgaUbXUCNUUI05vMeLHOSP61xohe1/CeyOsVIy5ZGpMracxEcHGPFtvjOkWY/QvG3PjuzEZqsM5YzEc/8nD6btsOH/mDcfhzHCK3w7HUmEEfuojKHEdQabXCNSLR7D+xghWPBrBPpmRRFuMpMFpJFURI1n+cCRunSPZ1c+EYBMTZF1MeOdjwpUoExoum3DpvgkH35twQdWUNnNTJnuZcm2eKSVJpvhdNkW325R72mZMFmaozDfjdpIZbaVm+J43Y8cNMzrlR1HtO4q29aMIKR+F0qlRHH8xSnLnKCLVzUm3MWdjlDmqSeb8u9uciS3m+KpbkDreAvsICy5tsUDxjAXj71hg1WyBV7cFwQMteWtjSVakJYcKLJF7ZMmVX5a49BmNs/1oZINGczZtNGtOjialdjTPXo6m+/NolLysuLLcikUFVmSdsWLAAyukZMcgrzWGs6PG0Oo5hvdhY1AoG0PN2TEceizh/Ri6+ljzw82agwus0TxkTdMta1rbrfFRtGG4oQ2bTGxI8bShabENx6tsCG634ayRLcZutkhF2VJbbkvXUVumVtpS3mGLq5IdBhZ27Hax40SoHf+l2ZG21Q6u2ZH1yg43lbGSPh6L6rSxRC0dS2fmWFzPjsXt6Vh8Po2l3xB7lrjaExBhT0SmPaF77In7256wFnvG9nbgDycHtkx3oCzSgW+lDlgfcqD1lgPqSo6MFo40Bjqiv8wRrTxHThY70n3YkYSLjpx+5Ej7R0ecRzox18mJByFOZBc7sb3Rid2fnbDWG4df4DhK147j2qFxFNeOY8DPcXzVcGbraGf2BTqju9KZDaXOaB935rfbzkSou+Bt7ILDZBfmzXFhfKkLTy67oPfMhebvLjzrN559RuNZkD6e89fG87NxPC3fxmOk4UrfCa7Uh7iiE+9KyRVX/mtwJbzLlXhlN9Ls3ZDe7obSZTdeyAncTQUGgYI/IgQXDgu21gh0Pgh8+0KnPWyYD4nxUH8SlK7DsG4oUZ+AlNUEbk6awLVNE9A/MIHcygmovJ7AXSN3Mia5cyrIHaXV7mSlu+N12p2Ex+5c7XQnzsSDUFcPKgI82BPtgedeD36c8qC+xgPjJg/avntQ0nsi/xhMxMlmIonBEzFPm0jubsm+YSLH1SexZ8QkDgdMQiZiEm0FkyisnETlh0nkqk3mjf1kdoVPpmT7ZPhjsiSbJ+OvNoVSuylM8ZtCXd4U1PdO4cT5KSS8m8LSniloGHlyf4EnwTmeHNvtSUqnJ4OkpqJuP5VhvlPx+n0qh85PxbJjKlI/pnJM3YsUFy/CM724cdmL9novrnZ5oS03jQqjaVjbT6Nt/jQe/zaN0NuS9ZNp9BvkTbarN70CvNFc7o1lkTfnj3qT8MqbtyrTWTBkOlL205k4aTrmcZL9xulUHp6O/oXp7P0+nQtaPvhb+NDq7UNPkg8Ht/sQdMqHhjs+5Db6YD50BmaTZkgyYgZBe2eQ8WgGES0zqJDzpdzalwETfPkY6IvWBl82/u7Ltve+VGvPxNZlJm3BMzkZO5Pogpn4fJ6Jl5Efvc39iA3wY8hSP7q2+VF92A/jej9aP/jxdeQsZN1nUZc6i4q7sxjWMotnUv406vsTF+JP9BJ/LLP8GVvqz3/n/Il/6I+5/Gx+6czG12o2Hf6zGZIwm+4yCfdnc7llNjd1A+hvFkAtAcwqD5D0bQC+DQEM0wjk0shATqUFsnF/oCSzAjF5GYiZdBARY4L4NyiIkhwJ1UEkvQ9ikeIc7Kzm0D1xDv+smMNv6+cQsmsOqi/nEN8rmN0jggn1Cubs8mDMs4JpLA/m6j/BFL+SnH0O5vzguVwdMZfChXMxKZhL9oG5/Gydi3ufeai6z+NRzDz0iuZReHEe9XfmceXTPNrlQnimF4JnWAgtOSGM3xeCwsMQKnqHUqsVirRzKOnhoewvDUVUhtJUH4qn0nyqh8/HxGM+emHz2V40n4+H5qNxaz5fP8xnYN8F+I5cwFHvBZhlL2D//gUcubOA0G8LSB+5EBOvhfRLWcjl0wu5eHshaU5hdGWHMbsijKaaMK69DMPhWxiutos4Fb4In/2LGHVyEdd/LMJqcDgvc8I5eyCcytpwvnaGU2+4mDYWs3ThYnRWL+ZhxWIuN0qstwSdZUt4kL2EjINLkDqxhNPNSzjeswQHx6X8tngpgRuWUn54KaevLsVDOYJG6wikxkdwbUEEu3ZGYHksgum1EYz7HsFbzWXYeC2jJ2AZJlnLuLN/GRW3l/FQMZKRVpFUx0TSszmSvYci+V9NJEodkehoLGfj9OWcj1vOl+PLeX9hOXGty5E1jEIpMIrw+CiqDkYx9EYU95NW0LZlBc8PrKD84Qoed66gWCWaCBHNHwui2ZcWzavfonE4F83Mhmge/IrmnelKpD1WIluxEsOmlTQqxSBlF8MRzxjuh8fgERvD1e0xNF2PQbohhtffYsjRj5W8Hcu5olg6DsTSrRGHgX0ct2bE0R4fx9WcOA79EceNJ3H07Yjjimo8D0fH83NiPC4749lyJZ66h/FMbI3num4CXZYJNAQlYJqfwM39Ccx8lsDvyqtotlzFw5BVPL28iqbGVaRKJVLhmMjvExMxCk1kQnoiVqWJDDufyMPGRI50J9JHYzVSV1Yj/WI12u9W42mQhP/mJG7XJXH3RxLrNJPxdUkmyzsZ3eXJPDiXjFZ9MlMUUjiyMAX15BRyb6Vw52kK503W8GXJGkTsGjJz11B1bw3aXWsw75+KiksqnlNSyY9OxT8pldTcVKJ2SHwiFXExlZT6VPa9TWVerzTC9dJ4YJZG+ZQ0omLS+FiQRkRZGnNup+HwPg2Zn2nEDEtHziUdY/90HJamcyU2HamL6SRVp5P/JB2rlnTU5NbiE7UWtxwJ/65lx8+1XFXKQN4+g+vzMkhIzyD/eQY2HzIwksnEe0Qm/zpkSnIyk+MHM+lbk4nfg0xcZLKwNs3i7zlZBEdn8Sgji9ziLLx/y6Lnl8SK65jruo7mZeuoz1uHefk6/AyysbbNpmtyNgMCsslems291dlE52dTsS2b5X9m819lNir3spFWy8FdPwcpcpjlncO5zBxU83Nwq8qRzEc5kjknh4Nfc2hcmMvdiFxiknL5uycXNZv1THRbz5iI9biVrafiv/XUvliP+bf1KPbO46J2Hn4j8kiakIdqQR6+u/PYcD6PiLY8yb8gjwCZDRw13EDChA18DdlA6LINdO/bwKoTG1jXsAEN1XzCl+TTnZ9PdFk+GUfySenIR1W6gN2zCrg3v4Dk2AK0Uwpw2lpAysEC9vUqZLNOIZWWhQT5FXIjpJD76YVsP1LIzrOFdNUW0qlcJPkXFBEztIjbo4qosSlCb04R/pFFZCQWce5wEcFPinD8UETKqI3sd97IP+EbkS/byIDjGwmu3yjJgY0USm3C3WATS89uQuqphG+bkAndjMnFzYTWb2bxmC20uW5h8+QtBOVsoa50C4OqtrDIZSt+h7fS8XYrRyy3kRC+DaXsbSSd2IaURTF/1RYj/2o7R39sJ0FtB+f8dhCesAPt8h3U3N2B95MdRHXuwH34TmKsdtIrdicqpTvJe7kTu/ad+GiX4O1dQte1EgL0SzljW0rZmlI+S5VROagM+fVlyJwrI2h/OY/fl0vmgV0oHNiFne9uXhTsxnvLbg6f2M3/AU6FeuI=</binary>
</binaryDataArray>
<binaryDataArray encodedLength="6332">
<cvParam cvRef="MS" accession="MS:1000574" name="zlib compression"/>
<cvParam cvRef="MS" accession="MS:1000515" name="intensity array" value="" unitCvRef="MS" unitAccession="MS:1000131" unitName="number of counts"/>
<cvParam cvRef="MS" accession="MS:1000521" name="32-bit float"/>
<binary>eNoNl4dbz38fhZVUSkNTU9GkZZbiF9/P67zlkZFRIomEElIiMiolLWRUtJSoJC1UQktbiyQlKYmsSqFQHv/Cua5z7vuk5Ssxtdsp2BufR32hSaR9UJs6Hj8jvjEBNk9cn11KN2Ztyi+RrOvNztwaheGzGSzwYiBe66dSQOsYiaQGM8HR1RCOnch07y2Aoawdoq1jUaIzD1tFNNnXbQEwEeJnx3RPo2D7Vhr9SOz9Ej3sEN7K5gdKMf0ccZjwSbDbj8JhPjyPnbYUhG8+P3uyTZHZ9g+h30gH64wWsfzO2Sx1E9gT3zNIEm5Hvl0NJA7G4FZCFy6fegCb7aVo/5CEfVwSNINm4YuVCgpa1JhWihjLyJLDNJFt5HO4hjRmBHA18iLMdGIGSiPHsLJIjW2OlmLG2eEwfDUEq97ZcJTcwmTPt6BiMI77u0yAPciyIL4dr7n1p/yYm3AkvBp/gK/rGzoumSFhez1yzVVYgcwh4rMRI56vO758a8XX/HAKDLZl3EwnNmDWAdFhdfgsMkXAqhKEuNmjz5HYoYkf4OeVg66mek7JYhrz2BbDTS1RwdI/p6C2SoQZRkVDsc6CddWpMH+tEBhsEGfhroHoOyQJ/+1rYJfaSg2ejbzu4CFctcogB3gi9oUWa04oI60351FWM0LrEoZI5oADMz6azcSvLmF+0ndIKOsrjo7sZvfnhWF5iyqbvJXHjJqms2mcFQu99wjDR3ohMjkTbrln8eJNGUb5fmCVbzj+KhbBtGU57fP9jCaflSisXwhB+zkw91ZnGRrp8Lu1BG0eeyl7rgs6lAIxdFycbfB4yoW4LmYRBiEQDuxH34n1TNXKBxuum7DKrDKKUX2HKUax5KP4Fe2r5rHqHj4ybqnF69eFdM2Zg/Zcf/Z9mgVcSxXYlCf2sE6xp7c9PbRNQ4BdC5/Iam+EUMV0PwTIRcFa8zwuewgg1boa5ZwzwnziIWpTQTvnxWJf9SpoOB9i9nP3I3rXJObxxoNFWe9k/Vkn0HpPh32bVYeOqqcYnuSD7AobjKb7If+6DTIne7PvBXIY/FCOXGeGVROMWILSXhxIKYSNQjXGH/dhehabaZ59CS5Wz2cB3Vdgor8dvyMOMJv3qlQ7rwp2WdeQHREI97AWmvVUhzW97iKxWddQIppClrvFMKSuSzlVHyDpfRI5aq0QsdfBMREpVvvsLjUZ8zO/P6VwHlRG3uBbGpGfjWVT86AyUopvWu+hJMXPFh+ywoZyBaZn1I/o3WfYHb0uSN4/BdlPkeBzGeBcl59EtZUimpcF070rG6j3rSSrbO/AuwwFrCj7yP02Gw/vnM1Q3HAMtQIbsabAEVi/B8mN6mQQ44rjhjEIeqfFrj4UoyNMCI1cOTeF50X1yeKstV6NBirSIJuhCuVpM9ldy3GI60jgdp0ZoCet3bCs1ITg85tQV03Cf24xZJcXgA13/eGZaoy4PYk4OHsde9QgzOZKLIOSE6MHyQKs2+AV9R+IwpX5DUj0EcaFqPe0/lcoCmd/w0MfZXg5ZGDrsyh47fgM185caAqmcxHz5Fmszw4yNRHBpK6lLEc6C6nrJFF1dQLL3FCIgV0iOCd5AVe/Z5AY02B6moOcVt9qjO12w8tvh2lS5TI0lE/Fp13vYKukSXMupSP00A3S075DP6rbsb1dhy1K7KCds33xYMsaCgn5Q05rtdGc4g9Xh0joRyhgcqguU+XvwuIIYZgKGiO6K5DM1k+H7blLmCXrgBava7T8lj/2mFXBJcGRKs4/RejLk4iYxs9YNz9k/cYwbtFauA7vogmftuFCrxN2r/aFwI+P+LIrHl25k8g0uAST/E/hg8cuFtgoxtpWx1JUbxIuJPqAi49G5+FTqD70Fl16e9GdvICdmnwaps9kqOhoPmoOa7DlAlqc3EVrtkKolTP+2MjtrTLD1/02sIuSweMQYXIqEcfT7EyaviMXPX17EKscA6FbodAIXI1TeROxT30v0oUewipMn3w8NZnKLhu8XO8BjbDl8DnwlH5OEWdtxers9fYtkA/5BTHnHGR8vkSjAU9paLMzzs0opYub7tCi4iHYfZRkgonW5Nczg1mI1hMdLUa03hEoLfVC2iIhFs/jZzfXqCHDmmN6sedhXtaLBc9MIXolir4M1HIGDhm08Ec3tbUrInm+MDudHom+pIWwmbqH0nVFsUNpFupsDuPueXVk7RGBb4wDphu4IaM9lwoW6HNfguPp4vJyKD5eQQPvTNjvXld87lwEKftd9EnQFo8dSvCmYTr79T6aU7MsYHEd3WT+b3u7vZtIProKP/elYc6gLa0vbYbAbymWVqXGci6XIMfRmvmNKMHOQR+llla0NmcpBfYmkE7dWjiFthKfnxiL9B/Hqp+foT0V8yjqqTTSfnzC2KPJCM4dx74r5ZB4UR0qT2jhfdwuDLVE0WhaEJvr7YeSTVEo1DXCyMwaTqP6ASprxyjxtwbZbM6gLrODeBCjRku9UrBSVhy9f/xx27SAFj57TMf+ZCGleir0nfhpWXc9KHcy+nRWoOs4w2CLH574PsMCs0K6fTwUVVvaSCP5EjgunJXpquNQyW0UTHVBysMwmqQzn87W9ON/KoV4V2GNZ7xBlPmrIZ+ZId+lhnoF9FhO7Vc6kVWJpF3n8EVoN3Taj6DTcTfqgod5QVNu00DyYji5MBz7r50SuBtY8EoPl+Nu45LtElY68z2Fm5xlg2nHWLPov6ZOSEennhIydWUx2tLLpR1+gfEPX8PeQ40tidtKeTX1FOZrwrTM5jCVeUEs8UoFJT4pxbUj/Cx7VxBNl1PBFbmZ0Db9ii/PizH0vBmpDproffAZlxz/oKljIi64loF4MdB+44DMSWro8HVGr1Et+T5KpAT3Mli45yLu51xctIsCde9g11slWNfkCvQd2MRszxmxX1rliH9wFov2ycHTNRVO2+voh9R8bKEDOP1zMRLcjmDkoAtuFDvQdQVduJoq0uBFN66j6iXVHN8G9wWdqHWywjWNSNhbv+H2CfXyWo9KMzPjSTA8eoM6RwYo1LyVNB2vsEzZYqjfzvnH2jC4RAbT+Bf57PN/9aT9qxRaRsmUM/MPSXu20OqP3fRaVJAdMhZndqfnYCqfG851ROGyzyuY/trJCu7Yo2BeGm45GbFt37ZBQzaUyTz3hMtzJfx60YrK9GN0Megc8WlV06GIfvQbH2CNhdeRG8jPmj/5QXvra1KV/kuhx8+Tss5LbtgyBs5hmVzckBSznhGGWRtlWJX/UaSdSMfd0pWw/6HK+CSjqTGSMZeUpdgicQAG1jG4X3EFowvj8HZ0CdR1mvGF/evUNF8oPG+gEm0rGGdW4+jaUdifT4BBnwA72HMBStPu0vs0f+pjBugIncJ6bKzwdmEePt5zQExgE52/dRbaFEV6mXzY/8cW1hNdYMoPtI6qswN8Etiz+g6JZL+F6swZ2L5Umf3Xvw4e8leR7m7Cmg2/wztjMbTubeW8UQ2z5CI633cVlhjlHRhHWP1emO03TEC8QRR1H2rFPflz5Cv9G3orR5DWNhP+a3NRXPCd7rrHwEWO0cuByYjjnUPo42wS4xNjM0InQDHHi1avV8MdqyqEJ3RRzS9fbsu4VOTGjlBc4XTqzU2Aigs/xRj40IE70xHauY8kxsyZ579tWBDmjspMBRZjX46SO6JYkPcIEUPvUelkiTzRYQxsNiPb+a8p+70CXHxLYDvkjm+OWTiyMYPEeVORon2PSlclgf9qHk6vBJIivdltDWsE/08WCjZgX455oqPVnCJGEzH4qJIzemOLEJEyOrLiGq7U/+Zy/vnvkKcAc44fI/316Zh73P2fe8UiWkDhH2O1IXR5L/U4G7GalzGkJ/YDYXVX6OfFJtr5Qgf2lpcxg3cZZ//aQXGqK63ykED6nkXwdVMFb78RWyPxh15KaeOFvS/WTlVGSEIsyZ1eyX5HXkCwgxgrKTXHohEDZjLbC01b5JlewieS2dDIa77cSMcdk2DmYYVfnjP/+W83POu+UEHwJcS0DeNGuzeinsbhqskC/F02QAdvGiOicgZGMyoQ4/YDIlGPaa5pDglVLsWajStY3ZweuhW4Ap2lZ7hqx3d4+1iQLWwYxq1Rf/w5cpsmnC4mzcbPmBbwDoJP7sLliRDrISNED71CkaYHSb7kUfeSLFrMH0LrmlOxY0MSpniqQQRfsVvwI5qkiXWP5qNzwh/UjcnD7Fcx3Nsuk+I4E2QtVWWOcktIOH4lGw5Op6XLJ+Fq5EPIDPcjfiwcDTX52PVair5OyKDUGB7nIhFNw/0T2bkT+zFOiUNA7TRmnn8dn3tms6QPO9nwSwtsDnoPhSOJeDlUjr8Zbv++SgYMg8WxeVUc8gWTkRYchLupvdwsuob0wD2k7NQJ/fIfNCh8kkRUhTHbWwcyWiXU55GIVzkScHzMgwd/ALwnrcfia/3cjNt+9EzeBbZJw2i99pO+eVZzHz9MwmTLeLJKkGZPS7OgIGrCfl61ZOYfzlDR3yIERP2kpmxrNnPZMjbNdR2KpB/jjtEAtfeY0fBrfWzvb6YlntJk8OAlFRYvp6N1FugeuAfLbhuMlNiDb7k0lt68hN6HU7hyuVPwPqEMqXoTTkv4LAz3HMa54u+Yf3KMfOuOcC0NE1mCxCfSfNdKy8QEmOrSi3Sm9gKxTbL/HPcDeMLnqHSmFJMokGDrG8Px/Xwedz+8mDxm8Fjv1UBast0IBSZjlNT7lOOTMMOHv6X4+3WUkxdShuqDPIpbboiF+x7TzEQLNEvfh3zuROpv4oef7lZM49uLFfwMedOzsGN4CVTXVmFj3RDp/c8EjgbC9L/IRNyeu5BkNqmxFwLjsHRhCR3ir+XSj9rhUZUE9kfV0RFdR1IuXIw215vY3pBJfY2ekLAcR7KP29G0eYj3W2YRqk4uoGKTHdjBZ4fNwVcwRXYG/gsWRbCeDNtyKxkfZQypRjEH91UnMpORtxxl87jcayEoKE9HxbWTlN3Dh5ZX2yDRqQuXV2UodvOl/5UEIHvWTcoxEIXpaD3n9lkc4ldOovDsBObRYIKe8XEYxHXaVzSX7O8W4cwSATr3aTM7lP6Gdv/N5sxT5rKU611QiZpNu7ddQN0MLzo1zZrO5NTij5c7vk8UpskN5ZD3j4SilQFxnUPcPakRWL8vxJ2Fjlg20RkjXq5IXV1Ltb2vyWGiK1SPZEBnXAAdlkwlE9hispABJIpaOQMRBdw7KoLPtmUQFZPmagrSyEz8Fdd/Uhdhw7kIqijkvu+9CslkW5QuMmWrj9/gvJMG6ObM8Tg4QRTWi/gwZviJ1HV9YVGbgRWUQCL2d8lBSu+fW+rRSsVUuveGj12ecZ+MljiisS8dA/prMGV8LprC59PWE21UG2uGZIshur1VEuldG6nk6BTmtEIOTc7q8Prky42Ur8BCm0zaM+cHjWraoDPSgkQRhG11Adz08WfQmTobbeoR4L35zn3qaSeTiOO4HmROThue44+KMgWoWSJX5xTt5POg7kEhhA9JYnpHEBod40iwMoT7FnqCPkw1xAfNrRDY0ICvh8XYjnFBXKD8FS60SAiDrwzw0WcjzDIUSP34WTrgkoh2jXEUQk84d8fpuB7ND+fmYsg8jEVM5jZafUmcUs/zaLlSOQleNKcq64N4aC+Dgy1hOJ6fSkN7+mlMQYndkXFCvVEPudT+pBUjjjQ+Z5Bbvvhf/nINvBN7lSgx3gJ7Dew42wdCKOnr5bxeKWLzbDs6mxSFlhMqNJ4b4qyMfeFk/BEu9VacgrkBnncrYeNnc8jqr4TxaBNFfJ2DXNVs6sUEMs9NpwyDydQ5PxotGqcgJeuFjMA+nEx7R7sLJjOHN1Ow6eQFTB+zxcLiVHq0Yyo8o5ppVvIq9rwulnLPcjAyNCL935fw+fMp+LsqQUslgRr0fkPx0H9MWVyB5tUYIPx8Fo3tdaVBqw56ukmF+2VTBoP0IKreegtxi36Rb38D793aZ7TTXQvXJTvp1vUcKhDejg1JzfS3tIjShPq51mxd0qI2Tjq8Gg9jWmhfZSGZj8Tie54Z9bR/48aqQjA45wGpTjpJ4UklZHfCB8ezAmjT3fu80ZSFsPTgsTbRYOx/Y4Ytd3KhG+yAFM6P+6Unh7cKA1xFwSOKr8+no9wz8pg1TA2eW2gwIY/mSuVD+stRDGqM5x7wz0e2UAQ9uddJXmrx9OjeH953yzCQMB9KKOvfZwykTI0vtMRbBpXj1HDNX5i0ZZOw+vwavLo6F3FVKqR82gjpTIZ+eKkQXLMo/5kYNifK0ZGS5RQ0oAlnUQs4f51D/S6ybLb+L4rraqL4mzaQevIWrTbeZL7fmP4P9rj4OQ==</binary>
</binaryDataArray>
</binaryDataArrayList>
</spectrum>
<spectrum index="10" id="scan=11" defaultArrayLength="1242">
<cvParam cvRef="MS" accession="MS:1000130" name="positive scan"/>
<cvParam cvRef="MS" accession="MS:1000579" name="MS1 spectrum"/>
<cvParam cvRef="MS" accession="MS:1000127" name="centroid spectrum"/>
<cvParam cvRef="MS" accession="MS:1000285" name="total ion current" value="5285916.67450714"/>
<cvParam cvRef="MS" accession="MS:1000504" name="base peak m/z" value="457.85644531" unitCvRef="MS" unitAccession="MS:1000040" unitName="m/z"/>
<cvParam cvRef="MS" accession="MS:1000505" name="base peak intensity" value="21885.58203125" unitCvRef="MS" unitAccession="MS:1000131" unitName="number of counts"/>
<cvParam cvRef="MS" accession="MS:1000511" name="ms level" value="1"/>
<cvParam cvRef="MS" accession="MS:1000527" name="highest observed m/z" value="1299.69860840" unitCvRef="MS" unitAccession="MS:1000040" unitName="m/z"/>
<cvParam cvRef="MS" accession="MS:1000528" name="lowest observed m/z" value="400.03802490" unitCvRef="MS" unitAccession="MS:1000040" unitName="m/z"/>
<scanList count="1">
<cvParam cvRef="MS" accession="MS:1000795" name="no combination"/>
<scan instrumentConfigurationRef="instrument">
<cvParam cvRef="MS" accession="MS:1000016" name="scan start time" value="0.211366" unitCvRef="UO" unitAccession="UO:0000031" unitName="minute"/>
</scan>
</scanList>
<binaryDataArrayList count="2">
<binaryDataArray encodedLength="5832">
<cvParam cvRef="MS" accession="MS:1000574" name="zlib compression"/>
<cvParam cvRef="MS" accession="MS:1000514" name="m/z array" value="" unitCvRef="MS" unitAccession="MS:1000040" unitName="m/z"/>
<cvParam cvRef="MS" accession="MS:1000521" name="32-bit float"/>
<binary>eNoNlmlUCHgXxitJkjbRKkkTrWhDm+r/Q0ibFipbm0qSFpJKe1LahFC2YV5jGIamsTNZJlvWkCXbECGVJi3o7cPvPOe599M995zn3kbpWhHsVCsmrK0VK6trhc3jWhEUeVUkVVwVZZ1XxQbda2Ke5zVRWXhN/KJ0XdjGXxdHsq+LA2+uCxOLG8Ih7IYIL70hFL/dEEsdboqJCTfF6V03xZW7N8UuqTpx0qJOBEfViapNdeL0qzqhb3xLuLjcEqpZt4T6nltC++stUTXptrBPvC3qH94WrsPviC8Od8T+VXeE4y93RPvlO8K/744oM7srBiTfFU/v3xURA++JDUn3xOxd98S2Z/fEn0Pui1LX+yI09b5oP3dfZMnWC0OremGRVC9+7K0XZb31YqHyA6GV/kD8s/WBGHb2gWiTfSis9R6KvyIfiuTND8WyFw/Fdq1Hoifzkbjb/Uh8MGoQV3IaRNjXBvFB87F4KB6Lg4WPhd25x6JL7olQD3wiPuc/EXZ1T4T8gKciZ8pT0bvqqVD+86nw+PFUeK96JiRynwmflmeiUatRPAxrFJt2Nwr1jkYRoPdcWEQ/F4fLngt/+RdiiMULcT/rhZC59ELM0nwpfnV/KVTXvBS7Dr4UgyReCa34V0IceSXmdr8StnavxcHdr0XT1ddC5+VrkWryrziZ86/Y/elf4Wn8RhhFvxG/f3wj1sq/Fedd34q6jLfC7cxbET6wSUwJaBLbNjaJD2ebRFV3k+gwficyI96JJZ/eiac670Xm6vfi1+PvRUbje3FMuVl40yzUs5tF6dFm8cXgg4jN/yB2ffkg/NQ/irjIj+LZ3o+i+9ZHkfLjo+iz/iQKkj4J7defxADdFqHq3SJ0ClvEtFMtYm1Lixin8FmUzv4shh76LEZrtIpDPq1CJbVVPL7eKi4NaxPVy9qE+YE20djWJjTM20VWQrtoPdUuXKS/iOgxX4Re5Rfx9vUXUbK4QzgVdYjzFzuEUW+HiDb6T0jH/CecXv8nnkh0ChvDTuG2tlM0vesUv3l9FXapX0Vj2Vdxo/mr8CzqEgUXu0RZR5dIS+8WD550i74f3eKMVo+YPL1H5O3oERpve8S66b3Cbm2vGHC8Vxwa8k0MWvRNyKz9JqL2fxPxkt/FV/3vQm3Vd/HH3u+i6cN34WXzQwQn/xCtR36IFuU+kRXcJywz+0TZ4T5xtLNPzJSWIGCcBAU2Erx2l+B5gQQvyiXY3iCBTrcE31QluWkhye25kmhGSZKcK8nTTZJcuSBJa5MkpWpS5BlIccteiqBYKe5vlqL+jBR2MgPQHDsA5bABpJwdwLFHA1gqIU2fpTTp/tIUbZRG5ndpNC9I83eXNM3jBpK8fiCvbw6k+vVAfPoGUqYswywHGWR9ZDAulWHNCRkKn8lwRXsQHyYN4lbgIJ6mDsKmfBARZwdx5skgpvQOYo+8LJrWsmR5y1KbIkvRVlmaLsny+rssP08YTLv7YNxXD6YhfzBzdg6m+ORgNl8ZTLe0HIl6cqxxkCPSu59YOWKz5Ki7JofvWzmUv8txSGsIVz2GcHTlEAaXDmH3uSFI3ByCZPsQ/iclz2UjeWwmydPsK49WsDy/5skTXi3P+0fyHJUeyiTvoWSlDeXQ3qGY1Q1lc/tQGiYpkD1XgeY1CkzeqkDXGQUk3inwx3BFKgwV0ZihyIESRR6cVsT2rSLXehXp1lPiLUrkLFDiRYIStllKbDqlRN9gZdyFMt4eyryKU6Y8TRnPHcpYnVAm97UyGpIqyJmpcDSqX/+ngvkJFRa8VSGkT4WGn4bR4TOMQynDcCkexoBjw3he1++bhuHfOwwlJVUOjFfFyEGVlx6qWO5QZVmVKvp3VdnVoYruwOH8HTSc+IzhbDk3nEuyIzC3HcFT/xEcTxiBV+kIii6O4P6bEdhIqKE0UQ2tRWoMiFejYrsaf59QI/C5GkU/1PjioU5nojry5eqo31HH+JM6vjIaeOtqcDtIgy0JGoTv1qDtvAbmnRrUymkyUmiSkKHJsb2aVN7QxLtXE0kNLQwctLBbqEVenBbOFVp0n9Vi8gMtXrRqEW2qje4sbRQTtBl5RJuah9rESI/k/IyRTPMbiWHMSIx3jqTx1EiCLo9EZ5gOLuN08PDWwSJMB61qHf55owNdOrirjWK+zSiUU0aRunkUuhdGMeXVKHZ/HkXbcF1OW+pS6qbLiVBdzNJ0Ua/WpeO6Llo9ukweNprPlqPZsW40fkWj6T42msCLo4l5NRqDntF0jdHjtyl63A7U42G6Htv/6OeNHjO79OgZPoYbE8dwxnMMPivHYF86BomqMbTcGEP3+zEkKuszwkYfB0991JfqY7ROn9+r9Bl5TZ+zEj8hMeEnGm//hMoAA7R/MuCbnQF7PAz4b6MBNdsNcLxowPleA+pCx7J8/Vhaysfy5chYrl0Zi/5/Y5E2HcfhOeNYkTyOujvjcOgdxztlQ352NSQ+whCbYkPKzxrS+ciQnl5D9OWNKLcyosjNCNVlRmTlGmF3zYiP9Ub81WHEJE1j/rUyRtPXGPVCY9YeN8a1xpjkJmOGqJhw0MiEYy4mLJpngmWcCXN3mVB+zISeByb8o2yKmpcpOitN2ZlnypdyU77/Ycqt66aMbDKltNeU4Spm1LmY4ZJkxpmtZsz5x4zYf80wVhxPhuV43qwYT+Wm8Vy5Mp6c+vE8l5rA3rET+LJ6Ana7JiB/ZAJ1nybwh+xErplNxNV+IhIZE/Epn4jGxYk4jTXnbpg5J5LMUdhhjv6v5hhcNaf2qTmW3eY4DLWgw96C4iALciosuP2nBSHNFtj9sODVMEvCHCzxDbNEPteS2DJLtA9bInfTkgO9lnwbakWHmRVxHlY0hlthlmfFhD1WGFZbsaHeCtdWK0r0rJlsa43CAmtuxVlTs94amTpr9r2xpkVlEtcTJ9F8ZhK/vJ2EksRkfNQmY+Y4mVjvybw8PZnBPZP5qjuFdjGF455T0M6bwoz9UzhSM4U3A2yYrmWDjasNe9fYcKnSBudTNmTV2VDQY8M9XVukHWzpibalNdmWLbttKf7Tlne3bNF7Z4uvnB3RRnYs8LXjyko7hmywo2aXHQ9a7LhqaM8ae3uiw+1J3mDPuGp7Us7ZYyfpwF0FB2aZORC72IFThQ54nHbgqMNUbAKnsnzlVKRKp+J8aCqP2qcyT8WRhfqOfA53pOugIzk1jsi8dqToqyMTVJzY4ehEV4gTFZlOZFQ69ee3E9bNTpxSc0bV2pl97s7Ir3MmabMzT353Jr7BGb3e/p6zQCZRsK9CEHdSMPiqwOyzYJEcHB0DTIUHMWCTA9IN8JPLNE5kTyNu2zTu/z6N1hvTEO+nkaE4nQqT6RA4naDfptP+aDrbzWZQ4DSDnStnIJE8g/0VM5hePYMRd2eg0zkDZwUXZO1cKJvpgneCC86FLoQfcuFZrQt/v3JBfchMcJ/Jx4iZbCmZieafMwlsn4nqiFl4jJzF4/hZzCifhfq1WRxomcVKmdnoO84mav5s7JbPxiB3NtVbZjP+9Gx2P5mN3IfZJAxx5YCzKzHJrpwrc2XfC1dedLqirDCHwWZzuH9gDlv+noND4xzs++bgquTWn4tuyCxzI36TGynH3JBocCPnqxvWeu64TnXHxdOdqmh3ru53J6PKnfA6d1b1ubNwrAcLbDxwDvHAMdEDxc0ePP3gwcHRnrhO8cQo3pNDdz2Reu7JhzZPfFW8uBHmRXa+F16HvVCq96KmyYti+bkEes3lUeJcXA/OpeDxXOTa5lJv4I1enDfOqd782OpNx2/elP3tjdUzbw4Y+vDGyYcMDx8eZfmw+4EPw1t9qFH1ZYu5L72hvny86cuxD7602vgR6OGH81I/PDP90Nznh/ptP6pf+hGuMI+9hvNICJ/XP/s82hvmsa17HvHD5yNh0k/8fKLr51Mz0J9yVX9ibP2xj/Ln1S/+OFzy5+AXfwYrBPDILIAf0wIYvTyAB/8LQOpkAAX1ARyTDcRKLxCPRYHUxAVinx+IzW+BqH4OREJ6Aa3qC0ieuoBqzwWszlhA1s8LOHRhAQN1FqIauJChKQtZv2chutULkb67EOPBi1hmtojoJYsIe7yIoM5FqOsv5uXExZwPWszknMU8urwYvzeLOaq4BEmWYOO/hOj4JTgWLkHiwBJ2PljCiJ4lzBoaxBnrICoWB2EaFcSJPUG0PA5i2ocgvEyC+/cezPSIYK7fDyZseAhOpiE0BISwe2kIf+WFcPFuCJGfQjg/NJQ611DOhYayKCOUnG2heNaEcvu/UDZ9D0VBJ4wItzBSUsOoKA1j4OkwRtSFIS21lEEjlnJs7lIaUpZiWrmU7ntL2dy6lLFa4fxuEs6hJeGc2xjOv7+Ec/x8OOs+hhM6OoJHsyOwCo1g74kIYtoiqDOLpNEnksx9keR9i6RZdRmexsvQ8F/Gs8hlKCUtw7RuGRPVo3jmEkVzdBSXCqOY8VsUyz9HESC7HAuj5WxnOQ3ByylPWM7ePcupubsc7d5+5KNRnhBN1/RoTq2NZtSuaIa2RbNPdgV9M1bQuWhF//+wAvNfV+DZsIK5H1dgqBnDdbMY2rJiqK+M4WprDDGmK5kkVjJv7UpsS1fy5vBKchr6NSaW/SWxVDXEUtITi7paHBcd4zBZEkfLpjjO347DrS2OBBFPVUo8czbHM+xmPI3/xdOnnoCbUwItoQmIXQko1SQwvS0BD5tVVHiuYkPEKqSzV+G3axVNj1bxj9xqDuquZpv1auqjVqNZspoL+1fz+cZqunpW8/OkRGSDEonbm4jGpUSuPklk6vg19CSuIUAqib80klCwS2JLQBKVUUkcyUui9kASFteSuK69Fj3btVz2WkvVtbUsfrwWzeHJ+I1P5vzMZNoqk1l/IJn3b5I5rpzCz6NTsHVIYX1CCscOpFD3NIVxA1MpNUjFdFYqByJT+bwtlZj3qTyWXseaTevYcnUdwc/XsUE6jcjRaTy3T8N3dhqqoWl8Kk1j/P/SCKtN48r7NE50pPFVMZ2MkelEWqbz1DMdvfnpvItLJ/tYOhsvpnOsMR3Zz+ms70nnnlEGSn4Z1Idn0Lo6o/+XyeBuVQba+plETs7kgnsm1fMz0Q7NZHFcJhllmcgc7q/VZBKmlMURnSy+OmSh7ZKFV0IWwZlZ7Hycxarh2YSMy0bfJpsjPtlMW5TNx4xsYuuyMXiRTevXbMolc1BWyUF1ZA7BhjlkzM4hOjYHnYm5FAXmsjEpl6hDudT8lYvM81zq2nOZLr2eePv1lHuup3nhegxK1vOxej2JcnlMMMijKzwPhZQ8ft6YR9qZPPRv5xF2fwM/ejcQp55PpFk+LmH5bMnLJ6is3+/MJ/qPfHpP5jPzcj45nfmEyBQQa1LAK48CAqIKmLOmgD1ZBVRtLSD8WgH5shup0t9IbfRGEjo2EqlaiIRjIUm+hdSGFNK1obD/jhZS/L4QpW+FvJ9XRGhSESa5ReieLGJeYxGyA4sJHFHMGfNilgcW87qomIXXiglvLGZfZzGpOiVU2JXg71lCbkgJwftKSKgt4ZRkKZ+9SzGIKMUuvpSq7FLO7Ckl4kgp3y6UEvu2lJDvpWyQ2kTNnE24+G0ivGMT1VvL+OVVGSmKmwnT3kxu0WZSbm3GxGEL989tIVp+K6HzthK2ZSvzHMq5MaucgXHlVJeVE7SnnCjtbZgbbqPZdhtR07cRV7iN9bXbcDu8HZuG7Xi+206F6g4cL+/giEcFniEVTMytIKqkgpq6ClY2VHDqawXtBZX4b6tk+9FKLK9WIuG8k8wFO9Gs3Mm3up20b9mFwu5daGbvwVVzL8H+ewlYtZf/A4u7Ab4=</binary>
</binaryDataArray>
<binaryDataArray encodedLength="6016">
<cvParam cvRef="MS" accession="MS:1000574" name="zlib compression"/>
<cvParam cvRef="MS" accession="MS:1000515" name="intensity array" value="" unitCvRef="MS" unitAccession="MS:1000131" unitName="number of counts"/>
<cvParam cvRef="MS" accession="MS:1000521" name="32-bit float"/>
<binary>eNoNl2k013sXxQ1FFCJlarjiSqEQ4UnC7+xvGl2VLhEaZLgqSpGhiFKmZCZEyVhkqkwNlFDRIKJBNIlUyD8qebw9a503Z+991menrzyKr/EcvT1Sh7ZN0mzWInuczktHSKUDrnecZH4zPbA1t4Ki15ditM+BCXqqM5uwOQhWMWGCdjx0j4TTRdcATMp2YCmhU1no7b8pse0xjdT3kIHVMTw520hTNMSYTl0eTfrxH1RXrMCVBYKUeLEAkieqqVhsNvvedQ3mGVtZXNI+xL9XZLnTckhkniFz09FEfkslTdmcBUfZEvTpGeBFTxTEblhCVDINsR6eqJYY5FzNQ/DmiQoeNsbhQEo8hflzaE3YghG3uxhUuA+rhAh0vDlAuwVPMM5wP7YsVkbX1s/IbDOj0Ndr2WrrdeAVXKdF6eFwFt/Dlnt7Ylszw7ddIkxxx2pW6VMM3QWMfvUF41RVBK3KvoS09Du4aTwTB3wu4OH0DzRpw2SUJkmzSSrCbK7tTHZFaBnmvfuXvNU+wCCuHmo3FZl3jzWdlK5Hffd0ZhxxC5mnTBEQ/gdDGhXojnNhWLOKbGqC4eztBU2TbJgHNZBNOB8kJsfA24yDp+g+/GpYgrysTLy5YIbjvziiyDGUzM3Gol95jPfwHaaOFeLx0yasrLpMj6//4P5ME4Hiz3hYmJaRelQgZkhzEPyujPbuXfg40IsfRxywUruO9hlFEl9NM1LW7WXZdjchtLuaxuy2k2LmJUw/ncrdlA2AzMhkpMdkIWq01dRK2ISdTSin1rfXsUA2B3sKoiGb7IFna7ZDybGcLG320lKVXOwffIqEb5NZQUML2RzrIsXTd7HOhZ8sSsupVDyShDSvge/WS5Q2/A9GDUJomtKBErcMyj62CBqPrkJjTjx2NMqRR9UiVlkvB9ePi7BC1QGrauO4uQGXIHNqkEaeXMIOi1FI8rRRZ9JPQ753sDwKeFY2j4VnF+L7pAy6Jr8Kf73TYZ/tP5PTk0mcaWsV2n3rkLbMAs3fVClrywJIyd1H45daGFxthHvoGvZ2bhD05fsh09xDfkLuFPvhHXfDzhacnhdXWB+Oz8vi6eK0IPQ+koHFK3X2rtCflgi4kVG8K35XLIS8sxRyd/DwfoYeNa/5idxbnXTcSQ/HNxSj5JwIpcsLsE8vZZFoWEf3k8bhN6TEdG9koPu1AHfh7lFONrqc5J6vxSG5bjgVmUHrawjOvheBsrw2Ft87gbQwCWQcS4ePVjyVSyQiJm0ZUdp5ytsSQqdG7ZG4yQEbvwiy6MQ0SuzUo/KSl5S1fSfbbzwCHWlZTNXxQeLWXAhISbK1D7KoacZCdGjkw3iWKVc935mctaoha8yHPe1PsEngAnKuhOCuaQymfflJ3iOMcgd0se60D9Z//4y3J5PpYlgstD2uIffwXnzu/0Ois/KxVkiTRReKUYfCbezxj6fRNCXmf/wIRUWmYHdoAhJS1lHt+gxOX2oYvE+NNOJE2H9WGIpaVTDqvIqHr+Ygd/YTnLiYRCX6Dbiu1k8OY5+xxnAG+L5HI204m5TsBsHv+gHm7SPUO3kiCzY7YNprxrwUZmI+9xFTy1JRPa4KNbteGN0thN+wD6swn8fiW4dMS0e02V7xU/S/Bw5odW2C/qZqCBx8C/+X/ZDNiSHPIlU8zxBB9dVe+hm2g8tu2o7wIXlK9cvC4kXqdP3pL2TMtKfhjbW4Fp6AT4HJWGg/Ca9n/obbvncYcS/ArfO5JOfxhp6aFWOLTT836cMIHOZd4SoCxLgNSs9JVucLzDRF6e0F4HDRNlLYGMTkxPXwZOgp90VxLsvVWk7hK4TwWqQFD9YkcQ9lhaEi8w9L5q8im5dbWLQjP56FyzKFpEFaeO80PZythuktn6jdwAmXf3tiF78pWx9/Cc+T5XBg7AQyS8XQ86oJ6zS98KxtNXL1f6BLKR0S1vJYl2jOBtx+0LLSn2ixG0DzmmH8vb0Slx+EIUcjgpLWDkNMSIs2B6hj475gOHYKIr+tHPM8HDiPyhCm7NtKQrcWYP+z0yi3+85xdB450vPY9sFvZK/1CJJwxss9OvDwWcL2XxdjtWvP0NYbxxG0JxzzhGRgGV3A8d5k4o6ZJNbV+cE9sZkOn0yimMl1sGv5h1RUX8CovBv+UhHI+OHFkmcKsAfbndHgkEmjR40wplyEd+0GOPTgOomZqkApOhn/Wk8lFwF7tkjQDymGDfhTOIDbSoDLmSksxv845K2NSXpLBDWJb0ZEtTNQNULXblxBvZ8iU/PLhlvPU1NwUyDiXwgjwVr8dh/GVn8pCCy7bfr62Rh5TuR5xH0hu7LxEKKObqBT5rNhdPgqF+UkwJRbQxBnagXJET12w+olSa/lY/xrwGL62hGilMkV3f+E491u6FeQg52gODS1VzJv16/QtZLDaJkj/mwLwbcoHlSrD0HVcSceSGqwPp4++k3PoHfeUu7rFm/Y/cyElHoBJp9ZgZ19h2BxvofGBjs5k8o52PVeA+9Su2EWdgCZDyWYeb4R1ldoserHMzH4ygk3iozJr1kXF32FcFvsGMcL9GTikV20Yu5LmLs+Rp7NRWp3moJwx3HaLzJKPgkJ6E86zMlte4AYF2U07qzEOl9L+vuIPzJM1sDHtwaLL4dB7Pwt5I10k3H0GahntZPWzR/4yu8Lne4GdBnMxWg3MVHPMVzbXoO8eh55t8XjY5snXAb+gH+eJvvbdRy2sXIscNJe+jYzBwPyhlhWrIjXbrqs7/g3RMYO0nO+BITnZ0JZKxB6c0KJv7QHOoW6qKu+ht86O+h4mS2y92ljac4qrAyIotz18bDM+AIlj3NYmmJA27IPIW54NnPNmg3vxwyDZpe4V1k78e5XKOSVZiBb7zsGB/zgLDCLjcs4U0F1g2nCg0OUd6uHeNbKrLHNDbX/CbJtpaqsfvdLUsjJorADdhgONYPSzY90KV4W5auF8OeBIctX16W/Yvvo7b8i9EB/Env0nAfFLgWyTh0htR2ZlBEmxO7e3IGW3EVorP1MlubqqK+MwolVP3FipTvn250MYytplB2KQYm6PfO2i4KJqDLriBXBzQ/zmdKNXISNOrE7L0OQJ96GgTNn8bbbGQLWSmybYihebXiL3mIhFr5Nlq059h2aXCXM9h/FlltJCN8fSfaG0kzjrRsk7QfI4b8bNN9ahe1m5fT9VDU0bqmx8u2lNJh4luwcyonP+R4MN0ozn4I4CnILhvl4JL7J1NB7H+CoWiKtmr2S7Rqqwq6T/+DI+4KJWRz8lsTiUPUsHIhXxHTHpZyVz1EYr2pE//4ghBwrhvWCZjS7r2TcowRkWW3BkVgpJryoDAN/vpLwNFUEiP+iDKMcaMiokZJQI7YqRMBF4goEL++Bc80MjH3pJD4zVxR01UNbK4bWvbwH771zmGjEafKZEY57vX34JVqKgfUh3BJbfzhGNnN9zTeRH3ySM/cWZ0aZrhjIqETGIhVWIhaD1X0H2DYXTWzzNELt10x65BVInPwN8K21Yv5GrVRWPhXyh6vh3HIF3i6xOHFHnJa1fuWC+c2YZe9ufNizFtnPeDQ8KoHoZwVwFYwjzs4YTYEDXMVHxuYlWqEvRhAP7T1YV2kr9pImi2o7RfwDSdi25hqFtD6EfEwUnCoN2PuAvTD/fRpij0LZwyx3ijy0mI2bfMKTCU5vyt8C0XufsO/VAOxK27DqVAoyeB/J8KMmZofas4U9O8HTuoqhqUfxQvMsrVSo4zpE/sd+HYontVMhVNvwCY33I9F/RRlHi3TJLUmAqaaugMwzW2j/FKOI1GjYbgjA4o//wjXgAtW5x5PwHVNmfUkSi1Nvo4idIMlNZ6lb1Q0Hx9PB0s6gMWGAC0oZx3SXzXDLCUb9vMd0XzBp4ubGrEeRD15X5rPVs+6iXjkcT64qkowPH8NZCbbeUAznwwpg+7IHNb93Y/diNbwSfkrfNsUhvGk1m5uYhXcWvbTxnhy6PhlB+ys/XOpUSHx4DmvzkmDXFw6bVmndN/XJVEd2DR8rO5JKNw5WINnpX3QdH6PCf1JN1dxjECrzjDN1D8S5qkj0WuZTmMwv5Ojq4Y71d3IOP8jd2dyEKcKGMNjcAe+WeOJltKPQvgEieUJch/VhLsAkGBdbTpIhx8+0Ps5gf3mLI1xKF51qMjhdVUPdondh3BkI65Z9yN3XQpcOK6OjYD00JrwzxX8AqhqRuCT1gbyGHOC3sxVdXxwpO8iVmVhM7FwTZgtVS6gg2BF5zceY9kCN6dACSeYjYYWtFWkQaHwJiznH8WTrT87aOxF5Vaaw/6eYLIpk2PrVnZx1exASlxjivFUxrr86jwydZNz2k6M2OWWW+KIZ75P+4IljKXJO2uFo/QlUipeR7q8xTr9FnPnOAhPm6SDPXRDZeQJIM4mF+YIAbErRhYREIPxc9LmjoSqcR/BjSp74RzXSR8Bbfg7d3x8Q7/R51IYeoC6PAa5ALhiG9rbUe2sH2q4sRtn8t5CLkmLstBKeZG2m4I3BUG0QRopnvemgVy557nKFaKMtpmieJBtLM+Y7VXGiYyWT+itVGMwMxQqvDdzTk0X4LB0Oi5TPdOHwXBzmu4naCB5dPZjGDd1PhFC7Cl1S+02hH7XYoLkplhUFkukHHp1Nfs4dk5Rh5akNNK81E/1Wa/EuVgg9/Qnw7RNnCs01lCwYSHbiUznNlO2ovqCPYnEXNIVkQnNIAxKfkpFR856OX3fC4jlF8N1zjlauuoxikx683++Ao0vUWE7ZZPCKHpk+1ptMVnODEfTjMnrHBSEhfY0yOixJa7I/JySVjNQABWTUlcPqhRQ96piF3Vw2FbW/R0aGGc0QuY9XZ6sxnJ9CmXwv0D9A0PowzoUeFmdSs3loTY/iJrdEcCk8VeJ568Ni6mSUjIRQ0ik/mv8I8Jq9Fptvd2PVnD78c3cG2pd/oWT51ZBMmoUNehfIsOo2BXnexhXZYxT7xRzlqr+hcLeebFbKQPZYCJr1FuHe0hRYFs+ha3IHkLq6j1LHj0FMOBpvbGsoKHs6wfEvNlo3FRYLOmlp7TlsDFxLzWI5NF8pi0wUh8n3aRhpO0RQmEMb7R0PotejEzw34yA+cePQ4S0j6UtDFDBoDaPrPRznfQOiU5yR8p8/qhbKYlLzOZor84DES3RQsjQUW6bdhpXlcjhsyYDaNz/aaFYFs454TG0Jpo23WkjxjCyO+MVB/HQFZ7+hh3zenkB4gyaOa4XiUspiapjIiKRCIR29rcpGvZZQpWUkVB6NIS5dktz0npJ3gjondWMK0+vWhkljPG7+G0rOJQGIlZXFnqYdEzr8gnpZIBe46hvHXJpQKmCALrVhOhmwD2NB2qxW3Qi/HAdoQYcuzLzNMD4zm/Nb3E9zekXB27YBZ20tEFhgCIU4E0yStKQXfGKUIVxLFbnHsOKwLpYsbEKHbSENjkswfYcUEosQo62iaYia6Ihh+iEwcFuJ2NohTPfgh6ZlIpnPSqeYAzaI00zH++JAxEaKMIuBcHxzqiaV69nQ++SDTdVCcLdUgO16a9hvT6COOjFKKjaiZTn84M9/iKcak1h0mtoER6nhxG0VBMxfik+XN5OTfATWrflg6rdqHPXPkhHNVdA+kVgyzKmm1+9EwD8oS68cwjEaWUeG8WZ43jaf4hQ98LnMkjvS2UMLktKp8s10pFcU4Iu5GD4rL6PNfMvREnYQFpIhUM2Xg795AVLN+FnpHinM1z9L1uKSkBUMhFKxEPzjloL/yCFOqe0VvTvlgIrBGci7L0nJB8Nx2aiUzuVL0FY5bayblUK6M0u42hKOEoY2oLdtiNTDvCa8OkBmXTWUIL4TfnK1NOPxCJenfYSkWv4js1n/w4nP/5GkbRIazDaSfLotFjosp8DzxzmD9Y+4T+WFsJ7pSM86X6PX0wY3eRl04pEUaTnMRl7QGSRZLUKmqzTWusyluTad5GfrAAPJWE7J6A9Ni/gJN2N1Trqvk3zPqGHo5A5YnGmFuTEfFZI1+HdJQOaePPzCB+j/iWl95g==</binary>
</binaryDataArray>
</binaryDataArrayList>
</spectrum>
<spectrum index="11" id="scan=12" defaultArrayLength="1402">
<cvParam cvRef="MS" accession="MS:1000130" name="positive scan"/>
<cvParam cvRef="MS" accession="MS:1000579" name="MS1 spectrum"/>
<cvParam cvRef="MS" accession="MS:1000127" name="centroid spectrum"/>
<cvParam cvRef="MS" accession="MS:1000285" name="total ion current" value="4964237.79370880"/>
<cvParam cvRef="MS" accession="MS:1000504" name="base peak m/z" value="600.26574707" unitCvRef="MS" unitAccession="MS:1000040" unitName="m/z"/>
<cvParam cvRef="MS" accession="MS:1000505" name="base peak intensity" value="20000.50390625" unitCvRef="MS" unitAccession="MS:1000131" unitName="number of counts"/>
<cvParam cvRef="MS" accession="MS:1000511" name="ms level" value="1"/>
<cvParam cvRef="MS" accession="MS:1000527" name="highest observed m/z" value="1299.75073242" unitCvRef="MS" unitAccession="MS:1000040" unitName="m/z"/>
<cvParam cvRef="MS" accession="MS:1000528" name="lowest observed m/z" value="400.50787354" unitCvRef="MS" unitAccession="MS:1000040" unitName="m/z"/>
<scanList count="1">
<cvParam cvRef="MS" accession="MS:1000795" name="no combination"/>
<scan instrumentConfigurationRef="instrument">
<cvParam cvRef="MS" accession="MS:1000016" name="scan start time" value="0.229382" unitCvRef="UO" unitAccession="UO:0000031" unitName="minute"/>
</scan>
</scanList>
<binaryDataArrayList count="2">
<binaryDataArray encodedLength="6544">
<cvParam cvRef="MS" accession="MS:1000574" name="zlib compression"/>
<cvParam cvRef="MS" accession="MS:1000514" name="m/z array" value="" unitCvRef="MS" unitAccession="MS:1000040" unitName="m/z"/>
<cvParam cvRef="MS" accession="MS:1000521" name="32-bit float"/>
<binary>eNoNl2c8ENobx2VFhKwkaUlCSHZFOd8kpGFWdlZSIQmVlb03TU23dW973G5D/t1Kmtoll6Z2aWn/vfh9nud7Xpzz4nc+z5CcdF7MyzovBg9sEru8m0RwfpPI+rNJuL1oEu3+F4Rm1gWx/8gFcUyjWURZNYu5pc2iufdF8TX1ohh96KKwVrkkGidfEhfSLwm3o5fERofL4teiy6Ku7rIY+OSy+Lf3FXGl9IrQfHdF/BF5VYhjV0WM8jVR6X5NZBVfE8t3XBM/rlwTj9RaRHR+i1B42SKMFK6LKfOui/Cs66Lz0nVx+Nt1YWp9Q0wpuSEeGdwUtx1vCpuMm0Kx+aY4fPKWKH56S6zodVs0Gd8WMzNvi0k7bgufG7fFXtk7YtiUOyIn846I3X9HaEjeFfp+d0V73V1x/Ppd8az7rpg34p5YHndPDP/jnpB7fk9s1bgv7h64L+a+vC+CVFpFc3qr6FjfKsxOt4rjcg+EStkD4SLZJvaYtYlLEW1idE2b6P2wTRzt959Qs/1PPIn9T6T3bhcmPu1CIrJd7NnULjzb2kW5VYc4m9IhSso6hM29DvFy0EPhm/BQBB15KFZ9fCiqjR6JkyWPRMOFR8Lk5yPRPf6xOBX2WEyseiwO2D0RkmlPRETTE9He56kILHoqDp16KmS7ngrjsc/EiNnPhG3+MyFx9JkwkO4UWqmd4sAfnSLlRacoG/Nc7E55Lka9ey5wfSGa416ICdtfiOUeL4XPqpdi8D8vhfGnl2KM8itRGP5KrKx+Jca+eSWUR78W5Utei8H7XouhH18LC+U3Qnb8GzEt+414dPGN2KL+VrRPeCskfN+Ko1vfih2n34q/Pr0VWqbvxNWgd2Jm4jux4eh78bDjvagx7BLn0rrE/F1dQu5Ll8jz/iDWbP8gRrR9EK/HfRSHsz6Klf/7KKZqfxKanp/EloOfhITcZ5E07rN4GftZXDn9WZRKfRH2jl+EyYsvYrNyt5Be2i0ybnYLN6mvwjDuq5Cv/ipOPP8qrId9E7rLvonj8d/F4W3fRfit7+LP39+FsccPUZL7Q+z+8kMMdPspNIt/isxzP8VMnV/i5vhforX2l4jo+CWmu/0Ww3J+i+Rzv4X279/iqpYELVYS7HSToM9SCeILJRjdLMHCdgkGSfWieGwv3rv24nR4Lxwye2G3qRdRh3uxoKsX+TKSuI+WZIubJHHhkqgX9/BFSfq2SbJOWgr18VKkukhxIUIKsUqKgI1SJJ2WYvdrKab8luLtTGnGr5BmZZY0m+qk6TopzZ0H0hz7Kk2CpQyqc2RQK5ShoUUG6XcyRCjIom4hSzWyHE6QJT9TFov1srgckaXrnCzdn2V5NKE3MkW9sT/emx03eqP5pDeHpOXYpSeHtZDjhq8c5xLlcF0rx+1GOWbck8P4mxwG1vIET5RHL0Se7UnyrK6W59oxeb4/k2fqd3laFfswbFIfNAL7IJvdh9+H+qDV0ofPcgp0GSqw0UcBo0QF+uQrYHBEAYebCgS/U+CkmiJVeopM9ldEP1GRmHpFLpxQ5OcDRTzeKZLcvy8eVn1ZP7sv8ol9OVjeF4l1fUk61Bf3//qSN0yJuMlKTJ2pxOylSuw7roSblDIBA5RxGqNM/+nKrEhRRrdamVkHlTl/TxnxThkfJRVahqowcKwKu2aokBCrgm65Cnv2q2B2U4WYjypESPejaUw//Kb2w3FpPwrP9OOEhCrNpqp0TlTFZ4kqvzNVcatVZec5VZraVFHoVuWgthoSDmrET1fjQqwaZyvU2FSvhnubGl2f1CgYps4WG3XWhqpzKU+dyAZ1En6ok6apwRBDDfwsNOhaqEHYGg1mn9SgsUUDhS8aSPbTpH2kJvoOmqz016RxuSYL1mhSvUcT9f9pktmhSZd8f85Z9kd1YX+aavsTfqA/B87358ub/hyX0MJxuBa7LbU4NkeL0zVaTDmkxYwmLaI/a/FMegDWwwcgbTeAF54D0KsZwMgjPXxpADlfB5Arr03rKG2MorWpXapNbrE2Uae1OfNCGxv5gdRMG0hzxED+lzYQxcaBvHk3kDZFHUwcdXBdroPHTh0kL+mw97sOn3UGsdlqEGWzB+EdNojEdYPIODYIxaZBXH3Vwxq6VE/UZcNBXTY/1OXjV11a+g2mJXEw7TsG03lqMI6XB7Pux2BM7Ybwa8EQjpQNoXTXELpv9OjVEBw1hrLAeihtzkM5uLhHmUP5a8tQ+pzqyT8PRXbQMIq8htGdPAy1HcP4fXMYf0sNJ3nkcPYynBMHh/P3vR6W1MNguB5twXpEp+nBTj3WPtTD/ose13VGMC5wBLcejaBOUZ/QIfo02urj5a1PfZI+x0r1+XJYn6PX9FH8pk9n35EcshlJZOxIxhaORG7/SCqvjcT750iOaRqQYmnAV08D9q80oHW7ASWnDSjoMKC41yi2jxlFedAorONHoV81CuM7o+gnYUjiAEN22xkyy9WQuGhDutYb0nLfELWnhqTIGJExx4hTy4y4WGZE51YjcjqM0O42IkzNmF/zjSlONsa9xhjZE8a8bzFG5pUxVweMxt15NHaxown4czT550fz9fFoTsqYsFbThAYrE7b4maAda0JRvQmlzSZcljbF38SUzFmmlMaZ8m6XKdebTSl8aUqLkhnHzcyImW7G4lwzYveYEfrMDH2JMTwYPIYzk8fwNXYMa6rHcPzBGLI+jeGbhjmmtua88DInPMqcNWXmKJwxZ+Mbc7YOGMts87G0+4/l371jmXlrLLY/x2JmYsGayRY4hlswq8wCmRMWeL+1YLCsZc//saTZypKGlZY8XmtJyiFL3tywpLrTkv2OVsQtseJykhXuW614vN8Kg1dWLFWw5s0oaz4Lay4ssKZfmTWKO6zRfGCNxaeeMysbfB1tMPa34WaiDX4HbHhx0wYjFVuOjbbFwskWxVRbdlbaIvu3LStabEmUsuOHrh342tG1zI6/SuwobbBj51076j7ZMd5qHKle4zCMHseZ3HHo/TGOb3vGkXlzHBc+jCNGczxrTcZT4D8e/WXjOX9wPPXvx5PXZwKXRk3AZN4EZiZPQCJ3AtX/TgAZe4qH2dNoYc/91fbYP7dnk7oDG2wdeDXdAZ1UB2ZUOPBmtwOcc0Clw4HwfhP5aD6Rq94T8YucyPZDE6ltmEjAvYls+DiRs+qTqB09icipk9gSMgm33EncrppEVOskFDUdmWLg2OOpI8Vhjnwvc+Tudkd6Nzry44kjjT8daTYX6DkKQsIFERmC3VUCyb0C99OC0R0Cs1+C/cbQMAcO7oIrzZD5CG69A93+k9Fxmky232Scd05G79Jk+n2ZzFF5J+w0nTg5zwnvFCcaTzlxvNuJAOUpBEyYwpuUKYxYPYWdR6YQen0KR59P4ayMM3uMndmc6czNo87oXuzJPzozXX4qe82mYuMylY8RUwk9MpVvTVP58Xkqr0e44O3mwpAoFwqyXTi0zwW9Fhes3rrQ+sUFW01XSka6Yowrft6u3I9zxTrXlQ3bXOk87kraR1c0VdzwNHEj1NkNw2A3ygvckFOeRsaQaXRMm0ZezDRcKqcRcmga4yTdeafhzkYrdzb7uVMc487IYnecn7nz6qs7DSrTsTCfjvu06bSGTOd8yXQOnZyO8+vpOEnN4LHpDMInzSAhegZX186g8cAMDG/NwKFrBhKjZ+ISNrOn1sxkrMosksxmoRQyiwNps7hTNYuLB3q4ZRZ+32dxcpAHmTM9GBTrwaZSD+T2evDoqgcW3z1YoeRJh54nNRM8MQ/yRCbPk+F/eHKr05Ofyl5sHumF3mQv7Mu9SNnjxZRLXqg98iJLwRsNHW/MvbwpXOyNY543feq9sT/ljcFLb9oVfGid4UPfFB8e/ulD/Gsf7Hr7ctnal+dTfVEK9EW/wpeCvb4Enurhh75kvvNlWP/ZFJvMZk7IbOKTZ5O8bTYn78xG99NsnqrO4YPBHOK85lCeOQenf+Zg+mwOOYpzSRs7l8f+c3FaOZeTVXPR2TsXo8dz0Vby49VKP9SK/Jhzxo8jN/3o+9IPg37+3BnhT7GTPxL+/hQu8+dsrT/r9/mTfNGfyj4B7LcOYPysAI5HBxCYE8CzbQFUngqg4X4AGRKBmI0MZMCEQB4GBSJXG4j0/wLZ+iiQvR8CyVAOosY8iEyXIG6EBjGvNAjvfUEcvR7E9vdB+A4PxsIxmK2JwTzeEIx+YzB0BdOqFEK1dQhaUSHE5IYQeSgEyaYQ7jwPYVrfeSwzmUf31HnMPz6Pw/fmEdQ1D/fBoZSbh9LkFMrRpFB8roRy8k0oYVJhTBwVhpxjGMZ+YejlhHF2bxjJHWEUfw9D1z6cWI9wLCvCe2azcJSPhpPzIRwvrQhCjSLI9YjgYFkEa49FsO15BMbfIxilE0mkZST/ukRyKDiS+qJInuyO5EBjJFPeR1I9ZD7GVvM55TOfG9HzcU6Yz65N89E6N5+ae/Np6p7PUNUoBhpF4T4rioSFUViUR1G3LYr6v6P4+TCKOwoLGGWyAIlJC7CNW8CFXQtoO7sAl/cLqFSJxm5gNK/co9kfFM2D1GjG1Ufjezmau4+ikRm1kM7IhcSmL2TG9oXU3l+I+LGQ+0aL6HRdRMDiRQQmLSKpfBF7OhaxTnkxl2wWkxOwmCfxi3EpX8yDg4uJuL4YuV4xTFOMQdMsBge/GG7ExNCQF4PtwRjmycVyeFAs2x1j8VscC+mxFNbE8vFGLB2dsazSikPJNA6rmDg2p8RxrS6O4//GkXo1jn+exCHbawm3rZbw99IlVBctYWzdEo4dX8K3riWMkonHRz8eB7t4fnjGEx4fz5kd8T21PJ6Sp/H8J7MUJ4ulpEYspWjFUqY9XUr976WkWSQQ451AQlQCoSUJ3DmawMvWBKpklhE/ZhmSc5excNsynjcso+bXMuZoJtI+LhHzyEQGZyRifzoRh+5EHsxMIjYsibkrk/i9IYlDT5N40Z3EwIBkHuUmM3ZfMneuJPfcu5xt3ssJSl9Ox87lvDy5nLqO5Xj9XE6jwQrqfVfgnbQC64oVLDu4gsTLK7iiu5JBk1cycdlKrItW0tm8Eo/WlWyTSKHaNIVXs1P4Z2MK+9pTGCOTSvKIVCpmprIlIZU561P5sjOVkY09/CaV+N5pJOimMWlUGlH2aYTPS+NHShp3NqbR9lca946kofq/NP64nYb58zT8PqQxXiMdddN0NFzTue2TTuvidEJS07EqSMdzTTrr9qWjdjq9x6d08r+lUyebwQWtDGSMMjhml0GsawbrfTNIjsvoeSuDM39kcPBYBhO+ZZAmtwp9zVWs0F1FlMkq3HxW0RayihlLVpGW2aMzqwi5uoqgz6soUsqkYUQmUZ6ZeK7LJP+fTJSaM9l7L5PK15kslsjCTCmLE9pZ/DEiCyeHLPZ4ZfExPIsLcVmUZmYRUZ9FzJksftzPIvxVFrnfs9jZOxu/IdmoWGYTb5NNtFs2zsHZ1CRmo5Sdzfl12XQfzUbiQjYjO3uiQQ5nZ+ewOSwHv8wcfFpz0FXMpWxyLlYzcskNzUUyJ5fvO3MJPpVL5oVcnr3ORf9LLpHqeXiY5xHvnEe3Zx758/KIjMsjNi2Pluo8bC7k0dWah+TTPGQk8vHWzafUKJ8Yl3xCq/PJ3pJP1N58JA7nI/1vPrUt+Wj+l8+l9/mEKxWQaVCAqlMB9sEFHFxQgM7yAgozC4gpL8D4cAHFpwp6ZrkCnOUL8dEtpJ9XIXqBhfyKLERiWSHf8wqJ3FqI2ZFC5l8thLZCVrwo5OrPQqxkizAcXkSyYxESzkWE+xaRkVxEYm0RfbYUoXm4iJjbRRR+KiJOpZiWgcUUWhXTsLwY9YLinn5YjOfWYo41FXPydTHLJEoIH1KCmW0J+hNKiPMswW9RCTZ/l5DZUILCnRLqX5RgrlzK1dGlPbtgKYu9SikPLOVKVCkL8kr5a38p2ztK0f1dSqFaGXaDy3g1poxFrmUUxpX1zEE9saCM5DVl9DpRxt1rZUx5WEbctzLU+5ejb1pOtnc5AQnldKaX87CwnIQ95XxqLMdctQIJswq0Jleg7VtBeWgF3XEV5KdVELWugvl7KzC5WIF8RwUf3lWQrFdJvEVlT4+oRHVBJX3iK1EqqaShtZI9byrJ/VmJnVQVN3SqmGVSxf7xVZQ7V2G5sIrf+VXU765C+kQVR5uqejyt4ptCNZdNqglMqyY4vxqzfdV4NlQT/rwaQ50a5DxqqM6soXFdDQl/12B1vYaX0rXcMqrFz7IWvW216J+rpeJeLdU/aklUX81Z29WouKwmLXg1O/asRuJij9pX4zx8DXNmrSFh9xpmnVxDuM5afoWvJTp+LfYVa0nZv5Y/W9aS8HYtegbr+MtmHeHO6+hXtI7kA+vIuLGOV9rrqbJfz2Xn9ZgFrUeifj3N99bj/W49aj/X06//BurjN/CiYgMqdzdwT6UOb+06jo+vY1hwHZML6kjaX8eh83UYfKvDzWMjGQs3svn4Rm5d2Yh7x0auGm/izexNrFm5iaP1m8j5tonk3pu5MXNzz565GdnEzfwfwf4JdQ==</binary>
</binaryDataArray>
<binaryDataArray encodedLength="6764">
<cvParam cvRef="MS" accession="MS:1000574" name="zlib compression"/>
<cvParam cvRef="MS" accession="MS:1000515" name="intensity array" value="" unitCvRef="MS" unitAccession="MS:1000131" unitName="number of counts"/>
<cvParam cvRef="MS" accession="MS:1000521" name="32-bit float"/>
<binary>eNoNl4c/kA0Uhc2UhhkZmaEokkhF5L3nFVkhaSqKoqE0ZBRKMsqOrCgSKRGR7IiI7LIaaJDyRUNaX//C/T3nPOfauAYhYDofkqJz0Gcag7TRVHyznINnd5qw4tNrvFM7hFUZrizP/m4Icx6HhW8WigQ42fauVFw8bASVP/lQPKkKP61D+HlwN1KsLXAjZRhOsRJIGA5B/IA5hWwwhMJzJ5goxdG5uX8pQzWWNdj0GEERi9lTP6+j4YINtbTLsV+s57IxqVnwO91KOfL2kHkigB+yr2CxJQ31rAX5DebA4WoOOOzP0p3t4TBYcxb2C+6Drf9Oq9UtqNruKc1W7UJqwlemyUoOXNlnYfv+JqPUmAYzHl9cmVeN4SMZWJotD9kfgih/mEYHNjVRfMkUPP5uJuHuIZpxKo6Seg6iaVcwWJ6ztKfLlOW/l4i/G1/SjNyvSHf0xacJfrwz3UqBbxbC0zUCpU6tWOwVgy28usxg7EHs/C3A8i08hPbtDBnXhiNpTIORsq1FS0AotVIwc07uOtJk72PDoBj2HZ7GajLT2DJ+W0RsyIL09sM4cGWEcu9p4uakIsIXFTAd+6/jWF8XuM2dce1cFrZffkdD02KYpqsarHunDBsRaojC1B5cFZ8yqq9RR/SlGPSv2EWJUnl4bp+Cd/oi6LDwQ3/zIkg/FUWfexJqL/pDvkUCkn+iSLkuizy8z9LEKmnEKcXixsckZsvHPJTqnsbQ9W3IWlCKirTL9OBFLTZHzmZdf3LTEYfdqN3ymcoYG8bp2gAedomgP3CIrrYJo6frCuU7atL0jAeoVvdD5noedsowAZaObjRflgelX35Ss6wZVUbMh1JpHnaldcJq2BN6uocYQyE1JBt9hArfW6OPf17SljVPMABVnLD6Dt+2MnSWhSLXvJjy6rOhtvsu9sw1xm9mAG8el5HCjCkqZ2eTw/h/KGm6TheUuRAxaYn6eVH0wrsQw4r1GLqZCrfBYHbNf10U5XgKTyVE2Rq/Vir99QguTAnOPE6BXeIdVI/+xdboDVjJO5/1FH8E9wIrMpBOo/rXuswHw78Y9Bwx0ra7jEXC2RCqXQtL0W3U9fUMCSunULsK8FvpMHbu/kVG4aaQ556G5ABVxM6uJOvni1mzhOMofydENgGSbHOzH+rzwyhekB+WTCDUlWVgVibGtompoGqDPKa90EO+bwSjr3oU928Ngtstke7412NriybMp9tCuIKwMNcPV9nvCPUTgUjnB0htfk0ZuYVw35lCXFLZdHTTLtw6lEV9Iq1Y+YTB0rG/yE+QYKVPj5BC5DyasHSjlL1BcCu5BDnlMATs8KGVJ8voQH0bSmL8abtmA/l57sOS7Svp+qUlGEspJdJxx8PxBNqzvxYliXxYWbqKkJGHlwezMW99JCQCntHvCA8yUP9GAuLXmfjmenwzVmdPJ5eRT/MA+rfJYvNIFKlViWD63UZG2KEaT6JVYb+KB19nWlN9TApeVE7QXcvrZLyai3V65IX0ZXvR6d0NQxKm9qGdkI18gr23FTF1/yN+arBYX/AA5Q6/mBl3kzCrjZO9tawI84U9cLHPCNGrEyDKm4rWYSnwthpgk/hv0noUTiZRY8wphTOM9FAZFL4mUfuKCxDuFsMtBwMku3gwU/l7EGwWQOt+dtHSyA9Y3fKQcfjxF1otObi+4TmejptAKWcGeUQIs8GjX2hTdhP1fg2n0CYzSDvq0c+IcpzdyQk5lzdMz09lVq72GQYWcUM2xRez6l1ptk4R2lcXg8c2A0O/OsCuGqbWVHHmzaW1dCT7CLm4j8LZO5fcHGvAtTaJDf4hjuKI92Sh3YIO7a107sYkfOZIsf7DYRSWOpPllT+J44Wy7OWytVT67hujYS4BNXsNPEzPwEteHfrQIso2p/eSQPk3KkzWR727Ot45cFJ+mBDrzi2BYa9J8p7XR0kNw5jkE2b3e90Bd1AWPdzZCj/BOHIMdsYT2RAcGEgm+aJGOpz+HEoPl8FFYjNy1p5m9UeBxgolNjNhJfU5RZOMrg6WvihHkP81nNosxAqeSkaG/TJK4r5MTp4LoeF0FuvUbEi67RZi18Zh9Nka+C5+hsRhXraVY4z8O72YFdwB+BlegeCxpZAOVEJ3QjAuu3Gh/vM5ij35HrPeOFCu8VVcPqOEoxsVGVVdLco4sx5BUX//cRYNoeJsivO6DzGlCNIPjkNO5G7mWJsWxKw5kfw2F8fcFuHKzEy66O+Gkdc9FHyyEoFBnKz1Ki5KabtAM9tFoPq5BncUXlLS3R9UsPI5bfqTAJFNvPj+RAFpaoVY1GWLT8ceoG9Qmd5zVMCuewXj5h5FQpopDJ9mP3aILSfdN5xYHNpMocWDOLvqC12oiyVL6wO4c3w+upPyMWfLcyjLSELS2RdpvbKMqW8GJUcFwGGbPd3euItaX3KwN0xfIDlHHBYuXljJ00AqPFzsjk5fdrIwkJV8U0f78uL/ZWKUrBdn48jXFgoTfga1Hz30mv8m2kODsMhBAkncs6H1Jg9ujbV47SHAvvoajRMDz8DncwtNHy7hqJYZskwCIXjwBAom90Bvlx/7uegPdVqU0NPRAdQNDlO3ZiQVxmfhywkTusUtjwnLp9CtFKXLTiFoN7iJ3pOSbLxTG9ZlhuHWsSjYn54k8a0KMNyRhWxuB/Cefwkejqv49dATU2JpOBFfRtNpnEmRHmN89O9TUFo+bF2scWthB6oHXFGhex5PitIYba0vkAt6RephkzCJCkR/2D8GhRfB7KsGTv+Kxoa9E1jrdowKtNfAT22M6RWYgV8L/dnLX7pw/MM2GlQfJw2N7dQzsYpCAt3xdftLGCooUX3ZboQwQdiTMMU4ua3G8hJrWraBgxVPqESNDtiA60qs0+Jt6Ko/juU6vMz5DSvZlN1FtEO7EsNJJbQ7eh25mdiiTU2K9fkhCd9IRZz56ABJzmKIJhA6NApILjgfdhcacGaZEzJGCohbIxOCupEofSUHc5mXZBgpBJNHDkzfgkzwbvXCmfvFdGPCARLn8mhubRXz+YEVts27TzGiiTDbcp2RMeSitX5fqDlDnsYPDECgfDq7SNmBBP15KUFPAUbK/EzEkmBm5x4Ndv3R2VDVVGYanKtoWnIiXBar0uqjvthDZtS/wBMLTnaT0HAF2uyG6NT5NJQZZJFpfylVJ49hZng0HT7ei8k6FYTO+Ex/HwG+0/lx/hEnZQa6oIXvIr63Xvrnqjo6/F0cUrNfk/5ya9qzoRxHXqti/0EJ6H8pgOq7VCj2Hsbmxn6qErOBzoppeJVkjEf3m/EjxQ+bd0ei7n03s6Nrivi3xZDVThHWsyUOz609kf3dChxrfiPj9mJa0T/KtNtKsOmWRPF2PSi8fYY+C+9GtYgbI7RAlVmeEEiad8WIjVhIHPlJaJ41xeSKVzKBbd+Q8ubBvy5sQGNfAl1hrWHfmo3UMh622HAAJ8J68SXzAg1VL4fD5lZSVOZmWySe0iNHCXa52lq085+hCi9x6BV00d1zmfh5JBDuX7xpqv0JbMfyKcQFuBE7j0yGONj2be64OGGKyTBXSinIws45PoxahjgKT0bSraIC6A1PZz3ttNkUxWvICFsGp6YQjP91wVC1CpkeXo/VqjXgDDKD4rHj8D/XBl35DIp/uRqL2D5MX97EeEYpslqjhfB4yI2hp4BOeSR2h1VCo7scDlVLUJWSA/c0SfQMjpC13hlElfLg9iUhdqfn5L/9rAOj4qeM6VdrfDRQR889Mxxw1kfe5xfYNeWL/h0OCHSZg5rbsxFjeoBKFW9DYYE6rJry0B/UhomZ4qRfrQnnynxsUjqJ8KpvNJTOS288VmOc2U5zw9dhtawicr1eUtN4KPgcrOEfEIkTFVfQk/UU3L/EETa+HpF61YyFUiG4fS5Tg/ZC9uHGHuK4ZQEbX1FWj88FF6/ygj9hJhaH19Pf4YdYu+QGnlcdZRMbvbHz0Rac7LgHp5KN6HV1oW4TS7zar001le3YYmRMeUYHoTZiCznVxWylaj5+eAigvDQFKfbLoa8nw97ukMaShimUnBSC7ilphD+Nw+cPCXjmmERGQt5gRVoQ3a6Lq9+vYu7RO0QbDSA36zXEfVOo3kCF9f1yACP+4TjPuRA3/3hj5dIhemB8EbcKn8IlwJiWbU0z2j2XD4deCICz+h5cly5njU7JksGFbBxtPo1PmachWdAAn4oG+pioxOo/WEwaIaUUW7KMnPdsRJNtKZJcVbBt+3copN/GFbcBUu/VIfE4T+zQHEUZk09pjz6S1SJfyvkWh0MR8lAQ18XynyO0fn8UNNNXYvPyRmTde4x7b4xxaZyH9XVqgIJGGhZojtOPiSfE32+KE8f/kGP8BkwcLKEHqTmIDDfHpxNW9G2OI2qaZsBJMIHcfvhRrc159Ghoszq8ZYxKUx9ZzRqE+hk+BHBHINbwGjadKqA1gYHQTdhC6UJieHvKmLXtuYTFZkeQq5CJyVoZtLpuoV9ycqys2keqe3sWIyJV8MnUQNv7UBL+7xHjnh6KlooouCUHgP75xkifH1ryLRA1j6Wmw1eYAJkoTOTb4FpvMOy/SCCoqwiWs8yZ3mEW6isu4ZRNEHgVimDO+4fc2oLpKHcY+PsE2dzJZZAS5oSSGy+FTwvFbQNFWFsLwnFsOjXO1YSxgzcEOUqRum8IEm7zUCNegKF8X2iWvKSpPGfcE9mP6SryJJo0n6IMyiFZvxQzXD0RLJxK80sloDmaThVK89gbrxRZ/tAMGLvfYtZ+bqG2X2Wo5ZvDckfNYM9mdZC210dEeNghKHEeuqwMof8v41M6Aahpe0wbf8vTS+Vw8K8Xov6O7TRWqcnGNyvgve8ImcalMOE6fOyq7+uo5lUN7GPEWa7/7pPduCUpTs/E3Wu3UeS6F7M+lqDo+hhTdisUPWF2rEZYFlUG70NNKYFOLCKTzWqYaXYHqOujXPWNsMyOJJ4YQRTpLgP/sv2wqp+g/BgtXL5SgkhjSYjb7GcGOw3Yx1dWs4d6OOjyfLl///ZM9vh0GczXnaQ1RwIgfcIEK6oySXX2CPguVmD9KS6crhZF2bJOFAtxsrPTN+G8hzo+lv1kRr8No+prMmLs20j15QAdvbwd3w+EULtxATNk95BEameD80Ej6p4tBCMcRByp7UzvPk6IW+QzqZmiaNwmRw16weC6UsicVk6En4UMHrCJOH7vAu3aU4/9Wgvok+IqVFn5Qv2aBKs2ocY+uasKnG+hHT05kB6RQc85FarzlmLfOPPTJaVK6lXZwzyJX4GGWn9Gbn09M2+9DXKC26BvnkfGTY3w8gpFTbQcJorKUXOsFL3CvnRxxSWq8flNF1T2kqBHCEaSLkJS4wa2/rLBC7/nDOdvReq0Pw0uPGVGv15EQQOLnP4UlEhMg7DhQ0jH+SLWN5zOFwuTolYC5d/nwqtrkxA7pooXxz/jW9xH2sQ5HVXN+6jukSwNtingmN0vGhj+jGucb2kfnxXa7WwxddOC2TlyCqKV1fTeaJIZG7OijkXLMW1OFUks4iNRRxdEaJ8Aj+lSbEzNgEZrN3Gc9MH32nDIf9iMo8s6mNk5fmjo4sSaOYKYz4qR8cRKOhDajY2nwklAfpJgcw00fp6060rIS5oLtIOXvr/Ox7PPIZCz5ia1v5yMhbgMxOxfGb1+GgV+L38S/NTJqFWOMxc8a8nx+Fv4XI6gIH6Xf67+zFya2cQkXVj3r193Q/ZHP4bb3zMRS1XQ2ahFUshC7zkhaD/uNWJNbLCr/gyte3eHeVFvQoX2npSX5cm4ieTCBwPUUNZKXGK8EH5oDJ3eUea6TiP4e1VpVTQLns59MC+6hPfBGjS4Nph4PQpg9P4HknquAMF6pFkhDlPe05S5MpMk4lhM4ApzR+gG4x30FkKOsuyS5CC8iMykt1XFTGenEGVL3qNcLV04KmnCZsEzMsqoIujp4sg6SzRcFMOFB3aYvqsR9a0LSG97FYXoJkPgbwoS3VvJOfAaRJr46H2DM5z91WD+zohs02SYLa//8WA7h7gcnRmB7LVY80AIL3MGcc56CwR7Qhgx7iKSmdvOvOlYwiRFhJNOZCBmzNKjg8MC0NXQZIQec0E68TRJPS6l9/nC2NURTaQSS8HZAuTSb4PoAQY56Vdhvu4wRA79oTV/4+nq+/P0K2cVFRVyIdF7K2pk35ONpC4EB3Ro9fUQiLULQ+rLcdy8p8fEVsyi/9qmoUtlNS0av0g7uWZCfo8EAlLC6EFCsBGjG4WMbc10zyPHqOCqBSn8cYHJuQAEF+tiq0w5zHeJw3/1HNovcBK+d4VwRjuAsfpkR4eC85mNB71xfvkF1O96QzrWWyk+Rp9pPMAwYweUkC+9k1wFmiiRf4ICKIfmFjvjmKYbBsVaSfSZI3x8nqFj82xcCuwnifRo2rbiHB3EDrL6aQR5fQmqCK2jTX4KOCvFi0OMHj3fdJB+FsrCzkOUWXp2CbM29g/5H6mh4Chz6vSVQExjAHznx9EqmxKqvyEF7iQzKprfatTh/Z9RGkc5s7FbCHdvRpDfXRXaYMhgyNKYvPp0yV06DXwBYpTb94w+D15EMV3Dfx3TUBepTaPKt404irlJ1NwdIVv30a9pQaRkmUG9Z9Uh+O92znuLaMSgjRFLCsC9Ow9gmm1Jah+aySTdlfg7DLAuRJDSlLQw9YUf0l2CVNVylA7XqpC+bi260z7QowWR1GQSRkVS2wn7dInvkBtVnL1PTXUsqevwQOVuNyk759GxpQJ0KOUM5S3mZP4HfeODPw==</binary>
</binaryDataArray>
</binaryDataArrayList>
</spectrum>
<spectrum index="12" id="scan=13" defaultArrayLength="1521">
<cvParam cvRef="MS" accession="MS:1000130" name="positive scan"/>
<cvParam cvRef="MS" accession="MS:1000579" name="MS1 spectrum"/>
<cvParam cvRef="MS" accession="MS:1000127" name="centroid spectrum"/>
<cvParam cvRef="MS" accession="MS:1000285" name="total ion current" value="4835511.78127003"/>
<cvParam cvRef="MS" accession="MS:1000504" name="base peak m/z" value="945.51434326" unitCvRef="MS" unitAccession="MS:1000040" unitName="m/z"/>
<cvParam cvRef="MS" accession="MS:1000505" name="base peak intensity" value="18570.78710938" unitCvRef="MS" unitAccession="MS:1000131" unitName="number of counts"/>
<cvParam cvRef="MS" accession="MS:1000511" name="ms level" value="1"/>
<cvParam cvRef="MS" accession="MS:1000527" name="highest observed m/z" value="1299.40148926" unitCvRef="MS" unitAccession="MS:1000040" unitName="m/z"/>
<cvParam cvRef="MS" accession="MS:1000528" name="lowest observed m/z" value="400.08489990" unitCvRef="MS" unitAccession="MS:1000040" unitName="m/z"/>
<scanList count="1">
<cvParam cvRef="MS" accession="MS:1000795" name="no combination"/>
<scan instrumentConfigurationRef="instrument">
<cvParam cvRef="MS" accession="MS:1000016" name="scan start time" value="0.247666" unitCvRef="UO" unitAccession="UO:0000031" unitName="minute"/>
</scan>
</scanList>
<binaryDataArrayList count="2">
<binaryDataArray encodedLength="7068">
<cvParam cvRef="MS" accession="MS:1000574" name="zlib compression"/>
<cvParam cvRef="MS" accession="MS:1000514" name="m/z array" value="" unitCvRef="MS" unitAccession="MS:1000040" unitName="m/z"/>
<cvParam cvRef="MS" accession="MS:1000521" name="32-bit float"/>
<binary>eNoNl3lYT+n/xpOktC+SNCTaCJUkScrzkkolqaSyJWmXdknaS9o3IZXGNoMZg69tGoOfMSQ70TBJSGhCQ4ia3+eP93Xf1/v9XOec67nv55z7tI24Is4tvSJExhXhdeiKaHx/RUyccFX8HXxVHD94VfioNImaeU3CbFuTmHSzSWQPNAk102vCK/6aWKTRLD4uaBYHU5pFRW+zEIevi6TB6+JL0g3hefaGmD70pijZcFP0XbspAs1uiV1Ft4TegVvC679b4uHE22LY5tuiZfttcerSbeGifUf8OuuOmOR/R+wpuSMMmyQ49a6Ysf6u+FJ9V+gq3RMjJ98TT2LuiayGe+L2t3vC1/q+cE+9L0Y13xf9I1uEUWKLCN7RIk4NtohFQQ9EzbYHQvXTAzHZ7KGQ9Xso9H9+KEY9eSguqLeK83at4ktCq0ioaxV651rF28+tYnX9X2KF5yMxbfsjoXHzkegf9lj8OuOxGBv1WKg0PBYN5n+L19//LaQvSbD/b2Ft0ybs89vEiT/axOqxT4R9zRPR9OiJSBvdLv6ObReH69vF5ZcS1HgqRvBUzM56KpwPPhVbOp6KZSM7xKOcDpG2v0N0n30mIgeeif7I50K+7LkY9e25+DbphbDd9kKcb38hJtEpPiV2iuD9nUJV96XoXvlSDGS+FLEXXwqHYV3CPL5L7G/oEv1fu0RY/CtRcPCVkDF/LUZGvhbJp16LR4pvhJvxG+GU/0ZcuvBG2L1/I66mdIu2nd3C7HK3uNbfLaSM/xHqMf8I/53/iD+m9Yiw1T1i4LceseJFj6iOeitCTr0VtpPfiRsp74T813dCNfq9mPjuvfCc0Ssc4nrFf+96hVbGv8L+8L8iYvgHkez+QVxM+SDUH3wQNvEfReuujyLz3kcxXa1PnFveJ05l9Yl/u/uEd+wnYbj/k6jo/iRUYj6LKz98FlX/fhZNY76IvLQvwuPkF9Hy7otwtOoXDkv7RUZVvwj52C/sxn4Vq9d+FepZX0V4y1dxX+ObqKj/JtQufhNx376J5o0Dgv0DQnrYoDCfOyjU/QZFbf6gaOkYFHkF/4kz7/8T0mOkiDaUQiZZiuEPpIj4IsVe/SF0zBpCXvIQ/q0fQuvtISz9PIRkZWk67KUJXCuNQro0Uw5Jc+KcNP13pPnjizQuikMpmjqUcNeh/BMzlPqTQ3G9MZSe50PpHxzK/ybKkGwvQ+8yGfrTZZj0iwwjbssQ9U0GL6thbGQYg2HDeFE0jNb/DWPD7WFU9A3j+FhZygJk+S9NlkV/yiL3VZZg9eFU2AznavxwAkqGc+rMcNI/DWeLmhwtU+UwdpDDcpsctnVy/HZFjvGdcth/keOjtjxaNvL0hshzIU+eqgPyiLPyHO6XR1llBBaTRrBv3gheBIzALHEEbwtHEHR5BDUDIzhuqCC5rgLXUxSo2K2A+TEF5lxXoHRQgf1zFTH0VmRDqSIb9ypid1cRx5eKtMoq0a+rhI+lEtXRSjwrVmLgrBKje5Wo1FJGSk+ZaXnK5OxTxvlXZQZuK5M+qMxNExVaUeFskgoFhSo03FTBsEuFKhVVLhip0rJYlYcxqpzdq4rTRVWevlbl4qAqWvZqXAlSI7NGjbln1djRpIZVpxrF9urU56pzbpekLqsT+FgdpQF1qiZrcNNNg8OhGjzP0ODAHg1GtWjQ9EEDm5GaeMzSxDBck9vpmqw/pMnLG5rs/qCJtdpIthmP5P3skTi6j8QzcSSq5SMJvTaS+89GEq6hxWEDLSa4ahETpoVcoRaRDVoYX9Ci8qkWRv1aXJ48CilGMRg3ijHpo7j4+yh0ekZh1z8KbyVt2i21MfbTZn66NlfOaiN1RZv8p9qkDmiTZTiavLmjGVE6mvYfRqP662hc74zm/tvRvBqtwzNrHWpjdGgs0aH8hA7He3VwGTOGaPsxrE8YQ0v5GDadHIOGvC5WJrrsE7qERevytkKXy7/rEndNl5g+XQ7qfcfzhd8hG/4dHzd/h+/+7yTz7wiUHovvzLF0LR+LXdJYWn4ci+3FscyVG4f6+HH42Ixjuus4ZNaOY2vWOPROj8P71jj+6BuH5UQ9UufpcTRNj86jeijd1+PFf3rYWI3nqtN4tHPGc6Z6PEU3x/Pjw/EYDNWn7jt92iz02Wanz6vl+lyIlfTy9Ck9pE9hoz45Tfrc+6SP8vAJPLSagIbjBErTJrD4yARutE9g1pcJFKhNZF7uRJ7cm8ie9xPxUDDA18SAkV4G5GwxIOOYAY7dBrhKGeKkb0j7FEO6fAxxTzREKt2QnsOGtNw1xMDIiMtORpxPMUKz0ohzZ43Qu2tEQJcRp4ca889oYyxtjLFJNObFCWMUuo3p+GyMh5EJTjNNMPE3oSzWhOJ8Exz3mHD+lAlpf5kgM3YSF6dPoshxElc2TcL60CRcZSZj5j6ZypWT6Y6dzLrKyfgfm4z69cm865iM1qfJ5CqY4mduygZnUyJXmKJZaErZ/5nyccCUxrFT8LCegm7iFDQKp3DoyBS6Hk7B5P0U2lymEh07lZ2lU6n8Yyo2nVNxHT4N61HTeDxvGg8jptGcPo1VB6fhcWMaXR3TCB6Yxi0dM9ZNMWOFqxlxQWa4bDTj4lEzBq6bka5iznQDcyKWmSMVbS7R15z9N825+MGcnHEWnFtgQcJaC+zKLdD72YIz1y1Q/GJBi+Z0Clym47FyOlM3TmdNyXQafpvOSXlLyudY0rDaktEbLYmtsaT6kCUBtyzReWXJkqEzUNaZQfGUGZKzNIPdcTP4ZesMTl+bwYIPM1g+zgo7cysOelpxJ8GKocVWdB62wvUPK6o6rNgxdiYPbGbiuXgm10JnSnSeie3OmfQfmcmeqzOxeDqTkCHWNCpac9HSmv/zssYwxZp3OdYUHLVG84E1EU+s6VCexRWTWagzixM+s7CInoXf7ln82DiL7JezCFex4Za+DRbuNjyMtEEqz4a9u22w/NkG7WYbyjttiNCbzYDTbB6tmM2NnNlk/DAbneez6fw0m89jbJk4xxZFH1uC42wpz7Ul7ZQtNS9s6VGfw9FZczjnNIfzqXMYe2AOwc1zkOqaQ6GpHRnz7ZBaYcetVDs6quxYdckOqxY71N/aoWEwF8vZc4mKn4tZ0Vz+/H4uHdfnsvLNXNrl7JExscfG0R6pCHu6c+wJO2nPgncSlHGg2dSB7JUOqGY6UFTtQEGjAwaPHPhFcR76s+ch6zqPfSHziCyah9G+ebxunoeuksDXSKAxW/BsqSAqWPCwSCB/VKDTJKh+JpDtEVxQgI6pSDSFy4FQngpHf4HiB+D3Ee7ozuey/XwywuaTsHs+Ldfnc6l7PsO/zOe2riN3Fjgyyd+RwVhHfq9yJO68I22fHTmpsQBtqwX0skDihwVkbZXgqQW4ti9gSM8CnKWcJH5ywtXSCSlvJ16HONGX5UTCj06Ytzhx4r0TmxWd0bNx5pxwxjXMmfAtzijsd6a+zZnET86UKLvQOcMF2eUuFCS6kFHgwsyjEv67C5UPXQiSWcjesQtJNV/IAfeFXElZiNGxhbReWciOfxbSq+DKNANXTli7EuzjyrdQV0L3uJJw3ZXoLle0hrohpetGkp0bccvckNnsRn+OG7e+dyPnuBsJN9xY2OeGxyh36q3dCfV3J+B7dzjtjv1td6x73bmluwg9y0WcCF3EpMJFBDQsQubPRdxvW0T150VYGngQ7eFBl58HtgkeUOTB2QYPsu560PncAyG/mJSJi2lxWIxt1GIuJy9GpnQxSqcXs/mvxRx7tZh8dU/WOXrSHuOJdL4n9fs80f7dk8ZWT+z6PMlRWcJbuyV0+i7heOwSbpUuIevGEp6+XUKNrBdTjbywi/bCNt0Lix1eJJzx4s5jL+JkvCWe90bR1JvHbt5civLm6BZvwou9CfjFG7M/vbH95M0KZR+J/31wdfehO9SHgDIfOn7w4VKzDzff+rBCdynuC5bSEbgUh+Sl1O1byt77S2nqXorXEF/cjXwZXO+L4mZfbAp9Jfr5It/rS7XCMu4aL2Ni5DJq65ZhdmwZP7xYRoWaH2sM/Ohx8iMz2I8l2/1oOeGHxQ0/Ln3246+J/ri5+yPl64/Xen+O5Ptz/oQ/hrf8aXvqz0zLAMmzBJCwMYANuQFoHQ7ArTmAYd8C2DVuORl2y9Fbtpy2uOWY71pO+/+WY3h1OZYPl7NXdwWWM1bQuGgFh/xXkBC/gviyFbT8soKOzhUwZCURBivptFpJ0MKVlKxdSWPySkL3r0Tq7EpmPFrJrJ6VZMivItF4FT5zV3Fh0yru1a3i2E+ryH+0Ct/uVegMX0233WqMlqzGL3Q1tVWrCalfTfT91cx5vppAuUBMJwdSaxeIybpAuksC+VwXyPjzgbh3ByKjvYYP+mvImLuGvNVrsEpZg07NGkadlGD3Gpxkg6icEoSfYxBLQyS8IAi3fUGonQniu84g1JXWssdiLWoua3FZtxb9lLVYHVzLm8a1DH+6lsTPa1GUC8bUOhipVcHcqQhm8qFgzjUFc/5jMO1z1qHvvY6KreuourEOuS/riDIJ4YV1CKd9QrgTFcK4whCO7g1h5q8hDPkQItmTUK6bhvLIJ5R1waEE1Iby84VQwu6FsvdDKK+NwpjnEobfyjBGJIUxKTsMtd/CuPQxDGnlcJoMwglwC8dtTTj3U8K5dywcpfPhdLWF49wbzl75CPpEBG9WRaC0PgL34ghaf4jg12cRVH2MYJVMJItnRhLnGMn/NkbiUhhJ75+RzG+LZOqHSHJHRHFZN4qGRVG8jo8iqiGKmMtRmHZFMe1jFM4q69EzWo+H+3rGR66nJ2897kfWc791PT/9u55Go2geOEWTsjwa2eJoLBqimdUUzd1X0fw7YgMd+hvoddrA9JQNLDu2AZN3Ej4phg8iBv/IGP4rj2HiwRgOXo5hyrMYHgzGMFcrlpRpsVxZFEvbmlhJFojlan0ssy/EYtsWS3RfLL2KcfxuGYedRxx62XFIlcSx41IcY/6Ko0c6nnEG8fQ4xDN1Tzyrm+N52BmPknYC1lMSGO2TgM+mBL4rTqDtcAIZTQk4vUjAXSmRKqtEWhcmEh+ayL7KRMl9E9E8m0hEdyIZA4nI2yYhtywJ1dgknhQkkXokiczLSex8lcSPshsZMNnIfsnfmHX2RsoPbqT93Ea8Xm7k29eN/KOXzGKbZHTXJEu+icm05yezvDaZIzeTSe9MZq/2Jsl7cxMtwZswztyEa8Mmfj63iX1tm5gtn8J4gxS+uKawcE0KVgkpmJam8KkxBdtnKQT3pnB55GZOTNmM4tzNqO/azOwnmzH9uJnRhqnccEglzi+V6SWpJJ5N5bXcFqSNtiBrswWXhVs4n7QFtdotXDmzBfs7Wwj6KOEKabSppxE4Lg3PqWnMckgjzSeN0rA0SbZLo6ogjaSdaTxvSGPw5zQUW9Po70zj17405smmk6CVTrhZOnqe6fyyPB2psHT2Vqfj15BOzM/pmJ5K5+nNdH5rT2fgZTqDn9NplM3goW4GaTMy2O6YwcSlGaxakYHjpgyJxhl8q8sg4ocM/E9l0H8pg+cPM8h7k0HYxwyOaGZSOz2T1zMz6fDOZPqqTA7GZXI6I5OMukweHM4krDEThVuZ5D3LZEN3Ju8tspjhlYXisix81mXhUZhFb30WLxuzOH05i8ttWXS+y8JYOps8lWx0zLKJccxm9JJsqiOySUjJxnF3NrZ7sik8ko3naUnvfjYD7dmc789GVSeHc4Y52Frl4OiRw5aEHERJDp0NOZw+k8OPTTl0Pcuh6nUOPn2SdUNzOaiSy2PDXGKtcml2z0V5dS4dUbkkbsrFsyAXqYO55J/ORf++hPflckE9j1SrPE445vEtII+E0Dx6YvKwTs/DKj+P85V5FH2fh831PJQf5PG6Lw/b//I4rbGVCvut7F+0lenrtqKbupUbVVvZ+tNW8q5KZh1byX8nmX/dyjiNfMqt8vFzyGdZXD779+Vz5UQ+9nfz0WvLp/NjPqEy29jnsA0nN0nFbCOmdhv5x7dx8Nw2zlzdxr0720h6uQ2dT5KSKyBEtwAfkwLMLAo471hAhVcBBcEFWGYU8Lq0gPF1BUQfL2BHYwE2twow/quA410FSPVI+pqFFEwsJNmqkKjAQu4lFEq0K0T2QCENFwvpuVnI2keFLHxbyPMRRbSMKeKcQRFd04qwdSoi16eIvpAitJOKWJZVRGpxEY0HivC6VMSd+0WgUYz5hGL+z7SYeKdi8CkmNbZYkoOLaSoqlviomIR7xTi+LCZYqoRDmiUYGpQgs6aEN/EleOaX4F1RwsTjJUgplJJqWErd5FI0KSXHo5T+oFJEfClh1aV4HC7l/vlSWppLufy4VJIhJPO+UpKVy5gyqozTZmXkzSnjL7cy9HzKqA8sY0NkGZ1ZZbzeWYbsvjIKfirj229lHPurjLWdZSQNKcfGpJwgi3KKVpYTEVrOyYJytu0vZ+PpchY1lePbWk6wbAV+oyownF1B9KoKTm6oYE9aBWt2VJC+t4JvZyuQ7a6gW7GS8WMq0TesxNm2ksh1lchlVtJ8uJIP5yuJ76pE7Wslz5Wr2GlQRdyUKtbbVrHEswq/sipcf6wis6eKatXtjJ2zHRvv7cTEb0cqfztpNdtx+nk7uqe3c7ZpOxEPJGvebydJvpoA7WoSrKrJ8qrmXGo1G7ZXM+ZANUePVbP3j2q+Xq9G7lE1vp+rkdLZwWqLHRzw20Fu0A4O5uyg+9IOmlp2ENst4f076NXcyeepOym22Um78050D+1Eqncn62R2Iau6C137XVgs38W98F3kJewiq2QXB/ftouzULlY37WLvv7uYqlLDZ7caYvxqsImuwTmtBuXKGqTqaghqrsFXZjd9Y3fz3Gs3Rdt2Y1y1G8NHu7F4sZsNHyR9zVp+sqnFdkGtJM/VMiSyFpu0WlKKajl5spbxz2oxe1eLi3Qd1xTrSHKsIzCkjvvxdZwvqcPztzp+fFXHbx71aPvXU1tQT8vReqZerSfwWz13Zu5hmNseTobsYW/cHlLy95DXtgeLnj1kaDcQMKEBa+cGtJc20BrRwP8Da8He4g==</binary>
</binaryDataArray>
<binaryDataArray encodedLength="7364">
<cvParam cvRef="MS" accession="MS:1000574" name="zlib compression"/>
<cvParam cvRef="MS" accession="MS:1000515" name="intensity array" value="" unitCvRef="MS" unitAccession="MS:1000131" unitName="number of counts"/>
<cvParam cvRef="MS" accession="MS:1000521" name="32-bit float"/>
<binary>eNoVl4c7lw8Xh42IjJAtK4UkDYUQ+T7n86QSkZHSolJIQyQlIzQoO6FUCFFIQgqV+FEhkRAqlVXS0pDxev+Bc51zXefc5/7YKV9lTn1UYVlpbcoREMRr0xR0/O5k8iO0KP1jANY1TUO0sTedbLKj8PxIrAn0I0kzCQRuPY1t874izXAvHp9SRXzNNQqZdQnOYlHkysnEBycB4ino4mRFCOCckS2F+l+nnH03IOikQpl3HGmdeyB9FbsNg/kOtJr3NcK6DdnjAxLY6BpN0SW/oOMYg/5SoupQDbrQHURVh/Mg/oQX7QuWwsvfDW6SxTg8FEed9U5Y8fwFRd88DlW5bASKdFHsLjVE19dTWJERGd33htPMfPw3FALfxDx0cfHj+oISnDThoXvZd3EmTxBCxhco7UQd+m6fgd6AKZyD9uB13T0gtpp4XhbTmPg8PFRTYBVlGklM4zS4lxCVbRCGjl0K0zHHE3+MntOKdxnUNjQVTyKOUYmBJaq4zzIfK50Qtd4QDU/eUo3nKvqsys++KSxkxi4dwaYiDxIXF2MXOd1gnD7cx5L7t9H3pwK8Ebsw570P+L75QPQEF+sQZ4aaKy5QWGyDIomTzPDMEQr7dpnMJO9Tg+FlRNsthMBYCB7k++GTrTu+Pz+GjuexcNQupal1cdieUIzO5/bYnqlNubsUselJPO4tUsU/5i3mVGSAayAJzQqpiFx/g8MZS0X98t/0YesNaCr54ObXJfR7djwlHIoDv7g+m7c3GtdzNFl2WICt1rLHn5ENiB+ywMN730nQ/B/d9ClFcJY98v1UWY8totj2vIT60+WgOb8FTQXfSV7HCbrXBFg/r3ewfJJOrvNVWe7xGAwoCyA3LAnH+cZRrNyLYTNvvMhPwsWrDeBtOIDPatw4cd4c01s4VGysyMYHuuD+hCCaNvvhtxEPvZg3QeU1oaxGryErJaVE1z6dxtqt/bBTasHxyhV4L8uH8Me3mQUGnXS42BmdDllIULqJ+1VCrHabEVLfhFJE/U90Z8jhxRFliL8qo+m6LnAfPEEmUd85U8Oe0fKReUgYCqJg4Vo0G9/D0oAUqP59Bj3hM7DtcIDozGBS1LiFQdcBqjGLw36Hk8j0X0bxUVrYImBPPxq58eBSOTr5lIlTnwwp50BUPQiClq4vlN/Isnwmy8jH9hzEimLocOp1qvNdAnfTeajzKYLz9/3Yf1CDjHus0PmgEAkP+LBtjRHTH96L5dLfmUXvzpPZmSAmSCgeLl+XU0uDOZ25VQjjp63UEV1KRw0iKWHAjR7zlWJYf4Su9nwh11OKtFhkLSX7W1GcgwkKvkmi4ssvlD52wmpHARw6eYtaT8zDqaBFVLrzKSoNLsB4zgQMDU0pdqUg62njgaTxZ+iSMMebylVI1++l4j2qyPkowBwK0EVqNxd4ra5gJGIqm/pcE1+/X6f9vzVIUaEM6aH5JNJngYX2UYx6fi9e+64En04j6Xn5MzIPemn+r2RapB5IU5YNgScuk/aUXyMbnlr69fQr5UlL0eZ1l/CpPZOmR3Cw2a+Zlo9+YOZlllCy2SySV1GmdReyyHmfN0L6f9B4PDfSIcR2BAWjZWA2Do2GY5XXV07MRSlEnlxPc96eJ59jglAbWA891cvUHn8W3VPCMb7xD5hEDkR4TJFneg0Rw6vwqPI5bCc6SKDFHEoWOSRfwgf90iCSdExGy+/3SFJMRcPGP/RqSjQ01fKZyO17EeO5AJu/r8O6KDkwvDoQCtGkfsWNsPZIQdXzIrN1S6TxVWgjxegn4l+VFqs+SxFyvmA6b9vCY0sHLTEboYhqUcxQaOcEag9yftmPMCER4ogv3oK6r4fwEGfwOOgAdvSostqa50mxLoRurhJGzbAlhbv9o5XGunQo+Rm5yg5BN9kFZ+ofMM86EokZ/0zTPo2SklchKffL4XyzGsShgud8EZiaHEBytXm4XF/EjN5upgnRUOwXkkTP89M43KgI56fc1L7IG6aGPFh1qJwzLBlCzVV3afYkW5PD66Ft5gb340pE8rVkk/mKc0RhLnQbKhkNzlW4tCniCHSh816Ozcr1RKtgJE7sGaHTMS/xYkwGR2VTYSGZgn2rL+PR/jCq2boFkeZvseHAErzuV6eAcxP4LbYQapsnGKMXZRiWamSeVUUxpsUFcPlxlyRG7yIqSpgMBBrJ08eCzNca490IHylKiKNpaRte9r+Ele08dInwsu9NREF1zvB/c4JmHObGmmxuzAhaSyttDFE7M44WJM5Hc9NxWIVdIAPpTySn50kan4IxICNFhX9lyOJcErkZLIQBjwoW99piYs5O7P0xhTZWBUNpheHkf0iiBENJ1kRcjqJaskk+4QBTHlhNP12jwNUTyOyPTWGyy7QgYmdHba3ysFyqg2z2JOmmVGHdnEYm55s+2/O8Bn6t30j05U+qXbiU3hqUIlbVBPKDS7C5XZMCIhOxtlgeCwx+0SSAoDheSa/qBFj+DhFWTeIiQuOPUITsKbozJoaLoifozdtVaHUAptg1IShSGUueHSVNkyR6XzIdR+PbYOO3AwpyNvD5XIFMhVZyCvoI7mm8WPHRkcb+RKB/4gtVZsYzdVMew8jeDyJjQ+Rso8t+D0lkhvZcpLuaL+mdzx8c6NvPeX91kmMzFZChxbCuWZOeoKiEdtPpMIj7goCxLXgvegDRN3jZJWV3yD88GuxMXZScKUXtGikcH42AWGIdDj7MJCP1J3Rbkpd5PLAFse8/UGhvMrK4byAy4gT9EDCD2NJc1FVc5fg3noP3WUfKqldH5qZgfIgXYy1mKMJhejfGXjbA4dxNZHocJfP50+EySwIvrQtwv8kXbZkrUVUmg3QSQV5HLT45bwX/Glm8PKaHUj8V4lwrZC5ueoZPyfxsaXUZzE6PUdyFIOw6PBfLs2qZeJ8peNoTgVIhfVRIgOy1eFHfzAvntiZ0Vb2gcgsVLPqyHGslhlHE/RrZJ4Zph9EgbVeooFuhXJAw84OZDQ87vE6b6Kok3a19g+419qRcJYaa5Jsk/oOXLZzfCEmLZAwWnkPX1KfMJ49TWFCli/n86hhfIMzuK95NMo6lsDZIx0lvUfa04AZOj08iphXtoPUHbBBRrI5Vtyd7DknHznwL+N8vAuX+oJ/XHhNXlhD7KXkqezYjnaTTk2HJPGLqeDspr7ecLm3eRzXvRYDARdTOPER7ly57yPQeeVbm0vW9mdD6OAfCbyaYwGeSLJeGMzS0lKhOZivO7nVAU+EIhW//QefTwig4fz1b23kEDbJNSPe4S+7q/Kz2oaXUarUEOzzm44b3WWQXbaFTjUvJf2coCpNHMSe4grOERxe3DybQ7dPdZGacTRq1HfRkxgaY3LjGeA7+QN1oEgw430nqUTsOSllSoOVfZPTuxGwIsE88a/Cof3LvfJXwTS4QPapH6GbxOjxyP0ZmfTnw82mBf0QEXtuIsB6222jWhgBGx1sX366IsDFcJqxpriHeibogxuj/O3AUdVl8+LeeD0fTprBNwdGU1LsS/kqp5FsXgYCfcuyeHcux7Ug7vfirg0jJPWy6LA90Wpzw3TMZp/ri6AJzGkcXlEJH8Ra2yrZBsmgj9b6dDq9D0SgRuIsvsT201UEXz0SLyEtzD+VfuAnnVX+w03UGbFhnvErQY3c3cXDsjBNHbx8ve4TnFeO5v42+jEwj+Y6pkBPSoGEmj8zVnSf9KQpZPvUY/ybAji8SZcteJjDWkxybmMsHsYo3mLZFEq6T/XQ9TsQ1TQnkBp3HVjsTzBaqZryPVCPt3iwYbvGi8BeyaF2TgFxfNVSEyrOMtyHecJJhGPiBsozWYftwIBZ5xVL5k4WwPNqO0LrLCJeOpH7LGIqzTEWmqiAb9VgRrbPOUb3/BE0diCM5cw4CGrqhaXsLZwo0kLGsEkJHKzFi10zlCupwNT+IBG9lVvH3ILwWL6ZSwblUn62MTPVGqF0RZHc4GmFZp9TkPd6j3dy87O4/vHgQxAPpCD3kTWaD8YYohJqk4N3793Q/5DxCr/Cz7tuVUOwzhcTSoqinbxseBWVj4Y71aO08DN0jBPmne9D4ygs7fwUjpFYL+632obW9FgtmzsJbqSpKOPkIZSZmMNbKpHn/ukmyyRKuL5di250umhI0jpQN6vBOsyRnz/uMtP8MVtrRGpfTZ6PHXQQv+VSRufUcrL7FI9dajfKqNam8VxZ7vzpip/lUGCy+SgrCRRRkPwQMbsaITQvpecRgaMc8CHZqo2r3w8k6Nym+/yKm2Z/GmtsuiMuVxDTXcvKb1cdEx6nT9AM6OMBW0MlN3UzQ4xMY3RhIodHe2NOfCLIJQWDeGZSNVdP9ci52cP8/+tK1kNZOzmi04wXlNNzGZ6nrlBUZiUsly+DXokniKZkISXeCoek/ujrQRz/fXyPp2TJQsFdGT911cM2MJGtRZ+g/jGHKmU+YuiWb3HRKSXbtW8guEYGC523iv9GP3RXyUHMMQ/u903Q1gAPzYl662PEWUkaVsDsmTbd+mmKXxWTm0yuH2Hwnyo46hWieYsZbbB5eeeQgbPdrNLf40O9fR+jg6jwylZ0Bw1NWuKM0jJG/o/TI0Ayrfg9SSd9DGL/bg+LLebT4YQTkKos44p/TcKormJ6dmIDebBfs2phPqi+EwLjwgHflC9SVbaEajQm8/nSUAr8cwLncWOJrnMFmJiyCq3Ay+nXaJvOUCtT+GDHc6qrsA1MLNE/8RnbAJ9R+/Y86NCRZ8VJe9lDMJjatMAX+VgV0128hqegNUWrYTNz9mQc3o4eU4hmHpxldkNyUCumDgUh0Ocq0WtrRxo5uOhy+HjU74hErFc2GWwVR+CtJ1kiGnz00/wQ2Z8zAdvFe5sKpqWzK/WaSn1eFL3um0b5yfiz04cGl+s1wmS2L7mNaJO36ks49/EPRt+IRrajPBlnowYY3go7t3wH+WH0aWj35qyfZwiWmgn/BNoyu1S08to1G8+gruP2nypq9ksP1tUl4VnYWff42eKubhxb3h2gqjYPHam22ZDQWw+43YNvUiYGd7ugUPAnHjyk08IGL5d2xCHYbFGlj6Cia/+qhbFgZOVa3iO+OCmu+ORIy3MFM7uVLtDD+LtKFVmDfzt8w8tWkQ/4S6PQtYFomfTGjkId8g5ppdKMbzQ4ooDsPD9DE9hXEo6zJNrt9pzsC4WisjCeX9lhapb0LvRrHKCEunyxuFdKGXTI4p1uDWMVEjBOL1lWtlBgB1slVDC/3FDEFpTzgeVwJRadhJqM8GN1d69lZ19JxftFn+iUojVMzs0hVQwBf3Bqp6vkH6je5hg8SOrAJTsLJXCmoL/5LNUn6yAs6hbVzOfSmpxA+y6VosCOOtISrqaz7Av0MkGdrZvnR0hWLMcopovaGUFqWsQ9tT0KpYKsCu8GujAYlXtFVHn5svFVHu/U3kGDUX7opG4fBMk3MGd5Bg4v4mKanrYyChSezQvsjTTGOQP6t8/SnrZ+RdK8mk+gdsGqfhmLzEVwyekcZdgdhulqJXOKDGdETknCU1iOdi7Ox8OlF9OUUQNQpDEtrvUhNdYxZ+ngN8zEthm73voak5mY8aJeAl4g6skXno2HIgC73WVDwyWrSH2NIcXoQPbGbhTUWmWRfUM0EmB6DwfYG/Hp3ecVBHh3M/W+CnrjOxQFbIuOz/piithCP1UPozfQflN6jhgzHFk79sA9pSe3D08FSMHG+dG5bO608M06qV7jZ2LaXZNlgC8Oh6ezaFTWcrgNX6IbqNfpSUEmrZ5fA4/NTWjPrI+rPCTC2CU9g+bafHGdHUt+BV1iW00RSyQUwbInD9d7PFPJmL5N0+spkbt9J2+7cY368lkKYTBE5y32hrbmbKXjIBvnTTbFj4QaUL5DB41RFmIf5weA4P7IPp5EqaUFwhii7uDORxgySmOErz8hk20m4+6zDEV0XErxbMennuvibuQc+0aqQ6+qgTYGD+HEhAKvbt6FbTQpZ5WcwbYMw6Xusxw3jfGzeNZ+ib0wjX5edFG7vSM4+tuBwuHHJ/Ry8tM7QT8FM7G+rocNzrOnV7XBOU+VZ0pRLg1L2THjcnoV/p2MpW38J6c+LAHcGqFshjGlUEcc+9XCo5nfTURlZzB2fwwyJXifjhjrmy2F7LCno4hwz8Me1jaqIHfpJfQ8W00jbFFo5VQwDSVPJRciUTLbOpmfCE4yWoBs+eRjCt8eFuXt3GwSPc1N412rSdh9ndslVQLY2iGQKm2gbz35a4xWPL9s1UHBACq3l8YxS6DxsuvSJcfN5SvvNdTBwkyX97Ft05EwXZ8WzMma0PoMSfovgzIKfpHFSB/9NkUSVmz2uiWthfvc5Jvj7VFg5OTEpd94iKc2VpCqE2UWCXOxPqSgcd/amtNhGsruyDDl+BdT30ATZ8VfouTKLedqOeBVZRGuN1tAytRwweU40vssT2u4i7HGzGOx34yPrXZl05A8/rQiYiQwrJ3Blu5J1aiF5xorh2NgdTuuAETl6fODMXhsMzR06mCYZAjXh9bjpZQzjH/p0LE4S5vG9FM8/mYsdkiAqrIMSji2idl9CRUo1znYRlS/kxt3OExRjHU1Cky6eyfuSZkQRvZobiZV+D4j6IqEif53iTH4wFy4HojX/Dgl7NDIhl4SwybKNngoIMkpr5Gk9fwUZR5UwNfLcmDnXly461NDNvQvgkKkNIZcc5rwS9yQ7ZrBfjcPp4vEs3LLaDpV/99DO1UOrb2XTisQ3JJkUTINeaSSbfQhTXk9HhrI10vgd6eF8K9w4m0bynF6m/a0Ucq+3MP8ViOJKbjXJvxBiVO68Z+TnlFDKPhXcnZNOw/r8OOShyhSOVhCv7CL6sFcYKX+3Ub5MDzMydJXR+JHHRExVZLnb+diZvHXMvfRKMgm7Q0ud3WgkxQSt1gYIPi2GN8oVlL5+FTI7GNKACSFzAaZIbCLdkVP44KbLxK1+zljX19ITdVmaMdhEjjl+aOgNou5TFsh3mEv6B55w7ocPMBGFcrD+Wc5wKuMYHjNPumemRBsDjJicX0l0ddJHBt/+YY58OotMn3S63lRP9mOpnKO7PzH75pbQBg9vyJ2NoErx1dT0zAKOHqcR+20XHpj6Qm/7e3I+ewVhf7+T9x09PPqYjJ4/qTQ6q5qaVXnhFBFDfO5p5JQgT4IuvPijFQTfWQxMmX2MwiFbbLE+QWfNEploXk1mu+VZRsN2EYIu1HEu9NnQTJtsQkYDbVi5hlJ9uxDqsJCm3QyEwEVvutbaSP1jYnTVewESh/UYnvSN9LtDDjcSLyD1qx3eu61gtMqFGaU5anC/IoV6qcXgdtDGlmEVVItKA3lL6F2oEMq4gunB+mzcCE9nhIvNmHKjWswYt6b/AfdtQxA=</binary>
</binaryDataArray>
</binaryDataArrayList>
</spectrum>
<spectrum index="13" id="scan=14" defaultArrayLength="1536">
<cvParam cvRef="MS" accession="MS:1000130" name="positive scan"/>
<cvParam cvRef="MS" accession="MS:1000579" name="MS1 spectrum"/>
<cvParam cvRef="MS" accession="MS:1000127" name="centroid spectrum"/>
<cvParam cvRef="MS" accession="MS:1000285" name="total ion current" value="5006018.14955139"/>
<cvParam cvRef="MS" accession="MS:1000504" name="base peak m/z" value="639.67938232" unitCvRef="MS" unitAccession="MS:1000040" unitName="m/z"/>
<cvParam cvRef="MS" accession="MS:1000505" name="base peak intensity" value="31958.71679688" unitCvRef="MS" unitAccession="MS:1000131" unitName="number of counts"/>
<cvParam cvRef="MS" accession="MS:1000511" name="ms level" value="1"/>
<cvParam cvRef="MS" accession="MS:1000527" name="highest observed m/z" value="1299.23144531" unitCvRef="MS" unitAccession="MS:1000040" unitName="m/z"/>
<cvParam cvRef="MS" accession="MS:1000528" name="lowest observed m/z" value="400.08694458" unitCvRef="MS" unitAccession="MS:1000040" unitName="m/z"/>
<scanList count="1">
<cvParam cvRef="MS" accession="MS:1000795" name="no combination"/>
<scan instrumentConfigurationRef="instrument">
<cvParam cvRef="MS" accession="MS:1000016" name="scan start time" value="0.26595" unitCvRef="UO" unitAccession="UO:0000031" unitName="minute"/>
</scan>
</scanList>
<binaryDataArrayList count="2">
<binaryDataArray encodedLength="7152">
<cvParam cvRef="MS" accession="MS:1000574" name="zlib compression"/>
<cvParam cvRef="MS" accession="MS:1000514" name="m/z array" value="" unitCvRef="MS" unitAccession="MS:1000040" unitName="m/z"/>
<cvParam cvRef="MS" accession="MS:1000521" name="32-bit float"/>
<binary>eNoVlndcCOr3x8uWVKKhUkhJCiWhQnreSEOpKKElJElKeyiV9t6pJPO69v5a174kGWVcKxKSlVSyf/1ez+v9+pxzPufP5znPGTHgmlh24po4+PuauKR1Xbxzui6ubLkuLlZfF5Kfrot0lWphEFwtVr6sFoYbb4jD224IM+Ua8cmiRvzOqhEfpW6Kwoib4s+5m2LFgFqhrlMrMiJqhURxrbC6XSte/KoVNnG3xHvp2+K+6W0xK/y2uLTrtrjafluUqd4Ruu53RMiuO6LvuztCbtxdsSHsrlDZfVdE/7gr3MbUiT9OdUI1u058qKoTf72sE0Yy9WLTgnqRtbFenD5XL05J3xOv9t0Tx8/eE/1l7ovjvveFvOID4Rf0QCSUPBCX7j8QORoPRaXNQ5FY/FBkdj0U/5n/J+yD/xN9//5PRHf+Jy77PxJfCx+JnhceCfsBj8USs8fif6mPRc2Fx6JR7Yl46fVEDMx7ItZfeSIu6z0Vp0Kfiq+Xnor+I56JjpBnYsaRZ6JkQIM4OLpBRK1qEH4FDaL1U4NwUXguflk+F6kHn4tzXd3xyBcie+8LEXn7hYjo0yiCLBtF4tpGEZzfKHp0NooJ4qWY6vFSaO5/KeSfvRTbjJrEafcmEXG2SdRovBK9p78S+0JfiWGVr0TU01eir/JrYRjxWihlvxafG1+L3kpvxGnrN6Kg4I241PpGrDZpFqXezUK7qFkcudIsfJTfiomeb4XU47fi3re3IlSlRdg7tAhJvxZhUdoiOq+3CI3mFqGt8U4sdXwnxgW9E7773gnzjnfCRvG90Fj9XjTlvxfZv9+LKyEfREnOB3HN/aOI3fxRGD3+KI4qfRKtYZ/ElvJP4kj9J/HHo1W05bSKJS9bhUvEZ2Fw4rM43rNN2Ou1ic75bWJ/QZvQ+tYmelh9EWfCvohllV9E6o8vonh8u3jo2C52RrWLrj3tokmqQ5xb0CFaozrE9F0dQu1ph1gwrFPEmneK/RmdIvtIp7Cc+FU0BX0V9Ze+isUdX8U+zS4R498l7l/uEif7fROaCd+E675vwnDQd3Fj/nfxMPa7qDzzXWj++i7slX8If8cf3bUfomz0T3FrzU/hVPFTKMj9Ekqzf4mYjF/i3fdfwmXkbxHk/Fvse/VbvFf5I55bd5P2R2hLSNCgJsH7SRIMcZfgUKIEDnkSjL0jwZJnEhhIS1JoIcnM+ZJYB0gyLFGSVccksbohycnvkjxU7cFvwx4Mt+tBVVgPLuf24OrJHsys7cGEjh6YDO+JxISeuFj3RNWjJz1DezL8bE8+1PXkSc9eDDfrxa/wXqTk9yLwWC92Nvai6Xsv+g/tzS2/3rge6o3+9d5IPOrNxY7eOA7qQ+X4PlhM78O7uD70fNaHfR19eDKwL0c0+3JnZl8akvtifLwvPe/3xfZ3XzRU+vHCrB/Bbv3oH9QPi//14+N//Tgq1Z8Qq/6ER/fnytFu3vRHWkmKdgspzLyl8IuUYnCeFBKHpHjSIMUs6QHMVx7AiAUDqAscwMWsAeyrGoBx/QCmKkpjN0Ea5dnS6HpKc7Vcmh27pVl4VprkR9LEfpTGQHUgFZMGUuA1kFvRA9lROJDsUwPZ2TSQYYoy/M9YBmc7GbalyXBqnwzfLstQ3y7DMGSRiZVlebEs8pdkOfNGFttecryeKcc4HzkmZ8tx5rQcF+vksOuQY4v0IOaNGUSz+SDWLx1EaOwgTA4N4uz9QeQ3DyJTQZ5Rk+T54CLPzFh59pTIc+CMPNld8jzWH4yuw2Ce5g4m8vBgEi4NJvndYL6qDeFv8yGkhwzB8/QQTj4cQkvrEKJVFHAxVWDEYgX0ixV4VqdAR6sCbpqKNI5XxBNFbngqMj1OkeItirjUKLLusSK1PxWZqqCEv4ESrnZKBCQqoXFaCYt6Jc51KHFaQZmntsr4hCtz9YIyineVseo/lDq1oSTNHIreyqGoJw7FdvdQDjYPZZWCClVaKsTZq3DUW4V/4lX4a7MKX86ocLBDhdnDVZlip0pTmCq2m1X5s1sViTOq5DxXxfebKluV1Fhgooajqxo/g9WQOKpG+2U1un6qsUtxGPbGw3huP4wPkcPokTmMy/8bxsDaYex4NoyyoepIjFJH3VqdAQvV6UrvzovV4aw6nfe6aVenUU2DG3M1SInQYE++BtF7NGis1SDynQaaksNJNhiOislwei4dzuHg4RinD+fg2eF01Q1HpscITEaP4KDdCFpiRhCRM4LkYyMY0TWCGumRrBgzEvNZI8mJHIlfxkhUjo/k94ORmEpqUiujyTMtTaRmaHLbRZPmcE2k92oy5owmXR2aHB4yip9jRtG2YBSZ0aPwTB6F0t+jaLw8iov1o6h/OwrNQVpoCy2OOWqx2k+L3Xu1qD+pRfoDLU690+KArDYN47W5aqZNrxhtWvK0WX5KG4mH2kT90KZCaTTZ+qNpnToa99DRKCaMZl72aLrujCaybTQ60jpYzdEhvEiHn3/psO8fHcrrdDjyXoe7v7pRG8MIkzGouo7hUvwYpErHYHhyDJfvjyG9ZQzXB+hir6fL9Km6LHHSBT9dcrN0OfyXLnk3dKlu1eVj37H0GjeW3Plj8QkYi0TUWCwLx1J4diyHWsdyRU4PH6FHgrse7kF6WKTqkX1aj6e39Pj+Ro+qX3poyetjZqDPd/TZm6RPTb4+2Zf02dKgj+FXfQJ6jaNZYxw1ZuNIWTEO1+RxrDg1jh/PxvFCYjz9pMZzatJ4Li8bz8+E8UwrGs/n3eMx+2c8jp/GY9FrAh7GE7pnwATq/SfwKGECnZUTWFw7ASNZA6boGpAx24AtmwzIPWKATL0B8n0NeSBviJqRIX6WhhxdbQjZhkzfb0jrQ0OytSYSsmgiTSUTaTs2EYtHE0n90p0PNcLLwojzjkYo+hshl2NE0EEjhnQaEaA4CRedSUywnMTONZOITZoERyah93QSuV8nka1pjI61Mbc9jHlTZYzJKWPm1Bmj99MYxX6TyR4zGQWjycy1n0x95GRWpEym5uBkfG9M5sXPySgpT+HzzCk0e0/BoWgKE/6Zwru7Uwj8NYVrg6dyTXcqxY5TWeM9FfPsqTRvm4r87amESZrgMMyERbNNKA4xoe8uE2pbTDDtaUq+qinPJ5pitcIU30RT9p4yJa3GlKCvpmwbatY9Z8w47mJGb38zbiea8fyQGVOum3FBchooT+PymmlUZEyj9OY0WrumcXridM4tmI5K5nR+bptOxYXpdL6YTov8DNaZzMChZAZLr8xAq30G0RrmPDQy57KLOS5B5lhkm/P8f+Ycf2BO1UdzKv6Y02Yxk6OuM8ktnMlfh2eSWTuT9LaZ+PSz4JG8Bd/1LHBOtWBeiQVDrliw870Fs39aMFlZcMFUYL5AIOMneJYv0PxbcPOLIEABtk8BqcXw12pI3ggRx2H/W/DvPQubkbNIN5hFofUsUpbNom/4LCwOz0KvehYmn2YRIDUbb7XZhNnO5svy2RxJno3uwdnInZ+N4dA53Bs1B/+pc9juMYfM2DlsKJhDn/1zkHg+hzOylnSOtkRuviXHAywJi7HEcocljrcs6dFoye8eczk5di4/PObiEDaXuNK5LLo4l8h7c3FunctbSStydazomGFF2zwr0uOt0N5rxbSTViy4ZUXzNyuq5azZpW+NnLM1EeusOZpkjUuVNYv+tub+bWtO/7FGTdmGCgMbNjvbIBdlQ1eZDREXbPjcy5be02z5OccWp+W2yIbbolZsy9vDtmyttsWlzZZ+SvPw0ZtHztp5DCuaR8queZx8MY8DQ+woHG2H3HQ74l3suLjODqtUOwp222FSbYfWYzvaf9jRT9qePbr2DLS0xzLcHsOCbj1gz906e2Z+t+fxyPnstp1P8qr5VGTNZ/+2+Vy8M5+BvR2oGe3A76kOxDg7MCvRgYY9DvhddEDijgM9XzvwcrAjtmMdOefkiEOsI21VjmSedeThY0fGfXZku5QTTzScEJOcuBvgRHKaE8ZbnTC/7oTEEye6FBYwyHQBzbYLOJOzgGGVC6i/uoDtzQuQ670QuTkLCfNYyKuEhawvW8jPwwtxuLqQja0L6RrgTKCeM9d8nLkc6syUNGekdzjz93lnltQ70/zVmVpZF9pw4aaXC3dTXXA+4MLqGy7MfeSCwVcXmpQWMSVwERFJi7izdxGDPyyin7wrCTquJC5wZXeEK9vTXana7sqfU65MvOPK3TZXSvsu5ojuYsbMW0xNxmKaDi4m/dlivCWXEKiwhM8aS/CwXEJc9BKm7V9Cv7olLPy2BDedpTyesZROz6UERiylqmopm2qWYvK8m35u7PdwwyzSDYldbsg+ckPmqxvvZdxJ13cnxswd6aXuOMW647/DHbez7nh9dMdH3YN+Ez0wc/HgzAYPXLd7cLHaA6U3HhiP9eT7FE9OzvXkk78niUWepF7y5F21J/KfPcnW8+KAhRdu/l405nux54AXry974fPJi1ffvXhvsozI+cv4GLoMt03L+LV9GXdPLmPkk2X4/VnGMAdvdnh5My/Xm1cXvSm8743ZD2/yFJdz3XA5B62X47piOZtTlhNXuRz5uuWYNi2nZuwKmpeswC5mBSG7V5B7ewXer1Zw68cKbFVXkm+zkm0bVjJ970r+u7MS2Rcruda1krUyPpwc4cPqqT7sXuZDVLoPk475IN97FettVnEycBXvklZx5ugqtt1axY9Pq7g2yJebRr5IrvFlWpwvPmW+lFzx5dMDXw50+dJuvhq7lauZs3E1J/at5lbjatS+rqZSz4+dNn5UrvHDLdyPf0v8WF7nh1eLX/e7XcOy6WuY77eGbblriDm0hs31a7B4v4Zfav6UmfpzdbE/6RH+nEjyp+24PzLX/Ol45c+rPmvZJbuWcpu1fIhYi1PmWiS2r+Xy1W4a1vJMIoDqCQEkWgfwPjiAhJwA0k8FsPZeAJ5vAuj9K4AI9XU8MF7Hbp91WMWtQ61+Hc1/1jFXMxDtCYHcXBzI7+BA0pMD+VEZyJFngUxoD+TQ8CDexQShXhHE/bNBRNUHkf0miEW/ggjSW8/OaespW7+e3KPrWf9gPdW/1/NTPZhc42CuOQajHhTMl7RgVLYHs/1YMJV3g/FtDma/VAjH9UJ4Zh+CR1wIr6pCMD0RQvzNEFZ+DSFGP5Q+80NpCA1lR2YoRSdC2Xo3FCTDOKASRpF+GNYWYRz2D2PH5jAGHunO68KQ/hZG7KhwuszDaXIPZ1ZIOPI7wtG6Gs7LhnDaOsI5ZRjBk9gIcg9FIPMpAm2dSA5Oj8TCM5L4rEjEzkgkr0cy/00kxwZHEescxe41UZzfHsW/l6M41RFFgkI0LcbRfHSPJj04mjWZ0fw+Fo32s2iie8bgNiyGL8QQ7B6DXVYM5dtjeHgthv6yG6jS24C6zQa2+W5gecoGllzZQMvTDbRLxJI5JJYG/VjOG8Xy/2e3UyzVnrG0hcbSmhaL4+ZYEqpiCTwcy5MrsbT/F4vem1ied8bi0zeOg0PiCNCPQ3tKt86PQ98vjrLgOM7HxCFbHofUoTiiq+NoqotDpiGOhx+6va440mQ2dq8LG3kdsBGztI10btlISPVGLn7ZSMmfjRySieetcjyto+MxNItn2bx4or3iSfaN51lYPPez4jlaGM8/Z+LxeRRPxYd4Orviye6dwGytBJRNE/i1JIH3qxM4GZGAeWECTvsSqDqcwMxTCZjWJLD3UQJe7xJQ7JVIlVoilyckMtI0kSabRFa5JrJwZSLLShLptS2RjsOJxFxN5HNDIu2vEyn8kUjUoE3Ujt7Eo/GbaDLfhI/1Jva5bMJ82SYUczZxvHATxX9tIurCJqweb+Kfzk0YyCRxWCWJubpJVE1JwscniZCQJIw3JZFSnsT0XUkoHk3Cr7rbu5uERHsSNbLJtA5PRto4mbUuySQHJPNfXDKFRclon0gm8GIyDg+SaXqRjPynZBR/JnNcMYUEgxRc56bwyimFFV4pGEelsColhasF3d6OFKoPpxB0OYXzt1JobEphb+9UDBVTUTROxX9WKnvmpeIWmQoZqXzckYrvv6nc7pWGk3oaimPT+GKURoBVGp8XpfHDM43wkDRSC9PIO5aG679pbG1Io7k1jf3909HSSefhtHTCA9IpTU9n47Z0nhxLx+56OnefpOP2Pp323+nU98/g30EZmBhnYO+QQYtXBvO2ZGD1dwbaxzOQupTBudoMVBsyuPmp2+/M4HafTEbIZSKhnckl+271zmR+RCaTszLx3plJ2eFMqs5l0uNmJhWPM9GRzyJVPQu7sVkstcoiaUUWXyuyiDuc1b0zZuFfl8WWF1lEtWVR1iebcQrZ9NHOJtE4G/uAbC6lZ+NTkU3syWwyqrNpu5+NxPtspH9lo6qWg/XaHLzLcnA/noPt7Rwk7udw9WMOhj1yqVHOJd0qlz/OuYyPyEX3RC5R93JZ9T4X7355eCvmYTA8j3/18hg3OQ9EHs1OeQQH5lG7MY8jOXnsO5/HyQd5TGnKQ3luPndd8qnxz0ciPB+jC/k8r87n6KN8hrbkc3pgATqKBXhrFZBpUYCKVwElAQVsjyxgXHEBjyoKuHa8gOTzBVg9KuiewQW49Czk95DC7j+wkGCrQla6FaIbW0hpbSE+LYWEDinCRrsIX6Mi3GcXdd+TIiSWF+HiW4R6YnecXYTVv0UUthbhNaiYiRrFNI4vptOlGLc1xRxMKMarqpjkumJ0GosxlSjBSaGEP7ol9JpUQqdTCWXeJcisLqEtpIThG0u4tqOE2ae7++6XUPGyWztLcO1TioxqKdXapeybWoqiZSk2C0pZuaKUUWmlNOeVErO/lJaTpeytK+X181IkPpZiJLWZZNnNvBq9mT/+m/FK3ozulu7a882c6VFGplIZjUZllM4so8WmDD+PMmKjyhiZVYb/2TIi6suofF6GpWw5GxXLYVQ5IQ7lNASXszC9nHOl5XgfL2fo23IyP5fz/Fc5dTIVOAypYJt6BUctK1jqU8H53ArW1lbg3VjB7JlbSLDZgrXXFiL8t2AYu6V7b9vCzxPd3NyCiWwl00ZX8sywkjuTK+nwqeRiaCVySZXM2lbJ7b2V7HlUyb2mSnxaK/mnx1ak5LYyedFWulZvZXDSVsz+2sq+i1up7l9FtlEVseZV+Kys4v8Ar+chzg==</binary>
</binaryDataArray>
<binaryDataArray encodedLength="7424">
<cvParam cvRef="MS" accession="MS:1000574" name="zlib compression"/>
<cvParam cvRef="MS" accession="MS:1000515" name="intensity array" value="" unitCvRef="MS" unitAccession="MS:1000131" unitName="number of counts"/>
<cvParam cvRef="MS" accession="MS:1000521" name="32-bit float"/>
<binary>eNoN12c4lw0UBnDZCimkzCIpRSElDfk/537IaFqlN1GJSgNJ3jLK3spWlMgohCiFrFdGIkmDKAlpS8mIt4/n4znXfZ3zOx0lJ5CoIQLN2d6Y5dhLx2ZowYs3DVNKNxnLeSJk1i0ANRcTDG9zAp+iCLvco55SLTIoPk+HnNasxJh4CpYfHcf4cyl0aPOzYhuM6UjQZkQwssz1uypsv5sNvizVwLaocFTYq8HhmwqCLZuZ3ScXo/wRB1HrjWhfXCYSj0Zgc2ocxrMOsU/ue1PluRBU3i7B5qGtSH1US42B9xiBgNUQK82jwQ/KaPQUYF9K19IiS2nUnKgFX7gn6QYfQP1wAfKtb6JTl5s1MwtE4qldSFmygJ0Ts5/2B/yG7ldtBL9ZjOwNarCTlIKeywfmu0cLfDbr4Pa+6TB4WkgmQodIVX4JutUVsX72HProkAKBUTGY35Im88+K2DHzEmKas0hoewZW9V+Hu14q4tvCkR7YQNe7VBErWUn6MoWU221IBYua6ZfBfpg/kIH4T1H42cegojQQfVLx+Mouw0f3WvodnEiPjQ/Ss90C7I81MbQ7QhLfa3/Q9FumOORQRzcNGRgYyaPAdS6tvD2fabpsQwWCvojlHqZio0la2D/CiBwrBiNYCv0cS0gb8sJBgot9XbACx59so4GmraDEo2B4HyOl4imdV+iESIsXArcWkdkZfUyNnaCNvtxIvR6F9au6SGE0nl6QJaaqRpgWPUFSi/8NJkcPW3znYvy1CRyMrbDnQyySpfmhWPIcu80TmFw5OQRvm4bDVh5of24NtYQYGtIpIPfDjxHWP42N+9vvkwXlTHDJJDwfmaFep5DZUrUGc23H6GvxAAVXZtEUtwC17ClC6cMIPMutptVCljA56QLv3koKCkqgcaW7NKqogjvaHcB6T9IoE2MM17dg0faryP4egvNiIlhUvYD6dMQgsPUGo775DyXydJFMqiY+LFgMzVeONOv1LuK3DMe92QQe8RJazPsFP5QHGMGcQnjduol/RnpQMu8C03dwLh5a5CG3bz4yj+agY8MHSM3QxD8H7pPD/f3Q99eH3E9NuFdJQ6NzBjZvDKN827+Z+thCPdeMWM8/n2iEX4m1thOkVjlpmK29BY3j0pQm/hRjj+aianYBzdetpKiD5qge/IYX135QX10gVDK42DOBSqyyUyu0v4aQW9F+tK5diMlrJkxA51P65auDS/HF6FCawYas/0WXVFfhXjs/63wsCG/e9pHDbXlEJ9/AaPYhWjOrnvpD3ZAUPk65OtyshstRfGH5sLsqhorMRJFgyguJ3BomIfUZAtoPwtV4NeyFT9HdXeFwXhtCQZvO4d8cCybb6Bxs94bQqp3vyZpvC4bzLJF9Pw9yufIYtMqCd1UQxsdq8KpXkP1p3cLE3z+J5vI5uGmVjY1dXMhwv0U8qby0r1EVsyRT6DjHjnmt5ggn4zg6liUFu+EaPMs2xfCHO+CZBFksziGnmW300+kZdunLULaNH+3t9UTHv+k0Pf8pWRQPYlPsJKbemaD7iwgl/5qPOIscpv1LOrEzi3CNDYVfviOu2H6AwhMdpLGfyIDWsV7vbkHcbR3NztmNzbdzmTHfF8ixjqedUTVkODVMXbb/IHveOgp7XIMLnUfoUVgDxRw5DreaQc7dhbnEp7kJKgdnsxUDQmQT4Ee+Yi4oKT1PrZ+bKOOjAqqiRGlHeBAcRCJxT/MEsron8H6ZIOvyaxE2Vu6ji09EIKg7D7ereNmAL+ugf72KXo4ak0maOVbxJ6LdPoaKyxNpY0YVeZ7aQNGSB2mJngo9VZ+JQOVFZCeljTnFu2BxxwNqmSm0W/4iooOt6OGZRySgE0Ntn3+T8IIvzO+1wjCT0cREgRq56YTCf8Z58PS9pk45cXJddx3ethLYbfQUXAe6oK0nhdYlLTQjuJV2CPCzH+8txAl3QfaGVj2S03MxoZSErogryBXVJLu9VyiOI8SuVxxlym78iy+JCZSw35EzpTJBzE1zel9+Bx5icyGXn4kd25vo7B5V9n3RcoxyBeIwbwlFsVvQkb4B7n/rYgNuzHi0gS0fHUdZni7mR99Dtl4cPZrugHv/utBKk3MY63rLXNXiwauDpfRkyTQo2T6nYLtLsC0whu92X1K7fIqMOk/iWM4oe8PUm715NJ6V4hVGfO0gbA0uYmBBAxPrnA+nxhO4csQBah0rqE0wFp5L8hFKzzFcwIvgqRAs9C+ln+azoTmuBpl38lD/o0vhttzssVc9ONUajtJ0Q6p5/IOyW+ajf9VC/Ji5HEpiBTDhVcSeDZ/AnfwY983m43CTNwSH9LBnLJsWL4pDbHwdlJXTadOBOYg1l2LdJyMQMLYWVOGIoTlLMB47xmT5BJCCaCnTaHkI7cPz2O5pfDgewODx7RDw/dSnkNJazqvPe8BdbYmULfxY2FPEZF4WRtJCYRK2TmKKTHfi5QIu1CfGk4ClLa3UX87OWLABonbL0Lx6hEoXtsE1XRx7lYYgEvsQZS1LsdOhE2s6ExjxK3xIjniOT/bO4DzxQ1nt39mf7WfOO/GwprM+QP1RM65s7aYc0ST6eX4x9pyNoBG7akhbCeO1+gX0eWZSZ9d08pETY2v7LzNxMrKUHRIE8UB5LJA0IYGqw/hhfBzq85bhyNxLcDR4i6+ye8jgbwbbk/Ug11SNzmIJ8KmbYIJCycvLGqENPiSgZgtV1xS8V9uKlxWSmLlmBYJfxqB3VhOkG4No48QZCI9wsRvuWEK1NosaO+Toj+4hGrkQB2VBcZiLeGOw/RwpPN7HJKdsp/1HlpKQ8FVY7AtE025fNCfyQS8XePRrGhbnqCDkzAEs0uwg7jMiyPrTRXElqejYdQY/r61A6X87YNBZR5uLtdA/Vgp+3ih41ziznOQYlEREIdhrA0rrLpGVHR+7zCkKid8UUfiHi7WcfE5ToXzMnVOzsXLJRxoobCT7ngisW26LGjsPmNxfiDHLUxg9X8lc8msn/a2lNFQUi1KFSYR2SiB30Sfsqa4gvRIldo4M4HLtOyNqkUw9swRgbLkBZU4cyPfGkGyqBsIaXSD2sxrWrUcQe/4+thtHYk/+PuxM7UELfwVpFyWj2+sNMXdN6O2UM/2e00nhwgza1gqxLwx18OGIOPukPA+jli5weyIJ/q6FrIyzD87lpyHDcwFkrm9kg7iTSSggisanW1Jqw03GQJUbGasHSMuqlQ6YDEEqoYGRsvRB4sAEY66VBM6ycxB4EQelrw04FNqOre6VOOARgdQt+rQnSY5UKlajf+ZVqHy7jICZ4uxnh3hyfLcGL5IuUoTVG5KdSMLl3XNxbIk3HGSPIaZ9lNnzJwb+kn606ugtPOjwo2Mxycz1ecLs+SB5jMTw0M/BEc69N68pSD2fwv4ph9E+P+hm1JG2ugvtkpXAV2NVjAdwYchdlCxtB5ksw934nfcU8lO6mLrOw4bpusLmZTIKpgJJKtkQTuqPqdlmPXp3C5NGpTOlLE4h4Ug5agz5gG0TGegxvkDlBcl4KJ6Fmu++0ApsJr3knXQmLhzPr3gzI6bqbBjPAHU9iKbyf5bATsKMenmTqaRNBucaCzlPQ7SwyDUIZYmx6PqwnB2pGyKt9v1Mx9rf9F0+lYaO5EGQ5w8lc+lgQtEftTsVqaNNip2fkYZWMWsUn7xLXmmbIBV9kRbLbqVtKUuRFtkF19tb6JaMK2Mky8VelkgjmdZDUAstxOHvOeSnuwXMLy1cjb9ByeOXUaqdTcV3s1Et8I7UCibhelcWOzUDONfTY5irX4rJyj8SZqGD1Lm+FHFVHPqc/RTZvx5Dv6cVjLkHTCUq8UklEvPLSrFKUAw/5d+RrFkKeYdJsSElsdRU9pCc8+txr0acFV/DoRsVH6jvoQhb2LUIg0412HHvDk5f+ka7bi6Dy8PLMDDZjvN5V+BbthLmz+5SdEgW2a0oIvvBemr3fQaP6+p48zMCWj7d+HqhDkthBtuWQsZwxWx21MuHlikcxrn7snT0mTRlm9dBzN8U8Y59FMh/CM/LxiGfylDz49dQeXEN5hN6dN3Gld5vrCTTwCrc2xqGa3WfSDSUn83yvMaUiXiwT+u1wS+qB6uiaqj0C8FA7jydy5bGVp4FkFi/ga3JPIXiZ16YVn2duCOtKErkGVPOUWI5nSUkuVccz0P42UM8MYiWiKFhBxcImGmwnvNV8T6fF9GGWyjSrQA6ZRWwMZCEY40wW9lpDRPvvXj78Aq+b+FhpaT3sDj+HPN+qbECLm8wtLkeDXxPaPm+MEwL2Ac1OX+6PGqJ3k4enH4wGy8Hb0Il7AzuznyNkvJMckuKI9fuaVS1LxRHv1ohcoEX3WAymGBvdcipfcOzyrWs0j159uxJC9iezoPwWlc8XqLI/snuo5BhHvScOI+V2pKMhMxq+O+UY/cfPAirh7a0M7uK+flJGIZhnuSd1gOZ5VsosSAJS3cvRbKoFtiwJgjMq4JpTSB2bXIBT0QjTiknkVhpH04oK+KldgZmiMch5kkmPVF+zDEq8sb14ensiYuK7PHMGHIUmIdHn08iyNAJKX0lTJoFQ0qH+WGU1swk/Pcebg75lBWzAjZfmyg/zwvhD2/QfYdIDIzPplfufujI84XmW0d2+34V2PVugnw6F6twxQkXHjhDSjwezyd4Wan5WZhYXkutQ+34Tz4NHHsBuJZcZv77txsWNgpo/C6BsGJlds8vb3wsyMfXuRbk/j4T7sYX6cjPWVDsEoV3lw9im4TQoiWH4UPBGLixBBfW+AOVYUhSG6Jr/s7w+uDIGAcIwGNhLtxya8GbshLB3lK09bsg27Guhh4cGiPLxVqY9G9meFdp4eFKJ7i9DqPgOeWMa0wYRjoUWM4/f10THYa83hRybJmHDFlTWnfXnobWzWGPi4rBRsQAbOpaiFtpUfnJHbDXv4wDf606ses3Ft7Ig+f0b8iP1EHjM3Vwx2aQ9d5zqHDog+GGJLIs+oRa2WyE/StOt00246ydCT1Q7MBdu6cYiNXGzuRjnI7ldjBHMKa8u2kkYikKv9ZSlOxP1I09pIb2v67fwVKISBLjNVBL+Q/dYS5Qh2oRoOeaGpxNj2DjGg120jaTqhd4M2+WcSF1ugS0HqYzfWmVpDzjBJwlrlLw4QCmVDuaCkNU0Ntnh6ofCeB5sRt7b1yhCYVHsM4xhvtkIRYdv4jUXddo5Y+11NQ/RKa9f33QJo9p6oUoercYVoeLaJ/tJ87i0VAMVFxg1CVvYSrkAO4rh6O44Dx8pu1AVcAValybRFH7/ZG8Qhl1OkawefwIYsKFdFg7FnfPirIXBvwwlOiFGTpzYZuRyLm0RIddc+8Z1hTqwaDFGLIZutCoSYbu0SrY1udTq/FneKz2Iv3bC9EjeBZ5k25o7GuHhepqyL10JNkjMxGzZiZ6t/2mzxdTMav1ADZFviK/O4dwQDsA2/59hdZbDPheq2L1rVPo+aWHX7UlOO1eRYYbuFjljxIQuTNO2l89MUYeuKTRAt8SeXbRqDvSoy3hZzQbjonT2ae262l90jnM3x8K07FYiAQVkeMDJdw3N6bcFlG23FMTB3vjqPaNPzUptoH3hx8F9z+gCy8dYPFgF3XE3GA8VB+gyjwcKq2OFMrlSArfOejdq4HzJRvRGfyKLm49jfGMgxSR94ouf+JimvRikGEnwDaoKOLLP5+ZlPW24HpRTk7b5sHJPY8O/xtHNTvW4+iyOpSrGlC1cjJtahqhqbSLNLEmCwbP+ClmsAKZPMvp9uJ4DPEkg2fchyrsLbGl8gcMfpqjg+cMOZzMg+zfnQKbetpb9Z1Mc8RxfMN6pKzhwcf3p7Cy7Q7Vy2dSf1cUNDa1QKhREU1fypEzoxN+bVP03iKISf/rPKG0LGY33x06tWU2apVaGQXZ87Txzwh56paSXQJLAm+WQDDLB74HNREr2kxtiZIkNZGH1Pp6Uoh3wGyvGWRvOw0WS3nJcfFG9mBvL8OdwgP9BCVo5ZhCyuoFExdwDDbPAtBqGoUyva2Q4n9FGv9F4zTvGTp5eC6WDadTGP99enFLEMOK9og0HSWmNZbx+x0CCeLQ2aYyTraWJXGVdEEkfDtzqEEc0tUHKDThHvRijCDN/mBw4j/y4xFEttMvJu6UEKOueA76KgSbSXvc+WtEq8ZFFB2ZQJb7y/F6Zyi5hSXS1x0ZyHysSq80YumZfR31cDVSaYguWP8+6u9wRdKQIYYEiiiwdRAlf+/JNZd8sufp4FRuEoFztyI7cSWRvHPF6aXdLoyIeZFZliiZ1qczKm85VNh0ALXr7HHDIIRCGy+Rm6cD+sLeEve1X0yiYjvTYL6FikN8oNxmCWm3L5xVysOcdcNTlMfRhOCxOtquI0l2wush0bmMnoRegVDpZZyMC0BjdCbDt9SaXD99peaauXDKP42EFDP6rdtN/qszGYG1VzkXAycplTuHc8lWmqYfKMDH0FkwepBNsy02k86uChq9eQ9Z6TLgdktDowFQY5oOaaM9cD6ZRQnugbhyeikC591jrCbbEJvZwUxKlFCKYhQKjhiR3PEvFPNNl3JO38WhglDklV+mN3WxqBjwpzvvBjktlXvoq8101lt7Guqt9ZizH56Q/OstcJj7lkk5wofhYD68Uy5HfOkgHegLp+ejurjdXEVWFcKkZOcD/e0NTPDdfhJtN2Z6dBzx26qZevMS6OLCuYgX+EFBqavwwduLEva5EI+6Hk6YitBs72p65GEDHbdtyPO8TR2uhdA7MxcRm7VIx8KfuPdyoUj/Dcfu0keqS/n7E2rrU2ZLNuOxkIuEpPdibuQrJm5/JWYotDArM2bAnVuF0gvKGYHJJVTiagvhDQ+YaJk6UjptQx4mAdTe4EvRRrYUv+wk+fIdRHBBKtTEk4nHeg4S5qUy+sJPqS3dh7NSZxOpXgikHiEZbDkZiZuVuVj3ciXaDj4g8+8pzKsShgkL0KfNDaLQViW8K31Er2Oi8bl1GkoMu+l+XBclhd9inHlGyGpGNGO5OgcC+/ixbpEBYny/k/UqfRI7MZ8qxztI7HoxBbiFkeHhVJR2G6LgUh2F2fPjQ5YMtfbr4MTSVqrZORN19R8pYlkmZ1OlJBrUbjKFktJQ99ShWNcA4llxk2okvSF+tJRJjD1J/dZp1LPah8qiGIil/ce02/hQ0+35NKfMGEU3L5GZcSBNnDsO00vRzFBJHtla1BFvZCSujcbh1/56Zv7VMbrR0Eax1w9RgHA6/AcmaJpQK5Ph7E+mRt1UIxeCige82OGsgcEXoghcspeyTr/G0HEzeEpUMStVd5KqdRvRLhNUq+rR7oeytPe5B+WHrCOLN1lMXMdFei26HUK+SqQ9qUeJOzqoRPOvj75E0sZNUkzcyQEqfjvFsdEMp53v/EmJ7znzfloF1T6SpEFzEeyK30nNR91RZPSS/gc31Hve</binary>
</binaryDataArray>
</binaryDataArrayList>
</spectrum>
<spectrum index="14" id="scan=15" defaultArrayLength="18">
<cvParam cvRef="MS" accession="MS:1000130" name="positive scan"/>
<cvParam cvRef="MS" accession="MS:1000580" name="MSn spectrum"/>
<cvParam cvRef="MS" accession="MS:1000127" name="centroid spectrum"/>
<cvParam cvRef="MS" accession="MS:1000285" name="total ion current" value="15519.01695251"/>
<cvParam cvRef="MS" accession="MS:1000504" name="base peak m/z" value="622.64257813" unitCvRef="MS" unitAccession="MS:1000040" unitName="m/z"/>
<cvParam cvRef="MS" accession="MS:1000505" name="base peak intensity" value="3259.72778320" unitCvRef="MS" unitAccession="MS:1000131" unitName="number of counts"/>
<cvParam cvRef="MS" accession="MS:1000511" name="ms level" value="2"/>
<cvParam cvRef="MS" accession="MS:1000527" name="highest observed m/z" value="714.87524414" unitCvRef="MS" unitAccession="MS:1000040" unitName="m/z"/>
<cvParam cvRef="MS" accession="MS:1000528" name="lowest observed m/z" value="329.24615479" unitCvRef="MS" unitAccession="MS:1000040" unitName="m/z"/>
<scanList count="1">
<cvParam cvRef="MS" accession="MS:1000795" name="no combination"/>
<scan instrumentConfigurationRef="instrument">
<cvParam cvRef="MS" accession="MS:1000016" name="scan start time" value="0.281633" unitCvRef="UO" unitAccession="UO:0000031" unitName="minute"/>
</scan>
</scanList>
<precursorList count="1">
<precursor spectrumRef="scan=14">
<selectedIonList count="1">
<selectedIon>
<cvParam cvRef="MS" accession="MS:1000744" name="selected ion m/z" value="640.151" unitCvRef="MS" unitAccession="MS:1000040" unitName="m/z"/>
<cvParam cvRef="MS" accession="MS:1001141" name="intensity of precursor ion" value="16422.833984375"/>
</selectedIon>
</selectedIonList>
<activation>
<cvParam cvRef="MS" accession="MS:1000433" name="low-energy collision-induced dissociation"/>
</activation>
</precursor>
</precursorList>
<binaryDataArrayList count="2">
<binaryDataArray encodedLength="112">
<cvParam cvRef="MS" accession="MS:1000574" name="zlib compression"/>
<cvParam cvRef="MS" accession="MS:1000514" name="m/z array" value="" unitCvRef="MS" unitAccession="MS:1000040" unitName="m/z"/>
<cvParam cvRef="MS" accession="MS:1000521" name="32-bit float"/>
<binary>eNoBSAC3/4KfpEPlV9ZDDVj2Q4fR/kO0qAFEZocCRMW1B0TWUAtEGKIQRIlgE0RDvBRE5ugWROc6GUSLaRtEIKkbRCp7IUSnhSZEBLgyRG8HHDs=</binary>
</binaryDataArray>
<binaryDataArray encodedLength="112">
<cvParam cvRef="MS" accession="MS:1000574" name="zlib compression"/>
<cvParam cvRef="MS" accession="MS:1000515" name="intensity array" value="" unitCvRef="MS" unitAccession="MS:1000131" unitName="number of counts"/>
<cvParam cvRef="MS" accession="MS:1000521" name="32-bit float"/>
<binary>eNoBSAC3/x/sEETa7yxD1so6Q5ADQEO0JRFD4M6HQ+3oe0R6bw9F8pd+RE8HqkRimQtEzh/tQqsHRkQuCCNEpbtLRZwfwkMgQwhEN+z2RG3iHcs=</binary>
</binaryDataArray>
</binaryDataArrayList>
</spectrum>
<spectrum index="15" id="scan=16" defaultArrayLength="1544">
<cvParam cvRef="MS" accession="MS:1000130" name="positive scan"/>
<cvParam cvRef="MS" accession="MS:1000579" name="MS1 spectrum"/>
<cvParam cvRef="MS" accession="MS:1000127" name="centroid spectrum"/>
<cvParam cvRef="MS" accession="MS:1000285" name="total ion current" value="5084208.86296463"/>
<cvParam cvRef="MS" accession="MS:1000504" name="base peak m/z" value="570.88427734" unitCvRef="MS" unitAccession="MS:1000040" unitName="m/z"/>
<cvParam cvRef="MS" accession="MS:1000505" name="base peak intensity" value="17097.35546875" unitCvRef="MS" unitAccession="MS:1000131" unitName="number of counts"/>
<cvParam cvRef="MS" accession="MS:1000511" name="ms level" value="1"/>
<cvParam cvRef="MS" accession="MS:1000527" name="highest observed m/z" value="1299.54406738" unitCvRef="MS" unitAccession="MS:1000040" unitName="m/z"/>
<cvParam cvRef="MS" accession="MS:1000528" name="lowest observed m/z" value="400.09942627" unitCvRef="MS" unitAccession="MS:1000040" unitName="m/z"/>
<scanList count="1">
<cvParam cvRef="MS" accession="MS:1000795" name="no combination"/>
<scan instrumentConfigurationRef="instrument">
<cvParam cvRef="MS" accession="MS:1000016" name="scan start time" value="0.298949" unitCvRef="UO" unitAccession="UO:0000031" unitName="minute"/>
</scan>
</scanList>
<binaryDataArrayList count="2">
<binaryDataArray encodedLength="7200">
<cvParam cvRef="MS" accession="MS:1000574" name="zlib compression"/>
<cvParam cvRef="MS" accession="MS:1000514" name="m/z array" value="" unitCvRef="MS" unitAccession="MS:1000040" unitName="m/z"/>
<cvParam cvRef="MS" accession="MS:1000521" name="32-bit float"/>
<binary>eNoNl3k4EFgXxiVJFCVKIpFIRVmSJOT+FJKyJCGVLSQhUUQI2bOHbPnap2nR3lTTtE1pk/bCNO1RlDaZ0ueP93nPfe/949zn3PPc95waeEV8DL4iinKuCIkjV8SF7itiwYqr4lTpVXH3n6uiNbReWP6oF6enXxNNFdfE5aHXRaLldaGSe11o97khukJuiHXlN8Sd1zfEWI2bYlPoTeG276YYM/CWuKF7S2QE3hLaubdE0JFbYmbPLaE0ukFs9WoQAdsbRPDPBtFn5G2xf9Ft8e+u26JBolHs0WsUx8IaRVBxo7C71yia+t4RjnPuiO8pd0TK/jtiqepdcWbeXeGRfldYHbsr2sbeE5dn3RMzM+6J5kf3hL7cffFuxn3xv4T74nP+fXH5831xW/eBUCp8IFY/eiD6fXkgHA0eiuaVD4Vv8UNx+udDMVj7kTjk9EjIJT0SZy8+EoMlH4sTmo/FzqzH4v7ux8LF94moy3kiTDqfCEm7JrF+TZPwvN0k/pZtFkGBzUK2plksvtYsfJVbxAnTFuET2SIqy1sE31pE5PJ/RM2ef4TWp3+E0aSnomv1U7Gq9KkY3PNUOGz/VwT3fSaujH4mfnk9E9nNz8Rs2+difuFzofnfczFa4YV4H/hCNA5+KUxtXgqNrS9FY9tLscHnlUipeiXiPr4SjcmvRe6O1+LPv14Ly2FvROK8NyK29I1I6HkjLum+FQYxb8WbbW/Fpa634rFSq8gLbhUrK1qFm0GbGBDRJqIOtYmVz9tE8NR3onjlO7H72DtRF/NexB99L0a/eS8KxreLysx2oX+hXXT06+i9Q4cQ6zqE5IEOcaarQ/zkg5Co/SDKfn0Q3qkfxZl9H8W+lx9F4uBO8cq1U8zY0ilK2jvFgomfRJPXJ+GW9Ums2PdJBCl9FntLP4vG95+FntcXURX7RXgN/yoWJnwVlge+itOfv4oxtt+ET9g30frlm7ip2iVer+gSN//XJdY/6BJ/y30Xteu+iyNV30Xg5e9imFS3uGfYLaoDu4VPVbe4Xd8tWju7xeg1/4niuv9Ev+7/xP5ZP4R7+A8xbc8PMb/zh1jm+FNw6KcofPRTKM3qEWsjekTN9h7x6E2PGKj9S9yL+SUyD/8SN77+Enm+EhjlSvD+Nwm2X5Ag4JkELt8lkNLswxXPPnzY0IdjZX04f7sPO9r6YD1Aktk6kuyaIcn4eZIcyJDk6++SaJ2V5Gm3JFbD+9Jj3xddn76o5/bF81Jfqh70xUZGivlTpEiKlEKvTAqdg1JcuiHFj1YpPO37kRrQj98i+1FY0Q+rF/3IlZXGyESaJZHShGRKk3xSmqLr0ph+kEbRsj9yzv0pCetPc25/lu3pj/6l/kzq6o/TQBnCzGRwtJfh8koZfo+XoaRcBr2/ZJj/QAbNbzK8GDiAMuMBlDoP4Na6AYTnDcD/2ACO3R5AmpQsr6xlyVkry/4dsjj8JcvnRlmkf/bGg+ToUJPjmKkcQ5zkWBEjx+F8Ocbfk0PvpxzvZg2k6eVAgkYMQslmEFf+HMT45kFc7hyExEB5fsyTJ3u1PG0V8pSekKfyijwb3srjPlIBN0MFZi9Q4EKIAleKFbD8Q4H6JgVefVWgccRgzpsNJrp8MCZ1g3n2dDAHJYaQYjmEpqAhmCQNQXHLEFTqhlB0bggXOobQOESRYTMV0YhXJO+kIn73FLnxTZFr8kNRshzKM8ehyKwZytWioVSdGYpWy1AefRxKvbIS7TOVOOmjhFy+Eu8OKaHV08sqyuwwV8bWTxnLBGVen1YmtEWZc93KpOkMY7HjMBzCh/EtbRjeh4dRfnEYEq+G8U52OC+sh1OxZDiNEcNRzh2O3LHhtHwZztERKphMVqHWRgWtZSoYbFRhSqkK0RdU6PdAhePSI/hLYwQ1NiM4ETCCx/tG8OvmCJb2UUVdR5WN5qoYL1Ll9UpVWkpVyf1TlR83VPH9rIrz4JE0uIxktfdIqhNGYvPHSBRfjuTOj5GEKKvRGqTGwGw1Th9SY3e9Gks/qKH/Sw0nA3WuLVbHfLM6FUfUGV+vzq5udWbIjUJbfRSVDqOQ8BhFYNwo2s6MwurrKNL7auBiqoHVWg1+5WsgUaGBxlEN2jo1iJcazSq90ayzGo2M12iGrhmNyfPRLPs5mvmamkRN0aQ7SpP1WZr4ntTk0l1NVH5p4jhYi50GWryfrYVvlBb/bdZC+4gWVde16FIYQ5nGGN7NGMNXjzH4xY0hvWgMpYfGcOLxGLZLauOrqc3uGdr8XKCNRIk2D+u0cbuojU2LNgu+aPN0xFgyLcZy1Xssj1eNRTpjLGo7xqJwdSx+T8ZS8mks+bI6TBmrw10LHRaF6BCYpEPsHzoodetgMFCXN/q6LJyly6ilujTF6nK4Upf+J3Wp6NJFd9g41k8ZR6TTOMpDx/GzaBztZ8dR8H0c2aP0OGWrR7OXHqOi9Qgs1UP2nB7jnuih+VoPK9XxOBqP52vAeBJKxyPqxpP7cDwRAydQbz6Bi0sm8GjDBBRLJlB7dgJdDRPofDeB7p4JRCtPpMF8IrIuEzkVNpHZW3r5yEQkrk9EpW0ivlL6jFTXx9NMn/5++vgm6+NTp0/INX3mdepToWjAPjMDDjoboLLGgD8TDBi51YDlJw0wf2BA8ncDmmQnkT9lErXuk7BaN4mHpZO4fGISz+5NYvDPSWgZTabJdjJTV0zmXFJvvHMy/96eTEfrZPr2MURNzZDBEwxxdDLk7lJD7DYaorTDEKtbhqh8NMRe3oiUKUYkRxkxvsCIeYeNeutuRIKkMaPkjbmrb0y6gzFNK4xxTzXm2SljzjcYU/HVGKVBJvwcboL5NBN0XU144mfCPxtMiP3NhDdnTTj92oQoySk8NZqClt0UdBKm8GPHFCpOTiFfwZR340zxdzVFJsyUD2mmLKw1Zfp5UxLfm3Jfeio/1KcSadwLp6kUxEzFv2Aqpw9PpfHaVA5KmVGvYUaTsRkWDma0xpgRW2rG7kYzznaYETJgGtIm03BYMA2z6Gmsr5iGyoVpNNybRlfnNFKUzOnRN8fGz5y9a81xyeld7zVH+5Y5p6Wn80Z7Ot5W09m+bDpF8dPZXDYd7WPTsb4xnbOvphMtbYG7iQVZbhYUBlhwMN6CmgILmuosMHxsgc+IGeydMoPciBnMTpqB/MkZPLvdy60z0BpsiZKtJXnelninWBJ70BK7F5a4D7XCcrIV7rZWRPpb8TbGiuxiKybvsqLr3964jzVjR1pzTt+acXbWnPK05kyuNfMPW9N205rOfjNZOmMmZq4zMYqaSXX5TKibiWnjTE58nsk5VRtMJ9uwc44NBV42dKXYsP24Da23bTjcaUPldxvyFATtiwRvogQHywWhhwQWvTas/LtAQgVKLEDNFcbWwJVb0O8ryMnbslPflnXWttSF2vKz0Ja0Xba9OdsS8MsWG/VZOMycxUS/WWxPncX1vbNQujSLxd9mka4xG2uj2RQ4zeZK8GzqImZjnDmbz3tmk/xwNgfbZ6OjYkeJtR3ZiXY459rRfMaO2sd2rG+348gAezJ17JGfaY/9cnuS19sTc9Ke7132bNVx4HyoA5JFDmgfd8CtxYEbcnNI15lDleUcQjzncD9/DpGVc3h4dA5Sj+bw5uMcdis4YqLpiOQ0R76EOHI1ypGmHEckjjticceRSW8dUexy5OCYuVycO5cX/nNpXzOX+sK5tPwxlwlf5/JhkBMeOk4oTHMivMSJlDonDt9xIqLDCYn+89CymUdI6jzefZ/HBPX5/HKYT17EfF4lz6fh0Hzuv5iPvLwzO2c6o+bljHWYMzqJzswqc+bHVWdCnjrz5oczMoouyJq4sHa+Cw7LXQiMd8HuqAsd911I/uTC/n6uhI51ZbilK+GrXZmY4ErtSVfONbqS99YVix5XTBXdULJwI9LLDdUwN4oy3Di+x422a258+OjGTukFpOstIMplAY+DFuCRtgD3qgX4PFvAuI8L2D3MndMT3VFa6I53lju7T7uj0urOeImFeKgvRNpnIe+CF6KcvJCQ8oX0HFrIxUcL+aHoQaizB9krPWjL8qDpgQcrv3owWHUR62YtIixmEZLpi9i4bxHafyzCpGERdh97tSGedJp58iHFE4//eXLrlCenb3vy+aUnnn28WG/uhdYqLyxLvJCp8uLEH1443vQi+ZUXKn28URrjzTVjbwIDvalK9OZImTcPL3njct8b9+/ezB25GG3jxdy3X8yHgMWUZS6me9tinr9ejLuyDzeNfIic60O6nw9hmT60V/sgfcWHFR98OD1oCXsnLmFHzBJe5S9B4cAS6i8uoaZ1Cf0kl1JsvpSohUtpSFmK0v+W0nhxKcayy1AzWIbBnGVcDV6GTOkyNI8uI7x+GX7/LWOWvC9ter58s/cld7kv0+N8MdjjS8l5Xxqafcn/6cucEX7sHe/HO3s//Nf6caXMj/Q//HC+4kfYUz+qv/gxcZw/N/CnZbE/+Rn+KNb4M+SqP23N/nj2D0DOJIB29wDOhQVwpDwAz7oA3G4EsONDAClDAllpFEjsokB2rAtk+++B+B8P5O8HgXxt7dUUl3Ny0nJ0HZZjH7uc4xXLOXFwOZGPl2PwdTm7lYMYbxTEa+sgtngGcb0kiMzfg7hwOYgpX4IYoxGM7JRgDoYFE5cRzKM9wUifD8b5cTB/9A0hVDUEGeuQ3pqFsC4hBI1dIdy7FkJOUwiJUisoHLUCq8kr6LNgBZZrV/C4tlerW0Fg4wpCXq/gp3woxdNDWTI/lDkRoWSnh9K3MpTyY6Hcbwhl3PNQTsqtJN5wJQGLViIR3ov0lRQcX8mvWyvReL6Sneph9NEL49vcXgSEQWIYT/aE8b8HYazsu4rV6qs4xSqeBqyia9MqMg6vYkP9Kpa/WMV9uXBqNMKxnhrOXM9w3iaGs2t/OPwTToRURK/Xj0BdL4KTfhHExUdgeCCCrM4I7kpEMnhMJEaGkcjZRZIWEsmptEgojmT9gUiOn4nEoDUS0Wd177tdzYKZq9H1XE1z6mpiKlcTf3U13s9Ws1A5CkOzKLzXR5G/O4oDV6IwaIliT781jDFeQ/PsNdQsW8Of5WtY+tsaFl/u1X6tof+kaNr9owlbH83B2mgkDkYz8GY0GW+ikZaKoe+wGLrn9XJIDMabY9i9P4aahzHEv47hic5aqheuZVTOWnYfXEvT5bX4t61l2vB1uE5ah5P9Oq4GruPc/nX8LhVLP51YnAJi6bMmFou8WG7si+Xe7ViqH8fyuj2WANU4zk+OQ8E+DqnAOC5lxaFRGIfanjiG1scx6HUc177FoW27nkSf9ZyLWM+fOesZ8vt69N6uJ1Yznlt28Th7xKMWHM+cffEMr48nuH8CMioJrJmZwIS4BKzKEzj6ewLfLiQg2ZKARnsC1uobqNPfQEroBtorNmB8cwOX325gt2wio/QTcTdPZLNIRNUpkRzPRGSXJLIzLJHLUYkkpCRinpeIdHUiPbsTCT2dyNMbvfsvEvGQSiJ2aBJntZIoN0rijHUSpfOTuLQ4CZfwJBTykwgtS+LqjiRkjyYRfTEJw3tJXGhOYvX7JBQHJGOnlEyQVjJJk5KxNksm2CkZ+dXJNG9I5mtxMsd+S2b2tWR+PEymuyOZWz3JSI/cyEGTjbQu2IhG+EZGpm7ka/5GIrZtZMnBjZw4uxGlmxsJ+2cjHu0buaOSgr9JSu+sm0KufwqdESnYJKTQPy+FyIoUjp5IweTfFF59S+HMfynUKqfySy2VVt1Uok1T8bBNZbRrKo+XpTI+PLXXc6UyMCcVuW2puP3Zq19P5VhLKu3fUklWT2PjjDT2uqfxwrcXEWlcjE/DPz0N6co0JHamce1EGp31aTQ3pzHkZRry6puYYbSJH2ITO1w2YbB8E+aRmziQsYmCok2E7N3EqzObWHd9EwM/bWKXeToKrun0LEsnIzod843pXN+cjse29N7/Ih2J8+lE30pnXFs6Np/TKZLKIFMhAw3VDE6bZqDjmYHL8gxK12bwOi0Dh+0ZOB7K4PvZDKrre88+yeD+qwwkvmXgLpOJm1omS0wyWemaiZlXJmHhmbRvyGR3biY7azKRuZ+JVEsm19oyafqVSb1qFpd1s0izzeKAWxbhgVkoRmQRW5IFu7PoOJ/F9ltZHPk3i65PWQyUzaZqeDa5k7MZ55LNdu9sPq/KRjsum660bPaXZDOoLpuLZ7NJuppNz91sStuzifueTfWIHKINc1hqnkOiWw5dMTlsO5WD0aMcRnfk0Pkzh4myuWgr5XJfP5dI01xu2ubS4t6r+eYyLCKX6btyMfg7lzv3csntzkVWczPfLDfTbreZaPfNxOZu5l3pZhx2bEb10GYG/r0ZuZbNhH3ZzDWJPKQm5hE6P4/CqDzmZecRdCyPEY15jHqYh+LzPBz+y+Ozdj4Jpvkoz8ln5KJ81JblEx6Vz+W8fOyO5dPTkI/s/Xz8O/IZ353P2dEF5FoXcDiwgJmxBczfXkDQgQJKrxT09kIB/T8XECBdiLNKYW//FhLgVIhrVCEPEwoZX12I2fZC0usK2XeukJCOQvppFpEwuQgLxyLCPItQW16ERnwRNyuKCD9URMrpIvY2FrG/qYhx7UVM+l7ETu1i5KcXc8KxmFrfYuxWFbM3thi/0mKk7xXzTLIEtRElvXNWCSWrSkgoKeHH0xIGfChhi8QWnshv4ZTlFlrttqCzeAu+KVuIKN1C2oEtXDu2hRs3t9DVtgUDvVIkbEpRLC6l6lwpK66X8ndnKdo/SkkZUMZ21TLqjMpocizjnU8Zb+LLqM0pI7W8jIE7yvA9X0b54zK6X5VxQqIcRYVyykeV4z+pHA+Pcoz8yqmKLOdBSjmj88qRvFzOrCfltD0rZ+63ci6rbCV8/laeLN3aO4ttxbN8K5N/28rUI718YStSt7bi1r4VJ4kKlNQrGGFSQbp1BdvnVvTWsIK0ixUodlSw8GcFu4ZW8tSgEumFlZxeX4lzWiVBpZUYHa4k6kol51oqmdhRyXGJKrYpV3Fdo4qqiVXsnVFFslsVeWur2F9bhdPeKt78VYXEzSpuvKtimGI1Ty2qqZtVzWrvam40VPPXi2qiPleTL19Dk2oNIWY19ETVoL2rhqhzNdg11NAps40zuttIWLCNzyu2cW7dNh4nb0OnbBt2v29j8rFtZD7Yhs/TbQRK1HJBqZYGi1pGOdcSHFHL/wGMERU1</binary>
</binaryDataArray>
<binaryDataArray encodedLength="7452">
<cvParam cvRef="MS" accession="MS:1000574" name="zlib compression"/>
<cvParam cvRef="MS" accession="MS:1000515" name="intensity array" value="" unitCvRef="MS" unitAccession="MS:1000131" unitName="number of counts"/>
<cvParam cvRef="MS" accession="MS:1000521" name="32-bit float"/>
<binary>eNoNVwdbiAsYbQ80yKVSUamQbkk7UX3v+UoDoWghLU2r0EBDg5JSoSEkEUlTUaSlSLmpzEqFKEIRldTtF7zneZ8zXdyu00DNe2QFhpFu+VH66GSHgc1NmJqzgBnZmUVlvgvoUW4pxpdxo/UbJ6v/ShgbjgrSrsxcmKh6QGIyFYsXHoQJ9wCxDm2keEofOZycsFhmAt1lcSRkfQ6cdpLI8LZFX9E5dI9rwutSCQWnWtCV6g/I+eJB2/a44q/HZ+S28rHHSvLxlK5ipEQOMQPyYPbb4+s9C+x+1Qi+67q08uYQfDuFSX/RKdjHVjOar15hyOwnccpGoc7DhdlxkEFrwS/K1m+BrPg8bBmMpjd7lkEroxKKJz7R3Rx+eqQfhrYBUxSqhFFhUxfa/FToQoA4VWa+oympOHDuTIK4ZQRpTLCs693TSPDwZE899EPTm9nE9eA+Lu8TZANPnqRQKSUUBGZg1zUVGDaY46OtDPqt3GnvP4WoPQ+oa2lCodyOjm+aQ3sDLqI6S4/y2ptwh3shKg1LcMPJglIea+DkZkna5yGCezlptGOROu7tKcHvHXMw3/8UHe0TxxgXF2vfP4tJ7DgBm5MXYbdJjG2eoYHbnotg+KYUazJDqNj8j3HNp058KV9F319eQL/1AGSEGfLx1sS4eAkZm1zGGUMLuv3pMqkXnaFdX2dB6fwKxPsGgHEYAgNpnPmogkCdPlKwFUJEahjGrluivSYWe+qeQacllRq29tKr8ZXk1nydBJ/bUNrPDhis7USXFT8mkuaxzd/X0vWmYToW9Q4RrYJUUVFAQcu3UNdoIy6/c4aRoz+aq4LxYM1PKvxhCVcpEUSqbWJrRp7hoMNnerL9JryoGwtLd5PRflt8NZDC8JlUiIsLw/CsApTyshH79Cf2BFpAc4UAHSqIg2Moi33LZSC/5o7xidEq5mBBNf1aNJtdum4OWQSKYVXDQuR1iaAm/hxK9zTh1pFyJlr1N/F8PU5mE5so2msebP+0MYs+FZFQbSZacyZhvTca65qcsGOhBAafqKNe9RHTI3YQb0OKMJcxhL6zOb1sYUnhVQulcVli0akLKJUewDqtUkRyc7AmFx7QQ+YKc1HbH8Z1OqxtQDuzpe8ahgtO40WvDOIHrtEyP1kULVkIcdadZJxuks7UYbwstKLZFYuwarMX5nXZ0r2dHkiuU4LL2VhK57jP3Jhpynq9sMe55HO0RngGslr/0roGD6zZsRoOCTPRKcoH6RkheFN1j8ICpFGRBoQIrqc4OS+KCj4MJvcR3TkWRjZC39CSmMx8NVJkvZJSaUt2Iw3eOUWlwhX0M84JRmYVzHoBDnS+yWaSVodjvmcdMzfNHT6ZImTYexE+3MU0dOoiJKwf4uP2vaj/lILDJScR7saBZK0aNNjzwNg2hNgaDezg/8mELktEm3QpxRqLsPkLsqi7IJMizMIpKkICXpIG2FHLhcMDvJDgfk2CzqrGDW3bWEYzAdd8+NjbpyNYHltrWmirAZU0fra2awE0rdfDxiYaCmqleFJTRJdTSrBhyW4E527CA8eL8H+fBnbEHYWtaVhY4AO5/aW0vZgDeZb/ojulnNb+PUWGz1cwIaWj9OWSDJ5N9TNCAuHYKfAdj3Sy6XSONZBRRoFCwmxbojCi9g9RgykPpPkEEGsVhqmXu6HcqoewmzOhFJFEE4OlJODdBp3HS/D+ryCUGkUg5RSJpw220/7ZiOVqT+lJ+RTzXIcfcW9X04xLQTDvT6abHXa4EF/IXN4iRWIXmkktYC5yPj6DRFAhhW8JpF+5V3HzbDz+3dpD47yy2MtxjDFrKmLssl9SwHcDmqJDOFbqQNuDdDHuFovMlNck/6Ya6yZvwvVxNbkPPcBW2VhICH6iWJ+18Ew9STJh0VhbJYM3dvOpbFMB5Lld0O47SsHunOTuJ8DWlA6Dyb9LomMelDCwi57r+2B7rB6Ugp7SKrlluF4mxPbra+Csygbs4boMsQtTdOBpGdVdN8Ofv/lYbxhDs+b/ZTo+xEGUN4/xtO7DcnUJVkQfcPlwjbZw12LO7hO4fWE+yu96M5I3jqCc+wSCDuXS5lQtcmb+QbtUKgWGL0DonUjYtVhCLioOQ/jFnBdux2PFQDSLcrLuUpmwGo+Hf74bUyhxDjMbJKF8OYhEJiSRFKWC4F5POmHGzUa6EUJfxJPraVHW9MQu+G2TQUtgHmJ4Z0LmSgVNzZyLlsoBpGjV07YYJXbrzFkob/aiNlcO1mDsPt2PT8GuzHg43XZH9bTPbRyf/oWROSVs34VCWKGH3wfzh41RpzYTjfUm4Nmtx5p8r0Vc+Sz2QHASsodzSHPXdugW2jBzZ/nhu4sGQc4Bd/bYYHWwDPti5yI2O6+HfocFwd1XFJ+r1HBtMBMPPh3HcEYBtJlkDC5Zh5CDn7BcVBs3TX2xrX2CFFQMqZUnEeJVXWRwVIoUF6xG5WZh9MRkkO0xGbZ1/Cbly37A2OIWqJWlwN6vl4Im5SnXKRMwek1KXQmY83YNdIsakT5bmX7vd8Wqrx/g0NttrJq+DJdV/WF4NBU+tvuxM2Ka237HINQwhVWrJFhNXX3863EOyzfoge9SCG1dvxN/XMJIJOwOwnu+o+RqM5473sPXlbU02+cyxiULGR77a1Q1qIn7l8xIzNEcJh4yKEptg5tvAdUpheNkwxcSTzdEnb8MHkZoISiHg7JWL0RJUgc1bOFiNz5VxQuX44j5Zx9zWGgYxxW0ofUtDTvsApE6V40VrJUBx41y2jk8jvFr15j++FlMa9UXiOoKQtvRAx2Z+5lv1hJwUXbDP70WEBBbiUP8vJQXIQ/r3nSM/y6n++e/0hlDS3Rnt1PQV8KIuxqaJNsRatZId4arqLpbDqcmm6gm5jmKvXmwzWOKDDqj0W98h2x+z6fZqp2Qs7yEot2/6MHlIFgLZtGfeCN8/7wFqVLTP5daA7evxTjwfilZ/kjDPkUTzOkxoh/OZXDRjSWrrEEaNzpP/5rvQUarOmsc2IxaT25W0DeHFAofYUl+AY4tFcC3cCXwWRUy+7nTMZEyF8Z5L2nx6ydUYTWfVa7sJwHdPDzT8YDNh2IoeS7BvvZ/2SpDfrZsXwxO1i8G15JgZFR3YM+63RjyDSPbYGmcPCOLDHdXFIg3wBXFeHVNCcodR7F2PI7pezuTDTLfDUuHADzaZg2VDbexsY6X5B8IT/NVmL1TMAhtr0zamryLtrV9o+aq84h7d5uCKvRpRkc0c3jxLOKfkYUCyQ30jPcuaaTY0p83/zLBgoVYvlkHrg9b4cyVAOXaRHyaiIGG9yjGhKbozzZe1mfFNchFmmBdyA965KqFMYVQ6J7pJqW3syCVX4cSfhUql/sPT07bUJjCMoZ3uQvm/2gnwZFimpf3C617X5GqwlXMmZ9IHJkM1iVfMVb6eYRO6nfSj0sWqOY+iX2Zgii8PkF15a+RG5GMWQGZtNzOElYXy1A9V5ENGBFh1f/YQ1pOC1UZyeBa4Yxo61NY81cXum9aoRYbgpCke/hnpRndOzcHq9r/kgj/tL6ebIJU/U3jp26KJPcwCXcq+XCrvA/fl7VP44pEw/NI5Pz1wLnKWJSceYeuu95UVsTAsjAXk8XRqI3hIPItoger+3Dg4zvss/XCvoNiWKGziFaaCiJwulclqc9AftAykmybx25wcIDl6Esof36AmQnd9KcmHppdTyh20UwEXSlGnY4RHu2WwHrTaOK/wsNKG/OiJGyIeMzfkfRpSbAbb8OYqwoLwhKgJXAIZ7MU8GmtAnY4LcD63baYGRINMel02nzyLrS6/yBvcorafeZiKCEISYZlkP1vFmwLrKC0eRa7T6iKYq0t6cR+J+z20oJH3yN688EI1549RataODKGXeA/kg2TsCUY4c0j86u+OCq1mCIszpPaWByax9YgCmnwuJyIoCBZ2Dl6sbPOeQGiFTBR+Ew7z+QjfWArSr2OwjS5DKr65pD3dIbN3mHmWlYNyg6W0rcMdTbhvdv0/Vb4nmzBpah7ePpWj4pnWEFvSS5a041oZMcuXAzVgJRsIYzfT6Lz7X0E/1rBrpqKha/YJbQmOINHUhj96oHQnncahy1uUdgtAXb47lxW8cML1IeewkeNq/BLWY/alq/UtDQeux9eQGZmDdQDmkig7zwObZLBivJosl/TRKZq+XSm7jTT8duXjbKcQpDLbTRP8cAiO5OWLd0LQ6kFrJGnMXv6wRUYb40jNee1yAxro8lhNbTlBFLI5Vzohb6h+udSbJ/YG3JS2Mzwcj+C+VFOaCR+hO/zBip5fxb7Ko5iOGaMGRzxJ0m+Rkp0nst+K9sM9fg4tJtbYmD7cfxXfhY7EiRR48nFPvO6AVEyh9u4PZP0Uh8l8VZ4emIMresGGevG93gR95kun5Jnxc30EDqqR6f88tBjvgldMw6jkqudGj7L4FzMHHb9CUEWntZY68ILOzFDOL3cQ3VtGvDYoA3rkytx9tJ62A8KsrwXA8C/q5p5tFiddWt5S46mrpQ43TFfXXXBR0YJNm/DoSDEByX1A7BTricraWmWhw2G4r1viD93BG73HJDRl4pO1VZyTorE8dNyePHlOlQZW6wRrYeI0iUkJV6jWo4csrKY5ub1i9SsEIbgnbG0v4uX5TL1pp6WS/g9dhKj+fNQmvCcKZgSxd9b17D9Rxui5y6An5QDzlqdQsnMcPIaVmb7S2Lor1I8jbd30aflhPULtyCGU5IV3bIHn79/BX/iYWjFXaDIAX7mX0E9ZMtbgOPoIvy7Zi0a/XnYx1p80KvSROHrRKqQbILNYAI5tE9vDT4VKJkpMpe21uGZgT1uhCZjxK6PdFdcwPOzWbBfloNUCVW2zZ8f/VmLcarJDxo9q2ji7384E5HK7LzJzzwx6YDeZ2nWrroPWfwzmeDv5cYvZivDIUMBPw+kICZPkH1n6EiVL43xSCkKHDZyODRnAtkHhulmxXGsuOmBCXkD9CxTYr8MMpRUF4n+qP/ozkUW7iGN5FGeRdr7C0lnrA37hw9j/QJrtIwXYGBWNRx21tCGMDFyrpxCfFkWnjbexPPRdlR5DRHN/YUw8S9kEPUPGzXtySp/C+DWpYNDsgZQXPeHefLXDRKRfWT34TYpyoOGkoKhHLSFvTtHHT3n+shR7QxNZmtDxCGLaazPgOd0fvQGJcJuqAOih2/QPeFOmmM6xTTeTqJbhjcwrrcUiyZ/0eW4MWzhrSMXxTTc22pGHh952N8ndHHd7jBaP8jBT1aKjKZWkavGbfrFNYXWkuUY2mOEH39eIFwjgBQOxaA+bzZ2Xl0D6wdcrIthOnxl9Nkm/xgoqpniOF8T9eoJ0xfD12Q24o/b3U/IyVua1UnSwOWwVlLvPwJz2xioaGymrEZdZk6zFKwmfPCzI5yKxSTJ5Es8Hl5vI25+QxJRGMJ39+vwab1DabZvoZiRRUPP7Kk6RwBpd9bTwbdvsfAboGN4BWcSXKhWK5r5YfeEqme34W7yeeQcX4TPNvVU8vIEyqNF2N2HnRDuMkDlsaHgvJBNtX82TmO3I6ZgAapeybEe0Z9g0xKL9lATjPYKsULbjyFc3wDJurfgVz8b0aIcVFO7Gvv2JlLSiwnacPo/Wrr0AyP0GaQuJkDoKyCrxFc00DKHJs9KwEG3lIrlHjCd3xRw9LQEloxvIr20rfhnRT0EhJMp04WLBlfoUcbZC+Q/3XEvZQRR48WHzKHMXXivyEFcvVvJ5nouFTerMxLaXPBe2sm0WNjA+wovRdT9xnufUey6G0lChx3hzGmKzhZHiElI41d8Koq90tB3YDVEVn5D74ciqL7TxfKUFTguK49DqV248VcZ8+dthXDPbPTxRGKj7SAMRprJRTQOM0KlMS76jGZXvkLaWmGk63ykuGZBygr3g4qyJTUap9GQ3Xks8OLEe7F3+LnqCYUkaeG8tyeVLxeC5Ttn+HMFQ0snhWQ2H8QssxgMaPaC26CDFO5uQr6zLuaYXmSYoAUk2cwJ3txySP2xZ7yUeqj2bC1eTnnC1jqZujV1sFM9Aa3PKino8DbI+kvT9+S5JMzDYp7sWYqICcGe/jQoJZ+hY5ONCPnwiCpKsxhzX3UIZs2FanAiRaqa4M3BN5SuKYe3e48yhlFjxpZH1cCtr0Pyw38Rq7gQip2yjEHBM0pMz4RH4HFS9JLFJeMw1It0U3VvGerMu6nQMYxeRHDSxrC15OoezbzarI3utAVU6XKQOT1TFmGfiih3xil06ElhdKUoubocQvf9Hdia7Ubjec/o5FMZKHWJ4I9sKTNaE0/FzLQ26m/RwJGflH/uKwmZzmYG3UrQW+tB65SlkPI0kH4kt+JoSCZVVdyi6z/eM/2buSh6xhI0O5rRltcsXgTFUE1XFRokQ9CW+526lZyIM5ULiQFF9PsfHlarWxtLn+5l+n4kkq+sBbyyJrDXRgpju2ejXfciPNPdGG/OXGOzhQaY1H1MadojpDDxhVZbaUEiW5CmXLlQmMyHDWPpMHvhj5E503smTxjrN29kfIxnYUq7ifJHQyiqkAuR2nzU9vYiXplmkZ97G2XrG5Ns3RPq3ltM7yf8qah8I3EGfGIuah5F/avTjErPfUZmTJl++F6i/7pkYKRfSZXbqmmdyjF6dYKHAkRW46N8Cul6P6YKwWJmIrGOeajSR2KjM9iBI+vopiM3OhJ0oZkWDNtRHzqQvIU6UQWV5iPYbx9Bc9faUdzyq8wSk9lkxLeUutcJoqjwJqlVRzHzH2phrmM5yb41ot6XL8jh6gU6/3o5Nu+VQ3ruA5J5RMh6xsVOWTmg9PdsJqncGXf5VOhemhDcHjtSldtddC2VR/mrSVKryab2xOVso+0MuIhJI6J0HZamn6PXlQ+NewpDqMlsIV6Y84J585tUu2eQ/TkBGH4vYxpKF0Dg4/SOdl0DxusaPfctYPJvdDKrHaONR46/M25NSGCyuiYYHfMTxmKGMkgYFiSatwH+n2Qoa784w7VlFzMfGeQ7v4f0zTgg3tdvrCUYilHJBDKJ24ab50eovzeJdk4+pDCZ57RBPIg5aMCJzg3eMBZKJes3/RS51JN+NH1hBB5uhVWoBfPVowBc/x1E89Ag02E9D4s7vZFen4hFcSkYevGIqt/3MRrplrT/zl3GyimIivs/0JmhZ8x2aVeyPq6OM/Km5Jd5nvxympl1w6sxXtSM/gPZ9LWll3IWV9HBefHg8rdFteB2eI4okEmUFlYkR5ICI0mzdV/Tr6Fc5ovCBjLfYEXN37XwUZsDZXv6mHz7BFrFs4ZsrFPxd/87Ru8c17R/pBgrtZkxpwc2UmFDBb0tk8OuNnFIHdnGeHdGMcod+xkT7R3EuvvignwdhVwLmc7hNTTjuhiS9YzohMV2CghJZhpXbqTQHTco5lsZ2X0Pp4HareQ0yYuR9buY9ROFNN7oz3wMqqQ/CwMQuyIe8wIeU8tABP4HRZGMSQ==</binary>
</binaryDataArray>
</binaryDataArrayList>
</spectrum>
<spectrum index="16" id="scan=17" defaultArrayLength="1499">
<cvParam cvRef="MS" accession="MS:1000130" name="positive scan"/>
<cvParam cvRef="MS" accession="MS:1000579" name="MS1 spectrum"/>
<cvParam cvRef="MS" accession="MS:1000127" name="centroid spectrum"/>
<cvParam cvRef="MS" accession="MS:1000285" name="total ion current" value="5003970.10309601"/>
<cvParam cvRef="MS" accession="MS:1000504" name="base peak m/z" value="509.89074707" unitCvRef="MS" unitAccession="MS:1000040" unitName="m/z"/>
<cvParam cvRef="MS" accession="MS:1000505" name="base peak intensity" value="16689.45312500" unitCvRef="MS" unitAccession="MS:1000131" unitName="number of counts"/>
<cvParam cvRef="MS" accession="MS:1000511" name="ms level" value="1"/>
<cvParam cvRef="MS" accession="MS:1000527" name="highest observed m/z" value="1298.48010254" unitCvRef="MS" unitAccession="MS:1000040" unitName="m/z"/>
<cvParam cvRef="MS" accession="MS:1000528" name="lowest observed m/z" value="400.32171631" unitCvRef="MS" unitAccession="MS:1000040" unitName="m/z"/>
<scanList count="1">
<cvParam cvRef="MS" accession="MS:1000795" name="no combination"/>
<scan instrumentConfigurationRef="instrument">
<cvParam cvRef="MS" accession="MS:1000016" name="scan start time" value="0.31715" unitCvRef="UO" unitAccession="UO:0000031" unitName="minute"/>
</scan>
</scanList>
<binaryDataArrayList count="2">
<binaryDataArray encodedLength="6976">
<cvParam cvRef="MS" accession="MS:1000574" name="zlib compression"/>
<cvParam cvRef="MS" accession="MS:1000514" name="m/z array" value="" unitCvRef="MS" unitAccession="MS:1000040" unitName="m/z"/>
<cvParam cvRef="MS" accession="MS:1000521" name="32-bit float"/>
<binary>eNoNl3lcD1gbxZO0SVpIQrKlSJJsbdL9ClEqbUiKJEnakEra933flTEGY5tkXwbDTJYRg+xN4rWkRGgS5f39cT7nnuf+de/nPs8511C/XgxMrBdRN+vF8UHXxIOoa+K/o9fEVp3rQmHadfFww3VxPP+6SOq4LvxUb4gNP98QZ1RvisoVN4Vp6U2x+uBNkS/ztwiM/VvEDbolTo25JdRib4lzSg1iemiD2FzSIMw6G8RH/9viRf87Qok7Yn7yHTHz1B2xq/eOyKj8R/S0/CMUVO6Kmb53hcHuuyKp56445ndPXDlwTwyTvi9SjO+LkzH3hWHZfVHw+r7wVGgUFfGNYmdTo3in+kC0iQdiScQD8eLwAzHl+wMxbOJDcb7koVjz8aEo1n4krCIfCaoeCdvOR+Jfrcci3e+xyP/psYh5+lg8GvhEPE98IgpOPRHOH56IyYFPheWLp+LunGfiSMgzsXrfM7Hy8zNhGtokxtY2CauuJlE1+V8xOu5f0XP2X3G+f7OIdG0WH3ObxbyGZtG16rmYEf1cyP54LqJCW4T9nhbh9LlFTNJ8IfJSXoiVn14IKfmXYufslyIh+6U4c/6lSPv0UtxZ9z8R8ev/RE7sK7Hg3CtRM/q1kC95LVTqXovo9tdCSueNuL31jYjqeCOOy74VZ1a8Ff+FS/jcW3Hw21uxakyrGLKsVZzIaxW2da3Cqb1VBNm+E/o73wmp1nciUKdNzN7cJqoK20TX3Hax3r9drClvF+eb28UMjffiuv174dr4XlxR6hAWczpEcHyHmH6jQ3R2dYiW6R/E6S0fxNuhH8UIs49iYtpH8Wf9RzHUvlM8vtMpTL50Csfpn8Td+E/C959PYqbaZxHCZ9Fb+Vns7Pos5sV/EQHvvojQyC5x/16X8NH7T2gk/if8qv4TPXLdYoVpt0hK7Rb1R7rFR9mvYmP0V7G89Ku43PlVLBnVI67M6xEno3vE/doeseVlj7hm/E34hHwTFVXfRHbjN6Hs/F0kJX4X5vK9IoleMTa3V7h39Yrt4/rEXw59QnFfn5Dp7BO3VH4Iz+U/hHfiD1F/8IcIafshBo+S4jtS/BUqxZ1EKR6XSfHhuBRN16UY8UmKFtV++Jv3Y9Cyfhjv6If07/0oa+rH/370Y/VkaaztpXGMlKYlTxrDBmmyn0mT0ylN0pj+nLXsT6dbf3oD+kN6f3LP96f0Zn92a8hgPVkGM0sZnB1k+BYgg0qiDG9+kuHYCRl6/5VBT3UARsYDuLRgABtXDSBjxwAeVw5g3fkBmPaTxUpDlpFmsiS5yJKfIsvFX2SxPidLQ5Ms5z7JMnW4HAaz5Mi2k6N3oxxZO+R4WiuHWaMcv3XJcVddng2T5An0lCcqVJ4zZfJoX5Wn/D95wuQUeKOlwBEXBV4WKlB3UIGlfysQ/E4BIa1I0ihF2swUkXZVpDFMkYYqRbrOKNL8WJGc94q4DxhIv2kD+bpoIPc2DSQidSDd1QMJuDYQpzcDmd01kBOaShjYKnHPRYnD4Up01ymR8F6JP3uU6B05iCOug0iKGkRI8SB+/DaIV1cGcbljEAeGKzMNZfyDlTE6p4zHY2Uae5W5oDSY3hmDeW83mNCYwXSVDubPc4ORaRzMvc7BLJVRoUtHBTcTFba5qHDTV4VvUSp8r1Hh9lkV2ppUaH+vQu0wVWzMVdm+U5UZBap0nVbF9IEqj9pVaZqgRomlGn0uaowIVcP2gBrvL6hx9bEaDX1qeGqoo2asjvl6de5uVeevUnXmnlZnRZM6l/sN4YPmENzNhuDhMIRJYUPYc2YIE94P4dOcoSRvG8rPeUMx/20oss+HEvFjKJ+GaiCdrkHfAQ2Ontcgsk+DIKVhbJk5jMtOw5DePIzG9GF0NgzDSE2Tc1M0aUzRpLxOE7vfNdn/WJN5/2nyRXE4N8YMJzJ2OF3Fw5laN5yUi8M52jKcwK/DGTFWixwLLQJjtNhTqEVGrRaa/2jR9kmLN8NHcGX6CPovHsHCiBGoF0n0HyPoezyCJuWRBJmMJNx1JGlBI1HZNZKLJyX67kh8BowicNsoDEtHceH4KHRvjGLM21EcUNZGaYY2qou0SQ3XZurP2mgc16bwuzbLZo3mpdNoVoSOJiZnNEGNo+mW0aFSR4cFNjoErdFBJ1OHkWd1qL2lQ/InHW6pj8Fp1hjqQ8fQnDSGivNjsG0Yw/GeMRydPxavVWMxSBqL966xPLswlkNPxzJZaRzTR4xDy2wcg5aP47rvOAYmjONs5jjijo+jo34cdf3HY605Hl3z8XR6jOfYlvEcrBrPugvjMf1nPIEd47EZNoEcywmYukygJ30CMncn0K9rAk+VdSW9pcve5bq8idJlyCFdnK7qIv9EF6mBE5mqP5Eu24m8Wj0R25iJ+B2fyFZZPYJN9cjbqIfSTj0O/6bH9VY9MofrU2qoz9NF+lgH6dNaoY/sKX2u/KNPwBt9opQmcdVkEkUBk+j+bRLPGyfxtWMSMdKTmThiMj6mk5npOhmvwMnkJExG/cBkSlsnYzHEACtLA145G3A33oDRhQY8PGlA7e8GvP5qwD6ZKZjMnEKTwxR6oqeg/8sUbM5Kak+m8OLTFLSlDZmpbcgqK0Pehxuyv9aQwCuGXGw2xKTXkDcjp8L8qTgETeVNyVTC70zlpzdTMR9ghM40I7SCjLh4xIjJD4zo7DQiSmMaLkbTJHN2GtVbpmGfLeG6aRzpnMbSEcY0TTFGN9iYC5XG3DluzIr7xoT3GeOmPp3xTtN5GDOditLpqJ2dju6z6Xzrno6vhglqs03oCDOhs9CEewdMmH3ZBKO7Jlx/Z8Ku/jOwHjKDIosZ5G2agV6xBLUzSLg6g32fZlClPBMtZuK0ZiZqOTP5fH4mes9ncmvALBrmzKLCbhZXNs2iKHEWhlWzCDo7i+X1szjYNgvZ2bOx8ZvNvkuzae6YzZl+c7CfOge9hRJ2m8OhbXOQT52D7ek57Lk1hw8tc2iTMwV9U+4tMpV4jSl2xabsvWSK3A1TWtpMedtrSh1m2LuaoR9gxthSM048MCOr2YwoZXO2WpiT7WLO+DBz9lSa8+2cOR/vmyP/zhzkLVAcY0HIXAt2JFkgVW2B1kML6l9YMOmrBaGjLOkys+ScqyVawZb451myvMGSz+2WVMrNJcRoLiYL53ItZC5ScXPx3z+XvRfm4tU+F8vvc2keYUXAKisIs2J6mRWBtVbcfmwl8SIrpOXmcUdnHl5u89AImMfXonncOjSPl3/No+DZPI5IWXNrvDXKLtbkb7bma6I1LfutaXxhjW2nNQ8nSOKbnWDONsHVPYLASwLdd4K9utALHPCEiEgoygfNY9DYAiU/YKfKfC7NmU+UmwTB85GtmM/u+vkkt8yX+Mx8bqnZcGCWDQohNgSk2dB1wYbahzZ8UFjAkLkLSHJewJnMBZw/tQDLxgXUdy+gQXkhllMXUrBsIQfCF9JSuJCxhxby6fJC/viwkIvKi9hsvIjXixcR57uIM+WLuH9lETL/LqLswyJ6lWy57WmLfrAtv2bYUnfYltS/ben3zZYI3cW8nL8Y++jF6Kct5tZJCdoXYzp0CdemLOHhgiWcW7+E6vIlpO9fgs2NJSx5vgQPaTvmatrhb2NH+AY7+u+w42aFHVPP2tH9tx2yH+1w17QnxsRecv/29GXbU3TYntHX7DH9bo/PxKUoWi6lzWcp1SkS/nUpea+XYtCzlO/jHbiw0YGHyQ5cKXfA+KQDLzscGKvqiOksR+zdHVnu48jSHEcuHHVk101Hmh850tbtyK+KTmhOcyJpmxPn0p1YeNCJrutOrJBaxpWpyxgXtYzukmXYn1zGuVfLKFBwJnKiM/XGzpQ7SzjSGZ+fnem64kzfM2duSbswYZoLJY4uKAa6oJLqwodCFybdcMGiyYWEPhf+0HGl3tQVNV9Xdke6sq/aVZLZXGl44IqttBuvhruhYuRGSrAbHbVubLjuhtILN1Z8d2OjtjuL9N1xsndnU4A7bsXuOBxxx/CWO61f3DHXXo6e6XKKvJcTs3U5FSnL6flpOUl1y3ndvBytnuXYKK3A0XQFCS4r0NiyAunMFZgfWoHUyJV8ZiVv3FZS57+SoqqV7Du9kkO3VzJExQO7SR74WHhQ7e3B02gP0os8yDzmgdNDDwa998B71CqM168iY7sEe1ah/XQVZe9WUd27ilZDTzStPLFf5YlJpCfnsjyJrPWkpMGTR62e3O7zxGjGanLWrKYhbzWtV1fj/2A1JR2rsVLywnWSF8oLvPDd5kV+mRdyx7xQfOtFnbY3OobeWLl70y/Vm6v7vSn705ubD7wx1FjD0SlrcF2xBrPta7iZvIbU42soeriG3d1raBm8lssma3nvuJY3/mv5uWgtW4+uxebFWvy+ruXDcB+Mp/igYO1D7iofPif7oFbpg/sJH+63+eD9xQcrlXU8t1nHZed1FAatIzdzHXqH1vHw9jpWv13HFStfSR/6Mm+zLzX7fCm75Etsmy9Bg9aTPXU99qzHNXQ918rXM/LQesbfXs/ArvXoa/vx0dYPL38/cuL8qD3qx+5GP6a+82OT+gaMzDdg47mBK2EbGLN7AwtPb6D9fxuwG+BP5gR/qi382bzSH/lgf1yy/DlY68/IFn+SFTYySXcju9dupCJ6I5+LN+L/60aKLm+k/PFG9PoHYDc6gNoVASjUBhB3L4DXHQHkS2/izJBNvJ25ieerN/HXjk2cPrSJ8n83kdm1iTXDAsmbHMj+uYG4ewVyuyKQP+4Ecq01kFPym6kw3Izp9s2Y/LSZsSc3I3NtM69fbGa7XBCuY4OQsQhimUsQk7cEMaswiH9PBPGlIQjbL0GYqQezwzCYm17B6GQHs7c0mCvnghn+MJh+fcFsHB1C3/QQ7riEYBYQwoufQzh/IoTtd0JY9iGEgcqh9M4LJXZNKCb5ofy6P5SuP0Ox+RyK7cAwvuuH8dYtDK+AMKqTwlhaFcacW2GseRjG4K4w2qdtYa/nFuYlbkH95y3UXduCS9sWcgZvRXv8VrZZbOXY9q0c+X0rR59upUpmGzcnbEN70TZ0vbfx6PdtzG3chs+XbeRqhBPqEo7JxnAq48N5XR1O9ulwpN6Gc1xvO5Zu2/HdtJ3mjO283L+d6b3bKZoQIclHEYyNiKC1KoKs4xGYt0dwakAkDhMiOT07kpPOkTRHRaJUGolMfSSFPyIZMieKF/ZRxHhFIZMUxd3yKMYejuLyP1EkzthBidsORuzcQUrNDvYc2oHM/R1ESUdjqRfNXY9oTkRFs/FwNHJ/ROP6IppTsjsZZbyTJv+dlGbvxPfETi41S9bfdtKnFEPLiBi26sfw3iQGJe8YPgbGYBAXw6TaGEpOxuB/NwbxNAbjdzHM+BaDp2osB0fGomsZy4mFsSi4xVIWGIt7YiyG+bH8cjgWrcuxfH8ay/3OWBaqx3FTNw4vawkviaPPI46j/nHMzY1DfU8chsfi6L0Sx6nbcbg+icP/YxzHhsazzTieHpd4tobG05kSz+958ezbFc+J3+KJuBiP1/N4ml/F4/YpHsUf8djPTCDaIYHJGxOI25LA0OQEYgoSaN6VwP8OJVB3OQHtO5K9rgQOyCbiapHIJScJhyTS80siTWcTqb6dyM4nicx7nsiErkQKhiRxZnQSecuSkF+eRKV3kuTPnYRBbBLh6Um41iXhcCaJnZeT8LmTROaTJBa/SyKsO4kTfUlcG5LMSf1kquckk+KSjN7qZEk/JfNHWjIeZ5O50pxM3Ydk5vUmoyWbgpRGCi0zUlBenELGyhSUfFK4HZpC/s4U5ApSyNqXQvzZFIz+SmHJ/RRqXqUQ8TkFX9lUtqin4jUqle3WqYx3SeXUqlRUIlM5XJmKyf5Uck6nElOfSkZTKqntknpfKnNV03DQS+MPqzSGuqQh75/Gkq1p+Gemsa8mjaSjabReTGPh7TSuvUxD50Ma9bLpnFJPZ+WUdGxmpPN+cTozXdJx8E7ncVY6VmXppOxLZ1hdOgk96VxWypBk4QyeGmagvDqDx/4ZZEZn4FSUgdSJDKRvZLCnL4M+lUxGjcnknlkmQW6ZSHll8mBzJnmFmSSdzcTjTiY+7Znc6c7EXzULZ60sZk/Iwt0xi9XrsiSzOovr8ZJaVhaX9mVxtC6Ln85nEfp3FpFPs+jsyiJ1UDYXh2Xz1DgbowXZGDpmMzY0m73Z2UhVZONQm43+39kcfpJN7btsNvVkM39YDiVGOdxbmsMp7xzOhecgdTmH3U9zaGvNwbo7h0b1XDqn5vLdNBfbBbmUuOfi75lLUEQuLVm5SP2Ty56XuVz/nMtAhTzsR+Qx0iCPDKs8Di/NIyooj4NpeVyoyuPX3/KY9lceOXfzUGvO40R7Ho5y+fhp5rPXLJ9fluZTEJ6PXna+5E3nc6Ihn7cfJHpMAQk2BQSGFTCgskDyBypA9lIBXn8VEP2xAJPuAmI1CvkyoRC7pYUSTy+kILAQmYhCThcX8nNFIeuPFdJ2u5Bx7YW86SrEQLWIqClFnDcpwsihCH/fIkKiilDJlehDRZhfkOBJEUUdRdgPKqZVsxgbq2LG2BXT5VfM3pRi6vYXc7K+mAtNxfT1FfNBp4RqoxJJZinhaUgJbqklKBWUcKS6hMCrJcxqKOHduxImdpfgp1ZKtXEpeRalXHYqxcqrFL/aUhzaSjHtKmXFkjIqNpRxMaIM15tluKmW83JKOWqiHOeIchSzy+kpK2fYsXJ6fy+XnK2cjpflPJhZQfbCCnQDK/BIruBYUQW+NRUU11YQdrGCWqlK8sZV4kclmrGVfMyq5GtFJQcvVErmWiWy6lXkGFThYFNFtFsVN4KrkEmuQvPXKqouVnFLaRfyo3ZxynIXwxx3kRC0ixOFu/C/sAvZR7uI7t6F9+xqymyqsQ2tJuFwNVJnqpk9uIa44TWctK7hoXMN631qiE2sYWR+DYN21TD/QA03z9XgcbsGntVQ3lPDqqW7+T/089vN</binary>
</binaryDataArray>
<binaryDataArray encodedLength="7224">
<cvParam cvRef="MS" accession="MS:1000574" name="zlib compression"/>
<cvParam cvRef="MS" accession="MS:1000515" name="intensity array" value="" unitCvRef="MS" unitAccession="MS:1000131" unitName="number of counts"/>
<cvParam cvRef="MS" accession="MS:1000521" name="32-bit float"/>
<binary>eNoNlgcjkAsYhY2sSGYJoZSikD1C+N7zpRLRVBGhiUpEJZuUHRndCC1Z4SYlI6EyEzcZJRmVEqHSUN3+wnve85znenoGBXGUIGPPCVyWS0NzVCXx752HBo0MTG76zARObaBH4zuo8rwPGdxpM79/4z/q2ewOf95Iep/AgwuiP5gsVyfYZzaBL+okRuoHmRMfLDDnozF6xP+BUu8uxvV+LYL8rPC7OhoGURnQcdjL+pv0Y9/lCKiZWMAhswf7F65jJKNmYLb4a9JQf4z1rofYKrE+4oyNwGnhRxSy6BoqRIXhO9xAneEltEo/HF9/xaNMQhfX2Rn4nReGiOfCeKKkgA0fEkjp3GNczwlCQX8cZLLuw2KLAfwyfyLaLxgjY//BtqMe36uVUadyiDwrJnDtghXiYEoSL7di242HaHVvwn1GC6mz16G/5y0Tp50OF75EStKpI7niu3iqzs8+ufGWjL3v0FwVVdqU+JIe0HIkjf7C4V5zLF1fDXPT+2iPuUPcc+9ipPMA02T7HlJeWfAfEKej/EuwKjEb9gLfUDj3MvwjguFsxA/BCmV4lowzMg/T0G75DyqDUsgg/D32vrpkfldRkxU+2ENblNSpMj4R8m2jTHzEc6xofEE3uy4yzOPDsN/NyW7I2orhmbl0WbsQXbpr4CR3BJvTrkLl90sy5piPr0WxkH9ki8FXg8xJ029kdvgwjQl6kEDxFZTLy0NqlThz5/AL2LZbQjpTHtOGhqgISsNJVgs2gsNMVEQcUjMPIf62PmWVW0NFLpCMP0ejs+Ez7g8mUP+CdurJ50LBs+vIShjCExNVaHLsoeFdOuDbO0DzWmPw40ollEZ20pfFPNiyPYu+fvPHhfsOpFZhh+WOYfB6oE78/FvhekMdXEWnKXucE1Y2WeRpu5gEFcOQTkfgbR2ITRLZCElbC5d0V1onbYMnp9Nwd6wRAieiITefG3lSu8h6aTDe7Q5mDZsmaND/OgZETsM/khtBkjWkox9Lb6f7aLGGOPjq58L953MaETgNhfP6eDJmw25s44fbdlkM1W1Bu2YMfhrNxbcuHZJkFNEbNEkSRWb4sS8Y3iO2SFEwg4tuGn0SLKN6Gx14j9/DzR57sFkFWB0/GxL8Xmzl7e80kNqF1nAt7Ijso96tFUx9+FoYSk3S4Ho/rOKMo9pXJaSSw4HmdbuBS22UGCLDXBlKpnkfAunEZgnULp6NlvRgRjZNGTo98tBiuskmgRCi4gsBpVuYHXobaYWXsODbVxIpSoDgflto3DUEV7gpXCKSaWXcUvjMLaAVo8lkmnEB9drFkLi+GhpGr/FsaCGOaBTS2Q8pFJZWgt0Zp7Fsmp81SGpBjn4ePpaaoqNMkxyLOJGVpYktW9aifdVKdNT7YCLHFeGhDeS9/DSMs2ShnjsL2x68pbb3ehgVV0LQ8HLSabBEou9bpkPHgH5Vr4fUDX26lMxPhqnSzKmAWeyjq7y0cU0u7Zm9lP5pc6RbfcbY5xkHbMqmBQIgXUTRyOMH8AvToXvvH+L+cC2FbwrF/aduxHf5PHIzD9GSqFoYzNtMvapckDbhp3xhGfDtbCbniTOoFE0nT56FrOEMDrYsRolG+fspTKQLidVraGwODykersNQijf2qFjhuvcKXNpmxJ4NYRD5Eth17iKVhNzEszlcrI/+b3q84jg2+Z/Do0gbDHRxInjtH+b1CWEa7WuhQPcfjK5JOx4UhyD9kDPz6LExY8F3DyEizXjvNZsRjy6ggO82cOFZhmDDXbgqSPCYNR8SSlV0RcIUO9Q0WQNrUEZ2ChW+kWNXveZmh0oDcTIok5ZtsWCFd/3NPSydbr8JxcP421T5Vhc9tZJgLa5B0LsH/Hva6frilXS/o4TW9s4Al7o8vV1XRkJTM4k0zGHXpkKlf1mXJWuJr7l6CE0OYboz7mFlIkH92yC83scwW5/ewQlzQYzzKdLQ1kDq/CxL/BlcmPatpLPui2B5tREceakoXmLAPBJqpPHYy5SxYy9WOPaRdb0ca3f+Dfbm5eDr8ELckdJFrwAwqysAR38+QNmPaspzvEDG28PhfKWaUdxhCe411QipyyVuZylsrmygj0lt9Bhh2BBThY7a39jZK0kPU9/B2oibzTvajbvG5+B2pJ4WZZ8C82sZOEJKyOzaMRSdUgRvhgM8LrzBou+7MZkpi65Fg1iVm4J/+k7TToYfw1rrKTU8HMuWrMbvqUmSnM6Hyq2tZGjyBdndjbTbeBlcj0Ux79e4Q1+1DQkWoeAOn4PhJEvm5trF5OC4C3L+Bdh+IByrVR9hc3ci4px52Xsi4fii1Mkss7+BVJ2jTHoXB2Ti3FFTUwX1R3Ng4XwXo8fj4dTzEtwRjkg0j4NkyxdqShTFDbtWUps7hqjwj3QnvYWWpxVBYa05aswssOPyGUhJeULv2yhFl4TAV1sDMTVSMJWXQkZGMwmW/UcHXs1gkxduQqeTLXgvOUHPXxHcQfcopc0fmhPBmGgtQL1ZKOw59diBDjG2Js4Kc9KPkMW9aahq2UBIOR2qvzbRy45WHGqVpYCj81kutwXshjhBhB+2JtMZoeS/8ira15yDPnuVUr/so4X71XAyNRLjP+5i/1ANtS5VQmF2DvHpqMF4wIz4NxRivHUHvpSrsWNR12i2ghcyT45j3+43FKEWhdd7RfG1bJCcjs1Clth/1Bo+iBQ5Wwx1zYIsXxt9lhKksW5ZrL28mRSHVdi9V9+hWSsGZ4rWICVqCEd7DNgtx51h69POyJRYMQsEt4O5zAu79CuQe5jNdMg+RalqL11seA8jXRm8jErGRac7VHkqGWsFxpGfsgzZQwNQtkhEklYoxvIMYe87xnRUBUB14hacnNfQ4ukvaLGJgcmvVaxwsSE6Wp2RtUIGAZVzYBK8ATASZ8R/2JPUajcYec0jw3PfyOTPd2j/OouNWhFYeFGELTtSiubMRlzP5Yd6YwkTcMUJllJTZObkhuB1WcR1NYP8PqdAoSYMQ48TsGpWI0SMmnAvRYhl611pTUYRdJ5XUuy6QbTt34bflUbo3zkAkd6bOBhRwEx338dEWSEpm3pQ9MwbePKlmI4GNpDXwUYsEoqkyL3SmNlQTxb1GXDevA9SjcfMvycGICW6gjr73XDMeBEq+A5Cee5NumNYwvxU0MWKqYVYrLsex1ptqOHNX+41BzJPqhbAr6iJLmeXYh/PVZgdeY1JLQ0qcAwk9WRh9pR6PPjPSOFfrsOoVwhCefIrvJDmY73OCZPhwvPQ892Dd4p1WO06Td++OFKTpDgr4xqKvG936MSCfHpwTRUyHZf+bkoyiu9FwESkn3w038NmYzYWV2fDhy8QBoEnoN3SRpu++KL+eQpiRDNg4HwRQQUjZPfpExY+ksA1VGM6fCYZzCtAroUgdgYnw7BiBF2yfOyWkxdok3A/HfpImGMbRX0aP3BJ/y1NdUqyNaWWzKbty9iTd66A98kM5teV39SZ0YI/fI3QD7VAbbITZP52KzvUiM6oueDV3HOQyn/098ft4LHVDvlWl3BhaSQ6zziRxkAu2n2kcTbjKV65hOH3RCCZrJHAC+VM7NGdoA8c8Wgpy0CIzRXiSDmF8G0ueOydiE/WIvC2++vXMz9S5Bk/cpXazfIU/obtm1jifCjD9un2YWr7Yzo/tAj5dbOgbOaIJdtjcJsnC41CZ7G3VxgcXLyk+bIQQ4EKcHU5iWdtrZSjEIl//N3A6XMTV3QESWupAT0T0ET1ypvYrpBNdYGCmJW7llqlxrCUs5uUpa5To4M4mks9MG94EmevBkFWWIh1CyjC6OQQ2ZuIgN/0Jn4cfcrIz96Gh2/CMHH+Fs7iIXNnATD/YRNj/l6FfbnMmC0qksfHhzxstMUS+jkowW57fBf/8f7GOqen5k9cHlBxsCRrsjMANebWUAyUo+myfGxsayHLF6bguuENCQ9eNLM94N1wCPyJobAe24bgxWE48keYNvA+w7FLF8lf14Nuy26kmw4jZFnBh8L4LWT+8xxym69Q8BtjhkfWAVlrT4PjaQQkZ4eT0rbPKPP6Qwkzx8ho+g4ZSyxhzzxkUW2xCQ+szejxaUnEP7kBh99quPAul0wYeexU6IBSdgJGP4XRx4XCJF1eheUlrtR01hbPrbOw23c+OXSKoNZhjBa33aMZlgbwiPH563VtqJ2VS/5loJnCu+mjbArKfm7CXZuLpB+rjVrRErR+baWb070UPz2PGXz29+ZN5tg9K5SMXxvRbL2DyAy/h5d2Njg0cR0lynVYe18IUw4L6Ma3QNR6J9EekeN4qDmCZXv2o8NkF+vSLYra4MWonOBH6bIDeDvfBF1JXzH0XZzdp62DtfqPoZ+QBXlnc2QH+eMZcxnD/w3Qipn6+CYxTRLTzRB1WoKdtxk2k1eT1fUWwJBVARy8p4jzkwv2HTqKyRVNsBfjZrHA7i8nPXCvoZC2fo5EXuJNWvlTk2lyUyaYPqLpa4+xS0uRslVb4W3fi+rSeuR5XENDw0taHlsGN8cRLFR7Q1On+mDyYg2+xLnQw0ux8DfmYbWPf6G4I+Wo/+SIF+Wv0PfvbPgGDtCTqdPYWxdI05/+pU925RDdcJF+FwnB0CEHVr/UsOTBR8ajcJJMDquxNVkZWMTzAuus18OfIwZ+pZlQTyqhPzEZtH69JXJcbsOQZz64NB1w6+kZLBE6j3uRK7GpwAprntnDoFmbVk97ksMBB5Scd4B7jjZ2RNzGqn4udp+iFWKay5Dh08LkwAy35wbji5ERFBQy8VTTC8zICXou6QdFSQ52WLWK0sYCsUW0hPYJcLFyktpYMteHTo8eo+3zedlp+VBEbt2JXHsBZDrlo3lxN0XkJOJ8aw69ixBDdKEnCv3kWaEDnGxkqDu22fKz5kptjHA8UNEriJyKWLweWY+i4Qe4dL0Up+QV8bx5PeMxfxdVKl2FTUAQZdybpDdB43gt4s0onNoKZmkS9ru24ZCjGF6XW5LDQBYzX1gT8oPFpMihBpzezTxJuwBTrRAMRsxhd7lxoCb1FGxMZrFiP4RQ2XoOf/oFkT7hiIuKCcyRybl0eVqOdVh6jU5cyseh2DtQXbMBmd0yqNuRhs1C6fjp4Equt9cjfJYUtXvfoFd56eRwbx6bunwW1F5eRgSlYdKkEsOG6nA8sh/cEiEwSEzCGiNP7GsSROz7GxSnxok5H8TYHZ+5cfCHHd7RFtp9QZntWsL1N2N7lPziR/6+eLr18QE4fCTZtMgBHCr7AaU7v8hOfSP+WzzM5CzqJJ/wVWiqG4Eh+rAwXAReaqqIyJKg4DFOSH0tZ1Ys4IKEdiL+seNBbUouPn0eI5d5n1AwzxSrze9Q26I3yFH9gwXjbmjgCySLZHHWJOYs8psMWY8oHvS8FaXIKyrwPVaO4zoXKH5ykgmx3cFsiFkK22gzNGYFov95NoXxncUzjhMYNPFFjZYtmlQLsfGzH+M7oIe1KvxI5fgH756lUIJDFZNwkI8SRLlZ6f4ICAYx1C1tDF0TMUzK8LN+42qk+MAPWjTJvMiTY6/qn0FDIw8SPzSTmZkrxjukESCWCvPUQOz3SUZ6xjHkeVnhxeULJB6wFBfz8mm4XYFWxfsxHaIM8pM+Il6rmTLXhUMz0hY9mo8oeGM1jfIIsEXH5tI5XxsY6YfTupPlJHZcmYl25SKJXY+Yvq5BprW4jza6qNDydTFUoNpPlW5XoXtCH4UHCGomu2hd8TBxPDXCgpWeuHrrOPqXR5PnhyRSFzqDLfOcGSndftqmpQjxrutQ9I+jPM9Jut3pgcamGjoYH0TXGgfxUC6RnlT3M0LG01CYc4hacnJozztOOvLiCqUZp1D2ySBcXR5C0Roc5G7uQ1mnArFYg6gsu5ISmquYwEA35u5EEeMafQQn5HbiRE877bo4AOZaJm3dpoRrE754djOYSXBWxpYqE+Z+a7G5pXwmrXdSRNz3DVgdpkWe8SwSNaLg5RZC6U+cya1eGatOx8DiQg0s5w9Rvog7Sb8whrZhGmkEqGGrbxBOVl9CmK8VFYzG0XmDFtzlaqW5HIuYurkhzIm1tnTUbgv6BWzxtNMHG8d/UPVAIgYqSolrSSPpaKgxF3TEcas9htKO2ULisBi25wfBcxsX3ryyZlRk/zr1HFvc5DCDmKIhmeRlIDLDCzOC3xHnnHj6osSDDB5hNL10pI/vTGC2wQhiTeH0vWDCPMZTD8WpscgPE6f96p8Zg08fzOV2xuFycig2vpCDgkER9QzH49+OKsb2+z5GISSYuKY2YlBsGfi4KsmUN4okrnxg6nJWoc73KZUb9JGM51wc1o9F66mXZOpygw6sUEalzkJ0h/Ngm8cjijg6n7rEo+mLRBL2hutDpi2PSgtr6Yf9e/rqsoY2tbgj8mkC3DvKzeU/psM9ZgedL80lc5kjaCvvpIqObMb25Xv69f0cM/yDh45kpuK/OjWGDG4gyzGNyiJOwFZaD1opsYiSEEfD/kGyqqolc/sSRoVZSTOeHyQ2u8R8u+taGuy+z1RNlmPsKD9cdvbSqZgC7FopA4f3sRCzmyanDzHwME39613LiGHkmA3LNIgx0CHng6KUfVGfhoOuw3rHKHj/7qFD5xsakcyivJWijL5xJal2Z0KP+zZGo4qw3zoUh4snmcwfUXBdqUvvGpRRRdeZij08tLdAE80tlSjii6GjWzfCqKKKPtfa0bSaM9PtEo2ef0Nw+/VuMlPXJuut2cRs7qB+i59MgK4wTr56Q/6rrchdL4B9N7YaF/USyEmtlWb/e4C+uvLiyqkw0jcsRvA8PawzdCdbWR6YS43Tg+1xdC9UC6l7HtIrM07sCvpNKgLS4JQvRffJJqzIOkcLE85S0ts/tJFPjV7wx+H4350rO/QBwaf3orZdEDMEhKDzSYSpOVBDnbGScJcOIfVzPoyNURnlm7wxX3Q9mjnCLUnlr2eSqZwTTh4/yLwL0AebXELlczKoN8kPk/sscU3PnQ46OFOd6Gmy0tWDhlEyiZ2PIJPzPLhdN0q6P1cisL+afgp54WvHZmZKTRCebVOk1FNKo+W30DpoTrMHGUyfiYKn63lSbtCgwQu8EHj+mlryO+F65iLz1CWcOZr8mYolM1A1NUCj35VwPiiOlohGwvA70eaaLqZKGHBUeERzZtqQvZ8wDj+LNa8ouEt5EqVMcKsFE5k0RNu3aUNhpTSVZ3Nh67G39MpqkhmRnsLygCnm38sGzNEsM2RwtJn/Dz8gKEU=</binary>
</binaryDataArray>
</binaryDataArrayList>
</spectrum>
<spectrum index="17" id="scan=18" defaultArrayLength="1524">
<cvParam cvRef="MS" accession="MS:1000130" name="positive scan"/>
<cvParam cvRef="MS" accession="MS:1000579" name="MS1 spectrum"/>
<cvParam cvRef="MS" accession="MS:1000127" name="centroid spectrum"/>
<cvParam cvRef="MS" accession="MS:1000285" name="total ion current" value="4933006.24450111"/>
<cvParam cvRef="MS" accession="MS:1000504" name="base peak m/z" value="852.80493164" unitCvRef="MS" unitAccession="MS:1000040" unitName="m/z"/>
<cvParam cvRef="MS" accession="MS:1000505" name="base peak intensity" value="21250.01367188" unitCvRef="MS" unitAccession="MS:1000131" unitName="number of counts"/>
<cvParam cvRef="MS" accession="MS:1000511" name="ms level" value="1"/>
<cvParam cvRef="MS" accession="MS:1000527" name="highest observed m/z" value="1297.14123535" unitCvRef="MS" unitAccession="MS:1000040" unitName="m/z"/>
<cvParam cvRef="MS" accession="MS:1000528" name="lowest observed m/z" value="400.10107422" unitCvRef="MS" unitAccession="MS:1000040" unitName="m/z"/>
<scanList count="1">
<cvParam cvRef="MS" accession="MS:1000795" name="no combination"/>
<scan instrumentConfigurationRef="instrument">
<cvParam cvRef="MS" accession="MS:1000016" name="scan start time" value="0.335349" unitCvRef="UO" unitAccession="UO:0000031" unitName="minute"/>
</scan>
</scanList>
<binaryDataArrayList count="2">
<binaryDataArray encodedLength="7100">
<cvParam cvRef="MS" accession="MS:1000574" name="zlib compression"/>
<cvParam cvRef="MS" accession="MS:1000514" name="m/z array" value="" unitCvRef="MS" unitAccession="MS:1000040" unitName="m/z"/>
<cvParam cvRef="MS" accession="MS:1000521" name="32-bit float"/>
<binary>eNoNl2lcCNjbhispkiSVVIqEtKENqaRzodCmEgkh7aWSpE37vqm0SQqvMcb+NyaNpbENxpIsg7EkO0klZKu3D9fvPvdzPj/3uU+H/CUhG3pJFO++JNJ+XhINsZfF87rLwmbtFbG99IrIOX5FSGn8I5pj/xGpH/8R2w2uCt21V0XMl6timdE1ERZ7TawuvCaaT1wTGVLXxecx18UvedeFf8910aJ+Q6wOviF6VJvEzA1NorOrSXy2uyluZt8Ur367KU7+vCle6jUL2c3NQqu+WYz81iyux90Sa0tviT8G3hb/078tEsJui3cvbosRsnfE6LQ74tLeO6Lp5h0RJXNXuJndFcUxd8WsvruiY8G/IjHjX/FV8Z54ueSeKIy4J3b8dU8YfbgntmvcF0s33Rc7q+6L4I/3xT96DwRhD4TxLw+ERP0Dkdr2QLSp/ydq3f8TySn/iQ0N/4lDH/4TmjoPxc2Ih8Lvt4diQOdD0Wj5SPikPhKKLx4J69THIvz8Y6Ex6ImYu+mJiPrtiZD6/ESUG7SI7tIWod7QIpputYh23aciavVTkVj1VJTdeComdz0VjG8V971ahURBq3B61iq+az0TikHPxF9Vz8S2D8/Er+Oei8Nhz4V38nOx7OVz0aj8Qkyb8kL0/fZCzP7UfzZ+KWwWvxQmaS9F9qBXIkrjlSiJfiU+1L0SISNei8T1r8X63a9F2cPX4oTyG+Fm90ZcjX8jAv59I6yk3ooX4W+F7KO34rrMO5G69J14EvVOjNr/Tji8eCdOzm4TKsFtwuZQm7j7uk3ETH0vHvm+F28k2sUS03ZRGtQumlPaReaXdmGg8UE8jvggvtZ8EI0vPoh3IzqES0iHmJDTIfLedIgi/U6xsahTWB7pFM8/doojml3Cam2X0NnVJY6/6xLFWh/F4uUfhX7UR1Hz5KPoku0WW626Rb53t/DO6Ramz7tF4sRPIjb4k0j59ZMoe/tJ1Kd+Fq//+iz+/fpZRDl/EfsLvgibM19E/rQecTWnR+ze1SPC7/eIlCFfxa7kryLn8Fcx7stXYaD+TUSGfRPnK74Jy+HfhW3rd5El/UPoWP8Q/139Ibyf/xBbJH+KnMSfQu3Pn+L2y59it0qvWGrZK5qDekVOaa+wO9crHnf3inNj+sQFzz4Rm9gn/I/0idGjJDg1SYLFjhJ0+UggUSjB7oMSfLkjwVl5SSqEJOM9JfGIlqQyTZLp5ZKY7ZNk4mVJot5LkqAkhbS1FC+TpKg7IkXlRSk0vktxePgAgvQGEOk4gFNZA3j06wDONQ6g6N4A4joH0CktzUVdaRLnSnMyVhr5YmmU66TZdEWa2X3S/DF6IGtsB6IfOxCJvIFc2TuQrKaBLOweSMd4GbycZTCOliG1Soa/z8owUUqWQG1ZVE1l+cVKlhceshhFyKKTKkvZQVmSr8iS+kmWvRaDiHIbRHPMIKRrB+F/bBD7Lg+ipmUQv0sO5of2YAbZDyY+cjArtg7G9NRg9n8YjLeKHOemyvGPjxwPI+VYmi+H8kE5nl+Vw+G5HK0qQ/ixaAg39g3B9vIQTt8fwvnOIcSPkSd9vjwHo+SJLJbH9pA8PvfkuSgzlCezh6Lp2a8bhxJ/dCjJb4dipqqAzRQFFOwVeLtOgbAaBcruKLDoqwLVw4exX38Y5rOHoVMwDJlTw9DXUcTLWpGTvoroJihy5JQianLD+WE8HOv5w+mJHQ4Fwzl9ejg3Lw7ndddwmmWUcJmnRGeIEu25SiypUeLSESU0rymh366E7lclEo1GILd8BFWxI3hQP4KXj0dQ+W0EKCvzbaoyFt7KLItQpv2EMhdvK9M9UAVFCxV+rlAhZJMKo0tV2PG7Cldvq3BQRRUna1VOe6pSGa1K3RZV1vypivtdVYwGjuSO4Ui0nPoJHkl48kiK94+k7NZIOn+OpGe4GrvM1PDyVGN5ohrPTqmh3qzGinY1bqqMIsxyFF2eo9iXMArjslGcODYK/wuj0Hw1ioeK6rQsUsc+Sp3Hx9Tpu6HO0G51Gi008HDS4HOwBn45Gvy7X4PzrzRo7dPARUUT+8ma5MzR5L2PJgs2aXJhlyZfrmvS+0yTrEGjGWU5moFLR3M8cjSz8kZz8e/R/Lw3ml8+jWaemhZTzLUY7dlPjBa/1GhhdUAL/xNavLqlhe1zLVoltSmboc03V220N2rzR4E2Uhe0udGmTdSIMfgZjOH27DGYJI1Br2AM+3ePYe2ZMYiWMVyXHUu00VhWOI/lXdxYnlwey/oXYzk/XIermjq8nalDWaQOUWU6WHXoMGjwOCTMx/HYZxz7iscRem4c3++Mo1FSlzxtXQ7O0UVhtS7eCbpU1+pieUy3fxd02fNFl51q4zltOp4PnuOxSxjP1APjuXthPD0t4+kaOoHTEybQZjWBkaET8N05gZ1/TKDi/gTWSE+k0WoixW4TKQ3rZ9tE9OonMqRzIqvk9PCaqMcVOz16g/Soytfj7HE9Pnfo8VJ3Eu7Wk2hcOQmjrZN4eXwSMU8nkfV6Er/J6HNMS597G/QZuVWfoyf0eStnwDAdA+RnGdDmZsCiQAOuJhjQUGuAwxkDrj00IKvTgPaxhqhYGqLgaohvhCHL8w3pPWDI/huGPH5ryO4+Q16qGJFhYoSzqxFmxUZ8+d2I+T+NaBhljIy7MceDjLkYZ8y6U8ZUdBoTojaZhmmTOew+meuJkzl1ZTJ7OybTN24K9eZT8AqfglLFFML3TuHZ7Skc/TiF1yOmskdvKkVLpxKSP5WuM1NJeTQV0/apSEib8HmcCSdtTLDyMME50gSJLSaUbzOBEybo3DNh8hBT7k81RcrJFHl/U6wSTFE9asqTK6Z8eGrKLS0z7KabcdDFjIZQM3QyzTi5x4y1T8z48daMq4rmTDMyZ7mbObox5nyvNkeuwRzTD+Z8/WbOdCULDptZkOZuwbgcC5YdtcD6uwV3J03j/bxptHpO43xev9ZPY9+FaTh9mMa/TKfZezp5ZdM5dWQ6T+5NJ7J1Orrfp/N88AxqTGZwz2EGi5fOwC5yBhPLZmC/fwbfWmYQ0zGDl0MsKbOxpDXcErM0SybXWKJ+ypKAdkt6FGdiN3EmUxbOpCxiJisbZlL7z0y8O2eSN9iqPwutuOJghXqwFd2brTDJteLxESueX7DicosVp6WsyTO3JsbRGr9wa45VWRNxxprDd6xZ99GaLdjQ5mjD2zAbDh6w4a9mG2T7bOiwnYWOwyy6I2bRlTsLr8pZVNTPIujWLKrbZjFd0hYFNVtaLGzJWGiLRYgtMim2hFfYonjEFu7YEtJri9Ls2dh4z2ZE/Gw0S2az5sBsrp+djUn7bM7L2dFnZke+ux3qeXYo7LIjvNGO2Gd2LJEQxCoKXk4VnM0V1B4WuF8TWLwSTOkTjBkFd2f2R7EbaEbAvRJ4fxhsb4Lid1AaMQe9BXOYHj2HPWVzkP59DhW35vBn3xyu6MylYc5crvnOxSx+LuYlc8k5MpeCK3M5/W4u2trzCJs8j1jnefz0m0d0wjze7prH+T/nodMxDyVVe3ym2rPF2R7NDfa8LrWn9H/2LLxnj5yMA8t0HGh2d+ChnwP78x3Q3+uARKMDDfcdiBs2n+na81k4ez6r1s8n6MB8ltydj/Sb+bhpL6Bn5QJsohegXLIAy6ML+Na8ANNvC2idsJCApQv5GL0Qq8qFxB5ZyNfbC9n9biH7hzuyRs+RM66OBAc4op7lyOFGR062OnKox5Gpqk50zHRCLdKJiVud0LvlxM63ToyTdKZ3vDNxrs4U+TujnO2MTKMzt1uc8f7qjOYQF6wMXEh0daEq2IVtVS5cOuNC778u1He5oDzclYZJrnjZuSIT6krpr64E3XTFvt2VI6qLuDBpEfGuizjs1687F3H6j0XEXlvEq55F+Bq4UWjjRoGHG4ahbrzOdWN/vRtvH7oRJetOqak7Ux3cmRnpzqnT7sjccme3nAd9qh6kmXoQHeqBU7IHUuUe2B70QLbRg9u3PXjZ6UGb6mJuGy2mzG8xzzcvJr9wMap7FuN7ajFWtxdT0b6YIFlPvhp6UunqSVugJxfTPdl51JMLf3vy10NPXg9ewl7lJVycuwTcltCVuASv7Us4emUJef8tQbl7CYt0l1JsuxTNFUuZu2kpu6uXYnN8KUqvlrJf1osr2l6om3vx0c8L7wwvag95cbDVCyn9ZYx3XoatzzKeRy/DKH8ZnruWkdC+DJtp3gTYe3N/uTdPc7yJrPXG67g3DW3eNBos779bjkvIctLSl3Pj0HI+n1iOz+XlpHxfjr/RCjytV1Axr5/lK7i3aQXTq1dQf2xFf3auwGXUSjomreSh60ouBa/kSvxKJuxeiVnjShLvrmTGx5W8kffhnq4PilY+tHn4EBblw55CH9Yd8kHikg/G73yY1+vDF61V3HVehf6KVQzZsgr7A6u4eGsVezVW06G3Govg1fydsZqY31cjcbrft69m2+w1rPJfg0/mGgpr1tDbsIa7l9aQ/GoNEt1rWDzCF8tpvgxw8iUu1BfFEl9+P+5LRZMvRb2+LDFcy61pa2lyWsvxsrWMqlvL1ra1OIzwY7WhH14L/TAO9+NFrR8qb/yYM8SfO+P92WPhj5+HPxs2+9Nd7k9avT8/X/vzq0QAjWMCqJkdwJioAIo2B5CwK4CkUwEceBWAoWQgd6YEYrwokOywQPyzA0neF8jQu4HYfO1HO4jPZkHsDwlC5dcgRtwMIuRVEFISwbhOCKbDKpj73sH83+5g0k4F0yYfwsFJIdj7hbAxIoSzh0KY8CYEM6VQ6k1CsVsZSmF6aH//CGXc/VDu94WSYRSGtAjDKjyMnOwwbuwO49+/wzjcFMbE9jAO9YUxRW8dZr7rqEhex58V69jfsI6qh+tYNiEca/twVNaE8yMqnO+7w/lwPZwXL8Jx/BxOgnIEJWMjGD8vgiFhERhWRLDsRASd1yPo6Y7g2LBIPptH8tMpkumBkagejET/fSQHBqzHz209kmHrmZCxnpja9eS1rke2dz2x+lFEJUUxpiqK0sNR/fsUxemXUdTrbkDfaQP/F7gBk5QNBNdtIP/RBvZ828AMjWjeT4vmgmM0v0RE05cXjWJTNFWfoxmovhEv240sDt9IxY6NOB3bSLtqDJIWMSTMjWHfqhiyUmKYcySG3msxnPsWw0nVTbydtAkr702syd3Exr2b2N6wiUHdm+iZGEvljFj+FxDLhY2xnC+IRWdPLDlPYmntiGXvwDgWacXxeHocZW5xvNgYR0BhHNN+jWNGcxzGz+L4LBHP+LHxbJscj4ZvPJOi4rleEE9obTwnr8Uzq6V/JpeAv0YCKeYJzHdOQDckgfvpCeScTEA8SiD9awJ/jEvko0MiIjiRmfWJtElt5rTFZh44beZk0GYeHttM2t+b6W3dTId0Em8Vk/BVT+LHpCS+TU5CeUYSGvOS8HFLIiAgidLsJAbsTKK+MYnC5iTs25KQ6E0iVjWZzNHJnDZL5rldMkfdk7EPTMYkNpmi9GSUS5PZ+XsyTZf6uZVM0PNkwtqTsZZI4Y56CisNUhg8IwU1uxQqQlO4GZ3C45QUVhenELUjhfP7Ujh4OIWpZ1IYci0FvS8pvBiUiuHIVHoMUjk0PRVLx1QSl6civSGVjJJUtPam0no0lVVXUznyKpWBXan8UEzjtlkaZaTR5pmGtG+/35hGaXwaawvT+jO8n/Y01KXSkVBI54ZmOknG6Uyelc5gp3SOL03ncGA68lHphGSl01mcTtWudCY0pSPzJJ0xPek0SGfgpZpBq0EGi+wzuOSRwauVGTSGZRC6OQP9wgxuVGSw5ngGFtczaP8vgycvM3j4OQOPoZlsUctEdkIm980z+WmfySfvTAKiM4lLyeRLfibFdZmE12cS+E8mRU2ZBLVkcu59JtLDspDQzCJrThYrA7IwictCszIL58NZRJ7KYmxLFvldWcj1ZtGikM0yg2yq7bKpXJhNaXQ2afnZfD6bzb6r2ci8yObHp2yslHM4ZphDk3UOa9xzUF+bw5+ROfhsyWF+TQ77/uqfNedQL5+LUM5l79hc4g1yWW2RS0pQLmoZudyvzSXuQC6PLuWSdzsXk5ZcVnTkMm1QXn/e5iFhkUfTyjwmBOahuiGPVXF5WBblsXZvHrHH8/jxPg/b7jyUlPP53SafjU75rAjIJzImn0U1+Vw9lI/NzXzkO/MJ0Cng1/kF/T20APe0AjbsKGBEfQG7bxQw+E0Bh34W8GNgIe2KhczXKyTNpJAmCtFzKcTKs5C7IYXUxxfSmFNIVGkhynX9/nghCucKCW8t7H9DCilTKuKqeRHuLkW0LC6iOK4Iu8YiLj4rQud9ETlyW8ibvIW3c7dwd9UW5EO3EB+/hW81W7DYtQWnK1tY9XoL7grFvNAp7u9VxZyyKMZ9dTEBCcXMOVuM1qticiRLWDukhNe6JfhalNDjWEJRWAlLikuYUlfC8YYSzM+X0PuwhALJUro0S3lsWMpom1KUHUs5tqIU+Y2l+KaWUl5cyvSDpZytL6X9cv/sXimWils5Y72V0rlbOblsKyn5Wymr3MrOPVu53biVmde2Ut61FePvW5kiXUaWUhkSamWMnFVGlEsZChvKaEosQze7jL0Hy1A+279V18qIv1OGxrMyrn0v47pEOWlK5Shq96txOdtdyqmKLaclp5zmsnK8dpZjdrK8vxeXo91eTm1POY1SFUSNqeDQ5Aok1lT0//8r+Jlfgf2OCp6fq+Ds+wrCBlXibFDJar9KrkVU4lZXidKflcQ+qORiSyU+3ZW0K1WxzL2Kpqgqwq5WYfipigSpbQQobqPAahvzHLfh5LoNjfhtWOZvY+P+bbRc24bKg234vNnGFaVqeo2qiVlQzbGl1TRuqCYtpZrsgmrOV1VT8bSauO5qLPuqqTbejrnDdt6Gbie9Yjur92/nYNt29BRqkJtcw71FNYSl1LC4sga1IzVcvFpD/IMaVN/XYPW1Bj+tHbjb7MAndwdh+3fg8ucOvp3bQeCjHcQr1DJIrZYoy1qORtcyproWz8O13L1SS8OHWhTl65BQqqPBpI7AuXVMca3DJ7qOvbV1TD5Wx7FrdTS9r2Oz8k7SdXfy/4SOANc=</binary>
</binaryDataArray>
<binaryDataArray encodedLength="7348">
<cvParam cvRef="MS" accession="MS:1000574" name="zlib compression"/>
<cvParam cvRef="MS" accession="MS:1000515" name="intensity array" value="" unitCvRef="MS" unitAccession="MS:1000131" unitName="number of counts"/>
<cvParam cvRef="MS" accession="MS:1000521" name="32-bit float"/>
<binary>eNoNl4c7lw0UhhFCQlEpKzRIkYqM5u89zxvRICPJSmlJKlKSvVdGiZQis6yKSHYqWZ+MPhVl1NeUECnR5z845zrP9dz3WfedC2u/v2QavkrB8tM5XJIqxs8bztS2bT1Kc8WhoqBJv8JjKKTrH8glumHl2VLiVzeD67ZKFJ+3h6lXGilJP2I8z02n9zccYLM7kepbVrDpzxNoa4kZPZ3NR+pt/jDxWAzTCF/6MmwOtvgU23M4DuVnZPD0rzfEvlhCcLogydzeS3PHFNlZL0yx/m8d+s8Y05wRDlb1GdHcg8vovVcp5MbeUYlMPx2fZo8od31EKxTgjbYDGqrCcT8yF86TJbR2WjhqF1rTjtR9yNgpiMlX/PBWLsLpLH+6InaZ9ILSmNt3viJ05DtZrPdgNqS/gH/RYQQ7WOLJie+kXzlOteo/KGyGOI6IB2Fr3GGKHQ/ChQJJxt4lHq41PbjNHYm7yTmQTD5CZ+XlqDRpA+VdncdWfuqlbyOfEHnpNZ0oNaXqmdLY3MqDPVzbkWr6h/Yd30qF2bF00H0mzVyjiY1mdxlw7UDr4Bvmi241CTWGYoOCHyJ9zpBqez5TqL8Mjjlr8bD3P2ZpxRY8LxfF66vHUWxxB/N+iKJ3zzssmm5My7VzkO6ZwljEfqJz3ooQDFtB3enOOOdjg9aP9jTToACqJcO4sTQKrxrraOR+EW69kIea2Eo4rNYkgU9lzC1lf5IsMaG9/pZ07tgxuFuJobHchu7XTWJbbwZtFLvNaEr4YmXGFvqrN4u95O2OxL5MXFKppnWr4hnbmU84O14G4TBbSU0CmZDky8SCei9wCVUR/9BZKujrZ2wuTOUHFxj5QXv4XIkhxX1pGF80ydz1yqdv7zzo1JxWcnxfTduMvtLA1kjMGzLH+xFhhMzbSVvWfcHXUCXseOGPQ+cCID4siNsrr6M9YjYsFz6jnMAAFK0foidbhVBdGESzUwVZ//XvyPmGOjsilE/cbTxo/xyF7ZX6bODSVqz+t41cTIksSm6iN6WA2b/ChtlZKMgmWVtjc7EUrvkYYD33Y6ZdeDlx5svS94+WUMhtJr3dwczjP+XkWuqOzOZnFP5jBYYT79C394Ksvok+NRu7UdDuTZDT4UPVWDX983EVe+5YDuZm/MIew+e0qleGthRJUPxxeciZtdPmK5LIaauhxPc67ESXJjaLCsBwdB0+Bj+i8V1JpPZ4BTJHY/GXZxNbbX0As++qwHR+BoI602hxsC8uTgugHTNi6PzdHQg7FsAo2/YgX2M2XDfYkz/3fCweuwBjW11G8UwTc2rQnE580sSArh1M9vFgkeYABcxUxro5CbCKPAKfMiuwb62wPtWVdssthotDG74ujqftckHIbcllIlbuYnxUl1OtWjptZINx0MOApO6bk9qc1WTSqsbIu72mnRW9dIa3mVQE3mJL3lWmlzsRZ1/VYF9/IZoVFkH6eAsELT7RwZapLN58Dl1hATS+WUtmXMJstPYs9smmAviF5uBWGBeauGLguGs6Wyd+mWTut5E53xtm7U1eBDfaYmG+MixMo3A1WAAxVla07QoP0tdowCTlLZZbCkJU1ZkG9IChB7zMgdtm6EtUQYWDCBns4yCgrx0dHTmcOf6lCE+NAFVUQV0uG3xVr6BTPsIRXPuEqY2MRI00L2LvRWDOE1fYy63G6yAzwr8tdN68nB7lHEf8GRdYrmhAZ4UxRgIuI2xFNh04+BQXXkTS/JxepP0RgVTcd1rD5Ype6cu41DuNXXTaDkcOB5CfqQO8p+6bKNgDO+EwiCmrIWi1L5r3TsNVm2002CXCat7jhlpGCzy9peG85zV953OjJ8uGUOt9F3kPm3FRRAlGDrewbqyK5ovzQT9hnC58WAhuxfUIqm7BqYBJeH5QhtpyEyZl2T/00kIDLZwoSE74UfueRHxW6aJPR9wgIFGBfL4uaIaq05/iQNSFKTOL8h0oTS4WBumKOOTFgUfoIsbSRgo3jO/g+7XFJHZXFWMf06Ag78goWbfR+wUsKuzTyTR/jOQND6JjCxd4tmuiLTgHkwd5ScbGmu3//YQaS74hoUgAEzJnULNoARolQmAlFI8FZVdh3jJJE/vmIXDhEfB+TGb0PUMxojud5fLRJ+PsQkak1o/OcmVwhgeMySc6HlEnA2i8LB9NVrpUsX0EbFc6He+/CF3ZQrzqksPiwP8wwVqSzxI72PSthMZYF7WvaaSU70nI9/+CpfUx4Mq7Cl6ef6EW34jaJG8yuneI9ikP07NAOfRctoDb66dQ5FOAl98ynPV6j525mqy/dCaWNapgeo8w2vbwYLt3MlmkTUdecAuifz6myKZZ7Js/syGSfp1EF17HkggttlGLwR0DXyx1FkPIvl8kLCLBTroaoH1BHbOzfSvS8r7SmWE5SBYdAA9PBt5438CRx7H4OLcYdkXvKdSlG9Wpsbgenoht2/OoO+ECtTvNwP5fxsyC1hr0rCmg3RXe5NkdhvU13+jz6Qt4F1RI1qq8bNxEEMFDB/yzN6OwYAmGj+rBmmOKPdJiuB3Kg0CFXxSp9gxtmbNhIKkL5+QrEI5TwYKp/qrrq2E81beiXEEQrWdWYoaLHybl6kh1UpDminqS1qVvxHdBGElr7sDM8QplB5fB3HgvHit8oVm+PmTpdgIbh8XZQ16GCN+cT5VySYisKQF/jBzOpOpBUpCD6KPyiB2Yy+54/JxWtphD/RToRMp07JF4hPWrFuHjHCOKF27EiGg/kqIWMvf4G5i/9UFosVnM7r76AXNs/qVvjYc5B3YNU1QbP3vuogD4uM1J2/4e5WssJe5/OUxolgH41obDV6Ma1nyAilcDLZ8YJe/FmZi19CU9PVBFPyW0cGC+ODO8q4+RWNsMAXXCY39VjAwVYPUQN16GDuKxQC5H7Q03jofxsTuPrcPPWCnwN64Dvygf+Y8UY3uYEnQeDtMybg00y2njrYg02vmMkLJAjyK5LzObRo9DqC0FHTbfKSzNB45z9mHC0gfj4ztxcFMgs1MnAt/cWql57yh1qD1lltqvwdrTZ+ixQRoTc6iNUfRShpPBaqz54oaH+gzx7H1NMgnTwV/vj9SsGqb7VwydO9FI1z7dQEJ/PalVqkBjeTjK+jphF3IPwnNlwFlaxLA/7RmJ+jxanjsM06F8yE/xtjOuj2HHO/FI3w8dSaE0XpAEo+hYmHwVpcGnt5HSdgnGW5JAjdFwdC8nP7Hb6BrfTzFLdbCy6QOqJ9ZASPcTqvbyszbPS2no4my20WI+DE+tJV0vN+RJtOLuQ2+kyOtBWHgmLm+ypq2FmyG4Nhlcslp4c/IsxWS/Jc6P+bjcE0MWO1YjWiSFuENa6J+nERR+3g7ORhzYa8jRR60aMtAqRF1DN1PnKcYaCoXQqhlRGKJQLJgXjGoTIRrIMadlsoegcK8TxscHqeRAE4WUzCXD61HIOloJAyNh2Jh+JuqyIqdj40zZGjk0flVk9TVswL2cjy00qkLitGwYHk3Czh+XqXt3CXYtycGND6nYalWB7fE7UDorFYL8qbB1P4HA8lMYl6ig0nMp5D1bim2MEYPdu046mNZAcSp3sWTJdUYs0Ze6lH0Rfz8EnZtu4st/D2jMXRIvG3uw2O8THV4hh4cR99Cj9gANr0VZeUkLlk9lcrOzeDElnvmKKt4i+ueCJDTnSbJHVXLR9VMHQo9zmVTiY4dn+SMueTfd2t8Dd9EXqK16QPq2scCXBRh6KsbuOC3Jbrm6AUznIL5ZOtN5Xm+Gn08GMv84wV3iMz6QOUJf9NI7Q0/Szb9G43ZTPDV7SLf6GEScDGQftdbT+jwt+ph6HLrqHAiXNUEg8z5C5o9S0LtRyrrWT+I92ah0XjPF5V20pP/UVCfoIOHFGIz1BJDvpYvOosV4Y21JfN1zqc52ExZgJ7oWXcUpn2Dsfd6J/zJEUPNzNpomX1B/WzYe1Hij0K8bM80349/mjeiNX8O+5tdgn+38jlyeRTQn7xp1FPhh67qXUM4+hPG4PJzLb8cD2w0Y9VNC5/tTOOLTScEmcfj9aAdN501nXfs5rFWlFPIdldGnYIC5rQ1TXBogn427oFAVgXq/QZJjorFPTAFKQ13kzKpgLFsPncqLECBQSUs/RKA/aZyW2qYhr/kMK54jwlZxDeCscgoq67SZQpF0pKiHk0iyF8aqJulzFtg5spJwTU/Got/p4H8TwTjfsMUMz2e0/N4htJbcpcK1ofB4fhHxlw/DTHwh+7KwDArilRS51xBecbVk5SPCrooNpTCFAMxTiUT3vcNIP7cbz7dWY2AQJPd3Fpyiw5AYeZ/kkw1pVmM1Gn5/pqz597HfcxW0mirwqW0RpL6VQ+mVOE7LdiNiwQmS7S1njrfFQtJOif1UmkjmpkJM98h6RL2+QftOi+P1oC/FJobijdRnHNolhWKbCzDz3YmJtO9MpsY4rsbK4n5pM7muXUYVgsCq2eGQHiiDc+keSOQ6UYvqXLaXX4B9qhXKnJLfhsEv5cSnqIo67UikDc2inhPaSNMqoA+1MfBwaobBPQlkOHnA5dcxJH49h0PMX8ZaXIGmC1fjCe80NkI7AjqKnvBdeAk+t8TROJKEnHkFzIjSS8p8WoPxPz4YVK/HRnRT1ZRP0kJZUhFvJI+5BWiP1cZfZyUYzrwFxweCUOfexDoKZ1J8egxKbMxQtTMIarlHkcn9D/IMuqFj/gwZKkUo+8LDnq/Jxj9TjjZxSoB9XiCK9+7yrPfJbZiorEHjsXo8tXWhcn4etkIpEm/cA/AzXAKXb3KQ6v+L5vW6Y2Z/KP4cy6I6i3msu7EtKodLYG2zBFtuNiLjkwomnz2DkZA3Dtg9o5GtUWifb40Jl61YdnUM2/bqU6zRb0ZRrwaLezawnzU8yUjJj+IjLtGh+cqwbavCaU4stp+fjnumMmyw4ztqy8iF1UkGTjUXILWXi92Z0Y+mPl+M9RUgxNiM+g0SoSEVTwumHLrsxQZMXxWAWf9ZY0XxM9St8oDODUkYREVhYHcYHusG0MJrQRQhGwg7h/9oPDCONFWD0BEZQ8M9p8HdU032VpO0cX8mRhO9ID/128QkmdJT3hkwcMiElw0PIl7bI9xYATfrjDEUdwEr+5axK/kDYbw5EY6yg3jJqacOAS5a7qEBLaFdeJeeSST5i1pqq8mz/g3ZPHpG2mo5MJ7xmEbvJuDl2A3icP1h3DglMBQ6ill/ZKAhIIYZvdHYZJDJnP2pix8amfRezJtGzfvJ8dQCLOy8wZzwYtHisAwvJkRxVGArXDWymfstORTuMhsqkRL4PW0LTJdIkV/zEZrom3LymduxIMsQJaszoOeQRepvyqmsSB7qyq1ULzOG1o2+NP/fWrzaYQTT7Y5wW1xGxeaVOKOfid1XI1DQ0ECbh2LwotUJzS459CTNCcpNwYj++54Cn5yE5ro6hvfXa9IqNqQvNfnY+C0Idqbr0DtmQgf7PXG1zI30ysbApayApoU98Juogy9XMZrlv6FGPx+Vq86TsWoFbZPqpC1y4phs1cStm7XkOWMbTnbUUqmZH3Sywqg7q4dira8z9X7VJLhPkfG4J0NZUW4QUnoHaW1TxB/7RW2XCrBniilPHxgiVmA/Dr/yQ+7+SIhd7GTmHeDCrKxcElGJQPP8g+Sy2R3azaCzfnMhMj2V+N964dlpGzj9LYR0sByi3XtI+8N3+LYnIOxRFhls6OCcTxmgkfsZ1KImSC/5H9Hil5eQqe0F62ZNCr7JA7rnCfIKRbhqO8InpjKgdwNnVGKRfmEE1urlmPfyK3F90YHiOnHWYfsKHHSYBrVeT/AlLAJXcR1ZqmtB5pEvE5o7QlXX0hkVgfUk78th0ueIs/pK6ah1vEk5LUJ4J5jLWRhtw4RcDMT6xoPAxFT+u/vInyONVd7fKOXRM2QftSP5k38o+ftz0vtRSupNaZRlXE+unqPM6PmpP7tBA8E1GVT4Ig8/HsTRko+2yGzkpXpRPSoq/0LTloqDjE3hOFpMN71iaNpsU2hel8W40xYE6MZTvcltarrkD71wH0bawAubVsvic/Igk+rHoupXFslHilHuD3dSstFBUOgWfF70kLO7UAyO0k5QfCcOTcvd5Cuxi3J0reitywl4cuURp+4qE2zdQ7seHsWmKT6Itf9kpCwDySnQBJvWCVK+lw91xnYyLz9ywfRFMJI3yMDMdjMtqu+gQBc++i/GAB31+fRjxQTxcbjQuHgpnn1NorS9hxk9x1FKHcxAtKgsM3E6HMMDvrC5HI4H2WO0L1sL8ZY70RFliW7ffJpZrY7pDq0UVpDM6X2xB96FkzRrvwW8RWZQ1ABLb3jjaduR6yS3aT9eX5Gn9IElZGI7Qjcz/OBRHUMbzc3g/FsR2iaXMWmdjuY/NrTNvp6ELwzC9/x5jL+ZRl7dmRD2XQyf5htT8zbQmIsW1qhwga+Nb2q3AjQkR9P8696Ufuo6nbnsSju0/On6aD/nmwQ/aC5RAXnAgi+PsooCSVFFH8tRwRH1/0aSGoOk43AU5ieW0uqMIzRX6RgSnETYrjJFurblJkKyV7JqZzfRyIF1aIwRQdxwOF1p9sY9K3uqqzWEskUYs2PzDlqZkIJLpzXImi+GGTbfiCC+JBwzuEi9+r+ZjoWr6O+hFFpn9BYHbIZo2wkRUkvww82Gc8xAujYdXJmAVreFzBO7Kde0+U2uRiVU7xJEV+zH0a0nh70cS/JOvAOR3pfMOp84aHmZ4lV6OeOcsxkxxnc5J9Oq8SPbARtvRzJyh0UpQr2N/Hr7mMvd3pS7xwOhtXdIsNoZJte6SSL1GRPrl48fbtLEXVEOgeAjuPi2nH5skYD06SY6uGU+zjdwYZm3P9UFMjRHxodpbSwm0c/BjMqJDtLNcMEHnSTq4dlPxcdDIZMWQvmy2kSH4rBdcw8e37dDzolwqsxyoqhZMhhfbElVmclU+CSZuqQM0TH9OfgPrqa5f0qZyCJR8NpqImRIDMaXhWmseCVjp8WBdMiUM03G4YKqF21bc40+/Z5Dzc11tL9CiUas1JkxjWGmTKKX6hRHaUVXEa0kMfxNW0Xf37Iw6Wgi4Y0yOPW0ms7vWoOJfHdm9QJpZvC0Kp5MPCHz0Crk7BOExx1/OnylifJClUjwYwL5CUujf/ZMuMqWkrz9Bji5ahKTIIiGz/2MmfocaN+yx4dDXLjmp0qdn4DtJ8oRohcAvkcGeGyWTLKut2CxIgedzl5IvOjPPJJhKT3LGdw/BWmk0IBcbphRcvUyRKtHMFeV5aa6g6XJ2A7aZbSP6W5fQr3tbVAMDAfTJUSR6d2Ms+ow5oW9p4RcHoQ8DSRJVXEy8+9AgNs3JI/xUL6OD/4Ha9RY8Q==</binary>
</binaryDataArray>
</binaryDataArrayList>
</spectrum>
<spectrum index="18" id="scan=19" defaultArrayLength="1531">
<cvParam cvRef="MS" accession="MS:1000130" name="positive scan"/>
<cvParam cvRef="MS" accession="MS:1000579" name="MS1 spectrum"/>
<cvParam cvRef="MS" accession="MS:1000127" name="centroid spectrum"/>
<cvParam cvRef="MS" accession="MS:1000285" name="total ion current" value="4903124.96438980"/>
<cvParam cvRef="MS" accession="MS:1000504" name="base peak m/z" value="419.15014648" unitCvRef="MS" unitAccession="MS:1000040" unitName="m/z"/>
<cvParam cvRef="MS" accession="MS:1000505" name="base peak intensity" value="25974.32031250" unitCvRef="MS" unitAccession="MS:1000131" unitName="number of counts"/>
<cvParam cvRef="MS" accession="MS:1000511" name="ms level" value="1"/>
<cvParam cvRef="MS" accession="MS:1000527" name="highest observed m/z" value="1297.80078125" unitCvRef="MS" unitAccession="MS:1000040" unitName="m/z"/>
<cvParam cvRef="MS" accession="MS:1000528" name="lowest observed m/z" value="400.16662598" unitCvRef="MS" unitAccession="MS:1000040" unitName="m/z"/>
<scanList count="1">
<cvParam cvRef="MS" accession="MS:1000795" name="no combination"/>
<scan instrumentConfigurationRef="instrument">
<cvParam cvRef="MS" accession="MS:1000016" name="scan start time" value="0.353583" unitCvRef="UO" unitAccession="UO:0000031" unitName="minute"/>
</scan>
</scanList>
<binaryDataArrayList count="2">
<binaryDataArray encodedLength="7124">
<cvParam cvRef="MS" accession="MS:1000574" name="zlib compression"/>
<cvParam cvRef="MS" accession="MS:1000514" name="m/z array" value="" unitCvRef="MS" unitAccession="MS:1000040" unitName="m/z"/>
<cvParam cvRef="MS" accession="MS:1000521" name="32-bit float"/>
<binary>eNoNl3lUD+gXxhNKKUuShEpIKmnRopL0fkqUSpIKqRSVJCkVSfte2rRvlmEGP0tjFzNjG0uTPSRj35IYki35ff94zn3u857znvOe897n3usx/KJwibkozhy8KEp6L4qEMZdEdO4lkdJ2ScwJuSzarl8WE4ZcEYWeV4Ri7hUR2H5FbB7RJMLWNIkzF5pE+pcm8XfmP6JHrVksyGsWBgOuisCAq+Jl4VWx4cBVcfTbVSHUrolFWddE3W/XxL7Wa+LMyOvCovi6qNx3XYx8dV3kjr4hdJffEDKVN0TIlRvCvUeCzpviaNIt0dV8S/zZc0tITbotDHNui13SLeJ8TIuIqG0Rsm9bRL7+HfE+/I74p/CO2KVyVwTb3xU/8+6K3e13RcqEe0Jp5T3x5vE98Wp0qzAsaBU271rFGo37oqryvrA7eF/4fLsvWrTbhPzaNjHuSJuIaW8TYVoPxNnoB+LQjQdCr+eBSEv4V6zc/a/k7f+K4doPxYf4h+LQoYdiQ9dD4T3qkTjn+Eg4bngkspsfiRM/Hokop8fiSM5jMaj9sbij/0RIhT8RDmeeiLyXT0TxmqciufKp0H3+VOQteCburn8mfBufidMjngspi+diR+BzcevQc6HeIYlrXoiiCy+E7OcXomrxSxFW/lKcOfFSrPzvpXgnXolt0a9E7o9XItP8tXgV81ocPvhajHv1WuQMbxe35rcLmy3tYvrzdrFB4Y14FvFGJNS9EbtuvREtCh3irWGH0ErpECNbOsRc2beiT+VbUfDxrfAc0ymU1nWKjOpOofatU5wc906s938nTh17J771vBN9zd6LrLD3YnzRe9HwQBJn/Sd0s/8T6n/8J+y7/hMTjD4I2fAPYkbJB6E37KP4YP9RNG34KAoLPorl9z4KDYUusTuuS/ze2SWOaH0SQ8I+iY7+3WJfULdYWtwtIq52i8tyn0Xg7M8iKvqzqC79LKRufBYdg7+Is4e/CNmuL6JV/auYfOCr8A36Jsz3fBMznn8Tg8Z+Fzqrvwu/7d/F3e7vomNEjyh36BEd2T3iXGOPeNnaIxScf4iRm38I5wM/xMo3P4Sqbq94sahXSG3rFVGfe4Vy2E+xuu6n+GgphbqDFLHrpLhSLsWv+6VY3CrFrq9SHB/UhwXj+vB0bh/ScvrguasPVv/0Ib2nD0emSeMipNnoLY1GnDQj66Ux+10ax4sS/Yk0Hj3SLB3Ql8aJfTlp2ZdfZ/fFKaAvjnF9EWV9mXysL67n+6IyvB83rfqh4dUPt1X9yE3qx/lj/ci40Q/Xn/24M60/F4P6c39jf/Rr+hN7sj9br/ens58MH6bIsGSmDKPXyuAcL4NcqQx+jTK43ZTB/osMahNkOWYpy6MoWTxLZZl9RJaaq7KovpBFwWAAKa4DmB07ALXyATy5NAB9aTncDOTQdpfjaowc/iVyqJ6XQ7lbjsuK8vwzSR4Fd3l+XSNP8kZ53Evl2XRaHpf78vh/k+fYiIHYTx7I2fkDKV06kLzkgWytGYjb4YF03R3Isk8DqRmrQLmNAgfTFHBuUED1ggK9nxQ4NliRWnNFrDcpIpWpyNeDivx6XcI/K7JTcxB7rQbR7DKIjshBhFUNIvXcIO68H8S6H4NoVxjMDZvB7J43mGtRgxlTOJjJJwbjf30wG78N5p7FENS9h/BH7BB+OTKEoldDSP84hHtqQ6kxHcoe76Hopg3lR8VQ2s8O5UxfJYZZKSHjpoRhohKtO5XQPK5ExDslOocP46rdMGb6DMM/ehj6vcMIGKlMg4UylXHK+Gcq8/kPZf5sUmbiB2X6jhyOn9FwcjcOp7Z8OLv/Gk7Jl+H0zlRBylmF4CAV7saqcGunCodPqWB8U4X0Hyp89BuBVtkIKs+O4FbnCPb2jKBERZV/DVUZ4KjKn1GqRBaq8tcxVTbcViX8hypKY0YSYjaSgOUjCT8+khUfR7JDQY1sCzWmrlTjfq0El9R48FwNq1GjiLUcRZHPKJ4kjUKqfBSDLo3ijxejqJEbjanWaMLsRzM9djSOGaNJOjqao02jOfFuNN2mYxjiM4aE2DEs3TKG3nNj8Gsbw8ZB6qwfrc41Y3WsvdX5NUkdzaPqrOyUaGM0yNfVoNdVgxdRGkSXa7B8rwbbGjW4fE+D7V80sDXV5KmXJrejNfmtVBOjg5rYt2ni2K3JKtmx5JuNRcptLAFhY1GtGAsNY7G6NJbC12MZ0TOWPepaJFlpMXSRFr+s1cLugBaVTVq0vdCis1eLNZrj6LYbJ7ljHD1F42iqGMe4Q+O42jyOlXLjMdMdT+T08YQvHk/C8vEMSRyPxfbxGF0cT9/O8ST+HE+y0gSazCZwyHMC5msmUJ8zgfZtE7h7dAK5ctooT9Gmzkkb1WRtfr2mzZF/tSn6pE2r8kRUxER8fSeilT4R2+qJuP01kR13JxL5fSL6Cjo4mOqw212H5jAddFJ1qDmiw437OgR06HBLZhJt1pMwCJzEzuxJqFdP4lHLJMZ0TeJxH138FXRxnqqLW7QuP7fq0rVbF5nLulTd12V6Hz1iVfQoNdajyUmPZwl6lOTp8fqpHhZa+mxw0ac8SZ/G7fq0NejDQ310O/VZOWAyMZMmY+g0mT8CJyMVP5nfKybz597JOHRORmOCAXOsDWj1NcArygCVIgPijxhQ+tiABukpSJlMocBpCo9ipuCRPYUlu6dg0yzh/00h6vsUTg815LauIQauhpwINOTQOkPaig25cciQajkj/htjhKGlEe3zjLCJMOJzvESrM8L2phHRb4x4NdaYvxyNuRRhTFmqMZEVxrTcNCb+rTHbBppQo21C6FwTIuJM0NlnwpRzJny4bYLacxOc5aeyc/JUyr2mcjt9KgeqpyLdMJXc9qlYyprSNtEUF0tT1FxNWZdoyotyU84fMCX4tily3aY4DjPjL0MzMpzNmLXaDLW9ZvhfNCPhvRm35c0p0jUne645OsvNSdxkzrdic6T3mBN72py9LeZUdZvzi7kF4a4WTF1hgVe8BR31FsgftMDssgW53RYYK0xjquk09jlN43TQNCLip5G9eRrXtk9D/+Q0jr2ZhrKCJY8nWOLvakl3pCUdmyzJrbDk22FLia9aUjnSikgjK16ttUIlz4p/zlih1WbFNSlrPmhbo2xgzSs3a/ZFWTM0TcJPWRN5wRqdZ9bUfLCmQX46FeOmo28+HU+X6ez1m05h9nSkD06n8dF0XEbYYKpvwysfGxIjbQgstEH5tA3b3ttQoD6DvdNmsHrhDKT8ZlCfPgPH7TOwPzmDHe0z2KVsywArW/bPtUU90pal2bZ0H7Xl6zlbZJ7b0vxVcq4yk2MTZ9JoPRN575l4hMykN3cmV/bMxKpxJiUvZ6LTx44hw+34MtmOAe52JK+w43KcHSfL7CQeYcf6v+1Q+yjhKoInBoL7TgKTMIHWJsGz3wRdxwU6g+HILJCOAN9ikKqG0X+B4weo+wFzhtoTY2zPzzn2JEfaE1Jmz+cT9oS+t6dczYHlxg4EzHIgNNAB1VoHTuxwIPmUA5oPHZDpP4vrJrNQcJnFqzWziEicxd36WUy6Ogvp7lks1XekZJoj8T6OtGQ5YlHtiEOzIwqys9HVmM0x29lcCJlNRvRsagtmY3dwNjk3ZtP7bDY3ZOcw1XgO/m5zUC+dw+h9cxAX5rC+bQ628k58HeuEur0Txn5OtEY5YZjnxNSDErx2okHRGduJzkQ5OdO7ypmLcc40nXDmbaszU94546A/F2eHuTSumEt0/lwWnJ3L1Vtz2ds5lyJVF4ZYu9Di64JLlAuGuS68Pu1C+m0XND+44D/YlY+TXHGb5sqNVa7Ub3LF7LQrfndc6Z3kxjx7N3ZkuKFU5SapTTdC77vxpu88zpvMI9J9HuWx82iumkfsmXkk3JuHXdc8hoxxJ2KqO+Eh7qiuc6dwuzv7jrvT1eRO3it3ng2YT/DE+SjYzqf/wvm4R82n9Jf5LDwxH5V38zks54GRugdDDDxQcvSg0NsDnbUePM7y4MhvHsg0erD1vgdRPR54jF7AN+cFuHkuQCV6ASYVC+hqXIDmhQW4fFnAhbGeXLP0pMnNk5xIT9pzPXnW4InjVU/GdHqS0ONJtVjIuQULuRixEPf0hSzau5AzxxfS0rIQHTkvDql6oW7gRcscL7wjvHi/xYuLB72wuOhFR7sXKkO8yZ3izVZbb5SCvNFM8GZnuTepZ7wZedsb3nqjpejDAyMftk/34XmcD+YNPsjc8eGJ1CKWGS3iT8dFNGctomDnIomvL2Lh6MUMWrCYxtWL2Ze+GO2qxageXsyJx4uJGLYEa4slLHZdQmTQEjy2LcH49BKM3i9ho4YvQxx8WbbEl73rfVm63xeLZl8C3vnibryUJ7OWohaxlAGFS8ncvRSbM0uR7liK3yQ/+uPH8iA/muL8UNvpR9cVPxz/8+PDaH9uGvhzxMmf8FB/ZAr96b3hj+EzfxYPDaBUL4DXcwLYFRKAe0IAseUB2O4NoPFaAJGvAxigu4wzzstoDlhGfckyvvxvGe/vLENPMxBns0AUQwI5Wx5I86lAvrUHoqIexGHTIAoDgzgYHcS2nCC6dgXR/1wQGZ1BWJosR8p6OeWBy/HKXk7ZtuX0b1zO7M7lvJNZQbT2Cs7brWDumhWc/GcFVh9WoNM/mDT1YLQNgzm7JJjjUcFszArmzslguluD0e0K5uiEEBosJfAMQSkkhIrcELaWhUjmkxB2nAph0I0QHnSGYCgfiqteKDkilKPLQpmdEkpFXSg+R0MZ8SKUlK+haGqvxM59JdoxKynJXYnN/1by+uZKnF6upM+oMCSbo8QrwjifEUbv1jCOHQlj/5MwRn4Iw3DKKrzmreJUyCpCklbRtnUVly6t4vqjVfz9cxW1o8JZPS+c8g3h5GSF47MzHJ2b4cx6H46m3mrmWUoQvBqvlNWk1a5G7vFqigdGMEo7gvxNEfysicDudAQTPkTwh/wanmiukcyYa5g5bw1hK9YgW7SG0gOSvHEND56u4ZxSJErmkfziFUlCeCSnqyIZdzySnQ8iifsSiZTuWgpc17Jn0Vqmpq9lbMla1v29lvmv13JeKoqyyVESz42iNTmKsbVRHDkZxdquKJwGRxOiFY29STTdAdF8S4xGuzIa89+joTmam6+isfgSLflf68hgHZ981jE9fB2KWev4Y8c6kp6v45tCDI5GMdxcHMPfq2JwrYoh6HgMmW0xvPoYw2SlWPZqxnIzJJZbCbH07oll0l+xhD6LRak3lnSTON44x+G3PI7cojjU/xfHnYdxXPovjrOK61lvsB7hsJ4vO9fTeXY9Xl3r+aXPBu54bKB28wZKKzag1LiB1o4NVPWPR8s8njjneG4HxHM1IZ5T2+N51BRP5et4RgzZyHzjjWgXbeTJvo1IXdjIq3834tuzkYYRCViZJfDdJYFtqxLYnZZA7dUEtrxJ4N3XBE7qbeJA1CY08zax+ugmpj3dhEqfRNwGJeLrmshH70QeBSZyeUMixiWJFPyeiM3lRORbEkl+kkiifBJ+E5PQt07CIjCJitgkOoqSeLc3SVIDSXT9k4TzgyTOtCfR3J3EimHJFIxNRkkvmWCLZA7ZJDPVPZnU2GQ+5SZTXJeM19Fkie9ItOvJ6L5Mpn54Cr1TU7AhhQ7XFLoiUriXmUJsaQp+O1LwPJDClxMpPLqdgl57Ct7fJbpsKtvUU+nRSyXbOJUdtqmsmZfKHK9UysNTebY5lcSdqVgfTuXemVTWtaRy+mkqtz6mov49lfkqaZSOT6PDNI2NDmnsX5SGY1Ia/evTOLZPws+lcastDee3aZzuk87ewel0jE9n0vR0VJekkxqSjtq6dNoz0lGuSmfuqXTS/0xnfXM6YcYZNFll8K9/BvIrMngRk0FoZga+ZRmc2Z/BzxMZ6F/LoO3fDJQ/ZRDfJ5PAEZm4a2fymEw0lmWiuzKT/esy+VqZicLOTEZcyeTIvUxMuzPRU8yij0YW0gZZ2FllEeySRU5wFitLsyTenIXnmSzJbJeFlHo2DUbZHHHLxnBxNpnB2ZQkZuNWnI3NL9kE7c8m4Ew2f1/PRvVRNiM+ZxM7PIf2cTn0M8zBLzyHwPQceqpyGLM9h5vNOTxszyH4Yw4N/XKx08jF3SAXKbtc4uflUpuWS3t+LnrVuRgczqXjWi7VbbmEvc1lm1wesdZ5PHTKo3xBHj6+ebQF5/EhKo8HiXkYluWxdnce44/mSfaaPJTb8ujuksRJ+YSZ5HPeKp+Pc/Jp8MunMzKfUZvy0c7IR6UyH4dd+Zj9kU/hrXxsH+dT+z6f1pGbKTDczNaFm8n128ysyM0cKN+MxcnNeF3eTFP7Zg592oyiQQGp1gX4uBUQE1bA8toCzI8VMOV6AbX3CljyvoCocYU8m1aIpX0h9ZsL6fmtkMZDhUi9KMT3QyE60kUsG1TEE/UixhgVIWVTJKmtIpSzikjKK6J+TxGzPxYR+r0IY9lidisV0zKhGI35xdgFFeMcVYxKajHKFcWcO1BMbFMxez4Vc02hhITFJfSEl9BWUkJuXQnFv5ew9GsJ/fptwU95C/qTt9BotoVuty0sXrVF0g+3oLN/Cx6nt5B/ZwuHOragrVjKOo9SIqNLcS4upfZgKeOPl3L5bCm3pMu4r1hGkGYZueZl5HuUSXp1GV6lZST/WkZvQxnlHWUsG1CO36hyho4vZ4BpOcozykmYU85rj3JCw8ppSylHY3M5sQ3l/NZSziG5CrSHVdA8qQIfmwpa0yoI3FZBvyOS/FIFOncqWNpegfzXCqQtKomIraQsvZLO6krW761k7MVKSlsruddeSahcFcG6VZhZVBFgX0WkVxU+0VU8+70KrxNVNCpVs0SzmmN61Zy2rsbNTRKjq2nJrGZOSzU9HdUE9KvBZGgNDf41uC2vwS6yhty8GgIP1ZDTXEPy2xp++y7RhtSiYFKLh6glxq0WvwW1qITWYhhXS3dhLQd31PLtWi3LXtWyqacWKek6+ivV8UWzjqIpdah71BETXIdDeB1+8XV8za9jW2UdI3+ro/ViHTda67iqUI/+/Hp8I+spKa+n/Fo9SvfraX5RzxTFrURN3YqP01b6rNzKnOytOG3dyqUDWxk0cBt56tuon7aN/wP08e7P</binary>
</binaryDataArray>
<binaryDataArray encodedLength="7376">
<cvParam cvRef="MS" accession="MS:1000574" name="zlib compression"/>
<cvParam cvRef="MS" accession="MS:1000515" name="intensity array" value="" unitCvRef="MS" unitAccession="MS:1000131" unitName="number of counts"/>
<cvParam cvRef="MS" accession="MS:1000521" name="32-bit float"/>
<binary>eNoNl4c/lw8bha2Qlb1HZIYQWlR8n/s8SaJIJTSIxpsSGkrZyUhkZiUJFVkZUVHyU6GkaKnQ1pJISN7+hfu+PudcxzyqGkraZrC7b4zzcuvweD9D0UnJuH+onW57/6Z3v5IoZFALVP6VMZF/gWl7z6LbhYt2751JO+oSabAxCmOXM2DdbMJa/jfOCXgYhBVm3jDnS8Jqn69MSrE+YiiR9Iae4X9N4jTiM0bdhvuR/+Ue+8xMAQKtzRjNk2b/7v9A7vXzYZIgBf/0FOZ+dB7lzLHH8msaaPHwxoKLflTaYQPXTftp668xzH+dhqKr/lg8M4u26hXhUWE9svsv48q5MealriwcbITQoPmESp0VWLkzJej00KTIR8vhWXOTopecxKuAApTzNpLsvXJ6QndIU78Rt59HkEAnEGT/lbJ6r8F0/lMcs9qGbKsSDM1qpZhTxkjb44zNU+8R9L0SsdUGmDCZDn/9aIqa8Ym+OIXRjIkBZCycDb8DrRgutsOusZvUNeMD1K6LoKlyE80eKcKLVkkEF0VCe/N7rKAh7Ml+Sb1tOXj0k5fp2s4Di45OapYygV1ZOurKyqC77RtNXDJFvr4blt/IpIAfIUjxOELXDnNhwMkGI8IviKf6O8zO2WFlYQ581uwkv70pkDyfhRb1i/S/9kZKfLKAXCbfkVzkQkS6ZmFD2SgtMhqknQMbyFdpG6kOxVOCYSqqWvgpO1oW545kUrPuCLVxKsnjeyOnNdkY4sqldKCqnnJrryGPc5/i7NSQupwDf83VcHoWTm8G8lAV7Ms4JJaQAP9Jqg7XQGuEIL3L2Q7iMqBZH05hQ1ExjDMm6G3iWmTzjVOrYjZJSD8kbz4u1oXnPWkskMDLonJc0I5BQlAqfGRMyOu4LNM13EcdXDLYHPMSu4ZmwMJUiF053oS4nEaoj6rAx20nPk4eQNBFAeJN7MaTK1LQHeRDisovOhFpBpWbIhRw9BRMBEMQZB5Jn8+rsFYripBstwd+a3xh7Z4FcWcvbPigh2k7i3HuvzbaMpEEOcqEgUs1KTcq0yGBS7jtoouopEha3OUFzVPNdB/WJJZTgJc/LJD3ZhlM74qSYUI55s4zwPW+Mtg3xONu/2mmYnElc6fWHGvEVlDxnkDc2JNIB7YUMA0TGsyxk4epLvIO7Z9lBL/kXPJ2cyGeewcR4NrKTHwVpbdPPjGfkuIx4n+JNlvG00wBGbY82g3RBbuoK7MA17ziMTFbC4vORlBWnz38O03wQpFBV7UWtYyeJzkpe7bQMREtGMK80N0wEzhPFUVKGFxoDuboJhz2HyeB188Z8wk3ajzWiB9ufGzlp/WMf1wULt7+H/VkvWH+MgJ0zEgCg0808OzkBXC/+4tHE1roGzzCVATOgP+7BvSEdjLK00Wpc1sEkqdXw9o8ixq461Dt3E7Scq54l19OJyM3ISY/CkMWohTvkUnzNItJ5ut56hvzgJb7GmxVf0zrShUgd78JMR4ttHiwDct6y2D6SJFMl24mI8OFaHAuQfbEO+JsrUbD4R7q1biBxhFlspPcgxL7QUiwNhRUHsY0JHwhvrheRjLGEw9ktFjncDVckuDGtMtbodUkyrZ0OVMpYplFjT6IvHMIP6sSiJ+9S3rvhXHq4gqKPHWaQiOzyO9BPe00ryP1TaEIPypP9QWx1LC6HSW/OilGJAlDZ4Vh6eqItoP9jKKyEm5mJGHtJUuy3W8A3fWDeKqbT+beCYgyEyP7hT606K48VhYsx+v+QORH5mL7hRNo/8yFDJ7zKH6wkDqM5uDx+Bx6lXEcxTk89PRpHyObEIL1SWlkKjATOpmy0Fjkh22LQmmmow0evlyKAZtYfPk8BzM+p+OgUxNKDTpRtFSQdfYQwav1Akj+8IIupN0EbTyDqbpOzH1qisrtQpB2a4PWhefkoh+Oy7vHScLtJFqzv1HsnAYcDD7AETwaAq1MI+p9x+DWj3iqU7RFcmM8wvUMSWVlGKzPniAlbSfwcW7DuEkGMW+24I/ZXOQlSbLRb8dpoEmP1bsTj945f+hORxx+P9mHol4b6s9Sx/YiFaybmUPny1PoxjJvdEt3wP7pexJeIMF41sSBM3cH2gda4PfqGOMpEYVt7/zJsbeds06iBqsd4nFxJwHvS5DmEsNpmZGAtTtOgQVQG22MiNQvVFLiSAb5W2F4QZK9mr0XD/PM2bHSLaji/snx5c2mvyeTMV2DGBn3r3T94GaGa2U0WjiKNPJaAlwx42RWMA3yi54gpa2amg9kIC/qO6NaEY9a7hIoBDtBT78eYk2DdOjMZkY3ShQvk9VQd9UQTJc+UG+KbHEPxjvKCmNRT0loZT4Oy36hY4VD8BRLpq/nwimz/ygKYltw5uMQdcpyY379JGnfUIFrYg3KLmix+ZmLKSJkO2bIPqAyuf9o3WQRlERugldYia0V1kO48VfGc6Aa2r4z2aiorex+aR6Sf23NGtxTYVdqLSDromFGe0oJsuJ3MF5bg5q5d+ltpyCkGDOq39FHrfNdqFNNguVp6oFpXDyMlsnTpMtLdBvI4+euExj4GUMiL1ZAIE0CSn3OUKwZoTxDV1hvMETJeWOM5ogDUu6cGyr8uOduTr93vKNbiS7Y7LEeYWH7UO7sDvs51zBfqwjDZSwFRFcQ110rVjFTArPnXYNDuCUqtR+jUKEZdx6VwLO+m96WykCDzcdHCSPMkSrGW0cLvJ0SZ/fNMkaAwyrc8dKFzOAlpqcvg9wlxaBaLErenjshUPkS3F9MwZM0DdI3TuP8DSXsnpyGh62XKa3AlvWNrUC1pjn2ftLE3glnylVooJE/2zC9fD/Kl4yTbI0O5XQZYvLBWcr9kYFvr4UgRd6YTFeDWvldvB62BNfP0wh4yoWogWHK+PqvayJ0yUnRF5KHsmm1wAY2sSicWTzUAibcC2lhITBJuoNcoetQmpSFq+4mSKftYusdpNgm85ekn3cCp4caqMd1OnQc1Sgt9gCMU+vQH2OL64wYzL9chWVtEkKX/kKyszE+v9al3/9uVrT0MpMtVgHft8Y0KhuLstnOqNH1Bvc2ezL/fZ7J0v1FzhsX44p6Oo4EEU5zYiC7OZ3kMMHoLK/FbV5bXOW3Ya0kBNjsrxH4zUQxmlxOYHXlWNU+bnbzWn+0HiFaNXKbBvY54f5fbVrp3YDy3kL6wXefpre7k3Z/D4l8K8Xe0AtwGfcFd4slDndUYHvTEBbFRENw8DrejonAzCKb9gX/oaq8bKTk+bIBq29AwVmItXo+h8IfeINr6QfmQ+K/P7XbQmP2HEy3S4ZvjhEkN+Ui9MJhvClugVonP3zW1qL5ayrZnzXC29YYqrmRB63lrjTT/iYNGNbT0tKVtKejAFXzNbHdppY5Nt8Yg/vPob08C6ven8TCQlHMeJWA+OJ/LMYuwN6fU/Tg9EPKH+Blf258ihGBz1Sm/x61PDvZczMJE2nTWPnUYfq0q50OtHcwOZmp0B0JhZ74QyZ7pTH6LroinJnBnN70gpkVvxT/iSaQyabHSLEoRtWbJWisKqeawD9YrfuRlstJ4h5XIbPH5whCZq0l843ZnJLg47Ay+IQpZy32yfAJyOq+oh9lzWR5rAay4+10UeEpWt8Okb7pGoYQh7FJC/biMztkvi9kivgNEGvnCFFuaaTaTWfn/h0kmztpJPmmmiSPqmGd4jViDtVSwsQZtN1TRNXteCirvsHL9x0wlpJnm45/h/qaco4arznErU7gd5sYOk4noeDIbZyVV8OoYAO1exqjvloZGbtNcK7hKOVe4ofmGD+UjsXR+ZmtaIn2ht4ST/bYxCHcbmyD44QKTV7IwWsrc0TPK0WBxADMfzigwGcBe8TLAUIVHvA31Gc9tvpBu1IBNVId1O32k6J8dCnsUi0C5t3C0cYA9lDCT6L9SVj54BDMjk8j5a8TlBhVglN2fOxcUVGKCuZG3MFesni6BFPLPlHbj9ukw52AWaoyzPWRM1CMKqfE4nm02qEI9UHtZPQ1EavciKoO3EDiQkl2alEcvuzMhET8OG3emME8ThBmm89FQXC+IYLzNUg7V5aVNjTFF+sUxspeBNJ+iWBXbaO8T+sQNGaAvuXmqFL7lwkcWXKeK8zmNfGzHTaJsF4wwkwaiMNzyzZIVW2HpbAXWUlNR+FwCnVM94HlNVvmkkgEJESXke1TXtZHMRlj0jkIDa7DRXkVNiFqgNYbLIS40w96sTCOXHutcVRTBTYLZuKbcQ3VmrWASyqVps4doS5TFzyu+oRbWe5Y+6wYkiZu+CzYwvTPCqPi9C4m8t41nNx4m7LPZqGw91+X7a5Ewaok8i35iJDfGYjdtgyj1E7XFqSTh2o34+hpjQNRubA0ykHMhXvoS7BCj4YiPtqzKAz4Ru9j+f45yhw8y34Ay2XfSfrkRWSsNsUlxzL8CT4LLyNxCuPVYIuUdiA14BNWCwVAWOMkDCQXstF1snjOfZoucxX/Y+QNla5aRR4iM3FuhTeW9TyGOHckrdrpwtxze0M3dhVDL3ImMsrK0d2/DD7nB6lwwyF8F2TYgatrUNclCtGLPHh+zwBtT2RhVF9I5VOxVG5ng7+z4ylQN5ZSokbJuK+NygYDcX+9Dz40JdPv3UvgfTaAtB1yEehlgb/3Jdif3DZYcSkfAZWP0XeBn5XvP0P9G3MxtaGFRLn30ti0OhjGcaB8pQDzLITxue4J4+WlhFKxy/j74S9Kc/nZAGtJ9lbRcmR+H0XB9DN05YQVHJdMQFtcDemeTtAeOki/5n/njP/3ED033CB04hzjpy3HzlJ3R6inK+4HiLFH+BdgRm0+Xj7eS3WL1fHXyIGOMpXUcnctfRevZbyC1sNLJgciVTrs/tYpUr+URFtLgmhKQpXlPqaG5jJr+C49gQ8DUQh6EIqEx3z4FDnALDJSgE+HGgoP2WOebASk3/6gZh0GJp9HobdDFv25waSjs5ANG/VCZt9LvO07j//CtNjy2XNhZPWQvkVVQNv6C4I88qj8cRkWV8/H8OVlsDneychFi7C3vDRhPy2LqmQ/Q9QjBFY5dyGQ6YcsnQxs6HfC3rNCsHx4lgaOKoGecOOeyTDpPXSA+9o2puKuEzVqTdKH5kCIGV0nEdUkEnk7H9fsN1K14XHcsPJAf6AOls72Qrt7NW3Wn4fw3f1kPdyI1680UM2Ty0lXfo2K8GngD85BYFAx80yoBrnXb6PrlgPS36Uic1E9xd4ShoCrOT40TNHBHGnsu16BzD8KGIpQgOKVVPJvrqCQm9mkJRxESW1BaAsJhVSBPuqkfBFysxuuOU6YXFBF4yLiaFPN42Qptf/bEvH49dIFq7J/wMZ5mOS6D8BCYxZipt5BwFgK1lJhtPX5BuZrTztpdenh5+kESLR0Ms/61sGsvIPZYKAIQ+5CRjehnbmc7gBtJ0v4IJP+XHzBHA0QJ8EDjriXLEWDFqeQKCaFF8Gn4frrKnOq5xRTW90KY/cxklASwnqeQaLqPHAZjeJP2SaK6QvAbH0FHO8KRPzFLHI9oorV7GW4rSgic508KuSxwcDwIyor+kCWcrKYvtiadvkdQZNwMm7FCSN11IS+lM9kPxr8gK55Nl0TtKVBrIHd1GEo2kaTrVMlDtUEQsXQlPr7vGBmr4FvVRP0NcmQjjYcplkhnqg92I8gvzLaHlDHPL0nDIPAWBhvl8Ui3xYczNyBil8NxGvLzYpYFcDgf0UoZeVh3KwC2RM5zLd9Z2ARwAHyQlGfGgd+9bn0VNya/ltQjYQEfuSnaiPS7BTxiB1nwnUU4KzSRryhHxAg8wKrPzL0Q/w0VIojSJoUmSeNW9ARF4mwASXSTjOiaQ+T0HnmH+dzp7E9w0LY/iMBnhUOeLTxD7Pp6DmaVTYNXJtOkiUThxwjQ6z3X84+j4ijjepcWKIwDYu8zzB83dHQfKaJndksieXLw3JFIclnLkGV4Cmc+F1Gcd1h0Cv6Q47BKyHTEU/GJuEIShKB4t492HeZG1asLuLvPCbrG3/J5s1SPJBfgy8LwsnicDZiE7fRWZ1HtF7XEX/N56F73WPaXqxDk2vVMRrcSxINp2nG9HbqXVjJmApkYntjFZ3AXyp8NsjsnzxDRRorcERUEnMv3IfguzQ0u5RAyPA3xZmdwBXbZjp804JpSv+D4pPNTKBJN2UP/qGTy3mQNzKXLKRyaV9sDjMar4W3ryMpviuETkne5ezQtkHP8Gm494OGK3NIOUIPD9JloHP1JvySuHDdexPzzccNlX6vmFW1Vvjfyi00sNkNMi+zyVcpDvJCBYzR/gjaYLeGQWYCrdhwlxanZtKWbXvIx+UP1jo84Ew29HDGlyXiDTuDPJYpk/jcebDiAbw5AWS8x57OPo8lJy0RKC3KwXppKUzf9YXUMRvVjefpQGMsHX9+h3FP1qAnxSyFfJTGnLfv6do2NRyL8qdUDh8bvCOHWlKvM/47jCjnv27O9tfpdPpWJNI/p1LDw9h/rkdEV/sYFc9YKp62ltJHuNkg/TSIHEzHjjApnF+bQk1pfMierUSvBNqIeLXBEctEEiuJqmvH4XVnilz3vKZ642pydpuB+Yq8UJXTRV9FCEXx5CGwJRZRs6PwePUKyuPxQk6kA1at6WMMHRKZ21VrKeFKIDoDJCHDf5WOxR1BCqeSs5XvMs10biTOIRlm+y5DKI3W0kSPO9MrqcCMhY1SoEwoqZStpvhXjfTpRzd91tSB7LQRZjePLWoaVanQ/QKqBmooYm8q7JycaH0iH77U/NsR7jvpHe84de/mg2BVET262I6KQ0vBMWxl8g9vITnHJKZfxYlif3JRDXMKvoWFsH1QQgsMXeD80ZJ8dvOSj5ME6zS7jn79CSeVnIM4WlpD1VYB+O3zhfhn8FLe81oocQmTn0kXbcmypa0Z+rS7bAbdtdLE19uhxF1hjLu1QpjgKUDa33z65Z5NNQ/1UX1IGVXDDtT7zJWaQgKwZfkHZl+OF25JJkN5XAiL/mqg3I6HrP1v0qaUKbJ/UkrfZ2vjid9ZyJsLYH+LON0XE6VVwWk0sCoX9aWJqPL3x27f22R8UQ69SQ/p7r4j6MgQosnQcMS7mNA87k6Oh/4zzth9QxJfr0o7E/+H77kvScCsDc/U+dmuyUZ6KHWPVFW1aObxOo7yuisUs+8yMz96KZWY2lP9LkFsyVYF39PDxIQrkWDaLuoeWgrFMB7MWXKdIlhVEpA9iHezHLGx7Q1lOgWRy7xlTONED5Oi7oKPc0Tp6H0uGsmTpnahUUY25RjxK22ArPd6kpj7m6SXxGNJZiOypIJoRNeViXX/50P9Njgopo2uS0J4fiMIX15z8CnRFUJBfnTFXpWU43nxfVY52e74zuxa/R8jUBCAbIVVTGTkMlLPs2QeTW+i/wPffFIG</binary>
</binaryDataArray>
</binaryDataArrayList>
</spectrum>
<spectrum index="19" id="scan=20" defaultArrayLength="1536">
<cvParam cvRef="MS" accession="MS:1000130" name="positive scan"/>
<cvParam cvRef="MS" accession="MS:1000579" name="MS1 spectrum"/>
<cvParam cvRef="MS" accession="MS:1000127" name="centroid spectrum"/>
<cvParam cvRef="MS" accession="MS:1000285" name="total ion current" value="4769361.34109879"/>
<cvParam cvRef="MS" accession="MS:1000504" name="base peak m/z" value="797.78161621" unitCvRef="MS" unitAccession="MS:1000040" unitName="m/z"/>
<cvParam cvRef="MS" accession="MS:1000505" name="base peak intensity" value="15016.87890625" unitCvRef="MS" unitAccession="MS:1000131" unitName="number of counts"/>
<cvParam cvRef="MS" accession="MS:1000511" name="ms level" value="1"/>
<cvParam cvRef="MS" accession="MS:1000527" name="highest observed m/z" value="1299.39331055" unitCvRef="MS" unitAccession="MS:1000040" unitName="m/z"/>
<cvParam cvRef="MS" accession="MS:1000528" name="lowest observed m/z" value="400.02423096" unitCvRef="MS" unitAccession="MS:1000040" unitName="m/z"/>
<scanList count="1">
<cvParam cvRef="MS" accession="MS:1000795" name="no combination"/>
<scan instrumentConfigurationRef="instrument">
<cvParam cvRef="MS" accession="MS:1000016" name="scan start time" value="0.37195" unitCvRef="UO" unitAccession="UO:0000031" unitName="minute"/>
</scan>
</scanList>
<binaryDataArrayList count="2">
<binaryDataArray encodedLength="7140">
<cvParam cvRef="MS" accession="MS:1000574" name="zlib compression"/>
<cvParam cvRef="MS" accession="MS:1000514" name="m/z array" value="" unitCvRef="MS" unitAccession="MS:1000040" unitName="m/z"/>
<cvParam cvRef="MS" accession="MS:1000521" name="32-bit float"/>
<binary>eNoNlndYD+obxpMkiYYWspKVVFIJkXo/kYa0l5KQJGlpS7u0l0rDOo6Tle3g4OfYI9nJXpUVOlnJ+n3/uK/7fp73eq/rHc8a1POiuGB8UbhEXxQyBy+Ks90XxR2zS+LMqktic90lsUnlssgPvyystl0Wzz9fFr4Dr4iCZVdE1ekrwqn7igj1axCfUhpExP8ahLLcVRGqfVWorrgqbA9eFb4tV4Xd+EaxMaxR7FnXKP682yhcla6JueKa+J57TZh3XxMB468Ly+jr4kzRdRElfUNM44aIjrkhmvfcELu/3RB/6N8UF3Jvit6fborLI26J2QG3xOFet0Waz23xdtttcbPztngw/Y5QX3FHrNl6R5y4L9GKTWK8fpOwsm0SDQlNIvV5k3AZc1dsTbgr7NbfFTZv74pZWs3i8qxmcTeqWVT2uCdCSu8Jp3P3xA/N+0Jl1X0x4+d9cTLwgYhKeSC6bj0Qn5Mfil8ND0Xt2EeSPY/EyMuPxG7px+L9osfC6+tjoWL5RIyJeSJ+n3giZnQ/ERVhT4Vyx1MRlvFMRB57Jn6+eibqdJ6Ljx7Pxfuk5+KV5gvxweSFcPJ9IawqX4gLe1+I1/+9EDLhLcL5ZIs4o94qzru2CsXMVuFwqFUEf20VCrptwnpum1BPbxMnXrWJkOSX4mXDS9H++6X4Mv6ViAh8JY42vxKO31+J4bwWHcmvheLd12KayhsxKOKNiPznjWgZ9VZ0l7wVHbvfinildjHcsF3I1bSLR53tYtuwd+K63TuRGfNO/Hj2TpSufS+8O96LgX98EHaPPoh9Wh2ip02HUMjtEDG9/hP7zP8TB0P/Ey61/4lt3/8T4fM7RXpUp9B91Smahn0U1lEfhWf9RzG99aP4GfdJKP71SWzv/iR8J3wWThmfxZeGz6JL84sYl/pFtO/+IuI+fRGjg7+KgoNfhdHrr6JyfJf44dMlosq6RPylLvGw/zcxafo30bD0m3ia+U0o7v0mlst2i6xR3WJOZLdIL+0WzWe7hfmXbqE64bs4V/FdBL74LpzVf4jnzT9Ew68fYrTVT1G74qdYuuenODXwlzgQ9EukV/4SZ7/8EnfTfwuZ8t/C+/JvEdr1W4SZSPHSWYry1VLEVkkhdVCKuI9SzJDvQcmIHgTa9sDJvQe5NT1o/acHWZ0Sn5I09dOkaZkljVGANHKl0qgfkmb0dWmyXktzRLYnhpN7Msu+J48X9sTheE+2Xu+JwbuetKvL8NlEhg43GZpzZDj0lwyqJ2UwVe5FgH8vVpb2QuZ0Lz7f70WllCy6RrI0zpHFbL4sxjmyZDXJoqbZm6AFvQlO7U3Izt50neiNxu3eHPrem/FqcnyylsO+WI6Iw3JMapJje6ccS/v1QXVEH3ZM7cNxuz68iOzDqbV9+HmsD2U3+iDT1odkHXm8Zshj4idPbYE8Q6rkCdonT/lPee6Y9iUrri9pZX35saMvf1/uy4mOvnzTUWCHpQIphxSIaVUg8bsCccr90DfrxwObfpy83o+/P/fjvUx/Rhn1Z4lzf6rO9mfVHQk/74+lmiKdBooEOikSsEIRnTRFCjcrsuiIIs/vK0KnIjMGKBE0RYl0VyWuhCuxZbsSA+8pcbtdiTfqykRMUabTWZkDKcrknFCm46EydV+UUVBXwd5ABUtrFdq8VPicpILxQRX8rqog1ayCyW8VatUGsGvMAGZ6DmB+9AD8Ugawc+sA3pwbQPXLAZgPUiVwvCrPbVU5GKPKyxJV/j2iyvpGVXI/qrJXTQ0XIzVavdS4lK5GUL0aJafUeHRbjWHf1bjdX51Hk9SZNkedthXqOFaqE7xFnRmN6my6o866/9RxGaTBHgsNZntJOFGDyo0aGJ/WwPu2Bj++aCDXS5Oj+pq8ttVEL0iTtiRNRv5Pk02vNVnRbyDRxgMxsh3I/KiBPCgbiMP2gQScHsjX1oFYKw9CT28Ql60G8WOVBLWD6DwwiHlXBpHdOYi06YN5FTeYwo2DUT00mKXNg7F6OZi6PlrIaWlxepYWOu5aPFmpxcZ8LUYc1mLWL4l/5BAumg7ByGsIfhFDuFo7hHunhlDcOYQdg4bSzlAm+w7lXNhQkhOH0lQ3lObGoTxqGcqQ70OJHz2MZMdh9E4ahknZMNp2DUP+9jDMfwyjWn04AZOG0xY+nOKy4dw/MRzZF8PJ/jUcF9UR+M0YwbiYEZzMGIFU1Qh+nBzBX7dGsOndCDwGa/N1ujYf47QJSdXm5J/aPLykjcxHbTpMR2K1ZCT2SSOJKR1J7LGRjL03EsPukYQM0mG1sQ5zUnT485AO0i906OozCoWxo2h3GIV27Cj8Ckex6+oo6t+N4vq80RQkjmbHxtGE/jOadV9HS848BlmPMYTFjKG7fgwKt8fQ/+0YbHqPxWfyWFJtx/ImaiyJBWMJezOWIplx6GqMIyp6HKPXj+Px6XEYtYxja09donV1UXDWZbGPLqVRuviWSPTfunRf0SXnqy72xuPZ4joe3aLxuNaPZ8Kz8ehI6zF1iB5bTfRItNNjQbIeAfl6tNXp0XhLD6MXerj3n0CvKROI853AmpoJtN+egFdPfU7J6/PRSB8VJ33WhOhzpECfwDP6bHijT3mnPv4GBly3MGBSrAHNVQbY/WPAwxsGtHYaYKZgyJ0RhnTMMcR5mSFjEwxZc9AQ6VuGPG415IjKRArGTaTTbCKVARM5uWYi149OZMfTidx4NxEpJSMaxxnh7mRE0goj+mw04tUhI2beNeJ4t0SrTGKN4SSC7CcREjOJOcWTeP7XJI4cn4TenUn4tk7ijZIxl/WM6THXmGh/Y6xijLHON8bzuDETbhtz7b0xD1RMuGZqwlknE/xWmlCfboJ+jQlxf5uQ88SEhHcm+JqZstPLlLOBppyrMOXYMVOGXjHF/4EpsV2mlAybzCsm0xYwmbz4yXjsk+DWZD48nIybjBllFmbsdzbDMcyMh6vN2LnPjMKrZpzpMGPLxCmct5rCWc8pyOZMIb12CkeOTEHm7hSWdk5hTJ+pnJo0levzpzI6fyqDqqcybPdUUi9M5f7dqZzUnEaDyTSCQ6bRlTCNpgqJXT+NCaenofxtGlXK5ryZYE6Ttzmyq8zZUWZOyT5zat6b0zJgOkqW0zm2YDrzqqYz4Ot0BqvNwMd0BllWM/COncHFHTPwvDaD9LczCBxlwXkjC5LmWkj6kgXOORbUb7Cg8oIFji0SLTWTVu2ZRBnPpNN2JruWz2RL2kxc8maSsW0mvy/MRO39TI4PsaRskiWegZZ8TbLkaZUlhw9ZcvmqRL+3ZO5kK645WLE91ArPNCu0/7ZC45IV6a+saJQWRKhIMFOgbSfQWSnQTBF8PSJwbhTUtQp2/RaESNpElR5oBiJ5Tzj/Ggo+Q6iGNZcmWHNupTVfi6zp/Nea8PfWHOuy5viYWWg7zOLU0lmcjZ1F/4JZzNw1C59zswhqmsXJ1lkY95xNp8psps+aTZfzbGQjZnO6bDYR+2Zz+flsTn6fjfEoG8q8bJgUYcOmEhucD9lIaocNYz/bUKg4B22LOWxbMQebmjlkHpzD1MY5BGjYkqNvS4CrLedDbCVxaIveZgkO2RLb1455k+1o8bRj8Co7isrteLfLjswGO/ze2dGub8+ZYHsWZNhTddqeDXftCf5tj8IIB37bOzA2xIGXcQ5sK3GAegeyjjswsMmBqx8ceOQ1lx2Fcxl6aS6dz+cyW86R3TqO5Dk4snWpIzq5jijUOuJd78ibS46ofnWkU2cegSbzMF04j2UV8/DunscbZSdsVzhxJMWJvTVOFBxyIvyxE86fnPim4kyOnjN1U50ltdaZzkRnQnc7c7PVmeYuZ/4a6cI0MxfeeLjgn+LC3HoXjl5wofOLC27KrpzXdeXwFFe2BbvSstEV7cOuBL90ZX+XK64GbrjOdONXuBs9st14/qcbmkfd+HTfjaIuN5Rk3dlh5M5+4c5kf3cCI91pzHSnfbs75v+6E3HPnc2d7tQM8UDOwoPHdh6SO3gwY4MHlU0eOP704Ia2JwcsPFHx9EQ11pO//vCk9bAnmxo9Od/hSZGaF8fGeXHR3AuZQC/W13nRcM6LgOdeDP3sxVk1bzZZefPNxRvzEG+0yr3546g3ao+9SZT1YdNoH6RsfEgM96E+1oeKKh8C9vsw/JYPlY98JLPTfB5MnM9+p/nsWDmf2Oz5HN42H7nL8wlqn09eH1/+mOjLbUtfzoT7cr3Yl5hDvshf9CX4nS/2cn7ojvDD2dSPdl8/Tv/hh9teP/Ju+lH/04+xigvQHLOA4xYLmLdyAVsSFhCbv4CqPQuwvbaA0o4FdAz0x8bIn4M+/pTF+JP3lz/LGv1JbvNHuu9CxqgsJFV/IftsF5IctxC3/QspuLSQaU8WIqQDkBscQKZ3AO+LAth1NIDm5gC6Pgdw0WQRzl6LqMxaRJ/tixh+ZxHyzxbRu89iTk5fjILbYjpWLiYzYzG+hxbT+GkxdX2XSP5qCX5OS9gYuoQhBUuwObKEzfeXUPFhCX9+XkKNciAnxgRyeUEgX1cH0n00kIsvAumtsBQP46X8PXMpU9yXcnfXUj5eXUrC66XsVgpip34QF5YEcWBtEK+3BBF/Koi6b0FkKy3jydxlJIcvozNvGdsOLWPxrWWM7xFM737ByBoEcwEJLwwmOC+Y9k3BHDgazKdHwdT3W4673nJGWC7necBythYsZ+X25Yh3y9nbO4SCISHcMg5BIzKEf1NCeFYVwtKOEO7Ir+CD7gr22q5g+fwVjElbwfHtK5hzdQXaX1ZwTjUUb9tQ5MND+b0plL7/hPLHrVBcWkKxll5J88CVdOmtZHbISv6XuJK921cy/u5KJnWv5JJGGA4GYeyxDsNjYRjVCWHol4XxeHsYX1vCkDUO5+jMcG4mhlP2Vzhv/w3n6Z1wct6F06wZgSERNJZHcGJ/BEVtEWT3iCRyaCRm0yMJWhFJSHQkOwoi+flPJDZPIlHsEcWOIVG06Ufx0jqK+75R9E6J4np1FFJ1UXw8EcWT5ijefokiRWkV06auwmXxKj5EriJ+rURXr8Lo2Coqn63ilXU0+9Oi+b4nWpID0SS+jKaqOxrN/jGYGccQuTyGnPwYLjTGsPtnDFcGxeJvHkvCglhsQmLZURPL8L9juXk3ljPScQzVjuOKVRz9/eM4URBH8844/vchDkOFeAxN4okNjKdfUTzZe+KZfiSelS/i0ZRJoHNkAo+mJqDnk8Dd3AR6b0hg79EE7ryUoEciJ5UTJbmdSPrcRBR8EilYl8jHU4k0v0hkQq/VaOiv5vWc1VTErCawZjVsW827E6uJvr+aGz9X0zEiietTktjgmcTLyiR0ziXxWHqNZK5aQ7X1GqTmrWFRxBrGbl2D5jWJ3bKGJf2TidBKJsMgmRmWyex0SOa1azKDFyXzX2Uy5duSeX84GeNbyQx7nkzep2QGqKZQrZ2CrGkKi91SGJYt4fUpNG1LwfBgCt3/pjC3IYWSOymkvUhhwNsU5n9P4WXfVAYNSWXm2FTqTFJZ55TK1ohUNJNTSS1KJWdPKpbHU8lulKA5la/PU7n4MZX7v1KJU0rDTCsN+fFpHDRNI8oijf5z0vjDPY02/zSWxqXRkp5Gck0adTvTuH0hjdqPafzomY6SajpJBumkWqQT7ZiOvFc6jTHpWGWmI1WSzo/6dLz/l8685nTSP0vQP4OD+hkcMM9gr08GTf4ZOERkMK8kg9YtGTgfyOD8iQzcbmRg2ppB0q8MzvbJpE0jE1XfTLYvzyQhLRPDQglXZeJ8PJOUi5lY3smk/UkmTb8yOTwyi2NGWeRNzyJuWRa94rKozM7C+nYWZi+zcPqURbxsNlFK2ezVz8Z9SjZZNtmcXpZNdaSEs7KZUiLxH8im17Fs6t5ms+tHNveV15KkvRaziWtRdliL/YK1WOSuZVPxWoZVrWXVzrUc/nsthxrXovNsLZ4yOZL5KIdjJjk0T81B2iaHNt8cVoXnQFkO9X/mUH0mB/drOZQ+ziGoKwdv3VySTXM57ZiL34JcBgfnUhWdy8XqXH5uySXqQC4NDbnEt+XirpWH6YQ8jkzP4xN5eNvnUbk0j7CoPNJKJPaWPKbuzZPkah5jv+exVyEfeYN8dlnm0+SYj5ZPPuVB+djG5aNZlI9eVT6r6vK5ejCf9gv5cCMfqWf5+Hfls0ijgNOGBWTaFnDbvYDYjAIqcwtYs6+AvTcKmPK+AI2fBTT2L+SQZiHdYwoZPLmQIttCWpwLqfUr5N/8Ql5XFiL3byE7rhfy5W0hUopF+OsUweQiXCliQFARHpFFmCcXEbyuCPVdRXgeLkLnchFZD4vwe13EM6lizisVM3ZUMY8nFmNgXoz3omIIKUY1sxiv6mIK9hfz61Qx164WM+OuZP1NMes7itkiU4Jd/xIua5fQZFRCsWsJ3f4lyGWV4LG5BHGwhNpbJYx+VILM6xKCf5bQoVeK1rRSauxLOepRisqyUhbVlCJ3rRSTR6UMeV9KmHQZUvJlRBuUYWgnYe8ytiwv431SGVpHyvA+Vcb41jL8e6zjsdI6FhuvI4p1BIauw79gHZ6b1pG9dx3y/1tHaMM6bnasQ0a2nANK5dQNLSdbvxyVaeU4OJbT7FaO1vJy0lIl2FfOm2Pl3JOvYL52BfP0KyRxVkFoYgXK9RXsOFvBkRsVeLRX8PRXBTP6VnJfvRLNCZX8nFxJ7NxK0v0r6ZFQybSiShr2VfLjfCXzGyuJf1CJ2etKKpTW81hrPZqm65FxWU/8qvWcyVzP85L1rN+zniNX10vm3PUE/F7PWcUqLupV4T67ClmvKjYur2JLUhWqxVU83VzFhaNVLDpdRea1KvLaq2j7VIVbr2rs9aoJMq7muHc1TxdV0xJWTU1CNRNLq1mzp5rM69XM+VCNzqwa/ptXQ1dQDUqra2jJquHzqRq0rteAbC0GE2rZYVaLVHQtLam16FbXUtxQS9bnWjp+1aLUdwPJgzaQabCBcu8N3IzfQHvOBvrd3EDs/Q3c/7mBSqWN/DDdSKjNRjQXbMR+7UYsyjYSt20jZWc3MuveRjR6biJeaROhZpvom7AJ/12biGrchFuPzeyV20yAzmbq5m6mIWwzsXGbCd65mdCTm9F4IfF93oyn/hZ87bdQHrKF/wM69CAv</binary>
</binaryDataArray>
<binaryDataArray encodedLength="7424">
<cvParam cvRef="MS" accession="MS:1000574" name="zlib compression"/>
<cvParam cvRef="MS" accession="MS:1000515" name="intensity array" value="" unitCvRef="MS" unitAccession="MS:1000131" unitName="number of counts"/>
<cvParam cvRef="MS" accession="MS:1000521" name="32-bit float"/>
<binary>eNoNlodfz30UxSMaymhIVEjTaEjyREO/zz1fpIiiJGkildDylKhQGUUkLSFtDVpaKBWSCFFCSQMNlMoIz9M/cF/n3Ne957zF8iwJgdNQ6bkJku5zSdztHfJkwylymQFiYu/xLtmaoKVuGgKrimnZTW+4XehmzjusIGEzHjFTvGnS7QnI059O7V7h+MXfjpgoMTxuMIfT8FJc4f+PNjtOx6LN1hAZd5vkRWrwq2kh6vi62CTrMpw3dWI3Jxuxey63UR85yrY/coZg+mQEyO7klv/Jx1d+KcQ9DkN/egVeTz9CvfuHaZvpUirxVYCd8iva8ToTU+JT6NJtJ8z+fIqF2kaxwwFRuFDnhFQnC4rLK2IySRexqM6Yk96+EoV6MXC5rUmht6/CtzoTru5bkPZEFDcNGYI+NODsq1uUr70ZtYte4X7zBG6Lpx9WPK+i/Q6ilBHdRoNmz+mnaAnl+nTgM5sLfptx3LLBZ+yQjQ3u1whDaqUkVr40gbZNNK4WypCn3DsW2hQFQbYPjn9XYoFbIwW6+uEvbUX4pkB8fp1Nm1K6Kau5Davm1ZOysz/dnHcFQv0boOLlh5AEKdJpTYJHiQzeOnuis18FcrYRpP9YBNyiPvq2gfC1RRHt/i0ofCVMh5U1obb6Lg4/FYNXznE6pjMMTdfd4JXNR7BWKOLeqdEeGSE4XsjFuuE5JD4rAz/vCtKBz3m4W5KBC5V+sN+VT773lalI6hq1iT6jzkRVdDb50rnGv5T1xRPvllyhoSvp0FtwFrlF4+DpOcrkKk+g1WCIhDUIc9ZfpWIlTQxb9FLVEz1s/CmL2kMl9MMwBMob2tn3EQ24vCYSezWNm6/3lT2dFAPp7HIodSTS8SAeTu5UgIDhMrisrSJXW1t2pLCDUu+20uUWHZSYnoTeHh2U2oojO6OWtKMH6FfueqScCqOjk6bQR9SwgCPbKPj4dmpuAiv2NEfjOTc0e1XQeJnlSGzqYGL12Zh+oZjC3tdQ3AJN4h04ijbdQ+zJoA2W5ATjReFGemgSi3iJG3AfLMO/uw/AWssaLZEbOY/S30YXfcQgfzgeI/OXw5a3ALrr1KlmdgLp9cmjgNuM4MAVWCEgAwENXTI4JwD71VuhsWseVcbLYYrdXNJ3t6Kuygx8MMmiQC6FZCP6sNmklqJLTyMm8gFd1IrGhTX3yYJ/Ea6Zcliank8eWVNIdM0RqMxuIPuq3UhWEMEHQQ20bYrEn+C3cLMb4J3rukJ/TWsx+7sDRP1O40V0DtMavoAv0uIQ66uiEZVGmMctAd++Z+R6VBmfUpegnc7S5QQz9mpklP6ZvIa8l4xH5ZskNn/NGpxsyyMDWQXILe4mkxnD9PK1J/y5c0z1WDUUhhSgFNfMnjwVR9TaSzjneAU6Fz2xJPgmDYdMpw0rppCFbyPjM3iApc9vQejHfpTvNUTxSCWeh70hnV9DVKldR+VGkvDwW8Wd1F9DBV6TOZ3r9lCJ8oXvfAPSPhzLuhKP4LniY7Rvuo8zDdNhmqKJYsUL5NEqj9RWRqlaXjQ3/iJNKrPBpIveOGR9DZm6/2Bo1yVku3BwfGyCxoLPhEcqOBO1lNVqXsLkLfswYHOWsoz0kX5KHfftxnRbzEVXyzYqMj4Lm7+bIdmlR8dkZLk0icfw+zAL+XcfQmHjIM09u5huTwdb7qyBr46WcJOwgl3YJKrivSaNr9rQ9c3FAu9SpNnFUVmONpwehZLrthZWEZhLd84JYlO9Ec5q2NMEIWHWJhGD2CZteL/IgHPjebQEf6TCR4uxPkyT+uZXkExwCDNYnwC/8pl4xDPHwUtToRVvjBl1nqhtScXDRF/ab+SNN7/2ktfnU9QgP6apWB6Vl/dT3vGVXMPaUXKYdgMavd8RmB5E0j8b6GjmaZS7x1H41XS6HaRLhUIn6dn0NtieecsuuM/G/hlX6FXlO5qoGEQW/oGo8BrLpqqZmKkkDitMwc7u0ygUDaSZg+M5w1PX2ej1IJwJvEm+Hisw3KLNRh0LKL0nFPIB8XSidzb9dPZHtUo4QoLCoZ02i3N6mIE8xUPYwpPhwv6owKT8Kp14Fstej3VQb24rBe5twv5Vf0h+RR29XuyGslPbwNo6eB7/jLAhYwME7E7C6Q2dNK54BtfutgtP37fSGVki/u18ME/QwaCDMG7x9tFzIXOoNsrijH8R2Y0EwvQvDxKOJRQRdRXdm8wp4VMQdo1IUEKSDG7vL6WbpRFQWDKVa1mkj9rvxWht06dL2l1IPNrITB9OotaRx/RVsW0s4+6iVHsL9A5UwTu0fixH+LjwmXdgOHgbZkFiGJ+7mKtOjOTZiyrCNbwQdbHdaCm9D6+OP6S4ciK3rVSSuzpzFe687SfFedLYGjsb4slC8EYLTma8oS1jPRtePYyIud5Q6x3EY/2X1K+2G47W7yBX1ISyHT5UOseaXt4twdBbQe6X3jjsUFHDj7wgdAsP4GHuMKY+P4ZtPc+xhouF5KyP+Gocx1bl+kKpMwmv849B0C4EBr7pkHtSR4qnn7Gb8tfJQ1OJY5PFYP+8hRfU0E25d4+S9osRelJwBNpaAvB0bWaZX47i+8kblByRhvYVaezvahHUhfFj8+mtrOXHKLkuC6KOzKO4EpJNzk5hGGfnh0f7eiFwSYibvnA9Nt46RWrnrCBQMRcDopH4JKOOp/8YYs02A+7ZkBFJC95j2z4KYmLgPrw+dA07gx/BqmsqfnV18DLzTNDcXQ3rxH76Wf+WKs5M4ty5eIT6XEaKkRgsba5jZ5AGbZURw7zSe7iVkwb5y2eoRNsHJ5Rl4D/nFCAUQYb3HLDaJ5M+RgRSwcmjeFN4mv4ISWGbthyObuDHnp8CuNt8jsTV6/BOMhYngx+zpD1ZtNZKlLuXOxUHglph+soT+4JN6NBPEW6gIBiFsrPRI1FF2qMP8VFqJYIn86BYWIuB/DwKZFkY2cVwfDSYhcSeoPbsHVBID6XM3LMofreY7CKaSbtPiSIDRsmWvcTKyACk5QZg1leGSzqisPYn9IdewR3+RpgJRlBvYArU1CWhkxQPKrekXdr+FLC8lQ4Nr6LKhL2okJbHiughfOIPpgf71LnpSrfxJMmRVpkH4YdYFsz+tcEB/q9MuqWGtzyN0bNPKrh2mIfyh+EoHBTF4cMhSJvohqm6VXTZJpXqdWvw2OI/9ngkDiULH6D9mzD8F8yH+lwFLNMfpZ9z8uEguwdzWhOgetifHN1kMbQhCIfP6JPbu+9U5jbAbMdLM/8DkTCZnYQfVW70Y1k8vTiszR3RMOUuF50Hqc7Cw63JLGUsXxt0jlHekz64Gi7EeEzmdAfCkd89EQX5Vghv3oL2ucrQlOajgwcmcR9iVqP/9XHynivG6fmrI9NiNxZsmwKZB1Kc1fxcGp/WhCNpOlhRqs4G0jW5sl2yMJ/Icb7LL2N3lAg020fIXNR3zEc9DDoXYVfmOZK/uQRFUi8ZBG7A7ZgqZnmlgmcRj9U7RihnG1C/bAj6y61wdsCIvD70QaqYw7B5KOk7yNPRq7s5nbG+4U+OwYrkRHwyCKWk8C7aI7Ge66mNZbt9D5Li/lZclU7AM3dp8D14QA32NzEYO4ELXyqKrTYHkfzFFZ0lvhixmMiV53PcZOU8jAY/pAGxObSG20bFH2uhVX4Pxt+OIiDKdezGjuCWz0zMK/9OtSMvyJu3glv3y5iLPdWIO7YTEb5oDf0jK4Kg5aqQTjqAx5daYW5bQYbV3hggd9p4axz73dNN9Ze+48fLmVjRpEAVfpO4xWV2JOZhhpcKq3H+/hF8sXKgYvvn6Oo4QUUjy+nzZQ3ObtJUTue2BvdqykVIv5pL8/c0Iv7eAKUHCZLLw3MIbJ+I7Bp1qCjycVybJe5cz6bBj4bYkCWFVdsPUVk14dUibcRHC3BbHJ0QrGNAz98HUJLLEZKZcAs/VVfCN3QJuTUw0vWzoIzOG7TF3JW6DCNZTS9Hi78cR5ZSGtV1noCx60bab2YPmVNxTCOyk9r6++jSN1O80HrDTtuthv68bIzTLKWQ7VoI1n5Nq1168TVrFjwOuZBlozB3aiI/t6faEWlR1ZTvJgT7KarInH+IrJOtoLRIAQea/RF9+iRWWmrh/JkH6PXYj1zNSrhEdmLC5WN0VWoa7lkrcvqJP9DZJ4fjahMpJeA9bX5iyClsqqHPmvsx6VMIfTcxgbiLJQ72FdJqyRUINfmXJY3NLMzthaLiOugqiVCa4wWeG384xPU1KcpkD7XqTuR+t3pDzkGB1v/1wujf5yQc1wjdLCvEjLrCQOU6IlMEEHU4BzO0lDFZ6y2WHghDSvoQYYMlPqaWwGFrPc2w6saO109A9e9oU/4SLHyfDSWhGZx7QC0V9V/GrbQX9MvsI5nn83Fr3GVQ6/gWDgqLoPoxl/l0F9Ojhl5KPTCbC3/QRhYXrDF45T2EDwuTzugIrWp5gIYZy+DTJgaVog+sXbQBt992IFQ5EHtvHgQvVR9CC69SuUM06nwe40e2HtcyI48s93yhXyYpeP02HyfeZ0J+ZjJ6PDJgNy0Is/v34p/TA7RZdyFnqHYCiWGT6deuMlxK6oGq21E6ZfiCchaXsywNIKXZB2Y71FnHRyHuwOelXObGFNwyIazsPUNeaZLcsf5WKiiZwMW4u1FP3lROb50iJBN7sdcrBj0hJ2kpm4PQtgi26HkXjIQuwlRKDOFHpuK8ZC/Kr9lCNEyW/lZngW9lIAb/W4xo41hkLtOizOYk2uRbjxtywKwMfvI5b8+OmYVj1m5PzDVJwEiLPiJny2PyNCHysfaAz0FhTobvMoQsinjWkpuJL24BVeX8S2Fp/0D4+Fpa7eCAcmc/GtyQikPN/cTPJ8qV5ygi3Go5qpQNKM47CpLO6jTb9ScznttEIXF/KCc9D3tc0qC86ystK1KB48ft2F/dxtvYGY9z17qpYdQXYXGT8YIsaJlhDYRlntDBkLXYsUAfc8zfke+2cRgvK8Gp590gTxVz1Kgvgf2GJ9BbdY5MnFKQnZxKvSI72H0XH8gUjFCL0Q0qNmqk1uAZMO1PRuCDGUgVHERAxk6KGB4gpUvJeKhwC5WmZ6naYQ7sjnWwhTO3UNWPjRBfqYTcKVr4184O/Y586JfXhK8lg1RYDfmJO+CMrx8zto5lo9/nwWvdFcw6OA83EheRWUsCcjwOgk9agonckWSG8lYoc+rHLZdIbBd4SltWy3GX7qhDc2YQosNvYOKZGdB/8A71TnNpydIXqBAc4x4TX/SKziZ+4y2ocFuNzlXJjJT8SYP/OWUHFhJvghzKfWPwaedb7L9WhZKmlahNO0+3PIPIfLwPXGoi0LZ5jIKTk9FQIs7FhxZQqJoAFnTJwOirAHf1jS6OCZWhT+k3Le5Sox1fnOntVG38jhpEym8O9iv6qG20hbZ0vmXzlnWzK1nnsabWC9M6nJCveAJ58Z3s1Xk/SD0VxjePMNaFk+zz+Nf0NU2JCxbIwJ8vosQ/tt//zJUw8vo6DXoWQejCVvApLacLrTpM7zrBP1qYCzy3GMFvhpnx+1m4/rOC3O68xdbSldS6PZi0C+azIyJFEH5hinX0CnXXckigh4fpjtGIK45Evp0OGlPWI93Glr7ceIbGmNkY8pqErW8Y3VltTkvNTsNxqJfW1+ZRy5QgPJ2ngj5jSc47QAmmgYE0OiRK47OUobvnJKUni3CqP7TJZccdejqen5Pel4Gb5Y+pKaCfzXewZBMOuNLSvBS8Kn9DiT0lJFoiC+ceNww+eko5a+6Q8WRhbqqHN4w/ryHzbyJYd6MEp3+X0qNxehAR48HnaQFVlH4h5fWFTOyyBf0jzEcVZseoSLKJ0m4WQMEl2+g/e1VqtNkJ5z1CaNefy51qOsjmLHZn+potUC0spk+2Hcy3to4knENYpYkc17v7F5u8JJtuBlVi2bQYJLUfg94NWZKakIw705NY5ehxiD+S46zEv5PZkxX4acXHabg0k6HRVSgk9bPMm3w4NhACeq+OTU4fSef4UTTuvE/bHCagps8ObxJ8MUt7OnZWWpP82g+87XEV1PAzi74s3kTj9B+zy5qnqFD+OPgiY9jopnHYn5jATgrU4LLiJTg0BUF9YRQlmSpgVOMgJS1XREu4ObioKFr+MIAp908F3+o4Clp8g75r6NL9Tc1se0ICBENlUK1pR0NPRbh8kfP4qdRGUgsEEDh8i2L6fpDnv2L4I/6C3nXMwTb5rRQX6gHVnLMwWz4D2ef06IjlPDicCMaX98/YUqEUtCv2EN/wISgNBNHZotWYeNIS1KdMemrrmf6patgkfWO/lW8xyz9vaOsxD8p9dJrecRJcr/sI+5jjzKRXvaCwcZKQf9VOGfv06KlVISuxk8Dxl/psOKaAxMO2YIG7Jwt8xE+P74ridnsd7REdZFEGwpgo5oyIH4kks+wcRNTTqNJ+PJrnBzCxsZ+pggSMtd5T8QMh/D1ez8SeicMmVo/ulkWz/7oFxrhnIpwq3jDkLqEfSZHsz8pjeMzvznZsf8CmLj0LRbWrbNemQzBqMIPBM0WMC9Mj8fAgqNX3s7UWU5GS2sCqxNaQaHw0++R/jrgzU2CT5UP7zr5n9TfXQBVp5GHRTnE8EyR3e9G7b3zIfPSDah728E6qVrI9Je4s6dB6FJhZM1uhMvItq6HsqyE0xS8GAsm5zG+MO57z3Yczjwez+X40vVqEfj31J4HtNVQY4IkDco5IXzTWk67lNFPNDnqbPtHfhbPJb0Y8qc+JQEzvUma0vp0lSotSxvE8ijLgMYmRLQi7HkmPftvRsPMn0v0wAM9hMzbwppZZuW2Gc/JZUr3GscxFTexjriPryeniGXnNgm2UICqyPMA+XSd9gXFQ182mmPwxzyuM0dpRRuviCplERQVFGByl/KtalJItxUIumtCd5hrqaSij9QUxsO0tJNl/3VlKPQ9yCT+YvmUnSg8E0O8l11nMiVzSETzFU80jiAhWs4jYDnJ6cge+O5Qwj9ooqXmIGfetRt11Feo+rDbGoaOsy28RWu9F0ItDpbRXLh7fXAZJ+JovTGUTkMJXxM5HZOLJ0QfQ2nAG3iEz8Gv7WsReM6BfjidwI0EegxPvQMB3L23+bz41pYrDZygd4XEF1CTTQJoqk+FcFUTjpx+EyUEnKhtwwIukaUjZkkTi//5iuWU7sf36TpQcPo8Sx05aOa2PPl1+RM8OSLDosALameAAwcLPJHVSFTG5sXQ/o5ona2nKRJSzoVaaTMnLoyB14zOJnr/NunhO1BJ8ht6ExbPnH4VQOmchs7bspj3jrrHjcvdQZ/WQ2Xt1syV8qWTj3UYVpgToiLCUDjE63HMcM76mQ7hlJibs7yGxJG2kF0+mu+N2kmyMGKvdbg+RixNQ/CmXpirWUHpFOLG/WUzmhR0aPDPo5bappFzzhJYezmdu1gVMoWYF/gf+rnU/</binary>
</binaryDataArray>
</binaryDataArrayList>
</spectrum>
<spectrum index="20" id="scan=21" defaultArrayLength="1541">
<cvParam cvRef="MS" accession="MS:1000130" name="positive scan"/>
<cvParam cvRef="MS" accession="MS:1000579" name="MS1 spectrum"/>
<cvParam cvRef="MS" accession="MS:1000127" name="centroid spectrum"/>
<cvParam cvRef="MS" accession="MS:1000285" name="total ion current" value="4710413.72205353"/>
<cvParam cvRef="MS" accession="MS:1000504" name="base peak m/z" value="419.18377686" unitCvRef="MS" unitAccession="MS:1000040" unitName="m/z"/>
<cvParam cvRef="MS" accession="MS:1000505" name="base peak intensity" value="19117.64257813" unitCvRef="MS" unitAccession="MS:1000131" unitName="number of counts"/>
<cvParam cvRef="MS" accession="MS:1000511" name="ms level" value="1"/>
<cvParam cvRef="MS" accession="MS:1000527" name="highest observed m/z" value="1299.97363281" unitCvRef="MS" unitAccession="MS:1000040" unitName="m/z"/>
<cvParam cvRef="MS" accession="MS:1000528" name="lowest observed m/z" value="400.26156616" unitCvRef="MS" unitAccession="MS:1000040" unitName="m/z"/>
<scanList count="1">
<cvParam cvRef="MS" accession="MS:1000795" name="no combination"/>
<scan instrumentConfigurationRef="instrument">
<cvParam cvRef="MS" accession="MS:1000016" name="scan start time" value="0.39035" unitCvRef="UO" unitAccession="UO:0000031" unitName="minute"/>
</scan>
</scanList>
<binaryDataArrayList count="2">
<binaryDataArray encodedLength="7172">
<cvParam cvRef="MS" accession="MS:1000574" name="zlib compression"/>
<cvParam cvRef="MS" accession="MS:1000514" name="m/z array" value="" unitCvRef="MS" unitAccession="MS:1000040" unitName="m/z"/>
<cvParam cvRef="MS" accession="MS:1000521" name="32-bit float"/>
<binary>eNoNl3lUD9gbxksKSUiopJKQkFRSIul+ShQqlZCtUkmSVNr3fVNJK4mxj8m+TJYxmH6EEJLJNKGxR5Ikye/7x3Oe5773nnvOfd9z3+feyDE3xLaNN8T+1hti47ibonXrTaFbeFPMfnNTTLarEW+KaoTqnRohftYIXe9boiH6lqh8dEuYTr0teixvi+7Y22J1xW0xtva2sP96W5gH3hGn8u4IpW93RL5FrXgSWCs2F9SKCxdrxSyVu6LY7a64XH5X1OrcE89i74nBmvfFPZ/7IqXovsgeXCeaptYJ6UN14trIB2Jw0gPxtfCByHn0QJTJPxRNpg+FSeRDkbPnoejT+FDo6j0SBUsfib+jHolnJx+JlK+PxNFR9cI2o168/r1eKEo/FoPGPRbWGY+FT58GcWpYg5Da1CAO5jeIuI8Nwkj5iXBJeCJOv38i1mn/LaS3/i3GVPwt9Ac3CsUxjSI9p1EkKD0VY6c+FaWhT8VGuX+EvPU/QifkH/H11D9C5u0/4ntsk5h9ukl8/dYkHAv+Ff4d/wrD0c3Cxr9ZRHxvFs7ez8Qvac9EXPMz8Z/Mc7HO+LlIiHguDh9+Lh6PeCEanV+I9MIX4lPnCzF7Yos4srZFPC1qEXkXW0T7uxYhVP4Tz7L/E+8u/Sce+74UJ069FIUvX4oYo1dCOuCVmHfslXDseCXS174W7y68FjE9r0W78huRceyNmNTxRhzUeSsOBL4VKwe+E0tXvhPVx96J09/fiSbf92JA0XthqdoqKqxbhVRsqzje3iq6Z34QGsEfRNrJD+JY2wehqvVRXF75UZSkfRR+8m2i26JN2Ia0iRf1beJ4W5uQ1/kkdNZ9Ek2Jn4TLg0+iWK1dPIpvF1LF7WJwV7uoNP4s+m36LGLKPgur55+FqleH8EnpEP7bO0RSa4d44/ZFvNz3RXRKdQrL8Z1iyIxO4RPSKX7d3SniajtFqOJXkWrzVZyJ/Cryd38VKc++CgvVLpHm1CXCwrvEyKNdQgz8Jgyiv4ma7m/CclK3qPfvFsot3SJM9bs4EvpdqFV9F301e8QImx7RvaFHKP3oEXfn/hDdLT/EGYVe8XZ6r3CK7RXSh3vFn196habGTxG05Ke4F/lTeHX/FIFTpTCYL4X/Kin2hUrhViDFzUNSOF+R4lc5aaLHSnNlljR2i6Vp85Pm3HZpbp2UxuaKNNIfpDk5tQ/7LftwKbEPGXl9MLjehyE/+nDQRIZddjIob5Fh+DYZ3E7LMO+JDK+6ZLip3pfP8/rSG9aX26l9kbnUl6CmvrR87ot1f1nez5Slc5kslTmydJ+VpfkPWWy6ZXmiJcfbOXL8dJbD2E8OjxQ5Rl2W42GDHEmf5DCS7Ufu6H6ctejH8xX9qA7tx/mr/Uh92A+tjn6oK/bHYXp/Xon+XArsT9rO/gw80x/3+/1p6urPXvkBmGkP4Kj1AFo8B2AeOYCTmQPwqBqAVe0ANnwfwNlh8qhNkufvMHke75Xn7HV5bjfIk/pJHgelgdRNGEjx7IGIdQOpDhvIobMD+VAjwfOBpH4biJKZAmuWKbBhkwKZ8QrE/qKA2e8KnKuX4JsCo0YP4uXMQSx1GERAyCB6qgfR3TUIJQtF7NYrUh6iyL4iRfodVWTWNUVcnyqS/kMRycXmkvVgul0GExwzmKdZg1G4MJjA14M52W8I4w2GYOAyhGnxQ9C/OQTVpiGkdwyhUWUoHqZD+bloKGtCh1IZNxTpc0Pp/jiUwTJKlGgoschWiewgJVbnK6F/WonIx0p4fFHCTXEYQz2GMaZkGJUXh1F/bxjlX4bRB2UGbFDmeLQyA0uUGfSnRHcrs2vwcC5MHo673XCuBwznYPJw+p0fztva4UzvHs5ttRE0WYwg3WEEfiEjCMwZQXXVCKY9GIH91xGS3Iykd8ZIHrqORG39SAIjR9JSNZI390cy4ctI5g1VoZ+zCpPWqyC3VYXUQhWqT6hQUS3Rn1XYIqWK5nRVlJersihMlfhCVUadV6WnTRU3UzUurVdjZqoa4eVqqF9V4+QrNfR+qPFCZxTvZo1ir+co6iJHceT0KGruj2J++yh2jFRn6lx15gWoE5yoTs1JdW4/UmfmqNEsNR1N/3mjsVw7mrao0ehUj+bF49HoDtPgnoYGbSYaNAZokHtGA9mbGhi3anBfWhNUNTGfrkkfB01+hGtiXKJJ9XEJ39fE67Mmg4dqUWKhRb94LY4WaRFdpYXRQy3UZMZwd/QYjkwbQ67LGBpTx2B2cgw9dWPo7R3D6inaWFpqo+OuTV68Nr67tbl0Q5vzz7Sx7TeWCzZj+fviWPY3juVyz1h6RutQbqVDobsOSRE6ZJXo0HVWgnYd/AaN47jRONpsx6GwcRzhv4xj7e/j0Lo/jr9fjeOE6ni+zRmPQeB4FsSOJ7NuPIu6xuM5aQItSyfwYP8Emqom8PnOBEI7JvBkgC5Px+tS46iLY5guajm6pF3WpeCJLmdbdTmiNJHAJRMJC5hIw68TeXJtImsaJbEvE1FU02O0iR5X3fSYH6jHv7F6nD6jR/EbPYyUJ2GgMQmFmZOwdJyET+gkqvImcbJyEk/rJvHy/SQKTCbT338yUpGTeb93MrW/T+av+sks+DaZfYOnoDJzCv6uU/i4ZQqu+VOIODoF26dT8Ho5BU0FfU5M0UfM1OdwkD6Kafp0/6rPL1f0+flBn4DhU3mpP5VyTwnCpqJbPJXA81NZ+XYql2UM2LfQAKcQA64kGeB1yICJVw2orzdgeYcBi8ZPI99wGu3e05CLnEZvwTRSTk5j1F/T+NE9jb9GGqJlaEiXjSEHggw5mmPI012GmJw3ZMJzQ+5KG5GsYcSFaCNcc40wPWtETJ0R2z8boa1pzE5DY8nexgyJN+biSWOKbxrj3mzM5A5jwkdMx336dLxtpxMUNp3Q5OkY75zOqvPTaX8wnZOKJhhOM6HB34SrBSZUnTNhz30TbN+YoNx/Bqd1Z6DhOAOPtBlUls+goXoGlu0zeClryvIZphi4mlK12ZSKbFMsqky59dgUo4+mxGmZkTbTjPyNZjQlmrHgmBmn/zJD57EZAZ/NmKMxk5NzZqIWMhPlnJlcLZ6J9s2ZHJQ2p0ndnNpN5jyPM+fir+aEPzXnyMhZ1DALzw2z6N0/i4TGWfz2YxbfdWejtnY2dcmzCWqfjaGKBflTLTg634KGtRa4BVvwOs8C3bMWKN2xwPWtBT4Kc/DTn8Mhszm89Z5DW9Ycgo/MgZdzMFWwJMTQEidrS246WmIeZ8kf1y353wdLNvRacnXQXO5ZzyVy+VyUtszl+LG5rL84F49Hc+l8PxcHaSsadaxwmmVFfYIVdeVWyF+w4t5LK2R/WlGoKaibLvCdL7DZIPBKFnyoFFz/InivAF3ToM8SuBgJE26A179gqmSNhrk1xY7WEu+2xi7dmpRfrGk/Z43x/6zZ99KaO3o2HFtmw9ktNrQfs6H5ig1OT20o7rAhSXEefsbz0F00D/vN82gtmEfV5Xlc/zQPlf625BvYErTGFp/NthQfsqX0ni2X39gyXm0+lTbzKfabT9fW+XzYPh/vw/NpuzqfrU/mo/5zPhc1F+BtvgAF/wWopy3g8sUFHHq4gNZvCwjTskM+3I6GIxJ+YUe1vj09jvbIBNoTXGHPu9/sab5qT8e/9ji126OluJCCMQtRmr+QBb4L6QxdyOUDC0m9sRDXJwtpbVvIVf1FDPdahHPYIqqLF7H/6CLO3l3E/Q+L8JRbzMzRi7lstpjDnovJyl7MmxOLuX1/seRdsZg7cg4YajrwxcoB/xUOqGc4SHqnA/euO2D5wgE5eUeWmzhSHOhIZaFEn3Pk4TVHDsg5cdvciRY7J55sdmJljhPuV50IkBRq0ZglFNgt4UbeEpaWL+HA4yXoti7hk4wzTVOcyZ3tTNU6Z2ISnWnLdMbkV2eW1zqj3eYs8QcXkgxcqHdx4VCkC+cOu2D/twvHZF1B3ZVOA1f8PF25E+9KfakrDlWuSNW5Ij99KZXLlvI+YCm1cUtJq1iK1bmlqNQs5UgfN56PcGOJkRtXotxo2+FGw2k3uhvdiPrixtXhy3CeuQw3n2W8jVxG085l7Dy2jK2fllE/bDmR5suR8l6OTMJyLI4tp+Picr68Xk6n1AqUR6+gUm8FPfYrcApYQXf6CubuX8H35yvw/LKCs4rulBi605Lozr1f3TnwpzsPnruj88GdSqmVFGuspMp4Jd+cVtIneyVfT6+k7u1KXHRWYTFrFRFLV2G/aRXfcleRfnwVubdWIfVwFbM+rMJKbjXXJ6wmbO5qhm1fLfGO1eheWM3hr6uRUliD/aQ1kl6zhifJa3i+dw2BVWsIur0GDfm1dOmsJWLjWshYy8VTa6msW0tSl4S1PTguPJD38sA53oPTZR4MqPFgeZMH5p89kOrvScQ0T5at9sQ7wZMRhz1xqfMkpdGTmHZPDqp68W6KFxvWehEQ5kVTpRd//OnFnQYvxo9cR7LxOvJ91hGbuQ67Pt4kq3rTMd2bdQu9CQ3w5v0Ob9LPenOn1pubnd5ES/mgp+mD+TwfVDx9eBPjw9YdPhw878OIBz5Yv/KhRdmX79N8CfXzJX+fL3Mu+bLuji+P3/tyaOB6oqzW88/i9dz2W09O8nqW7FxP2vH1PGlej5SSHzdm+HForR/rY/z4/osfO2v8SH7lR3ann+S8G/CesIF5yzdQFriBZ1kbOL1nA+lnNhDetIGwnxtIUPHHYIw/Jviz1Mufglh/+u/wx/W0P8nXJbF2fxx1N7JwzUZ0wjZyfe9GZvyxEaPmjRyQCWCLdgAG6wLYvDeA+zcC6PdfAE9kN/FWdRNSYhONvpuYHLGJlrJNfHuzCVmlQJqnBJLqG4jX8UBUngXi2hVI0ojNnLbZzKa1mzkfsxm745sprd7M5v820yIXhJ9GEI1GQVxdHURcZBDFO4M4dD2InAdBuHQF0X/QFuSmbGF84BaOpW7hWtkWag5vwe7mFjLqt9AmE4zlqGB2WwSTvi6Yms3BOFUEk1YVTMldyVxLMB2DQuiYFsJfViFEhYbwPV3C50MwawpB6XsI8nqhHDMLZax/KAd2hnL0z1A+fQqlZ+hWXDS20myxleclW9lxeiuL7m6l6+1WGmXDUFYLo9AsjKYVYczcEkbv8TC+PwxjXW8Yi4eHc2pCOPfMwzFxCCc6IJwd28NRvxtO47twan+G82pEBI0uEUSvjqBgawRSaRE4HIig+GIE3k8iiGqPQEsvEqlZkXR5R5K9L5JrTyMJGReFt4hik3MUvSFR3IiPkvTfKFovRDHjQxT95KM5aB7NrsXR6PlHo14czdpj0Qy6Fo3cg2hauqPRHhmDjWkMozfGUF8Ww9Z7MSi2xjBgQiz/s4rlpEcsa2JiiT8Zy7HqWMY0x5IwIA4ttTh6teKI04sj2SQOFbs4DrnFkesdh2V4HLsz47hQEofDwThKz8Uh9WccdY/jePE+jsauOLqGxDNhRDxXxsWTYBRP85J4ItfEc21TPG5h8SyuiEfpXDxyN+PpqY+noVmy9nM8D7riWSWbwI0hCWhqJDBlSgJOMxIwskogwTmBD+4JzPdPQEQkEJqSgHlhAj0VEn0wgX+uJ/D0YQJ+zxIw+JIg8a9E3LQTmT8tkfFzE1Fblsi+wETOJCVytTKRqJuJlD5O5NiLRE71TWKLahKndJIYYZzELcskHByS6HRJQtEvCfWtSYSlJpGSnYTOniTaTyRx/1YSNe1J1PdJZoFCMhqqyYROSGaHeTLNTsnsdU/GNiCZ68nJ+BUmE3QlmT8ak4loS6amOxmLASmEqaXgapKC2cIUdJalsDs+hXnZKVyqSMH51xScLqTQ934Kr/9NYdbHFAKUUnEYm8prg1T07VNJck/FPzoVj9JU3A6lonE2lbJbqdg8SWXky1QyPqZiK5VGp2Ia77XT8DBMQ9kijQqHNNxj0sgqSkP/RBoatWm8bkpjVGsaYYPSidBJp8M4nX1z0wlbnM5vy9PZ4pPOkaB0Hpeno34qnWOX06m9n87e1nRifqRzdEgGDtYZaDlnIB+Ywdu4DHyLMsg9ncGRhxmseplB2qcMbH9kcFcpEyf9TFSsM+nvmEnW5kyWR0hiBZlEnsyksyaTo+8z4WcmcbJZ/BiaxTO1LHzIos+yLB56ZSEXkoV9ZRbNZ7LQ/jML76YslvbLJkglm3rjbGqts1m3OJvANdkUh2RzJTGb3wuzMbiTjf+LbE50Z9OjlcNcgxxMZueQtSgHr6Ac6vJysNwn0b/l8Lg6B8eGHFb+yKFNdhvv1bex1mwbh2y2MXnJNgI9tqEfvI3b+dtw+m0b26q28ezBNvTatuErm0uDXi7XrXJxd84leX0u7VG5GCbn4rovl5D7uVxtziWxMxcv6Tych+RJ/CiPIwvyUPbKwzQyj+W5eTQfzMP4zzx66/JQfyrRrXnU983H2jgfj4X5dHvm47Ipn4KUfPzK8nlanY/yo3zWdORzue92ApS30zt5O2fXbic/RIKk7agUSFC6nYTj26m7sp3kJ9tZ+WE7PX0KcFIswGJ0geRNXsC9lQVU+xUQlVNA1d4CPp0uIOdqAWeeF3DxQwFzBu3AdeoOri/YQV7QDjZk70Ds38HCqh003N5BxMsdrFEo5IhGIUm6hdgbF7LIqpBmx0K0VhRK/rGFrC8oZOSJQqTOFvLlaiFVtYXEfSgkQqGIqIlFlM8qwtSxiEUBRawKLkI5tYith4rwrS7C7+8iHLqLsJcvpk6nmDCzYjLtihnuUYxiZjHWJcVInSimz4ViFJqKGd1aTNzXYsYMK8FXXQL9Eo7alVDrVEJPUAmhGSXo7i4h/EgJe6+V4NVWQvCQUszGlJKrV8qFOaUo+5cya1splaWlVOwvxbeuFKnmUoIHl9F/bhlvXcuo8SuT1LmM9KIySd7KyKgu43VXGYcUduIwfifv2Mkhn534Ht2J/B872Vu/k/+ad7JLZhfBirswGLUL68m78LDfxfXQXWzbt4vGvyRcK4k17eK8YjktSuXY65UjN6OcDJtytALL8coup/d6Ofkvy6luL0dx6G5ktXbjvWo3HQG7iUrZTdYhyfjNblIVK5hgV8GudRVI+VVgm1lB1Y4KAi5VcPxeBUHaewieu4fmhXtYnb2Hj5V7uNy6h2r5vazS38sp1734Be9FN3Yv/we2ryFN</binary>
</binaryDataArray>
<binaryDataArray encodedLength="7428">
<cvParam cvRef="MS" accession="MS:1000574" name="zlib compression"/>
<cvParam cvRef="MS" accession="MS:1000515" name="intensity array" value="" unitCvRef="MS" unitAccession="MS:1000131" unitName="number of counts"/>
<cvParam cvRef="MS" accession="MS:1000521" name="32-bit float"/>
<binary>eNoNl2dYiAsYhmmqaFBGkRZKRTKSXd/zfJU4dWTrhFQkWVEUWhoqKkqDzCRUilQUDaRhZSSSGQ2UzGR0/H7/Pdd73dd95zo+REPzSFHCZzHjfFS4rM9oBlzdiumCGrvKt9D7RgY/e81GeFkOC5YVYsSATcKZRXXC5Q3P6XjVDdOPJfK8yn9YrxcBtU2B0CuP5uL5udCIWkBvt/20Ob2R95c4UnNLEhy1Eln3woG2li6cs8WVK00LmYlD/KDXRJsl8eKqwHBRRvI4DfxOc5PVCX4rfsxul2XYcdiOfXMC2Nj/LZzT9Pgbzhhr5kd9RW+aW+Qjav5gLpHzwcOIlVx/fye2TLBk0ajDlNgWT/Zqhg1yES4VxcKFgShLquKaQxF8uPQk9fAM30ZlMU6lD5ea3MftrdX8c8eR/8ifw94dicKl+rl4sXM/fd0XwGqoMsWHSXT6pSiOtxnLE3uCcdXNkm4vPOgz/idSdVdyyKwwqm+eLLon6lD7ageSdoegsVGTRprbcLV1Bi0K3XGrpRqD6o/w9wU39t6hxexOD5Ssy+VXR1nERk/h15tldO7Xk7MnpWB+dgyP148TfMYWsPdHLbZOq+Lg8KOQ9JfkSLV8uuQl0XjEAFhcVMD1RSMoxDsKyO3JhWnXhM4zD/lEdggTy4fTwSOOvrUpnNR0HWFFUuKhgo3cKv2SdYsisXXJGE7Q/YPoXyosCL3F9DpJWHRewKGp6xh6pQl1W3rzy9AlVC9owRIHecZE9caTyzeYN6YE+kojcG/HFm4I+cIzORXCUUUd4a20E+5lXkfV9xKhvK8+BzYvwN2JDjzh9ga1gTKiwXMLMdW4DJ/eGOOH/hN8etKTj8OD0CJRxg0+Z+Dikiqka3yxzLjbC8onR9FgxRtInxnJD0p1/E/ZCZ25rixNqYf+r5WsbatH5sC+fKC7FAv232P98dMYejQREl/V+MhBmTLDEiEdoA2zZDuYXOsrfhllxK72RXiwIpZ9gt4LgwfqccWkYgy3X49+/rGchWLL24/MofskRKitOcGLDSEQ08kiuRoKc+RYlG+OVsogx/8R7WXK0DUkDyfmm7KoOgOpM4sY6vwKI91DKXuhC3odkzik9x/hlnsQ2lZ5MXKnAqMHD+VE+ydQnLSRwQW+WNJ6jdesbwojOiRRdWo0JC3O8UtgFyVlbTn3vQ/tXD/BQ71NOPlzqPC9rJqnh6dicbc2O3/WWRa7GsLRbyknJe7nxrODxDbrPzDpkKNCSwxGnDbkhzMunBZ0FNX3M3k4oBGtJZM5I6JUuFMbi/mRDWwMGAGh6gGPdSly25gDTH+nweh8OVFz6mTm1i+hfPRdeBiPpnPHXgz/kMLpYwpQO15CrP+Vh21htizfl451ywxYVrCb/ayO48HpMVw4JQDyq7Q5PDZEWJ2VLmTZJ9NqawVVJknzx62JQoimPB0/WbNhrhNsS/fjY/R7ppb2ZYehPhftLIPtHRkmnZpMNfUJDG4J4N3cizSWvwjF+ksY/PdPwk2K+NOrArWRsThSFsMhrSbCdsVWTuoXSdmv/fmyJY5Z9p8xMahbsDSI4+G7C3hb9QiWN8aizzVTutudgWa3Gf38v2Nbxns8OmGH8ClK4kNPLyp7XOH4P05cGq3CQf4J0EvUZPFcKXqJwZwR2yrYfznHENu56BpRAKnXQcLSsv+40uA5vYb2o+F/Oxjz4S4euB9gQnpvOpzsBo818nKZPO1bzOhjrsnJfqU4+ccUs7bHojNojnDn3nSkSamKtv6jcUfBHybPouCQfocVo62oYPiIXaayyHEbRg+nMOD0Wmjbm2HykFIh0n4XrY4dx639w7Gn3oypkfo8P1CNOY27kPUyj/lH/bm76gganFK4z+ZfSH5MRfh0J/r26Q1XKR0qBO3nvvPZzLyrSPFpNT54KYnqB0vh/LUK/ayGiKOGJ6Fa/y23lF2EhtdZzhmvw+OZmciZm4l59ypo3rSFJl/qEL9/Mo2GNLFTKpNZTn3FTWOjoFUwhk3XM9iY3J/z9M5Q7BUN+2oPKi88hZ7pVgzquAyrmE/YrNFfnN4/h1oLDrBswCFO3C1Hg9xcOJZK0bXnUxy6Mg78rMPF2RrYsF1glnwPGrcbU373K1Q6x8PTeCR8HsrR8Z40pwSFUytzNSUCkixr10zkom/mLLhYwKXHltNW6hStk0zYGKiPt0HeVA9MZPurM/TZ8pQRGtk0Ck/jjIfqPKt9gKr+RXDwFdnc8YVdjmb89vk2/mw9hROuAjqVT2OL0W5hvfUudlXGMX9XD/oMO8hplxW4OiYZhxpDmDtjlWD9ewNSdBZy8NtvGCdRiC8+uuyYa8wp19Igtiey/52RjHDdRFMJe+7lIngNj+JVtTJO5ypeujsLfRx/c0+VGjL7RmF76jMezI9myZ+nUBo5kpZTBV6z18OaOVnQFn0ZaFvLWREhCOgZwE/Fxtz9wQkzAl6yv+wRds+4jbnOSRSbY4ViexPKvktm9KI2SmrM4kft27yaGkT/xkIEHilkVsVDllhUcrKEF9rnm8FJV4uelWk0D6iGZK9A9mnew/XnPkMjs4bWu2fw7ks52rrEURicyc3rRqBs/nRe0mvE8twOxt3xZVcPdXonNHCF4hjmm+yHXVyS8CkJHHEkmYmKOth8oo16lyYwQDqBqV0zWHjsBlMPHuVLszB+z7iDY95PhJMm2vSs2kIP1UD6XnwGeakEbu/IZ93YAzhwLAf95ocyKUVKfPspnN+1H/OaUI13t37x8WA59pg6k12nY2kgLIP5STnxSFM4/M7acL7BKoYfkOasU+9x+4QiVD2teS0/iI+09JGWrsntka18cvgS5NY6UFqnXfBNkMHbOQcYkxJIebOB/D2uiy1bQ7mtMoldE67xWd5Q6oUHotpDiUfv3RG2uBVyRV0Hbr5tEZ5GTuDXvIvosSeM/p2lvPlFFerTosncEBb2WcwGlxFMzj5LxWmX6CVVhNyrXSy5cA5m5x7i+r1mhimFI75iINVs7lOrxw9hzJG3uLNsOSVHGIibX8tz9GRdsW6RhDjzYD4rju5FU0xvMbFXKCO/bkPwm3BWupgxMjKMar+MqRN9mst2j0ZwjxrKLnamTLwa96uUssnhO25e3oZxs3bB7JsmbbW68Ci5DlG/Munx1glDrcvY9WMzS4xkWfjYnZojEhkqFceLuXtwKfMgx3eQ63oOQbWPA497E4X7H+Dd/kt0qqzhrapJPJOthNUqaxm3ooBPpw7jn6uDmB3RRqs1ObwskYq5r6SRnCkrXhjcyPRmXXHXYUuO/DcYU3td5U0POz5W7ceXHn+dUz8H18KOcUaWKwtf9vrL73wMuvfb0j0U3BcQwRc+PSnsfMv7e3bRsEVSzFfqQofBIOpev8jpI8iEqPUMsZcRPedE0m7twr8bNDDPKI3CTD3ReFswO7W0+ajTg/eTDfFMXMnOx9MY253MyGPVqPAYj3mhdphme563JgQhMNkDRTle/BR4DPOMCljTqs/5klo8anKeuXvLYbpdUxzl1Y9nLI7j8UAN0T7dmP2MrcRiL1WxOyCW3uOi8VFRifPf+zNt4H/c8acZepUfkHuzF8a47Gf8xWh+/RaMl30N6ToqghPm9eRoCxsuW3WfwQ9kxKPnTpBf9Lm7PJ1K8//6qNEpbt73nhNWddP/XRzrKl7T9MIJVhVc47x2LcZ59ufRwWv4oTwUmwOj6G/zGMHjSyCrZYCNabeF8TUf4WQznJcyR2LHbAUmTNJneEMC22K10V89lI4N4dCfNZpqDgFsfrKAtfvycC3iPAYUl1CnSIu2DOXwzGRY24G7B5jjvPMVqnVmUvnCSa4vGiYy/iMC3Uaxq8pPmDbgHq4v6MvseSdhFfIAoY77efazE55ZLRWTdW6yf6YVb/uQA60/C77ueuLTLVd5QOUWUsfcg8+mGqpqroT05TI+PVsnhHcP5o3nCqLOKA3qdyyhd8wDCDFpglHbbfTW/yUoz/hI7eEPqVqdwlUzg/FunQOm/0rkVNdQHt9xn7cO1NPF+AO8ZbWppDybxTdnsoeyMu+/CsKbSiemqfXkk7BlXH06AWN0uijOXUj3ngrwNDtGlagDHBh1jmPLjrPw52OcFCUpXM/lx1Qt7rw8lNJtRZSuGcvuo8WA9kAxuz4Qkgd8ee28Ib+pezKjYQUG7H2MFVr7uMLPE2pH+jOqJo6ve3hz+2UFOH7Lg6PTMK6ZGgop64PClKw46mg2wetAM7uFVAY2tFK8uI32bXZM+aHLr80xqB4dDptTBxir/EAIjPiO3BuabEq15q3AQVQrLufw4Djh/JfNqPFZwcDHT6niW4axliOYZVorrF0ejyP32zFSPoNRO/Q5Ycc1evvnsPQfFQ5s2cW25gmUHGZNS9tB4roJnZRTPgWVu+MZ0uuJ5QPlAdzb1kuUjd7GtccVGVmeiH/3fmGynzd7SZ0XKk5087achegf64h9vVZxcbK0+E/pIzaffgkZLRfL7qkJnB37tws1DnLoMg1eLc7n5xXaCAgfQP26VH6zP8inhtVslhuFPzKb+WrjClrHHIZBsxXfL5GlnvwdjjXbwgfqSUxYFYeEB4tYHh/PBTYSfChjxI3+4TzouoBVAYV0bpsJzwU6MKzrYI20iIgfGZh1srcw70scK68u4MdPZxkmvxo6Buu46HEuFe3S2eQfwsp5gXh6ZBhfn9Lntvd3WGPvTOWbVZQ79AO+PyMoYfxHMH9uL46+Day/osdSm1OUXT6WH//yf/F3Y9z4/YSzDL2hYRhjqRW1k+M39addcCqto5XFB59qkad7ENK5MQyWVBV3jnNinM4WTMlSoo1ZNixMkqnm9xHa6zaQns1wiD/N2/VRXBknJXZNTaTb5t7io492uLz2ESpP72K6tQ3kZnXhiF8WixyD4LR4AUcmONCrrj+Hqv8WJq4zZZqeLSSzJqDsXSrXhFig/+N8bpP+A+12KdFxtC2N4+uhLBGF1klL+EfRhQUGqfwS28rDKe4Y8D6L4ZPbkTz1ObK352Nr8VAqhM7gYu+bsN5mC4uFHy0T7wfzw0ofOv5zDy0dizhrwyC2SI+E+399sf1pGlwy+6C8cR/H9bmFQ+V9WKs5gc67rqNndiLSLW5juI8rAtJGC8IbGXGjfhXN9y3BC/Epf89/JwxptOAz4RCUBoXSRe0CL3+ZxeDMIUx1MEHQ5RAkhqrx9+gkDo+6AK3XN5maUAvpDX1opHSGRilpkPzrCysNdrPq4mZIbqjDojgHLN/8Eruu38aP1lNM7zcKEyd9E5zrZRDv8ws/b/YV12VY8ILbKc4/t4evQzzIowLTDe3pNmUCdO/eYM+fEcKrfwdQwVyGiR1a7Lv8kGWTdBnXt80RCmYHcke1M7/UqvKOMI9n/0yj0Rp5Nreb85+lO5F/vBmlkiFwmdOI5Eklwo8ekqLbTQMeu2HOh9eTmbLsNrLiPLG28gwMghK4xLWPmGFYg/CFq1D70ZEmNvmsveDP1rxS3htXAdMtsbSb81m4ViNBQ9VqrDgxkVI3/t5jYjk/+bNQsUgBMr5aLNd5gEdSXqiVK2Wf7FN8+TmajRqjWLVYWRD8NMWicR0Yta+DY7NzmHj9EqLTJMR/40dioZk6S+6pUN5HHzGWKuy9MYPtc0qE9dHWaM3QpdF7fcR3n4HVfR18yllO0UAZZVeSOd2hkppaE4U8Sz0a/CvP+WMNhNU+G5gx1xnOejf5TcIexx6PpEL0QLE2TI2zA9sF81dlQvvWX5Y76rqx/nco482vIsGjhHWVe6FpIM8shf3QGLGC7nE1WFXcSD1fU45eE4fzC3fw1+NYjJg3hZY9NmF6TSS/qz+j7gofxKlWCL+vhHHSLyXxa8prlviUCy0/B/G092o+/evm35/3o4NkO2qer4Zcq6ewRPUtfiuR7zTr0NFshrtptkwxegIbo0xU2L1AbOw++i31x4XppcKRti+C9L4mvLm0RCj848CysQsgN2M4/RJn88i4MBq39aXri3dYc+YZ3MJ6iKrnlHijxIgLV0rxheJcLKvoxva/bn1kYQo8rvpx3IcXaNg+FHoqdfjn6wAurxkK1ebp8JxWSv1XipytEMXKPfVoLLqOBs9CIXJdPhNaJRj+MeJv64+l7p6jwpS6JpR2nUNk0G9cr3oBYe4QRDw7z9qZt7nd/QBMV6nQ4pkau9fpsKDHHHrd02EPcwMe7l5K09+j2GPtBK5a4Ayn/fr8ELaThXkF3LnRBGPU6y3FFkkk7quG1ucs/O6vQ5eoFMF5dzMaVjdjeLAn369RRewUHxaqjuKPU6ZY3DkREuNmsWV8Kf7rjKfGjV1wKgqA9ctM3HTRQMlZdxrM1eI3OzUaKzxGkt1rwSfRl2nNv7jhzRVhcc1VYXXTamFTsSzuyV3B1qPpyN4py3TFDCiEO/LwaSve8fuX47UqOe7lZuaumExOUee3sWfh6WaKhr5nhfBjxQibkC0knf4Gp68hgtuhD7DrDGAa9yO8ezcOYRW7Kz5jp4QMNjyP56Ou7SwxUxKXO/bhuZTz+DCqHwLv9mVAv93C5aR0nJSLodpzI6RlGtN1Y084nR3N3X8bWBYbeGPiT2SKBUz7+QmvnikBme/gckwC6zfZINVnHNrWX+awJenCR8kNKEgLZMThOxj0M4/ZTQH8qrwLx73voighFztD31oGG2vR9GsD5skcx+gn37B1yg6c/8ePag+bMWybHzTzKnC4uFHY9mIyLEp9hYApd1E6JgdXng8QbWZOh/o8Q7T7qQtGaxQoN6FJ8AqU5qmuM1C+1BOr9l/BIu+lcJzjhG9MgalcPyQOiIPX+TLUuvb+y5ftmD3WCrLiYOa4pXCAtiICPJfzmfEe6G+YzO6truw8kYvDseNxPew4TYQg3HQvh67dViHBNw9lrlfwLOM5qkb9xswBF7nhv81s3vsP6/IGY8nQIcIW76n0dU/D2QAT+AyJFsb9dsGOYFP0iAul/tYGRGbH8ELAduolDmb5r0m43+qNUzbVMFxxC2NzgoXoneNRuu8pMuYvgFvuAq5PTYKiUZSwzeypcFdnBBse9mZgX3mYp7pwR3siLkbp89qi7TwyKYg3jvfi3g978aRjN/5VPi+o191D5NIIbHAZjkp8RbLNXD7IjUf5g0w8sRvKaecE/tJtRLecLiUH59J2/SuEF7oLm9XloaKrB6VJspjz4JWwMmcRUqJfCcPyK4TSN1eFg/XmsD13EbGlylw70YBTG+5DSX48Z2XbCkGyTcLmjQfQbn5JOH8sk10tLULV9IdCpTW5LHEgPc+s5dHDvyxTDQOEuWsb8Nx/NTW9dvFCsDeS986hccxO3FWz4cmeq+H/NhQFJgtZXvFYCOvzGj0fxltOO57H/0xPIEtiGiqHh/HyygzhlUEs9mSr8ukbgU6HM3graSuD+r3G6l1qrLAdxP8BWr2CXw==</binary>
</binaryDataArray>
</binaryDataArrayList>
</spectrum>
<spectrum index="21" id="scan=22" defaultArrayLength="1556">
<cvParam cvRef="MS" accession="MS:1000130" name="positive scan"/>
<cvParam cvRef="MS" accession="MS:1000579" name="MS1 spectrum"/>
<cvParam cvRef="MS" accession="MS:1000127" name="centroid spectrum"/>
<cvParam cvRef="MS" accession="MS:1000285" name="total ion current" value="5004932.05515671"/>
<cvParam cvRef="MS" accession="MS:1000504" name="base peak m/z" value="864.23706055" unitCvRef="MS" unitAccession="MS:1000040" unitName="m/z"/>
<cvParam cvRef="MS" accession="MS:1000505" name="base peak intensity" value="16306.86328125" unitCvRef="MS" unitAccession="MS:1000131" unitName="number of counts"/>
<cvParam cvRef="MS" accession="MS:1000511" name="ms level" value="1"/>
<cvParam cvRef="MS" accession="MS:1000527" name="highest observed m/z" value="1299.54638672" unitCvRef="MS" unitAccession="MS:1000040" unitName="m/z"/>
<cvParam cvRef="MS" accession="MS:1000528" name="lowest observed m/z" value="400.66247559" unitCvRef="MS" unitAccession="MS:1000040" unitName="m/z"/>
<scanList count="1">
<cvParam cvRef="MS" accession="MS:1000795" name="no combination"/>
<scan instrumentConfigurationRef="instrument">
<cvParam cvRef="MS" accession="MS:1000016" name="scan start time" value="0.408667" unitCvRef="UO" unitAccession="UO:0000031" unitName="minute"/>
</scan>
</scanList>
<binaryDataArrayList count="2">
<binaryDataArray encodedLength="7232">
<cvParam cvRef="MS" accession="MS:1000574" name="zlib compression"/>
<cvParam cvRef="MS" accession="MS:1000514" name="m/z array" value="" unitCvRef="MS" unitAccession="MS:1000040" unitName="m/z"/>
<cvParam cvRef="MS" accession="MS:1000521" name="32-bit float"/>
<binary>eNoNl3lcz9kbxStJuyJbC5VIqdCiJFT3LQmVNkm2SiqVNlGK1m+LpF3SosbSYIyxD8Y2xs++hMQQsq+RhIb8vn+c1zn3PPeP+/m8zr33uZd9zosBqefFoN3nRULfC+KH2QURkHpBHG28IPa9uCD0Fl8U5jUXxbd3F4XT4EuiKOqS8Gu4JFw+XBI1Ay8LzdjL4rvcFfEo9IrYUXRFHDt+RTxRvCqmLr8qcmuuiuk9V0W02jVRFn1NGNRfE4tlr4tB+dfFwhvXRZzsDaFqdkMcKL4h7r29IfYbNYn8CU2iKrNJNP3aJGw+NAkntZtirctN8TnqpnB/dFPEDrolfnG9JYZk3BJ/NN4SyS9viXl9b4tbkttigGKzUBzRLKblN4vP15vFSeU7wnzSHXFrwx2R031HRBq3iD6BLWJReouo7GoR9gPvinqru+L09rvi0Ne7onT2PWGXfU98fH5PvBj2r4gO+1f4Vv0rlLkvGpPui0m774vdN++LxYYPxLf6B+LikQfiiVKr6DO1Vbxf1yo6/24VjcoPxZ3oh8K37qFY//OhuOT9SCxoeCQuPnokmg0fi01ej4Vyw2Pxrneb8DdrE3uS28Qfl9pEWXub6Ep+IrxKnwjnjicieuJT8T7lqfhny1NR/fapaOr/TATWPBP2rc+Ei/JzsXX2c+GZ+lysUH4hJo59IUKSXohLZS/Eww8vRMfol6Is/aVQrHgpVr58KT6avBI2Ea/E0BevxOS+r4V+wmuxVueNSFr4RiimvRElHW/E+jFvRVPwW3Hjy1tx1/6dyJa8E3I734kpre+ErdJ7UW3/XpxKfS9G7XovNF+9F2+d2kWRpF1UH24XT1rbhbrWB9Gc8EG43/4g6h0+iq1RH4XjsY/CamiHeJPaIRQbOoTv2w5h6/RJ5JR+EhmnpJDpFMnLOsWhPZ2isbVTDNf6LEqdPgv53M/iXfdn8XV4l+jn2yXmFktxoktEXOsSz3S+iPGyX0XigK/iccpXsXbHV7H7+lfREvFN1Jd+E15vvok7Y7rFl8Ru0bG7W6y53y0uDvpPPHX7T/Su+098PvWfMFT5LpQWfBeS7O9iiswPoSp+iKS4H8LwyA9xRrVHTJzbI0JreoT75R7RI/dTzHT/Kbo3/hQdd3+KXYoyjJosQ3CIDI+yZWg9LoOvuiyVE2TpmivL7hWyfCuSRfWwLJHXZVn3XhYNVTneWcgRkSJHSqEcWX/KEXpbDrXXcqxR74WaQS9+ce7F10W9mJLSC/9/e9H9tRcl4+XZ7i5Pv6XyNK2SR6ZSnqjj8mg1yeP5RR69fr05YN6beOfeREb05nVab3R29Gbpid60KSlwbo4C7+MUiGtUQP9/Cmx4oMChPn0wmNSHstl9yI3pg+2vfdC73YeS930YPEyR6Q6KfPJXxG2VIhpFiigfVeTrHUUsvkq1kRI/rZSISFbixG9KDDmjxK6HSnh3KVGkrUyGizJD5ylzZbUy5fIqNAxX4dkkFSb6qLC5QIW9DSrE7lfh3g0VTL6qoKCkSpuNKl8WqVK4XJWSFFUeV6hSdVaVnh5VKiapcTJUjYESNRacVqP5nRoyWurMmqqOwRp13u5Q59IZdTxvqDPzlTpxVn1pWtwXu9V9Ma3qy5GDfVl5oy+5P/piaKDBfy4aFGRo0PuIBjHXNZDv0mDsQE1Wj9PEIF6T8lpN1vylSfcdTeJk+6E1uh+XfPsx+Eg/fK7347VtfxRz+3Optj+2h/rz98P+WH/pT38NLQqFFn4+WlSWaHF7lxYDb2gh26HFXNUBdI0YwJvZA/gnfwBrjw0gsG0Ary0G0m/+QCatHEiv7IFo7xlI19mB/No5kNDRg1BzGsTcOYN4nzyIfSWDkOwZxLmLgxjcOojJXdK62mCy9QZzymUweosH86B4MNYHBuNxezBNfYbwp+kQLjgPwTVlCFq5Q9A9MgSjziGEaWozcoI2H2dos2++NjdStbEp16btL22WPtBG7ZM2+YY63LfWYYK3DhujdAhN1mHdbzqUHdNh7xUdAp7qkKikS8QwXf6y1KV0li5aybqcKtbl0C5dEm/q0tqpi4GmHl2OerTH6pGTq0dIlR5bD+hhfk2Pw516uKkNpZuh7J8r5fihnCocSq/TQ/FvHsq6L0M5ozaMEY7DcA4axtC0YUytHMaDV8M41Vuf7db6qLvpk7lEn37J+rSV6hN5SJ/TN/TR7dHnnyEGFFgYcNjZgIvBBkQmGUizZUDAUQNpXgz42MuQeEtD3k4yJGmRIaeSDAncYIjcSUOe3TPkfP/hxJoOR00M50nQcPRXDqetQMo7hlPzZTgvlY2wdjFid5oRxr8bkdtkxLivRjTrjeCh3QiGzB0BkhFklY4g5PgImp6OYMqPEVzUH8kDp5G0zhvJ2DUjuZ83EvkDIzH4LNV9jbGbaIyllzHHEo25XW5M8u/GbHtsTGuXMS9VRuE4fBRv7EbxOn4UsumjiDw+Cp/2UXTLmXBvmAnKk0wonmVCdrAJkakmyOSa4HvIBNPTJiySM0XPyJS5s0xRjjbl2SZTAj6a8lVtNPfNRiPxHE164mgsy0YTf3o0S3pGk6FnhvsEM656mFEZYYZ6mRnatWYMOGaGzx0znnwxI2GIObq25khczDkSYE7nKnMid5hje82csrfmPFe1oNPBghI/C3ziLfi1zIKE4xY4d1mwx3wMjo5jUA8Zg3XsGI5sHkPv62O4+GkMpppjYfRYvk8fS0PoWI6kj2X3rrFonB3LqvaxXNIax2vrcczwHUfC8nH0FI+j3+Fx5J4eR8f9cdj2jOOykSWnnSy5vtiS5FRLppRYonXJEoP7ltzrsOSLghWuY60I9LDi7E0rUt5bkahhjbuBNfKTrZFxtWZ8vDWntliz/U9repqt2fnGmqAf1nwfZEOglw07E2wo2mCDxzYbAv6yYf91G1o/2lCiOZ6LI8bzynk8gwvGM3P3eFrujueTgi33x9tyZK4tQxJsWbjVFrMLtsi02LKnw5ZRWnbstrQj3dGOhYvsMMy04+oFKXfZkTF8AkGeE9COncCYggl8+GMChz5OIL63Pa9H2bNnsj3bFtljLrFn2q/2yNywx+6rPWaaE4lwnojcrIm4xU3kz6KJyO+dyOBrEznw70TS5B3o7+fAsFgHtq9zoKnOgauHHdD/4MAJ10lk+k7CL34SSgWTpHmfhN0/k9jbOgm3jkkUqUzGTG8ya6wnM3L2ZFJCJ9N0djJetyYT93kymyynsCNmCs05U9BvnMLb81MI1HTkrokjB20cac92xPEPR9KuOrLorSOVqk60WDhh7ujEpQQnFpU6kXfTia57Ur/TiYA+ziSNcMZnijMH/J3ZFeuMwiZnjjx05tQ36dhYsH6+wC1eEJ8vsDwpWCwDKeNA1w0mpMKjX8DhH1BQnMoapqIQOZX7uVNpOjeVwAdTafs0lRQlF8bbuVDs4cLOYKnOcmFUjQtP/3Eh7ZsLEZrTqBwvBdNQD5hGSfw0zpRPo+6PaRz8dxoKL6chI+9KppUrZ6e7khvtSlGKK91Vruw/7opPqyvbu11J0prONuPplDtPZ1zgdBRyptO9Yzrbz04n+eV0KuXdUBjghoGVG54ubsj4uDEwyg3VYjee7nXD5IwbZ5650SI3gzL1Gag6zyDabwZTYmYQVDSDyP0zkNybge23GawaOJPxY2ZKv3kmheEziU6cif3vM0m+PZPmjzOx1JzFpQmzeOsxi6ERs7i+fhbKu2fx7e4szj+ZhUznLIyV3anUd+e1qzu3g9zxW+nOiVp3Qg66wxt3zmt4sMHUgwQHD/wiPWis8OD7AQ+Un3tIzyoPWpQ8KdT1ZMFUT/b7erI1w5PtBz05+8qT0E5PPqjP5qnlbAbEzUbkzib5t9kon5pNZctsen2bjaqyF/csvHAI92K5xIunu7yoPuXFuXte0v3rhYKKN3tHeZPs4k1zgjfOG7w50eDN8mPeGN31puOjN6ZaPhTa+mDm6kNPlA+ORT4kbvZh7CkfTrb5sOq7D5OtfanHl38jfbma6ItBoS9/n/bF+bMvpr38ODrIjxAnP76F+xGd7kfRIT+cL/qx6Lkf5+TmcGPAHGpN52DCHGSC59AcP4etB+dw5tocct7PwayvP116/hwd78/tef7Sdfhzp84fu6v+JD/zp+KbPw7ac9E0n0uE11zup83F8cRctD7P5enoAKY4BrBqZgAJqQFE7gpg698BND4LwKXfPO75zMM5cR5vCuchs2MeYSfnseDtPPYqBuJoFkicSyAP8gLZvisQixuBDO4I5LvMfNIHzMfFaj5xUfOJPj8fo0/zMR6yAHWbBSR7LuCvvAXs27MA1zcL4NsC+mktpMt6IRciF0r7roXIlC+k/dhCTG8vZPWnhbT0X0SY5SL2hS4id9si/vjfIhJfLqKk32JaWMzjiMWsX7UY1+rFXDm4mIq2xWj3CkI3IIhx1UGEbw/i8okgim8G0fMqiKM/gjhrFYzh7GC+LQumLSOY3b8Fs/JiMM/agnk7OIRXNiG4uYdweX4IjftCaP0QQrvcEiJMl5A6Ywnp4UtQK1/CkN1LyLq4hOA7S+jpWEL44FBCrELp8Q1lU3gocySh/LstlPT/heLbKvXNl5I/cylngpZiH7uUR3uWEtCylCOdSynuE0aqfhjP3cIIqgtDZ2cYE6+G0doexi61cEZahzPVPZy9IeF8KgtH9ng47bfDWfg6nGMKEdjpRdBvYgQL3CPYGR3Br3URyDyLYKHyMs4ZLaPUdhkei5fxcdUyNhUvY/XOZWg9W4Zh9zIsNCOR2EQye24kJpmR2O6KZPv1SEb2iQLTKMrto9CeGcWV4CiyM6JQqYnifyej+Pkuij97RTPNKBod12ialkRT0xBNx+VocjSWM9N9OSvXLOdU/XLO7V3O6zvLMexYztBBMTwxiWG2RwztkTFYFMSwfm8MDq0x7Pgvhu0qsWiMiuW8eyzXg2M5FhvLd0ksIXWx5B+JJe19LHOV4rA1jqMjMI7C+jhO3ogj7GUcI0zjue8cj01CvHSt8ZTWxpNxM56y1/F4KCSwzyqB+fMSpL1VAqMPJmD5MIHWzwno667Az3YFB91WcGfhCnziVrCydAXjtq9A8fQK8r5K6/0TyTBJZM6sREyWJTKwMBGrY4mEPU/kXmciwdorGeW0kscZK0k9spJrf6+k4tNKaW5Wke2zCvn8VST8tgrtx6uQfJKyShKFJkkEzUxCJzSJ9pIk3H9PwupiEveeJPH7hyQ+9Evmm3EyxrOSuRaezOOkZLZtTibjeTIbZVfzof9qVjqtpj5hNTmVq7E/vJqFd1bz+N1qMlRTqDZJ4YpbCmFRKRhXpKCyJ4Xz/6TgczeF5k8pzNZMRc84lT+9UtlSkYrZ3lQMrqTyn8oafJzWUOAr5eQ16NatYfjfa7C8twavT2v4RX4tH63WYui9Fsk/azFpX0uubBqKumlE26aR7JqGmX8aESvT8CxLw/zXNIzOpiF3LY3u+2nYt6cxYEg6cWbp+Dul4xWaztmKdE7VpiOzM533t9IZ+ymdiv/SWdA7gyyNDM7pZeA/NoPOGRnY+mZIo5khPZsz0P0lg4W7MrD+K4NfrmTw5HkGfnKZNKpn0jQuE0WRSYBPJhuiMtFdm8n5vEza6jO5+0cmuWczOXwtE6PP0vnfM7Hsm4WJThZ2I7KosM7C0T+Lm4uzWLgii4ZUqVecRWKdVDdmsexEFqZNWXg9yULmZZa0B89CoppNjE42XmOzCfHL5ntQNqXLs2lYkc3mrGwuV2QTuCuboYez4UU2ml3Z9MhKaFOX8NRIwmArCWKKBK9ZEq77SegqkGBXLiFgi4T4XyW07pdw5IyExGYJyk8knPogHavncGtADqZ2OeTOyEFmSQ6P1uSgXZXD379LaxelXnMOhq9yaOzJwbN/rrSvzMXKPJeRIhcV31yUgnMxisilOzuXsKJcjv6WS+LRXGqbcjn2PBdtmTw0lfPYPiaPSNc8Wr3z2B2cR0haHsPX5eFTncfcxjx2Hs3j+ZU8Qu/ksa07D12lfO5q5rPKNp9ol3yC/PIpCs/nRGI+WVn5WFflo7ErnzUX88m4m0/183xKZNdxr/86ZMauY968dWiHryNEso6uxnUUXFhH1b/rcHgq1e3rpPfsOuIsC1AXBZh5F3BhXgHPIwrYmlNAZ30BLrsLKPyzgIe3C7B8UEBJVwEJ/dcz3mE9Tb7rcV6+HgvJepLL1vPzl/Xs3b8ev8vrCXm/nkMKhVzXKkRmXCGlMYVU5xYSVlFI7dZCHH4vxPN6IUWfCrmvsYH7JhtY77OBrIgNNK/cwIJNG3DdtoGvNzYw6skGAj9IIV9EkF4RA82K2G9fRBdF7Ikrkt5BRXhtKqKzoYiQfUUUXC3C74HUe1XE4i9FhMkV495XiqHFONsU4+tUjIZXMY0Linm+vJjJScUcLygmpqqY93uKaXgk9d4Uo9tVjGzfEnJNS4ixLgG3EiyWldCSWMKQmhIWHC5h7/9KqGwu4bhsKYoapWTolBLpUIqMVymmwaVorJB6BaV8apT6h0ul/6aUlJZSvr4tJVmtjAbHMpZ5ldEdVIZTVBkzqso4tLWMioNl9JwoI/B/ZUy5W8aB9jKSu8tYol5OmWk5/p7l+CwtxyKxHK2acu4eLKf31XLc3pQj01WOjloFtfoVeFhX8Na1giq/Cp4lVxCYW0HubxVI/q6g180Kkl5UIP+xggFyG9musZHJRhsJct6Ip99GCsI2orRqI4WFG1nVuBGZyxsJa9mIX+dG4pQq+axbyVvLSnZ4VJKxoJLAsEpmZlVSX1pJwFYpzlZy9VYlMV2V7FPfhKL3JvxjNjGwbBN9Lm/i+5NNXP2yCfnhVWSMryLZrQqfxCoaSqu4+IdUn5BycxVbn1dx73MVfj+q2Oe2mQyfzWzJ2ExN2Waaujej2rcaGZNqyiZUcyavmuKiahy2VON6qBqba9Wo3a3mak81xy1qkHOvQXVxDV8SaxibXcOA4hoadtRw/vca6Vu+hqvna7C7I9WPa/j5vgat3rW8Nq+l2LaWA961PA+shVW1XJbU0lhZy84DtXSq1XF+XJ30bVPHOe86dgbWcbJBqnfXseuvOjIu17GxtQ57+S00+2+hz7ItpKRJ9YYtVG7agti7hZfXtvC9cwt7e9czuV89V+zryY2o51ZWPUHb63HaX4/MiXpqL9ej2VJP0Tep7t1AiFEDc7waCAxpICW2gf8DSUEenA==</binary>
</binaryDataArray>
<binaryDataArray encodedLength="7508">
<cvParam cvRef="MS" accession="MS:1000574" name="zlib compression"/>
<cvParam cvRef="MS" accession="MS:1000515" name="intensity array" value="" unitCvRef="MS" unitAccession="MS:1000131" unitName="number of counts"/>
<cvParam cvRef="MS" accession="MS:1000521" name="32-bit float"/>
<binary>eNoNl/dbz30YxbWpFCmKRNEQEg0jGt/3fT5FEpkpKhkhLQ0ktJdUSpQGDU1UIhWVNJCR0kKU0fYYkZHx9Afc17nOD/c5r6M+wxk/9Xxxo0iGHIbtUGXmSO96Q7FmQiZpX46GYaweXQ0spJDFLohwvYf14eJcx6cudtNyNeqTd9DE/67h4WtNnJMQg7n2Iub7cjk51qlAcUs0jl+cA6v641hnY0Kz/1yBvXcAHX3MYZliLg46TQb/T3n2K0KJkrJ0uFkDG2CXIwjVjNXEuzCZ4/OvR6DVS1zffI5MnLdDX+wEmveOhU3ObMjcHc/GVLqQQeEA7+yWGOzSjCQTC0lO0zIZOQ5vSG5nI0Kj2ln2p6c0znoFBTwIxx9dQ3i35pAh/25Ia5uR03YB/FXrYVqV91hgZwo6bwlx7VHmaF7Cj21VWdj13QLJNZn4WTMbGxImovFUF/EH+1CNtzUFfQMdWy3KpX9zI33RVDSNn4jIm8M8t39j6PCiJTgs0UEdLWHkPT0M/ymNARdthqqeVjq+LID0SpfRny87YcxKseJpGfEnXUFN905UxPdT9I1CjDM/Tfsyn9MH37fEQp5AZY071Rj/Q8XhV1SakALvJ1U0sloWR+/mEp+hIgraZ6F+yXy6oZqAScvlyCSqGmvmcDjblADe8huk/lOH8r71kLZ2Eo7suYFTdo/RZxqIE0169OOQJSm+9Gen1lWRU/IpKL0Tht0qefC97yXpb+vRuiiccm4vxkDCNFhUSOLUqjScEH5Ke4IHyCf4OTwvcljd4Ie2kfEwGyMDh80FmKv9E4uTblJnWSEGH/RCt0OYS84WRM9Vf6bx8DPp5p6Gi+1MSjpjRPbb+yhbRpmLvWwK0X+m4HuyHInlZXSlLY7YgrM4nzSH9sUY0IMrC5AweI/mH/nALh0KQfnMx3TBWok0X6TCulgfX0ZvPC2Ayq/LURvmhPpF5+n4q3mwNLvFPozpZJbv1ClReQN7M2iHjZMz6FD6fOzJC0XPUwHMsD+NsS1P6ay1IUX3yoOXtwwGFS3sIELRVjkDTmfWQibtIpXLF0NQ8DH194/FDm8HHL0Wh9LzDjgpuBu2rdLQ9vbH7qev6cTOqbDsHqG11r04l3iAvRtagMRn1pikZwv9mDys7HhAsVZ/sO55Fiw8VsK35zK7fbSFyfltgdWTXxQ2ZM6e6b9m83ffZRr62bDIN8KpY7vwTK6NHVw+kw4f6iaD9gvkcSCfzl0II3G9xaCwDOrYdpnlVu6CpPEmFEYO0SePEDiq9tPKm6exXOs+TgmHEHNvh5XfQs6lKQtdO/xY/p8TuL3/H36+y4HKkSxq/vWVtoXWoabCATkbz+H3h0U09uRv6mgOoHTLlXDRCMBWwalQ2b4Re9554MtsU9xpV8f3rWk4kAyaaK6AyAsb4JvoSx/aauFrok+b3hHmJ+xmbq/LMHOIR4+s7tN3uxLYNFzHo9oyetz9C3xya+F51ISUnixjI3cicDvhPjbODYdY/wlyN7zNcoeNUbCplyykYjBROYW3TmoDTn76CWi9Ii+qYmpiNUwhpYk+RJ5G7QUz2DYW411EFs78MaB/6ufpa5UxSl8HMyG+h5Tx159iT13C+Z2f6VstI/fGQHK56M7qkm5hB18w7K2O4cMdZeyV0qS0cmGMkYjH8W9NmDXODG2vX+DD+mq4SmnAX8wSNldvosK9FhJeArij1wUPm1qqDi3Hx68B8PzGD1PzIIzL+0juP3hwWxcM9wsqqP5oj4SkT3TmQTfF2bpAeakV6l9dplVmGjQkootVL6S5HdqvaZK4NEQ+yEBkXA34C96y4cRouu79lLI0BHFEPpRsVY1wf18x03bzR+bJJrKtEuM0Ws/Tank7+ixkjj37n+GfuQbC5gjC+d5iNvnsRWib+YCTUiCdpvf4IzkX57MjsB5xpHEqhbKUxMhT2hfjru/DrqQm6Ow8g69fgnHnmwHy7wXSnrZWvJVZgKsW4tg6X4v8NbPgGiWEoKMy2Ht7gBX1B9PS9Suxf+V+rLD2w6d7V3kdpt/pepgCt3uXMXdldRr9651OkmHBGJqSSsKfn0JFuQgO47U5QQEtaPrI0+IfO6l11wKk6ZWxR2mdtPXtWtJ8qoMP903xJKEZbz5OYRUPUhBpe5IcxuZQRct50uz0RpLrWjK1tUV0qRJW6GxmJ3ZtgVq5D4bWK+H9ER6GMxvwvtIVmzQy6EeTCPDDH68dV+BfZjrsfe2p4VcXZa4PxL4ePzzxK4eLnCa8ZkVj8lpGN8+WIe+hIxLUK+j3ywnwVTtJB3w2cCa6OpjgpUjLlznB434IdC/NhKxIEGK2HUNtiQGuONmx81/qcPvlboQc1cbPvx5YG9xMEaFzuesPammpzlwsVU2G29+XrHpcLhxefYTnVgvqe8G4BepSyAgpw37Eo4zngbj6ZSi+E4+uxjAKzdZC8rL5UD1+FJUuLcQ3PIl7X2mDRo0ghPYk4cyNTqQIZuOv4V0y6jLCEpFvzOtDDrw+1TEp8UpMFHiIjxcvoyjrNMWY6nOR1tYwtdqCfyaPcfncF4p008G280n4EXAfNQUanERADrLFpuNz4zsKywlCwKjXGvtCGtn4EuKLyqhb7hM9/n6JSq7IcSliQqhtDodATAqun9DHmZ163IHCGrpwoxHdY97TZcFkJqNXijlS0xG/OBhGb5Zzjpm3UPTfOKh05kHbP4+izqYg1MKPhnhiXJKJBkLrS0BflEnwkxDG8nnTBK4YG8s9qOrlVsidssLJoLEUKSuMtrnNUP4hiZBVrhB5H0ybXn8ko9sOqNVThVF4F7TWRTADsUgkrfaFkHUqsu1CaFXHJMQZldOSgVqEux2DGZsA4buldPTEZXQf6WXRd9LhvFOZ1hwW5SY98IDjsulo96mB+X5BjI96TuKVXqOdKsSFJm3FabFK0C9DKEZvwhjZYDoz5gFd+lcDW4UMhFqNdqRHDWT2NCBXMgZeD4NoZO4A5vFC2a0MkHBSIkwiI9BeepoNWcShd8AUCvJ6mKIWQvKK8tzXYhPYHD4LPk8n+L4vouIcFfg5NEDTIhLHipS4wCNbubQ1r+nVtDSkOQYjXEQcnIMIOHNHDImqQelfJt6plKLokC5x19XYrMBmylycCpMOVzhedEbWnjb2U0YHwRb3USn5GEkdV7BDzQs+st70oDwBH6JHoNIXQ9W7vZmJ+H4kVGlDV28rrqmGY9YUGTQePoZ+zYnYXq+J8ccT0DV1Buq8BpD+bALoNR/+iZZg7pep3KuQWHp36zg6OvVxb4YyWSZNhWlBMOuWER7NV0Eu0Y/DhoZbkOs8wyJ701B6RJkCbk3jJhZn483mTmh3/6W3+Q0ImK6AFuvbmFe4D9Z6YdA82kB75XcTFzeC8sv2dNexBcptvvCvyaUr/9WQY9FJFHnPIqkZ5XRh+WPKeKbGGU2PpwnFT9AoFIGp31PJKk6cMxnDA//2GMSMtcT251aY0BaFm+HZOLFHAUuPL0F3Rh71Nq+mAgM5qOT/IIHNVbj2ux2XM8SQ5bIdH0/9JFMTAW7THCl6KrQQ7/s4Vuibw8uecg63/Sbjt5cHIvIiSHVmJy1aF8sOaHNkvaGbfv6bymnescHbFyFY9usCzqhtg2lyMJZtew+lxa/hWRuEd+qysDt8FUE39JCcI8EGs+djGWsmK9kUHBO4SWqus5E9qIMfhkbUojKE5y3GCO8W4UoHNbB5hTGEw25Q19e7dHRNPuJJH4I9n5hE+RZsbuAjuipOLG4nrU8bIWR+YBI3k5A4txMbJ6ljJLAOqpLh4LaVQSJ+FQkNGrJAo3zcjsqgGpsi4v8WhY8d5/GoGlRjngjjnmNozrHFe9UzMGhwpqDNstylRbWY0VuI0EeVdOX+Wnb6pRR27p1BVd252DGQQoEPG2jWwA+8/DgJmUOXWP6AHJnVDSPBU4n7YcygusQfdnb7aaVkNpXrHcTv8UM0MVMFyvsiYKstA2lFb3Qc2ocQasM0XiFWDiyAebwOKu2kceGlH0rlBMjElWjLZUscWJmLlatSkDKyBP3yrkgfZalzbTfRq3YKv8fkEFe1B/5Dc7mMV/rMp+wuou3GkPNgENZVN7E5saLYU6AF4fxQmMyppQV9MlR7Yx6nHZGKnRPGQPdcHRbK6+OqxGyUD+fSpkcbKSgxnqrVdPF9VT7dbJAgNac7mN3ijL51w+Ref4z7ZiwEb3t3GPgFQWHsIEtY6Iq06hyISxzEvMidWHvxO54peCFwXTp4jQX4ZspxVTVGUJRNx+CANeKdX5G9yFr28rAjhsXkcXrBOUwxEOZK7ifisE0L6tyuoGudNkLX1lBD/zf8bkmkX4pJ+I9bD29HK+7WRnMc+/OW9j4Iw+N6IQy9N0b2gm5qdJ3GPVLIge/CFpjnbUPK1zI6fY0fXs82ovbAcRpMb8Qklyhq/n0S/REG9LFIBct97tA8/nGYmfCGZE+oYHLsOAo0mA6HCw/R/Hcb2vlTkftZHdv/WGJbjQjVOpfRo1NxcFAm0n6lDevVl+Hg14kjzmtgVi3MeYfEYDg5jQr+E4ZaciqN8FZjod8EVrlPBC0VIlzrxO/UYX4Nu2fnYXeFFVyyI2HgOBZRkkFoWT6eG+oURfX4NOTvyMDcrTK4+c8V5YcT8UbLBEvdNWE3UoFib1lOPOs1OT6IoNLFm1HgOoxyfynugUYodKaJIb//NwQzFaF0QQ/Wy8rBNysQGYVfiALyyGOiFBd4KRlzV/nQjqQ+lqmaia7vO5nAvInc07vqiJ9+HudsnmG/1SkI107hbv5YgAF3P9wwXwTxziUI8lHADHVz5KKS2vdMhoS4HIKyi2lW4DZuXthpuqp3gJY01JJk5dVRXzNhM/4gZ6BvhWH8IuUTgL5cNHpGJmCsUDNtd+zjrW/NIFmLZHK6bYC20FkUmlrH9vq4QXJ0f6+5s5EEdRwRt3kpVU/PozElbzDWrZ8u6XfRdIWFyA27g1clYdj8RY9z0f1AH2IvonWNLHfgRgNkolbAaTSzWvsMME/RHzVsLtk/OkT+J3No1aR3vEuRP2i6twTGVMtzVWaXqeTxXtrw0AV+eu34qRdECRWiFP5GHFHDKTT9SxmTVBvEE8takpteSMsN+LgjUOEujXbJQckoLHXxJQ+tPOSY8XGT032oWHMmFEtkMM3nFJao/IJL8Ul0CbXS49fuMPyrB1WRCFh4hmKC0iXEHS+lJ3p3aOl/K2EvOgV2hZ541iyB/uqT0K19hqVRqyEYKUT5nsOUY+gOh9MEqdYVEC5MwtP5whjveZcGdhhTvFoNSX6Kh7PAeNrjzXBxoQR6q/i4Yjkhbk9PLeb/uAr18xw+qqhDQOkrzd5lgf8qduNu9TTsMJbCUeWzSO6rwsrMg3QrRoDL6fEnw+YS6nVVwty3dSwuW4hTjj2JrJHr5PZFlyrmnMfNzk1oX5dPfH+W0e3M8Zyh/koUldyHtP9++NYL4Lp6I6BZS6Jxv0jsaTgWdEmy1r1byC2qmaSMgSnP4un1n6/0NyIN11NtaHhpIBkumErvn4XQ5roGuEofgOfmItYv440qN2GkFvPT70PtiPllAU3bfbCo9kHKN19weSLcIaejkFCupMkHL+F+uii3yi8dYrYXsMV7CcyjFPHquCPVmPaz1ZbrULvUAJk7UmgH94LZe+1HORdPYX8e8Sokm/EwKBefrNTI6qUvO6MayBM9uRllKfdgts+frm+4QBXHD+Ia54etsl/g3uJPsmlzqdYuCvUWhPXWp6FVMRvxo1twoCYVf5g1XpwvJ0GXeZB2ekA5o93cF34L4TeikViigLdDB2H/Jp/xqVniw+w+Wj0iRkfVr9H3Db8h0BtL/33+iC6RDUgMy8XsZh1svp1LjgEV2F3sTw33pyG2WIKU5MspsDYQnkuz8GnKJOxzT8SsiQK0UD2Npi87z7iT8WzvkmuYsK6WNox7wG4bFGHsF2fsqDZg7lJt+JzvCG/VBnII6yLbBW+YtdVkMjH+g2ZlS+wPvTiqKwHvAEXsvNRNdgdfknSqB6wOTKVJTe/pYJM2vcn2htqFXjJRU8S0xsms9+l8mlegRfpv+ymuJIBn01NOfyek45z0Zbi5yMNiNz9+C4pz4umRmORbQc8lUtl1v3V4WG9LuQF6tNW9gA6YyiE1fDY21z1AjNZ4zFTSw/MPLZQve4Zk/h7A1MmxKPPVgkm5AbjH01jdG2HOgSeFeKeTZMAm4UlVPYomzoNInCvZO3Uwt8wwmvTOCF19WTRV+ycVmOngUNMcxFVJ4aCHNJPTDYZx5Gea+qQOq8TO8XBlObxqXjC3pZtQZTWfKiZEw2f+FE7RiCO5m7tJdOQYbuj+pkuGmqytpYU6FSRoRY0yDZ5Np+31bfRl4hEyrpTClIH7VJLxi+2u58eu+p/0c140ThdchU3PFtQeFsexjdZUeT8ZbUtu013Zg9gxZym+llZjMLmNng2JIeW1Fy7qviSDL9vR5GJHZ48Fkcfnp8zWejKX4OcIO5d2+nlxLIqulDL+zDT0sy6y3zNEElkBuCldQ8mrlhNv8if2liWi9bshIu5WE1+HD7GmAJKdJEgfB4owXUgRvjN/0IwrydRyNpZSgoVRUTaTC59hQyIaNlCGL8/94Rs22GMNJy9ZnDhdQt67pKGlM8qs7xKp72cNOxPLA9szD78GRrefwwWymBLF1g0EU1lvIusbjKWvjnzwaOyj3/NfUZR8KmxW2sBhvQ1Gcj1w73ICpSRbQmpUS1WygedkMwHxx5NwKcabOWmVkrBTLs5YaOOcmjzF9byg+RJGkNimi9/DjUy8ZJg8WjaRvdA4aBcTjh1fhDrRs+R2Vp6O/DoPT8dGZqy9CCkPy8iV94+uzB1LqT2ilLvLnLol5EijPQAFv7ciIXss5u2/xTttN0B5vAEaHtoMz44p5Lz+CFvfNR/Rqhm8W3nhZKo8TEWKhhTUFYvnYzJIouk61mpvJ5fxR2FueYUm+BuTzdirsJ4ZS3sVnOnHKINOw0Ne0pMstl/pC20z1qJDfU9414fnQ7Jbn65uGMPFiHOoKshjmutbSe+vDrG9/PRobyQTTFegi/PMaLFQJJvsrEhiMU20eMl1dtDbADZmQThb0MZEXXIpwvU23ANtWenQMujdH0fbkmXIXiEbFoUBvGc2ISTiUs0CK6ZCGhpUV32c3jrLwVnNFFeNXGmc9BP24td4GOfJYe+0cqZ2dAtCRgLINbKdasKVSbw7iXLNtWiL52E0rI9AdKYgvB7FMuu3Cmxi9TBb9WkX23Uzg/GN66ArfmmYa3yPqd4JpujsW5At1KesqCQa1zEV2j4haLiUTtVSkRgXks1IxwpH7tmQaD8/zB0joWsShcIYOYRH+pPF6P+/Ggmhx9bSpLJyITJdN2DpSXVEzs4mzKgg85ZCVLZ2Y/oot3tKyiJWdBUp1ZrifvkwW/Innw0m+NLAvSlU0lJMPzy6yVjUjreiew4GV++kWb367E6HFr7VDrKW1fo0LewZy7YPof8BmbCckQ==</binary>
</binaryDataArray>
</binaryDataArrayList>
</spectrum>
<spectrum index="22" id="scan=23" defaultArrayLength="1506">
<cvParam cvRef="MS" accession="MS:1000130" name="positive scan"/>
<cvParam cvRef="MS" accession="MS:1000579" name="MS1 spectrum"/>
<cvParam cvRef="MS" accession="MS:1000127" name="centroid spectrum"/>
<cvParam cvRef="MS" accession="MS:1000285" name="total ion current" value="4779805.50061035"/>
<cvParam cvRef="MS" accession="MS:1000504" name="base peak m/z" value="860.65270996" unitCvRef="MS" unitAccession="MS:1000040" unitName="m/z"/>
<cvParam cvRef="MS" accession="MS:1000505" name="base peak intensity" value="18066.04687500" unitCvRef="MS" unitAccession="MS:1000131" unitName="number of counts"/>
<cvParam cvRef="MS" accession="MS:1000511" name="ms level" value="1"/>
<cvParam cvRef="MS" accession="MS:1000527" name="highest observed m/z" value="1299.84497070" unitCvRef="MS" unitAccession="MS:1000040" unitName="m/z"/>
<cvParam cvRef="MS" accession="MS:1000528" name="lowest observed m/z" value="400.27798462" unitCvRef="MS" unitAccession="MS:1000040" unitName="m/z"/>
<scanList count="1">
<cvParam cvRef="MS" accession="MS:1000795" name="no combination"/>
<scan instrumentConfigurationRef="instrument">
<cvParam cvRef="MS" accession="MS:1000016" name="scan start time" value="0.426933" unitCvRef="UO" unitAccession="UO:0000031" unitName="minute"/>
</scan>
</scanList>
<binaryDataArrayList count="2">
<binaryDataArray encodedLength="7004">
<cvParam cvRef="MS" accession="MS:1000574" name="zlib compression"/>
<cvParam cvRef="MS" accession="MS:1000514" name="m/z array" value="" unitCvRef="MS" unitAccession="MS:1000040" unitName="m/z"/>
<cvParam cvRef="MS" accession="MS:1000521" name="32-bit float"/>
<binary>eNoNl3lYD9gXxitUsrQoa6UNqVTapRL3E0klFZKEVJb2VJJq6qu9JC1aKcYYywyGYfwsM7ahMZRs04TQhDRJSrYJv+8f7/O+9z1/3Oee8zznnlOmXy+eh9SL4Ip64Xi+XizoqhcBM/4Q4wr+EKqy10WDz3WRlHZdbD1xXZh3XhexLn+KC8l/ivwbf4qln/4U5lo3xIb4G8Ip54YwfXFDvBtxU7hG3xRn9twU7W9viqXDGsRdqwaRktEgqt42iGdajWJVXKPI+KFR+D5sFJs0bonEgFvij+pbQr/7lujXaBJFVk1iUlKT6DjQJBpfNAn1ybfFnM23xeUfbwufvtti+qQ7wibijqgtvSNM398R7mp3xZxv74qS+3dFlfI90exyT8xLvyeuv70nmsbcF+1b7gurd/fFZv4SSal/icWH/xJ7P/4lyi2axaGcZtHX1SzOhv0t1v7xt/SuFqHj3CLk0lqEZ2WL2Cr3QAQufCCMsh4I7ZkPRX7WQ7Hwl4fCVvOR2B79SBTvfCR+fPVIlE1oFZfiW8XbnFYx7VyrWNTVKqpcHgvNHY/F5YQn4oTKU2E++amI3/BUNHc9FZsU2kSjT5tI+rVNtL5oEwdX/CNOZv4jjvzzj1g2pV0kzGsXb/LbhXpjuzhu+ky47X8m2t89E22xz8Win5+L6LEvxIO6FyL85AuxpvOFuOfQIfxiOsTtrA6h1NIhHie/FJ8evRSh8p1itm+n+C+5Uzz6X6comPOvSIz/V7jU/Su05LqEqkuXGFTeJao7u0T50FcideYrcXrZK2F97JUwefZKTBrdLQ5Zdosvod1Cv7RbPJ/5WhTFvRaXj78WxQOvhbx6j/By6RFHEnqERl2PiHzYI2ot34ib6W/EhLo3IvTOG7FUtVdYiV6hV9orTvX2iour+4RqZZ/Q/LdPKI95K4wj3orEx2+Fu3K/0JzeL+qS+oXekX5x5Hm/KBXvhFr1OyF/450IHvNePA59L/y2vxeBz96LhrQPwqHtg7iq/lHobfkobCo/iiUnP4rUzx9Fd9Qn8eXbT2LJ7U/C2+o/8TTiP7Hi2n+i+Ot/woQB8S58QFy4MiDuKHwW0y0/iwM5n8X7w5/FxXefxeQxX4T8li8i6tQXIXn7RXgofxWV+V9FxoGvIvXNV9EwVoYAMxnmesngFy3D4UwZph2VofCxDJ7DZXGaKkt1lCxXkmVR+VaWoydkCfxdloaPspyeLocfcjjEy2FULIfq93Jc+1WO8LdyHBs0iPj1g5BJG4TOhUHINgxid+8gzqgMJshqMNfdBzOQMZiHDwaTO3gIEbpDaHccwtVjQ3D6ewhjuoewdIg8WMpT6ihP63J5YmLkKcuVZ98ueTp/kaf9k9QbrYBlhALfFSvw/KQCqTcV2NGlQPMIReynKmKBIudPKDLviiJJnxUpGTOUbLOhuM4diqZkKA8rhmJ4cShqb6WeqhJGc5T4Z40SPTlKTKxVYu9pJcY3KfGX+jBi7IdxOW8YRseGYf5qGDMNhiPvMhw//+E0bhpOTtVwVH4bzoHHw5k2aAT+tiMo9xxBVfoIVtWMIPLqCCxujqDo5QgmKI1EWWMkxVNHkjh3JLuTRqJyeiQ5jSPR11SmzlQZ49XKtOcq01atjOd5ZfyalfnuozIFqiqk2qpI66LCqGIVFC6qEP5ChRUDKkxUU8VnuioyDqoUp6ryvFSVKxdUqW9WpURRjRpLNa4vUONokBpu8Wr8UqHG/Pdq1CqN4qjNKMI8RnF63yhunh2FVfcoTFTUmWKhTlu0urTG6nw9qM4sBQ1GjNcg0lqDeSs0yEvQ4OdqDdx+1KD/pgbOw0azcdloaqJGE1E8movHR3O5YTTBfaMJ1xrDd5ZjMF84hsE7xtB7eAz2N8ag+O8YbsqPZY/KWA6Yj2W5/1iKN47FK38sd/aNZeGZsfw9ZBz7Rozj7PRx+M8dx7LkcewtGEfCmXGY1I/j74/jcNAaT6n1eDo9xzM8YTzGP4/nYt94TitOQNFuAjk+E9CumsCNExPouDcBr7cT8NfQRMdak6tzNHm9WpPcNE1e/aFJn6wWg820mDtPi++DtZiTo4XiSS10Pmrxq4Y2I+21uZSsTWuJNopntNFp1cazX5vGERPRs5pIkttEWgInskIyEZs9E2k8O5GfHk8kYJIOMi46dPnr8DlFhyNHdRi4roNRvw57humibqHLgIsutQW67Dqqi+LfusT16LJuqB5fpusRv0KPG7F6fF+gx93v9Rh0Ug/NVj0W9ulRPUSffYb61FjokxutL32rPsN+0cerTR8/OQO8VhpgKzHAs9aA3hMGGLw2wFBhEqnWk2hYMQmHzZNw3iPVf07Con8Su6MmU7xtMnbXJjO5dTKdGlP403kKSmun4J03hXWHpzDl0hQ6P0yhfbwhFTMMafU05Nx6Q/ROGbLvb0PqewzJMp9KhedUPoVN5XnKVG6US/UvU/n2ylT8X05l2uepDNc2ImaeEUtWGKGUYET3USP6fzOi5IUR7oOMcTUyZqy1MaeCjLlbYMyhU8b4vjFGd4IJniYm2LiYUL3ChPxEE/rOmfDzExMuKE3jkt40vthOIyFgGnlx05AvnUb2D9PQbZhGUd80ckxNyfMwZdF6U5K2mzL+rCkt90xpH27G7ClmaDuYUbDEjHkxZszIMsP3sxkt081Z7WrOvk3mGJwwR+aCOckt5pS+N+fc6OlcMZnOzpDpbEmdTkPxdIweTSe7fzpqZha88rSgLtmCvQel+NmCgQ4LTg9Y8MjEkh9mWBIcYonDN5ZUV1lSfsSSikZLVr2zREHPivRZVjxfasWNDVa4FVhhd9CKSeetOPfAihefrYi1tWakkzVDI6xRTLFGct4as1vWeKrYUGslxQIbQpJsUKm1wfeEDeGXbagbsCHB1Jaaubasi7Rlf4UtiUdt6b5ky+CXtrTI26E3245f/O2QRNoxkGnH18N2OF+xY3CvVCvOIHH6DLrcZqAYO4PLVTPYd38Gsj0z2C5jz4CmPT3CnshQewp32lPzsz2ST/aMt51JpO9MZuXN5MDBmVx5PpOH4xwwtHZglZcDBhIHttc5MP60Ay5PHND74sBcS0daFjjSH+uIW5kjv15zJKXJke/6HCkycYK5TtzY5MTuLCc0Ljthf9+JlldOdA6dhf2UWZxZPYuatFn4nZ1FUfcs1g5xZtx4ZxINnfGb58zBdc7UlDpTfsqZ0OvODGtzZu87KZRmE2AwmxgxG4f1s3lbNhv1k7M51zObBqU5eFjOIWf+HHTC5jAxc460h85h+NU5xPfOIVNfcHeW4NMygUy0wLNYEHhU0NMk6PgsKFQGU0toXw5TksH5HCT8Aa1vwEbehS1aLgz3dUE91IWufBcaDruQXu9CyxMXir+4UGY8F73guRQmzSXo6lyuPJmL/vu5dKvP48PUebxlHiJyHt275mH1xzxOvZ7HWFVXcvRdWSRc8Qp1RSbZlZh9ruj/6ir9S1zhjTSuNJ8ZuvMZYzufCz7zqUiZz9X982lumM+xjvmMmOxG6Eo3GlLd+KfODclvbpjccGNdpxulGguwn7EAz0ULMMhbwOTjC4i8L9VPFnDxwwJctdy57O6OT5g7PanuTDjrzn9N7px+5Y4Y7kGboQcOXh4kbvHgz50eqJ7xwK3JA+1XHuR98aBG1ZPNLp6UL/UkKMaTunJPnvzsiWG7J1ZvPBlQX0ir1ULClyxEkizlb6X4bSGrXi4kQMELuwleJJp4UbTUiwkbvZh/zIvkK15YPPai+JUXkmmL0HFYRPL6RSwoWcTdxkV8erUIGVlvplp6cz7WG6ssb+7VemN60ZvUZm9MPnoTpOiDRPgQt8aHd7k+uB/yQe+iDzavfbg/2pervr4c2uiLUbovF3b6ovCHL8W9vlhpL8Z1+mJyAhfjG7aYAz8tJu7CYlSeLaZLcQlVY5dgG76EIZIl7Pp1CUEdS7g6dSnd7ksxSVpK3aGl3GpaimnHUnq0/fCz9iPa04/eaD/+t9uPhCY/3B/5kfbWjzqLZZhELOOyZBlyPy7D9d4y7rxbhvxQf3It/fGe749rlj8/7Pfnyv/8sbztT+OQ5XToLcfPbDlZvstpTF6O5tHlHHm4nMShAWjpB2DkFICDTwAZUQF8zQ3A4vsAzl4JwLA/AJeRK3BcuALP4BWo566QzgorWHl1BXpfV+BhHoi5XyCtUYH05Qdy80AgX+sDiXgWSO3glTRMW8lhVtL8zUqu1K6k9eRKnnxaySH9VSxxXMX4tau4lrKKvPJVrDu4ivDfpV73KnoHr2ac5mpMWE3ZhtV4Zq7mec1qzH9ZTd3vq5F0rebUsCDsJwZRZBmEjG8QhxKD+HVbEB6ngwjoCGLy6DUcNF1DnNcalkStYczxNTQ2rGGCQjAS7WAm+QUzPjWYoKpgNh4JRvWS1HsdzA+DQjirFoK+RQgy7iHYVYfwz/kQYn8PwaE7hKKvIXRPDqUmIJTCuFDu5YZSfyyU412hnBy9FkfXtZwMXotC3lqULqxFrnstxdrrGGq2DtmQdaTUrCPn4jpkbq3jTcc6Rims55PZetqj1iMrWY/JwfUcP7Uev871oLgBC+0NXLTewM35G7BJ3MB3kg3UVG5gdfsGNr/dgOPQMI5ZhbF6aRha0WFsLAxDsj+MpN+kaAsjtyeMyk9htE4M58/Z4ehEhHMqPZzL1eHUnApnQms4x+UiuDA2AuX5EfRFRCCbGMGUwxFIFxYGPkdgbBTJO6dIPsRHsr8kkpxXkRgoRBE2NYqzoVGol0ThvysKj5+iCGyK4tuOKN6rRWNnHM2k2dGcCYqmPj6aRbnRxJyMpujvaBqeRTNMNYZThjFkRcVQmRDDxPIYak/G4NkRw2XNWFbZxzLaJ5b3YVLeFsuEE7F034rF7nks15Q3YjF5IymrNjI4ZSP3D2zkx+aNtMnG8VE3jp5FcSTExhG2K47X++PIeBpH9tc41qnFM8spnoGgeHYVxvNXfTxf2uJpGpSAh1ECOjMSmLQpgYjsBH48mMDoJwk8epnAQ/lN0p68iV9DNnE4fBNK+zex4/wmtrzcRLNKIiGOibStSGRUaiK7ShOZeTSRx9cScWpOpOVDIvlmm9Gy34xB4mb0ijYjjm3G685mWno380Q+iT6DJErNk6hekkRKWBLZuUlE7Eui+H9JaH9IYrHWFvLWbmFR/Bas9mzB69QWrnRtQWgmU++czOQNyfSnJhNblEzv8WTkGpJZ3JlMqUIK9TopnLVLYf+yFLxiUogvT2HE4RQ+N6Vw5mUKalNTyQxNpS0xlQW1qTTLf8P14G/or/yG2nPfEP/gGz4NTsNJIw1P3TRUbNPYtzgNGf80gkPT+JCSRkBuGm+r01j5XRoD56T6ehpGj9Oo7knjJ5l06WydjppqOqMmpiOxSEdmbjpJ/unkpKaTWppO0Yl0dpxOx/z3dNY1p+P3bzqu76Q8SEKkqoSRYyU4GUjQtJNgOFvCRDcJ60IkmMRJ8N0h4cH3EoJOSeO/S7C6L6H0qYQqua3IjNxKquZW6ky2Yjp3K5OXb6Vm41aUyreyZ+9Wzh7ZivOtrTjc38rV7q3M+bwVPfUMFI0zEDYZKJGBd1AGM+My0EnP4FxRBhaVGbSczUBSn4Hnwwz6ujIokM9kQCUTOd1MZllk8kJk0ueTCQGZHI7J5EJqJoO3Z9KxNxP1E5lsvZ7J6DuZVDyS6o5MaX/PRFEhi/eTs2gXWeitzeJWYRZe32ZhcTSLJRez8L+TxbnWLAJ7pefPWTA8mwKTbNQts7FyycbWN5ug2GyOV2Vz7nI2I29mY9+STWdfNj/9l83z4TkomeSwYWYOhwJzsN+Wg8upHKqu5qDfnMNdnVxMjHIJdshl9/JcisJzMcrOZV9JLs17cgk9k4vStVxud+UyeFge3rp5OFjmIeeSx92APGSC8libmUf4vjwsTuaR8buUb+eh/jgPt/d5FMjlk2SQT4BdPvVu+Sgvykc/LB/FtHwuFOXz8WA+pmfzabibzxKZAj6pFfBQtwAV6wIylhYQvbaAgrgCxpQU8OGHAr67VMCqpgJutxfQ1FmAt/w2tE23ccZ9G4VrtnE9aRuB27ah8O02Rhzdhs39bUQ83kbQm23kjilko3khnXMKcQgsZFVcIV0ZhcTUFGJ0upD7twoZ6Clkw9DtrFHfjsyM7SS7bede6HbiYrbTmbqd/du3k3pwOxsubcd/UhG2xkXspYhMnyL2lRdxZk8R5y8WMfZFEQ97iliusoP6GTuYFruDgPQdpBbsQK1mB0/37eD9Tzswrd+BY+MONvfs4MGIYp5MKubIjGLpXFzMsYJiJlcU0324GLvfi3FuKca7u5gs9RL8zUs441BCx+ISTEJKuBRZQpKkBNfaEvr3lrDsVAmBD0qo/1SCmkopkeNKsTYrJdqmFEfvUpLCSumMKuX+N1JvZyljb5Zyt7WU8NFlDJiU0WFdRpZbGf/5ljFyfRk9sWVYJJfxpLAMzYoyHI6V4ddYhvfTMlo/ljHPaieXXXYStHwn8ZukyNmJ0fc7CTi6E4/LO0m+vZN3Azt5o1qO8cRynpuVY7SonJw15ZhHlJOaXk5HXTk/3CgnUaECG+UKtKZVUOFQgaZnBfPXVGCQUsHx3Are/FiB/9UKPrZXoNRdgadcJfXKldzUrUTWsZJQz0p64ippy6rEuriSggOVVPyvkvtXKtnSWklGbyVBalUUO1Wxc1sVBoerKKyv4tjtKiIVq1k3tZo71tUEOFVT5l2N3apqMqKr8U2rZl9BNb+dqSbuajXJd6q58biaDz3V0rzVSPNWw12nGjTX1jAys4aL39Xw4UINek9rKO2pYbjxLuo8d2EYvItZsbsYyNpFzZ5d+J3bRVrbLjz6dzF46G6cjHfj57mbZ5G7SSjaTVn1brx/3E1Sw25MX+7Gqne3dMet5VpOLRXXa0lVqsNdt459bXVo99XBpD1kWeyhM3QPQU/3YPFxD3fV9hKiuxcXk71oz99LXMJelLbs5f+cqr55</binary>
</binaryDataArray>
<binaryDataArray encodedLength="7276">
<cvParam cvRef="MS" accession="MS:1000574" name="zlib compression"/>
<cvParam cvRef="MS" accession="MS:1000515" name="intensity array" value="" unitCvRef="MS" unitAccession="MS:1000131" unitName="number of counts"/>
<cvParam cvRef="MS" accession="MS:1000521" name="32-bit float"/>
<binary>eNoNl4dbyH0UxdtTJalUSLtIC/FSSd97fpWMaJihIhpWFA00NSjSTpIiCSWRhlKJpEQRQmYRSkmSJG//wH3uc+8959zPepMikv2ylNpP6mGo2Is2KT9GNs9s2vgmCZeq+NHNnKCjvYp5b1/E7Fa3UXtGEmWkx+DF/l7aMzJEW7UYbXh3DF3NZ6hJuoxkPY7j+Y0CpNQZsRzlYLT+G2a6rlUk182g/ykdqjHX6cKpbTjlOZUO2YhhrewPNlx3C81br1Fq5zVsdWggQ/37FF4pwh0XqULFOzVM9n1CHa/nc2eF71BHVC6qryaB210Of74BkhJxQ3W+BFkmqmP0QD0rekVg9S1ks1yRm6Mpz2lEdLLK2+74dPAwuozksLlLHAKpoVD2T0JNzSlS0MqBah5He4UT8PLzVghJbUNU2Hp6NhCOqybnyMTjML4dLSK+G830btwU2nywlmqLC8m1Twbur/gxuPAR3VO9iqMVB+lgYBLWLBSggPVSyAkUo5uSQih9mwYNnQ5MMcnDo0+F1LxvG+OMjsF55XTozftCXx2lEZQ2C+lispxR5X0aP/gSRZvEablZIJOUjkGXyitSmGOLz61uiNUzgVWeETfTVp3ebBVGsa8W/FbYUahFKJ2+8gqdqldwTkGBApc7kG/IVrjahUG8vRQyX7vpntBPurV9GgrlDGDiZYlp+Two+LSYTgypwEN9AjwLC2AxOBO3lliwE0F1FldPN0BgoIKkl7vgSqgxUcQ0VO66QbM1M3AmKwLTGlbSi6QqTA/vJIOUpYgf9w8RInqYpyJLq749ptVmMtzS+zPRqp5G+wVcKKxJBfrygvjap4sdbjEYt46P5AJ3o1AyAReDBWGbl0MfVqbSgKEo1e6cykXUjdCElEiqHX8UpaYlENvpj9szR1E2+IfMP6ZTfRcv7peFUmnnXDQ1XkLutlxo9ByklaIbySKZn/sm8BDuabFUsek9RZ11Z0KDi3BI+BJpzA/DUPsHevJKCTfLGbJ0CmnhhUUYN+UogrjTJNmeDJU3m7HW7Q1tbbtBTg25+FPP8DW1myanRNGBsia6eEkOUfNm4ImNBQaP3GL1x72YR/515N3zx4j6B/juumTRZm1OZwKvWhgY7kNlFy8NOCdTwdwoJLispxtbi5lTcyHZFZ+iLdv6qVTQnubGbUYqJTCPWEnOcXaHxbYPoeh4YUPTJzwjp5pH7IRBKK6kfiWDRQqcQ9MW+P0oRI1bHMMtCQhYSXAOg7mwSxXCGjd+ODZdokK1QNYkEk6HSjZBzImPa8syg3nWfxBonYPbc26y1IwydmO9ISYkXEc83yeLKr58GlYYj84kJdQUT2XJIv1UozGRNP+ux8+6vYhakol5M1porvcA7Xq6BiHJ77FJqodcRvewjGo+bpvBSiQrHqc4swDyF06E6oAsLItcSThniO6Jn8RKbyVonj1DfpOuIluCj9u9yo9WFxpi9rI7NLo0CBb5J6Btx2FgjTF2WcbSLwFNeGWkotw5Afc4ORKR8qJ5uePohXwRK2wWIhZ+j5k4zIfjqWi86N0HfclOVPKO0pQFdhDlP4WZPveJt18DMfZrcMZ4CfIGFVARmo42V35UCyiQSpIDVTv9gbnO2CzP5tHZO2b08+oCtkd2B3ocJnPT0/bDwMYQtwRek2+PD/7y50A+RxljZakjQB3TR2NJoVGVXBZP4EbtsnC5RwGtv5To2ZmfmFjeRsvdqiHZ4oSSnVPY3p5B5qKdjqzcIBo5HYQC2KCwPZfWdlehQ0ILw70CeJAQAoWcW1Dadhz8lzOo4YcoNEfsyfdfFvhGtBD2exEO/4hB2u8QUqwuRuJEHqgLSnAGz01JP6GO3VuzkDYoCmPRLDGs0beE70535r9vCfWW8XEJVh6k3GSPftVzVHutDdsL4ujGjEFq/36MkcFGTDyUj6e7T6P8by1ZL1nJ5MQTYfzLG1LnXqJjIAKnUlTxJI4Xn2aYYdoPR4QoeGJLbTSivz3CqfAVKJGZCO+rDvT1uAGWlu2jS5s3InnYDru6TtCtFfOxfstJJG+rQrVKBC0oWY6uPzPxZJIxltsEkapeHp1RloO3ZQBuLZTBsIw4yrgTVJ1gj8rs7eBrm4lpLcKQk5GD7+L9KAhbx65XWOHwiSqsXXaWnSsa6y80kKJ3SnLCrUuIbbyGowJr4bKvGS1iuvSrfzYNdkigTsAIA585JKuU4s/izVBc4UZyxS6okN6IBEVznFlQRLjxgm2Nf4XSrNsw7OWn6Z27oHY1CPOi5FBjGQclFRF4FE6Ee7g4PJBBd+J5EKjiiXlWllysZgWV94pyFiaF1KbwC3OXvmfJh8eydNQcc4o8yLXuPfyC0xE+/S8+HkqmDm9XXLkniFl5wzSuvhPpfPro1D9IIw7GuBtiDPHFehi8nwT1uGxk3FyLkmfVFMtTAr6HKeDzesAaM47CZEIiLjX/BxedXLhPz6Kb/4lzUT2K3P4povjmyY8rQTvhcnhsv+717NedInxb60+xmx6he0sP8sX7oT8sj1LJa2QfE0s16zORN3IFi5MXUK7cPjDhCNipvoR1/mWoLP/M2jxb6M59NWh7JpExzmP8NmXu4Q9erBN+yzrt0lhapi92mE7iIgpjEKo+QosGnVFxR4H+yodAIPgRDac0o3BzNIzDo5G0ohR933KxvuEI680VxjalJdR27hms183Dx6AN2FC7FJOOTWbnFxtDqew1BT36iAP5MZBXKKMJ+YnQvlhG5zsnoS9vLnVvX08v/i1nb+vE8G7gGTLu15DyARXEz4sgu6TVOJJ1l+Yb6SNmQSrVFl2ilg4N2M9Mw46Cu/QE32jKnsuoaqhFW70D2byT4+pXXGfd9TMQ5bOSZUcqcS+3rMaDudPI+DUfl+aSiKZDiph+tpT26L2lP3ocWqtCSNvfnJTM7NBank4n+kOQ/Oo6ONEsfKrwwamnxbT/uxQSzV1R3BIDTjaRdmYH47DVA7axtwK9a+cjZfdsEmiUR0D9MBPd9wV3fhbQl0nuJOYnwCXuiEdyaywurrlEbeaTsEZQBiW2VVTr8Jf0MnKR4DAThlEG3M/9Tvh0whSTLUURwLONRKzi6V7oV1jZ74FMdxBi6t7ReBUJ2DTk4MfLJEicNSb5AzVoipHhhi3S6XKmCMRNF9N3swmcZ6A9dPnTYG1ZjL0Bt2GgNgd7v0ehTWw1wp1GcWDLKZj4ppBavhy7IpeLvmsNCP4ti4m1y7GzsZYm7E6B1/W32HzUDF6j71A5Y4BWnm7GHk8D/Oo6QJytDid9TBU7ZMuxO8EZ/w2U4+74r+Q/Is3pFSUi9U04Bi4cg5H/OuyY3EeTRz5bGH7gxcvd4ljx9SQcC2qw+LECZs05SxZ7Gun2K2WcCLPF6c2gj+M7SWX5WCZckub8p25HnYs4HhltQH6YGtf+0A55C3opLSQWC22nQr9Vhbtp8IWGD3cjoUALd/WmIjTzORTf2iKo+zCmpb3FWyFJzl7BFOcOL8W9X2Kw9hOm3aZCUDlih70dzxaljHZiaP+Yn3xrplAI0xNrB+qRkse6YmFsHldJ204dhWz+NWjGq3MR72RgpFGFnb+WoPXmIWwXN8f40xfQm5hCNcucaZFIFt7WhUDCT49L1hfg5hUYc6I8S3H3CD+dLU+li2PKq26Qo/G7tLihsXuv4DuPI8OTOFHvTVB+uBcXumIQ8iuC6vykEOTFxy3XEwFPqhV6yuW5EaMbsD4lCWdTEa5ZWwzVg7egK1eELEVnJK9WwOCcRdT17Q/mxudTRtogeKZ/JBnhE7gsPuaBP6W5Z0otGNazxyHvcZCeMxFvrvEw6QcOMLH4SevZdC5o1mPiik5izp0laOzPh4njVVgNLcHEn5mwtW9j95s3IFvVlFty1B77L70mk+hX+JOcRt/vX4H382Fa5fUEb1+4stZaWa6sew9Oh4YiumU7F/jZBfViL5D5tYzWayfR09Asmir2GlEkhk0hP+E/Eoauy99QrPaENSR0Yc2+ToqfH4z0q81IMLakryWqqAmTIOXnAVj9NgKT1GO4MI1Oli4aDw0HBa56RgMClHMQ9LIam3UPwz3aB0KazgiW38mZN+kgTGcPmefH0+KPveS0Lg/TPXiAPza4/u4fLrlswlNdN2zx8IKQZzRC9r+G22sR+D89zXbIj1BDZil6zI6iRF6YxGa00lSf1zTxxkc2ZFOBqOdzsf+1NZ0UdMT80j3cgVM5yPGQQPYNNxTKm+JyZxJuVLSTmspCHHCVYcnOkYibp4zjO7LxevZvfN3/E33rRui6axr2T9Mnhb8faN2wGOS1hDD+SAz0rPnGfGUG7KSewbPBHc3Oumi3fA9h1wq8cS+B6c15yKniYFAqxf2+9Zadu2+PvtQzlH48Cl7nJPDm92WYnZ+Nqq7ziF1BJPZBiIbiypimzjm4L8sBryUPFtAVevrtPT3cmkiljrUWaplfERRYSLI7E6DyoAXbmQK3WaIbPgmHsGJ6lIWGRDpsDPMoVu88qthnmnkhEh8lZPHJbRnSpBshFboFxude0t6kEBj17rYw3jVCq90dMdFUnP7uMuLSL5iRwZlWKvrahsPeGnj7IZkCOY76FX9g+t9CtNVuxO2IJFwwfkFa6o44LukKyW178OrOFWp/dx5xjs3UmBeG+QazmaV9Kh38vpLSrJ2w0l+TC5vpiOCGPvQ2J1LsqBC3OG4K1tquw8ekELIsD6WCh73gu/2IEq55Ys7CIXyzMaFky490814xXAW2obGnkX5t8cB/25/j+Ri3VbyfwFk9lIOJiw09HryBTRkt9EPTH1Xxx1DgFEfHx+7ORCkeneI1+HV0BN+dz6Onb4xBNFpZrHc0fLTEuQn7PXHumi5dnJLDrOWskCJXQo8DLbBVZw5pCMWjr6cEbiwWWbKfyDxXiMKKH0O8EvAWrUTBFUPMnTQedwLvYnWtJRyFl2GnShltz7bGyampxDf9H/m8UUK1ezw+pF6gk1MbYWJgA/HIN3j4Wh9WlZL4a5CL2nX9tETUFn8jnyLAUQ/z3c5Rcdh8bkKSOY3yT8Ebpy46a1qPGc+dcVH9H9WOMWR/6RGcXtlAmjWD9D7MkdVqCbFjUwygc6mTEsZX0uWbOpiRGYg5TlrclhAXLEjvQmm9KpcSs4c+PwuAaOcOyPjPoZOZGYgTTiYfSFH143zUTV+KJTAmnRldGG70QVimGgLEjFiLtz+G7s5CT7AmynmrqPCiCNnMm4uMlz+ZyJ0Y7N50CDUL1WnV6waS0Q5BSvky+D21p78r3WBkXEr9EQGI9/nGamXScGGLFQ6+6UTzBmUu2fwaPPl/06r5kiwvL4Wu/SdLEx/xovhxOM4+P4XYm+vRuiGdKms+o1345BjH8mLmq1kQmGeFyCMGEM+fwNXWGrI/ZjI4/32EDNPPE2+LLKKbcmEZF4m04y9o/S5lKDd8xLftT6jB0QwyG3m41twyrHmjTytXDJGPUiSlSSXQIaFGFqaxlEpfX6UgIW3svC1Px02OwXL1IozKBpDahae0PXIx/ShsYZoyZ9iXVllM+ZUIPkt5JEtHYf5RXXo4Wk86PmKwbfpk8eCBLEasszD3jwpOBzTieccxEru4jE7Z+9K0oHnQcSdKTb1BB+oP4e/2PJI0jyRn6SYodN6mNcFVFh3/rYCiQy95nyxEcmQqDS0ah9JUaeZnqAAexwXci6aTSBKIs7i7LpgCVpmgO/EY5n92hpFrFM6I7Ce/cEO8VJkNXd84yFfakv+ByZzWjlbybvelNQuUqcKm3+Jgz2d6J9ACJdsK0rq+EfaOWmgr62Q8yi2s3ecF9Sdb0/gpwTQQwAfN7FRm/2gvyTZqcHYqVfTTfxCifc4I3wg8uJ0OQ1N7HPUKYAG7s3E5pQDv/Xgx6ZY+xc4QhKDUYWQtP0MmC/zoeXQhsvRuspCFupTqOYsmNdzEr0xDfL8cT+JpNyHaGgNH2clQiW9HceRl3E6zoc6WFhYaeA5ZFrIo5VVCWrYKjvYZ0Eg+Yfufo3C7cow2Cglg6MFFPHjaSP0bHVB6dg7ulbwk889K1Fn3ghwe/qKg4C8W4UWXWM/nJOztMceFD1cxqWKEFPsKmN/IO8YCpmDb/nC6zt9Ieew9bVI7S6kxjZTcfIUO8EQy/dv6WPGnmyyeK0JjjKlspDRwouoRVRkeJ+370aS4bjJpZHYTr/RrKj5iTvHqnWS5oG5MSwfBh8NUPaUUe/1c2efFGeyazS9a/2QifO7pQEfnIe27bEiPzSeRnJwRRvZGY/WY9i6opkKy5gdWy5bT5443TFalhXlqxZCgSh9pu8/FBq9+uj7CUcGKbHogOBV7EtVZ9fcGqvEQpKEj9XRPMIs5aE+Fq24mGQptRqTeT7bFSgoiAzossGIBMn2NKUAwlN4GqXFqXsI0x3UhQvadQHDhZXbfJwTlv01on/lOuGlP4kZxlbyEVsNBJABqN1bRkk2mdCyngbChiQLVh8lQUps0S3URv7gVDYuIiR0PIx83fnhKN5PQgrk4+CyG2p/OpeRzHph2QJRsfcf+q0MX6YujNN5Ma0e6TSOb32KHKz6S0F+5fGyfE+jNzCNQWZjIlr3ngaXse+p7xINrp30g+CWRvF1coaW4h1Ya1xHfliOwyhbljFepYgZpQa1WEBXjLlPkWHYrxeSi41U/E64IhrNkEeybhOHU/pjWvhNBU3QizfrmwL7/Soe0Qi/5Z8giqNUYcccesvAEVRz8aEDLr0+Fle0ChKRaUVx7NikOXsSRpamspG8+xpv+YcckXpDHVllKdEpjdqHaYKpRNG/pTYp5cZL0cqSwSvkPCW8qpgthr+iukjldSQkb41xzlFxrgm+gI5XcWEJ84WZIys+C2e8oKhxKg8+JWOJcmkinahp4Yp+x7HfRNE56EotOtqfnVnoU2QCqmFxBzU1arEHpKpmf10BqqykbtN3JdOR5UZISATO3WDJMc6CRjPPoCnrCokKmsV2r1NGxdBC3hYgWV64BtyOT/C6UkaAIo6/Oy4hVWUNMO5rJVU2hFvNjkKsNw76IYLLfsI9tUW5nGwqVScj8KZl686Fyx2HWXliN2zxFLE17Ldlrz6ACqRyk+P22WL+8m+313YdGfkEaV/Sd3uZdp4hLcVS+gZeUt4YQFXRYmF51pcaBJvI4I0qbawto82gyace1M764QcZnfQhOU1yw9JAuHU9JoF01jRZlDqto1FSMHMcY/57RWnbeRRsy1jvpX/0E+uAlTeKylWOMKIB/urxYVDyVWtfcoTI1XTwcngy+LQXsf2UDJSY=</binary>
</binaryDataArray>
</binaryDataArrayList>
</spectrum>
<spectrum index="23" id="scan=24" defaultArrayLength="1562">
<cvParam cvRef="MS" accession="MS:1000130" name="positive scan"/>
<cvParam cvRef="MS" accession="MS:1000579" name="MS1 spectrum"/>
<cvParam cvRef="MS" accession="MS:1000127" name="centroid spectrum"/>
<cvParam cvRef="MS" accession="MS:1000285" name="total ion current" value="4668018.12155533"/>
<cvParam cvRef="MS" accession="MS:1000504" name="base peak m/z" value="639.89739990" unitCvRef="MS" unitAccession="MS:1000040" unitName="m/z"/>
<cvParam cvRef="MS" accession="MS:1000505" name="base peak intensity" value="18249.25000000" unitCvRef="MS" unitAccession="MS:1000131" unitName="number of counts"/>
<cvParam cvRef="MS" accession="MS:1000511" name="ms level" value="1"/>
<cvParam cvRef="MS" accession="MS:1000527" name="highest observed m/z" value="1299.32348633" unitCvRef="MS" unitAccession="MS:1000040" unitName="m/z"/>
<cvParam cvRef="MS" accession="MS:1000528" name="lowest observed m/z" value="400.35079956" unitCvRef="MS" unitAccession="MS:1000040" unitName="m/z"/>
<scanList count="1">
<cvParam cvRef="MS" accession="MS:1000795" name="no combination"/>
<scan instrumentConfigurationRef="instrument">
<cvParam cvRef="MS" accession="MS:1000016" name="scan start time" value="0.445266" unitCvRef="UO" unitAccession="UO:0000031" unitName="minute"/>
</scan>
</scanList>
<binaryDataArrayList count="2">
<binaryDataArray encodedLength="7256">
<cvParam cvRef="MS" accession="MS:1000574" name="zlib compression"/>
<cvParam cvRef="MS" accession="MS:1000514" name="m/z array" value="" unitCvRef="MS" unitAccession="MS:1000040" unitName="m/z"/>
<cvParam cvRef="MS" accession="MS:1000521" name="32-bit float"/>
<binary>eNoNl3lYj9kbxsuShCQhSZIKyZakTdv5SArtaZMkSVJpU0na972kEhM/+xj7MvZlhmmISAwhaRgNLSQNCb/vH5/rfs79vOc65zrLc673jW6NqPOrEVsTakRsa40YO/pPoej/pyi6IEHulgjOvyXmHLklJvXcEsd0bgvjuNtC+tRtod6vVkRG1IpNe2tFr9YdIVd9Rxz+cEf8onVXqGy8Kxx774oelTpxKLVOvD1eJza21YkjcffEovv3RN/ne0Ksvy8i/3df2L+5Lw6MrxerfOtFQWW98OqsF/brH4iEsgdC6uoDodj7QAwMbBBFZQ3i04UG4dnbIA4ufCg0Ux6KC18fiuboR+Lz3keiTf0v8XfsX2Ln7r9E7cDHwl7/sbjh/ljolD8WB357LMKknggd2yciKu2JyGx5IiI0G0V6fKOov9Yorkg/FRGrnwrnK0+FuvEz0RD/TNSOfC4Opj8XH889F86fn4vG6CahfbZJ1L1rErt9Xgjt1Bdi9sEX4oh6szgX3CwqtzeLmI5msUDlpYiOfik0S16KI20vxXT5FmGZ3yIcP7WI/4X9LZ7++bc4+u1vsVf3lbCJeSX0370S2sqvRbDva/HP69diwIh/RG3YP2KSyhsxduEbMSTsjbiz94043vBGuHW+EUmLWsXphFbx7FKr2Pu1VdzU+1e8D/5XBNX8Kww//Cs0wt+KIb1vRYP5O9Fa/U5Y9W8Tq0zaRFN5m8i/1SaMOtuEtmm7aPNrFyt/axfFUztEpE+HyBnQKQJ9O4V1QqfYfKhTPGrrFBEj3gvjFe+FfM574fv9vagZ9UF8Xf9BbNnxQdQpd4k26y6hGdElGi91idtTPooh4R/F4J8/iqj2j+LGzG6xLrhb+O/pFgE93UJq7CdR7fpJOBR9EjMH9Qg73x5hcK5HOHzsEQvC/hN3Sv8TBnKfhczcz2L4ys8iIOuzmPzxsxgY8UVI1XwR8Sq9wnxdryjO6hUBfb3ix/Sv4nTJV7FPs0/o2vaJzIQ+UXKoT2T90ydKHb8JjXPfhNq3b8J/9neheuK7+N7+XURr/RAda38Ik50/xPsPP8QyZSm6kMJoiRQvwqXYXS1F2yUprt6TwrdTCm1ZaW5aSpOyTBr7NGlmHJCm47o0Wp3SlA3uh5tBP3o390PleD+O3uvHn9/7kaTfnwcu/VHf1Z9Hdf3p7O3PvSEDiJk/ANfVA9gVNYAXWwfgfnwAi2oGcPjdAPZ9G8DwMQPR0RvIb4sH8uvmgThXDsTrzEDKnw3Eu3MgQctk2B4sQ3KeDCtvyvBHswxOX2UYITuIKTMGMWDJIN5HDWLP5UFc/zAIPU1ZtM1ksXGTRT9EltajsvhdlcX4uSwfumVJ7zeYtmmD2Vw6mOctg3mqJMdnUzn+c5QjLFEOtwI5tH6WI+iGHFYP5PB8L0fT4CHscRjCNu8h+EcN4caOIXT8NoQTXUO4rjKU7tlD6XQYyq31Q5mxayjF54bSen8oqVLD0Bo7jMNmw9jvPIzquGG8uzyMf+8PY9e/w+gZJM8abXmeIc/NGHmm5skTdVAe3/Py+NXJU9Qmz+Jv8mwfNZwLhsPJdhrO1RgJx4Yz6e5wvN4O5y9ZBcxnKvDIRIHVkQpEbFMg7KQCFh0KjJUZgarTCKYGjGBN7Aia60bQr2cEVSaKaC9WJKRIkSHXFOnuUGS6ykium4/ENHQk51NHkndwJFlXR+JUPxKj7pGEfR/JblUlrA2U8PJRojRFCe1zSjyoU2LtQyWa/lNii/IojoWOoilmFP/9NIrBZ0aRqzAaba3RqDqOpnzjaMJ/HU3vk9H0/RiN8bQxBBiNYajbGAZGj+F07RiefR7DP5OV8ZynTPsSZW5uUaasQpnRx5UZ1azMrR5lorXHUmoxlhWeY7HYMJacfWO5eGksmxvH8vntWNoVVfAzUUHTRoV+QSoolKhQcVKF/TdV6HypgsPwcRwbM472OeM4ZDGOjx7j0Mwex57746joGYfxAFWeWqryI1yVq1mquJ9XpbpRldPDxzN/xniyjMez1mM8ZiHj2Zk2HpWfx/P3WYn/aDyDldV4radGnJUathvUCEtXw++IGpOvquH5UY0XP9T4qDaBctMJ5K6awMQtE1iyZwKhXybwwlqdIx7qKCaoc7FYnR2/qHPqijpLGtSp6lGnS2kiA5wmohY1kY3ZE8k+NZFjzydSOFeDI2s1+PW6BnrvNCgbM4kCo0k0OU5CLmkStpcmUX9nkiQ3iRXSmpiO1yTIRJO2YE1SqzXxOqrJ1Yea/K9Hk/1Dtfhho4X/Ci3K47WoKNFCaa8WLbVaGLdpMUxFm1l62lz11GZsojYOO7RJu6DNL03aXJGaTKnWZFKNJyPnNJmd/pNRL5nMiROTcbs9GccXk7HqmcwqoynsdprCzsAppFdMIfjcFJJfT8G6ewqVk6dSvW4qDZFTsTs7lRO3p+LaPpW3cjp0zdShebEOb7fqYHRWh7H3dbBu12HikGloTp/Gl+XTeJwwjaDz0zBrmcZnBV1sjXWxcdflRbQuLfm6SB/TRe+pLst/6NKhNB3rOdOpDZvOmezpZO2bjtNv0/Fqms6SvulYTJiBZuIMastnYHByBlcfzMC8bQZP/5vBjakzaZ09k5hVM7GKnUnH9pk8Pj2TfY9n8nbELLQXzMJw1SyaS2dx6/gsxr6fxYJBszEcNpt9drPpCJ3NjILZNO6ZTc95idc4G//22WRO0ZOcbT38Q/QoLtZD4ZieJKdHzys9aqTnYDh6DroGc1BxmYN76BwSk+dw6egcHtTP4eC3OaiN1Ge9pT7+7vqEB+qTmKNP1zl9Wt7oM/aHPi8nzkVq7lxmLZ3Lqai5rCqei8KeuVhcn0vHs7m09M5FXd6AV8oGHHUw4ESsATMPGGB02oDeOgPCPxiwb9Y8hnnMQy91HvuOzkOnaR4NMoZUjjZE1t5QUkMMMcw1ZP5eQ/KvGaLbZMj1QUaYGRtRuM4I6yQjWn4y4vivRrxvN2LZNyPuqhlz2NyYb+uNCU0y5uxuY2yvGFP23ZgZaibMWG5CT6gJCfEmWB00oe2aCedbTDj83YTIUaZ065lSv84UkwRTbE+bsueKKQlfTamyms/ooPk4Jc7n8q75zDo5n7s188ltmc+p/mZY65txaIkZVmvM8IwzY+g2M7bcMcOg0wxDeXOC55lzbLE5+1aZYxNnTkulOXevmDPtlTm/9ZpzSNECtdkWGCyxoDHAgmO5FlTut6CjzoJ2O0vqwyyRLbLE/agl8+oskXlmKZmzJWaKVvTTsyLM2QqbUCvOpFuhf9iKQxesUHpgRcVrK8KlBQ8mCk7pC9SDBbeiBRdKBE2/CILbBbN/CDpGQ9kUuBUIuzdLdDs4XIDndZK4E2r7oEdxAdo6C/DxXcDX2AWcObCAfb8vIPHDAizkrbGdbk29ozUkWJNQas3SQ9YsuGzN3qfWyHy35sCkhcwUCylzXkhR2EIOly7E48JCVtxZiPebhZQMsqFM14YaGxucQm3YnW+D3GEbCs/ZoNBowwjpRbTMWoSd3SIsfRZRk76It4cWMeL6IhKeLMK9exGFirakG9hisdiWonBbio/aknvPlpBWW3b22eIyyo77hnaUutmRGm6HX6EdS4/Y4VBrR2OLHRr9FtMyfTHhrot5m7IYqdLFqB2TxE8W89eQJcjOXEKi5RIK3ZdIckuoPStp91/KRd2l6CxaSlzIUoKLl+L881KuPlvKOhl7wqZKWGSP+UZ7Duyw5+fj9nh32SPVZ0/2GAeeTXOg3NKBXk8HquIcCCxwwPu4AzqtDphKO2I2xZFKS0esghwxzXPEYI8jZy45cveRI/P+dcRFw4lHtk5MCXDCPd0JjctOWD9yIuyLEwZqzijNdSbWx1lS652pP+TM0GvOeL1wpuWDMzPMXJjs7MJVfxcUklywP+rC9d9d0Gxx4a9PLqxSc+WQritvF7lyea0rtjGu9Fa74lHjyt0XrtR2uRKu4Iavthu1Xm5ERroRlOqG1j43Yu+50dbhRt/IZRzRWUax0zLWBi1jX9EybC4uI7dmGfovl6En7U6DijttS9xZH+LO/jx3Ck+4I/PWnbh+HkRP9SDD1APDdA/aDnmw55QHtrc86On0YIKiJ5m6nhxb6ImqvyddyZ40Vnsy+pwnr+55ovbDk6UyXmzR8mKEkRcyrl6MzvSivtiLeVe8OP3Ci4peL7rkvQnU9ibXwpsYF29q13mzNc2bV4e9UbvgTcAHb4qmL8fdeTmrk5aTsHs5+84ux7NxOcE9yxk10geZCT7ILfLh1RofYrN8+H2/Dwuv+6D+zIfMTh/Sx62g1XoFGoErIGsFa86tYNSDFTz8vIKXir4oTvblu50v5Xm+HD3gy6c2X6xGrmSqyUqy7VbiG7CSxM0rCS9bScJfK/FoXcmfE/3Q0vVD2tWPtNV+3M72o+uYH67P/Zj13Y8zE1bxl/Eq1KMlVK/i91OrKHu2ir19q3g/zp+BJv64evkzfJ0/50r9eb/Ln4/n/LnfJIm/+HNdfTXrLVYT47Wa5SGr2bNHwv3VyL5bjcroABwnBTBtcQADYwLYeTCA21cCcHoUwKGuAEYPWcPfc9egv3ANdavWUFSyhk81a6hqXYPU0ECezwzEzjqQtZ6BqMZJtDqQzD8CCWwOZEd3IMp6a/mydC0iYC2WhWsZdnQtOZfXkti1lmDZIHaoBSE1P4hFm4KwOCjR2iCGvQiipC+INxrrkF20jv1h6/j6Pwnn16H3ch3WXev4PDiYrGnByPgFY1QZjMbJYM43BCP/LZg0g/UYeq/HPGM9UQfWo9y8noW968lQCsFaJ4TJJiHUu4fQvE6i20LIOx/C9MchXB0YSuW4UA7ND+XKilCiI0JZUhCK7rVQxjeE0t4bymWlMOynhiHtFcaL9DCy94Tx4c8wDrWGMVJ1AxbzNuCxYgN/n9rAyfsb2P9uA7bS4WSOCCdOK5xeo3Ck/cM5WxzOxt3h/FMbzqX2cOo1ImhfGUFfcARSBRFEnIpg818RDPkvgu6JkYQsiSQ4JJLz8ZEUVETy9+FI0u9GUvRvJGMUosidEUVOeBQdsVEM2hVF56UoCv+IYu7rKD5+iSJgVDRHFkYTvyqansxoHI9J9FM0hydspNlwo6RWSsjfSMeBjQQ83ojKR4k/LQYT0xg+uMeQvy4G0+IYSvfFoHYrhnvSsTQYxvI+IBapxFiaT8cidy+WxNZY7g2MY/TsOJrc43CNjaPvaBxHLsZh8SSOOV/iqBu2iWmTNtFnuIlrSzcRtHYTvxds4tzFTSS9k/hfNnFzQjzv5sVTtSaeO5nx/Dgcj/SDeJZ/jKf0azxHVTazxmIzqj6bWZuwmYbDm+m9u5nVbzczVCUBaa0E3pgl8GFdAsfiE5hTkcDD3xIIbU7AUHULZnZb2BC5hTmntxD5cAsa/RORH5OIh0YiTfqJPLJPJDogkdKNiURlJKJTnsigA4kcPZ3I/BuJ2D5KxLclEdWvicgqJrFYP4lfXJIY5pnEqXVJfI9NIiUjiSPFSez8OYn0S0mcuZckGT8Jq44kPn1OomZgMlbDknmlkcyOOclscEomyzsZ68hkrick8yw9mYbSZFZWJ3PqeDL7ricz/nYy+k+SqfknmdauZOq/JyM3JIWWySkMmpfCCZHC764p/OSRQkxgClURKXxOSEGvMoXe/SkcOZHCi5oUSh+msLQphfrOFKo/paAmncpa1VTiZqVy1i6VPS6phAWnsj8ulTvFqdTvSuXr6VRqLqaypTkVtfZUpP5LRV4xDc0padjPTaNUpHHZKY0hAWnER6ShlpcGp9KIu5jGgT/S+KU+jepnaUS+TyNMPp0W1XSOzJFgkc7zpek0b05HIz8d56PplNxJR6opnePd6XwfmsEJ5QwCp2RQp5/BGecM7nhn8MuaDNSjMlDJzYDKDOQPZvDrLxl0XM5A6U4GCp0ZmPdmMGlQJkeUMlmjkonWzEx8LDLZZZNJp08m3YmZeBdnMuhoJrlXMwlpzCT6bSamA7Jw0c7CSi8LU9cs7vtlIR+cxfGYLFpzsyjencX+Y1mSWpfFmfosrvVmkTEsG3O9bLwWZlPnlk1DUDa6sdk8S81G5kg2W55nI9s/hw7VHJT0cgiwyuGgYw4GwTlYReUQn5VDX2mO5G3MIawmB4uHOdzsyMGwXy428rk0quRK7lUuK41zWWCfi0xiLieyc2mvziXmeC7d93Npbskl9X0uoxTyOLUwjx1OecT45uEWnsfFxDzCcvMoLM9DZ28eKsfzsP0zT7IneaR25BE8IB8/9XwiDfIJcMvnmG8+GpH5kvudz9KSfHwO5aN2Kp+oG/m4N+Qz5XU+iT35zFAsIFuzgMfmBbTaF+AeWYBnZgH1OyXtwwWM+bUAlfsF3HlbwL3uAgYMLJT0KcTNsJB7doV4RBcyq1rinSnkxrVCKu8Wcr2lEIveQqRGFFGlVMTFiUUc0C9iqlURLi5FfFxZRHFeEaWVRbw5VCT5bywi6fciZP6WfP+9CA3FYhImFTNYt5iTLsVEB0vILKZpazGvdxUTc6IYq2vFTG0qxqGnGPsBJfRTKeGmUQlJDiXsDi2hL7eEwMMlFJ8r4dvNEsKflNDSWcI9hVLkZ5fy1qyUYGcJfqXMLS/Fp66UquZSlD+VEjN0K1OMthJktRU5u610rN1KSMxWtNO2crNoK7IXttJVvxWVwWXsnFqGiV0ZKuvLOJxaRnVBGVcry5h+sIyNJ8s4c6MMy7oybD6V8cf4bVRpbGOB2TZa7bZhtWIbLoHbWJG9DcOD2wg6uY1Bdds482wbsYPLWTylHB39cv7zKqc7opx/csop21rO7dPlSF0vZ0NDOZ5t5fw6vgIpjQpuWFdg7FhBnG8FB4MlXmQFflsqiC6owHx7BTLHK6iolfjylRSNqqRRtxLfoEqUtlRSl12JzcFKTE9WUlNTSfyjSpTfVfJAZjuK07dL1mM7hhbbKVuynZX+2/HYuB3/ndtxOLSdo79up/LJdqw+bsdPpgof5SoCzarosKtC27WKcRursMitwnNXFaGHq1C/XsWelirauqqQGbGDB7o7eL94B4HeO7gdsoP02B1UFu5g34MduMjtJNpgJwesdqLgvpPHG3Zy79ROyb7vJHD+T1TG/0R3+U803vqJ6H7V+Iys5s60atwtq3kUVE15TDXyWdUs/qWa9WeqOftbNVfvVRP9vZrkYbvQHbMLqdkSbHaRn78L/8u7yK7dhcKY3Rww2E2j2I1n0G7+D4OQPXk=</binary>
</binaryDataArray>
<binaryDataArray encodedLength="7528">
<cvParam cvRef="MS" accession="MS:1000574" name="zlib compression"/>
<cvParam cvRef="MS" accession="MS:1000515" name="intensity array" value="" unitCvRef="MS" unitAccession="MS:1000131" unitName="number of counts"/>
<cvParam cvRef="MS" accession="MS:1000521" name="32-bit float"/>
<binary>eNoNl4dfyH0bhZMiSUNTCaGloSGlejW+9/lJ6rGiKSIr7emRUWmqKKk0kFDaRUZSES0iIqmQIpVNg/Dk7U+4P59zn3Nd1cGL8UbxPrr7L9Hewz64caYKJ8/Oh++WZuZ5YDrZunTgQ5k1suxmc7ou53FQqgB3vkayV7dmYut8a645IBwzhN2Q+ccWP/3DcE02Ex15jVT26C1szvBA6rc8d3e7Gkxq/1Diw2Cu19IDTkNu2OknwQ0t4rirO9+RidQD6CtKo8D/M0JNrkDV4zWtatHA5TdJ5r7cW3L7YICysWzUaD8lqX80sE9/JvwFtmCqDj+e6I1Q6objuF9znYQ2H8aHqodUqhEOq+eH4R4/FUIrJCEcIIqwlzo0hTtOazTaIR3YxerVJiH0Uzfpn5qLV2eWsLzuFDie2gpx7ZlIkpjJmRj5ILdxKvS+G4E/Ooq+vtnOdplfhE77a4TohmDvro24P2sNPVgmRHn8h9A0uo7M53/HqmuhJCMRiN3n5pDpETeM5AjAMeIorJ/vR3+RGUq6VWEYEo6mLkPknuij75q2yNjtxqR8BXDl2Fok9r5kVoWvaGZmAzVdXo09V39RznAIDf43DV+Eg8jXPgmdqfMhE5mOgfyziN3Nh+3rUpix7GrcPeXGrqzPwU71e9T2+wIa9cNheHaYCp6cZdeGiAafyaC/QJquCQ2RQ3s0icl44w69x2D7ehiuWYuyo53IkGiggKiT9KD/KQqmfaJnP1PgUt1KTXyr6Kd5G1tZsRrZMTbUFjxAullmqLjmxXpf3oYk73EcmrsTDSNfcbV8Cub9PEBB9u3UkBWMSUO5eP5IEa8+luK49FGSHnHHgchLyLabBds3JmyfYg2ZTjvEOrfr4lDVYUo4sJd+TI9iWz8tRE5cHj6fe2je5MEDx2AteCb0UEG2Anh9hbH4/S6a9N8bRKYNk/tIE3Q37ER99AglvhODhdclGlSOIckXN9g6lZP09FMi5O/awSldF5UafJTH85dCkrpJtPcNcl1cqG7HcaJV3WxJ4nEyKVCiK61lGC6cCqNxfcRnjtFrvjgUDgyxvXznMT3mES6nFVCsuBnO/oqmSwoOMLv6k4515tN8axmur2sarhgdJfEaHq7sQC/lSVxlpdI/Ib35Kx0+eopiJBaRQEsTOVpnEF3gwaU7YaS1twy9fkcoQjyWituSsEfnDiXMH6KckAjKWhZCImVSXJVFCqpSXmBLlDDKNovjZW4N/XIuYCLuyrhmI4Dtrm5onxGEUK0WSJQbY0xFAQGOsSQfsQLnqv6BvaE4OT5Oof3eneQ34M+0TFTwIMobHhUjTON2NPi0f9F8oSSSqJTE2cJ4UirWQWRXER76v6XbH3URcnU/zVzZiJSdj+mx1ytIPdmJbg8REjLMR2eyG1bnyKE12xm5Vn9oVoA/bei8hcbjduScKsb9N8MQnQknqF9rPz7klNM2+0DSvBBG6We/MZtpHrRbTwB/PhWhOcgGC9cbUpZGM/EJHabC4Eyq+sSLiLYoQsp6RCS2klirOKUn8lOjaC58UpeSt04rDc1ajUUNp8jorx8ra30M7ywhbmp1NTW3BqDHl5eSPCU45WAlnPOZA4ed/AiOqaX18j/pZa0xCyvNhmvAFfi73aShVnFuxWZJ7u/F6cjy3IQnXyrgrSGCHfo97JV6D249tace0RNs78VU+vg5AaH5cfg5rwJ5mRvxWbeW5ZzThwMLhP4/x/An2J2qfgSR7uXrEMsPwYeFeSRXPkiXpwxA/2Mv5Sc/J7tGK65UbiNYhyBtWeLMTsTdxfWMAsQ5CnCmkc8hW5ZHjgVX8HaTNrJMlcjYe5hGkk0p/vMm+l+tBPc+8z3aTvYRz67pFHF6Egq3faPDqvUkdTGQdr3PxOCnM1Q9bM0OfzbG5wRTqD4KRQ+ekoiHL/VecsNiu4fMQl0Lv98VsZigmzQeN4rXTUshH8eQbhlFTxNkIGcrj9y59eyXcwn4OyqI+yUP5TVN9MSxmElOFoQVmwSVkMuUHvmI8gKnUYVVL73bHg/DFQWI+hgOvfpoLNaXQmn0bDxzc2Gmo4x7EyVDs5q0EHlSCGkhSYyvLho1gaUUcvwo95RnEczmW2GazCmKTLtJp/acwTk5GUQaqaFOVxVv2sLIb+lCSIWOYpLrH8zrKYZDzg48DPaA1bgJPqYvpRa7KOjvWYh9IbO5H3iII19byFPCC/3Bx5go6eCB0REElrSRVttbspOPwk6RfDxoUMOByzZIVvxORRm7Wd67dXh5aQmax6Nh4noBfvenoEMvhRauXYACOU/EuBWid88aimmKhLSQNWpmmdCBY0akNrmNThbbg69+HMkIwce0X8xSNQkPFnnhcsYN8tBwp0ApU2TOGsBKe0dOeLYKdTmVMFvajqNTpfFi8B5Fx6qicncitG7KUpv+YegPHsXhuLNYHdYMddPvKJ1WSOHJ17G37w49KjaE5XobGJxqp19qbXROZghbxmbAeoE+KlX/oC6/Hry6PzCgJ4VUXgVKlOilhgfJeB6siOrCvThRepxUqw4j10iE62vJo6e8JXBw6aD3Gs9o241UnBOppCquAK7fjjNDdUmIrIqmja0y4LpSqGKPA745d7P1b6TRoumC3pVPKB0SGL6WwTzsWtEzV5SijHOhxBtJJQYBnFnjTk6sYBEMzHqYVUEvBjv30PK5R8HnJEhF9z6T90lxBFmJ46blMq7QZhvtlYlAxX13VK6soCVqpthma0otel30YncF2f++RMO/U5CxwRLP5A9gvDAWq7e1Iy1tCdQqaoknOBCKdxIw0BROCmHCKDJoIMUrQlDO3Y2ajhDwXb1M8b9sIIz3ZLW0B9VvL5O8bAC+B32jFcLO0GtegMgVBiTtMhMzf3ay151FGMsYJ7/rnRR/ZyHOHBvB44s89HFUD55n8hDNEtFqkoY2u5+0W1ge+1/shtfXCBR53p1I3FWooZLE/Deg+W0ugqtMUZ13Gk9qYvDmiS4O70nF+I9MquwURfrxaxSkeRUDLlXspcVPkgvyQ8v5Zdx/5R/Z/15GwlaglZTNo1njqRlcVJEMugTKIef1k3I7xLiUY3Io2fGFTptsh8XaEfiPvaKBP7sQsGgE5+qHkNlxk/UmXYbxwxoaW+7EHCs1yTDOFn46HQh0HqJ7GXy4HZrLds61oJwDD+nCegtkaP9hO017KTxhOgluiKIyiWTGlz6R701/ycjQGTkS8fT7iTTar83jfqQmUAdvDsVeDGePzpjCe3EWjAN8UVlWgq740yRw9Ryeej+hCxWaLOWYK8bEvtL9qUugud+WHP9G45iVAvXPzsDqvHyqu82HpkM8MLSPwBt/eei2P2FCE/1VO+5KR4YIrhXh+DLBllotRYyv5RCzO1Fs7u4ykYXv7Zh6KY2UhMRIWGUaqSxbiy9j+2n4XwlSM7mOjm/roFzxlmRuKJB3yiC7lbAY+WsKyLflGbltnUWp5yLhz2Wg7LcwGqs4Sl1uB7vuKAjuHcZyhyWgaanUYPwJa0dD0OypgQDVOPw9IQ1X59NIL1+P+BEb7PS/glSLydz0EGeoiJ2lQ3PUye58Nm1VluVq5ROoovEVe5wnwElbpmFx4DZ0HUhCnWgozdo9TKs9HBFyNJ756TXC+Yoo1y9fSfLiYWhUNEHLh1X4GxaBnd/vk1jWQsisOYKVNlXwDdyOfr06vN6SRKXR95Dp5EpLNkzm+s4OMd/xenLa+YmqmmaQQUQOabwbo4slB0nQTIPpWe8gTe8YwFAOycdHScmoGAGKQ3T73groa5eQku4RCFuO0iTlCDQsP4YCgQhkqGlg/Yp6POcroweuUbTUwQRZr1Ix17ceB+9fm+AwM8gbTLBeexd69wqSoWcsaGwNdbcGQpfXjAaKZtPnmwZUeUAA4fLD5gl9RbSjJ5au3VvDPX2Wx5RTh9jNxL90oT0Dx7LrKERFnXh4g6jE+yx6FzdgeYYetDX7ybm6mJWe94D7zGvo5J3Y8sIz2DviTRv/uWX+M+Ad1fP1kvULdVQL/WS3Um1QXLIER+xVaKd6PIZeqCBaRhEvH3+i8scBqJ5TQhE9dvjaE4MVF3rYv2rVyI19iUezObb3rTbsT9XDszWChsIcaZHIDvyd0QqlCDEUN03s1yNXjGz8QUKXf9EPw0lch2AYfhQVY86WEriJ85P/wSS0LhRls3VbYXi9jZLKN9CYRBcbnX8IqRsNQGEicHr1FnHXTVHrq4z0pJ9k8nCUvo46Q7umF+OVS4h7pwoRi8mwHtHBi8UPwbVEUc3lGNQ1v0CT3XPwvZ1gxwBDfD64CVtTnrHR/UaQCBfEbQ03OFiGU39nM7w6+vGvOB+eIRDXL7ZDvm4OxvecpBS/T+bC83PpwaN69kDMmVZ+radJgybIUGogZfXnCN5nhEOHSki5Lhlby+1QKrsHQaurEPF8GtL2ToNGxnWUDtbQoTxBaJfp4F3ONSYYuA43SZr7OlkW/KuKIHbrC5l5+lL1HCOakjiTfCKncPyfL6I6OQOr6rzIkrcaAbpjzDv7FC24pgNJqHP3/awhVPSeFiX7YMWyu9BSrofWOWNafSITvn0c5jbthMfKFjSs14WzQw89aYvB4/uplPHSA/uvzIPC1AxS+7URt49+QYvRYgSMKcNTXJwsP5Uh96MqrkrrcIteCaHzZzPMRgdhLhcJX6d1lBwSCtsrcXDx00PwjnyIezaRzmwOs0xTUO3ShVo9eZxtv2P+PXIyUutnYsUWTZxZLcQ9WmiBfj5Rrlb7KGRS7rL3RZFQ/XWMxJ/qo65RGtpNEXBeG8JCk5NQums6LPO66Y6rM2LuXYTZsRO07YgJF7ylmOzWmUE0sJ/OZRljsMYQe3QtQF3K6OjhQexGYxoWz0GwhBq6+A1hEVCEtR31ZJQnTylrm6krYwWY6TAqP2ljiVk261DMh39wCL2Xv4Dray0QnxZCvHqCeP7UmPSCxHGY3wDL9W1IMWUUW6dJQbU5Caz/BZUZ/SGDMqGJ+08iaYo6fL90wq8tG+s+9FKpF01wUheTXpNOvg2OaD1kRfKijZi2TJTuu90hvfxcUOkNpPWsg56jLPprP9CWtQoQKnOliBO6mJ1pD+nGITZm4IbSnO3Ap3aUL/kOTcHJ0B3PhOutbjJTlEXhn/eku/8x3RAsxq+cDVjisYoa3ibAfEwLLR4qXExTDiTnq0z49CYSX3EOV/ap0kmlBMK2APCpraBXe1aCty0L5RE2aN1iiFB9X6xUCEJuog5y5vFwuy6bQeS8FjqOluHF1lOwnCMFr8RjmEgiCQh2kttlAVoWIgXndbfI3byIYpbHI3f7AL3r34Z3rUUoMXPH7qxr5msunccsDx/8+/YvSTWqU6GJNCdz5iBWS1hiaugdbLt/ldaaPKEZ93XQWHOL7HyssbnPmowKGunuYAwsBrJwQUUQW+Veo9BhFxa9O4F5i26ThUEedgxMx0HjSbi2Sg8FQ/9hm0IUnW7ZjKP51lgSOxd1m/zIqXY6995/BrzafyD4VRvcw4rp6mg1vfSax93dxY/5WhFYIzYXy+JySX36A0pTKYFhy2r8/daDIXU7+rD1CNQ7ipE48oBik0JR71AIZVtleFUn4mDnJnA8CtTQG4InEhEYsrvHGg/FkmftU1IRrMRskyP4UZmL0vYGSuJxYnra4pC0SoTLRW0IpM1A9QJBmH9ZSamL9030jxCVVaTBZr37hB9FoOXEfTp48whNP3yV7K0mofLBY3N898ekjYoQ67tOLzacJN6Co/RkgQqWggcZ5Xlk3HiJ1AV0cOHuN2qy8mZBMSZIjXkM5QNN+Lh6D+07HYQLs24z39WKYC5OsGp1xALhRvC8OYaRDdPB9fegIyuW7h5yp+OJdzBrUSQrUJxHmo5VJOi2ChcGp0Otqp3tKL5Bu6OW4cyEi7d/liQrhS0oy5Ymm82hUJKIpZWqX5iNWxfk5rnDKz8dDXtmYq9aHrls8ULpvc1osBhmeW23ECbMg1td+qjIukz9+TGUS48Q391B/9gvA1+wA46f+sBUPJfhuf1n4j8IxGilkoLzEPv9ptN8udcYFa4dZpYSu6jPUhO+Cplk7TYZo0Ij5HtcDH7mYujs+EOjRQeo/6sTjfjvZgsvjZtXUQYtiusmK5cENjN0CRWE8kG1W4QVXNGiQP9SpD37zsIdpKk4oJNJVorAvFKRpghdJNv+PhJq62Z/eF5Q7hcFyvgWz5b3r8SfhaFQ3hBNIe//sIFdQ8yk9QxJRijjyRMxjkfJlISSJbnHa4NgmS2Loj51JIiOm+t18zNvO3XYpteSw9n/2OSGcMTctEaKlB7NPbwORm3S8DKPx6Pp0Ujt7KNlNYl0PCqcLT9wlv4ndB7B03Ip0HsrMpMlMXs4nAXNnQqf/T749VWSJDWvYPbAXqT3nWPpm8eoJjqWQk9nonX0IssYUEWnehFqzpRAoEeHLJpqmH52O/zyCTeL35or1fNik+c0rPJpp8F5vFxGVQk2zAymDxq80Dgvj7+vDsIPy+i16gjzlS7A4g+F5p7zWqGwdA6KkuKZ+vRQXJPjQ+tSWfqdo8y+aHYgoDwOC84mkvucENrmMg1KqRXsTN4XMrwbhQtq6qzONoZS1EXpwrATpZ2aQw/U31P5bhf6XF6NcYc2ljfHE0/Lx0h4wme2nCqm3Tb82FC3Bdf//KBQC1ka0/bHp7ttFJ/STiKyuhCve8r6VjVQra0osu79YlttNLFoxJ3i3R4Qr/g5WKzaCK7dCdOfCzLXq/LkJncEvZPi4Pg6gR77xMPcJg5Rj0yhMzMJmz+KYSbvU8ja/6H9Ux6y+DPJFJMUTPtGb2DfvgZ6atlt/n7vOPGvs4SRdiGqNKLZmXfm+Hz/H1TPe0iB/bb4O8G4D+9ZU25CC2U5ucF+Zhr19s3D9RBHdmvVBjbFetGEf2XTjKkOKPxfBn0uDIO3sxEqKuSwPVmJFgn7kI/iUejp5ZKcPkimXpZack9Rr3ijebKi1oTryEBstxN3I3IZip//xxI9+5lW2Qxu4f0GGMsV0+BXHjzkcSLR9i8ssMeHwloCMXbdgD6JCoM70mEeUL+J9mkJ4rtqIbXe02dKJ6IopmybeRqFQqEygLiWNlIXvsIC042wqVAGmqYWEEj8B/y12WzqwkSaldXK9ls4UIXJbWo+tBUDPj7QuhNMyO0ix7fC9N2WB76XN2B/qyuM3kx8eH8+K3gmD9c5YUDGJxZR94xqX/0m/hNCpHFalm4qfyfnt1/JKiqN5N14WXXldtqYeAt9w0pw/i4Hh/FmSjwviM317WTdKIzfvgvxkY2w6jRjNCb8B7NtzeRz2pTC93mAPfvBerI8qcJAgApvalNssDUdi7CnBQNn6UOKCNV+/4c2ydbirHgGspqyKSncnbY16cLD9w77/G0HyfiHQ0lMmZLJgG06301fQ9+R2aX55C4yRLZxyaTJ8mmpaiurv5eLbF4/MjAzpkut8aiPuE3aZpcQMUeAglyV8U4uzvyQcRK61PRwwLCaJBLySCrbjd19IYy1N/no/83Nt9Q=</binary>
</binaryDataArray>
</binaryDataArrayList>
</spectrum>
<spectrum index="24" id="scan=25" defaultArrayLength="1586">
<cvParam cvRef="MS" accession="MS:1000130" name="positive scan"/>
<cvParam cvRef="MS" accession="MS:1000579" name="MS1 spectrum"/>
<cvParam cvRef="MS" accession="MS:1000127" name="centroid spectrum"/>
<cvParam cvRef="MS" accession="MS:1000285" name="total ion current" value="4922546.24126816"/>
<cvParam cvRef="MS" accession="MS:1000504" name="base peak m/z" value="815.27441406" unitCvRef="MS" unitAccession="MS:1000040" unitName="m/z"/>
<cvParam cvRef="MS" accession="MS:1000505" name="base peak intensity" value="15985.86035156" unitCvRef="MS" unitAccession="MS:1000131" unitName="number of counts"/>
<cvParam cvRef="MS" accession="MS:1000511" name="ms level" value="1"/>
<cvParam cvRef="MS" accession="MS:1000527" name="highest observed m/z" value="1298.62902832" unitCvRef="MS" unitAccession="MS:1000040" unitName="m/z"/>
<cvParam cvRef="MS" accession="MS:1000528" name="lowest observed m/z" value="400.10754395" unitCvRef="MS" unitAccession="MS:1000040" unitName="m/z"/>
<scanList count="1">
<cvParam cvRef="MS" accession="MS:1000795" name="no combination"/>
<scan instrumentConfigurationRef="instrument">
<cvParam cvRef="MS" accession="MS:1000016" name="scan start time" value="0.463666" unitCvRef="UO" unitAccession="UO:0000031" unitName="minute"/>
</scan>
</scanList>
<binaryDataArrayList count="2">
<binaryDataArray encodedLength="7368">
<cvParam cvRef="MS" accession="MS:1000574" name="zlib compression"/>
<cvParam cvRef="MS" accession="MS:1000514" name="m/z array" value="" unitCvRef="MS" unitAccession="MS:1000040" unitName="m/z"/>
<cvParam cvRef="MS" accession="MS:1000521" name="32-bit float"/>
<binary>eNoNl3c4F+obxiWaSEiKZBSFJJlNej8KlZCEJCnSIFkhGV8ysmeRkU6dU53W0fZzOk0taZ7SlvYSHZWWft8/7ut+7ndc13s973s9z3ufVbwg7EddECGSC8Jy3wVRJX9RKI64KHYlXRT3Xl8U6WGXxNNPl8SlIZfFzrDLQv/zZfGXbqPwSGwUnT2uCIn6FaGecUVkt1wRn4Y3iaqEJiHZ0SQmnGsSy781ieqYq2J6zVXxUuuaSMi6Jn5ruib2aFwX96ZcF8eKroudf1wXO/rfEHlaN4RL/g3h/fCGUNG/KeaE3xS+e24Kxe6bokHvlrAwvyVGR98S77/cEkET/xUWef+Kg/X/ig99bosG/dtiU8Rt8Vv/O+J4yB3hnHJHyNTdEYk/7ohA62ZhHdosZEuaReixZpHe1ixmmdwVh9bdFTmn7woRe08k7r4n/hx6X/QOuC9squ+Lv0c+EC5lD8Swzw/ER62HImrtQ3Hyr4eitPWhONbvkXBe+UjE7n4kVBUeCxmdx0Il6rFYcOexcNBvEe2dLeJO4BORkPlE1J1+Iix0WoVGYKuIONwqjnxsFdu0norJbk+FWuZT8evzUyExfib2Bz0TR1WfC7uG5yLl23Phb/JCPE98Ibo7XwgZjZfCI+ilWHrgpUgd8kqUOb0SY2JfiWOdr4RK6mthVPta7Bj3RhxNeSNe93wrlse8FT0+vRWHFr0Tksx3YkfXO2Fm+14UlLwX796/F3bmbWLzujYhe6pNPG5vE7/pfRDl0R+E0d8fhMf7D2KmaBfOle1CUtcu/nvXLjoVO8SQOR1COaZDJGzqEAYvO8QuvY+ic91H0Xz2ozAY8J847/+fuLfrP9E2olMsje4U8//rFNqGn0SYzydxYsMnoX76k7jz+ZMYbfpZrEj7LOZ0fhZHXL6IgPgvwmTHF7Hz8RcxYUmXmHK0S+h0dIlzI76K/uu+irPlX0Xro6/CRuWbaKj+Jvz1v4vAtd9F5o7v4lnrd1Gv9EN4TPohNNb+EFqVP8QfX36I0To/hdv6n6Jy909RJN8tJg7tFuNXdovG491Ct7tbFE77Jc6v+yXE3l/ifl8ZztjKsNxbBu2LMlx5LMPUXzK0KfdgtFUP1Kb3oNanBwn5Pai/I9U/e+CgKssNR1lKk2VxPiiLUaMsLe2ymPTvyZ5ZPclZ3pPg2z1R6u5JlY4ckbZyKHnK8TlWjnHZcuzYI0fXWTkkzXKcapcjX0aeaUPl+WOSPC2n5Plfkzx3OuTJs+yFh10v/vToRVdkL3YV9SLocC92XOpFx9NebP/aiws2vanz7k3Mkt7oSHpz5GRvsjt6ozegD7tt+/DOvQ/auX0wvtiHt5/6EDagLz4Gfdnu0pcXkr6Q1Zfk431paelLj979cJnVD5/F/Wip70fn637M6dkfWYf+bF3en8rC/nQe7M+3C/05KK+AgpYCFdYK5DkpYLVegXMZCsT8oYCkToHZVxXoeKXA86GKbJuoyIS5ijTnKGJ0XJG+1xR5/VORZyOUcFqpxL1KJW4fVKLjrhInvyvxZuAAGsYOwNhrABHrBlBfPoBj+wdQcmUAwV8HMMlCmbYFysRGK1NToExHnTI/zitz55cyUaoDadcaSIb1QFa5DqQ1dCCpOwZyum4gTc0DWfR5IA2DVPhopsLdaSrkJ6kgqVVBt0GF2e9VeNhflSs2qvR1UcUoUJWALFUulqgy9H+qPLynyrWfqqRYqBEToIadRI2/jqsxokGNsFtqPOpQQ7nfIEo0B6E8eRAuXoOwCB/EjvRBeO8ZRNa5QYR+GERSP3WOTlTn1Fx1/MKkXKHO1uvq+L5UJ/CnOnUqg2kzGUy6s5SXDcY1bzAnywfz9ehgntwdTN73wWy01UAnTIp8DRyfaiBRGkKc1RCS3IZwNnwIRulDcN8yBNXaIVy4PIQh74cwu3sIFw2HIjNpKCe9hrLjt6G4NQ9l3quhyPfXJA9Nrs7TRCVSk/pETS7VauJ8WxPvt5rc79ZESVWLOBst9vlqERaqxbF6LeQeabHtlxauA4bhO3oYr22HMTJ4GPWRw4gtGMapXcM4fmQYdXeG4dU1jL2G2ihM1WbHbG0WrddmXK4223dp87Vem16PtFHp0CZJbjiGs4fTvnE4qQeG8+jicLR/DKdwmA469jp4LNbhr0gdust0cK7VIfa8Douv6RDQqYOthi4FU3WZ7a7L5zW6dG7WRbtWl8QbuvwYoIeyqR77p+uhsViPT2v16LlbD5lbeizp0MN2vD5hPvos2KCP3G/63P9Hn9v39Mn7oc8b8xHs9xjBsdQRKF4eQe3TEUzqPZI3w0Yy3mgkatNG0mf+SFoiR1KYPhKT3SOR1I/E6vlI/HsY8N3UAH13A44vM8Ax2YBBZQYYnjXg+TUDlsgbMmG2FCGGnIg3ZHe5IXonDKXv1ZD6bkO8hoxi+9hRPFo2Cv/4USg0jWLs81Hc/zGKUuPR3Joyms0LRnNyzWiUU0bTdWw0X2+Nhp5GyGgYkTLOiN/nGLEw1gjfFCMuVxux5LARRneMyPpiRO1AY/6zNiZurjG+UcZErzdmVZkxkvPGtPQwwdzQhJFOJljMN+FBugnav5sgW2dC1WsTOnuMQcFgDP9zGMPrpDHSuxzD5zNjmHV7DP/0MkV3qCl2E0355mzKlRWmvEo1xbzMFL/TpjTfMuXBU1NuDx2LzsSxHPQci4z/WBLWjsWhZixL68YS91AKWTPODjZjyjQzbnmacSzWjOA8M6YfMKO7wYzSB2bI/jCj3HIcpwPHcSR9HO+2jaPXP+PweDyOjF7mpJuZs8/JnO3R5izONqfXn+bsvGKOz0dzppuOJ3vVeJT3jifswXjePR/PsR4WvLC3INzTAoXVFkgKLXhfa4FXowWHH1tw+4sFz8ZZUjXdkhkhlnjmWVJ31pL2q5Zod1gy1MiKTGcropZbcWu9FcOLrbA5boV+pxUKg605Pc0aOX9rKtZbc6PSmo9HrfG7LOW31nxRsaHQxIaWWTb8ucaG5EIb1hy3Ydk9GxLabXBStOWCoS1nptmyb54tl6Jtyai3xfSOLftf2hKjPQGt6RMo954AsRNQzplA7YEJ3Hg2gZbeE1GwmSjNxUR8lk1EeeNE7Kon4nhzIjafJ3Jt5CQGzZiEbeAkHNdO4kTVJAobJqHyahIeSpMJGzmZ0DmTaYuaTGHGZL4dmsyKC5NReTYZHfkp5OlNwYUp2ARMISNuClp/TIGjU9jdJI07pnBGeyqzrKaSvHwqh4qncmP3VJqfTMVP0w4jSzuanOx4F2LH0WQ7VI7Y8bjJjpL3drzqb0+Dtj2bbe0JnmuPXYI9Nyvt2V1vT+O/9mS027N11DRyp08jLWQaFlnTSDo+jWct05jXPQ07XcFpG8FOL0HYOsHYHEHcccG+N4LqX9JYEzonwW8LwSsdhv4J366C5Bm093bAfYQDao4OVHk4sDLKgaGlDlw47EDwFQfC3zkQJDOdZcOm42oxndbA6eyMmY7CoenS/jmDfPMZtDnOwC1kBvfXzcBn1wyaLs7AvnUGu7tmoGHhyD13R9wjHTme78jpw468eeRIdQ8nkiyduO/mxLGNTqwodqJ4lxPXWp2YNcAZf2Nn3k11Zp+fM7sjnNGvdkbjoDOfTjmT9saZD31nomM8k2D7mTz0ncm5dTNp2TaT/OszcX01kxNdM1HQmYWS4yzUQmZxr3QWbrWzcLo5C4sPs7jYe7a0fszmxLjZ+C6Yzb2o2ZysmY3psdnk3p9NzNfZyA5ywdzIBS17KQJdMItz4WaxC9F/ufC00YXSFy7EjpiDu+UcDnjNwTN3DnKH55B6dw57P8zhzQBXjuq6MsLZFYOFrhxJdoU8V55VuOJw2BXvm66seOmKurYbTlZu5ONGQ4wbfrlu0rO60XXKjaA2NzIGuPPMyJ3ruDNtlTtORe6sOeiO+Q93MibM5azfXLYnziVk91xp7ufS5/Fcnsp78MrIgyofDxpDPFhw0IMrTR6YvvHgnuk8jKznkbpsHr1r5rHz8DwOXZlHy695aCt74uHgyd61nrSXeNJ12BOrU54oPPGk/psnuqPm09dnPvkr5tOaPB+DA/NpaJyP1uf5nFbyQhh4screC4K8+CPOC/lDXnx74EXcBy/aB3sjxnoz1NmbHD9v3kR5M6jIm9v7vbF56E2Bmg+rLH24sNAHy1QfVPb5IHPOB6P3Pih88eG76gKsxi3gt7kLOLVmAZ8zFuBQu4DK8wtoeL6AvR0LaBzkS4uRFJN9WbjQF9cEX9LKfOmu9eXHVV8etvkSpbSQ2AULSYteSK+9C7H430K6nixEouyHu7EfXjZ+DFjhh0umHyfO+CF54sfnHovYo70ITctFjHNexLaIRYTnL8Lsf4twubIIk/ZFnFT355mhP+rT/bm0zB+dLf78U+/P1vv+nOj0Z5fqYlwtF3NpyWLOb1rMhN1S/e9iIt8t5tnAABptA9jvE8DOVQGQHoDv1gDc/wlA62EA3p0BJKgtYdrkJej7LeG/+CUEVy0h4X9L+P3OEhy/LSFk2lIeeC1FZs1SAnOXYvjXUnY9XUp951KuaAWS7BbI33GBnEkL5I+9gTS0BjKyM5DbCkHsnhBEgQgi3TsIi7ggJu4O4reGINRagjj6PYjIwcuYarOMUrFM2hOWYVC/jAXPl2H9aRnDBgZzyCCYtNXBlG0IZn1pMLkHgtl+PZjWl8FcU15OmeZypkxaTnHwct4kLcfr9+VYnFzOwdfLmSezggfqK1htsoKjnitIlKxgz/YVeJ1fwePHK9jxfQUGE1Zy3msl1jErmVqykpY/V/Lu0ko+vVqJg+wqVAxXQdwqUopXcWb3Ktb+swr5O6sIaF9FxKAQ+tuFEOwbwpTSEMq3h3CtIYT0pyHYfw3h2eBQ7tqH4r84lNdVoYgDoaQ9DaXybSizB65Gc+xq7rivxi50NUaJqxm9bTWXL65G/e1qPAeHIYaHYWUVRnZEGJWZYRzbF8bOG2FMfBlGyPcwPqqt4ZbZGgrWrOFA+RrmP17DuX7hfBkTziXPcEKjwkmuCKerLpxFLeFc+BlOpEEEKhMjmLMwgiEZEdw4FkHduQjOPYrgwPcIgvQjGSQiyVgaycfESH78Hsnnq5GMfRZJ/cAodPSjOGIXxbZIKfKiCCiLwqAuikOvoiiVj0ZHNxo922jkPaLZFR/N06Jokk5GE3Ezmj7vo1lsshaTeWuJSV/LnzVr6b6wlhNv1qIpEwN6MVy0jCE4JIat62MYXB7D4osxxL6XQjmWJxqxpE2OZbx3LIErY9laEIvS/lia2mLR/hLLHr04NMbG0To3Du0lcbxKisOhNA6z+jgSG+NY/FqqFdYx1WwdwxevozByHao566ipXcfcxnWoyMYTpBGPjEk89TPiiQuKJ2l9PGUF8TTvj2fzxXgU2+IpUlpPzIj1ODmv53ff9ZxIWo/+kfUYX1hPyH/rkTNIQDIugQt+CQRsSGBJRQKG5xIY+SSBULlE1DQS2WGXiEFoIgOjEjGpSkScSMTuTiJ7vyWS0T+JXRpJdI1OYqhlEgcck5jlnsSLoCSmRydRK0mif0kSZjXSeH8S4/5JIrhZuud5EiqdSTQqJmM+PJlm02Qi3ZO5HpCMVWgyainJ1OcmU1edzKr9yVw6k4z1tWS8HiVT0JVMhLyEnUoS/DUltBlKSDKXSP2NBMVoCZPSJcSVSRi/XcLKGxLiWyU0f5UQKpvCQo0UroxK4emkFIrmpGC1PIWo0BRS16YQmZVCQlUKF/al0FCXQvylFKL/TeFiawqdXSk09k3lrGoqh+xSSZ6fSr5/KutWp2JdksqD+lSUz6XifSOV7c9SedgtXau2AbMJG+g3cwPb5m9AJ2QDAdEbuJCygbasDQSVb8Br3waq7m6gqX0DDb3SCFVOQ2lsGk+d0li6NI3q+DQ6ktNoLEuje0ca34+kod6YJvUOaci1pvHmvzRWaaWjZZmOydR0lLzTsYtIRy8una7MdCqK0tlfmY7XrnQmn0rnyL109rWls607ndGKGezXyCBbPwMZ0wx852YQtiaDxyUZTNyTAZczmPUkg+C2DJaqZvLX8Ex0rTMZNzOT3z0ziQjIpDYkk7rITOQ3ZLK9MBP9mkxc9mZy70wmP15n8uFjJvzMRGXQRvqN28hq543sW7AR04CN+MVsZHryRop3bsT79EZ+3N3I1dcb8VTPYp9pFk1TsgifmYXH/CzeLcrCJjSL02lZSEqzyN2fxdm/swi+kUXNwyzMVbLRNM3mqEs2B/yz8UnIJignm4Yt2ezfm43DsWwszmXjfC8bv2/ZhPfPYaleDn0sc6ifkoORew6OQTn8HSrl5Bxe5OZgV5tD+9kcXJ/lEK6YS5dGLrIWuYyfmYvnvFwawnKl/9BcnlfnIjmYy+xrUn6cy543uah8ySWsfx5vjfNYa53HQKc8knzyuBqcR3p0HicL8/hWlse8bXmknMrD7bJ07nYeI57n4fkpj7ifeXxSzef1+HxpHcnH1z0f5dX5rEjLl/qJfH7sz6fpeD5+F/J53ppP5Od8/lUuQEmnAM0pBbQ7FyA3r4CgoAIsogvYJimQ1t0C3lwuYPTtAmRfFBDzrYA5WoXUjS/kum0hzS6FVPgWkhZTyImKQgL3FxJ2shDzO4WMeFLINPki4pSKCDArYrN9EUVzi5ixsAjZqCIaNxfx97UizjwvYuPHItL7FFM/qJibusWEuxazNLiYR5HFWEiKGZkvjSuKSXhUjO37Yty6ipmkUELX8BJkRpQg61jC9IUldC+X6rUlmKaXkPJnidRvS8cbSxj1tIRrbSX8rVpK5+hSPk8ppdm5FJPlpWyMKqUpv5QXu0uROVpKyLlSRjSXovm0lId9NvFGfROhnpuQidvE5rRNvCrexPbfN5F9cBOKtzZh+WQT+W83seXbJuSGbiZ3wmauOm5GLXgzxjmbUbm9GdcXm1knW4a9ahkqY8rYY1+GxKcMnYAyNCLKcEuV8u9lyJwsI0C+nNzR5ch4ltMvppyA/HJW7CuXevNy9r6R8s9yKrS20Ky7BWfTLeyZtQWvgC3ExW+BnC24VG3ha+0WNpzfgvnbLfgpVDBZs4L60Aqi4ytYll1B2/YKGg9UUHG6gpqmCkbeqyD4XQW35CoxV61kqXElyVQSk1nJy+JKSpsq8XxXyeOvlcjIVVGsXcW+0VWE21bxwquKNSuq8FxXheTvKpquV7HnSRUH2qpo/VXFmX7V6GlVE2NcjYxFNfsdpOxejfrKar4VVtP9qpoL3dXk9tlKl95WbphvJWjjVvpc3cqcrq2UjqrhmWMNcT41TF9Tw92sGhZuqkFpVw2px2t4dLKG8Gs1LH1cQ+jbGt7134aV4TZ0Pbbxf6BiXgA=</binary>
</binaryDataArray>
<binaryDataArray encodedLength="7640">
<cvParam cvRef="MS" accession="MS:1000574" name="zlib compression"/>
<cvParam cvRef="MS" accession="MS:1000515" name="intensity array" value="" unitCvRef="MS" unitAccession="MS:1000131" unitName="number of counts"/>
<cvParam cvRef="MS" accession="MS:1000521" name="32-bit float"/>
<binary>eNoNlwcjlg0Yhe0ZWrxZyciIpCGkVO9zn0eKCkUqlSRKNCijZRSyhZBRIjOFomRVpIyoKESi0tKQCOmrr99wzrnv63q+yRylHxfRy/o+6NaL01PHy+B9Kk0f133Gs11DVNukh1XioehWbadgYxEsMU+DxpgKWRizCNpvBa1IDVrqPg/doppIMe3C67VduHrGm/JaxmjRm2WIqPyE+GohSM+uZLwbVsF74jrcf5oi+kUkza3TYOsN+BC05DfNv9vLRIdF4d1UC/oupIL9xn9JZ3cdvZ2TC8/hT/RjSJKurhJkIxxkobHWFq81PKB6bhVudD1AUMsS+l1wE7z8q+CfaoMZF34wdo41dFDyC64P6uBysSvsTilTPSeBbgzPAl/6HVomMI292fGMRvTFWa+dDmhvEmMWuiRD0+8xOPHhkMhShqdLOFz7tNntnWK0ZCyVOcF3myyt8phDM5Zgblku3HiLsWo20YV8CXxMmcxWN0jBkYehtLkLkSkyTOZp4ZRpdBMbpVMolfOCSfblg2urLPFVjNJMtXPwDQ+EqUEufbQNoM5HvWh1FsToXA2I/UmkB2sSIfzxArz2Tmb2V+2H2+88qs3NgTkZ0uC5OLyXCQZreYkGmk8jsjGcUveJIq9InRZ5FEKEJx7BRvXU8UIEP1fepu91IeS5txiNRgwEFb/DN2qIJE7eJ7GhILK9ws+wDTwwkaxE49Ip1PmihBLlE6lqfxKTGOMA7/h4pqj1CZx3mWHq6CxoZ9sSX/I6JmGfOu50zERKlz8u8CTQPsNKUqnuR846czyomaD7nltw4aINiRX40b3b/Ijst6SbtW0Ur1VPkWd0mTsvPElk5k6aHetBdd1/yLVHiA2uKiOeI/5Q/X4JBSmDcOp2o9d5XLiV1jEdJ+4iuqYCt6vU2GKPBDy59a9H2//Cx2oeesT4cW+mAMo6e7ClyQiHRoWRWw58vvocs+PbmE2SC5iBpt+AgjzMvYVx5JUWzPgekkxrOOlcfE2Nck6IaF2NV17zsDb9GGxDtKh1pggsLtwgP4tKZp9BC4K9N2Lxiuf0/K4BHl/TQMI2I3TEcWG0tp4s1hTRnC5lnD0UDun6h4zSF2vsWBBHL1Vb6OeIOSaZ2NPGjS6QvnidSf3cA3ffObhwoIV8FtURzFbT0d0ddDr5GgSuKkLiYjyzuOQ6civDcJB7kRyqp9KS6CicioyHdUQFvq8qJJ3LbxlEDtPByWfxSOoaBav0MJ03GCr0t0ETjw6ejwZTJn8JupS/QlG3FpYh53GvoIgutW/CNxdDrDvSBo3uSLwfjKLMlRLUmf6Gjth7QzY/DvNn2pOz2yr092nhkFoeDlknQFqzALKKwSi5Po8E6q/TI+1LaEl0QW/uAjyePhmUaoDLMy8xv72l0W9ST2VXDKjGaDM5129AbHIcfGqWYYv2WVRIulB4egBpTP0PnyfO0A1ZFn/867GxQQI6z4QQ/0Ea7kc5tIcTRVJ/lTHmn4z/qjNR974E6StqmcXTxmjOAQaXYk2gt3sEWYtscORzPzp2+xHHzxdO4oIUnFTC+NjywNJuNbIyeVG+ywHbZDWR9l0HnA5+yJ50wA/ldAzxaeLbzyBs3J8Nk5Pm0L3WB9mfgmjrMIGTjzBx1OvIbmc6pk16QipOgZBK7aZTQRqYoSLBVnsJwHQoGpJVIxAe4UdZzghT9mMuCZ47D06oDA5+3oc82gv9y4OQkC6ggV/2MH2fT6P2hhj4E0tjasUQ4rhi9clwKv3OhfzuUuyZqKXpMUOMVts1ptQxFDs7lsLvpS1chmZCf78uKdvNgNkJP5y9Kwk975d087MfzPeeRFilGjsvIwGzuYVIOTNBbhu2494JeayYbUEG2adxY7szvulsxFM3ffqWWYymp03cjOLJKDmrhg0WGiS55De3IrufTMPcYCv2krKEkkjGuow5IbsKzQEMnOwILSs2k+1DLXqw1BoC61uRj3TKMe7EBdUbdHCuPSqatPBwayVFbYggwfbzyE6xor2/t6Lh73J4ah6n/S21+Luzk8YuHQP/Z1WUVTUzUkfC4Bq7n/hKZ0DxoQLUGm9hfGcy6kx20bySTNJ2D8fX56XkWSNNQt0JmLm2BB4mVxGT1EGPLqRSrmksJE00wO3YQpEcG2bfsCAE1MTZI1pnsHWBJNwvVVLhpPmQV0xBVZcKzs6TQ/EUNeztm08eGUO0ME0M+wzu4fOk39gkzcuOmwRjwedjNF36KYUoFTK6WYYw2DjOHPvZgL2/h5C/kA9fL5dRkr86thf7gyfvGKRbM9A9cIh6k87Rpk05jHZhE4w709D6VpGVkN9MHZli8JY6DXeBflq8W4j9VMiDEOel1HBemRZOXgKvbZtJdbcKDvTXYnKJIa6WalLMGGAocA07zB5CfecqEhAvIuvibRBPSsD1ScloyazG0zvr4DnmhsKgAyS58jXxneRnDvnspFMKo8wrZ154TV2P7cOirFX2OZz0SqIvkroIK9uFVq0HZG4eQO4JrjDNXQe9hdcQbhyK8fla2FHCj4xP9RgP9KHV62YhNVYWH5+dQ7+iFc7J1WK+0n4y+G8OzD4lIGdHMv5+WcIoCYVRk1MGXOV/4eozDkyz2lA5dSakT9Yw3Jsh8AgborlBqSjNPEW+E4n4tugF5CBPvarR4B7Kp2dZb5lZ8TxQW5tNRWNCrNanSFrtJo+0E5NQZ7sOJUf0wTlrj6ui63A9RJg1OKaIEI1ihF39gLYfBdAtPwy++B+kbDQF4g3+OB8pADEZffAejEES7EiqUhXjQsuh+/k1HanMYbSiriODscWBzhz0zWkjjRX2pGgZht6+XhjWfMNeV3PwNodSmqIMtklpsN2ROnh3MhulQ4O0+KoC0jXqcVomn2QkdtO2h3woSLJEn1QPnKtsISi/A2oXGZq3XY6O/peF/cHryZBTjxNnnyLSTh4rvbvhvEeGLbUqRdkHPSySEMUkbjuJyGfSkcFWCDevwx69QYr/sR6bxE1h+9EJC+7k4s3fUa5VjDFObRZhjX4608qFuXioNU78Plp4r9LCZPSKUIjYcSwYE4HhdF/qr1aEwks/fNKZICpPwzQlTYwoTmVrys4jDl4oUI/AqfJO6i3dh0C5ajSbL8POfhX2ke5XqNYp4/G3cDyzF2dLbPXpi8cJZMl3Im3wEfLumP4rpji9LVHBotrHEH07iUJ2abEPxc3oosAjzN3iD32Be7TyRRBMVqUziX1HsSYgBSfvVdMCzm4MP5dlOw7dp4calUxezxFc42+nA1sdyPbJBM02iSCPHF78EDRAcWISFsfwUKurLqa1JhCtfoSN15WRFlxE/tPDMWakhFuVScgXcoBJBMDbOwjjvZPZ/hePkK7SCMm+jTg11RGf2PNgubvBVnQwn5oMyXtcHjIxgfDPCCWdJcG098tUdB3KIh21duoODEW0pjlElNfAxjAG13V5WaGB2Wy9VBiEmwpQW6eL/Io1CFFqpDCPyWzLczW82iCOkTMV8O6rwd3bDB6f2Iq6n5MgLl6FN/qfSDa4BxwmHV/+3MDowhrapXaFTFb7MUz/IngcPYql/ssw3FUBp81CLN9aO5y+b4auKXewwTaNXCQSkHfoLZ29WwOOCC98M4ug8DWfdiSnkYehFk4qzsAXuV4mf70mCu9m4ZxbCpZsvA+ljHhsb7xIcGCw6GkKlZ9vQqq8NL3s0IFa4S1EVgfg4AMfVuxaGj5ofCKboi3g/9tHIfE3EOGZTTMGErAsOh5m23ajO/AXmjdfZRo1/LH5ZjOe6yyG1uE2cLw9gBffceBZJSXEq7ETadnoHb1NuRKZ9CxQnxQ40+nL4su4dbqWq7B9P3ZvuQ+DD4rYzmQyF38XUZ9yIDQb0nB/bSBel5XDqe0gvRL2xxXR+ZRyuwt/Cj7Ru65I8pweSC9NDtH933Ox51QAAnvjsThLjk7oFOCl8y5kfbmKA0ef0pr1WeQX4gJ1AUl2sFOcXZoQiFXBBZAb6YNQ9wH0HEqido42HT5eRaPubjirEIUyNgjTe+bR+rb3JH0+DJli7+iFRwFO7/vH+zE1eLXrNBSKIuiYsQIUr5TigroCeN+ZIcf0PNqa1SFhwcW7rbHkZe6DTld1HGsaZ14L2IHdEATLrysxqWQy61ppj4Cs25hefJsmP3eDoJI+3TvzkoIXNmEoTRyuZTWYr3MQEdWSbNjsNFzZo44bAz2wscumNdLaGDE0w5l0XwpICoTWew3M+q6NO4v3oGXTPqysSKVOsWqqUPXBO80I6FV9xCalBWSjboH+5BL4rnlFSS4r0VhuBNuhSBhF36a1bOI/fvnIfDatQPKVSWx2Rx6e25dA+1Mk4jiJtCJ6kAy25NLwhufQtJGFaQYPe80vEpnPriH6fBPNOCKA+i0eWOPViHRfS8o7LsoeexJHnt7JOOjXh1sxHGSUe8HaTQ7DUsawmmWJoanCGBTzQHv2MEWVy4P9MIt1l/XEzIp1OK+wGcMRXyhO9i5EpuxGssge2lvVRgskNFg+0174B/7Eypxp2KrXjooFgrDUD0LLsy5UzrFkP99UgW63FS0052C16yIE2FWRRJM0sZ/isUb/NUxnqaLC3AHmDuco+/BunL4yj/S0CvHiiy4LdUGqEYmD49EVrMbeW7Dr98canTGSSq8j60036d3wefio+xDzyxMbHh2FoI0A3fLdRUc1nlLgpi/MzZaL1K6SgGa1OWjVP4fmTls83ZANwYVRsBwPgJNeMZUOnIHqVz22w8iL/nO3pvJFrXA68JfWX0rAlfrzCFTRx7YYO7yt8EXzr+1ILeyiJ8eeMC4moniqcw2cZ/W0rYJBrXkect7qst687+iR4mMqPxRNSgkKFJsug7QNAmhseEIuuXWU3fSLHO9dRnr+R3rML0ebt6rC7r0I4iX66GA9B1ICFojgu483dxTZ+MZXKOhXwGfhOTjho8jyOAdiyZ1rWN8kg/MWL+hd0nc4S3vjufgcGvjnIIlTiNTFDKGnHgNuQxbN3l0I42MjjMNNFfZv+Fs6Lm2AkJpYVEqpsNG6vZgsmE0izxpo0eIbeNI5SMID89n2sUza95gDH5NA2B8KZSAng9XR7Rh9GAC76lBELp/P9iQm4mXrN5I9ZUderwJQN6mOjGWsUDk/FWUvJqN6iTY4Dhoo7zsAlVk3Ib/jCQQzb8H1wxnMtfh3n1RzkMv7ljn2ORza245j19lwRs+Vg6Q+RXa+wwNor/tOvX/yUH5ZnPVQdEPnLjU4OkljqYAebKZfwGDUDvrVmwtn/tMYjwqBj2szxB0yMPgqHMvystB4eiki49/jVXIRRafnUFbxHgxOGOB2oSgbUXUHzsHzyezdaZz0l6Vbs/Lx9WEOXV4uyI44RpKkrjwsfD1xKtuePpwg/NjrRj63oyCsmwzx72/oh0QUqd60wvTEBSiwecc0TYQBx52ZMXcO8mUcyS/5NPxH5TDjfBXM5A6A7w8/Qp2XUebJFwjYHAz2wD/HvVVDjlUfKNleDAGDO7F4xii94bvPFR4xoF8tTpBXOg415RzqcJFDwxs/Clr5jha1c1CyYiV5bX6FWVZXyDY4nXHY5Y6vKrJUv+8m9d2+joe+J5k+Q34EjPMhffY3StP2QcaNezh8OhSLYwvpVbQJtRtNg4e7JK1cHow45jkS/kmDengx6GQxHdmUjpXXH0HlnBC+fv5FBmNV3KWiyrjPL0sOR1rIXuUY3jeL0Znjh6lfPwffbKVYp00j5PPoBrK2PaXtV/NpuXsrJjQqyXBtFiU+/814GgVhz0Ailtq8o25jYaheWYrsC4sxYFVJke4zIFYRixfzIumQuDlT/YMX4uEiSB4Wgt4DN2i/1qIi9UjUjhpgWkAueoakScvhKnxG6oj3ax9jf+8VV3+NHe68N8JqLxMIb6lltlueYz4nL0O2xCZqLdAlHXsTBHj2UuHYLSrnpNC8MR0kH3WArcgWXKy6B0ceFRqd1Mx9vNQKRqGJmLzbDm1tcZRt8+/HL5JDo2gVfnPrGFWF7RhuJwyuSkDoUuCw7Edm5kQtlKtVkKephq0KjdSlFkM/0p6QldJfZo5tM3fVckFcXteLlBgWUsePo13emsZj+7H2wk/0+ipBL4+Xta/Sg/vJSio6XIT6HAV6W1FCOgyXFvLl/nPHIFhEqFGpzGTUR9+lW35jlDp/Ej5Zd8Ky0ZJSsrPA05iDvV82I2RdI92pbCRHuTPcvlwLmDy9iGmxZxAYPR2Lb3fCcTo/la2TZS7xrSLeNzJYpiYE1ZUmjL9NGVW+vgTRrVvpE9Uw0v+do9aWWEzWVqOGWAV6laeNYgEJzBfXpyABNYooP03IrKN5kkcQ6G0AJ4UIJi4jGV8Lmsl3gyx9bBAnQUaHotYbo7pKhO3caQzlP9L48HcG/IZdcP2EKFINgrE+MQqXos3Ra7wfRV/P0fa1GsRaO1FG0kY6cPgKnhvy4bLvFup8oALLoyEkZRFPkTuPECs6Hfs8dZBmuYWxjm5l1hREU034XzobehiRjhzqOWhEAROhuK+lQHetblDg7GL6b58jCnT0MGXjaXLSKoIMR4j4JBrptfZxzJH6QKXicaTHG0p3HOWR43YVjm2nSGHVE1LXPEs88w2Za8XHKDqiDP+ZRzICymVwiEyjrnQTRuXOEMPhXYgpGXuo+Pcv7u8bJmCumGKT1R3KumWDsY+yeJUTzwgN/SS/7oF/DJtMP3ZNoo+3N+HMJgm4kMi/TVtRmOAPsutaCPfK1eDJuou7gxlouNhGy3uvkM4Xa7pfEsucTYxlmouWI3+skbbsqmQ+1PrRz3mPuANvbtGuiQbihA8z4vYp5LdXmta3p9KTfC4uHXQkJ/kqmtJdQbfeeGErfyHGs39RYLcFmoMPYV/AT4oIDCe7A9MRcySaAhhN1saliGhnLJldz6UgHwuKWf2cEqeF4OyaQhK9WYSlTWVQdyskkysltDNvmPanOtA1Fw1YG/uT79lv3PshUaQgL4Wd7x4zrmU5uM0IYk82FzFRr8EcK2PkLXMY3afJdLC0lj72vOMeE1dnTr01hXjRb0ZbToYCzbxIL0ObxpkSytw6FdsFzlCP7gPkV7vQhyoDcnxnyLTnEpOieYp53HaFiZuUz53/RIDG6/NAhUJ41M+P+KJEchtvYioyGrgbjq7F9oXyTFHfbZp4WEbfyzdj6lFr3BVKxZ9PB6H+fYDZkO6ASw+SEPpGGFb9amhqlSY/6OB812JS/8c6h1c6Mj3WL2mFJ4MzSc3ceCUtRI100lP5DcSvOw2N7Sl0byIWIwihP3mDTJxTDPeDqyCdMhOlK1JtFHxjLTNil8nM6/9GFzT3QKfelmRGtZlO12yUD16gb8qdFP4vJ40yPnznOtLMF1HU3aOM+hV/uKcil6BLTYLeKO+kUzFZSFt2Gdk/LpKjWRgzqLQAe5t/MOV3W8i6Ko3rqlTMmO0RoaY7d2lL1BgteDlGu+xfcO/N2IHj6vVU999hPHTQxQaftdQ03kATzywwVCxN89q9uSFaoZSXcYB7JkccVwPUIDIgTO+/LaOL5UtIVCuD/tBUsjfpYS5tLWOYk6DFT2PJzryROynIkCxyS0lQ3wk8vZp0130BLsbpQJU3hXG+Z0p7668zy+4Kk+y2ufieNJWC2pfS/8z7wOI=</binary>
</binaryDataArray>
</binaryDataArrayList>
</spectrum>
<spectrum index="25" id="scan=26" defaultArrayLength="1561">
<cvParam cvRef="MS" accession="MS:1000130" name="positive scan"/>
<cvParam cvRef="MS" accession="MS:1000579" name="MS1 spectrum"/>
<cvParam cvRef="MS" accession="MS:1000127" name="centroid spectrum"/>
<cvParam cvRef="MS" accession="MS:1000285" name="total ion current" value="4657750.77558708"/>
<cvParam cvRef="MS" accession="MS:1000504" name="base peak m/z" value="497.00958252" unitCvRef="MS" unitAccession="MS:1000040" unitName="m/z"/>
<cvParam cvRef="MS" accession="MS:1000505" name="base peak intensity" value="18590.66601563" unitCvRef="MS" unitAccession="MS:1000131" unitName="number of counts"/>
<cvParam cvRef="MS" accession="MS:1000511" name="ms level" value="1"/>
<cvParam cvRef="MS" accession="MS:1000527" name="highest observed m/z" value="1299.17260742" unitCvRef="MS" unitAccession="MS:1000040" unitName="m/z"/>
<cvParam cvRef="MS" accession="MS:1000528" name="lowest observed m/z" value="400.02563477" unitCvRef="MS" unitAccession="MS:1000040" unitName="m/z"/>
<scanList count="1">
<cvParam cvRef="MS" accession="MS:1000795" name="no combination"/>
<scan instrumentConfigurationRef="instrument">
<cvParam cvRef="MS" accession="MS:1000016" name="scan start time" value="0.481933" unitCvRef="UO" unitAccession="UO:0000031" unitName="minute"/>
</scan>
</scanList>
<binaryDataArrayList count="2">
<binaryDataArray encodedLength="7268">
<cvParam cvRef="MS" accession="MS:1000574" name="zlib compression"/>
<cvParam cvRef="MS" accession="MS:1000514" name="m/z array" value="" unitCvRef="MS" unitAccession="MS:1000040" unitName="m/z"/>
<cvParam cvRef="MS" accession="MS:1000521" name="32-bit float"/>
<binary>eNoNl3lUD+gXxr+FJKSShDYkKSlJO8r7SQuShEqSJGmXShva90UprVKMZQwGY+z8bGMSNVmyT8g6hCaJyfb7/vGc+9zn3nPec95z73vf69SnQRSGNgiH5Aax5KcGEfemQdipXxG/zL0i9EquiO7OK0JTtVE8NWsUS2IbhW5do6jraRRVI6+KbRlXhf7Hq0JZ5Zo4kHNNGD6/Jtxkm0RrTJPwrmkSCX80idjvTcJRt1lYRjaLL7ubRdvYv0RkzV/i7xN/CYWJLUJi1yImZ7eIzNNSPuK66BN7XZzec104nrouXn+5Lv6KuSHkP9wQ3zRviknLbwrP0zdFnswtURR+S2w/fEsUd98Svw5rFauCWkVkRasY19Qq6j+0iomrbguDw7dFd/87Ylf4HSFJviMUht4V81zuise5d0Vv712RqXNP1KXfE8NV74sxG++LH6fvi8E990XHmAfi940PxN4LD4Th6wdiu+ZD4Zf5UHgffCgmvX4onIP+FrPv/i3ap7SJ3JA2od/SJmRftQnX4Y+EYvoj4dn5SFiPfyyMah+Ly5cfC1XJE9EV/kQc3P5EVEvaxX7XdrF+fbso/6NdHNvwVARdfCq9t2eiqPiZaOh8Jg6NfC4CYp+LpmPPRfOgF8Is5IW4Inkpxo9+Kc5bvxQL974Umya8EtdjX4lvF1+Jk0P/Edcm/iMKYv4RHkf/EZtGvBbNM1+LVzGvRdPu16L0xWsxc9gb8Sb4jTha80b49e8QkRM6hNPaDqGX0yHK73WIUUPeirOL3oo5qW9F4KG3QrPnrZANeydmtL0T8WPfi+g178XP29+Lr5/fC5W1neLowU6h3N0pbuv9K6zX/CvW7P1XPBnRJf4z6BIGsV1Ctb5LzH/aJaav+SBuXv0gDN58EPcmdAvVmG6hkN8t7o76KGTnfhQ9tR/F5P0fxfPnH0WSZo8IWt0jjMp6RIb2JzHe6ZN47fdJaO78JM4pfhZM+iysUz6LIfWfxWPJfyJK5T+xOv4/cUG+V3pOr3gt80UsSPkibt/8ImzffRFpY7+KZKev4ubdryJw8DehHfFNnEn/Jr6+/CZuDv4uUoO+C8vy7+Lqme8ieswPYejyQ/ht+CE+P/ghXslJeGwmQd5LgkeChMkZEt6dkmD6VMJAWRnadGQ4aybD764yxIbKMCZHhvlNMpzpkqFXXpZ8TVlypshSukmWut9l2XFelgstsqz8Iou7XB+sRB9qFvVBJqIPGRl92F/bh8fX+rDoex+G2/Vlz7y+mMX35WVZX8429OXPT30JM+uHhH78FNSP7Ip+KOzox+kz/dje2o/A/nLoakvhKEdJqByqhXKEH5XD+6EcsyX9iaQ/1jH9uXCwP6Nv9Ofw9/5kjpDH2U6eRG95mkPlaftZHr3j8rzpkadRYwABtgMI8xhAdMEAvHYOoOzYAGKeDMD20wB+Ga3AvTkK2IQp0ByvgMyvChw7rcCuNwqkflHAYvBANhoMJNlhIGYrB3KgeCCaZwey7MZAFF8PZP63gTSYDELdaxCXowYhyR+EypFBGP85CMN2KVcezINxg7klBuMWOJjo+MG0Zw3m1YXBqH4bzPOJinTbK9K+U5HjlxQ59ViRPQpD6FEbwgarITyLG8LwyiHEnRxC0BAlxsxQQuKhxOVoJfIqlOCwEjatSlz6oMTaEcrss1XGzUOZrzHKrC9V5u0BZfrcUEbtvVQbrsItcxU+u0hRoUL7JRVs21WwkBlK2fCh/JgylDq3oUxZN5StWUMJ+m0ob1qk+hBVtpupEr9cFfd0Vap3qDL6sCqSP1R5+l4VC5VhtJoNw2TZMH6sGUZP4TA+HxuG1Z1h7OqV+opqSGzVSPNUQ2WdGj5Fahw4rEZzgxpnH0v5dzVqhg5Hy2w4o+cOZ2/2cOR+G47D6+Gk9VVn0jR1wtPUOXtcnacv1bnfrc445RHccB3Bo6ARWCWOICF/BCVHRuBwfQQXFEYy0nokCRtHsrFmJB5HpXg2kkcfR+KuMYqU6aPY5zWKd1GjkKscxZvTo9C+PooabQ3uWWpwaaEGrRkaNP2igdFFDSY91OB4twY1ipo8dtZkxDZNko9pcrldk08qWiRZaNGzQAuLCC3syrRYe1yL77e06NOpxfQB2sw30uaCvTZJi7RZH6vNTzuk/Lg291u1edmtjZqmDgNm6BDtrsObaB1+nNRBVmk0PQajMbUdjbLfaOKSR5O3bzTt/43mpOwYqoaPwWv6GCROY3gcMYYVm8YwZNcYUu5ItWdj6Bg0ljqdsbybPpZop7GoBI+le+dY7pwai+sAXS546nIuSpfvFbrs/Z8uR97oskJxHCdtxtGycBw3wsYxK3scY06NY+/DccR9HEdTPz3+MtfjZpIe12v1uPePHu1K4ymZPJ4h88YzK3Y8Iw+Nx+neeO5+GM97FX38DfVJtNFnQqI+zdX69Pyuj0+TPt2d+kyUm0CC9QSOeE4gNnECNwonYHV8Amc7J9Chb4BPigFpxwyoaTJg3wcDetUNcTMyxCHQkLxUQ3x+McTzjCFJjwyx/mCIotJEjKZO5KjvRJZGTuTrkYk0NE5k4deJyKkZMczeiFteRqTGGHF2lxFmZ4wYes2I6HdGaA2YJO2fSWjNmkT0uknoX5jEs38ncVPNmDwLY0wwZl2UMS9qjdn1pzG6X4xJVDIBYxPKZpiglGBCYZ4JrqdM0LpggvY7E0yVJlNhNplNCyYzKGoycoWTcT00mYN/TUbycDJdKqb0NTCl2cWUR5Gm6BeYcvxnU+a0mRLedwo6w6ZgYzeFxIgp7Kqcwu2DU9jTz4y/tcwoXGjGqwgz+qaZEXLYDNUnZgz8YsbEYVPJdptKbNJU+u6eyl9XprLz21T6y5vTMMGcSEtz6SwwZ3u6Oe+3meO6xxyFy+aMeW+OWV8L3EZZEDvVAh83C07GWXDupAUptywwk7Xk3EhLZCdbctHbkoZ4S27kW7J5vyXW5yyxa7PE6Ycl/c2t0Fphhfw6K/QKrDiwzwr/Jivq/rYit9eKBhVrjhhZs8/BmidR1igVWPP4vDWn26yJ77WmQ9GGo7NsuLzShl0FNjQetSG0ywb3sbbctbJlV6ItBrttUfmfLb7ttijIT+OV1jQ8raahsngam6On0Vg6jR/7prH0/DT+vTeNoA/SHOXpHLeZzono6biWTMf8yHR2dk0ntc8MjIbPwHbaDBKDZuByaAYK12eg3jWDXGM7dObb0Rljx8xCOzqO2dFz3Y7M73Y4qtgz1tweHW97euPt8fpVihv27Httz6Rv9jTaz6TZZybm22Zicmwmdq9ncnawoEFHcHi6oDNU4JkiiNwj0HgsGDkUqkzh1lxgOViGw+UyUL8P4X0cKFR3QNnUgRJPB1LXOHBprwNHzzqgqTSLUMNZjHaZRVnmLLb/NouS1ll4vZ/FmX6OpKg48oehI/PtHRmzxBH3BEcW1TlictyRxOeODHvnyHF1JyosnFCY58Rrfyd6k5zQ+cWJRfeduN/lRLKcM+kGztQudoaVzvyc7kxNhTMmvznz4qoz+T3OtPRzwXi8CzozXHjq4YJehAuZKS7MrHSh7qgL3m9dkJk8mz0Rs3FNn41SxWxuH5rN/sezcZadg/7YOai4SW3IHC4dm0PGtTlUvZiD87C5ROrNJTdoLhPi5yK/eS439s0lXc6Vf8e54jzDlcpgV6IzXdld7cqLY67MuufK+S5X+svNQ0VnHiPnzUMtcB4nc+Yh2T+PwBfzUJJ3I9TEjfJ5brxY5UZhnBuJB9xYcc+N2Z1ueCnPJ9pmPqdD5nM1ZT7H987n2fn5hN2fT0N/dzys3Lno5I6hpztV0e6cq3PH9rA71rfduTZoAV7OCwiOXMC18gWYHlzAyaYF6H5ewLuhHlyf6EHTVA9+eHrgvsGDxioPlv3qQfgfHjS/8OC9/EK8xy1kmf1CbGMXYla6EPXfFtJ9ZSGNtxeS3buQupGLiJqyCDcWsTtgER25ixi0axFqTYtQkFuMieFi0uwW4+O7mMMxi/lRK+X7F7P4/mLaBnqSqudJpYMnRt6e+Kz1JHGPJ25XPDnyyJOXHz2RDPLirr4XL/CiPswL541ehOR7YfezFw7/eCHX35ssHW8ez/WmJsqbA7XejDzuzbk73rx/5Y3kuzeztZegN2UJgfOXMH7jEpbuWILliSXEti4hoXcJuWo+dBj7sN7Oh7P+Pqhv8aGqwQfdtz6o6C2lx2Updz2X0pK2FPKXMmDHUoIvL2V751J+KPjiPMqXeVN98XX35XS4LwqHfWlu8uVCn2V4jFmGi1iG/IZlWPy0jOVnltF+dxn2b5bhr+CH2SQ/prr54bfOj5B0PwrO+zH/qR//ffND23A5//otJ3njcvyKl3Nu53IULy2n+Z/lXPxvOS3D/Akz9eeBnz/Xyvzp+dmf7Mv+FD3zRyJZwd1xK6T/rBUUuq7Adv0KtHavwPrPFYxoX4GpfAAOEwKwmh1AWWIAjjsDWHw5gN7WAJL+CUCnNwBfvZWY+a4kbM1KekpX8u+llRxpW8nH/1ZyXzmQXcaBmDoEcjsnkDu7A/nzSiBXXwai1X8VrWNX8ch5FbdCVqGesYoZu1Zh1r0KZIP4wzSILI8gtNYEUV0YhP7OIGIuBHGiM4g+Q1ejYLyax3arcV6+mvnBq+ktXc2gQ6txvbmaA+2rSfm2mjLVYF4SzLvAYGlfBFO+LZjBvwfTcTWYmkfBvO8J5rxGCM+nhZAVEsLe9SH8tCeE2xdD2PcohDsfQrBWCyXDJpR8v1B880Nx2R3K04ehHPkWyh9Dwyg1CkPHPYxHsWH8lheGxpEwnn0Io1spnDl64djZh3PPI5zhMeHkF4Vz5XQ489vD8R8cwUSDCAwtItjvF8H2vAhc/4xgRkcEr35E8PukSG7aR2ITEYn9hkju/xTJoMuR9HsYyeyeSM4OX8MehzVsD1hDbNwaltSvYfz/1pDz9xo6ZaLwmBSF04ooimuiWH84itYfUYw3WsvZJWtRSFxL8S9raTu/FpvmtQzrWsvor2tBIxoZ42gOO0ZzKlxqL0UjOqJ51T+GZ5oxGFvEMC8ghj1ZMcgejOHA6RiCWmO4/ioGW9lYRkyL5a/VsezMiUV5Tyxnz8by79+xGH2PZazSOuYYr+Or8zpOBK7DKWkdcQfXce76OulusY6mUXEcM4rjplMcTqvi0KqMI7g+jvBrcfzvU5y0VuMZrxVPmn88veviOVgUL52b8Rg0xLO0PZ6urni8lRJQMktg3uIEqoMTSEhIIKc4gcc7EzC6k4DMxwQuaCSSsSSR6XGJDNmTSPGRRGzvJuLSmcjqyUm89U1iT3QSowuTaNuVhNmJJJxeJWE4dD3PbdaT6LSe7aHrObdlPb/tW8+u2+sZpbmBtzM3oOO1gfCIDUzP28CknRvQfbKBVM2NLLHZSGr4RqIyNmK8cyNx5zbyy8ONzH2/kRP9k2lWTcbBIJnTFsloOCaj4J2Ma0wyx/OTmbE9mVn7kplzJpmTjckEtCZz6kkyrzqSUf6ajEQxhY6JKXyZlcIrjxQ+BaZwLSyFDSkpOFSkoLgnRbp3paB9KoWpt6S8LYXFb1Lo6k3hmGoq7aap6HikciMklUXrUmnOSqVtayqxO1MJOpoqrYFUjtxIxactlQEfUlGUTUN3SBqhw9PYpZuGr2UaLY5pqLin8dAzjd+i0nDKTMO8Ig37/Wl4/5EGd9Io6UmjSCkdl3HpvLNMx3BOOsk+6ahGpFNYms6BE+m4n5fqb9Phv3SSBmTwUCcDuWkZHJ6bwQnvDCauyeB6klTLyWBvTQa//pqB6okMVrRkIH83A893GdR+keZLMnmmmMmksZkoO2TS6ZOJxD+TkxsyqSzKxLgmk76/Z3L/YiazXmQS9jaTn75msqNvFv7KWczWyeKySRbezlnULsxikZ/UT84iblsWDb9m4X4jizmvszjyJYuaIdl4aGTz2Sqb0IXZDA7IRhKcjXV8Nm1F2QTUZ3P6dDaHHmST9DqbmZ+zsVHJoUI3h2zrHGIdc9i3OIcHkTmYJuSwYItU35eD5akcDtzPIV8mF7VBuZyZkMu7BbkEBOXinpGL39ZcvPfm4nM0l5DmXDzu5HLrZS6dH3NRleRR3TePlpF5RBnm8dAsD1eXPBqX5vHzmjwCivJ483MeKqfy6L2ax717eXQ9zSOzNw85uXzcVfJJNMjHziwfWZHPSY983ELz0V+bT3FGPtEl+Rw9ko/kQj75t/LpeZ/PZ5kCalUK0JpQwLt5BdJZVYBbXgHvSws4sb8AvaMFtF8sQONmAR1PC/j+tgDPzwWEyxZiq1vID9NC1s8sxHRBIXMiCvHMK8SnupCrBwvRaCwk6kEhls8LefW9kKPyRdxVLyJpQhEXrIo4aV9E55wiegOKcI4s4mxmEQrFRTT+VCSdwUUsvlrEqndFfJDbRPrQTajO3cQlz038E76JAambKC3bhMzhTWw5t4kVbZvo6tyEYt9iluoWEzS9mF9dimnzKuZkZDFfkouRP1AsfZeK+fNDMYsHlfBdvwT/xSVMjCkhv7CEETtKOHqoBJ0LJei9LKGlu4ROxc3c0NhMuv5mPC03M91lMxLPzayMkGLLZur2bub5+c24N29mzKvNqCmXkq5ZSqFZKcFepUwOLcU8phT/8lJit5YSfqSUZY2lvH5YSqN8GQFqUpiUkexVRmpoGZm5ZURXlrGhsQyH1jLmvCkjdPQWEuZtwTNmC4H7t3C/ZQsbXm7BsmsLuUPK6a9eTrdJORLnctS9y1leWI75lnL27S/ny+Vydtwq5257Ofc/lbNbu4JL+hWETqlg0NIKdMMqaNxQgXZWBT51FUReqsD3ljTeWUFm30rmDqskfWYl7u6VtERXIqmupP5IJVGnK3nYUond80oO96nCfUgVPZOqmLy8iuOxVXRnV3GlvIquI1U8vVyFUUsVlk+qkPRUkd23GvVh1bzTq0bNvppbntXsjalGd0s1AYerGXShmq/t1dgr1FA/toZnJjU0TquhI6wGSXIN5r/UMOJoDfuu1Ej38hrqempYOWQrZzS2ctx2K8kuW1nnu5VZ0VtZmLSVKTlbCWnZSlj7VqI/bMXXtJbS+bWUBNYyYm0tB9JrGfhLLbXnaun5XstNhW0sdt9G0Opt+CZu42z2NqZv3kba6W3UTq5Dxq2Oa+vq0Muqk+55dbz4tY5ZH+u4IVvPRs16bhjUs8WjHgv/eu5H1bOqpJ6oPVJ+pp7vDfXEPpDGn9UjN3Q7ew23k2e3nTDP7WSu3M7/AeHiH2Q=</binary>
</binaryDataArray>
<binaryDataArray encodedLength="7508">
<cvParam cvRef="MS" accession="MS:1000574" name="zlib compression"/>
<cvParam cvRef="MS" accession="MS:1000515" name="intensity array" value="" unitCvRef="MS" unitAccession="MS:1000131" unitName="number of counts"/>
<cvParam cvRef="MS" accession="MS:1000521" name="32-bit float"/>
[truncated: 19,902,422 more chars]
