# Supplementary material for: Comparative proteome analysis of Saccharomyces cerevisiae: A global overview of in vivo targets of the yeast activator protein 1
Source: BMC Genomics. 2012 Jun 9;13:230. doi: 10.1186/1471-2164-13-230 (PMC3476450; doi:10.1186/1471-2164-13-230)
Supplement: Additional file 20 — 77_LC_MS_MS. [file 1471-2164-13-230-S20.zip]

Archive with 3 entries (2 files):
- 77 LC_MS_MS_data/
- 77 LC_MS_MS_data/spot_77__Yeast_S19_A5_01_1415.mgf
- 77 LC_MS_MS_data/spot_77__yeast_S19_A5_01_1415_export_mzML
