# Supplementary material for: Comparative proteome analysis of Saccharomyces cerevisiae: A global overview of in vivo targets of the yeast activator protein 1
Source: BMC Genomics. 2012 Jun 9;13:230. doi: 10.1186/1471-2164-13-230 (PMC3476450; doi:10.1186/1471-2164-13-230)
Supplement: Additional file 20 — 77_LC_MS_MS. [file 1471-2164-13-230-S20.zip › 77 LC_MS_MS_data/spot_77__Yeast_S19_A5_01_1415.mgf]

###	D:\data\thomas_k\2011_05_31_yeast\Yeast_S19_A5_01_1415.D\ProteinAnalysisResults_0.00 - 10.00.mgf
###	D:\data\thomas_k\2011_05_31_yeast\Yeast_S19_A5_01_1415.D\Analysis.yep(Yeast_S19_A5_01_1415.D)
###	Instrument: HCTultra ETD II
###	Manufacturer: Bruker
###    Yeast_S19
###    PeakWidth 0.10, MiniumIntensity 50, S/N 0
###    Retain Residuals no, Create neutrally no,
###    FullScan Parameters: AdductIon (+)+H (-)-H, LowMass 250, HighMass 10000, MaxCharge charge decon 4, MinPeaks 3
###    Perf. isotope decon yes, Max Charge Istopic decon 0, MW agreement 0.00, Abund. cutoff 10.00, Envelope cutoff 75.00
###    MaxRes   Parameters: AdductIon (+)+H (-)-H, LowMass 100, HighMass 3000 
###    Perf. isotope decon yes, Max Charge Istopic decon 0, Abund. cutoff 2.00
###    MSn      Parameters: AdductIon (+)+H (-)-H, LowMass 120, HighMass 6000 
###    Perf. isotope decon yes, Max Charge Istopic decon 0, Abund. cutoff 1.00
###    Global Charge Limit: no 3, Prefer FullScan Result: no, Export what: 2 (0=non deconv/1=deconv only/2=mixed), NoMSMSSignals: 50, Intensity threshold: 250, NoMSSignals (deconv): 30, NoMSSignals (non-deconv): 0, NormalizeData: no, SingleCharged: no
###FS:    #m/z: 895.1274 #charge-128
###MaxRes:#m/z:   0.0000 #charge-128
###MS: 1/
###MSMS: 2/
BEGIN IONS
TITLE= Cmpd 1, +MSn(895.1274), 0.0 min
PEPMASS=895.12738	11642

419.33826	1039	
568.24030	2314	
743.03446	442	
765.68733	329	
786.44696	726	1+
806.63931	1067	
812.44014	717	
875.88927	1746	1+
877.94514	1768	1+
END IONS

###FS:    #m/z: 964.9401 #charge-128
###MaxRes:#m/z:   0.0000 #charge-128
###MS: 1/
###MSMS: 3/
BEGIN IONS
TITLE= Cmpd 2, +MSn(964.9401), 0.0 min
PEPMASS=964.94013	4431

782.91044	582	
815.30334	832	
847.45692	872	
865.86951	1657	
874.54071	674	
877.49730	462	
889.31670	309	
902.50480	1667	
938.43702	1744	
947.73163	797	
951.83962	612	
954.34959	1418	2+
956.41068	2566	1+
959.96602	339	1+
965.17891	492	
968.62357	1461	1+
970.91133	2744	
972.46310	1427	
974.66007	632	
976.44000	1812	
983.48827	302	
986.74473	254	
1108.50909	594	
END IONS

###FS:    #m/z: 419.1176 #charge-128
###MaxRes:#m/z:   0.0000 #charge-128
###MS: 4/
###MSMS: 5/
BEGIN IONS
TITLE= Cmpd 3, +MSn(419.1176), 0.1 min
PEPMASS=419.11761	24088

126.37327	4407	
126.92251	9992	
140.83340	876	1+
148.86715	6723	1+
166.69795	2567	
202.06337	377	
230.63216	474	
245.68743	437	
253.83140	349	
254.86688	1078	1+
271.41844	529	
273.75511	17055	2+
290.51651	2011	1+
292.86130	11050	1+
299.89551	669	
300.85166	1788	1+
304.83187	779	
312.47950	422	
327.79518	1021	1+
331.63668	637	
337.84031	1897	
341.17157	669	2+
363.29753	1754	
366.09734	404	
367.23297	1504	
374.28889	377	
382.93621	837	
384.42694	989	
385.90317	842	
397.51127	839	
399.07902	837	
400.18259	4457	
400.46499	4294	
402.16791	2684	
413.15542	2712	
417.33554	1209	
418.76671	896	1+
434.58209	539	
437.90751	1584	1+
443.44157	1074	
456.43135	762	
492.38711	1234	
589.49698	359	
722.83202	662	
END IONS

###FS:    #m/z: 637.7354 #charge-128
###MaxRes:#m/z:   0.0000 #charge-128
###MS: 4/
###MSMS: 6/
BEGIN IONS
TITLE= Cmpd 4, +MSn(637.7354), 0.1 min
PEPMASS=637.73539	11110

206.66568	587	
223.48363	694	
243.44321	934	
281.23638	769	
285.32046	624	
287.03480	1032	
330.22893	548	2+
355.03697	604	
358.51530	874	
367.31523	764	
369.18099	2496	1+
370.86612	614	
390.44459	2402	
397.23476	1046	1+
402.11215	992	
403.17060	2073	1+
406.89565	1349	
407.23878	989	
410.49429	647	
411.31065	1507	
418.01473	720	1+
425.03601	1322	
428.90371	759	
445.03355	1729	
451.63226	859	
455.78387	1613	1+
479.45610	1024	
488.83581	729	
497.47588	847	
511.93636	722	
518.56246	779	
523.45246	824	
528.03673	634	
542.01059	1014	
544.12937	1761	1+
544.96164	1988	2+
546.83001	2342	
548.23274	727	
548.89506	2339	
561.24613	984	
570.23964	1102	
574.72802	1527	
586.12399	431	1+
592.57839	1519	
594.43629	807	
601.83908	1383	1+
607.83282	1117	
611.21039	1819	1+
613.95720	797	
614.42500	569	
619.48445	3654	1+
624.72861	1881	1+
627.76860	682	
637.23285	1797	
639.25197	834	
640.68033	559	1+
642.02912	1316	1+
644.47096	1911	1+
649.51639	844	
651.31403	504	
660.44192	659	
663.04785	1152	
672.43148	1284	
804.79779	1162	
811.83568	999	
909.88726	584	
END IONS

###FS:    #m/z: 419.0211 #charge-128
###MaxRes:#m/z:   0.0000 #charge-128
###MS: 7/
###MSMS: 8/
BEGIN IONS
TITLE= Cmpd 5, +MSn(419.0211), 0.1 min
PEPMASS=419.02112	17305

125.24204	5495	1+
126.86964	8294	
148.85438	6535	
166.74855	1432	
220.83198	1217	
235.83597	342	
239.63186	1282	
260.43988	870	
271.06861	390	
272.70294	621	
273.92983	5334	
274.60201	9199	1+
277.82234	518	
284.69261	635	1+
292.95082	15185	1+
300.75762	714	
308.89765	736	
322.38174	2443	1+
326.53788	2346	
329.47865	1032	
340.44359	1614	
346.63960	417	
353.10378	569	
356.28342	955	1+
363.09168	637	
366.30035	334	
371.71149	650	1+
374.96179	2590	1+
381.26587	1275	1+
383.75028	402	
384.25254	2750	1+
390.63260	267	
391.43366	1253	
395.03502	1701	
396.84464	547	
398.78986	2506	2+
400.25078	13428	1+
405.89413	1271	
411.48812	528	
418.65688	329	
419.54602	1127	
420.83522	558	
426.51061	667	
434.65313	808	
436.05714	505	
447.23667	503	
453.25049	327	
555.05189	1079	
643.83561	912	
END IONS

###FS:    #m/z: 540.7746 #charge-128
###MaxRes:#m/z:   0.0000 #charge-128
###MS: 7/
###MSMS: 9/
BEGIN IONS
TITLE= Cmpd 6, +MSn(540.7746), 0.1 min
PEPMASS=540.77461	12031

381.99080	477	
384.24144	372	
395.84201	462	
406.65069	344	
409.64097	2324	
428.47013	602	
433.64203	1702	
448.18613	1004	1+
449.99752	1594	
459.63398	1449	
465.97674	788	1+
467.83453	1192	
469.70269	529	
475.50546	527	
478.73183	497	
482.89927	964	
486.01535	864	
489.45509	1094	1+
493.72218	1052	
500.97363	474	
502.84866	567	
520.90374	494	
521.83682	1837	
522.86579	2883	1+
534.63202	299	
540.67002	719	
542.78988	469	
546.83093	427	
562.48300	362	
573.46055	387	
769.24593	1149	
943.92140	1339	
END IONS

###FS:    #m/z: 654.1811 #charge-128
###MaxRes:#m/z:   0.0000 #charge-128
###MS: 10/
###MSMS: 11/
BEGIN IONS
TITLE= Cmpd 7, +MSn(654.1812), 0.2 min
PEPMASS=654.18115	10701

229.03348	985	
325.08080	269	
355.09636	542	
365.21370	814	
368.32041	994	
385.06929	2177	
397.05044	4477	
412.11490	779	
417.89464	844	
499.72774	251	
513.18452	1180	
517.67439	401	
520.08886	1464	
545.93205	1859	1+
548.68563	647	
561.23403	3489	
562.69728	782	
564.04332	383	
565.02133	2014	
567.43568	799	
572.64570	604	
578.79209	1934	1+
580.33217	992	
584.83677	424	
588.88916	314	
591.46214	1804	1+
594.32483	2496	
599.83601	614	
601.84007	452	
611.91700	1039	
623.04101	3857	
625.43715	799	
633.03435	507	
633.90541	1363	1+
635.65728	8052	1+
637.62656	2355	
639.60866	1367	
650.86270	448	1+
654.63170	893	
655.43053	2551	1+
659.56828	1236	
661.25844	1209	
661.71194	874	
671.44274	721	
695.45209	613	1+
812.63526	578	
1211.83434	1227	
END IONS

###FS:    #m/z: 671.8439 #charge-128
###MaxRes:#m/z:   0.0000 #charge-128
###MS: 10/
###MSMS: 12/
BEGIN IONS
TITLE= Cmpd 8, +MSn(671.8439), 0.2 min
PEPMASS=671.84390	3390

326.29932	1219	
396.91617	1401	1+
490.83391	544	
508.78060	419	
540.05119	532	
552.57783	377	
557.50071	332	
559.16318	709	
563.94293	2863	1+
579.45040	592	
581.06896	1836	1+
594.63652	669	1+
601.24261	1237	
605.41028	2262	
619.70452	1584	
624.57196	1104	
636.49991	1307	
637.70034	4719	
638.73776	1682	
652.59857	1687	
652.83723	1679	
653.77802	5094	1+
667.66629	389	
678.03563	699	
718.43041	519	
1069.54209	974	
1327.56716	397	
END IONS

###FS:    #m/z: 419.0608 #charge-128
###MaxRes:#m/z:   0.0000 #charge-128
###MS: 13/
###MSMS: 14/
BEGIN IONS
TITLE= Cmpd 9, +MSn(419.0608), 0.2 min
PEPMASS=419.06079	19027

126.88458	13141	1+
148.76014	3426	1+
167.03475	417	
219.63915	472	
235.03953	289	
262.45531	699	
263.79850	264	
272.34673	644	
273.02704	2092	
274.54810	8877	
275.61013	847	
292.40842	4374	
292.86288	3464	
293.99497	3404	
296.03894	1017	
320.72352	407	
323.25078	459	
327.94325	1731	1+
330.90309	1419	
339.18932	559	
349.03601	1019	
355.05501	709	
364.28263	577	
366.21139	1422	
382.11186	297	
384.14186	4431	1+
390.09823	1259	
400.03992	2007	
401.11208	9342	1+
408.69670	1132	
409.63948	3357	
415.69197	1037	
419.74317	529	
429.09896	449	
430.83359	552	
436.18586	1171	1+
437.62919	292	
456.23390	762	
499.05617	299	
752.83567	1317	
END IONS

###FS:    #m/z: 518.8510 #charge-128
###MaxRes:#m/z:   0.0000 #charge-128
###MS: 13/
###MSMS: 15/
BEGIN IONS
TITLE= Cmpd 10, +MSn(518.8510), 0.2 min
PEPMASS=518.85101	15704

180.89055	502	
329.50205	532	
341.44627	532	
360.17300	929	
361.66071	632	
393.13410	1404	
400.04423	339	
403.78769	2001	1+
424.83840	282	
428.80337	1092	
441.03340	444	
446.70435	1186	1+
452.56329	1299	
455.04177	1694	
456.60144	794	1+
461.28983	1177	
463.87370	364	
466.63448	312	
482.86213	2030	1+
497.63488	1937	
499.07530	572	
499.89898	2976	2+
515.04194	699	
518.46088	804	
521.48732	564	
522.75928	746	1+
524.09921	367	
529.68827	756	1+
533.03171	329	
572.27425	854	
574.43085	634	
604.96456	339	
681.23810	2334	
778.72201	271	1+
905.70266	1219	
1069.09956	664	
END IONS

###FS:    #m/z: 418.9092 #charge-128
###MaxRes:#m/z:   0.0000 #charge-128
###MS: 16/
###MSMS: 17/
BEGIN IONS
TITLE= Cmpd 11, +MSn(418.9092), 0.3 min
PEPMASS=418.90918	13970

125.35714	363	
126.90594	16164	
130.85792	312	
148.78552	19055	1+
166.69646	644	
170.03256	377	
202.49560	979	
245.17484	1334	
259.81233	1152	
266.63955	736	
271.18068	2881	1+
272.20666	2920	2+
274.38677	16639	
275.68268	3504	
291.40186	319	
292.54437	11137	2+
292.96459	13196	1+
294.65194	1058	
302.86951	435	
319.29422	595	
328.28706	832	
329.89308	516	
335.03156	460	
343.88739	369	
346.21635	382	
346.82252	1448	1+
349.12589	1544	
355.38779	1154	
361.03706	726	
370.94462	656	1+
375.91109	506	
382.13643	397	
383.39965	2095	1+
392.04064	1614	
398.78269	1605	1+
399.76300	2067	2+
400.88294	1425	
402.19768	2573	2+
417.68414	394	
424.28807	633	
439.03936	987	
474.03491	331	
554.43272	896	
END IONS

###FS:    #m/z: 908.1271 #charge-128
###MaxRes:#m/z:   0.0000 #charge-128
###MS: 16/
###MSMS: 18/
BEGIN IONS
TITLE= Cmpd 12, +MSn(908.1271), 0.3 min
PEPMASS=908.12711	4857

637.65503	814	
719.29467	487	
726.50598	947	
749.43667	1042	
765.74118	589	
783.41667	2439	
798.90228	799	
819.51411	1139	
828.08532	689	
889.39693	2250	2+
925.85009	437	
1238.77816	367	
1758.12865	1127	
END IONS

###FS:    #m/z: 668.3994 #charge-128
###MaxRes:#m/z:   0.0000 #charge-128
###MS: 19/
###MSMS: 20/
BEGIN IONS
TITLE= Cmpd 13, +MSn(668.3994), 0.3 min
PEPMASS=668.39938	13490

326.15025	386	2+
337.28896	402	
358.24076	440	
365.90436	732	
480.20209	979	
509.75048	699	
548.23279	853	
550.78185	1092	1+
559.78228	1789	1+
563.69929	819	
576.75269	3207	1+
579.83951	480	
594.48530	617	
598.90075	925	
605.93346	845	1+
608.79894	375	
617.64349	565	
631.43399	2519	
633.66928	7039	
634.95765	1030	
646.88299	389	
649.58234	3273	
650.70159	10107	1+
658.76863	887	
669.14130	792	1+
674.26977	475	
703.08607	519	
1234.71166	704	
END IONS

###FS:    #m/z: 780.4623 #charge-128
###MaxRes:#m/z:   0.0000 #charge-128
###MS: 19/
###MSMS: 21/
BEGIN IONS
TITLE= Cmpd 14, +MSn(780.4623), 0.3 min
PEPMASS=780.46228	4463

452.24773	689	
458.37329	584	
573.63438	574	
597.34666	844	
675.83253	1437	
680.23256	637	
684.28966	574	
688.46373	489	
689.64509	1441	1+
691.54288	1167	
694.84439	1322	
716.52488	1059	
726.70777	914	
734.51627	1624	1+
739.00598	504	
743.33321	367	
745.68453	922	
751.03791	1397	
754.03800	2012	
761.97347	1769	
763.51693	1384	
767.10679	427	
780.12350	452	
787.61609	2039	
852.69293	292	
875.58953	959	
1503.10756	259	
END IONS

###FS:    #m/z: 814.6008 #charge-128
###MaxRes:#m/z:   0.0000 #charge-128
###MS: 22/
###MSMS: 23/
BEGIN IONS
TITLE= Cmpd 15, +MSn(814.6008), 0.4 min
PEPMASS=814.60083	10279

635.69396	532	
654.99637	920	
688.64936	252	
706.27343	712	
719.83753	372	
722.83072	584	
724.88208	2178	1+
742.05081	540	
753.88889	300	
755.73560	779	
761.43798	1087	
787.07232	3107	
788.43481	644	
794.00326	2292	1+
796.29711	1427	
797.79122	980	
824.23438	265	
834.33445	804	
844.43846	252	
1238.45025	802	
END IONS

###FS:    #m/z: 1177.8009 #charge-128
###MaxRes:#m/z:   0.0000 #charge-128
###MS: 22/
###MSMS: 24/
BEGIN IONS
TITLE= Cmpd 16, +MSn(1177.8009), 0.4 min
PEPMASS=1177.80090	10751

860.63422	679	
996.90419	509	
1012.03803	379	
1014.88668	1262	
1026.51950	904	
1086.52257	467	
1105.26333	447	
1113.47366	327	
1132.52317	784	
1133.51497	672	
1160.91006	339	
2221.34217	354	
END IONS

###FS:    #m/z: 631.6376 #charge-128
###MaxRes:#m/z:   0.0000 #charge-128
###MS: 25/
###MSMS: 26/
BEGIN IONS
TITLE= Cmpd 17, +MSn(631.6376), 0.4 min
PEPMASS=631.63760	9141

317.75503	1334	
367.24177	342	
411.08798	1054	
425.23550	544	
428.31113	559	
436.04698	457	
441.24882	474	
476.29715	1139	
481.03486	399	
484.86156	1177	
512.71215	909	
523.23568	1027	
523.81822	469	
524.97003	1407	
536.43854	849	
538.18117	393	1+
539.83236	1726	1+
543.54707	589	
557.83651	657	
561.33563	552	
564.23519	709	
570.81114	839	
577.43288	647	
585.76673	827	
590.23379	1639	
593.92951	1011	1+
595.34181	609	
603.64055	631	1+
612.24598	702	
613.58861	497	
614.82000	787	
636.44744	2827	
650.52872	632	
1082.63032	347	
END IONS

###FS:    #m/z: 637.5110 #charge-128
###MaxRes:#m/z:   0.0000 #charge-128
###MS: 25/
###MSMS: 27/
BEGIN IONS
TITLE= Cmpd 18, +MSn(637.5110), 0.4 min
PEPMASS=637.51100	12174

228.83418	1677	
274.04144	759	
313.72236	862	
334.28942	577	
354.18901	1032	
369.40996	2212	
378.27109	882	
399.43937	584	
407.45570	959	
410.24120	1277	
411.83748	549	
430.03241	424	
461.51313	1852	
463.46659	1242	
477.97386	532	
502.08698	494	
503.43434	1314	
505.03879	887	
521.79451	419	
523.74030	754	
544.24588	927	
545.56888	939	
547.78451	1913	1+
551.48724	609	
554.71961	982	
556.03979	1134	
558.10320	832	
564.23113	714	
565.56296	374	
583.39363	659	1+
590.07327	424	
595.18924	844	
596.44337	324	
600.57086	692	
601.35840	2828	1+
603.69712	417	
606.59126	329	1+
609.87804	811	1+
612.44541	934	
617.91546	777	
619.13803	1664	1+
620.64208	1509	
622.64026	1379	
637.47086	707	
639.65300	374	
641.13061	527	
643.70619	378	1+
645.63442	997	
647.03408	719	
655.24181	2924	
656.48331	892	
689.04726	1274	
714.08655	397	
861.03469	422	
988.01394	759	
1111.52459	532	
1216.25975	422	
END IONS

###FS:    #m/z: 918.4283 #charge-128
###MaxRes:#m/z:   0.0000 #charge-128
###MS: 28/
###MSMS: 29/
BEGIN IONS
TITLE= Cmpd 19, +MSn(918.4283), 0.5 min
PEPMASS=918.42833	14201

572.83810	357	
763.23406	670	
783.83713	1357	
816.84954	437	
828.68802	424	
845.03219	391	
852.45292	1119	
881.65000	263	
899.80594	572	
901.14044	672	
907.15530	740	
END IONS

###FS:    #m/z: 948.7294 #charge-128
###MaxRes:#m/z:   0.0000 #charge-128
###MS: 28/
###MSMS: 30/
BEGIN IONS
TITLE= Cmpd 20, +MSn(948.7294), 0.5 min
PEPMASS=948.72939	12657

524.30315	1812	
723.65033	2147	
807.45461	644	
830.69874	467	
836.25534	1069	
839.31907	537	
853.45480	274	
862.09952	962	
877.23200	1494	
926.03785	614	
931.23299	842	
932.65741	1997	
944.43519	584	
950.87960	497	
953.62567	879	
1628.83882	629	
END IONS

###FS:    #m/z: 879.8877 #charge-128
###MaxRes:#m/z:   0.0000 #charge-128
###MS: 31/
###MSMS: 32/
BEGIN IONS
TITLE= Cmpd 21, +MSn(879.8878), 0.5 min
PEPMASS=879.88774	3985

606.53164	414	
728.63381	1507	
740.09606	424	
772.68759	444	
777.03934	462	
788.66656	1863	1+
791.48782	672	
813.71797	1011	
830.60175	589	
833.92812	1492	
836.63938	1659	
843.23154	842	
856.60847	339	
859.44018	1449	
860.88580	794	1+
863.54477	489	1+
899.23641	704	
1669.84587	306	
END IONS

###FS:    #m/z: 1042.0681 #charge-128
###MaxRes:#m/z:   0.0000 #charge-128
###MS: 31/
###MSMS: 33/
BEGIN IONS
TITLE= Cmpd 22, +MSn(1042.0681), 0.5 min
PEPMASS=1042.06807	11381

356.03524	1214	
833.50459	699	
884.63454	297	
903.39097	529	
923.71307	532	
943.10493	424	
951.60468	1169	
967.59220	408	1+
970.89454	424	
997.93524	637	
1010.51734	802	
1020.17445	1277	
1024.32186	3687	1+
1027.23427	852	
1061.49554	804	
END IONS

###FS:    #m/z: 517.8920 #charge-128
###MaxRes:#m/z:   0.0000 #charge-128
###MS: 34/
###MSMS: 35/
BEGIN IONS
TITLE= Cmpd 23, +MSn(517.8920), 0.5 min
PEPMASS=517.89198	4672

149.63704	1054	
194.72998	529	
230.43963	459	
269.89247	658	
298.90332	769	
305.03989	613	
324.63488	835	
349.70533	267	
353.44730	1594	
386.63412	545	
426.80252	1082	
429.42700	1107	
454.29493	299	
457.44026	2669	
472.36513	734	
474.23469	888	
478.50141	569	2+
481.96428	1680	2+
482.53388	1592	1+
486.88445	372	
489.51979	2891	2+
498.80823	1958	1+
500.82214	3190	1+
502.24441	1921	1+
515.42988	484	
525.77763	802	
532.04101	1415	
535.90235	898	
538.08348	582	
540.24464	1666	1+
545.52208	727	
931.65602	277	
END IONS

###FS:    #m/z: 962.6020 #charge-128
###MaxRes:#m/z:   0.0000 #charge-128
###MS: 34/
###MSMS: 36/
BEGIN IONS
TITLE= Cmpd 24, +MSn(962.6020), 0.6 min
PEPMASS=962.60200	9973

395.29220	342	
496.23679	762	
643.03125	324	
683.83116	892	
738.29353	452	
809.30674	327	
823.88768	347	
870.41696	1054	
872.42559	889	
908.44050	1852	
940.88875	497	
942.71606	3763	1+
947.83657	617	
951.89631	663	1+
962.13676	744	
969.83323	572	
977.06790	694	
983.01594	479	
1019.68805	392	
1048.83448	702	
1644.80826	1989	
END IONS

###FS:    #m/z: 418.1292 #charge-128
###MaxRes:#m/z:   0.0000 #charge-128
###MS: 37/
###MSMS: 38/
BEGIN IONS
TITLE= Cmpd 25, +MSn(418.1292), 0.6 min
PEPMASS=418.12919	7355

120.96570	884	
126.07411	3102	
126.85746	5176	1+
148.81879	5254	
167.29094	764	
205.83422	1389	
230.78408	289	
261.63222	444	
270.89921	1676	1+
272.66942	899	
273.68360	2054	
274.62921	5581	1+
285.88072	514	
291.27588	1334	
292.95781	14439	1+
305.48295	536	2+
317.83427	1011	1+
325.43563	1032	
326.71319	1607	
328.42502	1362	
330.86507	1569	
336.92700	334	
344.80489	1451	1+
349.23481	509	
351.48472	377	
358.33189	672	
363.96776	1481	1+
376.03969	434	
381.08796	849	
382.15844	1724	1+
385.23934	457	
394.69448	992	
398.98030	2489	
400.07229	3979	1+
401.60556	2002	
406.65190	1379	
422.10472	632	
424.70547	1204	
429.43226	364	
431.08353	494	
435.90310	947	
441.38686	754	
659.23799	307	
END IONS

###FS:    #m/z: 920.7673 #charge-128
###MaxRes:#m/z:   0.0000 #charge-128
###MS: 37/
###MSMS: 39/
BEGIN IONS
TITLE= Cmpd 26, +MSn(920.7673), 0.6 min
PEPMASS=920.76727	10825

724.71335	409	1+
828.24192	3702	
845.55230	862	
860.64382	1699	
884.84598	352	
886.51148	267	
902.06127	339	
903.30059	494	
903.88370	874	
907.09866	654	
928.43247	1402	
1096.04253	949	
END IONS

###FS:    #m/z: 706.7107 #charge-128
###MaxRes:#m/z:   0.0000 #charge-128
###MS: 40/
###MSMS: 41/
BEGIN IONS
TITLE= Cmpd 27, +MSn(706.7107), 0.6 min
PEPMASS=706.71066	8131

240.89027	444	
359.23325	719	
556.69943	310	
561.17222	837	
565.34363	767	
577.48450	353	
588.90926	590	
592.52436	559	
615.24092	1596	1+
617.96605	1394	
629.45806	497	
634.66903	362	
637.85021	932	
661.75798	280	1+
663.84874	4222	
670.33560	2214	1+
683.83450	2142	
688.62368	1393	
690.51651	1415	
696.23462	512	
698.30208	877	
707.50393	598	
717.03498	1191	
718.51352	1167	
719.03165	414	
724.23311	474	1+
729.84207	1247	
815.28654	378	
1047.72594	1017	
END IONS

###FS:    #m/z: 715.7711 #charge-128
###MaxRes:#m/z:   0.0000 #charge-128
###MS: 43/
###MSMS: 44/
BEGIN IONS
TITLE= Cmpd 28, +MSn(715.7711), 0.7 min
PEPMASS=715.77107	2673

378.83609	1021	
442.30284	458	
524.10250	347	
535.03153	882	
539.75661	675	
540.21719	431	
545.64106	659	
552.44054	927	
588.50325	1014	
625.16682	904	
626.64704	954	
630.46212	859	
632.50948	257	
635.23962	442	
644.92306	1104	
647.56846	664	
647.88198	930	
654.92801	345	
662.24005	1977	
664.37330	644	
669.64654	1260	
680.70482	1262	
697.70343	1441	1+
700.64556	1384	
714.89063	532	
725.13681	617	
731.49167	650	
734.23300	948	
952.85772	454	
END IONS

###FS:    #m/z: 849.1703 #charge-128
###MaxRes:#m/z:   0.0000 #charge-128
###MS: 43/
###MSMS: 45/
BEGIN IONS
TITLE= Cmpd 29, +MSn(849.1703), 0.7 min
PEPMASS=849.17031	6762

599.44342	1849	
623.92513	1566	1+
671.31804	507	
697.90363	824	
703.69640	267	
740.84615	1042	
754.72628	2064	
759.44346	1364	
779.03340	434	
797.98547	319	
805.04046	3174	
826.28922	512	
828.75933	551	1+
831.19421	601	1+
833.23842	1592	
841.68806	257	
860.04028	724	
867.35331	394	
882.23175	302	
END IONS

###FS:    #m/z: 507.3556 #charge-128
###MaxRes:#m/z:   0.0000 #charge-128
###MS: 46/
###MSMS: 47/
BEGIN IONS
TITLE= Cmpd 30, +MSn(507.3556), 0.7 min
PEPMASS=507.35561	3720

187.83357	483	
298.48869	934	
340.64349	903	
344.50332	382	
349.63754	251	
356.86171	472	
371.91649	1569	1+
385.86641	1122	
390.77816	783	
394.25673	734	
409.40330	1546	
415.29890	301	2+
417.03239	519	
417.74062	1034	
419.08021	2983	1+
426.71750	554	
430.45827	407	
434.90702	483	
436.69526	569	
438.85089	2665	1+
441.37319	407	
443.88222	1155	1+
445.45095	2924	1+
452.89404	2368	1+
459.96938	364	2+
461.89415	880	
463.49668	1162	
465.13227	1447	
469.93764	1486	2+
472.28290	259	
473.09389	1727	
483.03319	781	
489.01763	1842	1+
490.73975	3166	2+
501.43221	1259	
504.47335	896	1+
509.10794	1147	
510.75318	2043	
533.25835	469	
654.84262	1204	
659.69749	1414	
695.48812	826	
708.49154	521	
997.25397	374	
END IONS

###FS:    #m/z: 637.7022 #charge-128
###MaxRes:#m/z:   0.0000 #charge-128
###MS: 46/
###MSMS: 48/
BEGIN IONS
TITLE= Cmpd 31, +MSn(637.7021), 0.7 min
PEPMASS=637.70216	11735

218.83369	899	
239.69244	432	
258.87925	432	
321.90493	424	
345.10820	282	
366.97406	369	
382.12544	429	
384.23936	1567	
392.98422	607	
402.26329	1062	
466.23673	2652	
481.46059	1609	
489.48822	527	
490.30160	1147	
502.43274	834	
528.04637	1384	
532.23294	509	
537.84058	292	
548.71687	332	
552.50684	302	
558.63013	597	
562.03211	1227	
566.52777	1042	
569.72574	381	1+
578.00176	337	
580.22007	912	
584.85957	527	
587.23053	804	
590.52186	2351	1+
593.03137	457	
596.03102	744	
600.73345	494	
606.29938	474	
615.43379	952	
618.44945	3562	
618.76156	2790	1+
625.03689	644	
642.22377	507	
643.08983	1189	1+
649.03862	512	
654.14186	834	
655.34520	633	1+
658.68977	507	
662.08401	617	
672.25217	632	
860.52860	724	
END IONS

###FS:    #m/z: 873.6980 #charge-128
###MaxRes:#m/z:   0.0000 #charge-128
###MS: 49/
###MSMS: 50/
BEGIN IONS
TITLE= Cmpd 32, +MSn(873.6980), 0.8 min
PEPMASS=873.69797	10284

603.43643	685	
672.44116	1089	
735.28969	1032	
782.14389	2389	1+
785.83255	812	
794.67101	394	
799.83088	1046	
804.47075	299	
806.27360	817	
814.08969	1013	
818.56073	835	
826.55607	2116	1+
835.80458	575	
854.83996	1813	
863.50787	975	
END IONS

###FS:    #m/z: 906.6151 #charge-128
###MaxRes:#m/z:   0.0000 #charge-128
###MS: 49/
###MSMS: 51/
BEGIN IONS
TITLE= Cmpd 33, +MSn(906.6152), 0.8 min
PEPMASS=906.61515	5102

640.48744	427	
647.76693	1262	
689.45873	1082	
752.02534	1117	
753.77872	697	
765.90670	702	
815.89817	422	
832.26934	569	
836.34728	1654	
843.73729	694	
855.56784	694	
877.83967	412	
884.88971	579	
887.55297	314	1+
908.08714	334	
END IONS

###FS:    #m/z: 638.7211 #charge-128
###MaxRes:#m/z:   0.0000 #charge-128
###MS: 52/
###MSMS: 53/
BEGIN IONS
TITLE= Cmpd 34, +MSn(638.7211), 0.8 min
PEPMASS=638.72111	10549

220.83376	1227	
249.25263	314	
306.06792	647	
329.08720	1511	
331.19125	761	1+
373.07751	307	
381.43353	449	
384.04584	869	
386.90793	364	
389.16666	2100	1+
400.97651	1452	2+
406.42757	2810	1+
407.85341	540	
409.30067	788	
418.53017	548	
434.23588	982	
437.44727	442	
450.69904	1214	
472.44954	1042	
481.30994	449	
492.85615	662	
499.64519	1379	
517.98503	346	
519.83206	351	
521.55225	896	
530.45069	554	1+
541.23632	364	
542.63837	1014	
546.10905	2310	1+
548.97630	1668	1+
555.63314	1777	
558.83465	334	
563.30289	470	
563.83826	2959	
565.29075	555	
566.55724	644	
570.05491	870	
572.63462	844	
575.49861	622	
582.63260	267	
584.70310	261	
590.99392	319	
593.50347	748	1+
596.69006	823	1+
600.23251	774	
601.63664	499	
605.04284	2121	
609.62891	1703	1+
619.28960	1657	
619.93251	8762	1+
627.59037	1028	
629.69556	631	
637.03827	334	
640.52773	327	
643.23272	1412	
644.84296	834	
645.83162	1254	
646.87419	2278	1+
650.43537	422	
653.70656	397	
657.36013	2221	
658.87958	3790	1+
910.57190	624	
END IONS

###FS:    #m/z: 667.2031 #charge-128
###MaxRes:#m/z:   0.0000 #charge-128
###MS: 52/
###MSMS: 54/
BEGIN IONS
TITLE= Cmpd 35, +MSn(667.2031), 0.8 min
PEPMASS=667.20307	7388

255.71167	287	
340.37630	737	
342.10681	1419	
344.23183	317	
351.23811	1727	
354.89478	294	
379.03666	254	
420.43884	982	
463.43453	369	
486.84062	599	
488.64984	509	
525.84089	1724	
531.11119	341	1+
535.26720	452	
561.83182	407	
564.83869	697	
569.09903	899	
574.69655	567	
575.70445	2441	1+
578.89269	299	
599.77838	264	
623.69658	1497	
631.83571	299	
632.89702	1057	
634.36452	2423	1+
639.83758	1109	
645.23908	746	1+
646.88306	287	
647.81295	3734	1+
649.53505	5124	1+
654.38269	2168	1+
671.32606	1294	
674.04489	657	
677.86223	1142	
857.50427	1277	
1021.83816	939	
1114.32976	484	
END IONS

###FS:    #m/z: 671.6288 #charge-128
###MaxRes:#m/z:   0.0000 #charge-128
###MS: 55/
###MSMS: 56/
BEGIN IONS
TITLE= Cmpd 36, +MSn(671.6288), 0.9 min
PEPMASS=671.62882	13177

281.71209	1029	
369.03878	580	
396.71323	1044	
427.83945	424	
463.23478	1304	
471.92324	509	
491.08998	986	
496.43676	464	
502.04207	784	
513.89168	562	
528.52320	657	
541.35063	482	
564.44906	1519	
571.04507	1577	
580.46548	456	1+
628.96650	512	
634.63930	1015	
635.64090	4172	1+
637.55871	8699	
650.42371	920	
651.87811	4032	1+
657.66797	1906	1+
673.83317	520	
683.56330	267	
END IONS

###FS:    #m/z: 929.0397 #charge-128
###MaxRes:#m/z:   0.0000 #charge-128
###MS: 55/
###MSMS: 57/
BEGIN IONS
TITLE= Cmpd 37, +MSn(929.0397), 0.9 min
PEPMASS=929.03965	4166

777.69330	527	
808.90759	329	
810.89327	257	
822.64221	2457	
824.43117	434	
837.74622	524	1+
908.17668	697	
910.09603	889	1+
950.49254	292	
END IONS

###FS:    #m/z: 747.1656 #charge-128
###MaxRes:#m/z:   0.0000 #charge-128
###MS: 58/
###MSMS: 59/
BEGIN IONS
TITLE= Cmpd 38, +MSn(747.1656), 0.9 min
PEPMASS=747.16558	13013

293.43067	801	
374.23459	589	
405.43617	952	
431.47438	293	
439.60882	1189	
452.74914	959	
458.31167	996	1+
460.04997	1557	
462.31603	275	
474.85219	457	
501.24889	759	
502.70422	472	
512.43370	938	
546.09653	449	
587.89163	377	
592.08485	469	
597.30471	1193	
602.35781	778	
603.36835	2557	1+
613.68698	1316	
618.23348	584	
626.75972	760	1+
628.90406	529	
639.67128	339	
641.23336	997	
656.46445	377	
672.04059	681	
682.46555	957	
684.50750	390	
694.23361	418	
711.78967	882	1+
714.03390	2032	
718.49218	502	
726.33650	1494	1+
727.44443	4252	2+
728.52481	4423	1+
733.13639	1010	1+
747.09806	640	
759.48831	557	
959.23750	2962	
1061.52659	857	
END IONS

###FS:    #m/z: 934.3531 #charge-128
###MaxRes:#m/z:   0.0000 #charge-128
###MS: 58/
###MSMS: 60/
BEGIN IONS
TITLE= Cmpd 39, +MSn(934.3531), 0.9 min
PEPMASS=934.35314	7230

766.06837	2857	
808.30076	604	
868.29579	1652	
876.70562	349	
897.87974	2834	
916.89907	1842	
956.63206	1229	
965.31630	867	
1429.63895	277	
1484.66036	1167	
END IONS

###FS:    #m/z: 963.8607 #charge-128
###MaxRes:#m/z:   0.0000 #charge-128
###MS: 61/
###MSMS: 62/
BEGIN IONS
TITLE= Cmpd 40, +MSn(963.8607), 1.0 min
PEPMASS=963.86068	4590

493.72265	444	
537.11255	417	
620.48440	282	
742.43585	512	
846.95688	382	
855.64430	519	
861.51701	564	
881.03362	604	
894.43861	482	
904.87021	770	
932.83858	428	
940.92632	252	
944.59665	1176	1+
946.03057	2133	
947.70769	2201	
950.11766	3309	2+
951.93031	1115	1+
953.71111	544	
954.65080	1461	
956.70521	5434	1+
967.52941	513	
967.87527	465	
968.41333	2147	1+
969.33481	1828	1+
973.39141	3069	1+
978.41950	435	
980.08680	649	
982.06794	565	
984.15724	1633	1+
END IONS

###FS:    #m/z: 1060.6365 #charge-128
###MaxRes:#m/z:   0.0000 #charge-128
###MS: 61/
###MSMS: 63/
BEGIN IONS
TITLE= Cmpd 41, +MSn(1060.6365), 1.0 min
PEPMASS=1060.63651	12890

649.43598	1369	
802.64552	1104	
866.04941	752	
919.03647	1292	
970.83271	559	
988.80472	951	1+
1022.43348	594	
1025.13892	724	
1040.08393	2029	
1041.52924	1094	
1044.20352	279	
1166.24762	489	
END IONS

###FS:    #m/z: 751.9533 #charge-128
###MaxRes:#m/z:   0.0000 #charge-128
###MS: 64/
###MSMS: 65/
BEGIN IONS
TITLE= Cmpd 42, +MSn(751.9532), 1.0 min
PEPMASS=751.95326	3787

341.23171	712	
385.04248	267	
499.09931	1009	
590.13358	1322	
600.08762	259	
608.45307	432	
625.04148	1452	
650.69942	307	
678.90891	544	
681.30474	146	1+
699.51769	808	1+
717.03563	682	
730.69688	1062	
732.46420	1094	
734.01386	831	1+
735.76919	1068	1+
772.83557	999	
END IONS

###FS:    #m/z: 876.0121 #charge-128
###MaxRes:#m/z:   0.0000 #charge-128
###MS: 64/
###MSMS: 66/
BEGIN IONS
TITLE= Cmpd 43, +MSn(876.0121), 1.0 min
PEPMASS=876.01207	4790

648.69301	549	
677.89171	547	
811.33177	674	
816.24810	399	
819.47617	269	
828.43685	2614	
830.49394	899	
836.65268	499	
838.74626	1162	
841.92840	1046	1+
857.29080	304	
858.05292	1729	
859.64812	537	
862.43084	932	
871.44480	462	
1277.43223	712	
1327.86287	302	
1620.44322	1337	
1623.77019	982	
END IONS

###FS:    #m/z: 420.2862 #charge-128
###MaxRes:#m/z:   0.0000 #charge-128
###MS: 67/
###MSMS: 68/
BEGIN IONS
TITLE= Cmpd 44, +MSn(420.2862), 1.0 min
PEPMASS=420.28617	20662

126.82570	6281	
148.85299	5874	1+
150.83361	822	
166.72364	3264	
169.26099	697	
258.68894	571	1+
272.40627	2352	
274.18078	12923	
275.82005	1342	
282.84082	571	
292.90827	11492	1+
296.03599	784	
302.73503	318	1+
307.30374	939	
310.63169	1362	
323.91953	2825	1+
328.34857	2629	2+
328.97763	4907	1+
331.63250	1282	
349.23122	1014	
359.83953	426	
366.14763	716	
376.29867	969	
382.11734	1049	2+
384.16661	2403	1+
385.09905	1383	2+
391.64353	754	
397.97294	1962	
400.06966	6946	1+
402.20643	6944	1+
405.84142	4693	
409.72028	1459	
419.83344	259	
421.03323	579	
426.89485	1049	
585.10401	499	
END IONS

###FS:    #m/z: 818.3302 #charge-128
###MaxRes:#m/z:   0.0000 #charge-128
###MS: 67/
###MSMS: 69/
BEGIN IONS
TITLE= Cmpd 45, +MSn(818.3302), 1.1 min
PEPMASS=818.33022	15695

301.03454	552	
429.34480	522	
512.48867	327	
576.83438	289	
610.63843	1852	
612.68395	337	
697.89930	424	
704.60923	534	
709.45276	327	
726.35064	1294	
727.90218	1361	1+
731.52558	459	
737.63651	544	
754.90135	1624	
781.49689	1127	
793.44943	2169	
795.66534	259	
798.70781	759	
822.67284	772	
840.23470	479	
931.89705	307	
966.63612	304	
1264.05030	527	
END IONS

###FS:    #m/z: 616.5894 #charge-128
###MaxRes:#m/z:   0.0000 #charge-128
###MS: 70/
###MSMS: 71/
BEGIN IONS
TITLE= Cmpd 46, +MSn(616.5894), 1.1 min
PEPMASS=616.58943	12208

379.83373	276	
410.70069	678	1+
435.81120	1366	1+
439.57139	486	1+
441.28969	857	
454.88982	482	
459.43991	2024	1+
470.91040	566	1+
481.15405	881	1+
492.83387	697	
506.64045	812	
517.49217	552	
519.08021	259	
521.85431	552	
524.46843	1378	1+
526.77449	3928	2+
547.83272	1694	1+
549.28497	456	
551.69304	362	
555.23579	384	
564.69478	292	
568.52089	489	
580.68382	384	
582.44197	453	
595.63072	892	
596.77415	2002	1+
598.54574	6674	1+
604.43160	1056	
614.23743	617	
639.43349	920	
647.03287	1373	
782.43720	897	
END IONS

###FS:    #m/z: 733.7340 #charge-128
###MaxRes:#m/z:   0.0000 #charge-128
###MS: 70/
###MSMS: 72/
BEGIN IONS
TITLE= Cmpd 47, +MSn(733.7340), 1.1 min
PEPMASS=733.73398	12063

268.48670	392	
516.45150	477	
554.89421	762	
614.84684	1868	1+
626.83783	2237	
643.51095	1084	
654.23969	547	
657.97781	617	
665.28418	424	
670.43607	1979	
679.43796	367	
684.44310	3364	
698.14355	659	
713.89037	1302	
714.38517	2261	1+
716.66209	1969	
718.03656	792	
724.03797	2187	
726.26304	544	
1000.00749	257	
END IONS

###FS:    #m/z: 420.9101 #charge-128
###MaxRes:#m/z:   0.0000 #charge-128
###MS: 73/
###MSMS: 74/
BEGIN IONS
TITLE= Cmpd 48, +MSn(420.9101), 1.1 min
PEPMASS=420.91010	6522

126.16037	514	
126.55000	1009	
128.03299	329	
149.83686	562	
204.83094	792	
230.63140	514	
234.63215	419	
237.63676	2024	
268.04727	1154	
272.41822	429	
274.29516	2119	1+
275.97576	1264	
280.77260	504	
288.03824	1147	
293.24879	1962	
294.96725	1249	
296.45558	1532	
302.91030	2273	1+
305.01200	1957	
312.03653	1492	
320.63145	834	
330.96458	3731	1+
343.43343	862	
345.26918	1889	1+
362.14294	744	
368.44526	379	
385.25403	879	
386.68285	1154	2+
388.83666	254	
389.70983	1184	
400.63461	474	
401.23464	2761	1+
403.29923	4971	1+
419.50281	807	
422.07658	844	
429.49303	724	
440.65065	1092	
443.03064	859	
459.84366	828	2+
613.08869	357	
END IONS

###FS:    #m/z: 638.6303 #charge-128
###MaxRes:#m/z:   0.0000 #charge-128
###MS: 73/
###MSMS: 75/
BEGIN IONS
TITLE= Cmpd 49, +MSn(638.6302), 1.1 min
PEPMASS=638.63027	6267

237.03333	572	
301.24757	514	
306.64647	1187	
318.44283	444	
329.14654	1897	
343.25249	962	
355.18162	526	1+
379.67295	687	
381.03339	529	
389.41792	2266	1+
392.10137	549	
397.16979	562	
402.95241	1677	
406.37127	1763	1+
409.86956	744	1+
415.03369	1432	
418.11245	664	
419.64435	1674	
421.29994	1017	
423.24338	1367	
445.10479	644	
446.43303	1134	
478.28508	549	
489.90633	672	
495.74419	859	
501.99647	1002	
505.70681	1679	
511.31930	707	
511.61414	592	
531.40611	692	
538.54869	707	
541.84147	2377	
546.70994	2371	1+
550.06994	1514	
567.09564	1864	
574.52506	507	
579.64038	2899	
584.41826	647	
592.05761	1769	
594.73446	1112	
598.54231	824	
601.63555	719	
602.95182	3574	1+
605.86747	2141	1+
618.81625	1798	1+
621.52487	899	
621.98576	1109	
623.48901	1157	
626.08149	722	
628.90128	894	
631.03186	529	
643.43204	1122	
647.44390	1561	1+
653.63774	2587	
657.73455	442	
680.85542	897	
891.46777	479	
986.31920	689	
1232.64551	1944	
END IONS

###FS:    #m/z: 419.0247 #charge-128
###MaxRes:#m/z:   0.0000 #charge-128
###MS: 76/
###MSMS: 77/
BEGIN IONS
TITLE= Cmpd 50, +MSn(419.0247), 1.2 min
PEPMASS=419.02469	22748

126.38965	1589	
126.90937	3227	
148.83770	6609	
166.64078	3757	
168.63333	1167	
171.04265	349	
197.83241	362	
256.66567	292	
260.06235	312	
263.49104	744	
272.23851	1627	
274.18310	2137	
274.91356	5014	
285.87510	736	1+
289.59391	981	1+
291.04647	1329	
292.83186	11036	1+
298.84869	577	
300.72651	569	1+
310.66098	1032	
319.37593	792	
321.88885	1222	
328.99868	2078	1+
335.83727	262	
346.09630	514	
347.43557	589	
355.96505	1481	1+
364.26906	2409	
366.23923	1647	
381.43312	262	
382.22320	2969	
384.12506	2117	
385.86878	3126	2+
397.75975	2813	1+
398.81340	4555	2+
401.20155	1538	2+
406.27629	319	
417.68058	369	
418.83178	1358	1+
436.84293	1379	
END IONS

###FS:    #m/z: 772.4886 #charge-128
###MaxRes:#m/z:   0.0000 #charge-128
###MS: 76/
###MSMS: 78/
BEGIN IONS
TITLE= Cmpd 51, +MSn(772.4885), 1.2 min
PEPMASS=772.48855	16743

354.71588	529	
389.10649	292	
631.04992	1004	
648.63731	344	
652.83980	342	
680.53143	352	
680.87444	329	
709.78432	1378	1+
712.69123	1374	
723.64563	999	
737.42997	1474	
745.63546	2472	
752.25438	517	
754.68553	2774	
880.48599	397	
END IONS

###FS:    #m/z: 402.3495 #charge-128
###MaxRes:#m/z:   0.0000 #charge-128
###MS: 79/
###MSMS: 80/
BEGIN IONS
TITLE= Cmpd 52, +MSn(402.3495), 1.2 min
PEPMASS=402.34947	12016

118.88410	526	1+
131.15701	767	
146.89258	747	
150.79889	1254	
166.64603	1092	
168.52832	750	
176.64686	334	
197.73131	367	
200.84423	664	
227.71887	252	
239.93479	1354	
248.83860	1674	
256.98211	855	
260.62817	332	1+
269.25932	1233	3+
275.06356	1214	
284.75071	691	
286.03521	499	
291.63472	1019	
304.85081	820	
308.84888	677	
310.85000	621	1+
313.41345	597	
315.16418	1077	2+
322.64063	3199	
327.96426	694	
328.75932	2626	1+
340.03789	1308	1+
347.86965	2884	2+
350.42726	1344	
353.56040	1004	1+
357.86955	547	
359.37071	1153	
364.07328	4127	
366.18259	3939	1+
367.91903	1651	1+
370.03515	757	
381.24749	1029	1+
382.22643	1236	2+
383.24078	9525	1+
384.29890	12879	2+
386.38616	2122	1+
398.83399	254	
403.11811	287	
418.00405	999	
421.68870	308	
424.51493	776	2+
436.89668	560	
443.04007	464	
510.23936	951	
542.32661	295	
734.83296	534	
END IONS

###FS:    #m/z: 713.7325 #charge-128
###MaxRes:#m/z:   0.0000 #charge-128
###MS: 79/
###MSMS: 81/
BEGIN IONS
TITLE= Cmpd 53, +MSn(713.7325), 1.2 min
PEPMASS=713.73249	4216

330.03289	459	
347.63388	304	
352.23822	1307	
402.93080	1049	
414.83172	1027	
432.31849	282	
442.45112	634	
457.18195	252	
533.90399	662	
588.83791	1247	
604.46176	789	
615.18516	287	
616.68012	257	
622.80722	2407	
624.64186	812	
633.03599	544	
641.49595	809	
648.95798	564	
651.48781	1276	1+
657.49186	402	
659.74651	704	
676.93831	1472	
677.48224	1499	
678.61717	3606	1+
685.36311	252	
692.63230	622	
694.75405	1999	
696.01379	1999	
697.65855	5136	1+
710.63671	889	
716.70848	314	
724.63454	297	
728.59918	484	
735.50124	731	1+
748.26806	582	
822.43619	529	
827.24905	294	
1085.48585	402	
END IONS

###FS:    #m/z: 404.4273 #charge-128
###MaxRes:#m/z:   0.0000 #charge-128
###MS: 82/
###MSMS: 83/
BEGIN IONS
TITLE= Cmpd 54, +MSn(404.4273), 1.3 min
PEPMASS=404.42730	12099

148.80452	1366	1+
152.70527	584	
166.80657	473	1+
168.94473	254	
238.84945	881	
240.83596	540	
242.23628	2709	
260.90521	422	
263.03640	471	
266.24517	1143	2+
269.99447	1968	
275.02913	264	
288.88489	624	
302.89082	489	
307.80297	563	
313.95163	674	
314.27689	852	
314.89042	1448	1+
329.28120	1844	2+
331.51708	1900	
333.32022	1857	2+
333.84140	1458	1+
336.43491	1442	
338.72526	709	2+
339.29902	1265	1+
344.24223	1360	
345.63862	1199	
350.63567	1867	
352.05076	1186	1+
354.29016	277	
357.46437	1230	2+
360.86775	269	
365.09229	1176	1+
367.53018	3130	1+
369.29893	4544	2+
383.88787	347	
385.18367	8355	1+
386.33731	6540	2+
392.68501	1433	1+
404.15836	1502	
406.19889	4062	1+
408.49136	2171	2+
412.23202	767	
424.61933	1158	2+
445.38819	749	
712.28975	469	
END IONS

###FS:    #m/z: 795.3190 #charge-128
###MaxRes:#m/z:   0.0000 #charge-128
###MS: 82/
###MSMS: 84/
BEGIN IONS
TITLE= Cmpd 55, +MSn(795.3190), 1.3 min
PEPMASS=795.31902	8699

541.11679	459	
547.67407	377	
578.43715	802	
632.48036	599	
644.83263	359	
670.64739	492	
682.70446	859	
721.23053	732	
723.64881	1242	
752.04120	1332	
758.83287	498	1+
761.29607	1179	
774.10143	1207	
793.71881	1257	
797.67365	669	
954.44027	1242	
1624.71403	1349	
END IONS

###FS:    #m/z: 872.1872 #charge-128
###MaxRes:#m/z:   0.0000 #charge-128
###MS: 85/
###MSMS: 86/
BEGIN IONS
TITLE= Cmpd 56, +MSn(872.1873), 1.3 min
PEPMASS=872.18725	12496

419.15290	761	1+
688.88275	387	
775.84326	3617	
782.92649	967	
790.56294	673	1+
821.48935	1114	
835.10542	854	
853.54547	739	
854.04702	2251	1+
874.64114	527	
885.63162	964	
1078.03083	664	
1390.93457	652	
END IONS

###FS:    #m/z: 893.6870 #charge-128
###MaxRes:#m/z:   0.0000 #charge-128
###MS: 85/
###MSMS: 87/
BEGIN IONS
TITLE= Cmpd 57, +MSn(893.6871), 1.3 min
PEPMASS=893.68705	10160

425.23365	1177	
529.45488	627	
716.24777	524	
726.31132	752	
735.03881	299	
760.57490	627	
766.64611	609	
802.24150	481	1+
803.62891	1214	
857.56996	3026	1+
873.52109	399	
875.25499	1242	
904.02967	442	
1493.72394	497	
END IONS

###FS:    #m/z: 548.1571 #charge-128
###MaxRes:#m/z:   0.0000 #charge-128
###MS: 88/
###MSMS: 89/
BEGIN IONS
TITLE= Cmpd 58, +MSn(548.1572), 1.4 min
PEPMASS=548.15714	3770

191.24203	914	
341.29021	1089	
356.69057	269	
377.32198	1246	
389.85237	529	
410.74090	1464	
413.43295	441	
416.77876	1136	
421.50219	265	
452.63784	767	
457.80168	2016	1+
474.57400	1834	1+
494.63783	795	
504.04931	1384	
506.95485	662	
508.82029	707	
511.91813	342	
514.67472	441	
525.44134	1468	1+
527.62267	2898	1+
529.61542	3517	1+
531.00726	1866	
538.43636	664	
547.68694	1014	
560.03179	694	
563.25568	1443	1+
579.30611	1459	
740.52451	2593	
830.73150	359	
END IONS

###FS:    #m/z: 656.6541 #charge-128
###MaxRes:#m/z:   0.0000 #charge-128
###MS: 88/
###MSMS: 90/
BEGIN IONS
TITLE= Cmpd 59, +MSn(656.6541), 1.4 min
PEPMASS=656.65414	9915

281.83611	1564	
444.66723	259	
494.69189	252	
496.09215	474	
513.46528	767	
519.89241	277	
537.93652	2654	
543.83476	1159	
548.83675	567	
565.28924	364	
566.16419	1232	
568.64268	1997	
583.88387	584	
586.74889	434	
591.93980	922	
594.64876	1364	
604.46357	947	
621.86283	1417	
635.61482	1222	
637.77147	50621	1+
643.15568	569	
656.85227	277	
657.47107	1386	1+
658.98021	1239	
660.62515	2139	
663.62901	442	
667.64178	487	
669.71075	1649	
679.88559	312	
987.83032	347	
1127.29613	1282	
END IONS

###FS:    #m/z: 419.1673 #charge-128
###MaxRes:#m/z:   0.0000 #charge-128
###MS: 91/
###MSMS: 92/
BEGIN IONS
TITLE= Cmpd 60, +MSn(419.1673), 1.4 min
PEPMASS=419.16734	19732

125.82495	1214	
126.87626	8902	
132.69739	1132	
146.83716	947	
148.81563	3886	1+
166.82938	942	
194.88707	284	
201.80750	662	
248.84283	389	
274.60811	11602	
275.82434	1852	
285.83786	902	
292.17285	1432	
292.93095	8500	1+
302.77483	657	
316.83402	1172	
320.09323	567	
326.97946	3271	1+
337.11185	269	
339.42280	1829	
343.23878	417	
345.32471	429	
346.76915	2259	
354.38793	467	
358.23277	444	
364.73234	399	
375.44382	1432	
378.28490	412	
382.00143	1353	1+
384.89518	607	
385.25507	444	
392.64479	1802	
398.22898	1939	1+
400.30483	10681	1+
405.15009	699	1+
406.83582	1457	
409.03743	1512	
416.74460	2181	1+
422.95755	2134	
427.59607	1821	1+
436.20037	936	1+
439.08679	424	
555.70139	334	
END IONS

###FS:    #m/z: 653.3468 #charge-128
###MaxRes:#m/z:   0.0000 #charge-128
###MS: 91/
###MSMS: 93/
BEGIN IONS
TITLE= Cmpd 61, +MSn(653.3468), 1.4 min
PEPMASS=653.34682	9270

319.43620	379	
323.24616	596	1+
383.23422	1209	1+
392.00464	337	
405.36568	2549	1+
418.26941	279	
441.23741	1232	
449.43964	1127	
503.95766	1024	
532.90745	399	
550.15054	417	
554.88616	732	
563.58495	829	
566.43375	569	
571.49879	484	
578.88458	717	
579.95419	2304	1+
590.88319	1807	
593.09359	382	
594.63524	1089	
599.03067	1349	1+
603.15819	367	
607.66511	1192	
617.10817	684	
618.51948	419	
619.63704	1597	
623.01318	739	1+
631.10359	1182	
632.64407	2666	1+
634.80595	2774	
635.76782	13273	1+
650.70949	502	
653.19553	609	
654.88527	1404	1+
656.66211	1652	
658.08876	624	
659.55986	677	
662.88696	917	
690.63388	1042	
836.63289	594	
END IONS

###FS:    #m/z: 638.6172 #charge-128
###MaxRes:#m/z:   0.0000 #charge-128
###MS: 94/
###MSMS: 95/
BEGIN IONS
TITLE= Cmpd 62, +MSn(638.6172), 1.5 min
PEPMASS=638.61721	6980

187.63686	749	
209.23804	2347	
240.02906	1461	1+
249.12324	822	
258.89353	872	
269.16000	1469	1+
287.04068	1029	
298.03922	599	
311.04857	1282	
313.09475	1257	
321.23482	789	
328.72333	1312	
329.40023	2604	2+
333.69425	554	
336.47684	1557	
347.08716	254	1+
355.24977	692	
387.23571	1504	
401.07069	2231	2+
403.18564	1357	
405.29131	602	
406.41643	1347	
407.71070	3304	
411.02825	1119	
415.63919	707	
418.68743	847	
432.43468	1337	
451.43356	1012	
469.88756	1044	1+
479.53413	1229	
493.43814	709	
494.69712	577	
496.66315	549	1+
501.64947	756	1+
503.10763	1014	
527.43250	1277	
535.29759	1149	
539.56466	1314	
543.23779	1782	
545.44049	1959	
555.12938	1864	1+
563.63548	637	
565.50218	757	
571.75080	1008	1+
584.30966	2166	1+
591.83062	912	
602.72351	2175	1+
609.69234	1039	
612.11743	849	
616.57642	1122	
619.77754	3727	
620.82619	1694	
622.76000	632	
623.26699	1026	1+
643.86512	2052	
647.14281	3803	2+
649.04545	902	
650.44768	1047	
654.31440	1841	1+
656.51439	1379	
658.21724	547	
660.23439	1037	
662.83185	682	
740.83206	1339	
992.08949	742	
END IONS

###FS:    #m/z: 681.4421 #charge-128
###MaxRes:#m/z:   0.0000 #charge-128
###MS: 94/
###MSMS: 96/
BEGIN IONS
TITLE= Cmpd 63, +MSn(681.4421), 1.5 min
PEPMASS=681.44214	5408

373.03804	1272	
451.47045	312	
495.30207	279	
498.52535	272	
512.24296	479	
529.72452	749	
531.70247	742	
537.05229	359	
556.17620	1559	1+
566.48407	429	
571.50660	312	
573.76325	964	
578.63606	1484	
590.83796	434	
610.63031	532	
616.11640	1384	
621.81022	704	
625.83346	1772	
628.23561	514	
634.63216	287	
637.23027	592	
644.69946	862	
653.27480	1414	
661.65909	337	
662.70601	5459	
663.67659	15838	1+
672.41580	1387	
679.71613	524	
707.28968	472	
796.90645	962	
854.50159	1529	
1308.87715	509	
END IONS

###FS:    #m/z: 419.1645 #charge-128
###MaxRes:#m/z:   0.0000 #charge-128
###MS: 97/
###MSMS: 98/
BEGIN IONS
TITLE= Cmpd 64, +MSn(419.1645), 1.5 min
PEPMASS=419.16445	34018

125.96317	1529	
126.85652	8667	
148.77610	11072	
166.62469	572	
179.03318	352	
204.72649	339	
225.83795	919	
254.78052	1362	
256.99044	2249	
271.63811	2963	1+
272.93391	1984	
274.55044	8037	
275.44485	3807	
276.83540	564	
292.13263	1249	
292.91909	11137	1+
300.08710	464	
303.65625	367	
318.09421	1414	
327.20000	314	
329.04587	534	
338.28924	2589	
346.23241	999	
358.30563	694	
363.90425	2037	
369.23980	664	
371.63431	507	
382.24233	1447	
383.19654	3391	1+
387.49488	657	
394.91096	719	
396.84797	2294	
398.29740	1534	
399.26998	7332	1+
402.24330	3578	1+
427.25810	614	
434.23819	359	
465.09680	319	
475.34496	532	
END IONS

###FS:    #m/z: 677.4123 #charge-128
###MaxRes:#m/z:   0.0000 #charge-128
###MS: 97/
###MSMS: 99/
BEGIN IONS
TITLE= Cmpd 65, +MSn(677.4122), 1.5 min
PEPMASS=677.41226	19662

323.12231	869	
367.43961	1799	
411.29897	1994	
423.04040	754	
437.08577	304	
488.23105	857	
500.03248	294	
529.74658	439	
530.28130	342	
531.86019	317	
541.76751	283	1+
544.48498	296	1+
551.84249	324	
560.13076	627	
566.90511	549	
585.03661	374	
585.88871	1183	1+
588.42823	1039	
594.12981	1119	
601.30766	3287	
603.89197	257	
615.85123	517	
622.33497	579	
624.44048	499	
624.98713	422	
628.43298	1544	
629.97833	1464	1+
634.63470	627	
637.47338	337	
640.89281	529	
641.46401	637	
645.84048	424	
649.70374	904	
655.45439	1530	1+
658.06743	562	
658.64273	1649	
659.66373	3308	1+
667.65441	887	
676.05778	342	
679.03132	307	
702.87350	412	
757.59082	1309	
865.83823	419	
1107.68727	477	
1115.03962	2109	
1194.77143	454	
END IONS

###FS:    #m/z: 419.8509 #charge-128
###MaxRes:#m/z:   0.0000 #charge-128
###MS: 100/
###MSMS: 101/
BEGIN IONS
TITLE= Cmpd 66, +MSn(419.8509), 1.5 min
PEPMASS=419.85090	3215

125.48458	1484	
126.92825	10384	
134.73550	1044	
148.81453	6586	1+
156.78886	712	
168.70168	1369	
185.88676	509	
192.63653	454	
228.83268	752	
262.03766	594	
272.06022	762	
273.07335	2572	
274.23804	25146	2+
276.85057	1117	
292.05645	534	
292.99903	8840	1+
300.89543	1644	
304.71466	309	
309.51476	1273	2+
320.48976	477	
322.83319	404	
330.70708	837	
333.14837	1184	
339.70054	562	
340.22604	1149	2+
345.91080	541	2+
349.12840	694	
353.66056	1032	
359.14756	484	
366.15462	234	1+
367.88771	332	
369.39764	839	
375.31089	397	
383.96231	2824	1+
400.28162	5749	1+
402.20927	9323	1+
405.23794	692	
407.58588	724	
421.03532	1309	
440.63530	1244	
446.44282	1124	
538.70522	927	
END IONS

###FS:    #m/z: 1020.5721 #charge-128
###MaxRes:#m/z:   0.0000 #charge-128
###MS: 100/
###MSMS: 102/
BEGIN IONS
TITLE= Cmpd 67, +MSn(1020.5721), 1.6 min
PEPMASS=1020.57210	851

488.83182	957	
813.81970	569	
887.10476	497	
895.84029	692	
901.77290	1742	
930.64472	404	
940.94130	467	
954.48603	292	
982.73017	824	
1002.11701	987	
1004.41083	509	
1005.44593	389	
1042.08710	477	
1045.64220	2292	
1155.63094	997	
1294.44478	1147	
END IONS

###FS:    #m/z: 872.3205 #charge-128
###MaxRes:#m/z:   0.0000 #charge-128
###MS: 103/
###MSMS: 104/
BEGIN IONS
TITLE= Cmpd 68, +MSn(872.3204), 1.6 min
PEPMASS=872.32045	12884

281.96629	804	
418.40854	1914	1+
653.63448	264	
701.08490	612	
709.61068	266	
746.55430	422	
792.83647	569	
805.43949	459	
823.51524	673	
834.99475	929	1+
849.71604	434	
852.84016	881	1+
854.55196	525	1+
864.23987	1306	
872.49760	859	
962.03261	602	
980.26358	663	
1096.31510	831	
1328.41164	454	
1434.59813	529	
END IONS

###FS:    #m/z: 964.3721 #charge-128
###MaxRes:#m/z:   0.0000 #charge-128
###MS: 103/
###MSMS: 105/
BEGIN IONS
TITLE= Cmpd 69, +MSn(964.3721), 1.6 min
PEPMASS=964.37213	11888

349.29654	604	
507.50200	717	
518.19270	264	
608.45144	1389	
712.05462	599	
753.45474	727	
820.83465	334	
830.69927	1042	
850.83464	772	
872.98491	277	
911.82106	456	1+
916.64377	2972	
927.52339	707	
931.45542	677	
940.44275	2092	
945.93549	1051	1+
947.71077	1099	
951.28455	522	
952.02655	3449	1+
954.13897	1439	
955.32246	939	
955.76878	1039	1+
957.48582	517	
958.47975	2826	1+
962.66272	292	
964.10501	799	
966.72853	1124	
968.06027	717	
968.42211	404	
970.09923	1364	
970.71223	3264	1+
973.62131	3474	1+
976.42122	1337	
985.57787	1323	1+
1059.29702	617	
1448.25995	307	
1539.55175	714	
END IONS

###FS:    #m/z: 418.7968 #charge-128
###MaxRes:#m/z:   0.0000 #charge-128
###MS: 106/
###MSMS: 107/
BEGIN IONS
TITLE= Cmpd 70, +MSn(418.7968), 1.6 min
PEPMASS=418.79676	8498

120.90340	617	
125.23854	394	
126.73657	10336	1+
148.76473	7993	1+
150.61176	1452	
166.69863	1394	
194.08782	527	
240.85937	794	
248.84358	714	
262.86586	419	
266.88973	449	
272.11217	667	
273.01793	7496	2+
273.53249	11031	1+
289.04778	329	
290.00174	942	
291.50355	1674	
292.96936	15751	1+
298.63483	477	
300.63842	814	
325.25961	269	
326.94237	1823	1+
330.29907	1132	
332.82239	674	
340.69452	892	
345.52695	419	1+
353.63966	487	
364.13291	3631	1+
366.43533	1119	
370.03390	294	
371.23666	1579	
382.18014	1134	
383.57725	1789	2+
385.85004	1074	
390.72965	1156	2+
395.14048	1952	
399.85798	6220	1+
401.90406	3396	2+
406.43315	3034	
416.97207	924	
418.94579	624	
420.15649	1701	2+
437.63561	889	
440.84375	292	
463.26957	892	
556.09392	649	
561.45022	1092	
END IONS

###FS:    #m/z: 929.7389 #charge-128
###MaxRes:#m/z:   0.0000 #charge-128
###MS: 106/
###MSMS: 108/
BEGIN IONS
TITLE= Cmpd 71, +MSn(929.7390), 1.6 min
PEPMASS=929.73894	11118

558.09625	529	
739.67513	1024	
744.12686	868	1+
755.49752	597	
767.86587	1204	
794.69464	317	
808.63363	574	
834.62419	759	1+
838.64600	477	
892.68968	352	
893.84663	2937	
906.47643	722	
910.31044	437	
910.93147	2607	1+
932.34524	1212	
END IONS

###FS:    #m/z: 620.9127 #charge-128
###MaxRes:#m/z:   0.0000 #charge-128
###MS: 109/
###MSMS: 110/
BEGIN IONS
TITLE= Cmpd 72, +MSn(620.9127), 1.7 min
PEPMASS=620.91273	3907

456.86838	504	
461.24553	517	
469.65619	557	
477.03712	373	
478.34532	295	
498.29002	1206	
502.87152	758	
531.24990	796	
549.07500	2047	
549.52100	1780	1+
556.63624	632	
566.02884	2805	1+
583.43373	1952	1+
585.85240	1030	1+
593.10151	2131	1+
596.15671	2733	
599.27105	360	1+
601.53116	1288	
602.03486	1412	
603.38893	2946	
603.66616	3120	
604.41747	1295	
605.83056	316	
618.43528	1064	
631.43771	459	
641.44921	702	
651.93005	714	
969.27764	564	
992.72986	287	
END IONS

###FS:    #m/z: 637.6499 #charge-128
###MaxRes:#m/z:   0.0000 #charge-128
###MS: 109/
###MSMS: 111/
BEGIN IONS
TITLE= Cmpd 73, +MSn(637.6498), 1.7 min
PEPMASS=637.64986	9269

202.84043	787	
212.63070	604	
236.53765	947	
266.27383	544	
277.05231	2254	
281.05464	782	
287.89236	979	
313.03349	569	
344.97076	1241	1+
349.23241	537	
355.31282	627	
373.83309	1074	
383.42651	3004	1+
387.54272	514	1+
397.88682	1844	
403.44524	699	
404.84880	2026	2+
408.63247	837	
425.00468	1292	
436.08086	1169	
438.47724	899	
455.29392	944	
485.33888	634	
495.83754	1287	
503.83364	1223	1+
519.33554	857	
520.64290	1057	
538.64114	722	
542.17264	1384	1+
545.82177	3826	1+
547.63832	1842	
553.02428	579	
559.25813	899	
561.51808	1019	
566.96415	678	1+
569.26139	408	1+
580.64403	1807	
584.57059	1984	
586.19289	883	1+
594.07001	1152	
596.51198	584	
599.47081	756	1+
606.04587	979	
609.03468	919	
613.06077	1129	
616.25913	589	
618.61482	2063	1+
620.19214	2627	
621.54172	794	
623.49991	637	
627.72512	2672	
637.63811	604	
643.12731	959	
644.38075	2494	
645.63672	1057	
647.43709	1257	
649.72804	1622	
651.47671	3111	1+
655.26854	1070	1+
658.52939	1992	
669.64607	894	
709.15214	852	
1005.45424	1787	
1089.06919	1497	
END IONS

###FS:    #m/z: 635.0533 #charge-128
###MaxRes:#m/z:   0.0000 #charge-128
###MS: 112/
###MSMS: 113/
BEGIN IONS
TITLE= Cmpd 74, +MSn(635.0533), 1.7 min
PEPMASS=635.05326	7041

202.87001	609	
213.03190	707	
299.03027	899	
325.70269	259	
357.63757	1334	
376.63341	374	
382.22750	927	1+
396.57532	2553	2+
399.44782	1540	
401.89095	287	
405.33270	562	
411.36224	1747	
421.49527	409	
437.05007	1889	
439.38108	587	
453.43978	1248	
454.87949	1026	1+
468.43384	737	
471.23857	870	
476.04294	564	
499.83697	502	
516.68681	597	
527.90140	1234	
536.83834	429	
540.90970	537	
546.03524	1197	
549.78597	822	
551.20952	743	
554.06196	2440	1+
564.54576	731	
567.04310	1697	
569.23944	1617	
576.54779	954	
579.47943	1227	
586.65481	905	
590.47504	3502	1+
593.50758	794	
595.89367	339	
600.52379	1699	
601.76494	1253	
604.50303	322	
605.46869	2355	1+
613.07629	647	
615.69164	2025	
616.70886	1761	
617.70889	5098	1+
624.90479	582	
634.63915	987	
637.03167	1185	
649.09004	307	
651.80911	1586	
653.16872	3613	2+
656.03924	1407	
657.33655	2077	
755.19587	807	
790.06585	771	
820.45892	867	
1039.44847	422	
END IONS

###FS:    #m/z: 651.3209 #charge-128
###MaxRes:#m/z:   0.0000 #charge-128
###MS: 112/
###MSMS: 114/
BEGIN IONS
TITLE= Cmpd 75, +MSn(651.3209), 1.7 min
PEPMASS=651.32095	10007

202.86341	277	
289.72095	664	
311.10399	802	
312.49199	554	
324.27294	1271	1+
397.46797	769	
409.24380	789	
425.40324	304	
457.21604	1244	
487.23448	524	
503.43538	349	
506.94312	1482	
510.89988	994	
519.15616	659	
519.66995	1509	1+
535.63378	1019	
561.28281	357	
562.63571	477	
563.79280	1339	
578.68984	827	
583.68420	308	1+
591.23747	719	
605.77220	1629	
607.46435	384	
623.85218	1237	
626.80531	1059	
630.85681	392	
632.28460	632	
633.07611	3372	
633.62891	7793	1+
636.13649	1124	
636.63803	2374	
641.50261	1137	
647.09059	287	
653.89579	607	
657.76644	362	
736.85377	1039	
1076.04989	359	
1092.11512	552	
1107.10279	369	
1179.64556	649	
END IONS

###FS:    #m/z: 418.9813 #charge-128
###MaxRes:#m/z:   0.0000 #charge-128
###MS: 115/
###MSMS: 116/
BEGIN IONS
TITLE= Cmpd 76, +MSn(418.9813), 1.8 min
PEPMASS=418.98132	22977

122.71804	414	
125.04286	517	
126.92211	10223	1+
138.97129	877	
148.82241	11345	1+
166.80951	2904	
176.73589	354	
209.83519	2189	
238.48798	784	
267.63491	602	
272.30000	1092	
273.14052	10214	1+
275.69174	312	
276.75174	1571	1+
283.61860	329	
286.21369	3213	1+
291.27738	922	
292.82163	7462	
293.90844	1869	
295.43763	302	
298.98229	3858	1+
311.03256	639	
320.92028	1286	2+
324.57483	917	
326.39025	449	
328.29702	759	
330.84176	774	
341.34183	334	
342.82139	334	
347.04789	419	
356.03665	1307	
357.63785	724	
373.84617	781	1+
382.15888	3522	1+
387.05003	1374	
396.11442	829	
399.46679	2816	1+
401.14166	2029	
401.85455	3316	2+
425.72936	727	
436.06867	289	
438.68970	637	
449.23680	704	
END IONS

###FS:    #m/z: 988.8862 #charge-128
###MaxRes:#m/z:   0.0000 #charge-128
###MS: 115/
###MSMS: 117/
BEGIN IONS
TITLE= Cmpd 77, +MSn(988.8862), 1.8 min
PEPMASS=988.88619	3915

369.23516	439	
448.03632	1497	
511.29567	772	
633.63785	427	
665.69593	1172	
863.50225	559	
957.03069	882	
969.95611	409	
971.75205	2697	
973.54074	429	
975.38151	1321	1+
985.63158	304	
1335.88396	414	
1717.65309	982	
END IONS

###FS:    #m/z: 419.2179 #charge-128
###MaxRes:#m/z:   0.0000 #charge-128
###MS: 118/
###MSMS: 119/
BEGIN IONS
TITLE= Cmpd 78, +MSn(419.2180), 1.8 min
PEPMASS=419.21794	19599

126.20700	2796	
126.97416	9474	1+
148.79434	5183	1+
158.70731	492	
166.53347	828	
168.88769	413	
193.04746	382	
208.63873	254	
211.63631	275	
243.88910	459	
250.83167	372	
252.93692	293	
262.83407	509	
266.05764	487	
272.37998	6418	1+
274.49224	10631	
282.58487	843	
288.83736	377	
292.93821	4554	1+
300.75305	841	
307.49944	2380	2+
311.03495	1027	
320.03597	362	
323.63995	726	
330.03943	2442	1+
336.24401	280	
337.83235	940	
345.83499	1132	
349.08788	339	
350.63877	737	
359.28071	597	
360.23545	1277	
364.70867	405	
366.07825	1166	1+
371.28415	369	
373.88786	1064	
379.63383	929	
382.25414	4664	1+
383.32209	3944	2+
397.64873	267	
398.38912	1141	1+
400.27920	6233	2+
402.36238	3809	
403.91353	1514	
440.70803	1082	
749.33439	721	
END IONS

###FS:    #m/z: 633.5039 #charge-128
###MaxRes:#m/z:   0.0000 #charge-128
###MS: 118/
###MSMS: 120/
BEGIN IONS
TITLE= Cmpd 79, +MSn(633.5038), 1.8 min
PEPMASS=633.50386	7249

148.69897	347	
180.44239	1664	
228.88975	277	
296.70730	434	
313.44333	902	
334.03647	837	
341.05277	279	
378.70729	729	
387.03178	919	
397.26398	382	
409.23869	489	
436.23746	1754	
441.49159	694	
450.82866	1432	
465.92246	572	
478.09436	956	2+
481.84009	339	
490.75273	559	
493.24455	1717	
502.24016	3702	
508.23348	982	
514.64783	1026	1+
521.29387	432	
523.63353	1192	
527.89424	682	
529.67094	312	
535.63247	891	1+
556.23599	1237	
562.63470	262	
563.43262	853	1+
580.50540	1107	
583.55634	791	1+
591.46634	294	
592.65619	1344	
597.81295	654	1+
599.45863	1161	1+
604.31246	434	
605.57946	976	1+
607.63844	1827	
609.90398	1714	
614.69132	2669	
615.24320	859	
616.47310	2689	1+
619.65942	1702	
625.43311	652	
632.83079	577	
641.88889	357	
643.22358	1359	
654.28023	924	
665.28453	389	
731.68930	1507	
746.63896	3922	
773.24320	784	
1022.23765	349	
1029.03907	504	
1159.42154	439	
1191.35061	494	
END IONS

###FS:    #m/z: 964.1331 #charge-128
###MaxRes:#m/z:   0.0000 #charge-128
###MS: 121/
###MSMS: 122/
BEGIN IONS
TITLE= Cmpd 80, +MSn(964.1331), 1.9 min
PEPMASS=964.13312	11686

374.50638	307	
450.16311	787	
529.49264	544	
599.89627	292	
794.38378	744	
815.49982	649	
840.83730	839	
847.05824	534	
856.52824	519	1+
872.65343	577	
873.11498	294	
895.08367	861	
900.03352	772	
931.63671	889	
945.29164	496	
948.23417	1705	1+
950.24294	1629	
950.81890	434	
952.91578	823	
954.80428	1438	1+
957.12183	1707	1+
960.76701	971	1+
965.45416	659	
967.78634	1853	
969.04487	748	
970.77148	817	
978.08651	302	
980.03272	567	
1059.44522	284	
END IONS

###FS:    #m/z: 742.7924 #charge-128
###MaxRes:#m/z:   0.0000 #charge-128
###MS: 124/
###MSMS: 125/
BEGIN IONS
TITLE= Cmpd 81, +MSn(742.7924), 1.9 min
PEPMASS=742.79239	8657

222.63526	859	
355.24575	374	
441.24438	560	
450.38156	1447	
457.49356	442	
463.83103	392	
472.09233	419	
476.47139	1682	
535.41000	494	
567.83830	359	
597.72042	914	
600.43534	822	
608.63764	289	
619.08690	1224	
635.78340	776	1+
647.27429	1061	
649.83115	271	
653.21879	463	
654.46682	1010	1+
661.06119	334	
664.69177	481	
687.21961	414	
691.62565	557	
705.67095	467	
706.65656	2929	1+
721.84913	850	1+
723.42656	772	
724.51999	3330	1+
727.23065	442	
742.83313	712	
959.08842	598	
989.31192	784	
END IONS

###FS:    #m/z: 803.5874 #charge-128
###MaxRes:#m/z:   0.0000 #charge-128
###MS: 124/
###MSMS: 126/
BEGIN IONS
TITLE= Cmpd 82, +MSn(803.5874), 1.9 min
PEPMASS=803.58740	9179

597.36158	799	
637.91070	1237	
642.05071	332	
646.09392	1069	
703.63567	584	
706.79697	974	
725.29095	524	
761.44637	514	
766.04973	3259	
767.38404	1707	
769.63662	307	
775.43860	339	
782.86045	299	
784.53639	611	1+
786.54851	2163	1+
790.83850	832	
795.49829	962	
802.31285	562	
816.26271	539	
904.98208	559	
1328.66680	369	
1330.15739	314	
1345.05192	817	
END IONS

###FS:    #m/z: 897.3873 #charge-128
###MaxRes:#m/z:   0.0000 #charge-128
###MS: 127/
###MSMS: 128/
BEGIN IONS
TITLE= Cmpd 83, +MSn(897.3873), 2.0 min
PEPMASS=897.38732	8526

435.63181	802	
749.23277	444	
751.83593	399	
760.90128	407	
789.04713	989	
805.69571	288	
852.43292	760	
857.89550	1427	
866.04153	629	
877.19745	742	1+
879.50799	1817	
880.89760	592	
899.44921	559	
END IONS

###FS:    #m/z: 921.7920 #charge-128
###MaxRes:#m/z:   0.0000 #charge-128
###MS: 127/
###MSMS: 129/
BEGIN IONS
TITLE= Cmpd 84, +MSn(921.7921), 2.0 min
PEPMASS=921.79203	3400

671.63849	427	
751.23019	882	
803.49896	289	
832.18144	264	
832.63359	1224	
850.11794	317	
876.63722	3782	
882.83152	912	
884.83825	619	
894.25236	467	
END IONS

###FS:    #m/z: 723.3810 #charge-128
###MaxRes:#m/z:   0.0000 #charge-128
###MS: 130/
###MSMS: 131/
BEGIN IONS
TITLE= Cmpd 85, +MSn(723.3810), 2.0 min
PEPMASS=723.38102	10825

383.80464	527	
427.88670	282	
495.92241	497	
507.72239	369	
520.83636	574	
543.47906	517	
554.03868	2387	
587.46577	369	1+
609.85384	1299	
629.51751	796	1+
632.69259	1022	
636.44037	257	
657.78529	252	
680.03317	1249	
684.83304	379	
687.04033	1016	1+
695.68308	954	
701.92050	382	
703.78801	2156	1+
705.19735	582	
706.71508	2722	
715.69439	1164	
719.97166	466	1+
731.16077	1127	
1199.03650	1009	
END IONS

###FS:    #m/z: 984.7028 #charge-128
###MaxRes:#m/z:   0.0000 #charge-128
###MS: 130/
###MSMS: 132/
BEGIN IONS
TITLE= Cmpd 86, +MSn(984.7028), 2.0 min
PEPMASS=984.70281	9628

514.87204	894	
894.40324	439	
894.98841	1199	
940.83488	1717	
959.43984	1262	
963.99316	2044	1+
967.07821	793	1+
967.72308	464	
970.67407	1292	
1040.76464	1802	
END IONS

###FS:    #m/z: 613.4483 #charge-128
###MaxRes:#m/z:   0.0000 #charge-128
###MS: 133/
###MSMS: 134/
BEGIN IONS
TITLE= Cmpd 87, +MSn(613.4484), 2.1 min
PEPMASS=613.44834	13614

268.29005	349	
330.44419	631	
394.83697	1675	
412.83915	1737	
442.83651	549	
458.03744	662	
470.43344	1034	
505.84754	2272	
507.70064	807	
539.43520	657	
544.30672	869	
547.21333	1231	
549.03590	636	
553.31304	594	
555.88677	1139	
557.44896	387	
559.84362	780	
566.43746	1637	
569.48017	312	
576.80046	1181	1+
580.03346	687	
588.44571	1003	
591.83123	703	1+
594.90687	5004	1+
596.24249	331	
598.86122	295	
600.74759	1484	
605.43342	324	
636.43184	1052	
783.09288	1612	
788.73263	313	
887.25065	1384	
1162.63099	549	
END IONS

###FS:    #m/z: 742.3262 #charge-128
###MaxRes:#m/z:   0.0000 #charge-128
###MS: 133/
###MSMS: 135/
BEGIN IONS
TITLE= Cmpd 88, +MSn(742.3262), 2.1 min
PEPMASS=742.32617	11496

467.35864	257	
524.81589	1472	
551.38722	542	
564.31962	439	
616.70021	562	
617.26517	1077	
642.28614	262	
643.23461	854	
651.88796	1239	
660.70526	1319	1+
665.83694	362	
677.89875	607	
697.56551	1929	
703.23866	1182	
705.26383	1787	
706.79846	3867	
722.66468	1891	1+
724.20613	749	
725.55796	1682	
731.64633	289	
1078.07952	447	
1134.45174	252	
1295.68203	687	
END IONS

###FS:    #m/z: 659.4077 #charge-128
###MaxRes:#m/z:   0.0000 #charge-128
###MS: 136/
###MSMS: 137/
BEGIN IONS
TITLE= Cmpd 89, +MSn(659.4077), 2.1 min
PEPMASS=659.40770	2266

240.04962	314	
359.43700	759	
388.08514	643	
463.03296	1606	
492.26497	264	
541.03953	778	
551.76621	664	
560.55717	367	
567.57165	581	1+
568.97761	910	
576.70030	1342	
586.02937	2343	1+
590.29621	602	
602.07656	1318	
606.48608	452	
608.69818	1161	
621.50953	877	1+
622.89939	1274	
635.83158	304	
639.84474	367	
640.83209	10706	1+
643.91240	670	
646.23056	840	
661.90000	279	
664.68655	400	
668.47713	864	
973.96271	1789	
977.08544	399	
1174.88288	623	
END IONS

###FS:    #m/z: 930.1432 #charge-128
###MaxRes:#m/z:   0.0000 #charge-128
###MS: 136/
###MSMS: 138/
BEGIN IONS
TITLE= Cmpd 90, +MSn(930.1432), 2.1 min
PEPMASS=930.14317	10443

284.03478	342	
415.83793	1332	
738.70251	499	
750.73293	2844	1+
823.48402	289	
827.84657	1269	
838.43770	1564	
892.85584	304	
909.63492	384	
910.83410	533	1+
936.44225	709	
1031.32160	729	
1744.31843	257	
END IONS

###FS:    #m/z: 639.2016 #charge-128
###MaxRes:#m/z:   0.0000 #charge-128
###MS: 139/
###MSMS: 140/
BEGIN IONS
TITLE= Cmpd 91, +MSn(639.2017), 2.1 min
PEPMASS=639.20164	3413

216.63533	289	
296.90000	679	
310.93452	569	
314.11266	267	
318.63382	1362	
328.85449	914	
329.45607	3879	1+
331.97627	2102	
340.92293	2624	
343.43777	549	
347.23205	612	
351.65480	274	
353.14415	1119	
360.90307	282	
382.84392	902	
386.34743	661	2+
397.23708	1527	
404.34836	474	
406.06570	871	1+
407.64173	3266	1+
411.64674	2102	
413.58996	483	1+
418.31382	527	
444.64458	969	
458.70103	729	
466.25950	332	
498.24010	307	
501.57958	2033	1+
503.13123	604	1+
514.10330	384	
518.24277	814	
522.35298	1157	
529.84607	1436	1+
554.08449	369	
558.63044	2401	1+
575.67682	319	
580.23294	509	
591.68889	377	
601.77585	619	
602.45134	1071	1+
603.81401	382	
606.24780	881	1+
618.07869	1469	
620.78382	1993	1+
623.43948	404	
637.43809	1182	
639.43593	884	
648.00796	574	
651.90787	572	
653.76685	1369	
658.05277	2229	
660.11516	889	
661.38511	664	
895.07572	309	
END IONS

###FS:    #m/z: 909.4737 #charge-128
###MaxRes:#m/z:   0.0000 #charge-128
###MS: 139/
###MSMS: 141/
BEGIN IONS
TITLE= Cmpd 92, +MSn(909.4738), 2.2 min
PEPMASS=909.47373	6241

434.51748	447	
518.73173	519	
692.47435	822	
742.28651	302	
745.08827	862	
748.00001	353	1+
750.28121	834	
765.32852	507	
779.75901	737	
816.70139	707	
827.63724	454	
844.30288	359	
848.24656	422	
852.63655	322	
854.79946	1862	
868.51804	409	
872.66318	297	
889.37701	462	
892.80221	269	
894.58930	786	1+
1316.31790	527	
1418.83476	424	
END IONS

###FS:    #m/z: 580.8185 #charge-128
###MaxRes:#m/z:   0.0000 #charge-128
###MS: 142/
###MSMS: 143/
BEGIN IONS
TITLE= Cmpd 93, +MSn(580.8185), 2.2 min
PEPMASS=580.81848	11733

358.23473	717	
394.52738	1670	
403.09861	719	
420.28787	904	
437.23800	742	
455.70426	664	
468.03438	552	
471.85602	2409	
474.09963	1245	
479.23305	1747	
484.43207	288	
485.32619	901	
489.43152	722	
491.68616	572	
495.63282	1132	
506.69536	582	
510.22004	1247	
522.63293	1559	
527.05221	584	
528.48786	1971	1+
543.35579	1205	
548.43735	1125	
560.28259	674	
561.86558	3224	1+
563.74829	4305	1+
567.50923	722	
580.44412	1815	1+
589.85743	842	
603.83523	614	
659.63789	544	
708.63848	2809	
744.30335	577	
871.71138	1963	
END IONS

###FS:    #m/z: 829.0092 #charge-128
###MaxRes:#m/z:   0.0000 #charge-128
###MS: 142/
###MSMS: 144/
BEGIN IONS
TITLE= Cmpd 94, +MSn(829.0092), 2.2 min
PEPMASS=829.00919	9446

511.93298	629	
610.83165	727	
647.24548	1027	
655.70386	439	
721.12028	1249	
726.68676	402	
729.03266	292	
766.67121	2511	1+
785.43366	257	
791.69285	534	
805.63553	469	
810.64189	1327	
854.69700	989	
1234.82025	284	
END IONS

###FS:    #m/z: 419.2262 #charge-128
###MaxRes:#m/z:   0.0000 #charge-128
###MS: 145/
###MSMS: 146/
BEGIN IONS
TITLE= Cmpd 95, +MSn(419.2262), 2.2 min
PEPMASS=419.22618	14242

125.73832	566	
126.93708	3002	
148.72615	3582	
166.68396	1843	1+
170.05998	724	
246.83892	1421	
256.86763	1797	
272.83505	3649	1+
274.76983	10751	1+
281.86686	674	
283.43171	329	
285.89552	285	
287.46547	527	
288.78182	590	
291.95386	3581	1+
294.89402	809	
300.90271	882	
323.24608	947	
324.24866	2166	1+
326.03789	1347	
329.01040	1602	2+
331.15472	820	
339.09546	608	
344.11594	335	
345.48873	272	
357.04233	2714	
363.84259	1545	
375.90076	1549	
382.23909	2044	
383.15900	4895	1+
384.86256	319	
399.05502	1245	
401.11684	5641	1+
403.22558	1396	
412.21394	1323	
422.84926	595	
439.09489	509	
530.09940	292	
END IONS

###FS:    #m/z: 970.5067 #charge-128
###MaxRes:#m/z:   0.0000 #charge-128
###MS: 145/
###MSMS: 147/
BEGIN IONS
TITLE= Cmpd 96, +MSn(970.5067), 2.2 min
PEPMASS=970.50668	9765

369.28586	499	
608.45833	567	
798.59254	774	
862.64095	627	
882.53291	842	
918.63884	979	
935.51037	282	
950.83970	444	
951.50665	1657	
953.08771	1826	1+
970.45102	387	
999.71840	267	
1427.66888	879	
END IONS

###FS:    #m/z: 1048.2426 #charge-128
###MaxRes:#m/z:   0.0000 #charge-128
###MS: 148/
###MSMS: 149/
BEGIN IONS
TITLE= Cmpd 97, +MSn(1048.2426), 2.3 min
PEPMASS=1048.24258	7050

719.32307	1622	
763.77340	352	
900.83987	502	
902.78380	1011	1+
921.70094	1042	
957.52402	444	1+
993.62409	314	
995.11121	496	
1024.23306	432	
1027.24366	1954	
1028.95517	3530	1+
1068.72545	769	
1808.63890	522	
1948.94397	370	
END IONS

###FS:    #m/z: 1060.4706 #charge-128
###MaxRes:#m/z:   0.0000 #charge-128
###MS: 148/
###MSMS: 150/
BEGIN IONS
TITLE= Cmpd 98, +MSn(1060.4706), 2.3 min
PEPMASS=1060.47056	5851

962.44076	704	
968.68554	317	
970.58091	1109	
1004.40131	304	
1040.86022	977	
1043.64487	514	
1061.93035	962	
1085.05737	1442	
1510.64215	1239	
END IONS

###FS:    #m/z: 400.4733 #charge-128
###MaxRes:#m/z:   0.0000 #charge-128
###MS: 151/
###MSMS: 152/
BEGIN IONS
TITLE= Cmpd 99, +MSn(400.4733), 2.3 min
PEPMASS=400.47333	13746

119.04335	1089	
147.83386	439	
156.23212	409	
180.68792	549	
197.75025	302	
200.82609	1552	
244.02539	924	
256.90243	634	
274.84419	1089	
281.03896	1088	2+
303.13572	1269	
308.87760	2876	1+
326.83689	504	
331.47235	729	
342.29042	759	
344.69218	374	
346.20292	1397	
350.24147	2119	
354.31057	497	
356.70962	467	
363.25369	1271	1+
365.13456	7401	1+
368.12207	2229	2+
371.30550	902	
377.15619	909	
380.87684	854	
381.83324	6934	2+
383.13279	2324	
384.10146	6368	1+
394.00202	507	
396.65337	1049	
399.63535	749	
402.04776	850	1+
417.28670	814	
658.89112	377	
END IONS

###FS:    #m/z: 844.7710 #charge-128
###MaxRes:#m/z:   0.0000 #charge-128
###MS: 151/
###MSMS: 153/
BEGIN IONS
TITLE= Cmpd 100, +MSn(844.7710), 2.3 min
PEPMASS=844.77097	7752

562.83095	284	
593.57089	499	
641.89771	342	
696.60435	467	
709.63767	494	
711.43159	622	
726.68313	842	
761.88711	779	
773.62441	482	
781.30820	859	
781.70749	832	
786.28177	504	
789.31053	252	
790.54029	5189	1+
808.69139	399	
826.62360	1949	
827.97390	3919	
860.48506	342	
875.83385	319	
1141.87760	552	
END IONS

###FS:    #m/z: 745.0651 #charge-128
###MaxRes:#m/z:   0.0000 #charge-128
###MS: 154/
###MSMS: 155/
BEGIN IONS
TITLE= Cmpd 101, +MSn(745.0651), 2.4 min
PEPMASS=745.06506	5094

225.68910	274	
293.03138	1037	
314.63117	704	
433.43462	557	
458.24524	709	
459.44817	2879	
475.70437	264	
499.31304	1114	
574.91090	1366	1+
599.09425	951	1+
601.48200	2207	
637.43680	532	
638.83260	862	
649.20785	1487	
654.28948	582	
655.87313	2099	
658.68434	264	
667.63483	332	
678.79870	459	
682.23361	1154	
698.63614	1362	
711.71617	952	
718.84122	574	
726.23425	632	2+
728.18199	1913	1+
751.28598	877	
919.24277	1047	
1009.84234	1442	
END IONS

###FS:    #m/z: 930.0307 #charge-128
###MaxRes:#m/z:   0.0000 #charge-128
###MS: 154/
###MSMS: 156/
BEGIN IONS
TITLE= Cmpd 102, +MSn(930.0307), 2.4 min
PEPMASS=930.03071	7880

718.45310	269	
770.89982	332	
776.69610	1119	
839.74335	1794	
872.50240	1139	
874.65283	2074	
880.24036	747	
884.49478	727	
894.09716	272	
910.75526	4668	1+
915.29369	367	
1037.90763	1077	
1625.54960	279	
END IONS

###FS:    #m/z: 629.9112 #charge-128
###MaxRes:#m/z:   0.0000 #charge-128
###MS: 157/
###MSMS: 158/
BEGIN IONS
TITLE= Cmpd 103, +MSn(629.9111), 2.4 min
PEPMASS=629.91115	9895

393.26749	1102	
440.19214	489	
443.28780	469	
445.09232	739	
483.03429	687	
501.48717	412	
505.40000	384	
513.04726	1141	1+
520.83439	759	
538.75531	417	
552.70477	1289	
559.11285	1159	
566.22985	342	
591.83718	1984	
594.23520	1816	1+
612.71716	1851	1+
614.72101	1172	
617.03503	292	
619.13660	544	
757.15606	277	
928.32231	1357	
931.01653	444	
END IONS

###FS:    #m/z: 888.4803 #charge-128
###MaxRes:#m/z:   0.0000 #charge-128
###MS: 157/
###MSMS: 159/
BEGIN IONS
TITLE= Cmpd 104, +MSn(888.4803), 2.4 min
PEPMASS=888.48032	3540

420.63353	422	
700.22945	417	
726.81154	757	
732.03333	567	
746.71736	649	
799.03744	2527	
823.23691	539	
834.33116	442	
851.36865	807	
860.03130	432	
862.69421	482	
867.81525	1561	1+
887.09476	747	
907.83495	324	
1053.43411	557	
END IONS

###FS:    #m/z: 418.1558 #charge-128
###MaxRes:#m/z:   0.0000 #charge-128
###MS: 160/
###MSMS: 161/
BEGIN IONS
TITLE= Cmpd 105, +MSn(418.1558), 2.5 min
PEPMASS=418.15582	5609

126.91620	4570	
148.74140	4848	
166.69945	839	
234.83315	797	
245.31934	361	
261.78928	353	
269.23285	539	
271.06848	735	1+
272.83616	834	
274.37904	3667	
275.93760	1415	
279.89874	283	
284.83439	677	
291.81820	1017	
292.93620	9164	1+
301.85035	516	
318.45517	667	
325.14002	779	1+
328.33053	728	2+
330.75809	950	1+
339.31092	924	
343.94588	283	
345.88836	459	
347.39060	736	1+
354.49512	1472	
359.44560	765	
365.08813	1073	
372.18545	1454	1+
380.83402	1152	
382.67544	2033	2+
384.28968	2890	
387.70461	1455	
392.94909	1552	
399.16811	622	
400.13816	4872	2+
400.66180	3393	1+
401.83713	839	2+
406.50554	347	
409.64982	1736	
412.69327	1359	
418.68029	546	
428.63306	303	
680.83308	577	
713.28492	259	
END IONS

###FS:    #m/z: 796.4836 #charge-128
###MaxRes:#m/z:   0.0000 #charge-128
###MS: 160/
###MSMS: 162/
BEGIN IONS
TITLE= Cmpd 106, +MSn(796.4836), 2.5 min
PEPMASS=796.48362	8663

329.03852	2359	
578.43730	1674	
585.86394	557	
663.63655	849	
705.88629	1641	1+
721.73384	702	
724.73040	519	
726.93809	629	
740.89936	277	
746.83157	777	
752.50473	384	
758.41416	783	1+
759.98386	1368	1+
762.48382	322	
768.52573	689	
776.34604	374	1+
779.30158	332	
804.23262	492	
816.52681	272	
END IONS

###FS:    #m/z: 599.6476 #charge-128
###MaxRes:#m/z:   0.0000 #charge-128
###MS: 163/
###MSMS: 164/
BEGIN IONS
TITLE= Cmpd 107, +MSn(599.6476), 2.5 min
PEPMASS=599.64761	11900

238.89491	454	
330.25556	269	
421.88873	437	
437.84204	1510	
453.43296	846	
457.23496	1755	
466.09851	278	
479.04855	634	
480.66413	1763	1+
481.84362	1471	2+
483.63389	772	
508.12004	683	
508.60952	547	
510.89366	515	
516.24190	437	
519.49498	314	
526.49491	372	
534.19591	2153	
546.42667	1350	1+
563.28883	259	
568.44233	777	
574.94335	1794	
580.10123	565	
581.82471	3250	1+
602.01839	667	
604.29186	766	
632.04863	555	
END IONS

###FS:    #m/z: 793.1598 #charge-128
###MaxRes:#m/z:   0.0000 #charge-128
###MS: 163/
###MSMS: 165/
BEGIN IONS
TITLE= Cmpd 108, +MSn(793.1599), 2.5 min
PEPMASS=793.15983	2583

374.43591	477	
442.04521	614	
465.64183	782	
569.41247	854	
576.10299	552	
630.29264	539	
659.09817	572	
693.69117	804	
702.33296	2033	1+
729.63289	774	
747.24380	659	
756.66316	1117	
773.73820	4021	2+
789.63185	669	
792.48601	609	
END IONS

###FS:    #m/z: 786.7011 #charge-128
###MaxRes:#m/z:   0.0000 #charge-128
###MS: 166/
###MSMS: 167/
BEGIN IONS
TITLE= Cmpd 109, +MSn(786.7011), 2.6 min
PEPMASS=786.70109	10127

384.29877	856	
573.32696	890	
627.65820	1513	
633.23476	800	
651.52924	558	1+
675.79164	298	
696.40954	1554	1+
716.43773	1000	
732.24738	2251	
749.62718	267	
750.20361	4187	1+
763.90260	401	
767.49251	2851	2+
770.43870	882	
782.08258	306	
786.03421	1239	
811.90882	514	
919.48630	496	
1284.24056	474	
1305.68749	834	
END IONS

###FS:    #m/z: 988.7077 #charge-128
###MaxRes:#m/z:   0.0000 #charge-128
###MS: 166/
###MSMS: 168/
BEGIN IONS
TITLE= Cmpd 110, +MSn(988.7077), 2.6 min
PEPMASS=988.70773	4342

352.03351	964	
572.09403	839	
722.24858	452	
799.70436	862	
828.79522	327	
853.83764	289	
862.63265	599	
898.04068	492	
903.11431	639	
920.03356	372	
920.78965	1612	
950.84567	1186	1+
969.59552	1659	
972.26178	1492	
975.27656	547	
977.43939	384	
992.83469	1639	
1028.29580	1182	
END IONS

###FS:    #m/z: 637.7065 #charge-128
###MaxRes:#m/z:   0.0000 #charge-128
###MS: 169/
###MSMS: 170/
BEGIN IONS
TITLE= Cmpd 111, +MSn(637.7065), 2.6 min
PEPMASS=637.70646	10072

312.77585	1101	1+
331.20057	885	
359.89459	469	
367.03597	714	
383.06897	722	
399.26419	432	
402.64590	1784	
405.63312	665	
409.33530	949	1+
434.29151	774	
436.23557	379	
453.14889	1145	
464.48225	317	
474.49736	1074	
485.92500	1065	
496.33208	560	
502.88478	397	
504.96186	382	
518.29731	444	
522.08857	579	
530.63093	410	
535.29560	2758	1+
538.43751	1782	
549.02949	817	
550.36264	1912	1+
555.84642	614	
557.27308	294	
558.84317	930	
562.68036	587	
569.31084	920	
574.02192	919	1+
575.76437	775	
580.03326	832	
583.51744	909	
586.69467	650	
591.51250	495	
593.65535	3417	
599.27924	317	
601.71011	392	
602.48148	839	1+
604.25789	727	
604.82556	607	
608.49578	1822	
611.68635	1832	1+
614.13293	625	
617.99226	1814	1+
619.28710	694	
619.79600	2040	1+
634.83178	434	
641.43515	1189	
643.49221	677	
645.40190	724	1+
648.31365	1454	1+
650.13916	787	
651.90230	447	
652.81398	1286	1+
660.02659	775	
663.72193	467	
665.45046	524	
804.10937	537	
973.83134	947	
1154.32810	294	
END IONS

###FS:    #m/z: 715.8073 #charge-128
###MaxRes:#m/z:   0.0000 #charge-128
###MS: 169/
###MSMS: 171/
BEGIN IONS
TITLE= Cmpd 112, +MSn(715.8073), 2.6 min
PEPMASS=715.80731	10906

304.63401	632	
490.09153	1199	
620.08350	514	
624.82737	867	
649.98053	649	
660.52796	524	
662.04898	2094	1+
663.47121	864	1+
668.69075	1124	
679.71967	514	
683.04755	869	
694.23779	279	
696.53952	1759	1+
698.67766	3029	
722.91541	412	
727.30835	2457	
743.46974	522	
776.83720	739	
1182.23226	312	
1262.88679	627	
END IONS

###FS:    #m/z: 640.4018 #charge-128
###MaxRes:#m/z:   0.0000 #charge-128
###MS: 172/
###MSMS: 173/
BEGIN IONS
TITLE= Cmpd 113, +MSn(640.4018), 2.6 min
PEPMASS=640.40177	3927

301.84097	790	
329.05362	1480	1+
402.94193	1400	2+
405.09632	504	
406.36536	1263	
407.71007	623	
413.62044	626	
444.69229	697	
451.83207	847	
486.55799	346	
508.80222	649	
528.50421	632	
530.23118	907	
542.04535	1082	
547.38434	736	1+
550.23681	1065	
560.72339	277	
565.89772	392	
575.72309	435	1+
578.80035	646	
580.71080	431	
601.89276	441	
602.56858	1066	1+
607.03644	957	
608.48436	469	
613.44930	626	
619.48818	6179	1+
622.55657	1186	
623.55783	1949	1+
627.91336	1167	
639.69859	749	
642.28900	505	
644.69649	274	
END IONS

###FS:    #m/z: 763.6442 #charge-128
###MaxRes:#m/z:   0.0000 #charge-128
###MS: 172/
###MSMS: 174/
BEGIN IONS
TITLE= Cmpd 114, +MSn(763.6442), 2.7 min
PEPMASS=763.64420	11793

231.83197	637	
273.66805	419	
452.23135	1054	
605.86510	949	
608.77580	1177	
617.51139	357	
622.77910	317	
628.03375	552	
629.69663	844	
656.64595	1029	
667.23490	317	
683.29367	289	
686.77085	1676	1+
700.04000	873	1+
703.16732	297	
709.50138	1039	
717.82723	1409	
740.03970	2107	
741.48609	3313	1+
744.15138	512	
745.25992	1974	
748.65292	2309	
762.42251	826	1+
774.67406	557	
823.63493	769	
908.83725	1047	
993.85586	994	
END IONS

###FS:    #m/z: 639.7211 #charge-128
###MaxRes:#m/z:   0.0000 #charge-128
###MS: 175/
###MSMS: 176/
BEGIN IONS
TITLE= Cmpd 115, +MSn(639.7211), 2.7 min
PEPMASS=639.72106	8187

188.83844	1444	
257.89636	557	
259.48843	516	
328.24484	434	1+
329.97942	1247	
333.71788	412	
336.50059	947	
349.31091	1067	
355.11064	842	
361.50990	594	
378.84550	465	
404.27415	1322	1+
405.35087	2096	2+
405.85533	2046	1+
408.63392	1269	
414.03935	622	
417.86920	1102	
420.29975	474	
425.25310	842	
439.21948	1677	
453.28715	257	
477.03433	435	
482.43698	313	
494.71681	264	
504.43799	822	
534.50605	399	
540.43448	1194	
542.51225	371	
544.69491	884	
548.73932	287	
551.25149	1086	1+
554.63301	1699	
557.43247	1137	
570.44322	524	
573.66146	452	
577.03371	612	
580.83290	1139	
594.64597	1849	1+
602.61715	1397	
603.86771	535	
604.79852	1589	
605.23288	522	
612.84370	1572	
617.63471	2038	1+
620.37208	1202	
620.89339	2834	1+
623.69823	337	
628.83951	264	
640.50939	676	
644.22997	559	
645.89655	1558	1+
654.47374	3126	1+
697.30222	440	
925.46146	277	
960.07364	952	
962.72161	363	
1015.88769	799	
1144.43727	549	
END IONS

###FS:    #m/z: 737.2953 #charge-128
###MaxRes:#m/z:   0.0000 #charge-128
###MS: 175/
###MSMS: 177/
BEGIN IONS
TITLE= Cmpd 116, +MSn(737.2953), 2.7 min
PEPMASS=737.29529	3632

454.23898	562	
466.04370	1774	
467.44145	939	
483.49207	567	
505.25416	554	
578.90140	1234	
585.52383	369	
636.90291	427	
640.89586	767	
661.93939	499	
663.92968	284	
673.68972	1854	
675.16007	469	
696.50489	349	
700.73414	458	1+
702.44438	829	
706.83776	1159	
715.85915	267	
717.63718	1709	
720.04800	1852	
722.63229	322	
776.44141	849	
1107.60754	332	
1121.83340	399	
END IONS

###FS:    #m/z: 417.9677 #charge-128
###MaxRes:#m/z:   0.0000 #charge-128
###MS: 178/
###MSMS: 179/
BEGIN IONS
TITLE= Cmpd 117, +MSn(417.9677), 2.7 min
PEPMASS=417.96769	5989

120.69086	256	
125.88044	788	
126.84297	2915	
148.84233	10123	1+
153.48246	1227	
166.77982	891	
179.70431	819	
184.83294	654	
256.72050	382	
261.31303	2516	1+
270.68443	1838	1+
274.39606	5929	
284.97211	827	
291.06369	1541	2+
292.85470	5191	1+
300.84129	672	
309.83930	1384	
322.29855	327	
325.08258	1169	1+
327.04694	1288	1+
346.83317	704	
347.62657	1814	
364.43275	844	
369.33311	392	
373.83931	434	
382.23850	705	
383.19093	2269	1+
397.01380	1003	1+
398.95949	3527	1+
399.88523	3865	2+
402.40877	1609	1+
410.14514	844	
412.04731	629	
417.49568	621	
420.09863	514	
432.15652	1036	2+
440.03377	724	
443.23671	1656	
458.03159	702	
472.65193	1177	
END IONS

###FS:    #m/z: 656.8086 #charge-128
###MaxRes:#m/z:   0.0000 #charge-128
###MS: 178/
###MSMS: 180/
BEGIN IONS
TITLE= Cmpd 118, +MSn(656.8087), 2.7 min
PEPMASS=656.80864	13020

383.20726	1864	
522.73556	324	
540.10977	309	
553.64057	3709	
558.03551	734	
564.71033	454	
566.68580	432	
576.83291	817	
578.63685	1014	
581.04749	597	
582.89983	347	
584.63464	1114	
593.07515	472	
603.45126	409	
605.69262	277	
613.09258	322	
621.82673	2467	
628.03931	3607	
631.23248	1412	
635.23327	1483	1+
637.67233	14333	1+
654.51974	279	
657.00970	709	
659.01942	823	1+
677.84432	717	
827.44386	1427	
1070.10397	709	
1073.98013	272	
END IONS

###FS:    #m/z: 638.4829 #charge-128
###MaxRes:#m/z:   0.0000 #charge-128
###MS: 181/
###MSMS: 182/
BEGIN IONS
TITLE= Cmpd 119, +MSn(638.4829), 2.8 min
PEPMASS=638.48290	1323

148.83542	822	
224.83208	742	
323.95894	542	
328.89982	337	
330.70702	272	
333.86608	502	
369.23437	909	
389.83803	362	
401.09727	287	
403.84560	474	
405.38971	771	2+
407.83144	252	
442.00410	889	
476.99095	802	
497.04293	1377	
503.78033	689	1+
506.93154	392	
521.66675	1316	1+
540.11072	439	
541.64089	2559	
546.03240	1364	
547.74147	1472	
549.02241	972	
569.68181	1407	
571.98092	593	1+
583.88686	1707	
591.44199	1924	
596.45870	359	
598.29156	639	
601.68107	629	
602.65161	1509	1+
609.31638	1499	
613.05349	2412	
615.03226	462	
619.65639	459	
620.56154	4493	1+
642.16108	269	
643.71105	387	
648.11259	1462	
652.84691	379	
654.48838	909	
656.82550	629	
680.63905	712	
828.83082	514	
836.50397	287	
987.83240	844	
1127.06737	272	
END IONS

###FS:    #m/z: 746.0964 #charge-128
###MaxRes:#m/z:   0.0000 #charge-128
###MS: 181/
###MSMS: 183/
BEGIN IONS
TITLE= Cmpd 120, +MSn(746.0964), 2.8 min
PEPMASS=746.09643	11902

293.12081	357	
383.32371	814	
431.04189	1469	
455.04337	682	
475.23392	394	
570.63534	897	
576.90000	407	
600.50967	1939	1+
638.53720	769	
654.44577	357	
659.96817	782	
664.64323	842	
666.61219	853	1+
680.95265	274	
685.35238	726	1+
689.68826	512	
692.19733	1107	
693.46215	612	
708.66731	3464	1+
710.23705	749	
718.63532	1544	
725.69265	776	1+
727.54078	9248	1+
734.88895	459	
744.24293	519	
746.89235	687	
748.42949	814	
END IONS

###FS:    #m/z: 418.9305 #charge-128
###MaxRes:#m/z:   0.0000 #charge-128
###MS: 184/
###MSMS: 185/
BEGIN IONS
TITLE= Cmpd 121, +MSn(418.9305), 2.8 min
PEPMASS=418.93054	15353

125.46411	1429	
126.82153	5015	1+
148.80580	2263	1+
166.64050	864	
236.41953	678	
247.63516	1090	
266.79900	997	
269.03561	1227	
272.28846	301	
273.92850	6713	2+
274.49029	5496	1+
292.95171	8186	1+
299.70033	528	
303.23882	1112	
311.09759	587	
312.40235	252	
321.83589	1055	
325.05304	462	
345.98004	1452	
347.76063	251	1+
351.63671	427	
365.10911	2261	1+
367.42459	655	
369.43988	1169	
374.05139	2482	2+
381.03247	1333	2+
383.12181	447	
384.45216	1617	
389.84807	688	
397.44786	417	
399.25551	1262	
400.30037	6592	1+
402.62490	1187	
418.35103	796	2+
423.03176	1885	
425.45333	412	
450.84205	1029	
455.69014	269	
457.14362	349	
565.26759	264	
760.67908	1052	
END IONS

###FS:    #m/z: 909.5948 #charge-128
###MaxRes:#m/z:   0.0000 #charge-128
###MS: 184/
###MSMS: 186/
BEGIN IONS
TITLE= Cmpd 122, +MSn(909.5948), 2.8 min
PEPMASS=909.59477	4076

739.63344	259	
744.83661	299	
764.65746	762	
767.73668	872	
800.71563	886	1+
817.65921	324	
819.16224	507	
819.77955	996	1+
823.10870	937	
857.03780	1712	
880.06414	3359	
891.69024	2041	1+
916.23340	1294	
927.53368	387	
967.68528	674	
1029.24025	1742	
1039.43468	449	
1129.29101	437	
1158.10550	327	
1572.74325	679	
END IONS

###FS:    #m/z: 575.0358 #charge-128
###MaxRes:#m/z:   0.0000 #charge-128
###MS: 187/
###MSMS: 188/
BEGIN IONS
TITLE= Cmpd 123, +MSn(575.0358), 2.9 min
PEPMASS=575.03575	8651

278.06169	612	
339.29446	395	
427.83955	1039	
438.69151	414	
441.03353	1179	
453.66891	964	
460.23810	535	
467.89190	307	
484.81737	910	
491.08561	537	
494.98340	2688	
497.72028	940	
501.48848	632	
507.84317	445	
513.23695	1564	
517.09399	555	
520.76093	2734	1+
538.61526	2259	1+
551.31958	2525	
553.67480	947	
555.36122	1019	
556.69333	325	
557.35378	2647	1+
560.46337	3033	
574.92354	2212	1+
578.68525	629	
579.99054	564	
599.52906	941	1+
609.64135	6551	
838.65192	410	
971.35361	255	
1040.43445	322	
END IONS

###FS:    #m/z: 972.7957 #charge-128
###MaxRes:#m/z:   0.0000 #charge-128
###MS: 187/
###MSMS: 189/
BEGIN IONS
TITLE= Cmpd 124, +MSn(972.7957), 2.9 min
PEPMASS=972.79571	10041

329.10457	529	
643.43554	854	
792.63297	304	
874.94906	474	
883.44248	784	
898.17262	662	
915.23175	302	
918.10915	574	
926.03191	612	
934.91041	1872	
954.18330	1711	1+
956.25350	764	
963.85615	882	
977.86897	579	
END IONS

###FS:    #m/z: 588.3766 #charge-128
###MaxRes:#m/z:   0.0000 #charge-128
###MS: 190/
###MSMS: 191/
BEGIN IONS
TITLE= Cmpd 125, +MSn(587.9984), 2.9 min
PEPMASS=588.37656	11114

300.71863	796	
305.26061	913	
348.19730	512	
369.11727	764	
439.39458	287	
441.32061	717	
449.88939	254	
453.69250	300	
460.27678	2382	
468.03625	1439	
480.90000	262	
498.84690	575	
508.34047	781	
508.80154	673	
511.04293	831	
517.69034	838	
519.23953	272	
527.43453	693	
533.90480	1312	
536.09636	1552	
550.62414	688	
551.68177	1664	
552.59886	2434	1+
557.63444	1552	
560.91470	710	
564.49490	310	
566.43868	1056	
568.19948	762	
569.73563	5665	1+
574.80953	412	1+
588.68777	812	
602.94486	289	
604.49249	738	
613.43947	2027	
753.59159	1617	
1034.72545	2147	
END IONS

###FS:    #m/z: 1039.1894 #charge-128
###MaxRes:#m/z:   0.0000 #charge-128
###MS: 190/
###MSMS: 192/
BEGIN IONS
TITLE= Cmpd 126, +MSn(1039.1895), 2.9 min
PEPMASS=1039.18944	10956

885.85282	584	
928.55264	709	
945.89126	1809	1+
999.86013	474	
1002.32301	679	
1003.64157	1914	
1020.09734	797	
1521.23407	302	
1795.04078	469	
END IONS

###FS:    #m/z: 666.8654 #charge-128
###MaxRes:#m/z:   0.0000 #charge-128
###MS: 193/
###MSMS: 194/
BEGIN IONS
TITLE= Cmpd 127, +MSn(666.8654), 3.0 min
PEPMASS=666.86536	11676

325.03854	692	
330.31116	533	
340.23696	492	
368.24156	466	
400.18933	834	
405.23522	1422	
406.86525	692	2+
414.30171	276	
428.87953	284	
501.28723	328	
531.05361	2062	
543.83954	1317	
547.68840	1686	1+
552.26852	689	
574.43656	787	
577.63187	656	
586.29229	1316	
587.77793	266	
598.07464	882	1+
605.30922	735	1+
613.42273	1438	1+
619.51323	569	
628.57054	1302	1+
631.52702	637	
647.79672	3612	
649.00643	6118	1+
670.89748	422	
676.47710	694	
681.64289	357	
683.49683	284	
975.70042	284	
END IONS

###FS:    #m/z: 945.1689 #charge-128
###MaxRes:#m/z:   0.0000 #charge-128
###MS: 193/
###MSMS: 195/
BEGIN IONS
TITLE= Cmpd 128, +MSn(945.1689), 3.0 min
PEPMASS=945.16894	12714

357.23468	1749	
773.43597	342	
795.84033	404	
805.69138	1124	
859.44243	999	
865.69947	337	
871.12578	622	
910.03252	674	
912.64231	647	
918.45490	914	
924.48215	347	
925.17910	1466	1+
926.79363	836	1+
974.86333	852	
1086.30167	587	
1250.48237	354	
1303.83434	1309	
1708.64819	252	
END IONS

###FS:    #m/z: 418.9130 #charge-128
###MaxRes:#m/z:   0.0000 #charge-128
###MS: 196/
###MSMS: 197/
BEGIN IONS
TITLE= Cmpd 129, +MSn(418.9130), 3.0 min
PEPMASS=418.91303	15264

125.01783	1203	1+
126.97223	6509	
148.78272	4986	1+
150.89035	885	
169.03124	389	
172.27177	811	
174.85197	562	
182.75920	519	
202.23314	2075	
266.64656	493	
271.38772	1365	1+
272.32280	3068	2+
272.79462	3398	1+
274.81155	6347	
286.83682	472	
291.31300	1039	
292.98972	9726	1+
298.88447	345	
301.73514	350	
303.83739	1785	
307.73906	1052	
308.10519	1133	
314.64490	557	
316.83365	1281	
322.03661	319	
323.63515	333	
326.04787	526	
339.90172	338	
341.03112	722	
342.69527	409	
349.91509	427	
354.68432	377	
356.56453	574	1+
362.23171	424	2+
364.13621	578	1+
373.04706	358	
381.23598	487	
383.13594	912	
384.50152	269	
391.73042	358	
399.09222	1293	
400.10618	4764	1+
401.83091	1343	
418.43586	432	
427.25142	394	
442.32392	531	
454.04388	1412	
END IONS

###FS:    #m/z: 700.2041 #charge-128
###MaxRes:#m/z:   0.0000 #charge-128
###MS: 196/
###MSMS: 198/
BEGIN IONS
TITLE= Cmpd 130, +MSn(700.2041), 3.0 min
PEPMASS=700.20409	8399

296.63394	1087	
316.48630	712	
353.08220	644	
354.87366	262	
434.25313	304	
441.23333	427	
476.83421	1142	
531.44707	1399	
548.72582	687	
575.83841	409	
580.68750	1088	1+
609.89874	842	
612.05025	951	1+
629.23551	1054	
630.56034	1124	
645.66234	556	1+
647.63251	474	
664.63866	404	
666.49708	404	
680.30802	364	
680.83133	2201	1+
683.11216	832	
683.61016	2712	
700.33437	649	
877.83112	814	
905.94311	727	
1019.85263	859	
END IONS

###FS:    #m/z: 746.6062 #charge-128
###MaxRes:#m/z:   0.0000 #charge-128
###MS: 199/
###MSMS: 200/
BEGIN IONS
TITLE= Cmpd 131, +MSn(746.6062), 3.1 min
PEPMASS=746.60622	2796

292.84186	272	
392.89022	539	
415.30602	284	
422.88935	807	
431.03481	642	
432.20645	989	1+
484.89635	524	
497.23851	1489	
505.23943	1114	
508.28705	414	
556.77067	1094	
567.84198	404	
595.08181	1562	
601.40580	6111	1+
603.02500	1562	
629.46213	1757	
656.07751	372	
659.75597	549	
674.70970	1929	1+
702.83672	1957	
710.97542	1509	1+
725.69416	314	
726.47166	1928	1+
728.32618	5436	1+
730.64101	1574	
736.65471	842	
737.04317	372	
739.62469	514	
749.88331	487	
806.23564	332	
1141.41922	1362	
END IONS

###FS:    #m/z: 868.0590 #charge-128
###MaxRes:#m/z:   0.0000 #charge-128
###MS: 199/
###MSMS: 201/
BEGIN IONS
TITLE= Cmpd 132, +MSn(868.0590), 3.1 min
PEPMASS=868.05904	16009

246.91390	1299	
600.29644	307	
687.84565	524	
711.28493	562	
799.25119	437	
803.70272	297	
805.70405	1112	
831.89533	849	
838.04196	1512	
840.63097	382	
844.02256	354	
848.65205	287	
850.52943	829	
857.50230	792	
871.68988	312	
888.63711	787	
1713.24213	747	
2083.97656	1077	
END IONS

###FS:    #m/z: 419.2307 #charge-128
###MaxRes:#m/z:   0.0000 #charge-128
###MS: 202/
###MSMS: 203/
BEGIN IONS
TITLE= Cmpd 133, +MSn(419.2307), 3.1 min
PEPMASS=419.23070	14917

124.77940	1531	1+
126.70311	8116	1+
148.81811	3218	1+
166.66406	2014	1+
195.83241	424	
201.83293	279	
262.63455	817	
271.98481	826	2+
274.44242	6412	
276.16882	1927	
283.80856	559	
292.20297	957	
293.07313	5454	2+
294.87560	414	
310.03178	1532	
313.88889	527	
322.83098	522	
332.03852	567	
355.94395	379	1+
358.23904	269	1+
363.94539	772	
365.88559	707	
372.50000	322	
374.09166	779	
376.24449	387	
381.18025	1681	1+
383.16929	2437	
384.74847	1767	
386.67117	577	
391.70408	1274	
397.24130	269	
400.20779	2733	1+
402.24358	6654	1+
405.04024	422	
419.11253	1873	1+
422.53513	451	1+
425.22497	1414	
436.98892	597	
441.46487	464	
450.40560	1116	1+
457.63375	769	
606.44035	859	
END IONS

###FS:    #m/z: 921.4511 #charge-128
###MaxRes:#m/z:   0.0000 #charge-128
###MS: 202/
###MSMS: 204/
BEGIN IONS
TITLE= Cmpd 134, +MSn(921.4511), 3.1 min
PEPMASS=921.45113	4470

718.31374	414	
764.83882	1454	
774.63571	322	
822.66949	474	
830.24561	1714	
832.84506	2138	1+
838.24952	1804	
869.27685	1222	
885.62393	702	
903.52358	1539	
END IONS

###FS:    #m/z: 419.0299 #charge-128
###MaxRes:#m/z:   0.0000 #charge-128
###MS: 205/
###MSMS: 206/
BEGIN IONS
TITLE= Cmpd 135, +MSn(419.0299), 3.2 min
PEPMASS=419.02995	17021

126.73308	3357	
129.72893	254	
148.93685	3358	1+
166.73400	2479	1+
170.70123	337	
191.29243	684	
226.88301	412	
271.04367	955	1+
273.36148	1999	
274.22848	12492	2+
292.98702	11652	2+
294.43770	822	
302.83752	1284	
310.31293	262	
314.29778	1114	
326.03251	939	
328.95031	1205	
335.52566	352	
348.23869	1003	
357.09776	1029	
364.31195	501	2+
367.14489	397	
371.68108	671	
376.85037	890	
382.21479	2704	1+
384.13017	1480	
396.78150	1197	
398.29930	2647	2+
400.52471	5743	1+
402.25371	5023	
414.48571	299	
419.04089	822	
421.12441	1032	
422.84071	475	
437.03706	1323	1+
437.95032	1194	2+
439.89451	488	
446.23680	394	
533.03058	847	
END IONS

###FS:    #m/z: 787.2237 #charge-128
###MaxRes:#m/z:   0.0000 #charge-128
###MS: 205/
###MSMS: 207/
BEGIN IONS
TITLE= Cmpd 136, +MSn(787.2236), 3.2 min
PEPMASS=787.22366	7289

365.09702	499	
387.43489	1159	
480.63238	912	
634.05691	849	
644.03183	524	
698.86271	674	
723.47810	327	
724.14149	1027	
733.70857	1404	
735.32536	529	
740.65133	389	
751.12072	1267	
753.63797	567	
756.51763	407	
766.87665	809	1+
768.47384	642	
769.04220	3859	1+
973.23237	347	
END IONS

###FS:    #m/z: 638.7154 #charge-128
###MaxRes:#m/z:   0.0000 #charge-128
###MS: 208/
###MSMS: 209/
BEGIN IONS
TITLE= Cmpd 137, +MSn(638.7154), 3.2 min
PEPMASS=638.71542	6355

220.03332	1701	
233.23268	256	
309.25333	297	
329.83997	2176	
353.34738	703	
355.03872	706	
357.12101	743	
369.04070	1469	
378.43228	934	
383.35231	1025	1+
389.49474	282	
395.43959	312	
398.29142	419	
402.86323	2051	1+
405.47043	1184	
406.36642	3445	1+
413.04340	525	
419.50874	417	
439.28963	449	
455.10794	452	
476.83423	1083	
482.00142	1010	
485.84261	334	
498.89560	294	
501.89489	402	
510.64110	334	
522.66991	341	
531.82906	1398	
542.92364	1608	
549.27938	844	
556.70610	1045	
558.64850	964	
566.50044	1054	
585.28207	1227	
586.75576	419	
596.29773	345	
598.63438	902	
604.07657	1213	
606.23197	834	
612.41331	2325	1+
615.95689	575	
619.19780	1080	
619.85257	1706	1+
621.76382	3749	1+
624.69958	704	
636.17545	1894	1+
642.18111	1285	
643.43497	2839	1+
646.50787	407	
647.14144	1696	1+
650.84567	1314	
652.63279	459	
653.88660	497	
656.61208	675	1+
659.25273	432	
679.71309	635	
END IONS

###FS:    #m/z: 758.3924 #charge-128
###MaxRes:#m/z:   0.0000 #charge-128
###MS: 208/
###MSMS: 210/
BEGIN IONS
TITLE= Cmpd 138, +MSn(758.3924), 3.2 min
PEPMASS=758.39238	6309

588.65120	264	
593.74697	1133	1+
599.22783	927	
606.60612	602	
611.49047	409	
668.23636	752	
686.53853	969	
703.86081	1459	
705.66042	493	1+
711.44633	712	
721.37424	1082	
723.63710	1482	
731.23876	1752	
732.63603	874	
736.39952	1101	1+
739.64794	4406	1+
744.49574	1052	
752.70300	987	
988.29609	932	
END IONS

###FS:    #m/z: 404.2401 #charge-128
###MaxRes:#m/z:   0.0000 #charge-128
###MS: 211/
###MSMS: 212/
BEGIN IONS
TITLE= Cmpd 139, +MSn(404.2401), 3.2 min
PEPMASS=404.24013	11564

118.85553	430	
149.83986	929	
174.73213	1279	
203.02970	430	
229.04314	1164	
259.03537	518	
264.90768	782	
269.63488	284	
284.84335	1072	
286.63599	997	
288.88931	332	
293.03638	2299	
303.09401	622	
312.93880	474	
313.68315	1525	
323.28576	400	
325.12959	508	
326.63673	542	
331.21629	1806	1+
335.17494	2399	1+
342.89657	723	
352.90137	1702	2+
355.07839	474	
359.84105	1560	2+
361.29413	589	
365.23420	1514	
368.20975	3709	1+
371.05572	1376	1+
382.49347	473	
385.29415	1977	
386.24776	8488	1+
393.32339	641	
403.43243	372	
404.64353	761	
408.03534	472	
409.63283	1425	
418.63929	664	
423.83333	285	
430.90746	902	
624.43626	280	
768.89740	390	
END IONS

###FS:    #m/z: 803.6417 #charge-128
###MaxRes:#m/z:   0.0000 #charge-128
###MS: 211/
###MSMS: 213/
BEGIN IONS
TITLE= Cmpd 140, +MSn(803.6417), 3.2 min
PEPMASS=803.64173	10336

372.46767	1049	
469.43843	669	
494.03359	322	
506.70102	682	
647.54655	499	
668.57279	254	
672.23716	442	
691.89041	367	
693.83372	742	
712.23498	574	
757.23845	1214	
764.83452	1762	
775.49427	277	
785.79373	3193	1+
788.23144	537	
825.47082	824	
844.45255	479	
867.44011	287	
END IONS

###FS:    #m/z: 453.6727 #charge-128
###MaxRes:#m/z:   0.0000 #charge-128
###MS: 214/
###MSMS: 215/
BEGIN IONS
TITLE= Cmpd 141, +MSn(453.6727), 3.3 min
PEPMASS=453.67270	9513

253.83318	734	
314.96555	937	
332.85870	1119	
339.53838	274	
343.49255	437	
352.03158	1242	
361.06536	263	
363.84578	1024	
377.31065	348	
399.83147	887	
401.09836	827	
408.32767	757	1+
411.11812	994	
416.84871	683	
418.32477	494	
432.83307	1410	
434.37931	2861	1+
435.25471	2073	2+
436.28341	808	
436.99611	1129	
438.24808	1285	
441.03399	1737	
442.52379	333	
452.57857	839	
452.80613	821	
453.87082	2209	1+
458.23944	1652	1+
462.29605	1321	2+
465.03770	896	
472.26354	539	1+
475.13028	1623	2+
488.83737	1578	
497.56266	392	
514.83106	272	
521.63116	651	
698.89168	578	
848.84193	1387	
END IONS

###FS:    #m/z: 852.6769 #charge-128
###MaxRes:#m/z:   0.0000 #charge-128
###MS: 214/
###MSMS: 216/
BEGIN IONS
TITLE= Cmpd 142, +MSn(852.6769), 3.3 min
PEPMASS=852.67688	13586

542.31412	404	
649.89944	622	
688.50516	414	
733.23641	292	
742.74783	1244	
758.70571	374	
777.28077	1763	1+
782.18239	1222	
798.43382	1054	
816.73604	2397	
822.94570	542	
825.15617	702	
833.56692	1981	1+
835.23023	724	
839.74968	467	
876.29303	359	
END IONS

###FS:    #m/z: 691.1030 #charge-128
###MaxRes:#m/z:   0.0000 #charge-128
###MS: 217/
###MSMS: 218/
BEGIN IONS
TITLE= Cmpd 143, +MSn(691.1030), 3.3 min
PEPMASS=691.10298	3422

329.24042	644	
337.23679	1552	
398.31063	583	
469.29348	824	
486.63766	594	
495.44094	501	
533.83175	917	
540.90446	929	
548.52709	692	
559.83704	264	
573.09074	529	
578.29478	1140	
597.70542	1082	
599.68742	774	
612.83124	362	
614.90978	606	
617.63563	1394	
625.10980	280	
646.50991	1442	
656.16490	343	
656.63205	470	
663.01350	304	
664.44008	1633	
668.88494	335	
670.92194	709	
671.92606	3360	1+
674.55932	3012	1+
686.19519	892	
692.65895	362	
1232.31037	463	
1350.66504	332	
END IONS

###FS:    #m/z: 1031.2290 #charge-128
###MaxRes:#m/z:   0.0000 #charge-128
###MS: 217/
###MSMS: 219/
BEGIN IONS
TITLE= Cmpd 144, +MSn(1031.2290), 3.3 min
PEPMASS=1031.22896	15243

377.08165	497	
840.70510	334	
904.27407	377	
906.89423	1259	
916.63363	1237	
925.08294	744	
986.86545	282	
1000.75144	552	
1013.44918	732	
1167.68698	564	
1230.23132	1042	
END IONS

###FS:    #m/z: 418.4333 #charge-128
###MaxRes:#m/z:   0.0000 #charge-128
###MS: 220/
###MSMS: 221/
BEGIN IONS
TITLE= Cmpd 145, +MSn(418.4333), 3.4 min
PEPMASS=418.43328	11330

125.58037	5156	1+
126.80288	2522	
128.05399	664	
148.76473	5499	1+
166.09214	402	
166.99494	1001	
172.05039	502	
194.83586	652	
212.71434	307	
256.84335	1337	
272.33013	1499	
274.59966	5502	
275.90497	1635	
282.03329	716	
292.90649	7618	
301.97094	1647	
321.50530	1014	
323.23530	1777	
327.63729	752	
330.28264	797	
338.04266	777	
354.23895	1982	
357.10000	287	
363.83378	1922	
365.26055	2875	1+
374.01829	501	1+
377.44579	1924	
379.09284	5374	1+
381.26690	5650	1+
383.05632	1883	
384.33135	1238	
386.74708	1084	
389.65504	1139	
393.88432	363	
396.84913	822	
399.48356	2533	
400.18795	9726	1+
402.48283	999	
416.48468	1077	
419.85533	459	
423.36721	1744	
427.71310	436	
439.02255	984	
452.43290	797	
516.21586	360	
578.27612	297	
END IONS

###FS:    #m/z: 896.8519 #charge-128
###MaxRes:#m/z:   0.0000 #charge-128
###MS: 220/
###MSMS: 222/
BEGIN IONS
TITLE= Cmpd 146, +MSn(896.8519), 3.4 min
PEPMASS=896.85187	10821

719.90248	807	
806.62428	1307	
810.17832	1069	
842.44152	1157	
860.09665	412	
867.66987	997	
874.11646	1384	1+
878.02012	1159	1+
884.63958	1527	
END IONS

###FS:    #m/z: 795.5767 #charge-128
###MaxRes:#m/z:   0.0000 #charge-128
###MS: 223/
###MSMS: 224/
BEGIN IONS
TITLE= Cmpd 147, +MSn(795.5767), 3.4 min
PEPMASS=795.57670	13720

310.90058	1509	
485.71270	1225	
636.64236	2253	
658.91210	987	
677.92462	324	
686.68954	264	
704.62569	1039	
715.43098	1139	
716.85336	707	
733.68051	733	
742.64163	429	
764.25526	877	
776.23790	2556	1+
777.82789	1426	1+
785.61684	987	
1009.24018	2179	
1674.24906	637	
END IONS

###FS:    #m/z: 835.4142 #charge-128
###MaxRes:#m/z:   0.0000 #charge-128
###MS: 223/
###MSMS: 225/
BEGIN IONS
TITLE= Cmpd 148, +MSn(835.4142), 3.4 min
PEPMASS=835.41416	17203

443.96532	739	
625.44003	1004	
724.03289	254	
743.80662	329	
771.29530	384	
771.82584	354	
781.03540	1349	
797.43793	1079	
814.24702	557	
816.83557	1682	
818.26362	1642	
824.26785	1327	
837.38416	639	
1215.66389	1209	
1627.63716	964	
END IONS

###FS:    #m/z: 666.9566 #charge-128
###MaxRes:#m/z:   0.0000 #charge-128
###MS: 226/
###MSMS: 227/
BEGIN IONS
TITLE= Cmpd 149, +MSn(666.9566), 3.5 min
PEPMASS=666.95659	6220

218.11297	714	
222.83803	362	
275.23194	504	
281.66973	372	
293.11714	352	
324.43710	2387	
326.16710	1102	
330.23040	547	
342.43329	1197	
392.83815	619	
400.79016	812	
442.83226	462	
458.90279	1119	
493.75283	324	
503.86736	557	
532.03988	354	
533.83692	1034	
543.90272	297	
549.79621	414	
554.03790	499	
555.53327	669	
558.79005	1364	1+
563.83059	662	
569.83993	1004	
572.33559	1204	
574.50550	282	
575.87115	1199	1+
593.13650	1109	1+
601.63216	1602	
605.39111	387	
630.41533	3138	1+
633.14876	2399	1+
634.63611	542	
644.48713	349	
648.90015	3134	
649.53659	9553	1+
668.98869	584	
828.04482	299	
1290.85520	342	
END IONS

###FS:    #m/z: 766.5899 #charge-128
###MaxRes:#m/z:   0.0000 #charge-128
###MS: 226/
###MSMS: 228/
BEGIN IONS
TITLE= Cmpd 150, +MSn(766.5899), 3.5 min
PEPMASS=766.58988	3434

511.31902	1242	
515.40814	729	
580.48728	294	
585.03430	389	
594.30120	817	
618.28506	647	
623.83814	399	
655.83135	1057	
657.43777	1194	
676.72419	557	
686.50447	777	
690.44169	837	
693.67532	267	
698.23039	374	
699.83774	482	
714.64019	532	
729.45766	462	
731.63621	622	
743.82157	857	
746.33641	429	
748.68247	3006	1+
983.38238	414	
END IONS

###FS:    #m/z: 874.7249 #charge-128
###MaxRes:#m/z:   0.0000 #charge-128
###MS: 229/
###MSMS: 230/
BEGIN IONS
TITLE= Cmpd 151, +MSn(874.7249), 3.5 min
PEPMASS=874.72492	4275

579.81808	649	
712.04103	2064	
756.50500	662	
784.93167	692	
790.83227	1409	
794.20042	977	
799.63887	257	
802.04529	1307	
817.31396	347	
839.61472	1102	
843.64037	1894	
848.83346	684	
855.13040	1512	
858.63222	1399	
883.29846	764	
885.83242	1239	
906.43525	642	
1182.30438	1272	
1635.23452	722	
1721.24101	862	
END IONS

###FS:    #m/z: 897.8937 #charge-128
###MaxRes:#m/z:   0.0000 #charge-128
###MS: 229/
###MSMS: 231/
BEGIN IONS
TITLE= Cmpd 152, +MSn(897.8937), 3.5 min
PEPMASS=897.89374	7119

528.64847	422	
744.04314	824	
762.90309	587	
779.13492	454	
785.58280	1039	1+
806.92326	349	
832.29536	1229	
838.90145	1062	
842.32589	1021	1+
845.70368	312	
878.31076	782	
878.99532	1824	1+
883.66157	767	
END IONS

###FS:    #m/z: 673.2020 #charge-128
###MaxRes:#m/z:   0.0000 #charge-128
###MS: 232/
###MSMS: 233/
BEGIN IONS
TITLE= Cmpd 153, +MSn(673.2020), 3.6 min
PEPMASS=673.20195	3443

211.83561	277	
297.03328	1137	
375.24785	1491	
412.23751	2619	
425.12087	304	
500.63474	856	
509.68975	567	
525.35860	341	
565.83639	1169	
582.63550	397	
599.48575	517	
602.79663	1049	
627.69122	328	
636.65718	660	
637.78068	10324	1+
653.25295	1331	
655.10388	3921	1+
657.50105	958	1+
659.03960	1569	
660.50392	288	
662.28161	399	
664.53709	462	
665.97447	1402	1+
672.77264	2345	1+
675.09194	689	
681.88170	679	
1180.24291	1644	
1271.03000	1339	
END IONS

###FS:    #m/z: 708.0859 #charge-128
###MaxRes:#m/z:   0.0000 #charge-128
###MS: 232/
###MSMS: 234/
BEGIN IONS
TITLE= Cmpd 154, +MSn(707.7269), 3.6 min
PEPMASS=708.08590	16006

396.31645	407	
527.16123	262	
546.83559	982	
551.69157	1256	1+
554.25685	2137	
564.23823	549	
566.08777	922	
573.69016	1024	
584.32161	332	
643.44095	1507	
646.83760	662	
650.83811	932	
673.77243	419	
675.65161	949	
685.78935	889	
688.50593	1184	
689.73794	3161	1+
707.80000	689	
738.85853	487	
END IONS

###FS:    #m/z: 416.3392 #charge-128
###MaxRes:#m/z:   0.0000 #charge-128
###MS: 235/
###MSMS: 236/
BEGIN IONS
TITLE= Cmpd 155, +MSn(416.3392), 3.6 min
PEPMASS=416.33921	2426

148.82077	4024	
208.89400	354	
243.03497	269	
266.91357	1264	
291.21193	394	
292.78445	2764	
306.06168	1726	2+
307.30734	1014	
326.84320	884	
355.23534	724	
356.75795	939	
359.63102	632	
362.03945	429	
363.43828	1843	1+
369.22131	1197	
370.44556	2316	1+
375.37190	2374	
377.37835	2554	
379.15299	5433	1+
396.29936	1621	1+
398.11888	3868	2+
399.17734	2144	
399.61796	764	
400.70426	297	
402.41402	892	
415.93525	1529	
417.85942	1247	
424.22410	689	
429.85626	724	
436.63077	627	
END IONS

###FS:    #m/z: 661.0212 #charge-128
###MaxRes:#m/z:   0.0000 #charge-128
###MS: 235/
###MSMS: 237/
BEGIN IONS
TITLE= Cmpd 156, +MSn(661.0212), 3.6 min
PEPMASS=661.02121	3274

209.88986	389	
242.83961	602	
335.94365	1879	
420.03375	554	
467.89845	497	
511.05091	1082	
525.64762	342	
536.49829	517	
553.70591	262	
567.35618	3551	1+
570.87854	772	
571.62280	272	
596.31865	299	
621.04417	1944	
624.63488	889	
626.00204	1123	1+
641.55876	1359	
642.13236	5349	1+
644.78941	2629	
660.44375	812	
661.92338	1182	
666.45360	837	
670.22979	497	
672.63234	1222	
674.89619	282	
738.44382	1606	1+
1028.83571	932	
1093.83064	724	
1099.08432	257	
END IONS

###FS:    #m/z: 667.8281 #charge-128
###MaxRes:#m/z:   0.0000 #charge-128
###MS: 238/
###MSMS: 239/
BEGIN IONS
TITLE= Cmpd 157, +MSn(667.8281), 3.7 min
PEPMASS=667.82810	12444

308.17083	410	
327.03604	667	
337.98805	1527	1+
342.09612	847	
417.43322	509	
431.49429	771	
440.23457	537	
528.43312	405	
546.69889	894	
559.93423	398	
575.92290	1388	1+
577.73209	872	
579.68107	667	
584.63454	1329	
587.03842	747	
595.87835	383	1+
598.84115	809	
607.03303	1031	
614.65233	1222	
616.88294	823	
619.70870	1509	
630.49451	545	
632.72954	3333	1+
636.51254	2038	
640.63238	1424	
647.21220	1196	1+
649.27544	2359	
650.53770	3622	1+
652.08959	2299	
653.97370	709	1+
665.65166	1182	
681.38758	2041	1+
703.03611	1304	
1223.43470	262	
END IONS

###FS:    #m/z: 637.6635 #charge-128
###MaxRes:#m/z:   0.0000 #charge-128
###MS: 241/
###MSMS: 242/
BEGIN IONS
TITLE= Cmpd 158, +MSn(637.6636), 3.7 min
PEPMASS=637.66355	14457

152.83838	422	
208.53635	694	
228.08058	1546	1+
244.00772	299	1+
248.05266	1614	1+
273.89417	707	
291.04088	1167	
297.07642	569	
313.41113	509	
329.20282	1964	
337.23685	509	
359.15164	417	
368.51178	1078	2+
372.24426	1459	
377.44839	1279	
387.58174	1116	2+
395.29694	394	
396.84677	667	
403.14576	1282	
405.18678	492	
405.84978	2688	1+
411.42672	1786	1+
423.29151	642	
425.23900	807	
435.77786	1004	
472.03309	474	
476.24398	709	
484.64414	326	1+
489.36695	2126	1+
504.03862	1267	
509.26616	384	
510.03891	1142	
526.30152	1012	
528.89669	632	
543.59595	451	1+
545.49844	494	
546.01164	637	
565.63073	1062	
567.66868	802	
580.35503	2094	1+
585.90665	1139	
588.31893	414	
590.44422	719	
593.66517	817	
594.07738	517	
598.70217	367	
601.04759	226	1+
602.63679	922	
606.83064	729	
614.05882	399	
617.49004	922	
619.41121	2394	1+
622.83362	1007	
639.76248	1533	1+
642.16633	667	
643.47474	459	
646.30772	2325	1+
648.60231	1154	
652.52477	3478	1+
654.44173	2604	
656.63756	893	1+
658.52257	592	
663.43154	1801	1+
678.88911	434	
838.09120	552	
866.03545	449	
971.23816	642	
989.83119	1044	
END IONS

###FS:    #m/z: 717.5588 #charge-128
###MaxRes:#m/z:   0.0000 #charge-128
###MS: 241/
###MSMS: 243/
BEGIN IONS
TITLE= Cmpd 159, +MSn(717.5588), 3.7 min
PEPMASS=717.55884	3843

321.74771	387	
418.83653	562	
478.44056	952	
534.72394	264	
545.09948	342	
547.44057	759	
556.28822	379	
586.84081	784	
592.48690	417	
598.63989	289	
606.83211	877	
628.43275	332	
631.48679	959	
637.64199	814	
644.50232	467	
646.45164	1622	
662.68599	1598	1+
664.43436	499	
666.51760	342	
675.71143	629	
677.92877	1007	
680.58632	423	2+
698.23765	4496	1+
700.94901	482	
703.44069	5544	
719.49830	427	
735.87522	312	
739.83536	772	
1136.91302	499	
END IONS

###FS:    #m/z: 929.4746 #charge-128
###MaxRes:#m/z:   0.0000 #charge-128
###MS: 244/
###MSMS: 245/
BEGIN IONS
TITLE= Cmpd 160, +MSn(929.4745), 3.7 min
PEPMASS=929.47456	11936

414.08934	1199	
531.24137	509	
554.09740	454	
821.08054	352	
822.44612	324	
830.20470	839	1+
839.26227	1131	1+
893.46167	432	
907.63571	299	
909.70724	1229	
910.78788	3237	1+
966.64295	797	
1232.03617	952	
END IONS

###FS:    #m/z: 1032.4876 #charge-128
###MaxRes:#m/z:   0.0000 #charge-128
###MS: 244/
###MSMS: 246/
BEGIN IONS
TITLE= Cmpd 161, +MSn(1032.4875), 3.8 min
PEPMASS=1032.48759	10052

652.47883	869	
756.26869	404	
914.94574	274	
932.63177	1237	
937.89415	522	
938.41235	587	
941.63212	324	
944.88971	454	
961.83377	662	
969.51808	1009	
972.90937	1517	
978.18498	702	
997.23020	822	
1007.44401	1674	
1013.22197	1392	
1018.70640	1704	
1030.03287	749	
1065.79411	1154	
1371.43750	1069	
END IONS

###FS:    #m/z: 630.6403 #charge-128
###MaxRes:#m/z:   0.0000 #charge-128
###MS: 247/
###MSMS: 248/
BEGIN IONS
TITLE= Cmpd 162, +MSn(630.6403), 3.8 min
PEPMASS=630.64029	18159

224.92009	529	
301.23247	574	
343.47903	420	
424.71501	659	
431.71799	328	
448.99291	1142	
457.43329	1392	
458.45979	3359	
478.80635	632	
485.23619	1304	
493.83118	1179	
500.43242	761	
535.89206	799	
539.57969	2684	1+
558.28799	420	
560.72727	693	
577.13804	1731	
580.27049	1019	
586.17430	407	
594.38431	1257	
594.85260	1255	
596.23054	344	
598.51125	1137	
601.64705	1509	
606.90069	2760	1+
610.32804	668	
612.71790	2550	1+
614.22546	844	
619.48759	1320	
620.05401	784	
627.29056	514	
631.12418	1317	
652.63695	1104	
654.83808	509	
705.63818	284	
927.04730	432	
1017.71223	413	
END IONS

###FS:    #m/z: 704.8404 #charge-128
###MaxRes:#m/z:   0.0000 #charge-128
###MS: 247/
###MSMS: 249/
BEGIN IONS
TITLE= Cmpd 163, +MSn(704.8404), 3.8 min
PEPMASS=704.84040	5782

292.80321	822	
332.64206	882	
420.44394	402	
426.23901	2239	
432.98265	1084	
490.52092	497	
530.69461	564	
541.83525	447	
554.83222	1144	
566.03318	362	
582.03584	284	
593.50267	2379	
595.65196	1107	
597.94334	2673	1+
610.80663	667	
612.02167	1403	1+
613.78551	991	1+
615.71233	1184	
635.68975	279	
640.61254	1009	
652.75927	3136	1+
667.89473	3636	1+
669.41416	657	
672.58289	374	
683.31517	729	
685.50078	372	
686.63369	1491	1+
705.43562	1607	
717.11327	1088	1+
718.88837	354	
729.44706	864	
757.24098	1122	
770.34228	1977	
927.26222	754	
1373.90922	397	
END IONS

###FS:    #m/z: 993.5371 #charge-128
###MaxRes:#m/z:   0.0000 #charge-128
###MS: 250/
###MSMS: 251/
BEGIN IONS
TITLE= Cmpd 164, +MSn(993.5370), 3.8 min
PEPMASS=993.53708	4552

342.23355	652	
501.81259	647	
665.23438	289	
696.30092	257	
787.89741	414	
855.77623	488	1+
892.63341	359	
903.88429	264	
917.49696	1172	
946.23758	802	
949.03947	1377	
956.83929	1364	
958.31353	432	
975.37228	1845	2+
END IONS

###FS:    #m/z: 1037.3602 #charge-128
###MaxRes:#m/z:   0.0000 #charge-128
###MS: 250/
###MSMS: 252/
BEGIN IONS
TITLE= Cmpd 165, +MSn(1037.1034), 3.8 min
PEPMASS=1037.36019	9902

441.31202	722	
918.88232	714	
945.43361	297	
965.24003	1169	
966.51105	392	
1001.91097	607	
1006.17820	327	
1017.84465	1799	
1021.10757	787	
1071.03815	949	
1207.85346	329	
1300.86132	944	
END IONS

###FS:    #m/z: 797.0896 #charge-128
###MaxRes:#m/z:   0.0000 #charge-128
###MS: 253/
###MSMS: 254/
BEGIN IONS
TITLE= Cmpd 166, +MSn(797.0895), 3.9 min
PEPMASS=797.08957	5178

397.09809	924	
511.43943	829	
523.63388	1354	
630.43641	1569	
678.98015	817	
688.69747	652	
703.34519	1004	
706.25365	818	1+
708.67650	446	1+
712.02961	374	
725.43095	1024	
728.56112	402	
739.06499	699	
742.64983	1814	
747.49735	894	
752.70599	309	
760.30069	1212	
763.06494	567	
779.27815	592	
780.77139	569	
801.84407	1694	
END IONS

###FS:    #m/z: 1116.3175 #charge-128
###MaxRes:#m/z:   0.0000 #charge-128
###MS: 253/
###MSMS: 255/
BEGIN IONS
TITLE= Cmpd 167, +MSn(1116.3175), 3.9 min
PEPMASS=1116.31749	11322

769.64098	277	
970.67270	549	
1007.78237	569	
1065.83060	984	
1069.23759	1064	
1075.83679	1044	
1079.64836	829	
1097.70671	272	
1099.90876	512	
1113.26012	514	
1278.73219	462	
END IONS

###FS:    #m/z: 848.6782 #charge-128
###MaxRes:#m/z:   0.0000 #charge-128
###MS: 256/
###MSMS: 257/
BEGIN IONS
TITLE= Cmpd 168, +MSn(848.6782), 3.9 min
PEPMASS=848.67823	14386

377.89854	404	
448.42045	954	
620.03936	469	
757.45301	1472	
757.88044	614	
811.16579	252	
828.64430	647	
831.44428	444	
838.64656	1601	1+
856.08791	332	
868.13209	354	
1120.24136	394	
END IONS

###FS:    #m/z: 996.7556 #charge-128
###MaxRes:#m/z:   0.0000 #charge-128
###MS: 256/
###MSMS: 258/
BEGIN IONS
TITLE= Cmpd 169, +MSn(996.7556), 3.9 min
PEPMASS=996.75558	4621

414.63430	372	
434.04652	827	
553.89713	617	
821.43208	1084	
827.23708	534	
843.73036	569	
892.91670	269	
906.66667	289	
911.39693	769	
942.51011	1579	
960.00210	892	
978.29219	887	
END IONS

###FS:    #m/z: 747.3283 #charge-128
###MaxRes:#m/z:   0.0000 #charge-128
###MS: 259/
###MSMS: 260/
BEGIN IONS
TITLE= Cmpd 170, +MSn(747.3282), 4.0 min
PEPMASS=747.32828	1997

309.11746	417	
328.29411	1362	
387.89522	272	
404.58847	654	
431.24317	1994	
434.25154	282	
449.23685	829	
459.46027	2147	
566.49016	997	
584.88766	402	
586.42890	1742	
601.81833	2132	1+
603.55389	2511	1+
617.82963	460	
632.66875	277	
639.43313	420	
656.89522	267	
668.51875	285	
676.44364	482	
682.56421	1069	
708.67638	349	
710.23526	592	
728.58279	4666	1+
730.91416	1097	
732.83944	1742	
766.84772	392	
773.03820	377	
1321.84909	397	
END IONS

###FS:    #m/z: 953.6766 #charge-128
###MaxRes:#m/z:   0.0000 #charge-128
###MS: 259/
###MSMS: 261/
BEGIN IONS
TITLE= Cmpd 171, +MSn(953.6766), 4.0 min
PEPMASS=953.67656	9495

829.04792	1382	
836.30281	792	
862.11133	1189	
863.76737	1067	
865.29382	1874	
869.51754	402	
871.72118	472	
874.23863	469	
882.25557	754	
897.03509	584	
934.60280	722	
937.10820	302	
1317.23460	1537	
END IONS

###FS:    #m/z: 639.7447 #charge-128
###MaxRes:#m/z:   0.0000 #charge-128
###MS: 262/
###MSMS: 263/
BEGIN IONS
TITLE= Cmpd 172, +MSn(639.7447), 4.0 min
PEPMASS=639.74471	13744

250.23853	931	
252.13857	309	
254.92151	1432	
260.89269	797	
281.23237	1562	
302.87909	532	
304.63011	299	
312.43167	1087	
313.77364	569	
320.27730	569	
322.70517	262	
329.22599	2859	1+
331.63710	2339	2+
335.69829	342	
350.28930	309	
359.68792	694	
368.04754	415	
374.43106	272	
383.50652	263	
396.29589	1561	
404.63095	1129	2+
405.91288	301	
407.48235	250	
408.26571	2041	
411.42219	652	
422.43328	481	
430.63781	449	
452.17913	2335	
460.44242	1079	
470.09278	287	
533.46006	2159	
549.12194	717	
553.43483	332	
560.72098	496	
563.84328	2024	
568.33319	612	
571.46032	382	
592.43906	434	
599.29450	397	
602.10188	306	
603.45480	559	
604.43554	1341	1+
609.93019	1244	
621.73058	1241	1+
626.14972	271	
629.69381	547	
638.09265	1809	
640.44828	927	
643.70545	1775	1+
645.46913	572	
648.94090	856	1+
652.88207	494	
655.50406	312	
659.23156	884	
1167.44307	266	
END IONS

###FS:    #m/z: 785.1844 #charge-128
###MaxRes:#m/z:   0.0000 #charge-128
###MS: 262/
###MSMS: 264/
BEGIN IONS
TITLE= Cmpd 173, +MSn(785.1844), 4.0 min
PEPMASS=785.18439	6494

284.69121	1192	
428.00884	1942	
493.29527	324	
617.20944	909	1+
641.63448	312	
672.50366	2177	
677.89280	1212	
682.44326	787	
687.87399	379	
694.63548	792	
723.83704	347	
728.07930	616	1+
750.23375	1784	
750.80324	304	
758.67045	977	
764.56232	1077	
766.82607	2288	1+
768.44004	2597	
785.43204	717	
810.15479	849	
823.05981	892	
859.34486	444	
1015.63454	499	
END IONS

###FS:    #m/z: 707.6749 #charge-128
###MaxRes:#m/z:   0.0000 #charge-128
###MS: 265/
###MSMS: 266/
BEGIN IONS
TITLE= Cmpd 174, +MSn(707.6749), 4.1 min
PEPMASS=707.67493	14057

380.49598	446	
528.14136	769	
555.68468	1028	1+
564.97016	747	
598.67298	1924	
600.68365	277	
607.64554	742	
609.93610	2252	1+
631.48847	340	
647.64374	2653	
657.50385	734	
659.68914	499	
666.63441	1197	
669.92104	604	
687.49403	1286	1+
689.06747	2571	
689.99379	3758	1+
691.80386	1472	
709.97906	325	
785.83582	347	
1185.50945	637	
1241.44095	597	
1250.84227	1134	
1379.34669	421	
1386.89705	564	
END IONS

###FS:    #m/z: 786.2002 #charge-128
###MaxRes:#m/z:   0.0000 #charge-128
###MS: 265/
###MSMS: 267/
BEGIN IONS
TITLE= Cmpd 175, +MSn(786.2002), 4.1 min
PEPMASS=786.20022	5157

408.55841	259	
475.84840	607	
589.87002	412	
677.87107	344	
696.01751	1277	
715.03497	387	
723.71647	2839	1+
740.20622	2456	1+
743.29258	414	
745.24156	1752	
751.83720	739	
767.82692	517	
768.49597	1247	1+
787.41793	726	1+
853.23631	257	
911.87393	359	
1066.44304	819	
1432.49340	349	
END IONS

###FS:    #m/z: 758.1365 #charge-128
###MaxRes:#m/z:   0.0000 #charge-128
###MS: 268/
###MSMS: 269/
BEGIN IONS
TITLE= Cmpd 176, +MSn(758.1365), 4.1 min
PEPMASS=758.13652	7042

542.89869	452	
544.73794	894	
545.07710	1012	
609.63994	1043	
622.03357	1237	
632.83856	1332	
638.73315	816	1+
649.88737	417	
668.64402	385	
676.83397	584	
681.83503	292	
685.63668	787	
695.83812	577	
703.92715	274	
708.23161	277	
721.65196	3191	1+
725.64290	902	
733.43519	1682	
737.79428	1257	1+
740.45085	1607	1+
755.10794	379	
757.94280	367	
767.30530	1182	
END IONS

###FS:    #m/z: 1009.7771 #charge-128
###MaxRes:#m/z:   0.0000 #charge-128
###MS: 268/
###MSMS: 270/
BEGIN IONS
TITLE= Cmpd 177, +MSn(1009.7771), 4.1 min
PEPMASS=1009.77710	3715

551.23571	454	
857.83175	302	
869.10671	532	
875.04768	1292	
878.23273	419	
900.11084	409	
901.63964	369	
957.50501	747	
960.82577	1257	
973.98357	1117	
990.09530	894	
991.57994	334	
993.68853	2109	1+
999.49370	1544	
1256.43195	422	
END IONS

###FS:    #m/z: 851.6694 #charge-128
###MaxRes:#m/z:   0.0000 #charge-128
###MS: 271/
###MSMS: 272/
BEGIN IONS
TITLE= Cmpd 178, +MSn(851.6694), 4.2 min
PEPMASS=851.66945	7432

419.29412	749	
664.03971	570	
709.49911	334	
769.50287	592	
781.51134	928	
785.31549	585	
797.96196	631	1+
810.08489	272	
814.21493	2711	1+
831.59264	3447	1+
882.44708	1119	
1171.44789	344	
1409.43310	1729	
1522.24320	649	
END IONS

###FS:    #m/z: 945.4178 #charge-128
###MaxRes:#m/z:   0.0000 #charge-128
###MS: 271/
###MSMS: 273/
BEGIN IONS
TITLE= Cmpd 179, +MSn(945.4178), 4.2 min
PEPMASS=945.41780	9055

837.45474	359	
854.44595	374	
857.04801	769	
907.01357	497	
910.49407	692	
921.09045	1004	
927.23164	637	
928.50141	211	1+
931.43926	2912	
942.71228	617	
946.63170	892	
1718.65115	1197	
END IONS

###FS:    #m/z: 639.8358 #charge-128
###MaxRes:#m/z:   0.0000 #charge-128
###MS: 274/
###MSMS: 275/
BEGIN IONS
TITLE= Cmpd 180, +MSn(639.8358), 4.2 min
PEPMASS=639.83582	10891

206.03191	612	
284.07342	278	
297.59636	917	
301.23466	1439	
329.50173	2790	1+
332.29696	375	
334.19064	1894	
336.51684	274	
346.08455	524	
377.26281	602	
384.30009	1238	
405.03298	319	
405.78309	2302	1+
407.61446	635	2+
410.03317	530	
464.03354	839	
470.28491	324	
492.23370	301	
506.08581	818	
520.73934	487	
547.86799	3036	2+
550.95121	657	
559.66562	418	
572.46076	517	1+
585.66691	806	
592.84338	1174	
594.25731	652	
603.07535	901	
606.66395	982	1+
611.70384	977	1+
616.46775	494	
620.50595	1632	
621.80481	1131	
642.27026	275	
643.63731	327	
645.84675	640	1+
650.87026	1012	1+
653.45815	283	
660.97729	1507	
669.96307	604	1+
677.64047	776	
END IONS

###FS:    #m/z: 864.0469 #charge-128
###MaxRes:#m/z:   0.0000 #charge-128
###MS: 274/
###MSMS: 276/
BEGIN IONS
TITLE= Cmpd 181, +MSn(864.0469), 4.2 min
PEPMASS=864.04688	14776

314.83269	1122	
400.05249	1189	
573.84743	519	
694.50292	622	
726.63628	969	
767.69847	612	
774.52212	392	
794.29332	459	
803.74177	504	
815.85595	1543	1+
818.79409	887	
825.71891	666	1+
827.70607	277	
844.78835	2102	
847.23636	1129	
860.21595	597	
985.23454	314	
1232.11066	742	
END IONS

###FS:    #m/z: 912.5541 #charge-128
###MaxRes:#m/z:   0.0000 #charge-128
###MS: 277/
###MSMS: 278/
BEGIN IONS
TITLE= Cmpd 182, +MSn(912.5541), 4.2 min
PEPMASS=912.55414	13252

380.06678	1679	
511.37447	622	
727.28894	597	
737.54475	317	
769.66014	413	
793.03141	664	
802.03273	1253	
833.10933	457	
843.32318	574	
854.29616	1089	
856.72148	2926	1+
873.44588	363	
876.23068	579	1+
893.51638	334	
894.86722	697	
897.83300	685	
903.05475	610	
912.04727	269	
1118.49155	864	
END IONS

###FS:    #m/z: 1007.3299 #charge-128
###MaxRes:#m/z:   0.0000 #charge-128
###MS: 277/
###MSMS: 279/
BEGIN IONS
TITLE= Cmpd 183, +MSn(1007.3300), 4.3 min
PEPMASS=1007.32994	6631

656.88289	302	
827.85199	259	
900.63141	322	
908.89080	327	
912.44627	447	
942.63189	1947	
944.88956	1142	
950.12237	2872	
952.23633	412	
960.09258	514	
973.02857	829	1+
981.75018	814	
985.64984	1012	
988.31512	449	
989.06982	2243	1+
1004.25479	507	
1039.83447	707	
1050.95552	514	
END IONS

###FS:    #m/z: 791.6316 #charge-128
###MaxRes:#m/z:   0.0000 #charge-128
###MS: 280/
###MSMS: 281/
BEGIN IONS
TITLE= Cmpd 184, +MSn(791.6317), 4.3 min
PEPMASS=791.63164	9801

330.03298	817	
585.45286	467	
606.15958	454	
654.87603	564	
657.29403	392	
684.10035	337	
689.09096	482	
700.34079	302	
701.80319	308	1+
706.83569	1182	
709.31039	1142	
714.16230	1442	
719.23384	329	
730.04750	1309	
732.09235	2009	
736.72810	604	
755.84434	4362	
764.15910	1167	
771.36004	3864	1+
773.83314	1257	
787.49432	399	
797.49264	322	
804.10019	1549	
808.23266	1374	
812.43098	827	
833.23505	1099	
1332.63401	889	
END IONS

###FS:    #m/z: 869.8592 #charge-128
###MaxRes:#m/z:   0.0000 #charge-128
###MS: 280/
###MSMS: 282/
BEGIN IONS
TITLE= Cmpd 185, +MSn(869.8593), 4.3 min
PEPMASS=869.85923	6056

661.23754	1057	
735.80407	1142	
762.09373	1064	
794.93912	617	
820.49570	767	
825.63773	3689	
835.62052	1357	
850.93474	2327	
852.47015	989	
853.83688	837	
888.03169	482	
895.83434	937	
1704.08308	737	
END IONS

###FS:    #m/z: 892.1028 #charge-128
###MaxRes:#m/z:   0.0000 #charge-128
###MS: 283/
###MSMS: 284/
BEGIN IONS
TITLE= Cmpd 186, +MSn(892.1028), 4.3 min
PEPMASS=892.10277	12852

758.64091	1022	
767.03191	1322	
769.25361	339	
773.50909	398	
784.84739	339	
803.27339	1254	
803.62452	702	
806.23742	1115	
827.64319	859	
831.08007	382	
856.03386	1522	
857.30445	1289	
871.52697	499	
875.03866	727	
877.69419	297	
972.82593	817	
END IONS

###FS:    #m/z: 639.6204 #charge-128
###MaxRes:#m/z:   0.0000 #charge-128
###MS: 286/
###MSMS: 287/
BEGIN IONS
TITLE= Cmpd 187, +MSn(639.6204), 4.4 min
PEPMASS=639.62039	21137

180.43254	838	
203.05178	2156	
205.04524	1069	
216.83215	688	
261.84262	325	
313.89392	724	
327.76858	1310	1+
328.66159	2232	2+
332.28520	327	
333.80605	1062	
354.31991	1039	
369.91277	927	
381.83226	994	
383.23471	436	
386.43305	929	
399.28870	372	
403.63985	912	
406.41865	949	
437.23402	837	
444.72129	1988	2+
481.10039	302	
483.08330	334	
485.89501	449	
488.28128	1183	2+
497.45602	662	
506.69425	562	
509.19293	682	
512.82014	1062	
520.90631	659	
534.54939	614	
547.74781	640	
551.24030	672	
559.08381	429	
560.50236	840	
563.89018	482	
565.51133	609	
567.89337	617	
573.88617	327	
585.23978	2419	
593.86063	1560	1+
595.47604	353	
603.84825	814	
607.44012	854	
616.03309	1745	
620.60076	2021	2+
622.45502	500	
623.34685	4343	1+
628.84252	1681	
640.48860	1202	
643.17141	543	1+
646.48609	442	
648.87665	734	
652.00460	1417	1+
655.44015	434	
658.09253	1168	
659.49707	1257	
663.03216	737	
719.09015	388	
1183.65016	1502	
END IONS

###FS:    #m/z: 925.2619 #charge-128
###MaxRes:#m/z:   0.0000 #charge-128
###MS: 286/
###MSMS: 288/
BEGIN IONS
TITLE= Cmpd 188, +MSn(925.2619), 4.4 min
PEPMASS=925.26188	14185

453.48896	392	
706.04669	649	
775.80000	594	
791.83798	654	
832.83803	379	
833.35244	1386	1+
835.91134	974	
841.66133	712	
860.09179	1422	
862.84180	519	
885.63850	1167	
887.50000	299	
888.87706	1441	1+
900.42205	477	
905.64132	3691	1+
909.02713	922	
911.76181	699	
921.66527	694	
924.65564	502	
943.23941	509	
1326.18723	264	
END IONS

###FS:    #m/z: 638.5371 #charge-128
###MaxRes:#m/z:   0.0000 #charge-128
###MS: 289/
###MSMS: 290/
BEGIN IONS
TITLE= Cmpd 189, +MSn(638.5371), 4.4 min
PEPMASS=638.53714	2088

302.89744	387	1+
324.61648	479	
327.31980	959	
329.10961	2771	1+
332.60000	263	
353.29335	1048	
355.37969	1327	
387.29563	1622	
401.48880	796	1+
405.43366	3059	1+
407.70769	498	
410.26632	1743	
414.24309	301	
417.10474	299	
421.04181	2559	
441.23424	787	
457.61656	277	
481.23223	1537	
485.91431	1176	2+
498.83101	714	
503.83644	649	
516.28679	340	
531.83417	588	
536.64471	612	
547.63501	377	
548.24723	2789	1+
553.66229	522	
557.43912	1602	
561.03865	263	
575.04044	454	
577.62803	895	1+
587.43172	1207	
591.15524	822	
593.69592	727	
599.43936	2149	
603.88733	682	
610.44623	1112	
619.71086	2173	
621.35714	1544	
622.63215	586	
624.04683	1553	
630.41332	1879	
638.01728	514	
640.67985	361	
642.48977	459	
643.16353	922	1+
646.89773	732	
649.26054	879	
652.26885	1694	
656.49347	1369	
658.06846	872	
719.22884	1322	
END IONS

###FS:    #m/z: 844.0311 #charge-128
###MaxRes:#m/z:   0.0000 #charge-128
###MS: 289/
###MSMS: 291/
BEGIN IONS
TITLE= Cmpd 190, +MSn(844.0311), 4.4 min
PEPMASS=844.03113	14494

633.24131	1789	
663.63933	854	
736.43654	447	
752.71534	1811	1+
760.49374	322	
766.50494	612	
771.69362	794	
773.87261	634	
777.83566	554	
791.28494	429	
803.03861	2914	
820.26622	652	
825.80518	1111	1+
829.31379	627	
907.23627	834	
982.58527	1509	
985.40812	852	
1770.43362	1279	
END IONS

###FS:    #m/z: 715.5831 #charge-128
###MaxRes:#m/z:   0.0000 #charge-128
###MS: 292/
###MSMS: 293/
BEGIN IONS
TITLE= Cmpd 191, +MSn(715.5831), 4.5 min
PEPMASS=715.58309	17310

503.23369	652	
563.78467	764	
564.06464	742	
570.45106	781	
578.84126	768	1+
607.83920	1095	
620.74035	360	
650.05052	304	
652.92635	687	
673.90079	1090	
677.91311	2186	1+
680.43714	877	
682.59727	1084	
690.12552	1483	
692.48490	547	
695.04289	1318	
695.60907	5942	1+
712.23313	277	
732.11667	266	
738.18754	647	
764.28678	1176	
1178.54830	436	
1208.44064	469	
END IONS

###FS:    #m/z: 772.8904 #charge-128
###MaxRes:#m/z:   0.0000 #charge-128
###MS: 292/
###MSMS: 294/
BEGIN IONS
TITLE= Cmpd 192, +MSn(772.8904), 4.5 min
PEPMASS=772.89041	16056

399.97330	357	
425.83097	382	
552.23593	274	
557.49320	424	
596.63363	282	
638.83004	379	
652.36405	502	
698.03853	507	
710.74491	489	
729.43292	484	
732.99527	2151	1+
738.63928	1349	
741.91185	557	
745.59657	1434	
752.56580	1089	1+
754.29305	1519	1+
756.10964	2124	
756.63345	852	
780.79522	694	
791.09538	1177	
934.49571	297	
952.65604	282	
END IONS

###FS:    #m/z: 419.1453 #charge-128
###MaxRes:#m/z:   0.0000 #charge-128
###MS: 295/
###MSMS: 296/
BEGIN IONS
TITLE= Cmpd 193, +MSn(419.1453), 4.5 min
PEPMASS=419.14525	11496

125.76967	6646	1+
132.69499	307	
148.77357	5675	
152.23539	1056	
166.66033	1199	
213.69309	267	
259.84625	414	
273.28185	935	
274.55031	7312	
275.83534	4058	
292.86617	8447	1+
297.83367	860	
301.68330	294	
302.30910	1966	2+
304.89137	556	
320.48905	349	
325.70838	454	
327.04817	657	
328.76356	826	
330.89047	1286	
355.04506	386	
355.89735	2236	1+
374.45563	1087	
381.58880	337	
382.36600	2673	2+
384.26228	788	2+
388.84500	327	
398.04236	700	1+
400.79396	5517	
402.25886	5443	
408.03183	354	
409.13599	1847	1+
414.83175	318	
426.68455	524	
440.23038	402	
453.45833	367	
507.03693	847	
END IONS

###FS:    #m/z: 1013.5383 #charge-128
###MaxRes:#m/z:   0.0000 #charge-128
###MS: 295/
###MSMS: 297/
BEGIN IONS
TITLE= Cmpd 194, +MSn(1013.5383), 4.5 min
PEPMASS=1013.53834	11320

562.99093	379	
667.04316	867	
688.69247	354	
869.03536	1699	
897.38166	644	
901.71625	447	
921.87208	962	
939.70853	482	
983.43662	677	
985.89405	422	
996.43587	1929	
1427.66012	519	
2498.68914	552	
END IONS

###FS:    #m/z: 418.4330 #charge-128
###MaxRes:#m/z:   0.0000 #charge-128
###MS: 298/
###MSMS: 299/
BEGIN IONS
TITLE= Cmpd 195, +MSn(418.4330), 4.6 min
PEPMASS=418.43303	2507

126.13563	607	
127.10552	4873	2+
148.83471	6627	
166.68577	329	
186.03231	539	
245.83822	1454	
258.73768	844	
261.90040	719	
268.65138	599	
273.58237	879	
274.70997	4327	
276.45595	887	
291.48749	1414	
292.80596	8588	1+
299.92461	336	1+
318.66091	832	
321.24749	734	
323.94309	264	
326.88270	799	
328.82029	642	
330.88073	334	
340.32335	832	
346.21174	969	1+
349.63771	1242	
350.90851	762	
356.18122	707	
358.01457	879	1+
364.20719	1849	1+
366.23052	372	
367.83951	677	
372.03418	879	
373.88691	382	
382.30735	877	
383.19664	2184	1+
385.26151	1127	
397.45407	1529	
399.06724	2682	
400.04112	10705	1+
404.71737	3054	
408.04204	424	
410.02373	1642	
415.73150	1686	1+
418.82424	882	
444.88312	364	
END IONS

###FS:    #m/z: 962.7927 #charge-128
###MaxRes:#m/z:   0.0000 #charge-128
###MS: 298/
###MSMS: 300/
BEGIN IONS
TITLE= Cmpd 196, +MSn(962.7927), 4.6 min
PEPMASS=962.79268	9548

372.29103	384	
568.47755	784	
592.69724	387	
736.04263	2222	
805.28928	702	
825.83751	842	
870.91895	637	
907.95025	604	
909.25569	654	
920.30114	1009	
927.69084	952	
934.83849	1217	
944.63797	534	
949.43871	1092	
950.73738	1160	2+
957.71001	544	
959.66900	1119	
969.44663	2337	
979.19882	507	
980.61024	1419	1+
985.51136	539	
1014.03160	517	
END IONS

###FS:    #m/z: 419.2948 #charge-128
###MaxRes:#m/z:   0.0000 #charge-128
###MS: 301/
###MSMS: 302/
BEGIN IONS
TITLE= Cmpd 197, +MSn(419.2948), 4.6 min
PEPMASS=419.29482	9205

125.92958	425	
126.92181	7979	
144.07958	1247	1+
148.82928	2468	1+
204.43094	1002	
211.84062	599	
226.71569	1117	
259.03647	569	
263.10842	908	
267.75736	479	1+
272.86493	569	
273.94920	9943	1+
292.35557	5368	2+
292.96192	5522	1+
300.83243	310	
302.85550	2678	
313.89975	474	
316.84489	407	
319.84667	1514	1+
322.64513	375	
328.92334	1139	
330.75690	1831	1+
347.84610	2078	
359.23024	393	
366.07040	394	
366.73950	1912	1+
370.83065	911	
382.25979	1629	1+
395.48528	547	
398.18000	1231	2+
399.46556	485	
400.29791	4599	
402.06041	5592	
403.36839	1395	1+
408.21612	4531	
416.82981	354	
417.64971	1166	2+
422.61663	1304	2+
425.68658	569	
430.97143	300	
439.45623	314	
458.29518	1618	1+
463.83289	315	
END IONS

###FS:    #m/z: 869.8561 #charge-128
###MaxRes:#m/z:   0.0000 #charge-128
###MS: 301/
###MSMS: 303/
BEGIN IONS
TITLE= Cmpd 198, +MSn(869.8561), 4.6 min
PEPMASS=869.85609	12505

567.44327	317	
684.64245	1319	
714.83214	1377	
735.85173	1419	
748.51347	619	
752.29514	349	
771.43092	339	
789.88822	417	
815.15834	1722	
817.09422	349	
830.63224	977	
833.66029	1427	
841.87390	1034	
852.79581	374	
856.58563	452	
881.64574	364	
1543.43885	787	
1750.43939	499	
END IONS

###FS:    #m/z: 773.6118 #charge-128
###MaxRes:#m/z:   0.0000 #charge-128
###MS: 304/
###MSMS: 305/
BEGIN IONS
TITLE= Cmpd 199, +MSn(773.6118), 4.7 min
PEPMASS=773.61179	4245

352.29410	546	
525.25910	390	
544.03512	1101	
593.63141	365	
620.86447	334	
623.70205	557	
651.03582	892	
657.08622	367	
660.89410	414	
680.63564	1027	
684.90125	327	
702.09310	252	
707.64834	2424	
716.04820	274	
720.83792	632	
727.37979	1662	1+
729.14494	737	
735.28568	1429	
735.85987	579	
737.69373	2627	1+
741.14128	690	1+
742.70544	2756	
753.12768	369	
754.66958	1642	
756.15718	712	
756.62535	2693	1+
764.83064	705	
778.08294	440	
907.21373	836	
1241.03820	377	
END IONS

###FS:    #m/z: 652.4740 #charge-128
###MaxRes:#m/z:   0.0000 #charge-128
###MS: 307/
###MSMS: 308/
BEGIN IONS
TITLE= Cmpd 200, +MSn(652.4739), 4.7 min
PEPMASS=652.47396	15591

226.63987	1020	
341.03373	439	
393.31576	1043	
404.76126	612	
465.30074	317	
474.46994	693	
519.30408	662	
545.03199	694	
570.05620	534	
578.16245	2107	
579.83737	474	
589.40424	747	
591.83839	501	1+
602.09168	622	
609.44619	859	
612.01462	489	
613.64579	2099	
616.64657	801	
627.10475	677	
630.74314	1519	2+
633.48486	6144	1+
635.11719	2399	
635.60137	1884	
637.04663	767	
642.82897	431	
650.89267	262	
656.88894	1192	
660.63220	297	
672.44734	1657	
674.23883	332	
675.63439	759	
996.23789	594	
1010.36684	312	
1078.10542	414	
1154.56767	389	
1182.43303	945	
END IONS

###FS:    #m/z: 847.2691 #charge-128
###MaxRes:#m/z:   0.0000 #charge-128
###MS: 307/
###MSMS: 309/
BEGIN IONS
TITLE= Cmpd 201, +MSn(847.2691), 4.7 min
PEPMASS=847.26911	13049

598.43912	1327	
625.89356	922	
697.42988	484	
755.69234	312	
758.71313	1357	
781.23523	307	
784.43585	1782	
812.28539	564	
813.67341	709	
817.29446	1089	
819.70017	677	
829.25702	569	1+
873.69292	262	
912.83606	709	
END IONS

###FS:    #m/z: 418.9107 #charge-128
###MaxRes:#m/z:   0.0000 #charge-128
###MS: 310/
###MSMS: 311/
BEGIN IONS
TITLE= Cmpd 202, +MSn(418.9107), 4.8 min
PEPMASS=418.91074	10525

126.91139	9320	1+
148.83253	5299	1+
166.92213	792	
188.64173	1314	
199.83557	1184	
204.27421	971	2+
256.85472	759	1+
272.87126	622	
274.03744	7355	
275.93121	1339	
292.35194	9565	2+
292.88247	8247	1+
307.35509	1837	
311.83399	606	
321.87505	636	
325.09374	495	
326.98954	1703	1+
328.56723	2721	
329.85344	1447	
347.23677	1871	1+
353.31050	805	
355.81140	430	
364.50186	914	
379.83527	2729	
381.12585	594	
382.17942	2234	1+
384.37679	2219	1+
388.69456	477	
396.15139	1483	1+
397.13619	940	2+
398.73484	4152	
400.06667	8348	1+
414.63318	1302	
419.63043	546	
422.45658	296	
424.66852	339	
453.09709	719	
456.23661	299	
485.45712	845	
END IONS

###FS:    #m/z: 651.7463 #charge-128
###MaxRes:#m/z:   0.0000 #charge-128
###MS: 310/
###MSMS: 312/
BEGIN IONS
TITLE= Cmpd 203, +MSn(651.7463), 4.8 min
PEPMASS=651.74634	8665

321.63431	527	
325.89553	712	
346.26880	909	
350.11023	447	
411.23409	682	
455.83880	612	
488.12661	452	
511.49030	852	
515.05432	624	
521.63052	1242	
532.68422	719	
535.14473	707	
561.82227	439	
562.80367	4509	
575.03914	824	
577.35541	912	
578.76268	449	
582.85810	1037	
584.94192	677	
585.25240	544	
588.98229	1388	1+
597.22994	879	
604.89153	3434	1+
606.85138	1827	
611.08536	1234	
616.58157	536	1+
622.30641	2579	
631.92491	354	1+
633.58809	3786	1+
635.31816	1952	
635.60353	1339	
655.45824	803	1+
677.43066	602	
713.71575	294	
811.03555	347	
828.53732	574	
873.46831	527	
1095.24261	294	
END IONS

###FS:    #m/z: 419.0826 #charge-128
###MaxRes:#m/z:   0.0000 #charge-128
###MS: 313/
###MSMS: 314/
BEGIN IONS
TITLE= Cmpd 204, +MSn(419.0826), 4.8 min
PEPMASS=419.08262	22389

125.21179	367	
126.91691	7340	1+
147.83836	430	
148.71449	6105	1+
156.83810	442	
167.89917	427	
254.51903	319	
273.04244	4701	2+
274.67145	3429	2+
288.75543	429	
292.83434	5644	1+
298.89543	564	
300.73934	1252	
320.03571	528	
320.87850	1820	1+
323.70551	677	
325.49392	989	
327.42833	826	1+
328.93993	272	
332.42817	759	
338.09289	1100	
364.14946	676	2+
365.44202	299	
366.23232	712	
375.49490	274	
381.72204	1849	2+
383.59937	1008	1+
386.68721	465	
397.82348	1200	1+
399.24818	789	
400.37711	4778	2+
401.99643	3393	1+
406.22791	2669	
408.87854	873	
418.10161	254	
443.61753	662	
449.34150	312	
END IONS

###FS:    #m/z: 666.3916 #charge-128
###MaxRes:#m/z:   0.0000 #charge-128
###MS: 313/
###MSMS: 315/
BEGIN IONS
TITLE= Cmpd 205, +MSn(666.3916), 4.8 min
PEPMASS=666.39159	3479

191.28692	509	
324.72914	924	
331.25034	349	
419.70478	762	
424.31282	264	
433.49029	517	
520.83629	432	
528.51738	824	
529.83211	689	
531.14916	1453	1+
532.73159	344	
538.23070	397	
547.28727	377	
555.64103	514	
558.83453	597	
577.34159	1242	
579.23427	852	
580.89565	824	
586.72090	457	
604.72580	907	
606.62311	617	
618.03188	739	
624.00218	752	
630.25550	714	
631.92329	852	
633.50037	314	
639.23229	322	
647.23211	1789	
647.86400	2714	1+
650.55968	2687	
654.31115	284	
671.44048	264	
679.44283	944	
704.33495	612	
900.86555	349	
END IONS

###FS:    #m/z: 830.4574 #charge-128
###MaxRes:#m/z:   0.0000 #charge-128
###MS: 316/
###MSMS: 317/
BEGIN IONS
TITLE= Cmpd 206, +MSn(830.4573), 4.8 min
PEPMASS=830.45736	1909

324.48631	759	
486.46265	394	
554.63401	759	
662.63692	1034	
671.66924	499	
693.83085	519	
702.63384	275	
713.24789	344	
721.50080	507	
732.71076	1243	1+
741.01873	1455	
765.83912	841	
776.63789	1029	
807.03313	794	1+
809.35476	1440	
810.70988	4079	1+
812.26906	1873	
813.83318	362	
855.83071	463	
859.26371	2307	
1061.10397	292	
END IONS

###FS:    #m/z: 919.9536 #charge-128
###MaxRes:#m/z:   0.0000 #charge-128
###MS: 316/
###MSMS: 318/
BEGIN IONS
TITLE= Cmpd 207, +MSn(919.9536), 4.8 min
PEPMASS=919.95361	15189

649.27011	387	
725.86202	1242	
784.21150	894	
810.90898	619	
830.75806	1579	
901.60100	2059	
903.04050	729	
907.35088	344	
926.63625	564	
987.49055	1612	
END IONS

###FS:    #m/z: 681.0775 #charge-128
###MaxRes:#m/z:   0.0000 #charge-128
###MS: 319/
###MSMS: 320/
BEGIN IONS
TITLE= Cmpd 208, +MSn(681.0775), 4.9 min
PEPMASS=681.07748	1350

294.09124	680	
457.83704	1167	
464.54246	775	
482.82492	812	
547.90310	1009	
574.11644	432	
574.67607	287	
589.79157	1058	1+
598.45960	1944	
604.07409	649	
610.23128	400	
611.48331	539	
624.36283	1174	
626.63504	439	
635.74648	873	
639.30243	921	1+
642.60065	632	
645.43385	444	
654.52445	1527	
662.84048	2707	
663.65748	8019	1+
666.83617	950	
687.04397	727	
694.44761	606	
1166.96444	592	
END IONS

###FS:    #m/z: 769.8197 #charge-128
###MaxRes:#m/z:   0.0000 #charge-128
###MS: 319/
###MSMS: 321/
BEGIN IONS
TITLE= Cmpd 209, +MSn(769.8197), 4.9 min
PEPMASS=769.81972	3188

278.85145	844	
358.93413	564	
590.84286	394	
625.29689	1239	
629.03638	1769	
679.65490	1321	1+
697.75590	654	
699.84414	1189	
706.93693	584	
710.27575	572	
728.11821	1477	
733.63643	987	
744.48571	357	
747.59703	358	1+
750.63419	459	1+
758.43567	762	
773.70264	1784	
969.45405	1032	
1042.63846	919	
1320.69919	367	
END IONS

###FS:    #m/z: 676.1121 #charge-128
###MaxRes:#m/z:   0.0000 #charge-128
###MS: 322/
###MSMS: 323/
BEGIN IONS
TITLE= Cmpd 210, +MSn(676.1121), 4.9 min
PEPMASS=676.11214	8236

418.48639	1162	
495.04100	349	
498.03053	444	
504.96628	1282	
510.83770	1542	
539.54054	702	
548.83353	422	
549.63379	1257	
559.09389	779	
564.89310	619	
578.92032	687	
586.52632	972	
587.87031	812	
606.30539	387	
635.26250	289	
640.50505	1896	1+
643.83189	2454	
645.23386	2064	
650.36262	609	
655.29292	357	
656.87215	467	
657.89912	744	1+
659.89561	344	
660.42281	587	
661.95639	1004	
675.23169	1237	
692.85333	412	
728.06882	684	
1079.29911	334	
1134.06101	722	
END IONS

###FS:    #m/z: 727.0159 #charge-128
###MaxRes:#m/z:   0.0000 #charge-128
###MS: 322/
###MSMS: 324/
BEGIN IONS
TITLE= Cmpd 211, +MSn(727.0159), 4.9 min
PEPMASS=727.01591	2901

339.03418	779	
387.25360	554	
402.69288	659	
434.63412	2109	
547.29602	1049	
568.09339	1222	
573.48343	467	
583.63652	487	
608.03445	387	
610.74464	567	
632.88490	549	
636.69341	587	
637.89403	2371	1+
646.63083	664	
663.27680	1341	1+
672.63871	2704	
677.08668	749	
680.23293	1207	
691.48420	612	
705.25134	4412	
707.07343	289	
710.56109	3267	
713.57946	367	
714.52443	1999	
718.51385	1632	
END IONS

###FS:    #m/z: 601.2371 #charge-128
###MaxRes:#m/z:   0.0000 #charge-128
###MS: 325/
###MSMS: 326/
BEGIN IONS
TITLE= Cmpd 212, +MSn(601.2371), 5.0 min
PEPMASS=601.23707	12876

210.86931	397	
365.15836	559	
409.43583	1284	
439.24803	3524	1+
453.43254	1532	
458.09545	1417	1+
462.63319	1754	
467.85119	1092	
473.76532	2584	
493.01136	332	
507.86703	402	
508.97980	1439	1+
510.41838	1292	1+
522.25437	578	
523.84423	2336	
528.99650	1325	1+
537.74899	2179	
540.28694	755	
542.43215	1243	
543.88775	574	
547.41877	628	1+
553.23965	1704	1+
554.89706	1619	
560.86423	462	
563.50356	1031	
564.98087	2036	1+
580.43308	809	
582.10548	730	
582.65979	2693	1+
609.29680	284	
637.63216	980	
639.84865	974	
694.98355	357	
END IONS

###FS:    #m/z: 852.5960 #charge-128
###MaxRes:#m/z:   0.0000 #charge-128
###MS: 325/
###MSMS: 327/
BEGIN IONS
TITLE= Cmpd 213, +MSn(852.5960), 5.0 min
PEPMASS=852.59604	5476

638.88878	794	
642.43493	449	
656.10651	824	
673.53664	289	
759.47531	699	
761.52715	1007	
763.83503	1012	
765.75494	619	
767.63816	1282	
774.84401	339	
776.49721	856	1+
782.69529	457	
786.32817	712	
800.83732	869	
809.26389	562	
816.43272	807	
818.03034	882	
824.53382	1272	
831.64121	758	1+
833.77632	1759	1+
835.45036	2067	
1661.03365	549	
END IONS

###FS:    #m/z: 638.7905 #charge-128
###MaxRes:#m/z:   0.0000 #charge-128
###MS: 328/
###MSMS: 329/
BEGIN IONS
TITLE= Cmpd 214, +MSn(638.7905), 5.0 min
PEPMASS=638.79054	7921

321.63306	414	
329.29157	412	
358.76008	842	
362.30401	674	
407.81445	492	
496.63183	317	
513.66487	1484	
522.44120	1792	
530.28821	882	
549.86114	462	
559.76316	279	
567.44259	487	
568.86204	569	
570.25261	694	
573.84206	882	
576.95467	819	
585.34142	636	1+
593.63325	1454	
604.64776	1072	
617.13078	939	
619.03288	449	
621.03664	497	
622.64745	1044	
635.62893	337	
642.73766	2394	
650.92991	1214	
1078.50244	769	
1131.51826	557	
1241.09694	392	
END IONS

###FS:    #m/z: 854.8290 #charge-128
###MaxRes:#m/z:   0.0000 #charge-128
###MS: 328/
###MSMS: 330/
BEGIN IONS
TITLE= Cmpd 215, +MSn(854.8290), 5.0 min
PEPMASS=854.82897	12465

592.84848	267	
664.28519	314	
728.84765	444	
755.90000	497	
763.86543	1342	
773.10917	1113	1+
781.05144	604	
783.53878	374	
808.84860	2822	
818.29024	362	
835.76002	3206	1+
837.30963	1522	
841.04202	282	
853.31723	1297	
920.16820	767	
1191.55019	594	
END IONS

###FS:    #m/z: 874.0363 #charge-128
###MaxRes:#m/z:   0.0000 #charge-128
###MS: 331/
###MSMS: 332/
BEGIN IONS
TITLE= Cmpd 216, +MSn(874.0363), 5.1 min
PEPMASS=874.03627	9924

613.83240	677	
665.83878	575	
749.70045	639	
752.46520	300	
755.56926	512	
764.83176	909	
769.63665	933	
783.11661	530	
800.56020	322	
818.09260	549	
837.63245	492	
842.83734	1775	
855.11583	2150	1+
856.48153	269	
863.55150	481	
883.23311	761	
894.83758	1659	
END IONS

###FS:    #m/z: 952.4682 #charge-128
###MaxRes:#m/z:   0.0000 #charge-128
###MS: 331/
###MSMS: 333/
BEGIN IONS
TITLE= Cmpd 217, +MSn(952.4682), 5.1 min
PEPMASS=952.46821	7832

704.03312	677	
862.98270	231	1+
868.01855	1062	
877.24686	1039	
891.38779	1307	
899.63421	1404	
907.82825	2068	1+
916.43137	694	
933.29313	1031	1+
935.33968	792	
935.84216	344	
941.83946	1059	
964.01328	702	
1118.93260	1259	
1620.55749	752	
1748.04233	472	
END IONS

###FS:    #m/z: 833.1548 #charge-128
###MaxRes:#m/z:   0.0000 #charge-128
###MS: 334/
###MSMS: 335/
BEGIN IONS
TITLE= Cmpd 218, +MSn(833.1548), 5.1 min
PEPMASS=833.15480	2636

478.94859	552	
638.64198	271	
643.71058	324	
645.93244	494	
667.24727	1529	
697.89577	259	
709.53762	567	
714.71332	502	
725.10152	1407	
725.67937	407	
736.05611	384	
743.54759	1101	
755.69907	754	
759.53055	609	
763.48824	397	
769.83086	907	
784.46008	713	
797.58408	289	
813.88454	1658	1+
816.60003	2427	1+
822.11301	899	
824.50852	554	
832.19813	529	
848.71038	319	
873.02877	1242	
1630.21433	1688	
END IONS

###FS:    #m/z: 936.0951 #charge-128
###MaxRes:#m/z:   0.0000 #charge-128
###MS: 334/
###MSMS: 336/
BEGIN IONS
TITLE= Cmpd 219, +MSn(936.0951), 5.1 min
PEPMASS=936.09510	9015

781.33233	2507	
816.50829	489	
823.50382	1064	
830.83977	299	
838.43027	622	
844.80741	1069	
846.72609	592	
874.23382	344	
881.80180	1364	
897.71013	734	
904.03226	364	
916.14118	347	
918.50515	1119	
925.63497	662	
939.68867	327	
943.44167	362	
953.75702	274	
957.23683	634	
986.71311	742	
1033.39899	989	
1110.66474	432	
1676.63420	349	
END IONS

###FS:    #m/z: 963.9722 #charge-128
###MaxRes:#m/z:   0.0000 #charge-128
###MS: 337/
###MSMS: 338/
BEGIN IONS
TITLE= Cmpd 220, +MSn(963.9722), 5.2 min
PEPMASS=963.97220	10724

630.62948	347	
697.82418	582	
718.43987	512	
804.71101	817	
824.83743	1039	
873.08718	851	1+
884.37189	1162	
893.43124	627	
940.52436	457	
944.74607	299	1+
950.24231	432	
953.40816	534	
960.48019	2489	
966.03005	639	
971.41907	444	
END IONS

###FS:    #m/z: 970.6407 #charge-128
###MaxRes:#m/z:   0.0000 #charge-128
###MS: 337/
###MSMS: 339/
BEGIN IONS
TITLE= Cmpd 221, +MSn(970.6407), 5.2 min
PEPMASS=970.64069	9434

574.03953	289	
779.89031	347	
861.29160	389	
880.44075	494	
926.03772	727	
946.16848	1272	
950.78521	2590	1+
952.09375	294	
973.67763	1224	1+
986.03268	1622	
1746.43409	1549	
2600.85682	279	
END IONS

###FS:    #m/z: 786.3469 #charge-128
###MaxRes:#m/z:   0.0000 #charge-128
###MS: 340/
###MSMS: 341/
BEGIN IONS
TITLE= Cmpd 222, +MSn(786.3469), 5.2 min
PEPMASS=786.34686	9926

635.08500	1621	
658.29023	304	
677.61667	255	
696.08177	465	1+
716.61347	1484	1+
731.75285	1608	
734.63409	331	
746.32919	374	
749.90138	1039	
750.65941	2137	1+
767.53963	1570	1+
770.50998	1096	
773.69391	711	
782.83451	463	
804.27399	1332	
993.48804	1367	
END IONS

###FS:    #m/z: 976.6443 #charge-128
###MaxRes:#m/z:   0.0000 #charge-128
###MS: 340/
###MSMS: 342/
BEGIN IONS
TITLE= Cmpd 223, +MSn(976.6442), 5.2 min
PEPMASS=976.64425	2801

804.70136	1267	
824.64100	2019	
830.72196	472	
857.63842	1432	
885.63732	532	
903.80894	999	
913.84016	1017	
956.03166	452	
957.76129	1114	
959.43079	769	
986.88474	719	
END IONS

###FS:    #m/z: 920.1010 #charge-128
###MaxRes:#m/z:   0.0000 #charge-128
###MS: 343/
###MSMS: 344/
BEGIN IONS
TITLE= Cmpd 224, +MSn(920.1011), 5.3 min
PEPMASS=920.10104	11676

508.09704	599	
789.90130	667	
814.49051	621	
874.23152	861	
876.31021	1279	
879.80399	1117	
902.27653	329	
902.93814	1421	1+
934.28616	813	
986.69071	457	
1039.68013	808	
END IONS

###FS:    #m/z: 960.9425 #charge-128
###MaxRes:#m/z:   0.0000 #charge-128
###MS: 343/
###MSMS: 345/
BEGIN IONS
TITLE= Cmpd 225, +MSn(960.9424), 5.3 min
PEPMASS=960.94247	3705

633.91459	432	
833.63856	427	
888.71226	412	
896.04076	1574	
904.46078	288	1+
907.04107	2202	
923.00000	874	
935.88576	827	
938.38567	674	
942.70653	634	
960.39543	2921	1+
975.25236	302	
1314.43485	1272	
1561.35639	312	
END IONS

###FS:    #m/z: 961.8480 #charge-128
###MaxRes:#m/z:   0.0000 #charge-128
###MS: 346/
###MSMS: 347/
BEGIN IONS
TITLE= Cmpd 226, +MSn(961.8480), 5.3 min
PEPMASS=961.84798	16335

463.55011	662	
808.63704	597	
817.30345	769	
825.75149	1224	
832.83529	1859	
854.24249	1450	
868.03212	1115	
871.63199	537	
877.63433	304	
894.28949	352	
931.83541	1447	
944.77839	974	
965.46643	1004	
979.79018	484	
987.29343	1479	
END IONS

###FS:    #m/z: 968.3308 #charge-128
###MaxRes:#m/z:   0.0000 #charge-128
###MS: 346/
###MSMS: 348/
BEGIN IONS
TITLE= Cmpd 227, +MSn(968.3308), 5.3 min
PEPMASS=968.33083	10592

684.53978	759	
787.03256	562	
810.68325	274	
834.84622	719	
872.03398	359	
875.98104	382	
877.73726	821	1+
900.23432	727	
902.52335	1014	1+
912.73811	897	
942.60200	4624	
949.63563	369	
961.86710	889	
976.89032	574	
977.26967	489	
979.04475	594	
986.63243	707	
988.23132	307	
1030.05113	2869	
END IONS

###FS:    #m/z: 856.6386 #charge-128
###MaxRes:#m/z:   0.0000 #charge-128
###MS: 349/
###MSMS: 350/
BEGIN IONS
TITLE= Cmpd 228, +MSn(856.6386), 5.3 min
PEPMASS=856.63861	12194

694.91004	606	1+
739.86775	489	
756.64042	304	
758.14412	637	
770.67475	486	
792.91527	887	
795.11033	347	
801.23636	472	
802.09388	1753	1+
829.68984	1020	
838.07195	2051	
839.71381	1597	1+
1324.75171	443	
1919.51591	947	
END IONS

###FS:    #m/z: 1015.0802 #charge-128
###MaxRes:#m/z:   0.0000 #charge-128
###MS: 349/
###MSMS: 351/
BEGIN IONS
TITLE= Cmpd 229, +MSn(1015.0801), 5.4 min
PEPMASS=1015.08016	5065

348.29425	817	
676.33056	267	
759.75083	1359	
861.33502	374	
877.27831	382	
903.13645	277	
923.30377	882	
928.63578	502	
946.88913	297	
952.63759	1174	
960.79620	1809	
970.89441	1024	
972.52505	337	
981.84976	1009	
984.43879	1084	
990.03582	1179	
996.44973	1329	
1038.05279	767	
1039.75045	1494	
1120.24000	357	
END IONS

###FS:    #m/z: 694.6379 #charge-128
###MaxRes:#m/z:   0.0000 #charge-128
###MS: 352/
###MSMS: 353/
BEGIN IONS
TITLE= Cmpd 230, +MSn(694.6379), 5.4 min
PEPMASS=694.63791	6796

353.23197	679	
409.09261	929	
497.63117	1072	
559.46765	1119	
579.29030	392	
582.82605	1913	1+
586.83515	707	
603.84315	752	
605.87532	1904	1+
639.69290	304	
648.71488	827	
650.43333	632	
653.05004	1854	
656.82672	391	1+
659.56807	844	
661.45729	2784	
666.28460	497	
673.20489	486	1+
674.69570	1074	
675.70527	3008	1+
678.43736	862	
683.69061	417	
686.63661	299	
690.74159	1137	
693.91585	402	
701.63523	304	
715.83482	444	
733.69081	694	
END IONS

###FS:    #m/z: 820.7384 #charge-128
###MaxRes:#m/z:   0.0000 #charge-128
###MS: 352/
###MSMS: 354/
BEGIN IONS
TITLE= Cmpd 231, +MSn(820.7385), 5.4 min
PEPMASS=820.73844	4195

675.45079	904	
721.23186	629	
730.50137	839	
731.89063	637	
770.29626	689	
776.85759	1017	
784.48276	362	
784.90989	1228	1+
799.70484	517	
801.82121	4031	1+
804.06271	782	
804.63442	437	
834.44838	519	
839.63726	702	
873.12106	1664	
929.68543	704	
1501.10037	322	
END IONS

###FS:    #m/z: 503.2984 #charge-128
###MaxRes:#m/z:   0.0000 #charge-128
###MS: 355/
###MSMS: 356/
BEGIN IONS
TITLE= Cmpd 232, +MSn(503.2984), 5.4 min
PEPMASS=503.29843	14268

248.80868	866	
292.83724	617	
294.89483	677	
322.30499	412	
331.64652	1264	
360.63053	797	
374.90438	323	
385.00882	1032	1+
387.23004	464	
395.10532	834	
413.77381	1791	1+
422.69233	427	
430.23953	2539	
431.81672	307	
440.87626	1493	1+
448.44236	1228	1+
453.84040	1973	
464.70168	414	
467.51952	1914	1+
469.28176	1197	
470.59980	2454	1+
479.73381	837	
481.88395	319	
482.94997	1302	1+
484.93533	1545	
485.35989	2450	1+
488.09209	692	
492.78195	1109	
500.45860	285	
501.83578	559	
504.15195	759	
552.83724	457	
644.58926	599	
655.61151	762	
657.08692	828	
660.63307	318	
END IONS

###FS:    #m/z: 960.7183 #charge-128
###MaxRes:#m/z:   0.0000 #charge-128
###MS: 355/
###MSMS: 357/
BEGIN IONS
TITLE= Cmpd 233, +MSn(960.7183), 5.4 min
PEPMASS=960.71825	9305

318.03433	1374	
718.63514	1074	
780.72835	1057	
818.02950	2237	
823.76610	392	
830.48354	682	
839.08463	279	
862.83986	1672	
905.81659	409	
923.08850	362	
931.72216	474	
933.68405	563	1+
942.17880	987	
943.36327	394	
946.96815	1927	
963.03236	1102	
965.97356	722	
969.28911	579	
971.83654	517	
974.65321	1067	
980.03413	277	
981.97106	2434	1+
987.48736	442	
1042.44082	1064	
1128.03364	272	
END IONS

###FS:    #m/z: 636.9905 #charge-128
###MaxRes:#m/z:   0.0000 #charge-128
###MS: 358/
###MSMS: 359/
BEGIN IONS
TITLE= Cmpd 234, +MSn(636.9905), 5.5 min
PEPMASS=636.99052	6385

209.74613	1465	
262.34170	1609	
271.01355	699	
313.29064	674	
318.79729	729	
339.03876	925	
342.23284	704	
349.04558	1604	
353.31795	598	
355.30023	522	
359.23509	1455	
374.03217	1419	
375.98233	619	
383.16201	887	
386.78575	847	
390.37207	568	1+
397.25561	1312	1+
399.46624	572	
403.25125	2028	1+
406.07543	1019	
411.20974	1087	
418.43315	2017	1+
423.06586	1022	
451.40963	514	
457.63349	547	
462.23967	1216	
467.09847	1021	
469.84586	1527	
499.86428	6061	
512.61798	1007	
518.05722	583	1+
530.97634	969	1+
540.03103	619	
544.23451	559	
545.98894	1743	
551.23458	1399	
565.44082	940	
569.03597	514	
574.40666	1295	1+
576.69346	492	
579.23959	499	
581.31792	959	
581.70780	1067	
586.36745	1479	1+
588.72222	869	
590.38466	629	1+
592.48883	897	
593.73363	1488	
594.16042	2837	1+
596.95523	3089	
601.47897	2274	
610.69413	737	
615.48103	2591	1+
618.11721	2942	1+
621.41877	2193	1+
638.03305	717	
640.14575	2153	1+
643.76547	1174	
645.19716	694	
647.31729	1747	
652.75885	1527	1+
656.13731	633	
660.17317	1777	
661.51943	790	
916.67361	1044	
END IONS

###FS:    #m/z: 988.9069 #charge-128
###MaxRes:#m/z:   0.0000 #charge-128
###MS: 358/
###MSMS: 360/
BEGIN IONS
TITLE= Cmpd 235, +MSn(988.9069), 5.5 min
PEPMASS=988.90688	12338

399.26951	617	
647.69478	327	
822.48545	419	
852.44059	322	
881.64261	424	
893.28031	592	
897.73053	947	
898.27020	412	
907.83254	547	
911.07264	2072	
944.03638	727	
969.63638	912	
973.16947	3508	1+
989.89771	667	
1859.38708	579	
1903.83803	2077	
END IONS

###FS:    #m/z: 818.8580 #charge-128
###MaxRes:#m/z:   0.0000 #charge-128
###MS: 361/
###MSMS: 362/
BEGIN IONS
TITLE= Cmpd 236, +MSn(818.8580), 5.5 min
PEPMASS=818.85800	3558

170.89820	429	
514.65491	929	
602.03030	392	
629.53348	622	
632.87653	872	
643.91756	827	
720.91872	466	1+
728.80343	2446	1+
730.26623	472	
734.31511	1474	
736.77495	419	
741.44128	1197	
757.63616	684	
785.51989	672	
801.67934	542	
840.24444	522	
848.24346	2297	
924.25705	962	
END IONS

###FS:    #m/z: 1015.9929 #charge-128
###MaxRes:#m/z:   0.0000 #charge-128
###MS: 361/
###MSMS: 363/
BEGIN IONS
TITLE= Cmpd 237, +MSn(1015.6916), 5.5 min
PEPMASS=1015.99288	11328

884.29113	699	
901.93362	1091	1+
924.44084	1302	
938.02481	339	
976.25652	317	
977.25274	1996	1+
980.05753	394	
995.13026	297	
997.10513	409	
998.63360	844	
1001.25220	609	
1032.15533	539	
1679.89231	1294	
END IONS

###FS:    #m/z: 638.8025 #charge-128
###MaxRes:#m/z:   0.0000 #charge-128
###MS: 364/
###MSMS: 365/
BEGIN IONS
TITLE= Cmpd 238, +MSn(638.8025), 5.6 min
PEPMASS=638.80252	11258

226.88959	419	
313.03856	398	
316.89077	489	
330.70933	949	
353.32147	877	
358.70618	1502	
371.04197	510	
379.83553	287	
404.51499	794	
405.85836	1649	1+
412.16439	794	
445.50229	1677	
451.24033	1419	1+
456.84748	449	
498.85739	614	
504.43505	1184	
513.27740	3646	1+
528.23095	942	
529.90990	1304	
539.28951	272	
541.12652	1467	
543.12238	4663	1+
545.84765	449	
547.96474	925	
550.23373	775	
558.91683	1517	
565.08429	262	
571.03651	414	
583.40383	897	
585.44902	1819	
585.87652	727	
587.63266	983	
591.63864	719	
599.03498	1092	
601.09419	485	
604.80269	2316	1+
607.83235	559	
611.31753	1267	
616.45914	282	
618.30783	1123	1+
619.92958	567	
620.58314	2639	1+
622.91379	520	
623.42069	999	
639.62985	632	
640.75469	3593	1+
642.30799	785	
643.26838	2918	1+
645.24351	1386	2+
647.45329	1252	
653.86790	2486	1+
655.68625	510	
715.15336	411	
833.43739	287	
847.23534	707	
893.43559	507	
961.09116	1274	
1104.59108	1135	
END IONS

###FS:    #m/z: 918.1539 #charge-128
###MaxRes:#m/z:   0.0000 #charge-128
###MS: 364/
###MSMS: 366/
BEGIN IONS
TITLE= Cmpd 239, +MSn(918.1539), 5.6 min
PEPMASS=918.15391	17013

453.91592	437	
515.06160	364	
696.78834	614	
738.89370	834	
767.89955	639	
812.83565	874	
820.83959	332	
826.84861	1122	
846.51010	899	
869.73959	409	
883.48054	347	
895.10323	597	
897.51556	297	
900.89203	617	
919.70172	567	
935.52665	499	
940.03571	717	
END IONS

###FS:    #m/z: 799.3314 #charge-128
###MaxRes:#m/z:   0.0000 #charge-128
###MS: 367/
###MSMS: 368/
BEGIN IONS
TITLE= Cmpd 240, +MSn(799.3314), 5.6 min
PEPMASS=799.33142	3006

486.91008	273	
579.95319	252	
594.83199	1012	
626.43416	1347	
630.33044	632	
640.23222	444	
647.87897	340	
653.68558	407	
654.91698	1764	
669.91904	522	
680.63364	272	
687.85068	1104	
698.45952	1309	
702.64576	854	
708.87567	763	
714.11427	1153	
726.71230	1137	
743.28375	552	
747.63704	570	
778.05985	1112	
781.63182	1935	1+
783.31135	716	
825.94145	389	
1572.87307	370	
END IONS

###FS:    #m/z: 831.9286 #charge-128
###MaxRes:#m/z:   0.0000 #charge-128
###MS: 367/
###MSMS: 369/
BEGIN IONS
TITLE= Cmpd 241, +MSn(831.9286), 5.6 min
PEPMASS=831.92864	5832

380.63663	929	
457.28111	434	
698.63541	1687	
708.43782	807	
712.71868	397	
716.09293	547	
721.73704	407	
751.23963	1004	1+
761.94280	372	
776.51737	652	
778.93499	762	
794.27280	1828	1+
811.26103	969	
812.61318	1123	1+
816.08710	994	
819.84115	1527	
872.91434	614	
972.25026	1387	
END IONS

###FS:    #m/z: 454.5849 #charge-128
###MaxRes:#m/z:   0.0000 #charge-128
###MS: 370/
###MSMS: 371/
BEGIN IONS
TITLE= Cmpd 242, +MSn(454.5849), 5.7 min
PEPMASS=454.58488	11400

203.83247	533	
225.83858	878	
285.03977	872	
339.05880	1360	2+
365.03546	779	
370.50592	367	
374.63512	626	
377.89003	490	
380.63681	286	
384.83689	252	
388.93939	499	
394.43785	1522	
402.44502	1664	1+
407.72108	1549	1+
412.28371	407	
415.88218	2121	1+
418.65082	339	
419.62677	858	1+
422.93345	369	
425.54244	1569	
427.47027	1157	
435.49284	3996	2+
436.99458	558	
437.91164	3891	2+
440.83761	397	
450.86949	440	
455.88284	269	
459.25031	639	
472.84111	639	1+
475.23146	622	
479.48741	859	
482.04861	950	
483.43509	589	
488.84205	540	
END IONS

###FS:    #m/z: 953.6012 #charge-128
###MaxRes:#m/z:   0.0000 #charge-128
###MS: 370/
###MSMS: 372/
BEGIN IONS
TITLE= Cmpd 243, +MSn(953.6011), 5.7 min
PEPMASS=953.60115	2492

733.72507	1322	
773.63977	874	
807.64009	379	
834.83512	419	
837.44397	382	
846.28509	312	
846.78769	462	
863.68110	554	
868.45004	1864	
879.45028	451	1+
890.83935	724	
892.18451	274	
899.41653	1777	
909.61075	1144	
923.92668	254	
934.33233	352	
938.70292	779	
942.24339	852	
944.06136	1289	
1076.04500	492	
END IONS

###FS:    #m/z: 502.9515 #charge-128
###MaxRes:#m/z:   0.0000 #charge-128
###MS: 373/
###MSMS: 374/
BEGIN IONS
TITLE= Cmpd 244, +MSn(502.9515), 5.7 min
PEPMASS=502.95150	8064

235.23643	2159	2+
314.75777	624	
352.84444	611	
370.72406	1186	
381.03341	1177	
385.63314	282	
386.89352	267	
394.55314	670	
396.08928	537	
412.75296	621	
414.23259	662	
420.35417	444	
422.86865	314	
429.68419	421	
435.00358	889	
436.92621	282	
440.63486	582	
447.43922	1332	
449.83527	369	
458.80966	672	
467.08192	2503	1+
477.63658	277	
482.29333	318	
483.71615	989	
484.86981	3940	1+
486.72717	1711	2+
490.43912	457	
491.72330	516	
502.91915	504	
504.38116	642	
504.67742	608	
507.25067	714	
508.14071	2022	
511.43832	584	
518.90864	415	
617.84825	459	
653.44407	1252	
848.70398	431	
END IONS

###FS:    #m/z: 802.0171 #charge-128
###MaxRes:#m/z:   0.0000 #charge-128
###MS: 373/
###MSMS: 375/
BEGIN IONS
TITLE= Cmpd 245, +MSn(802.0171), 5.7 min
PEPMASS=802.01711	5651

340.09298	532	
455.16980	787	
682.94960	377	
692.90225	637	
708.48728	297	
710.49819	522	
711.93872	1216	1+
722.83930	902	
745.03317	887	
765.87794	769	
782.65921	2576	1+
790.29396	799	
801.28873	274	
807.39448	599	
912.00466	1729	
END IONS

###FS:    #m/z: 717.9050 #charge-128
###MaxRes:#m/z:   0.0000 #charge-128
###MS: 376/
###MSMS: 377/
BEGIN IONS
TITLE= Cmpd 246, +MSn(717.9050), 5.8 min
PEPMASS=717.90495	13026

391.23638	1237	
426.07295	463	
477.18955	399	
500.74906	357	
564.02172	567	
571.63166	452	
598.55328	269	
606.30280	451	
606.63758	295	
609.80730	798	1+
618.04980	2164	
625.10213	403	
625.61381	492	
654.21903	638	
660.87737	497	
663.41191	459	
664.84186	292	
671.80484	1459	
680.44939	2001	1+
683.64822	387	
699.16398	3981	
700.68565	294	
704.32246	867	
715.88178	285	
722.33537	842	
740.03172	468	
767.90273	363	
1007.02157	882	
END IONS

###FS:    #m/z: 946.2769 #charge-128
###MaxRes:#m/z:   0.0000 #charge-128
###MS: 376/
###MSMS: 378/
BEGIN IONS
TITLE= Cmpd 247, +MSn(946.2769), 5.8 min
PEPMASS=946.27694	10563

774.74638	374	
793.30715	564	
798.69150	369	
826.43514	899	1+
837.52252	409	
855.27382	324	
856.94815	766	1+
890.69293	1862	
927.24760	3416	1+
964.07889	514	
970.88900	524	
1028.48964	502	
1257.50301	754	
END IONS

###FS:    #m/z: 653.6164 #charge-128
###MaxRes:#m/z:   0.0000 #charge-128
###MS: 379/
###MSMS: 380/
BEGIN IONS
TITLE= Cmpd 248, +MSn(653.6164), 5.8 min
PEPMASS=653.61638	2575

233.63462	301	
240.72946	457	
332.49192	707	
467.43610	286	
468.48949	687	
532.83146	359	
544.83960	751	
546.25688	1883	1+
551.16480	529	
560.96220	472	
562.56491	1010	1+
571.06323	1104	
580.26801	503	
580.99937	1988	1+
582.44008	848	
584.43458	1582	
594.21000	539	
599.71358	1852	
609.44962	314	
615.88774	296	
616.96057	1173	1+
619.29893	282	
634.65124	8086	1+
636.78497	4414	2+
638.63374	1411	
640.43192	986	
653.63443	597	
657.63201	1439	
658.11449	924	1+
660.03162	794	
661.67603	728	
662.64228	2029	
764.70279	552	
986.85433	1326	
1200.83909	317	
END IONS

###FS:    #m/z: 672.8352 #charge-128
###MaxRes:#m/z:   0.0000 #charge-128
###MS: 379/
###MSMS: 381/
BEGIN IONS
TITLE= Cmpd 249, +MSn(672.8352), 5.8 min
PEPMASS=672.83521	8286

228.64810	1029	
293.23538	442	
323.53710	789	
400.30508	467	
423.23725	432	
494.03710	1909	
508.43811	2167	
545.28589	519	
553.31912	982	
558.88834	539	
565.43494	944	
568.50197	384	
572.65232	2331	1+
581.80740	2157	
582.82533	5304	1+
595.63680	924	
598.07610	622	
611.02431	1970	1+
615.03922	2232	
621.45737	564	
624.83103	354	
630.03951	962	
636.66140	4248	1+
638.51915	4031	1+
647.69154	1272	
651.87191	379	
653.25155	1744	
653.68374	1217	
654.71169	4933	1+
659.53576	1194	
665.60434	834	
670.08653	559	
END IONS

###FS:    #m/z: 415.9673 #charge-128
###MaxRes:#m/z:   0.0000 #charge-128
###MS: 382/
###MSMS: 383/
BEGIN IONS
TITLE= Cmpd 250, +MSn(415.9673), 5.8 min
PEPMASS=415.96728	2980

126.84026	647	
148.75509	259	
160.83490	787	
170.48212	1184	
203.03617	2319	
215.83276	439	
219.76939	1768	1+
246.65061	1420	
273.06106	790	
292.96253	4621	
298.83652	1288	
302.64116	749	
305.09167	504	
309.03364	752	
312.65909	317	
317.02208	1034	
325.07228	543	
327.08121	1000	
332.83433	304	
345.49264	402	
355.03762	2183	
360.22999	742	
369.98697	853	1+
377.09273	464	1+
379.29817	487	
379.85118	3759	2+
382.29965	502	
397.11007	8667	1+
399.08456	5987	2+
405.52575	1189	
409.83214	727	
417.69836	632	
420.63815	1034	
423.43581	1761	
429.91804	589	
433.55566	509	
805.69878	1255	
END IONS

###FS:    #m/z: 931.2749 #charge-128
###MaxRes:#m/z:   0.0000 #charge-128
###MS: 382/
###MSMS: 384/
BEGIN IONS
TITLE= Cmpd 251, +MSn(931.2749), 5.9 min
PEPMASS=931.27490	11987

762.66527	699	
770.04821	1342	
799.88432	379	
842.43730	1557	
849.90932	308	1+
853.72406	562	
854.23132	1132	
860.28815	309	
872.74656	1994	
880.37734	1487	
905.77325	1049	
914.04614	814	1+
926.43789	912	
943.03235	1084	
950.43270	307	
1763.86019	714	
END IONS

###FS:    #m/z: 869.2062 #charge-128
###MaxRes:#m/z:   0.0000 #charge-128
###MS: 385/
###MSMS: 386/
BEGIN IONS
TITLE= Cmpd 252, +MSn(869.2062), 5.9 min
PEPMASS=869.20625	5072

400.07106	549	
648.34038	624	
652.02496	1187	
733.62232	1504	1+
747.70503	310	
750.70593	579	
760.22946	579	
762.44153	1371	1+
765.84941	1137	
777.76678	2437	1+
797.37851	673	
805.92942	1326	
815.22603	590	
833.62168	1337	
840.28580	454	
850.63367	1417	1+
857.85210	264	
930.06644	427	
1323.43896	389	
END IONS

###FS:    #m/z: 974.2883 #charge-128
###MaxRes:#m/z:   0.0000 #charge-128
###MS: 385/
###MSMS: 387/
BEGIN IONS
TITLE= Cmpd 253, +MSn(974.2883), 5.9 min
PEPMASS=974.28830	10238

791.23236	802	
800.03269	544	
813.63958	1119	
837.87158	604	
882.66258	857	
891.44817	1509	
903.44810	699	
910.49103	654	
912.44075	1152	
929.85227	502	
955.22312	787	
956.78727	791	1+
1120.84865	1007	
END IONS

###FS:    #m/z: 685.3527 #charge-128
###MaxRes:#m/z:   0.0000 #charge-128
###MS: 388/
###MSMS: 389/
BEGIN IONS
TITLE= Cmpd 254, +MSn(685.3527), 5.9 min
PEPMASS=685.35275	5218

342.33406	618	
353.24030	1000	
397.63759	452	
432.11345	717	
435.13474	543	
493.54949	731	
559.48721	554	
587.70290	724	
592.03244	439	
596.35932	1015	
596.71152	1166	
599.64162	1082	
606.83590	497	
610.88953	309	
625.50474	469	
648.41008	2389	1+
650.55004	1293	1+
664.92456	2754	1+
667.91089	3330	1+
700.28406	492	
707.92799	1743	1+
712.64032	839	
730.84926	5082	
769.43815	297	
1080.00658	294	
END IONS

###FS:    #m/z: 807.4600 #charge-128
###MaxRes:#m/z:   0.0000 #charge-128
###MS: 388/
###MSMS: 390/
BEGIN IONS
TITLE= Cmpd 255, +MSn(807.4600), 5.9 min
PEPMASS=807.46000	9793

608.84505	1017	
638.03876	592	
686.95338	329	
688.84008	1192	
708.06049	747	
715.10214	3792	1+
718.12082	1333	1+
722.88437	499	
727.05288	774	
736.91303	529	
744.74193	914	
763.85778	517	
786.01163	584	
788.30180	547	
789.92026	377	
846.09330	827	
1448.86667	372	
END IONS

###FS:    #m/z: 753.6518 #charge-128
###MaxRes:#m/z:   0.0000 #charge-128
###MS: 391/
###MSMS: 392/
BEGIN IONS
TITLE= Cmpd 256, +MSn(753.6519), 6.0 min
PEPMASS=753.65184	14265

283.83514	258	
385.44397	2238	
455.05387	694	
497.32666	2018	1+
569.90745	1138	
572.90906	578	
578.31484	294	
599.25228	1044	
621.64207	657	
646.03320	1097	
671.95587	332	
677.61497	272	
680.99648	279	
695.25098	808	
711.05415	1282	
718.63499	914	
726.64294	3003	1+
730.29507	902	
734.27936	1207	
736.71156	362	
738.31925	1087	
738.80353	310	
766.63648	407	
END IONS

###FS:    #m/z: 796.9840 #charge-128
###MaxRes:#m/z:   0.0000 #charge-128
###MS: 391/
###MSMS: 393/
BEGIN IONS
TITLE= Cmpd 257, +MSn(796.9839), 6.0 min
PEPMASS=796.98398	11787

508.83167	909	
554.29327	372	
591.03723	962	
625.24624	552	
641.44188	302	
643.40649	507	
678.48558	424	
707.78678	1017	
709.59573	687	
725.61049	894	
750.53487	1329	1+
776.64056	1866	1+
778.93969	953	1+
793.86479	464	
799.83994	1044	
816.93517	832	
862.84878	299	
878.69220	277	
1274.10438	684	
END IONS

###FS:    #m/z: 670.6936 #charge-128
###MaxRes:#m/z:   0.0000 #charge-128
###MS: 394/
###MSMS: 395/
BEGIN IONS
TITLE= Cmpd 258, +MSn(670.6937), 6.0 min
PEPMASS=670.69365	15555

218.89465	602	
222.88571	405	
355.48398	653	
467.11632	1857	
477.24119	729	
512.80613	253	
525.03525	475	
538.03280	644	
542.23616	1212	
557.10539	599	
560.88710	280	
580.29971	2049	1+
581.90181	1179	
599.49981	604	
606.70304	759	
615.20483	1506	1+
619.28648	624	
631.83278	729	
634.55903	3250	1+
639.69918	361	
642.20365	1918	1+
646.28200	547	
649.95685	1456	1+
651.75755	2461	
652.85936	1417	1+
654.29738	1353	
656.43688	429	
671.37059	1392	
677.48254	526	
682.90697	672	
690.47334	432	
703.41489	3146	
END IONS

###FS:    #m/z: 882.7038 #charge-128
###MaxRes:#m/z:   0.0000 #charge-128
###MS: 394/
###MSMS: 396/
BEGIN IONS
TITLE= Cmpd 259, +MSn(882.7038), 6.0 min
PEPMASS=882.70381	11985

704.64486	694	
723.36304	397	
757.03115	1159	
772.78870	537	
805.03938	1357	
813.86307	1117	
820.63777	1494	
822.05382	486	1+
829.63950	604	
836.09725	579	
838.91960	457	
851.04031	1179	
856.10641	694	
861.05757	619	
864.37951	1924	
865.86467	474	
886.45636	534	
889.83566	527	
END IONS

###FS:    #m/z: 419.1029 #charge-128
###MaxRes:#m/z:   0.0000 #charge-128
###MS: 397/
###MSMS: 398/
BEGIN IONS
TITLE= Cmpd 260, +MSn(419.1029), 6.1 min
PEPMASS=419.10293	11045

125.88150	1428	
126.90410	2839	1+
148.79168	4538	1+
166.75352	709	1+
173.63564	309	
183.74066	384	
241.98632	885	
244.76033	485	
273.29799	649	
274.54456	4415	
275.86383	917	
292.96590	2264	
299.76927	1514	1+
308.81358	302	
310.89539	764	
313.70972	999	
316.23511	1995	
327.95491	1649	1+
330.83579	948	
342.03119	982	
346.66987	897	
354.60137	666	1+
356.23128	737	
364.24566	1217	
366.22960	547	
367.67865	814	
371.83827	2616	
381.98679	877	
382.29639	1064	
383.70920	2811	2+
385.16733	1127	
391.12327	633	
396.43488	284	
397.86014	1366	1+
399.41852	3604	
400.30634	8637	1+
403.09116	1444	
418.24072	3307	
438.52330	1350	1+
469.10178	711	
470.88919	792	
611.07003	524	
END IONS

###FS:    #m/z: 877.1444 #charge-128
###MaxRes:#m/z:   0.0000 #charge-128
###MS: 397/
###MSMS: 399/
BEGIN IONS
TITLE= Cmpd 261, +MSn(877.1443), 6.1 min
PEPMASS=877.14436	13002

443.43367	514	
608.83311	252	
756.24041	487	
759.72936	434	
766.28400	1657	
777.77424	1203	2+
794.85460	262	
804.81742	1059	
812.04530	969	
830.63992	409	
855.19827	574	
857.83365	907	
860.28793	302	
867.26481	712	
1301.03043	844	
END IONS

###FS:    #m/z: 419.1577 #charge-128
###MaxRes:#m/z:   0.0000 #charge-128
###MS: 400/
###MSMS: 401/
BEGIN IONS
TITLE= Cmpd 262, +MSn(419.1577), 6.1 min
PEPMASS=419.15765	21367

125.90452	708	
126.89464	1362	1+
148.72574	2342	
256.43141	650	
272.70305	1023	
273.99474	2768	1+
277.15215	783	
285.83419	405	
289.89512	289	
291.36098	1219	1+
292.35290	1703	2+
292.80499	1763	1+
299.85243	1575	1+
302.76927	1074	
304.84142	473	
308.67846	2163	1+
324.32301	499	
324.64534	407	
329.06905	589	
338.16177	859	
351.23694	1022	
355.92738	1077	
361.83333	575	
366.23503	573	
368.10524	1267	
372.87753	797	
378.01800	1572	
381.77246	407	
383.07273	2832	
386.48583	324	
387.85870	352	
388.44776	3013	
391.50140	614	
393.70281	1309	
397.08762	584	
399.61504	1360	1+
401.27846	2746	2+
401.82415	1793	1+
416.36687	1536	
422.83162	866	
441.26762	409	
443.08479	367	
444.03488	1181	
680.62398	649	
END IONS

###FS:    #m/z: 688.2334 #charge-128
###MaxRes:#m/z:   0.0000 #charge-128
###MS: 400/
###MSMS: 402/
BEGIN IONS
TITLE= Cmpd 263, +MSn(688.2334), 6.1 min
PEPMASS=688.23341	3192

324.48994	882	
408.18494	307	
469.31260	679	
506.07962	557	
515.96031	1073	1+
568.72126	539	
597.01572	469	
600.86558	889	
605.63831	879	
611.89008	969	
617.83925	562	
632.47246	624	
634.27982	437	
651.21829	1222	
664.81705	354	
666.63129	669	
668.79662	2624	1+
671.68878	1587	
679.09275	1032	
682.83622	1277	
689.11445	297	
691.23194	1019	
693.06636	779	
END IONS

###FS:    #m/z: 637.6190 #charge-128
###MaxRes:#m/z:   0.0000 #charge-128
###MS: 403/
###MSMS: 404/
BEGIN IONS
TITLE= Cmpd 264, +MSn(637.6190), 6.2 min
PEPMASS=637.61898	9274

268.94955	694	
269.24368	609	
318.24583	296	
323.43801	2764	
328.14474	1294	
381.23182	902	
383.42324	1170	
391.87720	797	
463.88849	559	
475.23221	1051	1+
486.70217	605	
488.22334	579	
499.69131	759	
528.65497	1187	1+
537.69258	800	
546.55902	1496	1+
549.03594	486	
558.47982	697	
566.94783	614	1+
569.29307	394	
571.23438	1170	
575.06521	2864	
575.62135	2239	
581.04310	925	
583.64493	369	
593.43740	848	
594.84202	982	
598.04193	1385	
600.38973	1072	
603.14981	910	
603.89682	2549	1+
617.50886	2716	1+
619.01237	273	
619.85153	1585	1+
623.09057	341	
623.85930	3337	1+
626.34288	2023	1+
630.83205	876	
632.09168	620	
642.11226	1030	
643.88731	385	
644.42083	301	
648.66825	362	
710.90175	488	
962.30369	491	
1015.50926	357	
END IONS

###FS:    #m/z: 800.4119 #charge-128
###MaxRes:#m/z:   0.0000 #charge-128
###MS: 403/
###MSMS: 405/
BEGIN IONS
TITLE= Cmpd 265, +MSn(800.4119), 6.2 min
PEPMASS=800.41189	3946

430.23831	442	
494.43311	252	
575.90202	849	
692.83902	1399	
707.83473	777	
710.34037	2356	1+
727.38682	786	1+
737.70415	479	
746.71880	474	
777.83975	1227	
779.80000	847	
780.17989	847	
783.19645	1786	1+
787.04427	2537	
1420.57480	437	
END IONS

###FS:    #m/z: 585.5594 #charge-128
###MaxRes:#m/z:   0.0000 #charge-128
###MS: 406/
###MSMS: 407/
BEGIN IONS
TITLE= Cmpd 266, +MSn(585.5594), 6.2 min
PEPMASS=585.55940	11344

305.03415	394	
401.23177	576	
425.34864	518	
438.64765	1147	
441.31519	894	1+
450.72981	1959	1+
459.15467	662	
472.87849	1178	
474.69317	654	
476.73031	518	
479.72801	457	
488.13219	984	1+
493.77936	933	1+
496.63836	2957	1+
513.08696	528	
517.64078	679	
523.09081	428	1+
527.79570	1529	1+
539.73846	324	
541.43836	659	
546.83181	929	
548.80839	1235	1+
557.03158	544	
563.83999	911	1+
566.58776	736	
567.89645	1215	
568.63546	2991	1+
589.65027	798	1+
595.08697	394	
787.73889	750	
1005.03126	465	
END IONS

###FS:    #m/z: 845.5004 #charge-128
###MaxRes:#m/z:   0.0000 #charge-128
###MS: 406/
###MSMS: 408/
BEGIN IONS
TITLE= Cmpd 267, +MSn(845.5004), 6.2 min
PEPMASS=845.50039	13111

360.08274	314	
604.03413	2184	
646.32268	622	
664.83165	1327	
727.69705	267	
737.83428	843	1+
766.49478	289	
823.70560	719	
826.17904	1656	1+
834.03378	492	
847.03257	257	
END IONS

###FS:    #m/z: 744.1013 #charge-128
###MaxRes:#m/z:   0.0000 #charge-128
###MS: 409/
###MSMS: 410/
BEGIN IONS
TITLE= Cmpd 268, +MSn(744.1013), 6.3 min
PEPMASS=744.10128	13928

226.81411	547	
280.83448	264	
387.51859	807	
399.64226	394	
429.23241	999	
479.55676	638	
566.83597	342	
591.50027	1089	
601.25145	579	
609.62356	679	
617.17964	1526	
637.77546	572	
641.25666	589	
643.89792	399	
653.76199	1615	
655.28447	319	
669.85160	1007	
675.85216	1933	1+
680.71068	404	
705.03177	1221	
709.72480	1378	1+
722.69692	732	
724.08934	279	
724.95413	6840	1+
727.40752	465	
728.76707	954	
743.89554	877	
747.43559	686	
762.89201	290	
1327.67340	1037	
END IONS

###FS:    #m/z: 947.8772 #charge-128
###MaxRes:#m/z:   0.0000 #charge-128
###MS: 409/
###MSMS: 411/
BEGIN IONS
TITLE= Cmpd 269, +MSn(947.8772), 6.3 min
PEPMASS=947.87722	14120

279.03622	542	
789.04846	1134	
856.45894	317	
857.53684	1188	1+
867.44796	612	
876.31196	337	
891.43989	1562	
893.24042	304	
902.63379	817	
921.71489	1119	
929.64154	284	
961.68412	527	
1303.44074	952	
END IONS

###FS:    #m/z: 833.6351 #charge-128
###MaxRes:#m/z:   0.0000 #charge-128
###MS: 412/
###MSMS: 413/
BEGIN IONS
TITLE= Cmpd 270, +MSn(833.3484), 6.3 min
PEPMASS=833.63510	14101

324.05853	581	
618.83633	504	
653.03323	830	
709.84222	1259	
721.44745	1102	
724.64205	1527	
736.49492	393	
742.96985	1953	1+
763.15395	993	
796.61064	1284	1+
812.62304	1849	1+
861.44205	499	
939.48241	264	
948.75986	1494	1+
END IONS

###FS:    #m/z: 1049.1371 #charge-128
###MaxRes:#m/z:   0.0000 #charge-128
###MS: 412/
###MSMS: 414/
BEGIN IONS
TITLE= Cmpd 271, +MSn(1049.1371), 6.3 min
PEPMASS=1049.13705	1842

865.44037	257	
869.28103	439	
922.09271	307	
929.84544	457	
941.44356	417	
960.44733	1217	
974.08878	1287	
977.31993	1002	
980.63664	627	
1004.50244	682	
1031.93556	2249	
1032.97020	457	
1060.07059	264	
1070.89431	1349	
1518.45173	437	
1659.48455	559	
END IONS

###FS:    #m/z: 504.4773 #charge-128
###MaxRes:#m/z:   0.0000 #charge-128
###MS: 415/
###MSMS: 416/
BEGIN IONS
TITLE= Cmpd 272, +MSn(504.4773), 6.4 min
PEPMASS=504.47733	7400

243.03571	322	
354.83774	884	
385.04103	643	
388.03472	1292	
394.83294	669	
398.83421	1118	
403.64447	609	
413.20712	1115	
414.70780	1456	
419.37134	1704	
430.81480	488	
431.83133	1017	
434.68583	1572	
436.80550	643	1+
442.83278	1077	2+
450.58873	603	
457.86278	1727	2+
459.86698	191	1+
461.97639	1741	1+
467.78552	3094	1+
471.09705	449	
472.85367	439	
475.21746	1187	
478.28534	489	
480.49033	734	
485.14064	2675	1+
487.09175	3234	1+
490.36547	575	
503.06754	549	
508.70201	2014	
510.64684	704	
522.83584	648	
539.23212	1002	
641.55568	1082	
770.64241	658	
END IONS

###FS:    #m/z: 749.0162 #charge-128
###MaxRes:#m/z:   0.0000 #charge-128
###MS: 415/
###MSMS: 417/
BEGIN IONS
TITLE= Cmpd 273, +MSn(749.0162), 6.4 min
PEPMASS=749.01620	3454

242.89744	307	
250.98217	429	
309.08801	452	
405.05797	787	
429.66977	849	
567.89127	902	
596.90353	307	
601.83402	1159	
603.35784	307	
630.73145	604	
657.72120	729	
675.09056	844	
679.98500	962	
686.83497	407	
694.07794	1328	1+
704.58465	902	
710.83631	824	
712.44397	1502	
713.71848	984	
721.39564	897	
727.14087	1582	
729.35304	1082	
730.77973	2076	1+
748.44944	937	
748.87070	404	
750.83490	1422	
1341.55242	362	
END IONS

###FS:    #m/z: 418.3058 #charge-128
###MaxRes:#m/z:   0.0000 #charge-128
###MS: 418/
###MSMS: 419/
BEGIN IONS
TITLE= Cmpd 274, +MSn(418.3058), 6.4 min
PEPMASS=418.30582	1512

126.88414	3386	
142.89021	262	
148.75763	1508	
151.84144	462	
162.85435	368	
179.89302	474	
186.82159	832	
258.09224	290	
260.63757	1282	
272.08235	522	
273.55482	5857	1+
280.84059	912	
292.34691	3241	2+
292.92681	3459	1+
298.90918	1029	
302.03515	1139	
308.00356	626	1+
318.69808	252	
326.83624	1104	
329.01360	387	
338.29812	1189	
340.89307	374	
345.13793	280	
347.84571	287	
349.49087	262	
355.98132	2427	
358.90857	330	
363.29518	1547	
368.27891	297	
376.34726	550	
378.03682	877	
382.18236	1902	
384.33509	1309	
398.90732	4486	1+
400.85370	4634	1+
401.91298	942	2+
417.54665	634	1+
419.80254	727	
421.10633	309	
426.84648	1999	
431.66667	512	
433.16029	1122	
436.02423	399	
441.31762	494	
445.43416	554	
470.40440	1609	
602.69402	870	
616.83484	494	
END IONS

###FS:    #m/z: 739.2812 #charge-128
###MaxRes:#m/z:   0.0000 #charge-128
###MS: 418/
###MSMS: 420/
BEGIN IONS
TITLE= Cmpd 275, +MSn(739.2812), 6.4 min
PEPMASS=739.28120	7724

613.28679	607	
621.10104	1844	
648.90831	362	
656.23165	804	
659.50044	654	
675.37756	277	
676.23664	1282	
684.03422	906	1+
687.84111	2332	
693.71211	1771	1+
704.14301	414	
706.83662	1659	
716.72696	989	
718.44993	1628	1+
720.59468	1282	
722.43339	574	
723.84813	1324	
744.29107	1154	
747.02093	624	
766.80000	1469	
1259.43910	709	
END IONS

###FS:    #m/z: 842.4496 #charge-128
###MaxRes:#m/z:   0.0000 #charge-128
###MS: 421/
###MSMS: 422/
BEGIN IONS
TITLE= Cmpd 276, +MSn(842.4495), 6.4 min
PEPMASS=842.44955	3143

645.23132	424	
682.88117	597	
716.83604	1219	
732.94052	789	
735.44200	1087	
738.50993	952	
739.08533	312	
741.36657	289	
751.23818	2989	
753.63385	992	
761.29623	293	
774.28902	656	
777.98411	397	1+
782.64751	1567	1+
804.43722	809	
813.07689	1344	1+
815.25263	794	
822.99450	1312	1+
825.50918	684	
827.34565	278	
858.70659	288	
END IONS

###FS:    #m/z: 852.5523 #charge-128
###MaxRes:#m/z:   0.0000 #charge-128
###MS: 421/
###MSMS: 423/
BEGIN IONS
TITLE= Cmpd 277, +MSn(852.5523), 6.4 min
PEPMASS=852.55230	3605

360.03581	1009	
567.30463	807	
590.43857	1857	
673.77830	304	
706.92765	1932	
720.12507	424	
734.63250	1354	
748.52342	519	
761.48788	257	
762.29828	1089	
768.62110	424	
771.11251	859	
784.68253	482	
790.03153	757	
797.58607	751	1+
806.25600	1052	
817.63506	742	
833.89435	337	
837.12149	734	
964.03443	1124	
1091.48689	329	
END IONS

###FS:    #m/z: 741.7895 #charge-128
###MaxRes:#m/z:   0.0000 #charge-128
###MS: 424/
###MSMS: 425/
BEGIN IONS
TITLE= Cmpd 278, +MSn(741.7895), 6.5 min
PEPMASS=741.78951	11796

356.44433	1414	
455.09994	897	
502.49061	602	
551.24859	374	
574.44110	607	
609.86462	1124	
615.69200	942	
618.81639	1272	
634.76224	739	
638.69728	869	
652.63269	539	
653.88131	1614	1+
668.85138	542	
696.11570	387	
698.74124	637	
706.70047	2078	1+
717.64682	914	
723.69187	614	
724.34083	1488	1+
730.48689	329	
760.03117	697	
END IONS

###FS:    #m/z: 945.2502 #charge-128
###MaxRes:#m/z:   0.0000 #charge-128
###MS: 424/
###MSMS: 426/
BEGIN IONS
TITLE= Cmpd 279, +MSn(945.2502), 6.5 min
PEPMASS=945.25021	12260

747.63770	474	
832.43172	577	
840.06961	1114	
878.90690	379	
896.66849	419	
927.78022	729	
935.65793	1912	
955.05564	1022	
957.08670	304	
1063.48388	359	
1146.48886	489	
1193.03318	352	
END IONS

###FS:    #m/z: 802.9042 #charge-128
###MaxRes:#m/z:   0.0000 #charge-128
###MS: 427/
###MSMS: 428/
BEGIN IONS
TITLE= Cmpd 280, +MSn(802.9042), 6.5 min
PEPMASS=802.90416	11520

666.10732	995	
672.69822	429	
705.38224	1744	
708.28795	553	
712.26745	576	1+
714.44569	1369	
773.43991	722	
783.53218	1148	
785.88047	677	
800.90960	485	
802.23261	1472	
810.43717	1010	
819.27879	622	
1398.10000	404	
END IONS

###FS:    #m/z: 1045.3286 #charge-128
###MaxRes:#m/z:   0.0000 #charge-128
###MS: 427/
###MSMS: 429/
BEGIN IONS
TITLE= Cmpd 281, +MSn(1045.3286), 6.5 min
PEPMASS=1045.32859	4821

711.83781	1372	
919.84883	409	
952.41898	1669	
956.84153	977	
1001.76398	692	
1033.71767	1852	
END IONS

###FS:    #m/z: 806.7451 #charge-128
###MaxRes:#m/z:   0.0000 #charge-128
###MS: 430/
###MSMS: 431/
BEGIN IONS
TITLE= Cmpd 282, +MSn(806.7451), 6.6 min
PEPMASS=806.74512	9503

451.31374	414	
699.10025	1160	
715.83527	397	
718.03499	1158	
736.23304	288	
740.83181	778	
751.68535	757	
772.63602	1381	
775.83500	347	
788.64143	1385	1+
795.03919	791	
819.68801	604	
END IONS

###FS:    #m/z: 909.8168 #charge-128
###MaxRes:#m/z:   0.0000 #charge-128
###MS: 430/
###MSMS: 432/
BEGIN IONS
TITLE= Cmpd 283, +MSn(909.8168), 6.6 min
PEPMASS=909.81680	12438

365.84583	469	
722.88543	327	
759.69308	382	
792.23017	349	
814.68802	1299	
828.29741	1207	
855.05271	1082	
883.29200	804	
890.46569	744	
891.82448	522	
896.04591	312	
988.26288	847	
2138.44898	392	
END IONS

###FS:    #m/z: 713.0493 #charge-128
###MaxRes:#m/z:   0.0000 #charge-128
###MS: 433/
###MSMS: 434/
BEGIN IONS
TITLE= Cmpd 284, +MSn(713.0493), 6.6 min
PEPMASS=713.04927	3620

427.31152	421	
529.63886	2443	
607.72296	391	
618.88467	727	
621.86351	1513	1+
624.42035	588	1+
627.69240	732	
632.48722	1387	
633.90395	1255	
644.94539	788	
658.24298	1690	
660.65081	1897	
667.13305	1256	
677.80429	942	
684.32892	1177	
686.05382	794	
691.26895	667	
694.68166	1884	1+
697.48743	779	
702.43345	732	
715.43199	558	
996.95316	327	
1278.30124	469	
END IONS

###FS:    #m/z: 976.3512 #charge-128
###MaxRes:#m/z:   0.0000 #charge-128
###MS: 433/
###MSMS: 435/
BEGIN IONS
TITLE= Cmpd 285, +MSn(976.3512), 6.6 min
PEPMASS=976.35120	12749

681.63922	287	
736.43324	599	
823.47580	729	
859.48961	844	
861.24526	379	
866.43235	1377	
899.23933	1992	
912.83069	342	
914.13139	1574	
925.83100	447	
948.08649	519	
956.83272	317	
959.03078	1081	1+
997.26312	1737	
1081.90437	542	
1090.57089	1174	
END IONS

###FS:    #m/z: 975.0993 #charge-128
###MaxRes:#m/z:   0.0000 #charge-128
###MS: 436/
###MSMS: 437/
BEGIN IONS
TITLE= Cmpd 286, +MSn(975.0993), 6.7 min
PEPMASS=975.09931	6739

673.23333	677	
715.23448	384	
767.70699	864	
831.86476	767	
886.08944	434	
938.74072	692	1+
954.60696	771	1+
992.87896	569	
END IONS

###FS:    #m/z: 993.4037 #charge-128
###MaxRes:#m/z:   0.0000 #charge-128
###MS: 436/
###MSMS: 438/
BEGIN IONS
TITLE= Cmpd 287, +MSn(993.4037), 6.7 min
PEPMASS=993.40366	12983

494.31442	972	
805.68960	337	
847.83284	2168	1+
857.84312	484	
917.46109	384	
957.97706	579	
973.66610	679	
976.43192	1816	1+
981.64167	397	
999.60373	1082	
1012.04077	777	
1023.85660	572	
1198.23367	494	
1756.03312	1209	
1811.92806	267	
END IONS

###FS:    #m/z: 493.9947 #charge-128
###MaxRes:#m/z:   0.0000 #charge-128
###MS: 439/
###MSMS: 440/
BEGIN IONS
TITLE= Cmpd 288, +MSn(493.9947), 6.7 min
PEPMASS=493.99469	1679

138.68738	396	
154.93659	349	
299.17362	520	
330.83124	544	
333.83531	636	
335.03541	2269	
375.03144	462	
378.03421	497	
388.69479	386	
395.89576	331	
396.83924	1496	
403.50630	753	
409.36392	931	1+
419.70123	1169	
425.00500	653	
427.05918	594	
432.58524	811	1+
452.88977	1129	
456.04997	1415	
457.71801	737	
458.37893	1677	1+
459.17089	466	2+
473.83383	749	
475.54530	1816	
476.47628	1063	2+
477.88133	2584	2+
485.51310	1977	
499.83412	1457	
503.11249	572	
506.73771	1415	
514.63716	504	
518.49711	1205	
524.71093	1167	
661.44190	1048	
730.70352	594	
772.63584	284	
813.03361	624	
819.63071	907	
END IONS

###FS:    #m/z: 540.7055 #charge-128
###MaxRes:#m/z:   0.0000 #charge-128
###MS: 439/
###MSMS: 441/
BEGIN IONS
TITLE= Cmpd 289, +MSn(540.7054), 6.7 min
PEPMASS=540.70546	9514

327.83428	1512	
339.49956	657	
340.84026	509	
355.11386	534	
367.60156	254	
375.51365	487	
385.82180	1416	2+
405.69594	782	
406.99303	554	
422.84065	2444	
431.63504	684	
432.88722	257	
436.49963	2087	
438.69727	327	
447.44061	437	
450.06912	314	
450.85392	2918	1+
464.76825	302	
466.98494	1289	
468.76820	677	
470.29107	287	
471.03649	742	
474.00000	514	
504.82927	1292	
507.63532	2857	
518.67810	1324	
519.11087	889	1+
521.62971	467	
522.91087	2219	
526.49277	757	
527.63596	2349	
538.58534	569	
539.66023	1587	
541.05472	509	
759.50512	567	
1066.60627	797	
END IONS

###FS:    #m/z: 690.9035 #charge-128
###MaxRes:#m/z:   0.0000 #charge-128
###MS: 442/
###MSMS: 443/
BEGIN IONS
TITLE= Cmpd 290, +MSn(690.9035), 6.8 min
PEPMASS=690.90349	10568

365.04187	818	
526.03560	431	
536.89863	688	
546.44040	3782	
555.63218	339	
571.68135	259	
572.83594	1234	
588.88533	341	
596.98079	676	1+
599.86862	725	1+
601.65078	1881	
605.70263	542	
612.30131	2591	
619.04321	504	
626.85516	1909	
630.29533	262	
635.51691	1346	1+
649.03856	1487	
654.61971	523	1+
658.23746	282	
662.25635	390	
672.03832	1791	1+
682.24851	512	
703.82076	1553	1+
710.71112	934	
936.47414	282	1+
END IONS

###FS:    #m/z: 878.7256 #charge-128
###MaxRes:#m/z:   0.0000 #charge-128
###MS: 442/
###MSMS: 444/
BEGIN IONS
TITLE= Cmpd 291, +MSn(878.7256), 6.8 min
PEPMASS=878.72556	13811

696.03478	652	
730.43593	747	
743.81210	299	
796.87610	297	
849.64156	1714	
856.68765	1869	1+
859.96868	2159	1+
863.63361	297	
969.27619	274	
1150.88843	702	
1177.83601	617	
END IONS

###FS:    #m/z: 672.7892 #charge-128
###MaxRes:#m/z:   0.0000 #charge-128
###MS: 445/
###MSMS: 446/
BEGIN IONS
TITLE= Cmpd 292, +MSn(672.7892), 6.8 min
PEPMASS=672.78925	7039

352.49253	636	
397.12347	1439	
447.90203	617	
468.85720	754	
471.03157	1019	
491.11519	292	
494.89670	327	
518.87723	345	
541.03562	323	
545.63097	481	
553.95745	418	1+
558.08700	274	
565.59113	582	
572.28759	263	
576.92468	917	
583.68898	1078	1+
592.70713	809	
601.72696	445	
603.03660	2247	
608.46104	779	
624.04611	1347	
637.54634	2500	
638.92330	1112	
647.85505	259	
651.87826	592	
653.75059	1082	1+
656.06145	597	1+
664.10072	1779	
671.71267	498	
678.91766	563	
694.28878	263	
END IONS

###FS:    #m/z: 968.7033 #charge-128
###MaxRes:#m/z:   0.0000 #charge-128
###MS: 445/
###MSMS: 447/
BEGIN IONS
TITLE= Cmpd 293, +MSn(968.7032), 6.8 min
PEPMASS=968.70327	10143

377.29061	674	
658.83312	262	
780.43521	337	
833.45047	339	
861.03651	1139	
874.63554	327	
877.92563	564	1+
880.62121	354	
930.83416	267	
950.83241	362	
955.03087	1029	
972.01037	474	
976.43472	357	
1012.82991	662	
END IONS

###FS:    #m/z: 458.4625 #charge-128
###MaxRes:#m/z:   0.0000 #charge-128
###MS: 448/
###MSMS: 449/
BEGIN IONS
TITLE= Cmpd 294, +MSn(458.4625), 6.9 min
PEPMASS=458.46247	11523

226.28255	772	
277.86919	602	
316.04561	2322	
329.96108	654	
341.08861	402	
348.33855	354	
358.10481	512	
367.90826	2681	1+
379.85940	2824	
383.63798	654	
387.64121	767	
393.83571	794	
402.94305	947	
405.20710	281	1+
411.44820	1839	
412.83216	594	
415.03130	534	
423.26464	3652	
436.85517	1149	
438.64505	1034	
440.96474	584	
442.34092	1238	2+
444.24407	727	
449.70131	962	
457.69163	1134	
459.46929	854	
460.83661	1192	
462.13415	1401	1+
474.56035	466	1+
476.45355	429	
477.71700	757	
758.03193	1232	
END IONS

###FS:    #m/z: 929.5200 #charge-128
###MaxRes:#m/z:   0.0000 #charge-128
###MS: 448/
###MSMS: 450/
BEGIN IONS
TITLE= Cmpd 295, +MSn(929.5200), 6.9 min
PEPMASS=929.52002	12184

555.70592	472	
801.54397	334	
814.39380	782	
836.43460	747	
837.93261	549	
839.73266	2930	1+
908.64916	1021	1+
911.84583	962	
948.84540	779	
END IONS

###FS:    #m/z: 831.4424 #charge-128
###MaxRes:#m/z:   0.0000 #charge-128
###MS: 451/
###MSMS: 452/
BEGIN IONS
TITLE= Cmpd 296, +MSn(831.4424), 6.9 min
PEPMASS=831.44240	3219

460.28938	256	
627.54023	427	
641.63441	402	
693.91135	677	
721.59971	2012	1+
728.03162	762	
741.62828	782	
768.72118	349	
786.13641	429	
791.83906	1317	
795.70061	993	
799.92808	582	
800.26324	509	
812.63783	3162	
814.43896	1512	
822.04127	2516	
822.57000	704	
827.29342	475	
836.24047	1134	
840.08229	359	
866.24063	588	
1156.64416	579	
1517.32082	1451	
END IONS

###FS:    #m/z: 905.7650 #charge-128
###MaxRes:#m/z:   0.0000 #charge-128
###MS: 451/
###MSMS: 453/
BEGIN IONS
TITLE= Cmpd 297, +MSn(905.7650), 6.9 min
PEPMASS=905.76498	7819

777.83753	1942	
795.23214	1506	1+
796.89916	1126	1+
798.77275	412	
814.75937	1133	1+
849.88852	614	
854.47451	914	
870.45260	517	
887.67677	777	
888.12573	769	
903.93706	249	1+
914.16996	379	
END IONS

###FS:    #m/z: 870.5094 #charge-128
###MaxRes:#m/z:   0.0000 #charge-128
###MS: 454/
###MSMS: 455/
BEGIN IONS
TITLE= Cmpd 298, +MSn(870.5094), 6.9 min
PEPMASS=870.50940	5764

725.43333	1642	
778.66390	463	
805.88993	364	
812.63372	1268	
827.24640	1328	
827.67368	458	
838.44835	1137	
842.23825	559	
851.91471	794	
866.50812	1147	
886.48134	864	
1518.71258	434	
END IONS

###FS:    #m/z: 1088.5450 #charge-128
###MaxRes:#m/z:   0.0000 #charge-128
###MS: 454/
###MSMS: 456/
BEGIN IONS
TITLE= Cmpd 299, +MSn(1088.5450), 7.0 min
PEPMASS=1088.54503	14183

577.49664	1199	
948.59832	944	
963.18347	777	
1012.31547	804	
1015.25916	929	
1040.07255	357	
1069.52318	869	
1088.67630	834	
1104.54363	507	
1132.83785	457	
1395.43779	279	
END IONS

###FS:    #m/z: 624.7897 #charge-128
###MaxRes:#m/z:   0.0000 #charge-128
###MS: 457/
###MSMS: 458/
BEGIN IONS
TITLE= Cmpd 300, +MSn(624.7897), 7.0 min
PEPMASS=624.78972	6230

391.10601	944	
509.12556	420	
519.23772	724	
531.82515	4697	1+
535.69036	3166	1+
545.83300	339	
555.70819	1908	
561.03447	1207	
567.66436	825	
569.23868	812	
586.47600	677	
597.85254	3132	
605.71526	2107	1+
607.17018	1014	
609.76441	1718	1+
622.03545	1503	
627.29490	279	
665.32103	754	
818.25134	1402	
END IONS

###FS:    #m/z: 1043.5599 #charge-128
###MaxRes:#m/z:   0.0000 #charge-128
###MS: 457/
###MSMS: 459/
BEGIN IONS
TITLE= Cmpd 301, +MSn(1043.5598), 7.0 min
PEPMASS=1043.55987	8225

919.07870	767	
931.36834	1154	
967.44909	829	
998.23729	2012	
1007.86475	1339	
1023.63819	597	
1024.81670	459	
1026.13306	1087	
1026.40646	764	
1041.03348	592	
1078.22821	1052	
1124.63886	1004	
1373.23881	299	
END IONS

###FS:    #m/z: 712.2645 #charge-128
###MaxRes:#m/z:   0.0000 #charge-128
###MS: 460/
###MSMS: 461/
BEGIN IONS
TITLE= Cmpd 302, +MSn(712.2645), 7.0 min
PEPMASS=712.26450	22709

258.09097	761	
299.91128	296	
340.73838	667	
389.03548	813	
560.03022	309	
582.64443	1244	1+
590.55437	1157	
606.87053	910	
623.27291	750	
631.67035	2084	
646.63417	330	
651.47134	343	
657.23862	2575	
662.66004	399	
667.45245	1704	
670.05173	2441	1+
674.58553	1987	
677.61157	1419	1+
683.74713	679	
690.07357	1373	
691.67163	2776	1+
693.65368	3872	1+
698.18522	589	
715.43656	1979	
END IONS

###FS:    #m/z: 930.3854 #charge-128
###MaxRes:#m/z:   0.0000 #charge-128
###MS: 460/
###MSMS: 462/
BEGIN IONS
TITLE= Cmpd 303, +MSn(930.3854), 7.0 min
PEPMASS=930.38545	3010

319.27486	602	
449.55386	1127	
608.70153	267	
815.65365	567	
823.64423	337	
838.18251	574	
839.97314	2611	1+
868.72997	477	
881.33187	569	
885.83825	2633	1+
903.50223	264	
911.67736	969	1+
914.38034	477	
932.63774	1742	
935.68861	309	
966.83723	1127	
END IONS

###FS:    #m/z: 615.7134 #charge-128
###MaxRes:#m/z:   0.0000 #charge-128
###MS: 463/
###MSMS: 464/
BEGIN IONS
TITLE= Cmpd 304, +MSn(615.7134), 7.1 min
PEPMASS=615.71344	2269

359.43556	410	
364.83499	586	
384.70766	762	
472.43281	1497	
474.44430	382	
507.24598	1499	
521.04676	1284	
523.43343	274	
524.62476	2258	
526.93576	1406	
533.74058	892	
543.50227	755	
548.10614	1331	
550.43236	1539	
552.54397	2693	1+
561.45549	1465	1+
570.00938	2196	1+
572.94450	1734	
578.48974	380	
579.16227	2032	1+
583.70333	1195	
587.87756	1019	
590.83411	669	
596.44619	1890	
596.87861	609	
598.13583	2354	1+
600.83158	1109	
603.91134	442	
607.11850	567	
616.25624	1064	
619.04066	551	
649.83600	2267	
671.70410	304	
799.80664	291	
934.49270	1160	
END IONS

###FS:    #m/z: 887.2293 #charge-128
###MaxRes:#m/z:   0.0000 #charge-128
###MS: 463/
###MSMS: 465/
BEGIN IONS
TITLE= Cmpd 305, +MSn(887.8423), 7.1 min
PEPMASS=887.22934	9792

666.09679	467	
757.04710	442	
782.27011	387	
794.48265	672	
795.79281	549	
798.43275	1092	
836.43047	989	
850.23297	709	
851.99420	659	
869.43257	904	
918.29686	666	1+
997.22496	1859	
1450.03544	759	
END IONS

###FS:    #m/z: 670.9975 #charge-128
###MaxRes:#m/z:   0.0000 #charge-128
###MS: 466/
###MSMS: 467/
BEGIN IONS
TITLE= Cmpd 306, +MSn(670.9974), 7.1 min
PEPMASS=670.99746	1381

321.10616	397	
325.23988	1099	
413.12855	439	
490.83581	669	
518.44469	449	
534.85275	1017	
545.88237	1441	1+
551.96707	837	
554.07799	607	
579.86781	1366	1+
590.61949	282	
602.52873	289	
611.69514	769	
617.78758	302	
635.67175	6737	1+
646.44922	357	
649.02536	601	1+
651.00566	1677	
653.25593	1082	
653.98149	619	1+
657.97659	704	1+
661.69887	672	
670.83409	794	
676.03048	759	
681.55000	1332	
738.09561	1089	
899.65988	254	
1113.45352	402	
1186.31487	707	
1226.06942	432	
END IONS

###FS:    #m/z: 988.8869 #charge-128
###MaxRes:#m/z:   0.0000 #charge-128
###MS: 466/
###MSMS: 468/
BEGIN IONS
TITLE= Cmpd 307, +MSn(988.8869), 7.1 min
PEPMASS=988.88689	9448

518.08756	377	
761.64083	639	
810.04611	619	
817.71723	432	
880.51803	432	
886.49168	754	
904.65214	2684	
932.84893	1342	
951.63246	562	
966.85290	312	
969.71122	1437	
971.16065	1309	1+
1001.80474	494	
1012.49296	389	
1725.34065	929	
END IONS

###FS:    #m/z: 693.8552 #charge-128
###MaxRes:#m/z:   0.0000 #charge-128
###MS: 469/
###MSMS: 470/
BEGIN IONS
TITLE= Cmpd 308, +MSn(693.8552), 7.2 min
PEPMASS=693.85516	16194

270.90054	434	
435.98127	271	
589.23902	690	
599.87249	429	
601.85866	1402	1+
622.43738	534	
625.68522	479	
629.03323	559	
657.43504	1184	1+
659.84082	2148	
668.31633	730	
673.59566	2163	
675.10861	1340	
675.69354	3768	1+
677.18306	2237	
688.51040	329	
693.44327	407	
700.23102	956	
701.71312	1272	
727.26217	367	
805.71337	899	
1155.23171	752	
1163.34742	729	
1176.89918	787	
END IONS

###FS:    #m/z: 976.7841 #charge-128
###MaxRes:#m/z:   0.0000 #charge-128
###MS: 469/
###MSMS: 471/
BEGIN IONS
TITLE= Cmpd 309, +MSn(976.7841), 7.2 min
PEPMASS=976.78409	12250

898.27841	322	
913.77433	747	
917.83042	989	
924.67267	429	
933.33996	1042	
957.84373	1537	
959.10111	364	
960.73030	372	
962.83429	1137	
988.88894	594	
1148.13829	912	
1342.28546	577	
1448.64895	1027	
2315.64226	672	
END IONS

###FS:    #m/z: 636.6661 #charge-128
###MaxRes:#m/z:   0.0000 #charge-128
###MS: 472/
###MSMS: 473/
BEGIN IONS
TITLE= Cmpd 310, +MSn(636.6661), 7.2 min
PEPMASS=636.66606	6903

202.44294	885	
229.83355	536	
271.90081	287	
323.26084	1217	
362.09268	779	
376.09962	462	
383.35467	1809	
397.26712	477	
422.47677	899	
450.89210	722	
471.03039	307	
482.44174	1691	
488.09599	374	
496.26347	873	
500.86134	683	
518.84130	817	
528.49658	349	
540.70410	264	
564.45397	887	
569.72184	543	
571.69953	624	
574.28382	424	
579.23750	394	
581.22377	2217	
584.24312	495	
587.56549	609	
590.11845	857	
591.71798	315	
596.81697	302	
601.33019	632	
601.64660	458	
602.83488	664	
604.21004	682	
609.95902	780	
617.58659	484	1+
619.45546	1600	1+
622.43299	1842	
626.15790	2470	1+
628.50191	959	
643.03235	1182	
647.40782	869	1+
652.89721	637	
655.43327	468	
689.79234	251	
END IONS

###FS:    #m/z: 1027.8684 #charge-128
###MaxRes:#m/z:   0.0000 #charge-128
###MS: 472/
###MSMS: 474/
BEGIN IONS
TITLE= Cmpd 311, +MSn(1027.8684), 7.2 min
PEPMASS=1027.86843	17364

822.89724	429	
900.49189	702	
913.31192	587	
920.28490	409	
955.90833	379	
965.52626	1464	
990.13599	1757	
992.60138	754	
1001.63093	427	
1009.68747	277	
1010.28176	324	
1011.09403	392	
1042.87020	574	
1051.60277	734	
END IONS

###FS:    #m/z: 893.2073 #charge-128
###MaxRes:#m/z:   0.0000 #charge-128
###MS: 475/
###MSMS: 476/
BEGIN IONS
TITLE= Cmpd 312, +MSn(893.2073), 7.3 min
PEPMASS=893.20732	4149

643.49845	307	
651.84007	1497	
670.63909	594	
713.84363	716	
756.09192	969	
757.43363	784	
758.83880	671	
801.89487	388	
803.28790	1137	
812.61326	1633	1+
853.38672	450	
857.63526	327	
867.59659	404	
875.34965	1477	
877.15926	774	
880.43888	1054	
886.88988	355	
896.84151	894	
920.98864	332	
1145.43743	727	
END IONS

###FS:    #m/z: 1038.8452 #charge-128
###MaxRes:#m/z:   0.0000 #charge-128
###MS: 475/
###MSMS: 477/
BEGIN IONS
TITLE= Cmpd 313, +MSn(1038.8452), 7.3 min
PEPMASS=1038.84524	15843

645.40320	509	
708.24871	837	
891.09616	1009	
907.84147	932	
913.84764	649	
946.97754	577	
975.83467	1576	1+
983.81812	532	
1001.54841	702	
1002.00475	724	
1003.10373	457	
1004.23306	939	
1006.23578	1404	
1462.61075	264	
1904.11869	254	
END IONS

###FS:    #m/z: 885.3434 #charge-128
###MaxRes:#m/z:   0.0000 #charge-128
###MS: 478/
###MSMS: 479/
BEGIN IONS
TITLE= Cmpd 314, +MSn(885.3434), 7.3 min
PEPMASS=885.34337	6409

454.45506	677	
690.05559	1288	
754.14217	472	
768.17167	1345	
779.45690	1910	
784.05047	334	
793.51236	726	1+
804.63309	1434	
848.03948	2232	
866.56361	1917	1+
893.63785	1875	
898.09555	942	
1202.63602	305	
1345.00662	397	
1529.63966	389	
END IONS

###FS:    #m/z: 1081.3753 #charge-128
###MaxRes:#m/z:   0.0000 #charge-128
###MS: 478/
###MSMS: 480/
BEGIN IONS
TITLE= Cmpd 315, +MSn(1081.3752), 7.3 min
PEPMASS=1081.37529	6516

1008.85683	634	
1013.05520	457	
1020.90146	792	
1026.63883	1692	
1045.04430	517	
1122.43208	744	
1945.04729	699	
END IONS

###FS:    #m/z: 925.4004 #charge-128
###MaxRes:#m/z:   0.0000 #charge-128
###MS: 481/
###MSMS: 482/
BEGIN IONS
TITLE= Cmpd 316, +MSn(925.4004), 7.4 min
PEPMASS=925.40040	13384

712.03996	862	
755.83657	814	
769.04073	262	
835.83518	1697	
843.43158	516	
853.48889	322	
875.44940	469	
888.83907	2276	
890.71434	610	
894.23012	282	
907.72263	764	
911.54471	267	1+
922.66946	644	
1714.63979	1280	
END IONS

###FS:    #m/z: 980.4109 #charge-128
###MaxRes:#m/z:   0.0000 #charge-128
###MS: 481/
###MSMS: 483/
BEGIN IONS
TITLE= Cmpd 317, +MSn(980.4109), 7.4 min
PEPMASS=980.41089	4739

678.30194	562	
737.48290	437	
755.44255	259	
768.37942	462	
773.03134	1149	
784.63916	1202	
863.04232	1199	
872.03729	462	
884.69986	407	
889.49778	1054	
918.44879	2497	
943.25567	439	
949.69664	532	
953.03140	527	
961.67447	394	
964.28385	487	
978.66477	594	
981.43406	912	
982.03469	807	
1010.68107	427	
1019.84444	377	
1963.83371	464	
END IONS

###FS:    #m/z: 413.5141 #charge-128
###MaxRes:#m/z:   0.0000 #charge-128
###MS: 484/
###MSMS: 485/
BEGIN IONS
TITLE= Cmpd 318, +MSn(413.5140), 7.4 min
PEPMASS=413.51405	14010

159.83333	427	
190.89309	1383	
194.69875	614	
201.68917	980	
214.84733	393	
252.03559	544	
279.85720	749	
291.73799	1674	1+
294.88955	504	
296.89103	817	
304.71474	393	
314.84119	337	
322.94110	424	
323.91226	1419	
338.23367	410	
341.81421	497	
350.34532	1458	1+
352.63395	485	1+
363.86747	302	
366.43497	1411	
368.92494	1077	
370.58859	744	
376.09609	387	
377.43202	299	
378.27672	2228	1+
381.43475	1429	
390.42640	967	
393.04399	624	
394.06354	2568	1+
395.74564	2229	
397.28688	522	2+
401.46857	1538	2+
403.60471	3450	1+
411.27987	385	1+
413.12704	1344	1+
415.04619	1229	
421.28854	639	
423.23348	388	
431.27139	369	1+
433.63650	1422	
435.12756	1363	
439.83754	1688	
445.27240	1519	1+
457.63124	934	
675.45582	1106	
END IONS

###FS:    #m/z: 853.5628 #charge-128
###MaxRes:#m/z:   0.0000 #charge-128
###MS: 484/
###MSMS: 486/
BEGIN IONS
TITLE= Cmpd 319, +MSn(853.5628), 7.4 min
PEPMASS=853.56283	11001

556.25891	929	
589.29299	309	
609.51715	714	
719.95736	812	
750.74566	1587	
794.83521	354	
800.43392	377	
810.91567	1173	1+
833.45539	727	
869.49371	704	
END IONS

###FS:    #m/z: 419.1665 #charge-128
###MaxRes:#m/z:   0.0000 #charge-128
###MS: 487/
###MSMS: 488/
BEGIN IONS
TITLE= Cmpd 320, +MSn(419.1665), 7.4 min
PEPMASS=419.16655	12839

126.90370	312	
144.71510	362	
148.83431	2886	1+
166.70890	410	
203.83391	747	
214.04397	382	
250.83324	1249	
272.47805	402	
272.96373	3975	1+
274.72504	5588	
276.02398	367	
288.89420	721	1+
292.64291	1268	
293.89849	392	
295.06970	887	
301.83275	592	
304.03230	871	
311.83761	1033	
323.03638	1201	
336.03727	262	
340.23256	360	
342.28696	427	
343.84487	713	
347.97962	2167	1+
355.63761	1507	
357.51863	347	
360.73716	1554	
363.54319	668	
366.05845	1536	
369.43421	252	
383.19839	494	1+
384.85028	427	
398.75330	1741	1+
401.25832	5838	1+
409.70218	524	
418.94301	399	
420.91937	952	1+
437.00980	1097	
438.27718	1417	
440.03302	457	
453.43584	742	
476.71371	672	
END IONS

###FS:    #m/z: 551.4505 #charge-128
###MaxRes:#m/z:   0.0000 #charge-128
###MS: 487/
###MSMS: 489/
BEGIN IONS
TITLE= Cmpd 321, +MSn(551.4505), 7.5 min
PEPMASS=551.45048	3950

401.09161	357	
425.05545	312	
428.43978	757	
434.71077	679	
436.96564	1011	2+
447.10051	792	
459.43484	494	
460.91753	352	
461.79183	2038	1+
470.39429	919	
493.63733	322	
505.23189	1484	
509.23476	797	
515.65782	359	
519.23442	1412	
523.23980	1697	
530.60637	796	1+
532.94886	3409	1+
535.35698	2761	1+
538.66757	2951	1+
541.08899	289	
546.63646	1267	
555.31920	534	
555.83543	799	
560.83415	374	
587.18307	2122	
816.90127	1459	
947.10355	622	
END IONS

###FS:    #m/z: 418.3064 #charge-128
###MaxRes:#m/z:   0.0000 #charge-128
###MS: 490/
###MSMS: 491/
BEGIN IONS
TITLE= Cmpd 322, +MSn(418.3064), 7.5 min
PEPMASS=418.30640	7808

126.91236	3382	
148.81461	2486	
180.83953	857	
192.04216	1375	
211.83682	469	
222.24346	447	
226.83620	379	
261.03112	1025	
269.52129	319	
272.76787	1426	1+
274.47512	3700	2+
279.03120	599	
292.92565	4611	1+
307.26342	409	
321.08830	477	
322.71876	1209	
327.23349	1066	
328.82727	475	
330.43652	595	
331.80228	434	
341.28776	724	
344.71681	285	1+
351.01652	646	
353.32252	612	
359.17750	1988	
362.03747	2627	
366.69523	509	
369.03306	404	
371.29372	252	
373.69823	369	
379.76992	500	
381.87469	1649	1+
384.26073	3019	1+
386.21889	4909	1+
389.04681	1101	
397.70116	1560	1+
399.77152	837	
400.30724	4390	1+
407.83410	1234	
410.72296	2394	
417.96000	452	
458.12809	301	
477.25838	299	
END IONS

###FS:    #m/z: 852.0832 #charge-128
###MaxRes:#m/z:   0.0000 #charge-128
###MS: 490/
###MSMS: 492/
BEGIN IONS
TITLE= Cmpd 323, +MSn(852.0832), 7.5 min
PEPMASS=852.08317	5704

312.64144	369	
548.51068	482	
709.44033	404	
739.83349	569	
762.90506	267	
775.70784	629	
787.28543	629	1+
798.51685	572	
807.66965	289	
833.04232	1117	
834.49135	807	
835.87153	902	
869.83553	287	
1200.03805	674	
1624.23713	272	
END IONS

###FS:    #m/z: 753.8130 #charge-128
###MaxRes:#m/z:   0.0000 #charge-128
###MS: 493/
###MSMS: 494/
BEGIN IONS
TITLE= Cmpd 324, +MSn(753.8130), 7.5 min
PEPMASS=753.81299	15396

468.91650	1479	
521.69955	392	
620.91425	449	
631.82062	1068	1+
642.63617	1597	
645.85236	369	
661.90169	427	
663.03553	1487	
664.51319	489	
666.24110	637	
672.32006	389	
682.29825	1004	
687.70000	457	
689.15539	1254	
707.90240	827	
717.49658	352	
718.45399	1274	
718.71384	1574	1+
725.49953	614	
735.01850	314	
735.63057	986	1+
743.70202	289	
761.31562	992	
767.23008	919	
768.89477	404	
828.31345	734	
END IONS

###FS:    #m/z: 977.4907 #charge-128
###MaxRes:#m/z:   0.0000 #charge-128
###MS: 493/
###MSMS: 495/
BEGIN IONS
TITLE= Cmpd 325, +MSn(977.4907), 7.5 min
PEPMASS=977.49075	13671

813.83536	1874	
822.64010	307	
825.24335	569	
840.50376	857	
854.69900	299	
957.69637	1197	
972.67605	412	
978.36630	1372	
981.88207	1227	
1414.24749	592	
END IONS

###FS:    #m/z: 838.2352 #charge-128
###MaxRes:#m/z:   0.0000 #charge-128
###MS: 496/
###MSMS: 497/
BEGIN IONS
TITLE= Cmpd 326, +MSn(838.2352), 7.6 min
PEPMASS=838.23522	8151

657.29489	507	
684.09598	273	
694.53307	332	
699.90088	466	
703.54360	351	
719.02829	346	
730.89608	762	
733.83399	872	
740.33193	677	
745.84073	639	
757.95778	441	
801.55065	872	1+
803.48095	540	
816.22860	962	
821.07744	1739	
827.21657	1578	
842.56816	544	
844.63655	976	
857.83971	1716	
889.90946	879	
END IONS

###FS:    #m/z: 955.1380 #charge-128
###MaxRes:#m/z:   0.0000 #charge-128
###MS: 496/
###MSMS: 498/
BEGIN IONS
TITLE= Cmpd 327, +MSn(955.1381), 7.6 min
PEPMASS=955.13805	12050

775.64475	1524	
823.07283	252	
864.61649	1888	1+
888.24208	972	
899.89198	859	
916.71691	854	
933.08536	519	
935.21457	1522	
949.76264	849	
976.71783	889	
995.23562	562	
1003.03188	344	
1086.45444	2099	
1653.04186	734	
END IONS

###FS:    #m/z: 560.6767 #charge-128
###MaxRes:#m/z:   0.0000 #charge-128
###MS: 499/
###MSMS: 500/
BEGIN IONS
TITLE= Cmpd 328, +MSn(560.6767), 7.6 min
PEPMASS=560.67669	12814

247.63500	1908	
300.09928	412	
385.19211	3161	1+
416.70004	1287	1+
443.44808	417	
449.43618	334	
460.12025	1199	
471.14857	699	
487.86318	975	
494.23286	795	
514.36536	907	
524.89962	465	
528.68665	434	
530.23918	989	
532.03462	1284	
538.83178	414	
540.64286	982	
543.14309	3230	
545.03864	3140	
546.29504	317	
547.84915	889	
559.08842	892	
563.92417	1690	1+
579.48467	427	
656.30331	599	
834.37335	1405	
923.84078	432	
1005.43994	1174	
1085.49601	347	
END IONS

###FS:    #m/z: 803.6792 #charge-128
###MaxRes:#m/z:   0.0000 #charge-128
###MS: 499/
###MSMS: 501/
BEGIN IONS
TITLE= Cmpd 329, +MSn(803.6792), 7.6 min
PEPMASS=803.67920	10353

464.04307	709	
551.64679	1639	
625.23613	739	
643.07545	1473	1+
668.70969	549	
713.17935	309	
713.61907	1899	
742.23425	2172	
768.03816	862	
771.44413	759	
784.62482	4065	1+
792.80582	267	
1183.75860	1609	
1415.11203	489	
END IONS

###FS:    #m/z: 417.7157 #charge-128
###MaxRes:#m/z:   0.0000 #charge-128
###MS: 502/
###MSMS: 503/
BEGIN IONS
TITLE= Cmpd 330, +MSn(417.7157), 7.7 min
PEPMASS=417.71567	8955

117.89186	734	
124.71859	1126	
126.50075	1061	
148.86361	1152	
166.69708	1790	
168.03072	292	
182.88768	261	
212.23187	692	
264.48726	399	
273.94305	6845	1+
282.63206	499	
291.87783	4931	1+
292.86245	4849	2+
299.06219	394	
300.52262	572	
306.10792	371	
306.92130	1077	1+
318.44006	1154	
320.82385	793	
325.08970	802	
326.83681	2381	1+
343.75162	304	
351.63492	649	
356.25187	274	
357.04816	982	
359.92049	594	
365.28682	754	
370.76225	361	
372.23196	527	
375.21594	1679	1+
378.43099	617	
381.13175	612	
383.11340	945	1+
387.64064	1347	
399.00897	2721	
400.31893	2548	
401.39856	7463	2+
406.25771	879	
407.83911	1652	
437.22137	602	
438.54804	1069	1+
445.29619	1729	
466.48980	595	
490.29373	671	
642.49366	427	
END IONS

###FS:    #m/z: 815.2462 #charge-128
###MaxRes:#m/z:   0.0000 #charge-128
###MS: 502/
###MSMS: 504/
BEGIN IONS
TITLE= Cmpd 331, +MSn(815.2463), 7.7 min
PEPMASS=815.24625	7584

470.36585	1044	
589.90067	689	
608.03324	1462	
706.23839	714	
724.63555	872	
732.11726	839	
741.85041	387	
769.84928	552	
783.05156	482	
791.69825	1346	1+
795.18902	1546	1+
797.88190	1008	1+
846.64577	1627	
864.26228	767	
END IONS

###FS:    #m/z: 633.6403 #charge-128
###MaxRes:#m/z:   0.0000 #charge-128
###MS: 505/
###MSMS: 506/
BEGIN IONS
TITLE= Cmpd 332, +MSn(633.6403), 7.7 min
PEPMASS=633.64026	18701

320.84058	812	
365.09537	752	
381.24660	948	
383.30499	307	
393.23630	477	
411.05081	390	
416.72627	524	
451.43474	372	
454.08819	704	
478.05525	876	
479.53162	1366	1+
484.45354	944	
536.48665	507	
539.23316	312	
541.29719	400	
546.24350	295	
562.23422	2487	
564.79514	602	
576.30107	1119	1+
579.86539	454	
590.44367	1094	
597.25603	1500	1+
604.58534	1199	1+
607.10398	672	
612.83549	516	
615.07100	2812	1+
617.69806	429	
619.44755	869	
643.37510	955	
649.26710	1557	
669.83182	407	
1029.43781	479	
1068.12018	655	
END IONS

###FS:    #m/z: 983.5287 #charge-128
###MaxRes:#m/z:   0.0000 #charge-128
###MS: 505/
###MSMS: 507/
BEGIN IONS
TITLE= Cmpd 333, +MSn(983.5287), 7.7 min
PEPMASS=983.52873	6233

548.30528	289	
759.83533	289	
887.43654	512	
943.45643	589	
966.03855	1816	1+
983.88879	864	
1714.43471	1552	
END IONS

###FS:    #m/z: 792.8029 #charge-128
###MaxRes:#m/z:   0.0000 #charge-128
###MS: 508/
###MSMS: 509/
BEGIN IONS
TITLE= Cmpd 334, +MSn(792.8029), 7.8 min
PEPMASS=792.80291	12939

506.91277	574	
639.83609	1132	
668.50138	834	
691.07257	332	
694.57588	547	
701.43011	652	
702.91949	512	
711.51827	1052	
746.83473	1332	
755.50635	569	
765.89604	797	
775.52357	3506	1+
779.44062	2142	
798.26932	1812	
871.48566	1027	
1146.88244	559	
1321.31415	492	
1409.65658	1084	
END IONS

###FS:    #m/z: 1031.7678 #charge-128
###MaxRes:#m/z:   0.0000 #charge-128
###MS: 508/
###MSMS: 510/
BEGIN IONS
TITLE= Cmpd 335, +MSn(1031.7678), 7.8 min
PEPMASS=1031.76784	14855

849.47437	577	
880.83176	957	
898.55500	527	
927.50262	589	
986.85206	439	
993.95705	629	
1001.30481	619	
1009.43981	702	
1013.52625	652	
1037.89327	367	
1047.83446	632	
1051.03212	597	
END IONS

###FS:    #m/z: 637.7311 #charge-128
###MaxRes:#m/z:   0.0000 #charge-128
###MS: 511/
###MSMS: 512/
BEGIN IONS
TITLE= Cmpd 336, +MSn(637.7311), 7.8 min
PEPMASS=637.73111	11865

223.02009	582	
265.03256	937	
363.48760	872	
366.66045	785	1+
369.25060	786	
374.69535	251	
387.03205	1530	
393.86027	1773	
397.28525	281	
401.43774	672	
406.27532	542	
420.37424	257	
463.45868	314	
466.43814	564	
468.24278	923	
479.63650	585	
482.89947	660	
484.74527	525	
486.29465	520	
500.36345	755	1+
517.64065	1074	
519.84286	281	
529.48758	818	1+
543.26378	1100	
544.63289	254	
547.95566	481	
548.83529	1817	
565.98281	2213	1+
568.25340	1787	
570.23085	329	
578.90297	613	
582.70160	1324	
585.04351	803	
588.74826	1324	
590.63953	847	
592.42230	844	
599.26696	327	
600.83867	627	
605.82717	2115	
612.28928	638	
617.92653	1976	2+
620.38636	2924	1+
631.65178	797	
642.83857	613	
645.43793	1079	
647.86646	1409	
657.24923	262	
711.85512	319	
END IONS

###FS:    #m/z: 780.3803 #charge-128
###MaxRes:#m/z:   0.0000 #charge-128
###MS: 511/
###MSMS: 513/
BEGIN IONS
TITLE= Cmpd 337, +MSn(780.3804), 7.8 min
PEPMASS=780.38034	14431

299.23729	467	
519.83302	839	
618.83980	662	
628.83473	1144	
638.25904	819	
673.63591	1114	
687.23320	427	
689.44332	442	
689.81805	272	
709.64279	2206	1+
725.63291	264	
733.85485	1094	
739.66072	607	
741.29354	1269	
747.32042	1309	
758.29727	607	
760.44263	1774	
762.26667	252	
925.74304	339	
END IONS

###FS:    #m/z: 691.9659 #charge-128
###MaxRes:#m/z:   0.0000 #charge-128
###MS: 514/
###MSMS: 515/
BEGIN IONS
TITLE= Cmpd 338, +MSn(691.9659), 7.9 min
PEPMASS=691.96589	6646

412.65503	409	
509.43689	418	
520.27442	1367	
524.41848	914	
557.92765	404	
567.90049	360	
577.65714	297	
599.60758	988	1+
601.91421	1098	1+
612.00922	431	
618.84396	1632	
620.77108	769	
626.89445	1579	
647.29201	698	
654.83812	310	
656.11282	1047	1+
666.13551	519	
671.24114	469	
672.76989	1980	
673.26119	1928	
674.62248	1014	
675.37974	1676	1+
683.43663	1197	
END IONS

###FS:    #m/z: 984.4640 #charge-128
###MaxRes:#m/z:   0.0000 #charge-128
###MS: 514/
###MSMS: 516/
BEGIN IONS
TITLE= Cmpd 339, +MSn(984.4640), 7.9 min
PEPMASS=984.46400	6234

362.03546	1314	
737.23367	514	
802.43254	987	
857.77080	772	
890.51940	554	
892.71871	517	
906.43501	784	
909.04128	722	
948.44774	432	
952.08345	289	
955.44440	3004	
965.65218	751	1+
980.70573	389	
987.41670	514	
1518.06317	829	
END IONS

###FS:    #m/z: 1002.0864 #charge-128
###MaxRes:#m/z:   0.0000 #charge-128
###MS: 517/
###MSMS: 519/
BEGIN IONS
TITLE= Cmpd 340, +MSn(1002.0864), 7.9 min
PEPMASS=1002.08640	7936

596.07779	864	
634.21119	422	
825.03766	392	
885.84557	322	
966.89088	429	
982.65260	672	
984.04121	714	
986.06229	352	
989.69418	694	
1022.59916	474	
1123.29697	339	
1452.44475	1422	
END IONS

###FS:    #m/z: 756.8739 #charge-128
###MaxRes:#m/z:   0.0000 #charge-128
###MS: 520/
###MSMS: 521/
BEGIN IONS
TITLE= Cmpd 341, +MSn(756.8739), 8.0 min
PEPMASS=756.87390	11757

438.94641	448	
456.85049	327	
556.44167	424	
606.21340	735	
641.66740	1374	
645.23458	575	
649.99227	2016	
657.71391	1523	
690.51169	277	
710.02614	1942	
720.03702	1919	
725.23575	458	
737.52439	1497	
738.72721	1328	1+
1214.83342	1014	
1255.08582	532	
END IONS

###FS:    #m/z: 760.8763 #charge-128
###MaxRes:#m/z:   0.0000 #charge-128
###MS: 520/
###MSMS: 522/
BEGIN IONS
TITLE= Cmpd 342, +MSn(760.8763), 8.0 min
PEPMASS=760.87626	7387

481.63373	572	
522.83232	857	
533.68577	329	
565.77837	264	1+
582.29423	737	
591.63333	492	
610.11312	319	
622.88827	364	
626.45722	1597	
627.85489	1207	
637.84838	274	
648.44128	1324	
651.26681	1649	
652.53764	309	
659.83149	1004	
670.30449	1324	
671.83381	1971	1+
689.50147	2413	1+
694.83731	1152	
703.90661	404	
711.25011	1427	
715.64948	2067	
723.77329	1069	1+
726.71070	362	
728.23886	854	
737.63919	2734	
739.06968	1026	1+
741.99945	727	
742.56150	2273	1+
744.86410	792	
754.51539	982	
757.88632	424	
761.36267	414	
1122.45043	372	
END IONS

###FS:    #m/z: 742.5175 #charge-128
###MaxRes:#m/z:   0.0000 #charge-128
###MS: 523/
###MSMS: 524/
BEGIN IONS
TITLE= Cmpd 343, +MSn(742.5175), 8.0 min
PEPMASS=742.51753	4369

386.29187	434	
415.24344	1769	
433.23774	447	
531.70621	555	
593.38581	432	
606.69238	377	
610.44712	2475	
613.23410	253	
618.63430	314	
633.83123	281	
635.30410	824	
643.84143	1039	
652.47966	1931	1+
665.24210	1369	1+
667.43386	1419	
669.71017	1864	
674.24013	1804	1+
680.17964	2232	
687.82939	447	
697.45533	714	
699.27960	542	
706.76827	1973	1+
723.78583	2537	1+
726.19187	2107	
732.94487	628	
734.63476	271	
741.63272	613	
744.23413	277	
746.48214	1062	
1215.46470	472	
END IONS

###FS:    #m/z: 821.7209 #charge-128
###MaxRes:#m/z:   0.0000 #charge-128
###MS: 523/
###MSMS: 525/
BEGIN IONS
TITLE= Cmpd 344, +MSn(821.7209), 8.0 min
PEPMASS=821.72089	4342

442.03729	502	
528.70951	547	
642.48884	269	
669.63251	494	
688.83845	1539	
702.33438	1284	
712.43853	617	
730.87198	1169	1+
732.65053	1964	
742.26247	859	
752.25585	1146	1+
778.23325	687	
784.83944	1211	1+
801.89935	272	
802.64305	3304	
805.71856	479	
818.06435	719	
837.63271	1482	
842.68025	1414	
848.90683	357	
END IONS

###FS:    #m/z: 731.0108 #charge-128
###MaxRes:#m/z:   0.0000 #charge-128
###MS: 526/
###MSMS: 527/
BEGIN IONS
TITLE= Cmpd 345, +MSn(731.0109), 8.0 min
PEPMASS=731.01085	14104

488.92302	628	
598.43259	1280	
600.92635	899	
614.05055	1437	
622.53199	567	
640.48405	2211	
641.83116	654	
647.71369	299	
657.65315	458	1+
670.63566	444	
674.43359	1335	
679.85205	1029	
686.05221	1593	
688.88826	533	
692.43136	770	1+
695.07892	742	
695.64154	294	
700.63691	1358	
707.51490	1621	1+
711.25943	1182	
711.83114	2468	
713.96275	430	
725.03267	1292	
739.53372	807	
749.03695	1544	
760.64436	1367	
1096.70214	274	
END IONS

###FS:    #m/z: 857.5186 #charge-128
###MaxRes:#m/z:   0.0000 #charge-128
###MS: 526/
###MSMS: 528/
BEGIN IONS
TITLE= Cmpd 346, +MSn(857.5186), 8.1 min
PEPMASS=857.51862	15778

332.91357	364	
582.93289	594	
702.39364	457	
733.70045	262	
752.35188	647	
753.83377	2142	
758.25649	1347	
758.60568	534	
765.64807	932	
768.79246	689	
782.60484	282	
793.51726	917	
795.13691	727	
802.49633	814	
821.43567	644	
829.00973	1336	1+
838.77070	773	1+
853.91626	1062	
865.88544	529	
1246.51954	367	
END IONS

###FS:    #m/z: 804.0274 #charge-128
###MaxRes:#m/z:   0.0000 #charge-128
###MS: 529/
###MSMS: 530/
BEGIN IONS
TITLE= Cmpd 347, +MSn(804.0274), 8.1 min
PEPMASS=804.02741	12488

499.24308	1107	
512.63333	672	
619.88785	649	
630.88439	395	
652.75592	382	
695.63933	286	
716.84393	1049	
732.04462	1378	
733.56622	369	
745.08970	706	
752.19115	1418	1+
756.35293	1082	
770.87078	474	
773.45185	405	
783.08884	639	
785.07080	1736	
786.94828	2042	
804.03186	1029	
843.19229	424	
846.04951	727	
894.50384	1147	
END IONS

###FS:    #m/z: 965.5266 #charge-128
###MaxRes:#m/z:   0.0000 #charge-128
###MS: 529/
###MSMS: 531/
BEGIN IONS
TITLE= Cmpd 348, +MSn(965.5266), 8.1 min
PEPMASS=965.52657	5299

777.80947	342	
836.90591	257	
873.63590	1681	1+
876.70769	944	
898.43657	812	
935.83687	427	
939.03617	809	
946.32357	367	
948.84060	2372	
954.02477	1847	
957.07500	372	
966.89234	557	
976.01874	787	
978.65304	809	
1014.83216	867	
1349.63645	912	
END IONS

###FS:    #m/z: 508.7708 #charge-128
###MaxRes:#m/z:   0.0000 #charge-128
###MS: 532/
###MSMS: 533/
BEGIN IONS
TITLE= Cmpd 349, +MSn(508.7708), 8.1 min
PEPMASS=508.77077	17327

168.63955	447	
301.83269	452	
346.83292	634	
357.25310	442	
359.17163	720	
388.83640	1375	
400.43311	524	
403.31297	331	
408.70198	297	
411.73528	1057	1+
417.11658	429	
418.80671	277	
421.54989	1337	
436.13644	805	2+
437.41883	1956	1+
440.36817	1631	1+
444.74157	2596	2+
446.29632	327	
447.64406	614	
449.43479	2155	
459.29194	904	
463.43295	2651	
471.43621	1005	
474.01879	806	
477.39688	1453	
479.84504	2595	
487.57424	4769	1+
490.10236	4713	1+
491.21437	719	
491.91317	2325	2+
494.84147	364	
499.47873	404	
506.62947	302	
512.83351	964	
515.43686	332	
520.04171	894	
527.24377	781	
848.83416	267	
904.70459	429	
END IONS

###FS:    #m/z: 842.6045 #charge-128
###MaxRes:#m/z:   0.0000 #charge-128
###MS: 532/
###MSMS: 534/
BEGIN IONS
TITLE= Cmpd 350, +MSn(842.6045), 8.1 min
PEPMASS=842.60446	3455

641.44321	1177	
680.14690	509	
691.29856	1972	
706.90183	409	
744.31411	554	
765.21018	1017	
787.76532	1087	
806.24516	264	
822.24334	1304	
826.37321	679	
863.88170	422	
876.25363	602	
1216.83593	274	
END IONS

###FS:    #m/z: 818.0874 #charge-128
###MaxRes:#m/z:   0.0000 #charge-128
###MS: 535/
###MSMS: 536/
BEGIN IONS
TITLE= Cmpd 351, +MSn(818.0873), 8.2 min
PEPMASS=818.08736	12528

524.64099	874	
630.90867	287	
653.84658	557	
664.05000	492	
689.69037	382	
696.85966	574	
698.19033	492	
706.38469	784	
726.73804	2924	1+
732.83169	482	
740.44079	549	
743.09949	574	
746.08780	469	
780.87909	272	
790.68742	792	
798.24481	1959	
799.86273	607	
800.25845	1479	1+
802.94073	444	
1190.70970	594	
1227.68313	319	
END IONS

###FS:    #m/z: 852.4774 #charge-128
###MaxRes:#m/z:   0.0000 #charge-128
###MS: 535/
###MSMS: 537/
BEGIN IONS
TITLE= Cmpd 352, +MSn(852.4774), 8.2 min
PEPMASS=852.47741	4690

379.03456	769	
718.44358	1032	
736.43333	607	
744.79254	387	
781.62298	1256	1+
796.28375	681	1+
800.30960	1142	
816.44752	762	
825.91100	454	
834.48677	1694	
836.26824	549	
1001.23968	3167	
1451.69984	372	
END IONS

###FS:    #m/z: 757.7013 #charge-128
###MaxRes:#m/z:   0.0000 #charge-128
###MS: 538/
###MSMS: 539/
BEGIN IONS
TITLE= Cmpd 353, +MSn(757.7014), 8.2 min
PEPMASS=757.70133	6010

342.44533	612	
508.63497	492	
535.30501	969	
549.61711	466	
561.04966	820	
578.65181	1209	
593.76169	650	
610.20664	291	
640.68024	1005	
647.90680	732	
660.28706	878	
666.94333	1086	1+
680.03527	1194	
684.88173	474	
722.46942	1867	1+
728.95328	573	1+
738.22819	2551	1+
740.52754	1721	1+
743.77704	848	
747.83627	1142	
761.02896	502	
799.63072	582	
803.91509	286	
956.48449	492	
END IONS

###FS:    #m/z: 784.4203 #charge-128
###MaxRes:#m/z:   0.0000 #charge-128
###MS: 538/
###MSMS: 540/
BEGIN IONS
TITLE= Cmpd 354, +MSn(784.4203), 8.2 min
PEPMASS=784.42028	11722

331.15050	304	
642.29589	842	
672.40913	759	
683.23204	714	
693.90390	757	
694.41124	499	
697.63023	682	
707.99713	1136	1+
716.43142	457	
739.30204	424	
745.24480	2274	
756.33389	1209	
760.84150	2207	
764.33822	698	1+
766.66536	3027	
768.29583	327	
785.33879	322	
790.29374	269	
818.09560	1359	
END IONS

###FS:    #m/z: 493.4745 #charge-128
###MaxRes:#m/z:   0.0000 #charge-128
###MS: 541/
###MSMS: 542/
BEGIN IONS
TITLE= Cmpd 355, +MSn(493.4745), 8.3 min
PEPMASS=493.47448	11777

255.03627	1592	
328.68803	297	
338.08405	349	
378.05470	799	
386.63570	1606	
400.85748	2415	1+
406.89105	698	
408.89844	677	
411.47778	392	
413.10513	320	
418.64034	895	
420.26771	322	
421.91778	514	2+
424.05409	1405	
425.43519	648	
426.83266	292	
430.65485	638	
435.55423	1024	1+
437.87567	464	
439.87577	640	
441.43831	439	
447.83282	2409	1+
454.90095	1450	
459.26052	1234	
460.67357	319	
464.69241	989	
470.87873	1304	
473.84451	689	
474.66964	3986	2+
476.33498	1481	2+
481.84330	481	
484.44116	489	
485.91084	1094	
489.49919	866	2+
491.47051	712	
492.35038	1294	1+
495.81213	811	1+
504.75564	607	
509.85067	355	
511.12590	457	
512.34171	1023	1+
519.11938	462	
519.62937	544	
522.04370	957	
524.75584	660	
553.83562	400	
END IONS

###FS:    #m/z: 682.8820 #charge-128
###MaxRes:#m/z:   0.0000 #charge-128
###MS: 541/
###MSMS: 543/
BEGIN IONS
TITLE= Cmpd 356, +MSn(682.8820), 8.3 min
PEPMASS=682.88203	8146

342.43206	502	
364.08747	547	
416.63546	684	
443.65241	749	
449.47781	422	
463.03842	724	
485.68438	252	
572.88343	339	
573.94479	944	
576.44197	807	
592.80000	1822	
611.48204	569	
631.23755	2227	
637.26054	1191	1+
644.05758	302	
645.80444	998	1+
647.76021	1621	1+
656.04007	2799	
662.95154	327	
663.63524	4969	1+
665.59876	5451	1+
687.08953	519	
690.05339	1074	
705.69742	354	
1163.70757	669	
END IONS

###FS:    #m/z: 803.4127 #charge-128
###MaxRes:#m/z:   0.0000 #charge-128
###MS: 544/
###MSMS: 545/
BEGIN IONS
TITLE= Cmpd 357, +MSn(803.4127), 8.3 min
PEPMASS=803.41268	9969

521.70282	669	
542.24069	779	
642.44782	1507	
683.64193	377	
712.70349	887	1+
717.69984	372	
727.98191	372	
731.32112	433	
733.52947	2124	
756.84997	1192	
781.43987	1272	
782.78663	552	
783.09732	571	
794.10200	1736	1+
1479.50114	509	
END IONS

###FS:    #m/z: 885.0375 #charge-128
###MaxRes:#m/z:   0.0000 #charge-128
###MS: 544/
###MSMS: 546/
BEGIN IONS
TITLE= Cmpd 358, +MSn(885.0375), 8.3 min
PEPMASS=885.03746	7723

706.73306	819	
717.64244	1097	
720.71912	324	
727.24745	904	
760.23724	577	
766.66944	282	
791.70023	2539	
793.83481	1141	1+
808.47929	1047	
813.31056	314	
848.84348	567	
853.51678	442	
857.30795	932	
860.76364	729	
865.67967	3041	1+
874.04209	569	
END IONS

###FS:    #m/z: 761.2293 #charge-128
###MaxRes:#m/z:   0.0000 #charge-128
###MS: 547/
###MSMS: 548/
BEGIN IONS
TITLE= Cmpd 359, +MSn(761.2293), 8.4 min
PEPMASS=761.22931	11995

557.63893	377	
577.50382	1080	
621.10310	934	
625.10722	629	
648.06039	1818	1+
653.03387	1119	
662.23730	1652	
668.08967	514	
669.64380	425	
670.89156	602	
674.64134	869	
693.83333	390	
699.42845	2037	
700.71357	272	
717.65303	1077	
724.03892	252	
725.83342	989	
739.26817	479	
741.79743	1746	1+
743.51827	946	1+
750.23423	962	
761.63774	437	
774.04153	4434	
825.51975	664	
851.76093	519	
962.83218	481	
END IONS

###FS:    #m/z: 993.4758 #charge-128
###MaxRes:#m/z:   0.0000 #charge-128
###MS: 547/
###MSMS: 549/
BEGIN IONS
TITLE= Cmpd 360, +MSn(993.4758), 8.4 min
PEPMASS=993.47579	1907

560.53328	309	1+
705.76735	369	
709.83754	307	
801.04982	2014	
806.70483	984	
811.54967	709	1+
843.16633	667	
867.21587	499	
878.29189	277	
904.46894	462	
927.43265	504	
973.03182	617	
975.07571	439	
976.48589	1449	
983.88762	514	
END IONS

###FS:    #m/z: 750.5877 #charge-128
###MaxRes:#m/z:   0.0000 #charge-128
###MS: 550/
###MSMS: 551/
BEGIN IONS
TITLE= Cmpd 361, +MSn(750.5876), 8.4 min
PEPMASS=750.58765	3798

239.24210	1215	
554.28554	312	
573.21406	1501	
579.50917	619	
615.08355	637	
629.21188	999	1+
638.60349	989	
650.89456	424	
657.32190	654	
659.11031	337	
662.23976	2342	
678.83783	1614	
682.63337	854	
686.76809	493	1+
699.63452	1176	
701.63939	1579	
711.44384	394	
715.30934	849	
731.15189	4747	1+
733.63583	1909	1+
754.25265	1865	
758.23271	1479	
790.72916	1320	
END IONS

###FS:    #m/z: 802.1666 #charge-128
###MaxRes:#m/z:   0.0000 #charge-128
###MS: 550/
###MSMS: 552/
BEGIN IONS
TITLE= Cmpd 362, +MSn(802.1666), 8.4 min
PEPMASS=802.16655	13105

665.91014	722	
684.67427	926	1+
693.63829	563	1+
703.23802	1854	1+
708.76724	1283	1+
733.45606	692	
742.04332	459	
746.03590	1637	
748.04986	2012	
750.24012	854	
758.28010	262	
768.30593	424	
780.24190	542	
782.67302	287	
783.48038	1224	
787.63072	259	
789.88518	1697	
814.10652	782	
850.92146	317	
879.64684	524	
914.35439	914	
1130.32539	642	
END IONS

###FS:    #m/z: 794.6206 #charge-128
###MaxRes:#m/z:   0.0000 #charge-128
###MS: 553/
###MSMS: 554/
BEGIN IONS
TITLE= Cmpd 363, +MSn(794.6206), 8.5 min
PEPMASS=794.62060	14328

489.90789	974	
523.43470	479	
553.64768	639	
606.29756	794	
621.26964	354	
622.64554	349	
635.50688	284	
650.81282	292	
658.88447	319	
675.43794	1422	
676.69940	582	
686.63716	502	
699.22290	464	
707.89067	284	
720.90690	384	
727.95137	904	1+
733.03317	1777	
749.62980	297	
774.91550	1097	
775.84775	4366	1+
782.83781	1537	
797.03415	1157	
803.30282	1729	
END IONS

###FS:    #m/z: 855.9019 #charge-128
###MaxRes:#m/z:   0.0000 #charge-128
###MS: 553/
###MSMS: 555/
BEGIN IONS
TITLE= Cmpd 364, +MSn(855.9019), 8.5 min
PEPMASS=855.90190	18053

657.23659	352	
659.08665	257	
675.91346	632	
724.03946	689	
731.23671	407	
764.33116	1084	
765.69247	2888	1+
774.45245	549	
780.63256	1312	
787.49684	437	
801.03976	719	
801.63379	1929	1+
809.64142	419	
815.92089	622	
820.69069	807	
828.72396	1482	
837.04545	1344	
838.90775	624	
849.71680	1074	
859.50048	1866	1+
974.43213	1482	
1386.03797	2464	
1401.89911	332	
END IONS

###FS:    #m/z: 711.6164 #charge-128
###MaxRes:#m/z:   0.0000 #charge-128
###MS: 556/
###MSMS: 557/
BEGIN IONS
TITLE= Cmpd 365, +MSn(711.6164), 8.5 min
PEPMASS=711.61639	12000

254.69564	619	
532.83561	1469	
556.83523	304	
571.40939	692	
589.03752	481	
592.56601	1309	
605.69697	339	
621.20311	824	1+
622.66998	1159	
632.15867	430	
635.40751	1411	1+
638.15157	482	
642.03310	1467	
645.08392	258	
647.21120	3418	1+
651.24471	1161	
652.68889	616	
654.28561	512	
656.48963	1027	
661.43570	448	
674.89641	432	
676.61604	3316	1+
692.43228	452	
693.53424	2032	1+
695.11104	3498	1+
700.84813	2852	
712.84881	1237	
715.86805	384	
737.09023	384	
1154.89988	487	
1202.23215	261	
1206.43722	2629	
1217.63192	557	
1280.03583	252	
1284.03519	2409	
END IONS

###FS:    #m/z: 928.3412 #charge-128
###MaxRes:#m/z:   0.0000 #charge-128
###MS: 556/
###MSMS: 558/
BEGIN IONS
TITLE= Cmpd 366, +MSn(928.3412), 8.5 min
PEPMASS=928.34118	16091

609.80389	1299	
797.90000	294	
818.62921	304	
820.63635	969	
838.67296	1194	
858.57387	519	
881.73938	469	
901.67653	1162	
912.05988	254	
END IONS

###FS:    #m/z: 922.9470 #charge-128
###MaxRes:#m/z:   0.0000 #charge-128
###MS: 559/
###MSMS: 560/
BEGIN IONS
TITLE= Cmpd 367, +MSn(922.9470), 8.5 min
PEPMASS=922.94704	13839

787.89022	464	
818.83300	614	
821.43333	507	
824.83832	947	
828.43170	1247	
833.48861	407	
847.83719	1227	
852.24577	357	
860.09432	387	
869.68523	609	
877.64036	1959	
887.64290	282	
895.69463	1347	
903.08142	872	
904.44413	3564	
905.93727	869	
1211.06706	1467	
1213.48482	499	
END IONS

###FS:    #m/z: 998.2090 #charge-128
###MaxRes:#m/z:   0.0000 #charge-128
###MS: 559/
###MSMS: 561/
BEGIN IONS
TITLE= Cmpd 368, +MSn(998.2090), 8.6 min
PEPMASS=998.20896	4310

773.63625	807	
806.01836	277	
815.66053	572	
902.24115	699	
916.90571	407	
917.66342	1914	
928.88132	1259	
942.43178	1067	
944.29711	714	
951.49462	584	
964.22174	722	
976.82525	1639	
978.24954	3884	1+
982.04426	1857	
1020.07683	354	
1028.57822	679	
1413.99060	304	
1884.93476	597	
1915.05917	384	
END IONS

###FS:    #m/z: 845.0592 #charge-128
###MaxRes:#m/z:   0.0000 #charge-128
###MS: 562/
###MSMS: 563/
BEGIN IONS
TITLE= Cmpd 369, +MSn(845.0592), 8.6 min
PEPMASS=845.05921	11865

325.03119	1044	
396.45176	428	
484.23951	1487	
530.09553	537	
611.44767	327	
614.48638	982	
646.91426	601	
665.49843	454	
726.03671	1288	1+
730.83209	1327	
735.58436	389	
752.04554	876	
753.99023	1266	1+
764.43632	364	
767.50522	507	
776.88747	497	
789.20000	504	
793.75261	322	
795.63898	397	
799.68382	546	1+
807.08992	1124	
811.89266	459	
812.42757	539	
818.88870	821	
823.63415	694	1+
828.47436	3121	1+
831.23210	272	
836.35735	819	
840.27398	328	
848.40733	263	
953.83075	666	
1477.33289	1107	
END IONS

###FS:    #m/z: 981.5089 #charge-128
###MaxRes:#m/z:   0.0000 #charge-128
###MS: 562/
###MSMS: 564/
BEGIN IONS
TITLE= Cmpd 370, +MSn(981.5089), 8.6 min
PEPMASS=981.50890	6844

730.49439	514	
819.23132	1109	
829.83827	1012	
871.25046	862	
882.71828	1957	
891.03642	1587	
905.28528	384	
933.44249	1904	
940.63454	832	
963.23946	537	
986.43491	419	
990.60217	472	
1206.22573	1327	
END IONS

###FS:    #m/z: 529.0116 #charge-128
###MaxRes:#m/z:   0.0000 #charge-128
###MS: 565/
###MSMS: 566/
BEGIN IONS
TITLE= Cmpd 371, +MSn(529.0116), 8.6 min
PEPMASS=529.01160	7725

246.49641	683	
354.89429	407	
358.04322	1102	
393.72239	697	
394.93559	1159	1+
416.94394	706	1+
426.44683	1530	
431.30208	1567	
433.79697	731	
437.81428	2388	
439.95792	1020	2+
441.76041	936	
449.47016	327	
456.27671	1390	
457.63835	1285	
467.90036	479	
474.71413	1136	2+
483.76907	632	2+
485.49062	1468	2+
493.65823	839	
494.66069	1684	
496.99574	460	
506.62693	784	
511.29791	2718	1+
513.69224	1184	
526.16944	1637	1+
530.56892	1372	
541.33118	936	
551.06005	880	
682.96657	847	
802.23070	1515	
901.70286	736	
1043.25050	477	
END IONS

###FS:    #m/z: 725.5109 #charge-128
###MaxRes:#m/z:   0.0000 #charge-128
###MS: 565/
###MSMS: 567/
BEGIN IONS
TITLE= Cmpd 372, +MSn(725.5109), 8.6 min
PEPMASS=725.51086	13647

372.83232	1002	
510.39634	644	
554.03495	549	
573.23422	1329	
578.78249	907	
605.68038	494	
607.64281	484	
623.12030	874	
631.95719	364	
634.06966	599	
634.87050	1366	1+
662.45392	944	1+
667.65381	2309	
669.92807	293	1+
682.37601	477	
702.90194	1114	1+
705.43527	829	
706.78507	2423	1+
708.74684	1202	
721.03395	1167	
760.05796	687	
768.69137	349	
915.37597	454	
922.75569	1539	
END IONS

###FS:    #m/z: 510.3354 #charge-128
###MaxRes:#m/z:   0.0000 #charge-128
###MS: 568/
###MSMS: 569/
BEGIN IONS
TITLE= Cmpd 373, +MSn(510.3354), 8.7 min
PEPMASS=510.33536	11375

185.69519	697	
374.89289	3909	
390.98149	1488	
396.46186	1532	
398.10579	704	
399.43506	1207	
410.25660	288	
419.49622	1753	
420.76000	780	
421.85005	2610	2+
434.76561	453	2+
437.92143	669	2+
442.71705	1326	2+
445.64027	2687	
447.11331	566	
448.85635	443	
456.36810	1714	1+
464.33082	1246	2+
466.05506	1494	1+
473.43037	1860	
474.94975	1055	1+
477.12980	1409	
481.03149	758	
482.69709	837	
489.71128	922	
491.06718	1843	
493.98477	3434	1+
499.83500	821	1+
504.23317	1252	
511.44659	801	
516.66213	447	
518.76310	1487	1+
545.63212	1119	
609.44220	364	
784.24398	2139	
END IONS

###FS:    #m/z: 748.7723 #charge-128
###MaxRes:#m/z:   0.0000 #charge-128
###MS: 568/
###MSMS: 570/
BEGIN IONS
TITLE= Cmpd 374, +MSn(748.7723), 8.7 min
PEPMASS=748.77234	3859

603.54511	719	
615.90914	997	
642.24988	359	
658.89580	652	
692.82291	1299	
696.87434	552	
702.59852	2631	1+
704.75401	1999	
708.72782	464	
710.75879	539	
713.74336	1191	1+
717.29444	564	
728.63220	297	
730.15495	1347	
747.56283	657	
755.19894	562	
932.08441	584	
END IONS

###FS:    #m/z: 408.9774 #charge-128
###MaxRes:#m/z:   0.0000 #charge-128
###MS: 571/
###MSMS: 572/
BEGIN IONS
TITLE= Cmpd 375, +MSn(408.9774), 8.7 min
PEPMASS=408.97737	3749

206.63694	379	
216.64511	302	
246.87315	1352	
275.70083	354	
290.88331	4637	1+
306.71472	282	
310.89504	560	
312.40817	449	2+
317.92438	1097	
318.89834	4279	1+
329.61777	1223	
335.66239	865	
337.56512	535	
340.12580	1224	
344.42996	454	
347.29949	579	
349.88760	497	
355.03556	387	
355.84399	764	
361.38971	1617	1+
366.76375	262	
367.88836	1132	
369.49454	259	
370.85754	807	
374.23534	684	
375.89081	2711	2+
382.32446	346	
387.50611	1244	
390.21941	4297	1+
409.24658	2147	
414.63429	1764	
438.89475	894	
476.23505	936	
501.43991	1158	
546.89839	656	
579.63325	1737	
582.70383	344	
END IONS

###FS:    #m/z: 418.2072 #charge-128
###MaxRes:#m/z:   0.0000 #charge-128
###MS: 571/
###MSMS: 573/
BEGIN IONS
TITLE= Cmpd 376, +MSn(418.2072), 8.7 min
PEPMASS=418.20716	6612

125.27187	344	
125.98154	2494	1+
148.73778	1276	1+
150.63380	494	
166.81783	584	
185.69089	479	
226.83386	827	
243.83525	1677	
254.85567	2204	
273.12640	1489	
274.46104	3312	
280.28968	357	
292.24785	689	
293.06405	2747	
299.95007	1216	1+
301.92827	722	
305.23769	719	
309.85839	537	
317.03247	387	
321.69727	329	
326.71603	1369	
328.88354	781	1+
331.23243	544	
340.34451	487	
345.75974	742	
350.31589	1309	
354.23428	1062	
363.23812	1867	
365.87858	879	
370.89201	629	
373.09124	642	
375.23247	572	
376.64106	2539	
379.43856	1424	
381.10838	624	
382.15002	2823	2+
383.18355	1859	
388.39405	1856	2+
391.06015	304	
398.10994	2611	1+
399.63547	4997	
401.08360	1502	
403.24611	267	
407.90163	1482	
411.03087	952	
420.05931	709	
422.44082	1832	
637.83680	1229	
END IONS

###FS:    #m/z: 887.2600 #charge-128
###MaxRes:#m/z:   0.0000 #charge-128
###MS: 574/
###MSMS: 575/
BEGIN IONS
TITLE= Cmpd 377, +MSn(887.2600), 8.8 min
PEPMASS=887.26000	14753

324.92040	608	
672.71598	352	
724.11880	1191	
768.83209	497	
778.63888	686	
781.09733	686	
795.74760	876	
819.83651	1931	
823.42122	1474	
838.48540	419	
850.69770	414	
866.91082	558	
868.32490	845	
871.04794	838	
1289.43318	1282	
1293.26299	507	
1348.97747	1079	
END IONS

###FS:    #m/z: 926.1665 #charge-128
###MaxRes:#m/z:   0.0000 #charge-128
###MS: 574/
###MSMS: 576/
BEGIN IONS
TITLE= Cmpd 378, +MSn(926.1666), 8.8 min
PEPMASS=926.16654	12909

632.63849	469	
730.03257	834	
774.03494	712	
819.00487	1029	
821.08936	854	
835.63363	282	
852.63641	1357	
864.41727	1067	
865.69017	702	
907.35554	2521	1+
909.76034	2959	
1215.72652	322	
1481.31405	544	
END IONS

###FS:    #m/z: 418.0084 #charge-128
###MaxRes:#m/z:   0.0000 #charge-128
###MS: 577/
###MSMS: 578/
BEGIN IONS
TITLE= Cmpd 379, +MSn(418.0084), 8.8 min
PEPMASS=418.00840	7229

125.14450	2418	1+
126.94602	4756	
148.79674	6675	
153.89438	308	
189.83166	660	
190.70501	1548	
201.83503	941	
210.89966	519	
268.02974	604	
273.08790	1337	
274.86546	2588	1+
283.82377	539	
292.53008	2597	
293.55265	3235	1+
299.03738	1124	
300.90377	1679	1+
306.35722	774	1+
318.67486	500	
326.81876	5912	1+
335.70131	311	
339.90538	883	
343.51688	1432	
357.84663	2047	
362.67047	1026	
365.90454	336	
373.00816	1778	1+
376.64944	782	
381.10670	709	
382.15880	3845	1+
384.30184	2171	1+
389.08669	1506	2+
390.83314	1044	
392.43544	984	
398.97787	2062	
400.43132	1875	1+
402.19626	2400	1+
409.50034	1704	
414.68497	352	
416.67858	1207	
418.76092	453	
420.52356	806	2+
421.89779	1736	1+
441.68884	281	
510.75521	298	
704.84094	2144	
END IONS

###FS:    #m/z: 481.1231 #charge-128
###MaxRes:#m/z:   0.0000 #charge-128
###MS: 577/
###MSMS: 579/
BEGIN IONS
TITLE= Cmpd 380, +MSn(481.1231), 8.8 min
PEPMASS=481.12314	15010

189.64130	412	
317.88802	802	
333.11397	612	
360.88018	2826	1+
381.48315	352	
385.03466	1142	
388.64755	837	
390.04142	1034	
390.85061	1441	1+
396.04313	614	
398.89750	732	
404.85470	839	
407.03237	969	
416.03036	1469	1+
424.70801	1404	
427.37671	607	
428.84810	947	
434.26505	1102	
440.51719	697	
443.93391	389	
446.10909	252	
448.23807	2611	1+
460.08436	402	
461.39263	532	
461.80621	4478	1+
462.73304	5137	2+
469.14307	2173	1+
470.33685	1703	2+
479.24412	282	
480.80748	221	1+
490.48825	287	
496.70853	912	
507.83818	872	
644.88379	662	
867.84130	767	
887.70197	494	
END IONS

###FS:    #m/z: 419.1141 #charge-128
###MaxRes:#m/z:   0.0000 #charge-128
###MS: 580/
###MSMS: 581/
BEGIN IONS
TITLE= Cmpd 381, +MSn(419.1141), 8.9 min
PEPMASS=419.11407	13611

120.84130	269	
125.59465	364	
126.92870	4504	
148.73463	2774	
152.84061	1154	
203.65412	1816	1+
259.68263	452	
270.03501	1159	
272.06081	2509	
274.37900	5520	
288.84032	1160	
291.73561	914	
292.80748	2264	
300.28934	1039	
302.03366	1127	
311.49275	326	
312.85374	352	
324.24367	861	1+
329.04057	2483	1+
346.80908	778	
348.88733	776	
361.03625	1442	
364.70594	442	
366.23705	1374	
369.94903	481	1+
373.31767	610	2+
379.24551	763	
382.29568	872	
398.06212	3595	1+
401.15579	2763	1+
403.14714	899	1+
410.67471	1576	1+
415.13674	1518	2+
421.43923	565	
440.90905	502	2+
453.50859	932	
462.09111	674	
481.50000	762	
599.43993	1004	
611.03955	1277	
END IONS

###FS:    #m/z: 1080.8353 #charge-128
###MaxRes:#m/z:   0.0000 #charge-128
###MS: 580/
###MSMS: 582/
BEGIN IONS
TITLE= Cmpd 382, +MSn(1080.8353), 8.9 min
PEPMASS=1080.83528	13351

599.32033	864	
979.89868	272	
989.84279	756	1+
998.72010	1837	
1008.21911	424	
1021.03827	317	
1025.92142	992	
1032.27981	289	
1034.85704	1037	
1062.84826	1309	
1070.88171	482	
END IONS

###FS:    #m/z: 806.4142 #charge-128
###MaxRes:#m/z:   0.0000 #charge-128
###MS: 583/
###MSMS: 584/
BEGIN IONS
TITLE= Cmpd 383, +MSn(806.4142), 8.9 min
PEPMASS=806.41416	3766

400.03303	1799	
627.03390	392	
663.03153	1242	
675.81918	264	
687.88069	352	
695.83877	1249	
699.69047	287	
713.43227	1059	
715.89688	347	
725.83641	609	
739.90551	828	
771.52490	469	
785.00619	964	1+
787.63405	2509	1+
792.23498	820	1+
845.64781	1077	
848.48411	609	
954.45039	2447	
995.64121	821	
1351.72796	952	
END IONS

###FS:    #m/z: 1135.0188 #charge-128
###MaxRes:#m/z:   0.0000 #charge-128
###MS: 583/
###MSMS: 585/
BEGIN IONS
TITLE= Cmpd 384, +MSn(1135.0188), 8.9 min
PEPMASS=1135.01876	20728

808.63324	1249	
816.05424	422	
1000.73217	984	
1008.43937	2377	
1050.88033	652	
1062.63841	362	
1112.70278	452	
1116.47205	849	
1116.92381	467	
1121.11159	722	
1193.63805	862	
1596.52172	1317	
END IONS

###FS:    #m/z: 937.5295 #charge-128
###MaxRes:#m/z:   0.0000 #charge-128
###MS: 586/
###MSMS: 587/
BEGIN IONS
TITLE= Cmpd 385, +MSn(937.5295), 9.0 min
PEPMASS=937.52947	9978

815.24184	1451	
815.83643	1563	
820.48716	335	
841.09127	739	
863.26909	1812	
875.06639	1901	
880.82985	399	
891.69062	517	
896.74415	1244	
919.70284	1176	
926.84659	1565	
931.63510	2512	
END IONS

###FS:    #m/z: 984.2153 #charge-128
###MaxRes:#m/z:   0.0000 #charge-128
###MS: 586/
###MSMS: 588/
BEGIN IONS
TITLE= Cmpd 386, +MSn(984.2153), 9.0 min
PEPMASS=984.21526	12330

583.04389	2744	
639.26228	1869	
805.31671	1601	1+
816.28995	392	
856.17874	269	
879.33156	917	
884.93046	1182	
891.47395	1072	
903.23165	807	
908.24075	1687	
916.10726	719	
919.71218	737	
963.92705	3576	1+
966.86371	471	1+
970.83370	1007	
1006.48505	529	
1712.43649	627	
END IONS

###FS:    #m/z: 875.4328 #charge-128
###MaxRes:#m/z:   0.0000 #charge-128
###MS: 589/
###MSMS: 590/
BEGIN IONS
TITLE= Cmpd 387, +MSn(875.4328), 9.0 min
PEPMASS=875.43282	2977

385.83288	1087	
734.86099	484	
764.89776	1129	
775.46979	624	
785.04523	301	
787.80554	860	1+
802.25542	564	
822.07789	1507	
832.51764	639	1+
853.24280	1887	
855.25590	1729	
856.55815	1111	
858.64380	425	
865.30462	395	
END IONS

###FS:    #m/z: 919.7062 #charge-128
###MaxRes:#m/z:   0.0000 #charge-128
###MS: 589/
###MSMS: 591/
BEGIN IONS
TITLE= Cmpd 388, +MSn(919.7062), 9.0 min
PEPMASS=919.70622	8253

603.03547	334	
719.10506	409	
752.48856	264	
785.90755	354	
802.69206	317	
807.72730	1982	
814.74522	554	
826.23960	324	
829.24428	677	
829.82357	307	
835.23915	1072	
850.51274	522	
872.43206	1004	
877.36128	429	
891.61861	1239	
900.70206	2286	1+
909.04123	1594	
942.05271	852	
960.17641	359	
1239.82107	1384	
1439.51426	749	
END IONS

###FS:    #m/z: 954.7696 #charge-128
###MaxRes:#m/z:   0.0000 #charge-128
###MS: 592/
###MSMS: 593/
BEGIN IONS
TITLE= Cmpd 389, +MSn(954.7696), 9.0 min
PEPMASS=954.76959	5432

726.03218	339	
841.84578	3029	
849.30049	359	
852.57007	517	
862.92788	1407	1+
866.15203	374	
870.43287	437	
911.27958	454	
918.14328	1364	
935.79257	1544	1+
987.83415	374	
1673.26921	301	
END IONS

###FS:    #m/z: 973.5366 #charge-128
###MaxRes:#m/z:   0.0000 #charge-128
###MS: 592/
###MSMS: 594/
BEGIN IONS
TITLE= Cmpd 390, +MSn(973.5366), 9.1 min
PEPMASS=973.53658	13906

324.89753	644	
484.28520	367	
839.90559	1299	
846.83507	2106	1+
873.53525	282	
921.43760	1424	
925.23195	464	
938.87436	969	
953.86180	532	
955.45036	1762	
962.28372	922	
1000.24223	342	
1018.89431	534	
1037.14228	567	
1056.64580	1912	
END IONS

###FS:    #m/z: 901.4296 #charge-128
###MaxRes:#m/z:   0.0000 #charge-128
###MS: 595/
###MSMS: 596/
BEGIN IONS
TITLE= Cmpd 391, +MSn(901.4296), 9.1 min
PEPMASS=901.42963	11942

583.83073	358	
587.57715	597	
702.03848	689	
755.63242	635	
774.49898	461	
793.88919	881	1+
809.63915	867	
810.94929	1763	1+
831.07122	334	
860.90620	582	
883.12274	305	
901.41964	1148	
1523.91568	284	
END IONS

###FS:    #m/z: 916.5953 #charge-128
###MaxRes:#m/z:   0.0000 #charge-128
###MS: 595/
###MSMS: 597/
BEGIN IONS
TITLE= Cmpd 392, +MSn(916.5953), 9.1 min
PEPMASS=916.59531	21001

631.83155	267	
738.11045	1279	
775.43658	294	
806.85467	439	
811.67495	317	
824.07931	3464	1+
844.43141	322	
846.47875	599	
851.34887	559	
857.09025	277	
863.23351	499	
876.09436	1034	
895.04429	924	
899.67749	1169	1+
910.43988	1099	
1192.24538	504	
END IONS

###FS:    #m/z: 805.8358 #charge-128
###MaxRes:#m/z:   0.0000 #charge-128
###MS: 598/
###MSMS: 599/
BEGIN IONS
TITLE= Cmpd 393, +MSn(805.8358), 9.1 min
PEPMASS=805.83583	1920

624.25116	305	
635.89842	665	
681.68808	663	
687.46281	1067	
687.85457	652	
688.83236	983	
708.70036	327	
716.94509	1382	
740.83385	1122	
759.44967	834	
768.83627	630	
770.76868	404	
776.49632	1164	
785.12295	1303	1+
786.74539	416	
787.39198	1226	1+
1336.63693	287	
END IONS

###FS:    #m/z: 874.3237 #charge-128
###MaxRes:#m/z:   0.0000 #charge-128
###MS: 598/
###MSMS: 600/
BEGIN IONS
TITLE= Cmpd 394, +MSn(874.3237), 9.1 min
PEPMASS=874.32369	951

661.74494	387	
738.23366	704	
741.50551	374	
749.03316	312	
766.91265	548	1+
782.13671	432	
827.70162	254	
838.93445	322	
852.55149	2743	1+
855.55597	1733	1+
884.84399	764	
912.63239	729	
END IONS

###FS:    #m/z: 455.0763 #charge-128
###MaxRes:#m/z:   0.0000 #charge-128
###MS: 601/
###MSMS: 602/
BEGIN IONS
TITLE= Cmpd 395, +MSn(454.7827), 9.2 min
PEPMASS=455.07631	12285

171.93075	1131	
229.84007	1352	
270.24082	534	
274.92611	652	
309.49436	489	
322.53896	362	
335.08749	2334	2+
335.66422	1461	1+
349.23510	1469	
354.43110	1121	
356.76523	768	1+
361.24584	1902	
363.45284	1585	
365.45618	839	
372.23398	662	
373.83591	297	
380.65093	344	
382.89622	695	
383.84137	1501	
385.80758	997	
388.09372	849	
391.12837	853	
394.83276	388	
396.51172	944	
399.23395	1488	
417.48077	489	
421.43625	812	
425.06272	953	
427.43354	707	
430.64330	1944	1+
435.02437	4988	1+
436.92962	2983	2+
438.15871	1520	
448.17754	419	
452.03627	1762	
454.03014	392	
455.94035	1669	1+
474.34092	879	2+
703.03339	1030	
755.23482	748	
END IONS

###FS:    #m/z: 741.8423 #charge-128
###MaxRes:#m/z:   0.0000 #charge-128
###MS: 601/
###MSMS: 603/
BEGIN IONS
TITLE= Cmpd 396, +MSn(741.8423), 9.2 min
PEPMASS=741.84228	16282

522.23333	477	
534.04531	1347	
574.09713	579	
599.43815	314	
637.63711	3544	
649.14998	2783	1+
654.83597	984	
677.96875	714	
678.27835	664	
696.03478	2024	
707.00044	2476	1+
710.63782	1119	
720.73018	839	
723.88149	1437	
724.48237	589	
725.89202	324	
728.72068	744	
742.83707	1119	
767.39316	339	
767.83169	259	
787.23514	1434	
1059.16128	779	
1310.84025	662	
1346.86632	419	
END IONS

###FS:    #m/z: 915.2657 #charge-128
###MaxRes:#m/z:   0.0000 #charge-128
###MS: 604/
###MSMS: 605/
BEGIN IONS
TITLE= Cmpd 397, +MSn(915.2657), 9.2 min
PEPMASS=915.26569	13779

748.33404	634	
765.68472	614	
771.30141	372	
816.85656	679	
855.71325	1047	
869.03221	564	
872.84031	1072	
890.04798	3687	
894.93554	614	
896.44912	409	
898.43141	322	
914.23526	257	
953.22660	729	
1357.33013	339	
END IONS

###FS:    #m/z: 975.5233 #charge-128
###MaxRes:#m/z:   0.0000 #charge-128
###MS: 604/
###MSMS: 606/
BEGIN IONS
TITLE= Cmpd 398, +MSn(975.5233), 9.2 min
PEPMASS=975.52330	17181

742.11032	1144	
794.67475	412	
811.46678	1252	
814.43185	264	
854.03767	639	
855.51567	524	
866.09123	252	
869.64255	529	
884.03351	1004	
903.64174	254	
913.25851	1518	1+
920.69368	314	
926.48926	454	
930.63437	2414	
934.23324	1462	
937.84463	994	
940.05118	467	
957.60273	907	
959.63152	722	
1732.08992	499	
END IONS

###FS:    #m/z: 662.7228 #charge-128
###MaxRes:#m/z:   0.0000 #charge-128
###MS: 607/
###MSMS: 608/
BEGIN IONS
TITLE= Cmpd 399, +MSn(662.7228), 9.3 min
PEPMASS=662.72276	13145

302.11181	374	
421.23251	599	
426.83336	959	
444.43487	614	
455.64191	504	
464.67487	1397	
484.12743	1656	1+
510.83888	424	
524.28060	1417	
546.88928	777	
551.88755	1319	1+
554.81787	659	
558.04611	274	
569.03154	1004	
570.69365	437	
572.75627	1049	
574.89946	327	
579.83465	1737	
584.83282	1064	
588.63609	327	
590.43568	1644	
596.88911	564	
599.06119	2194	
601.32340	687	
605.83723	1859	
606.97882	2778	1+
617.08422	2694	1+
623.19713	687	
641.91624	3532	2+
643.74278	3558	1+
660.80356	442	
675.84074	939	
678.23316	817	
756.91976	597	
1159.50046	1247	
END IONS

###FS:    #m/z: 884.2483 #charge-128
###MaxRes:#m/z:   0.0000 #charge-128
###MS: 607/
###MSMS: 609/
BEGIN IONS
TITLE= Cmpd 400, +MSn(884.2484), 9.3 min
PEPMASS=884.24832	17424

348.93951	369	
672.09907	812	
728.99688	442	
730.91253	822	
763.02358	1057	
775.10565	349	
792.62062	452	
826.06893	944	
843.49554	512	
846.08362	492	
847.76246	283	1+
862.78754	604	1+
865.74034	287	
870.49778	1197	
884.69655	402	
909.91827	369	
1064.47161	2247	
END IONS

###FS:    #m/z: 933.4925 #charge-128
###MaxRes:#m/z:   0.0000 #charge-128
###MS: 610/
###MSMS: 611/
BEGIN IONS
TITLE= Cmpd 401, +MSn(933.4926), 9.3 min
PEPMASS=933.49253	14594

548.07953	517	
581.43544	542	
752.63106	702	
833.31269	1039	
842.48808	436	
849.43217	622	
850.94504	826	
854.48850	406	
862.23534	1669	
869.63067	800	
896.30448	715	
906.84090	2674	
913.77725	296	
915.06212	6440	
918.26740	328	
919.80258	2811	1+
924.16429	575	
957.17287	720	
1033.03190	544	
END IONS

###FS:    #m/z: 968.6841 #charge-128
###MaxRes:#m/z:   0.0000 #charge-128
###MS: 610/
###MSMS: 612/
BEGIN IONS
TITLE= Cmpd 402, +MSn(968.6841), 9.3 min
PEPMASS=968.68407	2457

515.22409	314	
684.23597	2604	
698.05337	559	
815.03826	1197	
833.85166	572	
875.73573	1472	
877.46071	606	1+
892.53298	762	
906.88875	512	
925.90101	402	
932.44536	417	
936.52671	4144	1+
940.63413	934	
945.71928	894	
949.03793	487	
END IONS

###FS:    #m/z: 823.1297 #charge-128
###MaxRes:#m/z:   0.0000 #charge-128
###MS: 613/
###MSMS: 614/
BEGIN IONS
TITLE= Cmpd 403, +MSn(823.1297), 9.4 min
PEPMASS=823.12973	19000

542.09810	252	
673.30323	439	
697.91293	262	
731.73353	469	1+
740.10034	1177	
786.22833	1284	
793.12091	1544	
793.62645	1652	
802.63841	404	
804.09811	1154	
810.32227	2619	
830.43212	392	
1421.03607	1637	
END IONS

###FS:    #m/z: 868.6459 #charge-128
###MaxRes:#m/z:   0.0000 #charge-128
###MS: 613/
###MSMS: 615/
BEGIN IONS
TITLE= Cmpd 404, +MSn(868.6459), 9.4 min
PEPMASS=868.64591	29747

688.85542	897	
699.00612	492	
718.69240	409	
722.25433	1722	
758.71657	1477	
775.48807	619	
776.72217	2177	1+
779.85464	1174	
807.63696	467	
821.78581	1414	
828.83144	252	
833.51001	709	
844.03913	1624	
846.68848	279	
848.03257	457	
849.83008	452	
871.10114	857	
1039.50268	324	
1515.56770	379	
END IONS

###FS:    #m/z: 723.5161 #charge-128
###MaxRes:#m/z:   0.0000 #charge-128
###MS: 616/
###MSMS: 617/
BEGIN IONS
TITLE= Cmpd 405, +MSn(723.5161), 9.4 min
PEPMASS=723.51612	3086

341.67189	592	
487.74220	401	
541.80024	506	1+
605.51782	552	
626.37775	2545	
631.75833	1155	
633.29012	417	
634.43315	1389	
643.03592	1725	
651.69528	549	
653.10629	748	
660.42159	364	
662.63631	1241	
668.23364	1014	
674.73616	482	
681.84339	314	
686.51212	1929	
688.83534	729	
701.07991	927	
702.84560	469	
703.54276	2759	1+
707.74502	612	
714.43047	629	
728.69084	1279	
732.23949	1050	
919.51636	562	
END IONS

###FS:    #m/z: 838.9760 #charge-128
###MaxRes:#m/z:   0.0000 #charge-128
###MS: 616/
###MSMS: 618/
BEGIN IONS
TITLE= Cmpd 406, +MSn(838.9760), 9.4 min
PEPMASS=838.97603	4316

494.83400	432	
646.28998	409	
687.23487	429	
728.89741	797	
732.52126	827	
740.41377	769	
742.09312	329	1+
744.70494	769	
748.34928	522	
757.86628	1124	
769.64555	312	
772.90355	322	
786.15745	259	
792.04239	2814	
796.90551	1894	
800.84691	1049	
803.62546	779	
817.11634	904	
818.37822	532	
818.93090	2080	2+
820.07736	406	1+
822.30732	372	
863.57693	767	
END IONS

###FS:    #m/z: 845.0881 #charge-128
###MaxRes:#m/z:   0.0000 #charge-128
###MS: 619/
###MSMS: 620/
BEGIN IONS
TITLE= Cmpd 407, +MSn(844.7327), 9.5 min
PEPMASS=845.08811	15708

324.89800	270	
357.41750	979	
602.84520	274	
611.31923	395	
611.63122	374	
641.04487	1522	
681.54201	813	
744.30265	534	
750.04267	3371	
753.74096	1243	1+
754.23665	1679	
756.19062	1057	
758.03564	2019	
770.60346	284	
777.23490	969	
779.70226	1341	
790.30208	499	
798.52372	339	
804.25317	1412	
810.52794	1644	1+
832.50777	3654	
853.37481	1367	
909.23529	437	
END IONS

###FS:    #m/z: 954.7780 #charge-128
###MaxRes:#m/z:   0.0000 #charge-128
###MS: 619/
###MSMS: 621/
BEGIN IONS
TITLE= Cmpd 408, +MSn(954.7780), 9.5 min
PEPMASS=954.77801	5869

732.75421	522	
863.69807	309	
882.51329	989	
884.41054	4187	
897.66235	1117	
900.23651	1829	
908.32341	2412	
919.89944	2664	
936.03248	507	
938.09094	702	
940.64545	4859	
1182.63812	667	
END IONS

###FS:    #m/z: 720.4634 #charge-128
###MaxRes:#m/z:   0.0000 #charge-128
###MS: 622/
###MSMS: 623/
BEGIN IONS
TITLE= Cmpd 409, +MSn(720.4634), 9.5 min
PEPMASS=720.46336	16616

454.43384	1307	
539.87252	313	
548.83418	709	
583.83413	1187	
607.82934	349	
629.06952	515	
630.03790	1710	1+
633.25247	3572	
659.67374	398	
678.70156	737	
682.82941	522	
688.87353	542	
689.91743	1809	
691.54332	1239	
698.93012	2704	
701.85701	2016	1+
705.11131	507	
722.43120	1009	
1222.63415	374	
END IONS

###FS:    #m/z: 925.3887 #charge-128
###MaxRes:#m/z:   0.0000 #charge-128
###MS: 622/
###MSMS: 624/
BEGIN IONS
TITLE= Cmpd 410, +MSn(925.3887), 9.5 min
PEPMASS=925.38866	15300

528.04673	947	
730.91257	949	
804.78160	444	
817.11700	1329	
835.51846	1874	1+
873.83404	1059	
901.04659	3822	
902.63971	1367	
905.79697	3053	1+
907.27908	1104	
911.06008	2234	
912.49927	454	1+
END IONS

###FS:    #m/z: 914.3795 #charge-128
###MaxRes:#m/z:   0.0000 #charge-128
###MS: 625/
###MSMS: 626/
BEGIN IONS
TITLE= Cmpd 411, +MSn(914.3795), 9.5 min
PEPMASS=914.37949	16207

396.72585	577	
703.43815	474	
716.83496	809	
767.88177	462	
780.84811	1459	
794.67789	1083	1+
798.48752	462	
830.22962	489	
834.24233	2234	
878.83073	1067	
887.11714	919	
888.70558	1372	
891.06012	507	
894.68303	3983	1+
896.44561	4639	
898.12801	617	
898.63531	3497	
905.24984	759	
923.23661	444	
END IONS

###FS:    #m/z: 942.5754 #charge-128
###MaxRes:#m/z:   0.0000 #charge-128
###MS: 625/
###MSMS: 627/
BEGIN IONS
TITLE= Cmpd 412, +MSn(942.5754), 9.6 min
PEPMASS=942.57536	31417

299.54326	717	
743.20977	292	
805.48876	624	
807.45075	2314	
809.83437	347	
833.24136	1239	
860.93126	1522	
874.94514	1447	
887.27069	1189	
895.63368	1922	
901.63931	779	
907.40229	1779	
913.23547	2097	
923.26604	2984	
924.68645	2324	
965.29099	1602	
1129.45185	3139	
END IONS

###FS:    #m/z: 639.7707 #charge-128
###MaxRes:#m/z:   0.0000 #charge-128
###MS: 628/
###MSMS: 629/
BEGIN IONS
TITLE= Cmpd 413, +MSn(639.7708), 9.6 min
PEPMASS=639.77075	28102

247.44595	662	
328.80777	1294	1+
374.83541	330	
442.89402	667	
477.76858	1713	1+
480.25297	319	
492.43385	1662	
504.77813	391	
508.54044	1417	
519.57368	505	1+
523.79713	963	
531.05245	899	
534.23636	468	
537.78205	1055	
544.65714	322	
547.82585	1126	1+
565.95170	804	
569.83941	1595	
574.85910	2415	1+
578.44394	3141	
587.31450	1465	
590.63736	357	
591.87837	447	
594.23224	816	
596.23444	1531	1+
597.83631	1781	1+
604.92589	389	
613.10259	1099	
619.90159	1019	
621.66744	2567	
622.21417	2057	
623.52036	1973	1+
629.09314	302	
661.64454	984	
END IONS

###FS:    #m/z: 892.1924 #charge-128
###MaxRes:#m/z:   0.0000 #charge-128
###MS: 628/
###MSMS: 630/
BEGIN IONS
TITLE= Cmpd 414, +MSn(892.1924), 9.6 min
PEPMASS=892.19236	10291

554.68020	277	
697.96157	639	
726.25217	452	
754.42070	459	
757.11716	512	
781.46422	402	
807.05545	772	
826.03083	722	
846.87803	1523	1+
851.24920	1694	
853.71124	589	
855.27363	3289	1+
857.18579	8578	1+
864.29030	804	
866.03967	6141	1+
870.87859	627	
871.40284	347	
874.43777	3551	1+
877.28767	287	
878.07553	4797	
1654.67164	967	
END IONS

###FS:    #m/z: 901.1881 #charge-128
###MaxRes:#m/z:   0.0000 #charge-128
###MS: 631/
###MSMS: 632/
BEGIN IONS
TITLE= Cmpd 415, +MSn(901.1881), 9.6 min
PEPMASS=901.18813	30058

619.23416	267	
776.06407	264	
811.83666	519	
818.89512	752	
836.10685	2527	
857.73459	1037	
859.44279	2027	
862.88213	3139	
866.97709	4524	
869.69779	2821	1+
878.10581	1024	
878.93357	5178	1+
883.89472	1582	
885.95423	2091	1+
892.89957	3222	
908.35652	684	
1541.49328	339	
END IONS

###FS:    #m/z: 951.0541 #charge-128
###MaxRes:#m/z:   0.0000 #charge-128
###MS: 631/
###MSMS: 633/
BEGIN IONS
TITLE= Cmpd 416, +MSn(950.6409), 9.6 min
PEPMASS=951.05407	18668

777.83652	1407	
846.04248	1709	
883.32386	811	1+
905.29769	587	
906.88479	1743	1+
910.22163	1954	
915.30262	1017	
924.02945	4312	
930.69545	3141	1+
932.03258	1859	
937.90912	1977	
END IONS

###FS:    #m/z: 790.3857 #charge-128
###MaxRes:#m/z:   0.0000 #charge-128
###MS: 634/
###MSMS: 635/
BEGIN IONS
TITLE= Cmpd 417, +MSn(790.3857), 9.7 min
PEPMASS=790.38566	33563

559.83993	912	
647.63186	1282	
655.08595	767	
660.03631	284	
665.18573	898	
699.33962	2098	1+
740.70192	1044	
745.46837	2232	
752.97810	10314	1+
755.51749	2136	
760.35435	1055	
765.06305	2134	
770.03212	324	
771.24729	4099	
772.51763	2479	
777.63017	4838	
779.48477	254	
781.63786	2259	
804.63949	334	
913.01881	672	
END IONS

###FS:    #m/z: 1027.3547 #charge-128
###MaxRes:#m/z:   0.0000 #charge-128
###MS: 634/
###MSMS: 636/
BEGIN IONS
TITLE= Cmpd 418, +MSn(1027.3547), 9.7 min
PEPMASS=1027.35469	12195

749.83286	854	
832.90915	489	
863.30523	327	
895.28925	962	
914.44028	1182	
917.04121	1161	1+
926.23017	394	
934.83119	974	
936.28922	292	
947.91418	2524	
955.29752	1027	
963.70816	452	
973.56791	3689	
975.63122	927	
986.24934	3322	
988.04326	3527	
991.50466	2327	
993.25399	2089	
996.71129	2879	
998.82546	1329	
1003.28648	1304	
1004.29447	3729	
1007.83052	472	
1009.22594	2772	
1009.81299	984	
1010.42702	3372	
1012.05112	5569	
1013.00127	312	
1014.50860	854	
1031.92471	757	
1064.74013	777	
1140.43617	482	
END IONS

###FS:    #m/z: 816.7017 #charge-128
###MaxRes:#m/z:   0.0000 #charge-128
###MS: 637/
###MSMS: 638/
BEGIN IONS
TITLE= Cmpd 419, +MSn(816.7017), 9.7 min
PEPMASS=816.70168	25869

369.23131	591	
637.43808	404	
640.62363	1282	
671.12477	277	
673.53650	963	
681.49281	597	
685.92284	726	
696.03932	642	
711.29762	944	
724.20300	1227	1+
740.31051	284	
743.88993	920	
753.30310	2612	
758.27135	1431	
758.83198	910	
776.23877	877	
778.08453	2808	
786.56006	2052	
787.83839	1814	
789.68804	5784	1+
794.10728	637	
804.44068	2205	
893.68491	531	
930.22468	1264	
1554.78955	272	
END IONS

###FS:    #m/z: 1014.4062 #charge-128
###MaxRes:#m/z:   0.0000 #charge-128
###MS: 637/
###MSMS: 639/
BEGIN IONS
TITLE= Cmpd 420, +MSn(1014.4062), 9.7 min
PEPMASS=1014.40618	13036

465.04898	392	
510.84544	637	
675.10207	747	
689.75703	402	
764.49263	497	
886.03863	589	
917.29419	582	
953.84142	1539	
959.28923	817	
967.43631	572	
977.83289	254	
979.07397	257	
981.70466	932	
1000.06683	304	
1001.85823	2699	
END IONS

###FS:    #m/z: 897.4552 #charge-128
###MaxRes:#m/z:   0.0000 #charge-128
###MS: 640/
###MSMS: 641/
BEGIN IONS
TITLE= Cmpd 421, +MSn(897.4552), 9.8 min
PEPMASS=897.45517	36431

363.23405	1046	
726.83734	1484	
750.10706	702	
760.89449	873	
763.65965	972	1+
789.82234	415	
803.44093	1750	
809.86476	615	
815.43436	999	
824.04198	1672	
841.49906	2199	
842.09035	1259	
854.71176	1102	
856.25352	762	
861.03497	2791	
863.53539	3841	
867.04497	6212	
872.10590	1472	
873.43730	1302	
875.84810	3832	
879.10588	3941	
881.25224	1729	
883.55928	2973	1+
884.16910	2276	
929.09086	732	
979.17074	747	
END IONS

###FS:    #m/z: 1195.6529 #charge-128
###MaxRes:#m/z:   0.0000 #charge-128
###MS: 640/
###MSMS: 642/
BEGIN IONS
TITLE= Cmpd 422, +MSn(1195.6530), 9.8 min
PEPMASS=1195.65294	25322

987.23922	432	
1035.74700	319	
1040.71746	444	
1105.83824	3274	
1120.95545	3454	
1126.87549	317	
1184.45025	1269	
1588.83675	362	
END IONS

###FS:    #m/z: 658.1107 #charge-128
###MaxRes:#m/z:   0.0000 #charge-128
###MS: 643/
###MSMS: 644/
BEGIN IONS
TITLE= Cmpd 423, +MSn(658.1107), 9.8 min
PEPMASS=658.11068	36851

483.50547	662	
490.43514	258	
505.03779	693	
520.76049	455	
524.08831	872	
526.89116	359	
531.23256	1411	
538.51550	1188	1+
540.89893	277	
545.48568	474	
550.91487	792	
564.83311	516	
566.43813	1131	
566.91562	423	
567.78392	1147	1+
569.28525	1229	1+
589.85581	541	
597.69980	852	
604.75936	1047	
621.48060	272	
630.84268	3246	
633.90312	2426	
636.96088	1029	1+
639.60796	1414	
640.43540	2236	1+
645.43439	2001	
647.06997	1366	
650.84141	2294	
651.41892	989	
655.13605	1523	1+
659.59136	2335	1+
664.48556	479	
666.64366	837	
893.45349	2272	
END IONS

###FS:    #m/z: 802.4289 #charge-128
###MaxRes:#m/z:   0.0000 #charge-128
###MS: 643/
###MSMS: 645/
BEGIN IONS
TITLE= Cmpd 424, +MSn(802.4289), 9.8 min
PEPMASS=802.42890	40298

298.69824	437	
388.00524	779	
564.23602	1124	
640.09835	429	
648.84796	693	1+
670.84194	839	
721.76356	1894	
722.27334	602	
725.72382	564	
738.46045	1262	
747.23377	1327	
749.52792	2074	
752.50248	3287	
762.84060	547	
765.04419	4959	
772.71419	1919	
777.66531	7449	1+
783.27103	994	
785.23662	976	1+
788.16081	3393	1+
1099.15015	494	
END IONS

###FS:    #m/z: 905.5666 #charge-128
###MaxRes:#m/z:   0.0000 #charge-128
###MS: 646/
###MSMS: 647/
BEGIN IONS
TITLE= Cmpd 425, +MSn(905.5666), 9.9 min
PEPMASS=905.56658	17459

546.14409	567	
639.88404	279	
722.63415	1655	
751.10317	669	
770.83922	1245	
783.63838	538	
814.71870	419	
815.83679	1688	
833.98964	3039	
843.70445	347	
845.50790	2712	
850.75442	4337	
861.49818	3007	
862.01840	2666	
863.44757	2191	
866.33847	2469	
869.63635	9483	1+
876.87111	2508	
878.41953	3557	
880.42711	1394	
883.69207	1780	1+
886.84610	4308	1+
888.84028	4909	
891.04853	1922	
894.45106	3464	
969.93759	377	
1273.63152	1122	
1337.10672	1102	
END IONS

###FS:    #m/z: 1020.5806 #charge-128
###MaxRes:#m/z:   0.0000 #charge-128
###MS: 646/
###MSMS: 648/
BEGIN IONS
TITLE= Cmpd 426, +MSn(1020.2410), 9.9 min
PEPMASS=1020.58061	25550

527.70769	339	
880.43858	1164	
882.82306	2901	1+
907.12780	2921	1+
909.80000	734	
922.28441	344	
930.80415	347	
947.23900	2229	
957.79386	1959	
969.14083	4182	
974.29821	1412	
978.04279	3132	
984.45964	2187	
991.05557	837	
996.87513	3387	
1002.07504	4067	
1006.45095	4317	
1040.63366	1732	
1503.14839	1784	
END IONS

###FS:    #m/z: 936.1549 #charge-128
###MaxRes:#m/z:   0.0000 #charge-128
###MS: 649/
###MSMS: 650/
BEGIN IONS
TITLE= Cmpd 427, +MSn(936.1549), 9.9 min
PEPMASS=936.15493	5674

746.04130	1602	
773.83446	1147	
793.04387	274	
815.92070	379	
835.13120	267	
844.82285	1306	1+
885.97825	3294	
889.97800	2087	
894.43761	974	
901.08329	1992	
902.47287	1974	
905.65597	2874	
907.04590	2964	
913.09418	1209	
913.83539	5551	1+
917.42317	3746	1+
919.70508	2607	
922.91289	1467	
END IONS

###FS:    #m/z: 1029.9883 #charge-128
###MaxRes:#m/z:   0.0000 #charge-128
###MS: 649/
###MSMS: 651/
BEGIN IONS
TITLE= Cmpd 428, +MSn(1029.9883), 9.9 min
PEPMASS=1029.98827	45858

464.03679	1049	
840.83499	1082	
876.68548	614	
916.05934	342	
952.99705	2339	
977.91086	3234	
984.48070	1392	
990.32155	2084	
995.45198	949	
998.20537	4845	1+
1001.92401	1627	
1006.10925	3152	
1010.43826	3789	
1011.18662	2252	
1013.93281	2277	
1015.70738	1537	
1018.17085	1272	
1128.68190	584	
1393.84381	1694	
END IONS

###FS:    #m/z: 776.8236 #charge-128
###MaxRes:#m/z:   0.0000 #charge-128
###MS: 652/
###MSMS: 653/
BEGIN IONS
TITLE= Cmpd 429, +MSn(776.8235), 10.0 min
PEPMASS=776.82355	39001

453.57084	744	
597.24252	1414	
623.83199	519	
666.25110	502	
685.75629	509	
686.78793	2763	1+
695.83115	1162	
707.83626	1287	
716.45717	2083	1+
730.31076	489	
737.96674	3264	1+
742.64878	5214	
743.90752	839	
745.69147	844	
752.50137	4789	
755.11938	5088	1+
758.64564	1714	
760.03719	2449	
929.09703	639	
967.69615	1317	
END IONS

###FS:    #m/z: 888.2696 #charge-128
###MaxRes:#m/z:   0.0000 #charge-128
###MS: 652/
###MSMS: 654/
BEGIN IONS
TITLE= Cmpd 430, +MSn(888.2696), 10.0 min
PEPMASS=888.26959	22387

324.03663	999	
691.62131	1239	
761.71667	259	
769.55753	612	
799.05441	1749	
802.72552	2009	
807.71072	3349	
830.03948	2047	
837.90982	1034	
841.30587	1942	
842.88667	896	1+
845.10779	3227	
848.92712	1582	
854.41893	4599	
857.04331	2289	
859.11218	2509	
864.68364	5856	1+
866.23902	654	
868.09012	974	
869.64183	5219	
871.43960	2794	
874.91613	997	
973.30197	1759	
1151.90600	1139	
1301.84232	1854	
END IONS

###    Global Charge Limit: no 3, Prefer FullScan Result: no, Export what: 2 (0=non deconv/1=deconv only/2=mixed), NoMSMSSignals: 50, Intensity threshold: 250, NoMSSignals (deconv): 30, NoMSSignals (non-deconv): 0, NormalizeData: no, SingleCharged: no
###FS:    #m/z: 811.8449 #charge-128
###MaxRes:#m/z:   0.0000 #charge-128
###MS: 655/
###MSMS: 656/
BEGIN IONS
TITLE= Cmpd 431, +MSn(811.8448), 10.0 min
PEPMASS=811.84486	8011

323.02248	1411	
324.60000	711	
324.85208	711	
453.03166	647	
474.44888	269	
486.17619	2056	1+
520.09725	497	
558.90725	271	
604.11443	452	
630.96122	316	
646.56261	2915	1+
648.82595	377	
661.50116	989	
668.83720	354	
675.83595	251	
719.95037	646	1+
743.63237	347	
752.10590	2138	
753.63954	435	
760.87109	988	
763.64880	1059	
765.63063	1031	
771.64225	2324	
774.96800	574	
775.21135	554	
779.72900	3474	
781.57751	947	
783.65272	2562	
787.56837	7268	1+
790.34197	2118	2+
793.10693	1992	
793.69697	1300	
794.98793	1896	
795.22193	1861	
799.31667	1529	
1030.43925	493	
1085.03901	392	
1339.53038	324	
1424.83682	1937	
END IONS

###FS:    #m/z: 989.7625 #charge-128
###MaxRes:#m/z:   0.0000 #charge-128
###MS: 655/
###MSMS: 657/
BEGIN IONS
TITLE= Cmpd 432, +MSn(989.7625), 10.0 min
PEPMASS=989.76252	9979

389.28450	499	
483.88578	587	
486.24409	567	
735.63960	427	
809.03340	469	
837.60763	252	
872.08140	439	
902.58603	1859	
914.64120	2017	
922.58969	1104	
923.84271	744	
934.63801	999	
938.59587	4122	
947.36450	1654	
954.50380	697	
956.03050	2714	
958.25158	1579	
959.88472	4574	
961.41187	4671	1+
969.45857	382	
971.06773	2384	
975.23675	1209	
976.11625	5222	
977.61455	894	
1014.64208	3367	
1137.11924	2324	
END IONS

###FS:    #m/z: 825.5552 #charge-128
###MaxRes:#m/z:   0.0000 #charge-128
###MS: 658/
###MSMS: 659/
BEGIN IONS
TITLE= Cmpd 433, +MSn(825.5552), 10.0 min
PEPMASS=825.55518	32418

432.24010	339	
481.22482	888	
592.64467	1809	
597.30339	1649	
625.46959	649	
627.66513	759	
662.79161	914	
692.81399	266	
711.70442	850	
715.69910	524	
717.27109	2584	1+
734.86354	2402	1+
749.86332	2339	
753.24183	2250	
754.64242	890	
761.44864	2134	
770.94964	1364	
776.66581	1852	
778.30230	2144	
780.24487	3430	
786.10461	1832	
794.03851	2159	
796.67143	549	
798.52454	1256	
801.83151	832	
803.04363	7103	1+
806.93789	1493	1+
809.11473	2385	
812.51444	1890	
857.08013	411	
918.43620	474	
1089.45654	946	
1098.18028	832	
END IONS

###FS:    #m/z: 1017.0053 #charge-128
###MaxRes:#m/z:   0.0000 #charge-128
###MS: 658/
###MSMS: 660/
BEGIN IONS
TITLE= Cmpd 434, +MSn(1016.7275), 10.1 min
PEPMASS=1017.00534	4501

758.09774	524	
768.90867	519	
962.53322	1992	
962.82764	1789	
969.75765	3592	
971.12357	747	
978.77209	4007	
992.91236	1859	
994.63260	267	
998.75345	3231	1+
1000.11368	5760	1+
1659.63985	444	
END IONS

###FS:    #m/z: 887.1628 #charge-128
###MaxRes:#m/z:   0.0000 #charge-128
###MS: 661/
###MSMS: 662/
BEGIN IONS
TITLE= Cmpd 435, +MSn(887.1628), 10.1 min
PEPMASS=887.16282	33062

741.23596	394	
750.19836	1019	
763.90040	1889	
794.49625	1008	
806.91647	297	
828.67001	956	
831.04509	1824	
832.43180	887	
837.04863	937	
841.56144	2748	1+
845.19832	1771	
847.49946	6801	1+
849.44108	4257	
850.86215	1772	
852.28014	928	
857.70705	2274	
861.32903	4288	1+
863.63604	2122	
865.04205	2358	
867.76909	5003	1+
869.42328	1971	
870.18289	5883	1+
872.42460	1397	
874.73482	904	
876.32085	1797	
1272.02182	910	
END IONS

###FS:    #m/z: 949.3237 #charge-128
###MaxRes:#m/z:   0.0000 #charge-128
###MS: 661/
###MSMS: 663/
BEGIN IONS
TITLE= Cmpd 436, +MSn(949.3237), 10.1 min
PEPMASS=949.32370	2485

588.64676	694	
841.91478	427	
872.86784	854	
874.63986	1632	
881.29431	799	
890.84916	3017	
895.25646	617	
897.56717	1044	
902.64099	1299	
904.26613	2887	
909.74651	1279	
911.52266	7638	1+
914.23103	2438	1+
919.11492	1209	
920.74806	1677	
924.64005	2604	
928.89522	5083	1+
933.10845	1472	
935.91332	6133	1+
1167.91492	1714	
END IONS

###FS:    #m/z: 832.4176 #charge-128
###MaxRes:#m/z:   0.0000 #charge-128
###MS: 664/
###MSMS: 665/
BEGIN IONS
TITLE= Cmpd 437, +MSn(832.1093), 10.1 min
PEPMASS=832.41764	38310

323.79050	642	
593.33474	702	
653.77105	384	
654.28379	349	
676.13474	1119	
685.04326	464	
706.88253	492	
714.88614	289	
740.74604	682	
774.81124	3419	
779.30130	2309	1+
789.63468	1797	
792.02005	1144	
797.04218	2129	
801.03251	599	
804.10886	2527	
806.52072	944	
809.03229	1247	
810.96884	5209	1+
813.38210	4652	1+
816.10928	947	
817.64426	3369	
819.32544	2294	
819.49846	2729	1+
821.44468	4147	
830.08009	297	
917.84438	864	
END IONS

###FS:    #m/z: 876.0471 #charge-128
###MaxRes:#m/z:   0.0000 #charge-128
###MS: 664/
###MSMS: 666/
BEGIN IONS
TITLE= Cmpd 438, +MSn(876.0471), 10.1 min
PEPMASS=876.04710	15216

357.04716	722	
553.04082	329	
686.44610	449	
767.23106	272	
784.59827	5147	
805.70608	864	
809.49915	2292	
827.47001	3209	1+
830.73326	3604	
833.72897	572	
841.29251	1904	
843.25697	2979	
845.45461	4472	
847.04997	5527	
854.90517	2477	
855.43617	3974	
858.67794	3184	
861.85671	7779	1+
866.34233	654	
END IONS

###FS:    #m/z: 930.6949 #charge-128
###MaxRes:#m/z:   0.0000 #charge-128
###MS: 667/
###MSMS: 668/
BEGIN IONS
TITLE= Cmpd 439, +MSn(930.6949), 10.2 min
PEPMASS=930.69493	29262

485.28328	422	
555.49911	332	
714.03141	487	
802.01874	557	
818.52519	502	
819.84289	365	
827.79170	855	
839.71666	2149	1+
851.51050	500	
858.84562	4958	
867.45067	757	
869.66281	3013	1+
882.98205	639	
884.35327	1207	
890.28647	1200	
891.88878	2029	
895.63859	1075	
900.00126	5079	1+
903.75558	3040	
907.24328	13321	1+
909.72964	492	
910.24068	4407	
910.83591	4256	
914.70119	1069	
1020.50844	842	
END IONS

###FS:    #m/z: 1039.4608 #charge-128
###MaxRes:#m/z:   0.0000 #charge-128
###MS: 667/
###MSMS: 669/
BEGIN IONS
TITLE= Cmpd 440, +MSn(1039.4608), 10.2 min
PEPMASS=1039.46082	3869

921.49779	352	
941.71846	1492	
949.50210	602	
963.84165	2267	
968.83906	1247	
977.71316	834	
988.89669	2229	
1004.07282	1987	
1005.44084	2694	
1009.99237	1059	
1013.72303	1509	
1014.66759	2412	
1017.02449	2244	
1021.44747	5187	
1023.33926	2664	
1025.65122	2684	
1026.01667	734	
1027.51954	1147	
1028.84119	1634	
1348.54895	954	
END IONS

###FS:    #m/z: 942.2367 #charge-128
###MaxRes:#m/z:   0.0000 #charge-128
###MS: 670/
###MSMS: 671/
BEGIN IONS
TITLE= Cmpd 441, +MSn(942.2367), 10.2 min
PEPMASS=942.23668	20056

366.03804	807	
781.43180	1177	
832.83929	616	
840.97016	1654	
849.69418	827	
851.28073	295	
872.83719	1407	
888.71541	1030	
890.71064	1622	
896.31224	3090	
898.52859	6771	1+
903.34873	3423	
904.69062	3814	1+
910.04579	1126	
916.72203	1889	
918.00612	2744	1+
923.60860	4294	1+
926.72331	1735	
929.29720	3069	
1134.20428	2023	
END IONS

###FS:    #m/z: 1026.2579 #charge-128
###MaxRes:#m/z:   0.0000 #charge-128
###MS: 670/
###MSMS: 672/
BEGIN IONS
TITLE= Cmpd 442, +MSn(1026.2579), 10.2 min
PEPMASS=1026.25789	47041

849.17407	589	
903.49194	722	
905.93139	632	
911.88766	442	
938.05287	1319	
940.23642	777	
961.25459	1627	
968.23998	2069	
972.03889	639	
978.04484	3034	
979.27796	4594	
982.42891	2331	1+
989.30988	3792	
991.04150	3009	
1000.64368	3399	
1004.04614	4619	
1005.63344	837	
1006.44416	317	
1007.91323	522	
1011.25404	6905	1+
END IONS

###FS:    #m/z: 677.7896 #charge-128
###MaxRes:#m/z:   0.0000 #charge-128
###MS: 673/
###MSMS: 674/
BEGIN IONS
TITLE= Cmpd 443, +MSn(677.7897), 10.3 min
PEPMASS=677.78965	15090

278.87537	1259	
395.43858	451	
414.43850	382	
424.62686	818	
431.25530	563	
502.09923	604	
553.08674	550	
558.75499	669	
559.17784	1989	
587.83996	764	
599.26780	679	
608.23873	2637	
616.84244	709	
618.69610	401	
621.50374	1454	
622.08705	1865	
623.64626	2997	
625.89558	1449	
627.24148	1603	
633.38538	333	
636.24354	3529	
637.70032	1257	
649.17265	2494	
650.64216	5367	
654.74562	1272	
655.66550	2234	1+
658.12493	719	
658.90514	2309	1+
661.64094	1477	
665.56407	2156	
666.04649	4086	
681.83142	279	
769.64205	1252	
822.44935	494	
861.68883	689	
1043.23632	347	
1149.31259	729	
END IONS

###FS:    #m/z: 799.9546 #charge-128
###MaxRes:#m/z:   0.0000 #charge-128
###MS: 673/
###MSMS: 675/
BEGIN IONS
TITLE= Cmpd 444, +MSn(799.9547), 10.3 min
PEPMASS=799.95463	19172

277.86344	1439	
350.90147	1049	
560.89761	517	
624.83363	282	
636.69024	307	
638.83246	337	
681.49657	1477	
683.04262	2112	
709.64317	347	
743.32397	1394	
747.43523	619	
757.77261	4828	1+
763.93958	2234	
765.41243	5849	1+
770.58304	6829	1+
773.69385	2402	
775.04355	1509	
776.43680	1914	
778.04639	12294	
780.70512	709	
781.53368	2957	
784.29108	457	
786.03624	632	
787.89695	1502	
980.23170	1547	
END IONS

###FS:    #m/z: 808.4276 #charge-128
###MaxRes:#m/z:   0.0000 #charge-128
###MS: 676/
###MSMS: 677/
BEGIN IONS
TITLE= Cmpd 445, +MSn(808.4276), 10.3 min
PEPMASS=808.42756	51891

385.03958	304	
478.69511	507	
584.04223	492	
646.13357	382	
647.97954	509	
660.30336	1012	
660.84302	399	
681.23769	267	
700.23658	2027	
710.66469	1299	
717.15997	688	1+
729.30646	1572	
755.43671	949	
757.83644	849	
760.70439	1879	
764.64375	1944	
770.12463	4104	
772.10363	2049	
773.43524	1392	
778.71657	3014	
780.91088	994	
781.51813	7793	2+
784.02006	2262	
785.53741	1577	
787.50695	2849	
788.05218	4702	
789.34327	919	
789.92504	3781	1+
791.29822	1662	
792.66136	4591	1+
795.06242	2197	
798.56540	1219	
976.43971	1742	
1253.64544	547	
1389.12661	414	
END IONS

###FS:    #m/z: 1053.4060 #charge-128
###MaxRes:#m/z:   0.0000 #charge-128
###MS: 676/
###MSMS: 678/
BEGIN IONS
TITLE= Cmpd 446, +MSn(1053.4060), 10.3 min
PEPMASS=1053.40601	55231

465.23264	589	
767.03228	552	
858.49989	512	
898.03297	554	
981.72890	1037	
1002.71282	1562	
1007.44361	1417	
1009.66579	4524	
1010.63922	2639	
1013.24422	1582	
1023.63173	2864	
1024.44624	5854	
1026.51088	1437	
1027.70061	2304	
1030.14276	1519	
1031.09587	4527	
1034.23690	5813	2+
1036.24760	1747	
1037.07702	4869	
1039.15844	1277	
1042.64342	3404	
1205.86509	374	
1252.44337	2037	
END IONS

###FS:    #m/z: 977.3913 #charge-128
###MaxRes:#m/z:   0.0000 #charge-128
###MS: 679/
###MSMS: 680/
BEGIN IONS
TITLE= Cmpd 447, +MSn(977.3913), 10.4 min
PEPMASS=977.39130	19286

437.91044	894	
799.05973	825	
856.28889	490	
883.89939	294	
919.43980	500	
932.52487	1554	
933.04122	2662	
936.04900	3972	
938.04830	3967	
943.42790	4577	
946.84146	1722	
948.09662	4471	
949.50290	1057	
951.77805	3596	1+
953.58762	3913	1+
956.85682	5485	1+
958.56079	5671	1+
966.92612	1984	
1119.28760	692	
1813.70160	329	
END IONS

###FS:    #m/z: 999.6203 #charge-128
###MaxRes:#m/z:   0.0000 #charge-128
###MS: 679/
###MSMS: 681/
BEGIN IONS
TITLE= Cmpd 448, +MSn(999.6204), 10.4 min
PEPMASS=999.62034	38621

321.86966	269	
549.04336	289	
697.23357	347	
751.85814	674	
908.20139	739	
909.69384	1084	
924.05748	1972	
929.83432	2104	
935.50777	2724	
938.23308	1742	
948.76294	7334	1+
960.13477	1217	
965.78530	2796	1+
973.79564	5531	1+
977.89704	3589	
979.64300	4122	
981.09170	1964	
981.44905	1377	
982.07071	1927	
985.45196	4752	
987.17914	1374	
1010.85283	1869	
END IONS

###FS:    #m/z: 808.4625 #charge-128
###MaxRes:#m/z:   0.0000 #charge-128
###MS: 682/
###MSMS: 683/
BEGIN IONS
TITLE= Cmpd 449, +MSn(808.4625), 10.4 min
PEPMASS=808.46248	36935

252.89987	929	
442.23182	1287	
479.48349	289	
484.29353	547	
486.26609	834	
494.66624	1352	
570.68903	677	
659.03850	769	
690.02374	1849	
716.70998	259	
718.84419	702	
737.07037	1169	
741.83857	1274	
745.31033	1442	
748.32793	797	
750.70735	2789	
753.74364	5599	
756.14506	507	
762.83524	2202	
766.64096	2687	
770.49590	2102	
772.23727	4873	1+
773.80541	9243	1+
775.44890	992	
777.24372	1752	
779.64657	4134	
783.70617	2527	
785.72219	1192	
787.03218	1954	
789.90612	432	
791.46783	6694	
793.24521	3172	
794.60722	5114	1+
816.51401	407	
1077.84224	2277	
1093.51098	389	
END IONS

###FS:    #m/z: 848.8995 #charge-128
###MaxRes:#m/z:   0.0000 #charge-128
###MS: 682/
###MSMS: 684/
BEGIN IONS
TITLE= Cmpd 450, +MSn(848.8995), 10.4 min
PEPMASS=848.89949	36236

699.03124	487	
723.93558	282	
753.63612	897	
759.23611	383	1+
776.83197	1464	
789.32485	2189	
789.69691	1964	
793.13773	3196	1+
795.42759	3622	
799.64253	822	
801.66594	1782	
808.03635	2522	
812.43935	367	
813.90834	2698	1+
820.51774	3321	1+
824.42739	4462	
825.84774	2647	
828.62065	1616	1+
830.45809	947	
830.97490	5708	1+
834.45773	3379	
838.91357	2197	
1118.04114	1112	
END IONS

###FS:    #m/z: 977.3872 #charge-128
###MaxRes:#m/z:   0.0000 #charge-128
###MS: 685/
###MSMS: 686/
BEGIN IONS
TITLE= Cmpd 451, +MSn(977.3872), 10.4 min
PEPMASS=977.38719	35548

336.09465	377	
527.62918	913	1+
798.44723	1192	
815.88700	289	
860.88389	254	
908.92381	572	
914.15677	2291	1+
925.53862	682	
935.83218	382	
936.41884	1836	1+
942.65631	3433	1+
949.45557	2644	
954.31977	3810	1+
959.11248	1494	
960.44204	422	
964.78615	5084	1+
1394.44310	1879	
END IONS

###FS:    #m/z: 1045.1724 #charge-128
###MaxRes:#m/z:   0.0000 #charge-128
###MS: 685/
###MSMS: 687/
BEGIN IONS
TITLE= Cmpd 452, +MSn(1045.1725), 10.5 min
PEPMASS=1045.17244	38109

714.43631	869	
757.76456	339	
788.70441	414	
902.92622	402	
932.43268	964	
965.68285	3059	1+
984.81365	1974	
986.63197	1359	
994.84362	1862	
1000.51123	644	
1002.87181	394	
1003.95708	2644	
1004.23392	2444	
1007.53143	2467	
1013.25856	1382	
1015.64226	2587	
1021.04942	6182	
1022.83680	3082	
1025.33588	1494	
1026.10644	749	
1030.50005	2547	
1032.89458	859	
1033.43947	3617	
END IONS

###FS:    #m/z: 865.1172 #charge-128
###MaxRes:#m/z:   0.0000 #charge-128
###MS: 688/
###MSMS: 689/
BEGIN IONS
TITLE= Cmpd 453, +MSn(865.1172), 10.5 min
PEPMASS=865.11721	44088

576.37809	634	
739.45569	1277	
742.89908	319	
747.63877	1202	
768.97354	1259	
774.00225	457	
786.03956	542	
793.73858	1929	
796.16471	294	
797.45830	2129	
802.03552	1557	
808.84341	3322	
820.16049	1409	
823.04022	2389	
824.40713	2827	
830.47306	2603	1+
836.96114	4043	1+
839.71698	2677	
841.56532	2764	1+
844.69067	852	
847.30661	2082	
852.30935	1462	
1136.09812	409	
END IONS

###FS:    #m/z: 926.7175 #charge-128
###MaxRes:#m/z:   0.0000 #charge-128
###MS: 688/
###MSMS: 690/
BEGIN IONS
TITLE= Cmpd 454, +MSn(926.7175), 10.5 min
PEPMASS=926.71746	39123

527.57064	891	1+
531.29567	319	
574.69682	617	
659.28154	957	
661.08172	348	1+
747.84832	809	
780.04940	267	
793.23846	382	
827.03764	289	
864.56179	2867	
866.69515	1929	
876.87745	1936	1+
882.52033	1747	
883.80495	1097	
885.53017	6865	1+
888.36031	5961	1+
891.69323	967	
894.32432	529	
895.59982	5186	1+
898.95470	5282	1+
904.11865	5291	1+
906.67171	4927	
909.12491	3017	
911.84610	3624	
958.97680	442	
1209.63326	842	
1213.15836	1084	
END IONS

###FS:    #m/z: 864.1310 #charge-128
###MaxRes:#m/z:   0.0000 #charge-128
###MS: 691/
###MSMS: 692/
BEGIN IONS
TITLE= Cmpd 455, +MSn(864.1310), 10.5 min
PEPMASS=864.13097	50351

338.17903	444	
722.93224	404	
760.70358	319	
791.03526	1199	
801.29681	837	
807.89270	339	
808.70695	1379	
813.26231	3534	
818.70817	1602	
823.03788	3512	
826.57203	1753	1+
829.96802	3804	1+
835.82097	2741	1+
838.24397	4939	
840.84535	2099	
851.29776	3587	
853.25556	1229	
908.04793	1759	
1086.43260	744	
END IONS

###FS:    #m/z: 1030.0407 #charge-128
###MaxRes:#m/z:   0.0000 #charge-128
###MS: 691/
###MSMS: 693/
BEGIN IONS
TITLE= Cmpd 456, +MSn(1030.0406), 10.5 min
PEPMASS=1030.04068	5152

796.29918	567	
943.62995	352	
946.49872	1277	
969.04704	5977	
974.05922	3792	
984.54263	532	
990.63366	1127	
992.12716	1147	
996.48469	1017	
1000.50269	2369	
1002.26336	669	
1003.34223	4309	
1004.26815	3542	
1006.04557	4052	
1008.09378	1024	
1011.60922	2047	
1012.83563	1064	
1014.25683	3772	
1360.21699	867	
END IONS

###FS:    #m/z: 885.9551 #charge-128
###MaxRes:#m/z:   0.0000 #charge-128
###MS: 694/
###MSMS: 695/
BEGIN IONS
TITLE= Cmpd 457, +MSn(885.9551), 10.6 min
PEPMASS=885.95505	47586

406.43836	922	
432.67267	469	
521.20966	914	
587.64437	1192	
640.69189	707	
662.23647	729	
669.10979	942	
686.13386	342	
735.44642	947	
755.41254	1697	
765.63397	587	
792.49861	509	
794.83505	4226	1+
814.06912	369	
820.74715	362	
822.64259	357	
824.73011	484	
829.40507	4598	1+
837.70779	4024	
840.71082	804	
855.04075	3009	
859.02359	5748	1+
864.56123	3057	
868.34046	4982	
872.63606	3539	
875.49436	2372	
1209.83527	397	
END IONS

###FS:    #m/z: 897.1837 #charge-128
###MaxRes:#m/z:   0.0000 #charge-128
###MS: 694/
###MSMS: 696/
BEGIN IONS
TITLE= Cmpd 458, +MSn(897.1837), 10.6 min
PEPMASS=897.18367	34163

497.03561	514	
542.03343	299	
604.63377	379	
775.79342	529	
777.35238	262	
778.73778	702	
786.84277	2614	
812.90927	737	
828.44975	2804	
841.51482	1654	
844.83896	1292	
846.31833	1162	
851.03302	1387	
855.24160	1097	
861.46440	1033	1+
864.12560	1724	
867.89823	2879	
870.37329	3371	1+
872.01442	4534	
874.74218	7251	1+
877.84139	4194	
880.30039	1999	
884.41923	1744	
1111.07402	1004	
1113.23924	254	
END IONS

###FS:    #m/z: 870.5134 #charge-128
###MaxRes:#m/z:   0.0000 #charge-128
###MS: 697/
###MSMS: 698/
BEGIN IONS
TITLE= Cmpd 459, +MSn(870.5134), 10.6 min
PEPMASS=870.51339	11381

239.19523	1024	
556.03617	402	
607.26973	1259	
688.04086	387	
711.52351	549	
722.08113	542	
770.50925	2412	
781.05099	1347	
784.25316	1172	
793.84716	2364	
804.03352	1552	
806.30582	2348	1+
807.71867	602	
808.35708	9153	1+
809.62366	4692	1+
828.63056	752	
830.89470	964	
838.69578	1887	
843.90487	2009	
845.31130	1157	
847.06175	4134	
850.14797	1562	
852.30139	624	
853.04452	2417	
858.24437	4742	
885.72807	2149	
989.47690	1509	
1140.32493	1704	
1182.68577	349	
1355.90134	942	
END IONS

###FS:    #m/z: 1172.1496 #charge-128
###MaxRes:#m/z:   0.0000 #charge-128
###MS: 697/
###MSMS: 699/
BEGIN IONS
TITLE= Cmpd 460, +MSn(1172.1497), 10.6 min
PEPMASS=1172.14964	34756

703.23682	472	
862.71901	892	
999.45297	1089	
1022.03097	604	
1046.70465	784	
1057.84227	1807	
1063.23047	362	
1079.56774	494	
1081.44385	1507	
1085.63501	652	
1094.03179	1204	
1097.84249	1912	
1125.86030	2369	
1130.48338	4447	
1132.24586	5144	
1136.66715	402	
1141.25501	1542	
1145.53857	1297	
1148.26127	3244	
1150.08603	859	
1151.43700	3514	
1152.03475	2084	
1156.57601	1137	
1157.38697	2447	
1352.30504	634	
1353.45058	274	
END IONS

###FS:    #m/z: 959.2548 #charge-128
###MaxRes:#m/z:   0.0000 #charge-128
###MS: 700/
###MSMS: 701/
BEGIN IONS
TITLE= Cmpd 461, +MSn(959.2548), 10.7 min
PEPMASS=959.25477	30598

395.85520	2132	
431.34233	622	
527.93626	1100	1+
726.69744	600	
769.43730	592	
791.43202	812	
812.99045	359	
847.76744	240	1+
849.44330	797	
853.43907	1697	
858.23862	1194	
869.10150	690	
873.24190	4135	
893.05781	1199	
897.47424	1404	
908.03275	1814	
909.70343	942	
916.04832	1917	
919.72476	2167	
920.70881	3929	1+
930.72776	5657	
933.76660	2705	1+
935.35620	3374	1+
937.00323	507	
940.48420	3951	1+
942.02873	3200	
947.44313	2212	
1073.28177	376	
1386.85668	379	
END IONS

###FS:    #m/z: 1190.0225 #charge-128
###MaxRes:#m/z:   0.0000 #charge-128
###MS: 700/
###MSMS: 702/
BEGIN IONS
TITLE= Cmpd 462, +MSn(1190.0225), 10.7 min
PEPMASS=1190.02248	12841

396.26030	649	
492.89009	292	
659.20118	1614	
701.23503	1342	
1010.27861	619	
1039.17306	1092	
1070.23881	2024	
1077.65769	869	
1093.23901	1187	
1100.24573	1122	
1114.44156	1399	
1116.27230	1642	
1128.50108	377	
1130.42532	2374	
1134.52115	1624	
1138.29517	1982	
1138.83464	982	
1147.77034	1907	
1150.22115	3872	
1150.88747	3137	
1155.83038	762	
1159.03629	437	
1161.11334	1177	
1163.64764	3317	
1175.70091	757	
END IONS

###FS:    #m/z: 775.1659 #charge-128
###MaxRes:#m/z:   0.0000 #charge-128
###MS: 703/
###MSMS: 704/
BEGIN IONS
TITLE= Cmpd 463, +MSn(775.1658), 10.7 min
PEPMASS=775.16586	26211

378.98970	829	
599.03229	322	
607.71066	597	
611.84011	2332	
632.83991	389	
664.97863	627	
681.04129	3989	
685.05148	1796	1+
703.23849	1752	
706.23789	1854	
720.10532	2042	
723.10829	794	
724.90080	1377	
727.30073	1517	
729.39016	2067	
730.64454	2264	
739.51088	1182	
740.25512	1828	1+
743.45491	534	
749.34719	1739	
751.77998	4396	1+
756.86400	1179	
757.81622	8386	1+
760.56290	2064	
761.10974	2064	
779.65604	702	
792.29958	699	
1197.43488	799	
1272.33746	422	
END IONS

###FS:    #m/z: 930.3344 #charge-128
###MaxRes:#m/z:   0.0000 #charge-128
###MS: 703/
###MSMS: 705/
BEGIN IONS
TITLE= Cmpd 464, +MSn(930.3344), 10.7 min
PEPMASS=930.33438	14316

438.64790	254	
545.24638	282	
597.89765	832	
737.92470	727	
786.46133	1112	
837.70456	867	
840.50955	1032	
863.04017	4207	
867.24093	3069	
881.06400	13683	1+
895.91351	882	
900.98231	1309	
903.31333	1369	
905.03803	1317	
907.34525	1499	
908.99469	917	
910.46020	1657	
910.97412	1162	
912.47081	2689	
913.13106	3338	1+
936.24996	1057	
989.31356	649	
1036.24124	1602	
1151.64251	3172	
1223.63846	877	
END IONS

###FS:    #m/z: 781.8370 #charge-128
###MaxRes:#m/z:   0.0000 #charge-128
###MS: 706/
###MSMS: 707/
BEGIN IONS
TITLE= Cmpd 465, +MSn(781.8370), 10.8 min
PEPMASS=781.83697	40735

499.04479	1007	
563.03593	889	
602.03720	752	
615.24224	1189	
623.11646	467	
645.04184	1388	1+
649.23356	389	
662.29180	859	
692.03652	917	
719.63784	1814	
722.24265	1117	
726.91081	912	
748.34051	1561	1+
750.63972	2051	1+
752.28462	6024	1+
754.03725	2337	
757.12249	3009	
759.47350	2679	
762.21067	3684	1+
764.51310	829	
765.08299	2882	
769.29657	437	
856.04509	427	
END IONS

###FS:    #m/z: 874.4667 #charge-128
###MaxRes:#m/z:   0.0000 #charge-128
###MS: 706/
###MSMS: 708/
BEGIN IONS
TITLE= Cmpd 466, +MSn(874.4667), 10.8 min
PEPMASS=874.46672	34786

613.51443	567	
785.69464	1252	
793.04538	507	
794.71020	1367	
808.86541	2419	
811.11154	1084	
816.90404	1857	
819.65469	3154	
820.10485	2654	
828.78714	1717	
832.50537	2004	
837.49693	352	
837.92279	4618	1+
841.49829	2367	
845.25988	1534	
846.73346	2134	
850.48886	5167	
852.29721	2277	
854.72658	2426	1+
856.34043	1405	2+
858.38592	1534	
858.69678	1509	
862.88175	707	
1056.87673	714	
1246.76840	1199	
END IONS

###FS:    #m/z: 828.3640 #charge-128
###MaxRes:#m/z:   0.0000 #charge-128
###MS: 709/
###MSMS: 710/
BEGIN IONS
TITLE= Cmpd 467, +MSn(828.3640), 10.8 min
PEPMASS=828.36402	23283

324.93349	582	
342.04921	502	
397.25464	787	
486.27421	2416	1+
544.83733	322	
561.49650	257	
577.23511	432	
639.86041	1214	
647.22560	3090	1+
655.92792	749	
657.23122	814	
665.23670	267	
693.64413	292	
715.23554	659	
730.10114	259	
737.67214	1672	
764.31814	547	
770.90511	2397	
775.63730	1617	
776.28372	2783	1+
778.02601	622	
786.31882	3264	
803.91462	584	
807.04570	5959	
809.52141	5110	1+
812.26876	1097	
814.84858	2009	
819.46582	2263	1+
826.47334	1009	
967.26048	899	
974.42954	1327	
989.25237	1172	
997.85826	967	
1066.39763	1252	
1171.44759	1279	
1568.23790	757	
END IONS

###FS:    #m/z: 949.5267 #charge-128
###MaxRes:#m/z:   0.0000 #charge-128
###MS: 709/
###MSMS: 711/
BEGIN IONS
TITLE= Cmpd 468, +MSn(949.5267), 10.8 min
PEPMASS=949.52668	18322

484.03433	799	
635.89141	762	
788.85613	522	
802.25316	474	
830.83602	407	
858.08839	538	1+
861.25630	474	
866.33052	464	
895.34238	3669	
905.23153	374	
905.84388	1831	1+
911.24756	1654	
917.91576	562	
926.54939	8126	1+
930.59519	5250	1+
935.13003	4948	1+
938.84392	2892	
END IONS

###FS:    #m/z: 893.2864 #charge-128
###MaxRes:#m/z:   0.0000 #charge-128
###MS: 712/
###MSMS: 713/
BEGIN IONS
TITLE= Cmpd 469, +MSn(893.2864), 10.9 min
PEPMASS=893.28644	26321

617.44772	392	
659.67817	251	
685.31934	469	
775.64032	522	
802.42914	469	
824.15928	3991	1+
829.34875	1901	
840.79665	1584	
849.84642	4482	
855.30974	2268	
857.64066	1863	
863.70493	1742	
866.84772	4049	
871.01921	3704	1+
874.26982	707	
875.64096	2454	
877.85360	1432	
879.34111	3225	
881.29421	804	
903.36180	1745	
907.23916	267	
995.43071	1733	
END IONS

###FS:    #m/z: 1153.0544 #charge-128
###MaxRes:#m/z:   0.0000 #charge-128
###MS: 712/
###MSMS: 714/
BEGIN IONS
TITLE= Cmpd 470, +MSn(1153.0544), 10.9 min
PEPMASS=1153.05439	12392

873.09662	409	
951.68928	324	
1019.70403	1084	
1021.24369	342	
1044.89960	299	
1053.38293	1929	
1057.84741	1852	
1060.02990	2557	
1065.52486	1017	
1070.03856	1374	
1076.11566	2629	
1081.23634	1412	
1085.46141	454	
1097.89892	274	
1111.52475	862	
1123.60751	924	
1124.83580	747	
1132.69859	1374	
1134.25545	312	
1135.24060	572	
1140.95965	3767	
1154.25133	384	
1169.07603	332	
1384.03940	397	
1411.42123	889	
END IONS

###FS:    #m/z: 929.7612 #charge-128
###MaxRes:#m/z:   0.0000 #charge-128
###MS: 715/
###MSMS: 716/
BEGIN IONS
TITLE= Cmpd 471, +MSn(929.7612), 10.9 min
PEPMASS=929.76119	35403

400.65825	551	
558.09880	1020	
662.69128	1326	1+
749.28435	491	
830.66690	1032	
837.44049	1077	
845.44383	3041	
880.17062	4018	1+
884.13433	990	
886.06112	955	
892.44917	1854	
895.29747	1228	
895.82900	1080	
898.94458	3809	
901.37596	4959	1+
907.72932	1729	
909.41006	1065	1+
911.11808	9655	2+
912.13855	7909	1+
915.79369	6827	1+
1156.88381	363	
1614.54779	1206	
END IONS

###FS:    #m/z: 1016.5434 #charge-128
###MaxRes:#m/z:   0.0000 #charge-128
###MS: 715/
###MSMS: 717/
BEGIN IONS
TITLE= Cmpd 472, +MSn(1016.5434), 10.9 min
PEPMASS=1016.54340	30946

401.03736	377	
560.63311	252	
585.28463	316	1+
676.03308	787	
692.11056	979	
820.27066	1464	
916.88178	649	
918.64160	1962	
925.70497	757	
954.24323	272	
955.49795	354	
962.22923	1802	
970.46529	7461	1+
979.98030	2087	
981.64777	4032	
985.49398	904	
987.84661	2192	
998.08694	2687	
999.23779	1234	1+
1001.84192	2279	
1004.04344	907	
1031.83959	312	
1170.08571	614	
2036.01523	279	
END IONS

###FS:    #m/z: 740.7249 #charge-128
###MaxRes:#m/z:   0.0000 #charge-128
###MS: 718/
###MSMS: 719/
BEGIN IONS
TITLE= Cmpd 473, +MSn(740.7249), 10.9 min
PEPMASS=740.72491	38233

496.43377	463	
500.90277	516	
511.64851	937	
559.04113	387	
560.43877	3424	
619.49239	332	
632.63600	925	
640.29262	811	
649.13527	280	
653.44645	683	
656.04083	2775	
659.91643	2261	
670.38466	1300	
673.51859	1534	
684.04035	1984	
692.04205	3944	
694.26209	907	
695.07152	2563	
697.91530	995	
699.58918	2937	
700.80348	2796	1+
704.91161	2909	
706.43337	929	
708.65230	669	
711.23457	5946	1+
712.63664	2193	
717.11251	2008	1+
719.63909	302	
722.42274	2771	
724.26225	834	1+
731.84103	1222	
992.64392	2087	
END IONS

###FS:    #m/z: 778.1756 #charge-128
###MaxRes:#m/z:   0.0000 #charge-128
###MS: 718/
###MSMS: 720/
BEGIN IONS
TITLE= Cmpd 474, +MSn(778.1756), 11.0 min
PEPMASS=778.17558	15060

274.63736	1177	
420.84421	777	
482.68284	269	
497.06159	1477	
557.70212	407	
599.03504	632	
602.64686	1889	
644.83365	984	
688.08063	321	1+
692.83563	2197	
696.21988	747	
713.23145	697	
726.75712	1887	
730.04982	2664	
735.22837	3966	1+
739.31993	322	
743.55842	3124	
745.25700	692	
746.66325	1462	
749.41842	5149	
762.23605	282	
764.77756	277	
765.64363	4551	1+
808.29138	769	
896.33715	742	
1043.73922	497	
END IONS

###FS:    #m/z: 715.6394 #charge-128
###MaxRes:#m/z:   0.0000 #charge-128
###MS: 721/
###MSMS: 722/
BEGIN IONS
TITLE= Cmpd 475, +MSn(715.6394), 11.0 min
PEPMASS=715.63941	7488

390.92634	307	
405.44231	514	
435.03871	2109	
505.05367	439	
535.83213	1617	
574.10753	622	
579.90029	1397	
604.09319	1032	
606.74547	1067	
625.94111	3830	2+
647.09475	1729	
653.29177	507	
654.26027	1637	
657.29475	1032	
660.50253	1714	
665.68737	2359	
667.84597	2472	
674.64053	5704	
676.14490	4514	1+
679.85671	2239	1+
682.28766	1137	
685.46718	659	
687.03800	1042	
688.30399	1707	
693.76434	5664	1+
696.03556	1379	
696.92084	2154	1+
699.52055	1672	
702.63693	304	
703.76867	1669	
829.23650	892	
892.51557	2549	
END IONS

###FS:    #m/z: 1069.8490 #charge-128
###MaxRes:#m/z:   0.0000 #charge-128
###MS: 721/
###MSMS: 723/
BEGIN IONS
TITLE= Cmpd 476, +MSn(1069.8490), 11.0 min
PEPMASS=1069.84904	21733

459.24155	729	
476.48517	634	
582.84746	1122	
870.03215	1147	
882.01618	679	
920.23856	449	
974.83435	2467	
976.43319	951	1+
979.23476	1564	
985.35809	2539	
989.25068	1664	
1001.94929	262	
1023.44133	1822	
1028.04126	3977	
1040.10305	1917	
1040.71218	2454	
1044.34862	2227	
1047.93343	2219	
1051.46418	492	
1052.43433	1447	
1057.83682	2972	
1209.72820	3137	
END IONS

###FS:    #m/z: 716.6979 #charge-128
###MaxRes:#m/z:   0.0000 #charge-128
###MS: 724/
###MSMS: 725/
BEGIN IONS
TITLE= Cmpd 477, +MSn(716.6979), 11.0 min
PEPMASS=716.69787	28491

366.03368	321	
391.83286	739	
479.03444	984	
501.64983	917	
540.06518	394	
559.83450	934	
570.25588	314	
570.86452	1692	1+
573.03258	777	
582.22992	324	
584.91160	707	
591.24832	452	
596.03870	651	
597.43239	617	
599.23435	299	
624.81896	1823	1+
641.92765	1858	1+
658.97359	447	
660.30215	799	
662.48047	2724	
666.27365	4340	
671.01527	1148	
672.29796	2724	
675.30963	427	
676.89932	1809	
679.50169	375	
680.49907	2473	
682.42585	6505	1+
686.10129	3087	
687.97351	1611	
688.39761	3007	1+
690.08284	1528	
691.96013	8826	1+
698.48033	2757	
701.41647	4758	1+
703.99331	2397	
942.24227	423	
948.44293	2927	
980.64044	1302	
1033.64710	639	
END IONS

###FS:    #m/z: 857.7949 #charge-128
###MaxRes:#m/z:   0.0000 #charge-128
###MS: 724/
###MSMS: 726/
BEGIN IONS
TITLE= Cmpd 478, +MSn(857.7949), 11.0 min
PEPMASS=857.79494	21885

324.49889	269	
617.63410	419	
657.98628	1494	
662.23387	967	
677.23711	1254	
678.53548	714	
702.51762	3504	
708.23763	787	
783.48756	377	
805.17065	1134	
811.56336	2461	1+
815.94257	1123	1+
819.27332	2407	
822.24323	827	
823.56089	6289	1+
828.23849	1702	
830.08478	2354	
836.37719	3244	1+
839.92364	1914	
840.66915	6334	1+
892.03737	2017	
962.04162	312	
END IONS

###FS:    #m/z: 811.0199 #charge-128
###MaxRes:#m/z:   0.0000 #charge-128
###MS: 727/
###MSMS: 728/
BEGIN IONS
TITLE= Cmpd 479, +MSn(811.0200), 11.1 min
PEPMASS=811.01994	49091

324.83196	905	
348.43540	580	
484.83185	1212	
486.35144	1612	2+
581.90311	260	
610.75778	512	
620.04874	734	
641.10536	1039	
646.57995	855	
660.45029	279	
677.43132	394	
680.24093	1174	
684.23634	1313	
692.90088	650	
698.03828	1649	
703.87654	402	
714.64601	594	
721.65829	772	
736.64693	2364	
750.26238	1558	
753.23865	427	
754.84183	3838	
764.19033	1329	1+
766.01639	2023	
769.10618	1723	
771.72542	1448	
774.31442	4301	1+
777.43770	1274	
779.82204	5110	1+
784.30910	2860	
786.16179	1480	1+
788.91353	3154	1+
791.64458	1375	1+
794.34954	4183	
797.24638	837	
886.03675	562	
925.07755	1320	
969.69264	2741	
1329.25410	794	
END IONS

###FS:    #m/z: 887.4030 #charge-128
###MaxRes:#m/z:   0.0000 #charge-128
###MS: 727/
###MSMS: 729/
BEGIN IONS
TITLE= Cmpd 480, +MSn(887.4030), 11.1 min
PEPMASS=887.40298	21393

528.63121	1944	
545.85581	1557	
587.23265	507	
614.50810	257	
706.69199	1849	
717.63143	429	
747.04371	2137	
761.43715	1084	
765.60569	1616	1+
782.89770	514	
796.86097	1041	1+
804.89176	1412	
811.62942	1507	
818.29443	574	
821.25081	1511	1+
834.21532	566	1+
854.44269	4192	
860.04872	3619	
868.84534	3744	
871.68237	759	
1046.51318	279	
1302.75847	599	
1438.50043	274	
END IONS

###FS:    #m/z: 937.0225 #charge-128
###MaxRes:#m/z:   0.0000 #charge-128
###MS: 730/
###MSMS: 731/
BEGIN IONS
TITLE= Cmpd 481, +MSn(937.0225), 11.1 min
PEPMASS=937.02249	25500

451.49386	1024	
508.83064	304	
572.25629	359	
699.31047	475	
814.03754	2677	
824.70058	692	
828.61401	478	
846.44785	1769	
854.03240	269	
877.70919	802	
901.84368	3947	
906.14431	2576	
915.76879	2098	1+
919.39139	4251	1+
920.84805	1522	
922.23626	3254	
1055.88631	462	
1355.91436	661	
END IONS

###FS:    #m/z: 1069.6726 #charge-128
###MaxRes:#m/z:   0.0000 #charge-128
###MS: 730/
###MSMS: 732/
BEGIN IONS
TITLE= Cmpd 482, +MSn(1069.6726), 11.1 min
PEPMASS=1069.67256	37649

724.32476	597	
786.50506	1072	
958.04015	652	
965.43409	1544	
996.24589	2172	
1003.89226	1467	
1006.43286	1652	
1012.84434	1862	
1025.25190	2037	
1029.69905	314	
1035.46597	1577	
1039.46546	2002	
1040.88654	314	
1049.77556	1817	
1050.51051	502	
1052.32460	347	
1087.84403	2167	
END IONS

###FS:    #m/z: 824.9319 #charge-128
###MaxRes:#m/z:   0.0000 #charge-128
###MS: 733/
###MSMS: 734/
BEGIN IONS
TITLE= Cmpd 483, +MSn(824.9319), 11.2 min
PEPMASS=824.93189	26974

228.83661	2034	
264.03205	410	
382.03293	644	
578.63322	251	
613.86250	1229	
638.88911	569	
665.30299	269	
693.84394	609	
709.63738	1254	
717.28481	1057	
731.90351	1952	
734.03810	868	
735.02963	1438	1+
754.30991	2500	
762.13306	1952	
764.35413	569	
764.65813	601	
766.05958	757	
770.02221	7300	
773.83808	455	
776.71365	533	
779.32578	444	
786.83812	1169	1+
790.11905	2256	
791.93329	3207	
793.24469	1167	
795.63505	2424	
799.77991	1522	
801.64242	2167	
806.33170	3394	1+
808.76229	532	
810.64144	3534	
942.66192	629	
944.00396	768	
1149.03150	808	
1178.29731	269	
1459.48057	372	
1460.91589	299	
END IONS

###FS:    #m/z: 1013.1807 #charge-128
###MaxRes:#m/z:   0.0000 #charge-128
###MS: 733/
###MSMS: 735/
BEGIN IONS
TITLE= Cmpd 484, +MSn(1013.1807), 11.2 min
PEPMASS=1013.18065	33718

494.46786	402	
746.63229	1434	
748.25299	1649	
798.63854	1017	
880.03587	1012	
915.51056	2949	
939.13643	837	
945.69572	1682	
960.52272	262	
964.57223	579	1+
978.89378	874	
987.81463	3142	
994.04437	992	
994.58875	552	
996.23989	632	
1237.45740	509	
1325.70905	934	
1660.14460	509	
END IONS

###FS:    #m/z: 684.2377 #charge-128
###MaxRes:#m/z:   0.0000 #charge-128
###MS: 736/
###MSMS: 737/
BEGIN IONS
TITLE= Cmpd 485, +MSn(684.2377), 11.2 min
PEPMASS=684.23768	24050

244.73954	367	
360.13863	314	
399.29888	424	
425.84869	797	
445.69886	509	
453.93152	298	1+
483.85900	1989	2+
495.04483	1184	
503.74845	1624	
522.15893	716	1+
540.89741	299	
565.30071	572	
578.03241	1252	
591.42098	367	
593.23182	749	
594.14249	2309	
598.63932	1922	
601.64173	3099	
606.17341	574	
620.34710	2319	
623.69753	549	
627.86463	814	
629.24498	5661	1+
633.35652	252	
639.52619	807	
648.64158	3357	
650.30034	2674	
651.84633	1004	
654.29444	1214	
660.33394	2014	
663.09254	492	
665.01981	697	
666.38988	882	
667.35009	6194	1+
671.24027	1349	
683.62518	1269	
696.03684	487	
929.44458	1519	
END IONS

###FS:    #m/z: 1084.3821 #charge-128
###MaxRes:#m/z:   0.0000 #charge-128
###MS: 736/
###MSMS: 738/
BEGIN IONS
TITLE= Cmpd 486, +MSn(1084.3821), 11.2 min
PEPMASS=1084.38209	7058

434.83405	644	
585.05307	1907	
820.08905	872	
848.64139	432	
856.63497	1444	
935.84252	632	
951.32465	574	
995.87447	1161	1+
1003.69391	1417	
1014.90326	299	
1032.81192	347	
1039.83636	377	
1051.84689	3322	
1053.71627	1819	
1061.45315	612	
1065.55242	3700	1+
1071.70120	957	
1414.35991	359	
END IONS

###FS:    #m/z: 964.4731 #charge-128
###MaxRes:#m/z:   0.0000 #charge-128
###MS: 739/
###MSMS: 740/
BEGIN IONS
TITLE= Cmpd 487, +MSn(964.4731), 11.3 min
PEPMASS=964.47314	7305

375.90523	682	
501.90246	764	
572.04613	539	
626.49882	1042	
797.86862	734	
804.23212	712	
823.84933	2849	
825.44262	707	
829.83972	1062	
839.30404	1382	
842.44230	547	
864.10861	1827	
885.63993	514	
890.84251	997	
919.77661	3459	
925.24333	4459	
926.74385	2898	1+
937.22741	1027	
939.34283	1579	
943.30389	2134	
944.64026	642	
946.49493	2214	
949.04531	834	
955.23311	509	
969.07460	907	
1004.63318	729	
1067.45353	644	
1145.11312	1194	
1174.83898	559	
1443.45191	1189	
END IONS

###FS:    #m/z: 1092.4778 #charge-128
###MaxRes:#m/z:   0.0000 #charge-128
###MS: 739/
###MSMS: 741/
BEGIN IONS
TITLE= Cmpd 488, +MSn(1092.4778), 11.3 min
PEPMASS=1092.47784	11906

455.65798	1322	
534.95624	957	
542.03451	2019	
548.63704	1194	
661.68610	519	
752.33063	644	
792.84881	1304	
904.48478	399	
983.46419	557	
990.32228	494	
994.60267	764	
1013.32241	997	
1014.25551	1049	
1027.83744	1174	
1045.84220	947	
1053.89984	1122	
1056.45058	1284	
1060.48608	1157	
1062.15104	1197	
1065.34792	977	
1066.10776	639	
1069.28622	1562	
1071.86103	882	
1074.32597	987	
1114.27033	882	
1130.25393	369	
1884.63205	262	
END IONS

###FS:    #m/z: 717.5336 #charge-128
###MaxRes:#m/z:   0.0000 #charge-128
###MS: 742/
###MSMS: 743/
BEGIN IONS
TITLE= Cmpd 489, +MSn(717.5336), 11.3 min
PEPMASS=717.53362	26542

254.64348	567	
286.41524	502	
322.79104	1215	
361.03960	2527	
395.87494	297	
402.23382	777	
421.63942	334	
427.03823	1742	
437.03757	582	
452.61489	1364	1+
513.05904	962	
535.05947	1020	
575.68488	380	
583.68636	287	
586.39159	1982	
600.89643	1047	
621.43397	812	
625.08733	527	
626.92466	604	
640.71321	287	
643.01629	1142	
649.89824	1102	
657.52723	1585	
663.86483	1589	
668.47439	1189	
673.27059	447	
681.03074	3416	1+
683.19716	2249	1+
687.73289	3797	
691.79905	1044	
693.32607	822	
695.92799	3274	1+
698.42510	1542	
699.09089	7244	1+
702.43871	2689	
705.50312	1549	
735.43388	402	
831.24902	857	
1161.30177	712	
1170.23647	269	
1175.04641	689	
END IONS

###FS:    #m/z: 1164.4534 #charge-128
###MaxRes:#m/z:   0.0000 #charge-128
###MS: 742/
###MSMS: 744/
BEGIN IONS
TITLE= Cmpd 490, +MSn(1164.4534), 11.3 min
PEPMASS=1164.45337	29918

854.92048	1162	
867.03983	789	
1044.64686	2704	
1053.12392	557	
1069.28556	1094	
1076.37590	584	
1082.51181	374	
1113.64238	844	
1119.57004	2537	
1127.39183	587	
1142.91266	1719	
1147.25213	334	
END IONS

###FS:    #m/z: 771.2646 #charge-128
###MaxRes:#m/z:   0.0000 #charge-128
###MS: 745/
###MSMS: 746/
BEGIN IONS
TITLE= Cmpd 491, +MSn(771.2646), 11.3 min
PEPMASS=771.26456	17964

457.03578	1984	
461.29510	334	
521.03295	453	
546.23760	831	
624.03509	589	
637.23169	409	
637.86652	2219	
640.07790	1668	
663.66005	623	
680.75467	563	
690.23568	707	
708.66954	1613	
712.88494	263	
725.18759	257	
733.08806	729	
737.50004	2962	
740.81072	3114	1+
745.25853	332	
751.04344	650	1+
754.33640	3339	
756.24192	2242	
759.04032	3109	
792.84633	289	
875.16267	427	
END IONS

###FS:    #m/z: 1010.2661 #charge-128
###MaxRes:#m/z:   0.0000 #charge-128
###MS: 745/
###MSMS: 747/
BEGIN IONS
TITLE= Cmpd 492, +MSn(1010.2662), 11.4 min
PEPMASS=1010.26615	24639

404.75291	682	
795.11222	597	
820.05896	1269	
851.46542	469	
868.05426	274	
909.29474	987	
918.64134	327	
923.84821	1692	
941.49447	624	
948.31649	1897	
958.29105	982	
960.25688	832	
962.15189	1064	
965.44435	574	
967.69263	382	
984.04530	979	
1482.72318	287	
END IONS

###FS:    #m/z: 641.3329 #charge-128
###MaxRes:#m/z:   0.0000 #charge-128
###MS: 748/
###MSMS: 749/
BEGIN IONS
TITLE= Cmpd 493, +MSn(641.3329), 11.4 min
PEPMASS=641.33287	21861

255.89058	820	
280.84199	972	
329.23503	259	
402.83624	1030	1+
410.38503	692	
443.03251	669	
472.63846	437	
478.09025	277	
496.91772	485	
506.88796	390	
509.09898	1660	
522.90237	528	
530.88616	334	
539.29261	1062	
543.03325	659	
544.44226	646	1+
547.26888	3355	1+
550.42806	549	
557.24906	1522	
564.31187	1472	
577.23425	965	1+
582.29345	631	
600.09775	735	
603.87822	821	
605.99143	1719	
607.63966	2342	
609.61113	1432	
611.24269	5066	1+
618.80883	2419	1+
620.83505	400	
623.17756	2018	
624.83451	557	
625.44095	1787	
628.07742	5888	2+
630.55678	289	1+
704.76161	1347	
754.67119	839	
1101.88387	287	
END IONS

###FS:    #m/z: 929.2013 #charge-128
###MaxRes:#m/z:   0.0000 #charge-128
###MS: 748/
###MSMS: 750/
BEGIN IONS
TITLE= Cmpd 494, +MSn(929.2014), 11.4 min
PEPMASS=929.20133	18303

345.83812	574	
389.88880	452	
441.23066	359	
461.65260	589	
701.64604	637	
737.65053	752	
760.90544	707	
785.43582	1174	
797.10688	277	
813.88510	367	
839.72019	3902	
852.22322	672	
854.51695	697	
866.11356	1822	
867.43184	1044	
871.44172	3319	
876.26914	1077	
902.78271	2074	1+
908.96380	471	1+
910.21296	2871	1+
914.45631	3744	
1069.03794	934	
1076.47207	1204	
1194.89018	482	
1922.66427	532	
END IONS

###FS:    #m/z: 898.7032 #charge-128
###MaxRes:#m/z:   0.0000 #charge-128
###MS: 751/
###MSMS: 752/
BEGIN IONS
TITLE= Cmpd 495, +MSn(898.7032), 11.4 min
PEPMASS=898.70316	27706

592.05675	3165	
599.09097	402	
654.66427	408	
705.03313	559	
717.11152	1007	
764.70554	822	
769.52681	1497	
805.28796	1052	
815.08339	706	
824.43668	789	
843.64013	498	
845.38820	2651	1+
853.23300	769	
854.70673	1030	
861.42554	2193	1+
863.46707	1538	
867.74046	1274	
871.23792	583	
872.34298	2989	
877.90152	269	
879.65943	2251	1+
881.17928	1000	
957.43723	782	
1012.62215	539	
END IONS

###FS:    #m/z: 974.8321 #charge-128
###MaxRes:#m/z:   0.0000 #charge-128
###MS: 751/
###MSMS: 753/
BEGIN IONS
TITLE= Cmpd 496, +MSn(974.8321), 11.4 min
PEPMASS=974.83208	17855

325.07545	1334	1+
484.83011	519	
486.88801	1179	2+
648.51151	986	1+
650.13141	394	
714.23980	339	
773.89407	459	
778.68978	312	
786.07107	754	
809.24129	699	
810.01632	2300	1+
839.09704	422	
883.39797	927	
883.68717	1229	
884.53893	727	
901.47952	1129	1+
928.85237	3159	
930.44051	2129	
937.05347	1567	
939.87824	3344	1+
942.44108	2394	
944.79848	2207	
953.53468	1994	
955.82985	647	
957.29785	1417	
958.88722	2820	1+
962.71501	1559	
964.29429	647	
969.63388	402	
1033.42245	2657	
1073.24223	342	
1398.63929	524	
1459.83157	1019	
END IONS

###FS:    #m/z: 621.9155 #charge-128
###MaxRes:#m/z:   0.0000 #charge-128
###MS: 754/
###MSMS: 755/
BEGIN IONS
TITLE= Cmpd 497, +MSn(621.9155), 11.5 min
PEPMASS=621.91546	21182

265.48979	417	
384.28907	392	
394.03318	922	
413.03839	1294	
437.64799	1337	
452.69567	624	
475.98770	534	
479.23700	779	
483.28701	769	
485.23490	1957	
489.23509	1752	
491.10023	497	
501.23459	1657	
523.26652	977	
524.89229	519	
530.98204	3653	1+
543.88546	647	
545.10041	2424	
549.23283	1094	
557.13189	304	
561.84959	397	
564.05530	3669	
568.75361	1306	1+
570.63909	3079	
576.54075	364	1+
582.29791	1694	
586.48397	1033	1+
589.26977	307	
590.50034	1344	
595.18828	8290	1+
599.03665	2999	
601.92738	3755	1+
604.97834	2734	
607.50412	1509	
609.82174	6294	1+
633.41722	657	
641.68771	517	
725.43169	409	
776.83140	349	
882.85142	529	
1067.09268	527	
END IONS

###FS:    #m/z: 1117.5408 #charge-128
###MaxRes:#m/z:   0.0000 #charge-128
###MS: 754/
###MSMS: 756/
BEGIN IONS
TITLE= Cmpd 498, +MSn(1117.5409), 11.5 min
PEPMASS=1117.54084	28512

395.03858	827	
536.81810	382	
586.22200	364	
719.04348	1194	
756.99443	419	
814.29563	757	
849.83218	932	
888.04848	579	
915.12627	1079	
971.42725	902	
974.64702	1302	
981.70497	784	
984.89225	617	
1003.27903	499	
1022.03202	299	
1025.88460	577	
1031.44986	277	
1035.27403	642	
1050.03060	987	
1070.23389	674	
1078.84172	1879	
1081.48984	1567	
1090.91262	299	
1095.62109	2792	
1098.83277	874	
1104.01619	3522	
1138.28681	534	
END IONS

###FS:    #m/z: 827.7182 #charge-128
###MaxRes:#m/z:   0.0000 #charge-128
###MS: 757/
###MSMS: 758/
BEGIN IONS
TITLE= Cmpd 499, +MSn(827.7182), 11.5 min
PEPMASS=827.71819	27004

320.41541	1607	
324.50791	1459	2+
486.38822	3261	2+
642.05769	397	
646.93516	746	1+
679.93949	899	
683.03481	1314	
702.90114	1117	
723.23785	287	
728.44358	424	
735.85759	1452	
737.68475	599	
753.10781	599	
764.63108	954	
774.09923	2694	
780.23961	2171	1+
783.03949	1437	
785.90298	854	
787.24023	1427	
788.51843	2479	
795.24269	2264	
797.34762	2167	
801.11487	1936	1+
803.28539	1614	1+
807.09221	2534	
809.45647	1257	
811.84614	757	
813.94845	1374	
814.28862	1249	
852.04394	719	
854.30701	574	
1107.26014	442	
END IONS

###FS:    #m/z: 928.1396 #charge-128
###MaxRes:#m/z:   0.0000 #charge-128
###MS: 757/
###MSMS: 759/
BEGIN IONS
TITLE= Cmpd 500, +MSn(928.1396), 11.5 min
PEPMASS=928.13960	26778

404.10286	829	
490.58590	422	
530.03519	267	
573.45089	754	
715.23664	399	
726.70904	364	
739.83794	1827	
748.83872	354	
782.98699	532	
792.48910	462	
798.18336	1081	1+
801.11308	2312	
818.88333	1413	1+
821.01906	522	
831.51853	1568	1+
835.16588	398	1+
837.87138	1243	1+
851.95680	2379	1+
871.27478	877	
873.23944	1892	
876.47059	662	
880.24772	1597	
884.43877	1682	
891.03379	1882	
901.04223	1199	
910.04335	1869	
912.04461	4094	
914.23288	1714	
939.11633	552	
949.03411	552	
END IONS

###FS:    #m/z: 828.0224 #charge-128
###MaxRes:#m/z:   0.0000 #charge-128
###MS: 760/
###MSMS: 761/
BEGIN IONS
TITLE= Cmpd 501, +MSn(828.0224), 11.6 min
PEPMASS=828.02241	24705

485.92991	1051	
500.15791	1388	
619.09209	1354	
663.82996	899	
693.08494	739	
699.36829	483	
723.71501	1107	
727.42413	654	
736.24237	974	1+
739.09918	1852	
742.43779	1404	
754.26297	1284	
760.30606	1015	
763.44271	1527	
781.53697	2765	1+
785.90236	250	
790.76157	3721	1+
792.43442	2172	
808.30893	3815	
809.63734	754	
811.96464	419	
830.32440	339	
857.63171	329	
939.67541	542	
993.33026	889	
END IONS

###FS:    #m/z: 863.7218 #charge-128
###MaxRes:#m/z:   0.0000 #charge-128
###MS: 760/
###MSMS: 762/
BEGIN IONS
TITLE= Cmpd 502, +MSn(863.7217), 11.6 min
PEPMASS=863.72176	16108

536.78469	362	
608.25206	437	
626.65807	1302	
627.89909	324	
641.83793	492	
648.07553	289	
711.43254	442	
716.05411	2142	
724.37892	874	
743.64468	1482	
745.70409	1239	
774.23223	629	
778.04028	1907	
779.64583	1162	
785.43077	737	
794.39102	1581	1+
799.19026	1012	
802.83993	449	
808.47974	802	
810.89960	1474	
815.48639	1242	
822.30589	1442	
827.90509	971	1+
831.56115	1491	1+
846.43534	707	
874.47115	372	
945.24852	384	
978.08896	2067	
END IONS

###FS:    #m/z: 428.9975 #charge-128
###MaxRes:#m/z:   0.0000 #charge-128
###MS: 763/
###MSMS: 764/
BEGIN IONS
TITLE= Cmpd 503, +MSn(428.9975), 11.6 min
PEPMASS=428.99752	28928

133.91074	433	
174.83236	807	
186.03261	559	
196.71234	305	
212.83554	529	
232.50795	299	
250.66122	1434	
256.83436	589	
264.83692	528	
266.63889	452	
282.75122	902	1+
286.80612	671	
294.89294	701	
296.23625	903	2+
303.88761	552	
308.83156	428	
310.64977	1192	
315.93335	2051	1+
330.87706	459	
332.13974	1704	1+
338.04142	305	
338.93493	1912	1+
343.93791	482	
352.89708	1040	
356.23427	702	
357.90933	591	
363.36017	736	
366.23200	395	
369.04096	1322	
376.92403	289	
380.85202	3641	1+
383.69886	417	
391.48479	1125	2+
393.14249	1616	1+
403.06090	466	
406.49237	739	
408.44763	1117	
409.33984	2869	1+
410.75629	2786	
412.51304	4404	
418.51116	3984	1+
424.23296	1079	
432.08901	701	
463.23206	797	
533.64012	2706	
536.29571	947	
538.11251	1282	
606.89211	1057	
610.30275	781	
653.89986	426	
727.44532	539	
730.72649	659	
END IONS

###FS:    #m/z: 575.6625 #charge-128
###MaxRes:#m/z:   0.0000 #charge-128
###MS: 763/
###MSMS: 765/
BEGIN IONS
TITLE= Cmpd 504, +MSn(575.6625), 11.6 min
PEPMASS=575.66250	8292

214.85057	834	
239.70888	274	
253.08638	274	
284.03304	1164	
331.63883	1489	
334.04872	497	
338.83964	1752	
355.63265	1272	
358.88364	459	
406.90625	307	
411.43881	1949	
425.11069	1284	
429.08391	782	
442.43602	804	
450.93484	2091	1+
458.43654	3897	
469.04725	1559	
473.66166	1131	2+
477.18120	1417	
480.63944	2009	
484.03418	879	
484.82259	2496	1+
485.76015	4551	2+
501.63218	1132	
504.63111	1012	
513.82052	889	
516.12032	1351	1+
518.26605	1252	
520.23596	277	
521.93669	1052	
522.35854	1914	
525.20952	957	
525.73559	717	
529.66508	629	
530.63757	752	
532.43550	1157	
534.30119	1552	
538.44098	377	
539.83478	437	
541.15414	447	
543.13325	1377	
544.75620	4851	1+
550.69382	717	
551.58515	8404	1+
554.21032	1038	1+
555.61982	347	
556.96510	492	
557.88095	3169	
559.03334	4216	1+
563.19526	7638	1+
574.86405	1449	1+
664.23188	642	
718.43940	1504	
748.25623	1394	
787.53377	614	
966.90459	372	
1131.63135	732	
END IONS

###FS:    #m/z: 952.2111 #charge-128
###MaxRes:#m/z:   0.0000 #charge-128
###MS: 766/
###MSMS: 767/
BEGIN IONS
TITLE= Cmpd 505, +MSn(952.2111), 11.7 min
PEPMASS=952.21111	20119

343.85971	844	
611.86801	396	
684.16446	472	
734.03620	379	
778.81778	1014	
789.45290	605	
803.23185	264	
846.43278	2424	
856.94862	833	
862.38338	1743	1+
879.42510	2039	
882.63077	512	
884.50579	369	
888.85445	1307	
889.43944	1672	
894.31747	1187	
897.06672	2656	1+
900.91852	352	
905.63760	328	
907.79852	1345	
934.28781	715	
939.91252	1707	
941.72717	763	
1221.91263	838	
END IONS

###FS:    #m/z: 1118.9098 #charge-128
###MaxRes:#m/z:   0.0000 #charge-128
###MS: 766/
###MSMS: 768/
BEGIN IONS
TITLE= Cmpd 506, +MSn(1118.9098), 11.7 min
PEPMASS=1118.90980	11721

591.23086	439	
990.43362	997	
1000.40948	419	
1013.03605	1004	
1020.74681	552	
1024.90930	1117	
1036.79751	634	
1054.66808	1109	
1059.84691	1232	
1070.44518	3534	
1087.99177	1049	
1098.46925	1352	
1098.88762	797	
1107.21922	2407	
1108.84270	1317	
1115.71176	342	
END IONS

###FS:    #m/z: 882.0019 #charge-128
###MaxRes:#m/z:   0.0000 #charge-128
###MS: 769/
###MSMS: 770/
BEGIN IONS
TITLE= Cmpd 507, +MSn(882.0019), 11.7 min
PEPMASS=882.00187	23816

316.08975	482	
324.23519	706	
423.22605	1130	
527.90511	279	
547.31267	289	
637.23428	1507	
724.00231	444	
729.90224	514	
753.63529	266	
764.66106	1522	
766.50416	1314	
770.43682	1706	
794.23668	1118	
808.73217	1927	
836.31706	892	
846.23822	2404	
848.49604	1731	1+
855.21700	754	
859.44104	354	
860.23820	2943	1+
872.43711	844	
909.83408	2039	
956.98825	1762	
END IONS

###FS:    #m/z: 1155.5013 #charge-128
###MaxRes:#m/z:   0.0000 #charge-128
###MS: 769/
###MSMS: 771/
BEGIN IONS
TITLE= Cmpd 508, +MSn(1155.5012), 11.7 min
PEPMASS=1155.50127	22697

410.08158	357	
934.63730	349	
975.30834	687	
983.10571	3173	1+
1039.70031	1499	
1043.43629	797	
1044.13663	707	
1069.23925	452	
1087.83099	622	
1092.47191	517	
1096.69388	1517	
1097.43794	1397	
1106.65164	1889	
1115.70026	442	
1120.08707	299	
1122.70679	1034	
1136.70547	309	
1379.24448	989	
1539.51299	522	
1691.23961	1189	
1795.63879	374	
1922.91109	987	
END IONS

###FS:    #m/z: 670.0060 #charge-128
###MaxRes:#m/z:   0.0000 #charge-128
###MS: 772/
###MSMS: 773/
BEGIN IONS
TITLE= Cmpd 509, +MSn(670.0060), 11.8 min
PEPMASS=670.00598	22578

422.70086	344	
455.04169	1114	
506.70675	347	
517.89659	923	
525.23739	933	
539.03506	528	
550.88782	488	
551.84883	4154	
558.40987	699	
560.48807	619	
561.65410	1024	1+
575.37182	1112	1+
579.48382	2221	
583.43221	619	
586.89610	282	
594.34476	849	
595.68104	286	
599.31145	1664	
605.91255	1794	
607.39528	2772	
608.96174	432	
614.63604	2069	
620.64104	1374	
623.23571	1052	
625.04845	889	
631.94159	992	1+
634.60517	1482	
635.01609	465	
636.34245	849	
641.43223	458	
641.99906	3008	1+
646.93714	5391	2+
649.87175	2876	1+
651.97119	4590	
653.39538	1692	
656.30180	1312	1+
657.76517	1694	1+
659.85189	1609	
912.88433	414	
1123.44071	467	
END IONS

###FS:    #m/z: 838.7176 #charge-128
###MaxRes:#m/z:   0.0000 #charge-128
###MS: 772/
###MSMS: 774/
BEGIN IONS
TITLE= Cmpd 510, +MSn(838.7177), 11.8 min
PEPMASS=838.71765	22914

565.14729	612	
635.23647	269	
675.69079	597	
678.90174	822	
679.42037	1502	
685.68533	429	
696.43358	577	
702.56970	252	
708.24136	564	
725.77655	1069	
729.81472	646	1+
737.59372	524	
747.88550	344	
758.64183	564	
768.05071	2439	
769.63161	1124	
772.71721	824	
778.50755	362	
788.40836	1417	
793.03416	2398	1+
796.31877	1962	
799.53918	3007	
803.24459	1934	
812.88750	719	
815.84365	457	
817.47826	864	
821.34549	339	
838.65339	1234	
993.44134	892	
1087.85932	519	
1118.63733	292	
1210.43132	307	
END IONS

###FS:    #m/z: 826.7544 #charge-128
###MaxRes:#m/z:   0.0000 #charge-128
###MS: 775/
###MSMS: 776/
BEGIN IONS
TITLE= Cmpd 511, +MSn(826.7544), 11.8 min
PEPMASS=826.75438	35885

304.84264	1567	
425.23264	282	
502.91058	627	
619.69234	2971	1+
644.32422	477	
685.03628	917	
690.83865	263	
692.83755	674	
705.21326	324	
718.50105	771	
736.19948	767	
752.28590	1862	
758.84104	1502	
773.83726	1172	
776.90411	349	
780.10513	3266	1+
790.24093	2202	
792.23035	1010	
799.24057	587	
806.24637	1236	
806.61541	3987	1+
808.25023	1228	
808.76260	2052	1+
END IONS

###FS:    #m/z: 851.7403 #charge-128
###MaxRes:#m/z:   0.0000 #charge-128
###MS: 775/
###MSMS: 777/
BEGIN IONS
TITLE= Cmpd 512, +MSn(851.7403), 11.8 min
PEPMASS=851.74031	24732

290.63789	514	
452.74263	527	
454.97963	529	
479.03992	1589	
525.03887	952	
600.25358	587	
681.88686	402	
687.11681	754	
692.33713	1084	
704.70129	752	
707.23045	549	
713.03759	614	
716.08396	414	
724.03839	2399	
746.08441	344	
748.23572	897	
776.63539	1312	
791.89450	667	
798.89318	319	
802.63333	1037	
806.70294	1159	
808.29635	334	
813.56724	6565	1+
826.19543	342	
828.10912	999	
833.80758	5596	1+
836.35521	492	
870.68368	584	
1189.48214	334	
1210.30711	482	
1287.82486	1887	
1476.11770	389	
END IONS

###FS:    #m/z: 723.3372 #charge-128
###MaxRes:#m/z:   0.0000 #charge-128
###MS: 778/
###MSMS: 779/
BEGIN IONS
TITLE= Cmpd 513, +MSn(723.3372), 11.8 min
PEPMASS=723.33718	23274

467.53508	955	
500.64830	1572	
539.43636	279	
553.03551	1203	
558.43426	927	
591.10987	807	
605.03801	1930	
620.88444	712	
627.45439	1146	
634.02982	348	
635.04254	3307	
646.33902	1767	
657.23625	1242	
658.56455	789	
659.90278	757	
666.95496	929	
670.89208	491	
678.69484	366	
685.41897	5372	
688.92347	1065	1+
695.84817	1242	
703.84195	3079	
705.19265	2530	1+
763.24051	1482	
808.99820	409	1+
837.63962	531	
903.24368	3568	
979.64985	1341	
1153.43020	461	
END IONS

###FS:    #m/z: 1180.4607 #charge-128
###MaxRes:#m/z:   0.0000 #charge-128
###MS: 778/
###MSMS: 780/
BEGIN IONS
TITLE= Cmpd 514, +MSn(1180.4607), 11.9 min
PEPMASS=1180.46068	23365

906.66696	1132	
952.23407	1474	
994.30471	929	
1006.43658	277	
1015.70934	814	
1035.03629	892	
1058.68795	564	
1059.28190	319	
1060.48903	699	
1073.28487	649	
1087.47985	697	
1132.84683	5472	
1158.50657	1939	
1161.05398	274	
1162.36782	642	
1198.32087	779	
END IONS

###FS:    #m/z: 843.8790 #charge-128
###MaxRes:#m/z:   0.0000 #charge-128
###MS: 781/
###MSMS: 782/
BEGIN IONS
TITLE= Cmpd 515, +MSn(843.8790), 11.9 min
PEPMASS=843.87900	36297

512.63232	1558	
545.83204	367	
604.69410	747	
636.08933	413	
692.63608	1598	
711.30113	1197	1+
719.91387	587	
727.69526	478	
733.67932	1276	1+
739.89780	409	
747.29770	392	
755.34783	1159	
768.06112	574	
777.44253	2493	
787.50206	610	
789.33820	2567	
805.53778	3012	
808.06437	957	
823.96871	5492	2+
827.69531	712	
858.86844	514	
1068.08289	445	
1252.14182	785	
1310.43883	349	
END IONS

###FS:    #m/z: 1015.5325 #charge-128
###MaxRes:#m/z:   0.0000 #charge-128
###MS: 781/
###MSMS: 783/
BEGIN IONS
TITLE= Cmpd 516, +MSn(1015.5325), 11.9 min
PEPMASS=1015.53253	25475

409.93182	319	
673.43478	652	
690.71941	1093	1+
730.29384	934	
781.93091	487	
834.43785	539	
838.23802	1512	
842.08808	399	
846.45046	1109	
872.71457	1172	
879.45849	402	
895.84636	607	
927.50275	1244	
934.14679	949	
958.20108	3051	1+
959.87059	579	
966.26221	1062	
970.45066	832	
994.31174	1114	
996.99730	4073	1+
1275.24085	359	
1883.78885	254	
END IONS

###FS:    #m/z: 885.5032 #charge-128
###MaxRes:#m/z:   0.0000 #charge-128
###MS: 784/
###MSMS: 785/
BEGIN IONS
TITLE= Cmpd 517, +MSn(885.5032), 11.9 min
PEPMASS=885.50318	21680

321.62213	882	
441.23009	367	
462.23914	1823	
628.03655	1239	
687.49319	1466	1+
694.54455	1752	
731.03235	644	
735.48215	342	
739.82150	2162	
750.86776	352	
767.88396	328	
773.84673	2361	
793.15238	784	
799.25721	1805	
801.12701	1218	
821.24102	690	
828.68402	289	
838.70088	2063	
842.47147	791	
843.71868	2144	
852.69666	1279	
863.97685	1135	1+
866.66095	2591	1+
868.22387	566	
958.90723	821	
END IONS

###FS:    #m/z: 991.5952 #charge-128
###MaxRes:#m/z:   0.0000 #charge-128
###MS: 784/
###MSMS: 786/
BEGIN IONS
TITLE= Cmpd 518, +MSn(991.5952), 11.9 min
PEPMASS=991.59520	6739

486.06399	499	
512.23651	544	
803.63206	419	
809.22343	324	
810.65776	387	
881.03953	362	
882.63809	1182	
892.84123	897	
901.20373	2284	
937.43876	1189	
942.82432	1567	
946.83779	1894	
954.27585	1597	
965.61655	1199	
971.43575	1654	
973.91211	1444	
979.08346	2434	
1027.06276	532	
1167.43306	532	
1660.60651	552	
END IONS

###FS:    #m/z: 942.0404 #charge-128
###MaxRes:#m/z:   0.0000 #charge-128
###MS: 787/
###MSMS: 788/
BEGIN IONS
TITLE= Cmpd 519, +MSn(942.0404), 12.0 min
PEPMASS=942.04041	17422

490.03894	1669	
756.79925	792	
764.23764	989	
775.33369	1385	
785.04059	2314	
787.07365	989	
790.03526	592	
795.24952	820	
833.10808	1249	
844.48314	402	
856.50798	1077	
866.56196	1797	
880.12350	996	
886.05566	755	
899.29841	1034	
905.48388	577	
919.95576	662	
922.85895	660	
923.24792	337	
929.65645	1476	
1172.04496	1407	
1351.50302	381	
END IONS

###FS:    #m/z: 1154.9328 #charge-128
###MaxRes:#m/z:   0.0000 #charge-128
###MS: 787/
###MSMS: 789/
BEGIN IONS
TITLE= Cmpd 520, +MSn(1154.9327), 12.0 min
PEPMASS=1154.93280	26458

774.04867	634	
844.83614	707	
870.34365	362	
886.70622	554	
928.70340	322	
991.08376	714	
1017.90000	319	
1027.83130	442	
1028.84597	839	
1034.83749	907	
1044.83596	499	
1046.91654	599	
1062.54244	829	
1089.11653	1089	
1110.63098	522	
1114.70196	787	
1688.29835	289	
END IONS

###FS:    #m/z: 419.5308 #charge-128
###MaxRes:#m/z:   0.0000 #charge-128
###MS: 790/
###MSMS: 791/
BEGIN IONS
TITLE= Cmpd 521, +MSn(419.5308), 12.0 min
PEPMASS=419.53076	7491

125.98614	1222	
126.33450	1762	
126.99250	3845	
139.99541	553	
148.89107	3318	
168.83482	409	
172.99753	559	
183.71663	1723	1+
212.90670	1240	
234.83518	1195	
245.89189	257	
257.43195	1234	
261.51850	919	
269.03177	671	
271.69150	1152	
273.15095	2301	2+
274.68798	8596	1+
278.63024	764	
281.83820	305	
284.83785	257	
285.98648	502	1+
288.82957	1185	1+
292.98235	2867	
300.91529	2445	1+
302.93229	1289	
317.01137	1950	
318.80386	1244	
320.90198	437	
322.63139	333	
325.13434	577	
328.83982	4886	1+
331.01484	17310	1+
334.43749	2097	
345.21720	2372	
346.99411	936	1+
352.24068	1320	1+
358.42958	1120	
359.97130	1882	1+
372.44871	3061	1+
375.20579	2056	
377.31495	1042	
378.64017	587	
379.89192	1322	1+
381.89240	427	
383.11604	1125	
384.99799	295	
386.23516	982	
393.63510	1643	
395.71218	3432	2+
398.74706	1394	2+
400.20404	769	
401.15132	7542	1+
402.90817	2150	
416.69216	922	
422.03538	464	
423.71648	608	
440.30979	499	
441.89756	250	
451.68848	724	
483.84058	747	
497.11522	757	
501.48035	972	1+
606.50272	711	
615.30572	1611	
698.84206	756	
END IONS

###FS:    #m/z: 720.4549 #charge-128
###MaxRes:#m/z:   0.0000 #charge-128
###MS: 790/
###MSMS: 792/
BEGIN IONS
TITLE= Cmpd 522, +MSn(720.0415), 12.0 min
PEPMASS=720.45485	24339

330.95688	964	
396.53656	452	
436.03857	992	
445.23144	537	
454.32594	3121	2+
487.23763	839	
538.04890	509	
540.51349	429	
551.35122	372	
570.69562	292	
576.11748	672	
585.25091	859	1+
619.49354	1289	
625.80770	1369	
642.44224	2434	
646.88658	842	
654.03560	2599	
655.51370	1577	
657.12556	307	
658.99738	1354	
663.92426	484	
664.44478	444	
677.30143	1124	
679.28268	519	
683.03823	2992	
685.20186	1429	
693.24656	4739	1+
694.82896	1369	
699.24310	6609	
702.60157	2862	
705.56656	2874	
806.51018	2024	
1023.04298	564	
END IONS

###FS:    #m/z: 463.7717 #charge-128
###MaxRes:#m/z:   0.0000 #charge-128
###MS: 793/
###MSMS: 794/
BEGIN IONS
TITLE= Cmpd 523, +MSn(463.7717), 12.1 min
PEPMASS=463.77168	21942

148.91488	444	
168.86189	896	1+
172.71820	487	
198.81881	2821	1+
203.44315	1182	
209.79114	1586	1+
218.83416	1142	
229.03780	2624	
233.90794	1014	
238.89092	1909	
248.87817	1107	
262.66294	1957	
264.93949	1457	
290.86422	402	
301.99339	644	
313.68629	817	
317.01609	516	1+
319.21984	922	
321.31134	494	
330.94347	8837	1+
335.23981	714	
338.45284	799	
344.90131	2026	1+
347.02594	1742	
368.50632	789	
371.69054	1302	
372.83259	4301	1+
374.93231	964	
376.02095	3119	1+
383.83493	589	
389.66235	1007	
392.56377	588	1+
396.89472	2308	2+
398.63747	419	
400.07064	3554	
402.81975	874	1+
408.32664	2249	1+
412.90580	896	2+
416.97891	3602	1+
422.24878	492	
424.70949	1632	
426.03851	1439	
427.07312	2831	1+
427.92203	1856	2+
431.51464	4672	
432.60734	3196	2+
436.34135	1814	
440.44183	4619	
443.02395	2052	
444.92167	7490	1+
449.10316	1607	
450.43456	1994	1+
462.83156	524	
473.03813	739	
475.32271	1159	
497.23744	1004	
513.83499	1934	
523.43518	1094	
551.27734	4458	1+
553.04726	1057	
558.23688	1022	
565.08706	564	
587.08753	497	
595.14568	1904	
654.23742	969	
664.33120	7214	1+
665.83770	444	
668.63423	577	
675.44423	432	
780.17054	492	
789.39715	4075	1+
835.27259	559	
END IONS

###FS:    #m/z: 1002.9648 #charge-128
###MaxRes:#m/z:   0.0000 #charge-128
###MS: 793/
###MSMS: 795/
BEGIN IONS
TITLE= Cmpd 524, +MSn(1002.9648), 12.1 min
PEPMASS=1002.96485	22198

532.83357	357	
703.29342	537	
809.83750	1077	
814.69378	349	
851.32966	424	
895.43229	322	
905.46001	2804	1+
911.50040	294	
913.80311	766	1+
921.50729	322	
946.90325	524	
950.49745	1577	
954.11513	742	
956.70368	722	
970.03424	1352	
986.83196	1302	
995.65271	1969	
1024.63086	762	
1084.54200	612	
1360.64850	1382	
END IONS

###FS:    #m/z: 655.2617 #charge-128
###MaxRes:#m/z:   0.0000 #charge-128
###MS: 796/
###MSMS: 797/
BEGIN IONS
TITLE= Cmpd 525, +MSn(655.2617), 12.1 min
PEPMASS=655.26174	11556

223.74974	861	
330.27573	357	
443.23437	941	
447.33623	282	
458.04785	1267	
494.09887	519	
508.72339	1204	
522.49780	752	
524.03816	896	
533.23304	379	
539.90717	1009	
546.72115	1074	
552.04644	559	
556.05063	1717	1+
562.23558	402	
562.92933	1493	1+
563.91277	1856	2+
565.94360	769	
572.92348	652	
580.93865	1194	1+
584.45200	1452	
593.24147	774	
596.97852	2369	
598.88476	311	
606.88443	2382	
609.83639	537	
611.48812	459	
611.89798	358	
614.92687	347	
619.29588	479	
620.55564	4389	1+
621.84611	1425	
627.05800	882	
631.65839	2068	1+
635.12620	929	1+
636.75856	7210	1+
641.74375	2369	
644.61231	947	
646.43382	469	
768.04321	564	
END IONS

###FS:    #m/z: 941.4536 #charge-128
###MaxRes:#m/z:   0.0000 #charge-128
###MS: 796/
###MSMS: 798/
BEGIN IONS
TITLE= Cmpd 526, +MSn(941.4536), 12.1 min
PEPMASS=941.45363	25885

379.09718	259	
769.63475	407	
777.09888	1826	1+
778.41100	1094	
792.08767	824	
794.03118	352	
803.53385	2689	
805.69258	317	
825.63419	704	
850.30420	379	
878.12826	1684	
882.71647	654	
897.89205	899	
904.15994	499	
904.61724	1042	
911.48949	1207	
917.63177	777	
923.30143	487	
1133.23905	774	
1361.83169	797	
END IONS

###FS:    #m/z: 722.8943 #charge-128
###MaxRes:#m/z:   0.0000 #charge-128
###MS: 799/
###MSMS: 800/
BEGIN IONS
TITLE= Cmpd 527, +MSn(722.8943), 12.2 min
PEPMASS=722.89430	10010

203.03273	577	
435.67215	680	
452.89195	377	
542.33974	875	1+
571.32908	475	
578.43538	982	
613.04459	1017	
614.86402	1374	
632.42928	449	
634.89894	442	
652.06456	582	
655.03664	2331	
662.35694	554	
664.25475	957	
668.52296	1387	
669.96146	1386	1+
676.02469	1674	1+
682.52135	432	
686.72890	914	1+
689.64383	1009	
695.96675	647	
702.49549	824	
704.26325	260	
705.44509	1087	
707.57241	948	
710.15794	1971	1+
826.30348	539	
872.43911	904	
995.04678	1487	
1010.13501	268	
1032.23283	687	
END IONS

###FS:    #m/z: 838.6516 #charge-128
###MaxRes:#m/z:   0.0000 #charge-128
###MS: 799/
###MSMS: 801/
BEGIN IONS
TITLE= Cmpd 528, +MSn(838.6516), 12.2 min
PEPMASS=838.65162	7190

240.88942	392	
339.23139	927	
422.56478	407	
449.50238	462	
467.71786	264	
490.84094	712	
636.24016	2944	
648.44038	1854	
705.08215	344	
709.68249	277	
721.03606	557	
725.63432	727	
737.88701	1458	1+
741.66429	577	
745.67500	437	
748.09534	929	
752.30040	297	
770.63711	2482	
772.29038	987	
775.69995	1057	
788.23770	1792	
801.88082	579	
805.84887	497	
811.23780	1792	
817.89061	1393	1+
820.10971	1874	
820.94720	1687	
822.63756	652	
1183.50887	964	
END IONS

###FS:    #m/z: 463.6605 #charge-128
###MaxRes:#m/z:   0.0000 #charge-128
###MS: 802/
###MSMS: 803/
BEGIN IONS
TITLE= Cmpd 529, +MSn(463.6605), 12.2 min
PEPMASS=463.66054	47543

147.05437	639	
194.89546	1322	
198.91577	569	
217.89342	547	
220.55334	1479	
230.03814	1072	
233.91506	2278	1+
238.83932	889	
240.82148	1396	
243.88943	637	
244.79185	4754	1+
262.91164	1508	
274.03569	1214	
279.89547	621	
286.09135	434	
292.89222	1459	
297.98464	493	
311.90088	654	
315.14433	1112	
316.83577	522	
318.08637	1219	
320.99213	610	
326.05090	618	
329.83585	452	
330.91390	2901	1+
332.90743	1764	1+
335.11099	783	
340.02576	1067	
343.14473	787	
345.02281	1968	1+
346.98859	5917	
353.63794	717	
356.17442	1578	1+
360.66952	2901	2+
363.08865	462	
364.92426	717	
372.24413	1743	
373.05226	8496	
374.63791	5216	2+
375.98809	3740	1+
389.96976	1633	2+
393.43636	577	
399.94625	3117	1+
404.04564	759	
407.90409	2471	
409.48340	2551	
417.74305	1399	
419.90062	2362	
420.27941	2448	1+
422.58915	3917	2+
427.91950	1574	2+
429.63748	684	
431.88232	7481	1+
436.21462	4582	1+
438.47887	1699	
443.07347	903	
443.95511	2442	
444.92509	8015	
446.22611	7322	1+
449.66082	1495	
452.14618	1866	1+
454.12373	2067	1+
483.85079	754	
485.94519	2827	
500.63417	889	
551.26337	5354	1+
664.32596	1531	
665.30909	2258	1+
746.54148	469	1+
768.71107	577	
779.27540	609	
789.43656	1978	
END IONS

###FS:    #m/z: 820.5770 #charge-128
###MaxRes:#m/z:   0.0000 #charge-128
###MS: 802/
###MSMS: 804/
BEGIN IONS
TITLE= Cmpd 530, +MSn(820.5770), 12.2 min
PEPMASS=820.57700	15576

240.43202	882	
268.83917	3619	
316.84485	494	
325.02272	2282	
333.26337	1151	1+
336.56342	944	
413.24401	417	
431.30215	977	
442.68653	254	
461.68708	532	
464.51567	2266	2+
466.93058	3521	1+
496.94059	619	1+
504.23367	929	
587.08934	374	
600.37764	739	
603.23382	2042	
626.36147	704	
627.13738	1411	1+
638.34082	1148	1+
640.56512	1122	
642.80418	948	1+
644.67879	2681	1+
647.05102	427	
672.46369	694	
674.06960	574	1+
708.30313	2527	
714.25811	812	
719.92352	512	
722.71008	617	
723.22991	694	
728.03676	1017	
729.14078	916	1+
737.90810	1107	
759.30324	652	
775.44384	907	
778.34510	674	
783.79568	1359	
787.44041	1307	
789.32034	914	
798.89153	1209	
800.81265	1187	
801.45009	2696	1+
803.32401	1307	
915.43523	304	
END IONS

###FS:    #m/z: 547.0017 #charge-128
###MaxRes:#m/z:   0.0000 #charge-128
###MS: 805/
###MSMS: 806/
BEGIN IONS
TITLE= Cmpd 531, +MSn(547.0017), 12.3 min
PEPMASS=547.00169	4018

210.06869	357	
225.03400	642	
288.24194	262	
313.89779	404	
322.03316	327	
327.06352	499	
328.68491	599	
348.92666	449	
352.64065	409	
355.84479	1342	
367.72687	1027	
370.98672	1703	1+
374.91413	424	
376.67419	1404	
379.70959	257	
396.09378	456	1+
401.05643	3077	
402.92941	572	
407.13650	343	2+
409.92985	472	
412.88678	2779	1+
414.67110	1626	1+
417.90039	1042	
429.07878	299	2+
440.03189	589	
444.41332	1716	1+
447.67697	2194	1+
450.83941	797	
455.10226	812	
456.93468	2359	
458.97590	1912	
469.09166	629	
471.03137	667	
479.63823	286	1+
483.13878	557	
488.87135	2416	2+
490.76439	2103	1+
499.43125	2599	
501.08249	1358	1+
504.12825	867	
509.83889	784	
511.25477	1572	
513.26021	839	
516.90721	1766	1+
524.19270	1372	
525.49659	2292	
526.09659	7566	1+
527.49113	1681	1+
529.20931	5287	
530.71414	3592	
535.81689	1254	
539.63340	409	
547.77092	1026	1+
549.29758	322	
556.89602	612	
564.35643	377	
566.79491	574	
647.43737	837	
672.70285	837	
694.63872	2712	
698.02484	1589	
722.71647	449	
746.50328	1107	
765.25766	929	
834.44491	356	1+
969.84447	752	
END IONS

###FS:    #m/z: 670.3414 #charge-128
###MaxRes:#m/z:   0.0000 #charge-128
###MS: 805/
###MSMS: 807/
BEGIN IONS
TITLE= Cmpd 532, +MSn(670.3414), 12.3 min
PEPMASS=670.34142	16516

196.88975	357	
245.03906	1214	
246.72790	424	
288.43571	322	
336.87556	612	
342.25981	967	
369.98926	617	
392.23538	1014	
399.51484	1192	
440.85535	372	
460.82051	437	
473.12164	534	
489.06788	439	
501.23863	2307	
509.07860	537	
528.24007	1502	
538.25819	2424	1+
548.58420	1364	
553.23937	482	
556.44102	427	
562.58025	926	1+
569.10452	374	
573.72589	564	
574.22642	1384	
576.14908	527	
577.61537	907	
578.89880	392	
580.14813	377	
581.99189	402	
592.63770	2989	
596.03129	1124	
613.24675	399	
621.50295	1492	
622.15804	1906	1+
624.63819	1422	
626.74066	1747	
630.83802	784	
633.86324	1707	
635.51045	1369	
637.11941	852	
648.56318	992	
649.64421	1628	1+
651.64605	4291	1+
653.33000	4587	
657.63948	1534	
668.88920	1184	
691.23448	1069	
748.44360	1684	
803.30303	507	
849.09530	612	
902.24944	632	
1037.52484	1327	
1168.33972	642	
1207.67094	674	
1224.46104	692	
END IONS

###FS:    #m/z: 819.6877 #charge-128
###MaxRes:#m/z:   0.0000 #charge-128
###MS: 808/
###MSMS: 809/
BEGIN IONS
TITLE= Cmpd 533, +MSn(819.6877), 12.3 min
PEPMASS=819.68766	17070

240.83548	1559	
258.30806	1527	
268.83195	819	
281.03338	624	
286.84781	587	
298.68399	474	
323.16476	406	1+
335.87492	3988	1+
371.08822	379	
405.21977	802	
431.08128	967	
443.03881	2352	
447.04545	1864	
448.70223	1746	1+
458.65162	1477	
460.54169	1062	
464.25571	2611	1+
465.27787	6133	2+
488.29572	327	
490.30688	284	
586.23341	374	
587.03782	1144	
601.23585	1389	
603.78237	1552	
607.83236	947	
618.78949	487	
625.89287	1367	
626.84204	1821	1+
629.18009	832	
638.03440	724	
638.87484	2314	
640.15423	7261	1+
644.66751	344	
645.77500	1377	
647.18991	572	
685.11586	347	
704.03220	297	
713.89231	367	
729.79623	793	1+
745.88394	514	
755.84196	2357	
758.64251	1649	
767.01571	352	
770.85897	1866	1+
774.31185	609	
786.64176	1089	
788.87993	772	
789.43557	2249	
799.95638	951	1+
802.38321	1566	1+
956.84438	287	
964.56846	454	
988.92401	439	
1064.49104	744	
END IONS

###FS:    #m/z: 1002.0653 #charge-128
###MaxRes:#m/z:   0.0000 #charge-128
###MS: 808/
###MSMS: 810/
BEGIN IONS
TITLE= Cmpd 534, +MSn(1002.0653), 12.3 min
PEPMASS=1002.06533	26811

751.03202	707	
833.44822	1032	
840.69356	427	
847.97389	1532	
851.48178	472	
856.44894	1162	
862.64672	3014	
879.84123	972	
882.04890	802	
907.08767	327	
907.63597	2777	
909.08920	539	
914.53301	407	
933.75455	272	
936.63267	1614	
946.23749	3936	1+
960.63018	649	
961.16642	687	
977.79898	3319	
981.75834	299	1+
986.43749	837	
998.63326	737	
1534.64284	557	
1868.64153	499	
END IONS

###FS:    #m/z: 699.2470 #charge-128
###MaxRes:#m/z:   0.0000 #charge-128
###MS: 811/
###MSMS: 812/
BEGIN IONS
TITLE= Cmpd 535, +MSn(699.2469), 12.3 min
PEPMASS=699.24696	31773

300.28024	329	
331.92455	629	
379.04324	560	
399.03583	252	
413.90643	707	
444.94073	349	
454.12102	357	
480.89611	357	
483.21434	817	
548.28563	456	
566.93724	214	1+
582.12374	933	
591.41479	944	
603.09748	449	
604.36138	2397	1+
608.81694	1067	
610.04215	691	1+
626.53523	476	
631.43866	479	
644.68559	722	1+
652.43480	796	
654.56697	2558	
661.09296	7434	1+
664.94000	317	
665.31670	424	
669.48356	1542	
672.21072	5285	1+
677.33035	1132	
677.98903	3353	1+
680.27418	2904	1+
682.69669	1509	
689.51409	587	
713.44967	949	
724.59044	896	
971.50697	1654	
1178.41361	274	
1183.10277	517	
END IONS

###FS:    #m/z: 746.3883 #charge-128
###MaxRes:#m/z:   0.0000 #charge-128
###MS: 811/
###MSMS: 813/
BEGIN IONS
TITLE= Cmpd 536, +MSn(746.3883), 12.3 min
PEPMASS=746.38829	10992

292.89142	589	
349.03251	602	
371.29212	259	
547.90168	647	
565.63466	437	
567.63279	357	
584.03761	384	
600.70449	432	
610.63694	1339	
637.03563	634	
648.03210	822	
650.70130	2887	
655.83147	1092	
666.86297	297	
668.03492	1227	
671.18611	1179	
683.24147	699	
686.64149	3062	
705.09175	1417	
706.82552	284	1+
713.28109	2469	
717.79262	2129	1+
720.89687	1097	
724.03701	1314	
725.69983	684	
727.27755	852	
728.93310	963	1+
731.30834	752	
756.30179	1677	
769.69560	1159	
852.90028	1454	
1137.23237	1259	
1162.92725	572	
END IONS

###FS:    #m/z: 488.2488 #charge-128
###MaxRes:#m/z:   0.0000 #charge-128
###MS: 814/
###MSMS: 815/
BEGIN IONS
TITLE= Cmpd 537, +MSn(488.2488), 12.4 min
PEPMASS=488.24878	30927

146.71819	549	
172.10129	1034	2+
200.83389	574	
224.00541	1603	
225.77076	917	
226.83455	4648	1+
233.83284	692	
239.69970	962	1+
241.83851	2261	1+
259.85796	4756	
271.43367	1850	
281.84302	852	
283.83010	1174	
299.64160	539	
302.03373	1938	
317.11215	885	
322.83074	807	
324.90986	852	
329.92890	1300	1+
340.11293	7220	1+
342.93863	2151	
352.93059	1170	1+
354.64762	895	
357.91836	567	
359.03654	2822	
368.96234	2190	
371.03497	3127	
373.02723	1511	
374.90237	626	1+
384.17930	2967	
386.97810	783	1+
389.04018	2400	
390.95761	1792	
392.93236	2184	
395.35757	1191	1+
396.67176	2114	
398.98487	1769	1+
402.11348	2359	1+
415.03747	660	1+
423.63765	1376	
426.91408	806	
430.14136	2259	
438.21167	2140	
441.49861	887	
442.19807	2993	
445.83657	1664	
447.57452	748	2+
451.05158	692	1+
453.47123	1262	2+
457.27221	2341	1+
460.85552	1077	
466.93606	2809	1+
468.99426	5936	1+
471.06821	3683	
475.24480	4187	
479.59471	1289	
492.65521	1737	
498.49975	682	
501.27444	2841	1+
546.18509	4115	1+
553.10413	1584	
570.75680	2479	
598.30167	617	
640.44950	1043	
657.14335	1326	
659.35246	526	
674.45968	3853	1+
698.16656	639	1+
717.24931	1822	1+
728.23901	877	
750.13113	794	
785.40369	807	1+
790.05341	859	
803.44240	5239	1+
812.46325	1377	
829.23727	2618	1+
831.63840	1200	
END IONS

###FS:    #m/z: 866.1352 #charge-128
###MaxRes:#m/z:   0.0000 #charge-128
###MS: 814/
###MSMS: 816/
BEGIN IONS
TITLE= Cmpd 538, +MSn(866.1352), 12.4 min
PEPMASS=866.13521	26464

248.66525	1267	
287.83185	859	
324.66629	384	
332.89712	272	
334.83597	627	
336.24201	252	
350.54035	974	
360.86013	467	
428.50201	349	
432.30845	809	
444.63687	589	
490.58718	584	
493.53786	816	2+
504.63108	479	
510.64914	512	
525.04210	2754	
605.99791	2484	1+
623.27620	482	
626.73195	572	
650.30218	972	
665.02907	1534	
667.95327	976	1+
679.29661	304	
683.89776	3539	1+
685.30891	1443	1+
686.83310	2376	1+
690.69388	1253	1+
716.43416	909	
725.03623	1184	
773.11481	872	
777.11746	444	
779.67405	1472	
796.84342	1669	
805.03435	299	
819.90966	1617	
830.92850	789	
844.36206	1559	
845.38556	1903	1+
847.32540	1757	
869.84523	369	
887.23262	1302	
1089.43922	287	
1512.83557	1872	
END IONS

###FS:    #m/z: 820.4116 #charge-128
###MaxRes:#m/z:   0.0000 #charge-128
###MS: 817/
###MSMS: 818/
BEGIN IONS
TITLE= Cmpd 539, +MSn(820.4116), 12.4 min
PEPMASS=820.41161	22069

268.82010	4496	1+
287.87273	256	
324.50143	537	2+
326.88014	372	
334.64887	1711	
336.40427	6881	2+
346.86488	329	
403.23717	276	
425.08754	816	
430.06812	1520	1+
440.08405	616	
442.93201	2954	
444.65090	799	2+
446.23258	1602	
447.38332	4038	1+
448.36068	4018	2+
459.62931	2089	1+
463.72433	3801	2+
465.09108	2561	
466.65354	4820	
473.31509	267	
491.02928	1610	
495.84955	804	
498.93358	589	
575.04408	707	
580.06017	357	
587.16353	1610	
605.29948	607	
619.89725	1054	
622.27138	1010	
623.56738	745	
626.32606	1534	
627.50977	1837	
627.91645	4623	1+
638.36574	2151	
640.20148	18842	1+
643.43927	2112	
644.88173	2109	2+
647.08853	502	
651.03566	1467	
671.53502	426	
684.69784	359	
690.92221	399	
709.03413	1148	
714.83675	3613	
718.59219	2112	1+
727.89097	1531	1+
729.83866	1042	
737.27239	819	
741.23533	799	
752.93410	1455	
756.07986	583	
762.64120	2114	
765.69627	1244	
783.18318	2261	1+
788.79754	963	
791.37160	1166	
797.70063	1654	
800.95020	6067	1+
802.20384	5322	1+
969.23771	697	
1029.23227	734	
1047.85193	1497	
1381.09024	263	
END IONS

###FS:    #m/z: 866.0297 #charge-128
###MaxRes:#m/z:   0.0000 #charge-128
###MS: 817/
###MSMS: 819/
BEGIN IONS
TITLE= Cmpd 540, +MSn(866.0297), 12.4 min
PEPMASS=866.02967	26967

337.04651	1304	
488.10969	334	
494.44845	934	
498.03263	702	
506.32857	914	
509.04221	764	
511.83407	1227	
512.40587	682	
548.69279	409	
589.43320	447	
635.78034	734	
644.66206	489	
655.33646	262	
668.65500	312	
669.22955	1282	
677.91288	504	
681.23166	1249	
684.27412	884	1+
686.39680	252	
686.94843	2166	1+
698.63538	2077	
725.33360	507	
731.24073	1937	
735.23415	374	
739.04076	1972	
766.43774	2109	
767.01144	437	
769.43042	699	
775.64881	1621	1+
787.23451	1217	
797.53250	1794	
804.68716	1097	
810.84370	1464	
816.43739	1514	
820.34858	2173	1+
824.76248	1364	
831.23468	449	
843.96808	2966	1+
847.05374	1084	
849.30691	1157	
853.83974	517	
899.48352	1077	
1210.88877	359	
END IONS

###FS:    #m/z: 821.1296 #charge-128
###MaxRes:#m/z:   0.0000 #charge-128
###MS: 820/
###MSMS: 821/
BEGIN IONS
TITLE= Cmpd 541, +MSn(821.1296), 12.5 min
PEPMASS=821.12961	72002

240.31269	606	2+
258.16916	1426	1+
267.34243	2912	1+
268.31556	4152	2+
281.04148	809	
285.26847	684	
286.76570	659	1+
304.90057	514	
319.08315	430	
324.92713	1427	
334.48959	7271	2+
336.82643	8629	1+
344.16684	654	
347.09417	450	
355.00493	1019	
399.07072	314	
414.24132	734	
424.89288	722	
427.21163	1930	
429.64182	457	
430.31434	1620	2+
442.94661	4127	
446.40458	569	
447.89469	1709	
449.02001	5853	
455.11216	498	
460.48127	1666	
461.95779	393	1+
463.75714	682	
465.22160	2078	
466.86102	9172	
468.64569	1227	
477.54551	2434	1+
478.57906	2006	2+
482.45258	334	
497.06881	2077	
507.83244	2325	1+
542.43539	1194	
547.03203	1374	
576.91771	1130	
584.87003	1390	1+
590.69467	510	
593.23957	1565	
600.91056	1173	1+
604.94978	1354	
610.89909	2514	1+
621.74787	3798	1+
626.03783	2309	
626.63994	4335	1+
628.08411	1576	
628.99312	5320	1+
634.60503	601	
637.23878	1130	
639.09231	5634	
640.98388	16581	
645.16511	1041	
645.93163	4987	1+
656.20132	1919	1+
693.76739	503	
705.43616	969	
713.19001	1388	1+
738.83792	3007	
748.26045	1386	1+
762.57216	1150	
765.04859	369	
765.99288	2156	1+
774.73538	1651	
779.10283	745	
782.28757	869	
785.92551	1466	1+
796.31363	1009	
797.71486	862	
799.80920	2904	1+
801.22737	453	
802.38171	4991	2+
809.70711	929	
END IONS

###FS:    #m/z: 948.3274 #charge-128
###MaxRes:#m/z:   0.0000 #charge-128
###MS: 820/
###MSMS: 822/
BEGIN IONS
TITLE= Cmpd 542, +MSn(948.3274), 12.5 min
PEPMASS=948.32740	12109

484.56547	968	
679.11153	469	
686.71934	756	
692.83504	672	
703.88404	654	
713.16205	316	
739.01137	2089	
777.63696	392	
798.50953	1144	
819.73111	531	
823.41141	2052	1+
828.23697	4934	
831.63518	431	
841.32593	498	1+
843.63355	253	
858.33643	837	
883.64045	368	
891.76646	1231	
893.29324	2606	
899.03766	2269	
902.82713	1450	1+
911.23585	484	
912.70879	1219	
918.83609	734	
927.63349	373	
939.99587	807	
1053.30984	307	
END IONS

###FS:    #m/z: 820.6615 #charge-128
###MaxRes:#m/z:   0.0000 #charge-128
###MS: 823/
###MSMS: 824/
BEGIN IONS
TITLE= Cmpd 543, +MSn(820.6615), 12.5 min
PEPMASS=820.66151	34128

258.04558	2166	
267.28320	491	
268.84365	10071	
279.84004	802	
287.29273	659	2+
303.62429	901	
305.03636	2027	
318.60054	1139	
325.09455	545	
332.58827	922	1+
334.03843	3482	2+
335.34923	1219	
336.38515	19154	2+
360.97496	622	
394.07502	693	1+
409.23065	975	
411.42701	1212	
413.23092	1377	
414.93463	1211	
425.03897	1999	
442.94112	2972	
447.27441	2604	
448.53629	6479	
458.26849	553	
459.12108	902	1+
460.83498	1993	
463.52494	2862	1+
466.79793	10892	
473.27194	875	
476.51807	660	
490.98635	942	
495.26600	514	
499.03276	862	
514.24850	1669	
568.90285	599	
587.05808	2136	
593.64365	578	
604.49011	1525	1+
620.35984	2084	
621.96327	1794	1+
624.04977	1988	1+
625.48974	1128	
626.62426	3567	
627.91601	7353	1+
638.67783	2312	
640.99902	19804	
644.35792	1625	
645.59328	3658	1+
672.98099	755	2+
701.09120	448	1+
721.83223	949	
727.03873	979	
729.18790	2989	
730.51223	803	
740.23541	699	
759.38375	769	
762.40681	675	
765.48375	3173	
766.88410	1251	
774.70542	979	
776.30772	1364	
792.44380	2219	
800.73477	592	
801.38333	2919	1+
813.20189	542	
END IONS

###FS:    #m/z: 884.1169 #charge-128
###MaxRes:#m/z:   0.0000 #charge-128
###MS: 823/
###MSMS: 825/
BEGIN IONS
TITLE= Cmpd 544, +MSn(884.1169), 12.5 min
PEPMASS=884.11688	43040

253.65542	307	
314.85855	1942	
324.37182	2209	2+
324.90166	2286	1+
335.06580	1048	1+
336.93525	660	
443.24507	582	
458.89906	380	
489.26321	776	1+
491.25556	337	
492.43128	737	
493.80756	399	
498.90338	754	
507.03799	452	
527.69162	1729	
532.05915	272	
540.92075	544	
570.32174	420	
589.04245	380	
590.26447	1354	
607.22805	3666	
642.29082	782	
643.24024	2482	
655.15361	490	
667.02071	1092	
668.82565	4245	1+
673.43051	1157	
685.85122	1472	
687.16826	2575	1+
710.43574	262	
730.01263	388	
738.11828	1421	
752.48329	1008	
758.88799	683	
769.25630	410	
769.82921	522	
775.44246	1607	
778.14274	1406	
784.63634	1322	
786.22842	279	1+
793.09659	469	
794.83783	705	
797.46613	364	
803.65333	508	
821.04930	453	
829.27821	334	
845.11652	1418	
850.49282	762	
855.05920	1066	
857.82258	1069	
862.09292	301	1+
864.64096	802	
866.63356	776	
897.64485	927	
1020.94146	319	
1062.44230	1003	
1118.67317	290	
1153.28443	345	
END IONS

###FS:    #m/z: 674.3265 #charge-128
###MaxRes:#m/z:   0.0000 #charge-128
###MS: 826/
###MSMS: 827/
BEGIN IONS
TITLE= Cmpd 545, +MSn(674.3265), 12.6 min
PEPMASS=674.32647	5897

230.09082	863	
335.21667	286	
404.71854	342	
413.10537	337	
430.90651	337	
448.03805	554	
451.09704	523	
472.86742	1277	
477.83915	4577	
495.02312	976	
498.93617	384	
502.69650	679	
521.24182	1382	
524.10771	541	
539.84236	2226	
542.16871	674	
542.91217	2719	1+
564.28182	1071	1+
565.83022	943	
567.70078	302	
573.48209	1065	
575.05556	823	1+
584.31888	754	
591.36527	747	
593.69855	927	
603.43284	587	
611.04297	2017	
619.60033	822	1+
623.06811	432	
628.56922	1001	1+
636.10398	1361	1+
639.44255	492	
641.24544	3602	1+
648.51785	6004	1+
651.83316	334	
652.91078	989	1+
654.87514	2041	
656.21245	3369	1+
658.26497	4590	
660.74269	1907	
846.04140	1492	
862.17880	329	
946.23268	534	
END IONS

###FS:    #m/z: 803.1419 #charge-128
###MaxRes:#m/z:   0.0000 #charge-128
###MS: 826/
###MSMS: 828/
BEGIN IONS
TITLE= Cmpd 546, +MSn(803.1419), 12.6 min
PEPMASS=803.14191	19596

223.23960	344	
268.98812	2739	
286.23359	897	
287.81383	3948	1+
322.87088	372	
334.41797	1281	2+
336.81517	2102	
347.03333	577	
365.30457	136	2+
430.48932	399	1+
431.37159	704	2+
442.26385	647	
447.61855	5901	1+
449.51930	4999	
465.23180	707	
466.44166	3022	
467.71608	1067	
471.95192	1643	1+
478.66788	449	
491.03820	377	
499.89708	974	
510.51236	259	
517.29260	422	
606.17687	3247	
610.20804	714	
610.91437	4136	1+
621.66362	3307	
622.94779	2337	
623.99574	4479	1+
626.46396	1064	
628.61364	2091	1+
630.92301	842	
636.86332	732	
640.18622	2358	1+
644.05709	1324	
648.63442	1724	
669.31364	579	
671.04115	669	
678.25023	2392	
690.90975	884	
694.23949	252	
712.36568	1005	1+
722.83666	254	
727.27470	347	
730.47353	472	
740.09925	1402	
746.43071	967	
748.89768	587	
750.41045	272	
759.24589	1412	
764.03933	1304	
767.53594	1139	
769.33011	1627	
771.05309	1386	1+
774.30334	1704	
783.64649	1402	
784.99634	934	
785.62194	9173	1+
797.16502	1887	
918.03723	787	
972.30779	914	
END IONS

###FS:    #m/z: 530.2965 #charge-128
###MaxRes:#m/z:   0.0000 #charge-128
###MS: 829/
###MSMS: 830/
BEGIN IONS
TITLE= Cmpd 547, +MSn(530.2965), 12.6 min
PEPMASS=530.29651	34447

170.70969	1104	
185.83185	819	
198.83325	672	
200.84028	597	
212.86710	860	
224.85161	1775	
245.89688	651	1+
327.03753	716	
342.03397	636	
342.87618	2999	
344.73299	1687	
357.85979	1502	
362.88528	425	
378.44098	609	
383.04187	1112	
385.59104	1155	
386.99971	1427	
394.03361	1979	1+
398.26930	1403	1+
405.23280	601	
406.07191	6676	1+
411.03806	729	
415.28800	5004	1+
420.77147	1058	
424.03480	1146	
425.53467	1727	1+
431.03692	2707	
434.87705	1250	1+
435.75532	764	2+
438.01630	2063	1+
440.53835	1021	
442.64158	3246	1+
446.64730	2302	
448.03025	505	
455.89435	672	
456.88366	1627	
460.49200	772	
465.62105	4244	1+
471.05361	975	
471.99706	2263	
474.04175	591	
477.10025	1149	
478.63348	1972	
481.73318	3168	1+
486.03736	767	
492.11468	2015	1+
495.05671	1377	1+
498.69738	1260	
504.06245	1429	
507.57221	1202	
508.02860	2286	1+
510.59481	751	
511.08171	4917	1+
512.92940	6003	2+
515.23811	1197	
519.30886	799	
560.23477	1209	1+
584.03920	545	
610.65283	1237	
631.46054	2371	
691.26283	694	
709.63156	799	
713.10053	929	1+
715.43857	872	
732.50767	837	1+
784.29016	918	
819.44029	1269	
829.53458	1296	1+
854.84989	1459	
862.40842	543	
913.50846	1622	1+
966.30024	721	
END IONS

###FS:    #m/z: 837.4383 #charge-128
###MaxRes:#m/z:   0.0000 #charge-128
###MS: 829/
###MSMS: 831/
BEGIN IONS
TITLE= Cmpd 548, +MSn(837.4383), 12.6 min
PEPMASS=837.43828	9691

240.64039	1522	
268.78622	1116	1+
274.91667	504	
280.90321	477	
306.97161	272	
316.47202	507	
324.03689	677	
333.89942	2501	1+
335.46570	1004	
336.86773	3724	
401.66969	772	
414.36764	917	
430.12729	619	1+
442.98699	1416	1+
444.89917	832	
447.64116	1946	1+
449.62946	2174	
455.10492	884	
464.19525	486	1+
466.26763	1232	
467.00273	2799	1+
485.89505	644	
494.43088	887	
501.09891	807	
507.48111	502	
509.91525	597	
518.30242	289	
593.04721	1347	
605.39633	866	1+
611.76203	1579	
618.28806	974	
620.15881	347	
622.47205	2299	
623.65566	2013	1+
626.86083	1119	1+
629.09370	881	1+
636.01092	1057	
636.82054	2153	1+
639.07294	4117	
639.63018	2392	
641.11522	2859	1+
656.28630	2944	1+
661.07897	1964	1+
664.09781	487	
667.23544	2434	
668.67631	1742	
669.63618	2238	1+
685.66633	994	
716.43802	409	
725.71277	914	
739.36231	689	
747.49781	1781	1+
755.97109	929	
768.03541	636	1+
773.12935	1007	
782.64753	441	1+
785.49405	792	
791.42051	2589	
800.04248	1729	
801.01905	3911	1+
803.88214	514	
807.50022	527	
810.45764	309	
816.25801	936	1+
818.83593	1397	
820.62409	1181	1+
986.44967	832	
1247.49519	959	
1310.03598	569	
END IONS

###FS:    #m/z: 830.9928 #charge-128
###MaxRes:#m/z:   0.0000 #charge-128
###MS: 832/
###MSMS: 833/
BEGIN IONS
TITLE= Cmpd 549, +MSn(830.9927), 12.7 min
PEPMASS=830.99275	36993

314.68532	829	
335.08994	852	
397.04661	361	
473.90439	650	
499.04262	1942	
505.84885	263	
588.64041	1208	
596.43056	630	
637.29945	529	
655.89467	299	
669.63705	776	
688.73786	264	
694.07548	1093	
698.69358	813	1+
701.14658	1279	1+
714.24660	585	
721.03714	914	
729.90703	510	
739.91148	1766	1+
750.23240	1090	
767.29376	882	
777.74921	1084	
780.86621	1249	
784.11862	1566	1+
786.49468	545	
791.98485	1842	
793.30947	1092	
793.83527	2457	
796.22971	384	
798.63615	1187	
800.39513	1881	1+
807.76375	2882	
809.89381	2351	1+
811.98529	713	
815.65283	2929	
853.63384	329	
1157.44592	379	
1180.84662	377	
1296.30127	774	
1325.48621	297	
1541.50329	427	
END IONS

###FS:    #m/z: 866.7226 #charge-128
###MaxRes:#m/z:   0.0000 #charge-128
###MS: 832/
###MSMS: 834/
BEGIN IONS
TITLE= Cmpd 550, +MSn(866.7226), 12.7 min
PEPMASS=866.72261	38722

228.66234	472	
331.30677	574	
332.95774	2384	1+
335.27633	1472	
336.87057	2137	
349.83203	492	
352.44748	1022	
389.43270	307	
441.83177	779	
444.50922	622	
485.29119	1137	
487.18988	657	
492.28585	279	
494.35540	2596	1+
497.40942	1522	
504.43137	649	
506.24781	2249	
508.89033	1529	
510.48162	362	
511.64813	4134	1+
524.93171	297	
589.23358	694	
594.37030	774	
605.30654	729	
606.93753	1789	
611.44061	1367	
623.99199	778	1+
640.68826	512	
650.57306	1497	
653.95146	1507	
655.57954	567	
665.67743	1486	1+
667.88836	816	1+
673.34477	2736	1+
677.63522	544	
685.15457	1657	
686.10053	6289	1+
687.69428	1112	
691.05546	1111	1+
702.43260	1259	
718.43550	539	
759.15035	4091	1+
766.70432	2281	1+
769.16670	1138	1+
773.92518	957	
778.09509	1632	
783.28586	377	
785.93410	407	
788.13011	1629	
794.44029	464	
797.50257	664	
799.92148	1762	
801.31793	467	
801.85843	272	
802.84427	2206	1+
804.33535	2258	1+
811.05592	1042	
811.92183	3871	1+
821.49802	1412	
821.98759	3119	
828.34098	816	1+
844.43108	354	
845.18928	2047	
846.50448	589	
847.24407	3201	1+
871.67955	827	
918.27925	432	
END IONS

###FS:    #m/z: 541.1976 #charge-128
###MaxRes:#m/z:   0.0000 #charge-128
###MS: 835/
###MSMS: 836/
BEGIN IONS
TITLE= Cmpd 551, +MSn(541.1976), 12.7 min
PEPMASS=541.19757	31748

170.69783	949	
183.03268	1404	
213.83647	758	
216.64208	1124	
227.63841	637	
261.89578	1035	
272.04126	1263	
275.72787	640	
281.86040	859	
292.03324	622	
309.04603	622	
315.97663	786	
347.09252	655	
363.88786	243	1+
368.09925	619	
370.23226	698	
376.09058	1202	1+
379.08497	1334	
383.83247	1108	
385.15558	2007	
394.05248	1675	
395.02218	3777	1+
407.60296	3347	
410.84720	979	
413.52427	1147	
415.23235	732	
420.73969	3013	1+
428.13520	1397	
435.03351	812	
442.07070	562	1+
447.36561	2485	
451.75940	1857	
453.12014	1187	
454.32289	285	1+
466.80447	2839	1+
469.32542	919	2+
470.83466	1973	1+
472.84398	902	
475.32224	639	
475.91410	1640	1+
489.17211	1481	
490.04923	2861	1+
496.50719	1477	2+
505.22021	2257	1+
506.99913	1966	1+
509.64647	995	
514.07070	3248	
514.45011	1635	
517.68559	1374	
518.06166	797	
519.35049	3719	1+
521.67123	1691	1+
523.10442	6158	1+
543.20852	629	
551.45009	1776	
556.61949	1461	1+
576.12267	1231	
597.51434	309	1+
619.64222	1764	
667.63776	1604	
673.43554	1772	
689.28481	788	
693.68906	974	
696.23294	1259	
707.11395	856	
719.77220	1728	
746.63130	2801	
751.03188	1169	
893.43539	832	
950.13142	1363	1+
END IONS

###FS:    #m/z: 837.1616 #charge-128
###MaxRes:#m/z:   0.0000 #charge-128
###MS: 835/
###MSMS: 837/
BEGIN IONS
TITLE= Cmpd 552, +MSn(837.1616), 12.7 min
PEPMASS=837.16162	20028

267.21979	1429	
268.86389	2502	
304.46004	1316	2+
306.83959	1377	
328.85736	1224	
334.85235	2667	
336.33698	5026	2+
425.24594	689	
431.03261	484	
445.33721	1653	1+
448.08611	937	
449.72136	1059	1+
459.73650	374	
464.04086	1544	
465.42016	1574	1+
467.05647	469	
492.03299	422	
508.22663	826	1+
522.53818	447	
526.20898	1037	
527.90974	924	
611.04654	647	
612.84147	769	
623.80598	487	
625.05206	2133	1+
636.10885	1359	
637.05691	3146	1+
638.50744	647	
640.21456	2398	1+
645.28717	452	
655.82715	1197	
656.98717	3086	1+
661.51670	559	
671.25948	1474	
682.63411	552	
699.62980	2317	
722.52756	449	
732.14177	2622	
746.81520	2954	
751.90000	284	
753.64620	839	
769.60213	1247	
774.09591	444	
778.23484	2692	
780.03993	964	
781.63691	1697	
783.90257	1734	
788.15176	2359	1+
796.51187	1079	
802.90107	2561	1+
807.18206	3236	1+
815.32214	1172	
815.68109	1212	
816.96095	577	
818.12855	2592	
819.64378	2069	1+
826.84674	2579	
937.13894	2132	
995.72675	1374	
1005.02483	944	
1017.62801	1074	
1096.04474	927	
1133.44316	427	
1611.63458	287	
END IONS

###FS:    #m/z: 849.9255 #charge-128
###MaxRes:#m/z:   0.0000 #charge-128
###MS: 838/
###MSMS: 839/
BEGIN IONS
TITLE= Cmpd 553, +MSn(849.9255), 12.7 min
PEPMASS=849.92554	23498

335.02553	550	
336.43109	1042	
353.23852	1093	
455.84074	1487	
492.03847	1734	
493.88567	1110	2+
496.83084	1214	
499.04624	742	
503.29441	692	
507.04169	904	
507.64286	2528	
525.12123	374	
565.62723	1060	
622.76388	667	
654.43540	482	
658.64271	330	
664.55543	265	
667.30063	1629	1+
670.52756	280	
676.84306	742	
684.80505	1702	
704.85032	617	
735.04914	694	
745.88640	634	
750.44523	1010	
755.44024	1119	
759.09300	699	
787.21523	381	
788.96584	874	
794.83806	2616	
804.83279	1592	
807.51262	424	
811.23799	1573	
826.09768	1475	
828.56020	1394	1+
830.43840	2813	1+
888.63715	320	
END IONS

###FS:    #m/z: 884.2305 #charge-128
###MaxRes:#m/z:   0.0000 #charge-128
###MS: 838/
###MSMS: 840/
BEGIN IONS
TITLE= Cmpd 554, +MSn(884.2305), 12.8 min
PEPMASS=884.23047	44808

282.91609	487	
299.03338	1814	
330.78771	794	
333.22046	1954	
336.74811	2177	
342.90840	392	
349.80659	1572	
399.03578	1059	
479.03667	454	
480.48422	474	
487.03097	399	
489.03929	472	
493.56721	1869	1+
498.84264	549	
505.84226	1324	
512.03233	549	
522.23374	404	
524.63417	954	
607.84158	1667	
622.41520	1124	
633.14565	662	
643.09843	379	
667.44036	723	1+
673.14188	952	
678.84911	892	
683.78870	1002	
685.77602	1767	
686.16064	1946	1+
691.90456	1294	
758.24200	1334	
761.04821	447	
765.83711	807	
776.77282	744	
789.98074	1389	
794.99468	439	
800.63886	1384	
804.65631	1639	
808.91920	714	
818.87564	2492	
821.25904	3707	
823.05968	809	
828.49222	822	
829.90747	569	
831.83725	689	
834.10808	1047	
839.04458	1192	
841.83965	2297	
846.50148	643	1+
848.00369	1606	1+
852.24711	684	
855.59879	1898	1+
861.99364	609	
863.90599	2192	
864.38934	2876	1+
866.70280	1039	
868.81232	817	
906.97284	1069	
END IONS

###FS:    #m/z: 416.7409 #charge-128
###MaxRes:#m/z:   0.0000 #charge-128
###MS: 841/
###MSMS: 842/
BEGIN IONS
TITLE= Cmpd 555, +MSn(416.7409), 12.8 min
PEPMASS=416.74089	30983

131.89099	549	
148.65602	708	
160.83021	769	
166.75563	691	
172.32960	1139	
185.70308	888	1+
188.83472	1032	
210.88255	657	
226.71998	1195	
232.70745	568	
235.43179	1035	
240.83934	2017	
242.83411	482	
244.44528	12656	2+
258.78739	2238	1+
260.63412	1092	
261.88481	316	1+
271.06366	1440	1+
279.50177	1077	
282.01270	1020	1+
283.41098	1314	2+
284.93188	2955	1+
287.21862	2080	2+
288.92748	603	
292.89360	1464	
294.43511	1308	
295.90616	1911	1+
297.94632	2490	1+
300.72319	2037	
307.60550	838	
309.02899	472	
310.02942	2365	1+
313.98545	2187	1+
316.98923	1887	1+
323.99855	2842	1+
325.96489	15325	1+
332.03318	759	
338.95765	547	
340.20447	591	1+
345.01393	1082	
346.52147	1406	1+
350.04489	859	
351.64397	1999	
353.89500	2017	
358.18548	3421	1+
361.92376	2055	2+
363.31355	1104	
365.15387	951	2+
367.72597	2673	
369.25794	1328	1+
371.34535	1434	
372.02688	1428	
373.11317	2464	1+
377.02256	2116	2+
378.84082	654	
380.10983	2676	1+
382.14178	1556	1+
386.04045	1118	
391.22777	3429	
393.53096	3442	2+
394.91213	852	
395.63908	1882	
396.94332	16938	1+
400.16820	4651	
403.22889	3636	1+
405.70652	3374	2+
411.43436	724	
420.30113	764	
430.03435	454	
435.23054	1632	1+
439.51519	815	
456.07038	632	1+
485.03658	1262	
488.20527	22191	1+
509.08412	779	1+
515.43987	517	
519.89726	1469	
533.23388	2756	1+
553.30533	2910	1+
556.30722	1001	1+
587.09876	520	
603.84576	659	
613.25437	434	1+
619.88611	554	
621.17890	1500	1+
687.43668	1247	
700.32893	947	
706.23199	519	
730.33143	1060	
END IONS

###FS:    #m/z: 431.2462 #charge-128
###MaxRes:#m/z:   0.0000 #charge-128
###MS: 841/
###MSMS: 843/
BEGIN IONS
TITLE= Cmpd 556, +MSn(431.2462), 12.8 min
PEPMASS=431.24625	37993

126.88936	3113	
133.95073	2755	
158.85200	3031	
185.83502	743	1+
190.79377	5705	
198.83451	1191	
201.71558	742	
213.79639	1839	1+
225.03702	2070	
243.09386	884	2+
256.47145	943	
269.91394	2329	1+
273.90720	1093	
285.89079	2196	1+
287.43305	722	
291.92012	7083	1+
298.81641	2051	1+
302.22111	1167	
304.58566	751	
312.23806	1369	
313.05931	2195	1+
314.62528	3020	1+
321.03598	1962	
324.05286	3305	1+
327.05595	1624	
332.04903	1370	1+
337.13967	1563	2+
340.99051	1204	
342.46399	2476	
343.06677	11852	1+
346.73238	4188	
348.72367	1786	
350.44211	1866	
353.75661	870	2+
355.56924	5616	2+
356.99270	2138	1+
361.51957	1109	
365.03333	852	
366.93174	4239	1+
371.07378	2173	1+
372.11708	1185	2+
375.34823	710	
376.87113	970	2+
379.05218	12236	1+
385.28891	1242	1+
386.84919	2502	
389.75319	1209	
391.03891	2647	
392.51165	1362	2+
393.82026	1382	2+
395.62123	1912	
398.10153	1668	1+
402.45452	674	1+
403.96555	7913	1+
409.12473	3959	
411.15753	6749	1+
413.11185	29371	1+
418.23904	3800	
419.71357	2054	
420.56865	3977	1+
421.56431	5995	2+
425.53437	733	
427.24168	789	
434.25896	1157	
439.83539	1341	
458.09252	858	
460.95897	1569	
467.03961	1199	
478.26161	636	1+
483.27450	21381	1+
503.05775	994	
507.44830	1198	
524.37521	937	1+
542.17127	1359	
543.72647	774	
548.03865	1269	
552.23966	1857	
567.23694	1612	
570.44497	11682	1+
580.24658	707	
582.23819	1528	
592.26755	6125	1+
619.43419	1063	
637.53954	648	1+
653.31441	1072	
655.13883	2916	2+
671.38706	10824	1+
699.90165	762	
728.50236	10404	1+
733.10091	831	
END IONS

###FS:    #m/z: 431.2239 #charge-128
###MaxRes:#m/z:   0.0000 #charge-128
###MS: 844/
###MSMS: 845/
BEGIN IONS
TITLE= Cmpd 557, +MSn(431.2238), 12.8 min
PEPMASS=431.22385	71342

133.85304	3478	
145.03068	910	
148.72782	942	
158.85605	2527	
168.80651	2861	
170.96989	1213	
172.86202	1192	
190.82682	10678	1+
193.59712	1648	1+
212.70680	914	
214.84067	1679	
223.63237	1019	
232.88876	998	
235.10473	1029	
247.83333	1452	
252.05544	2509	1+
260.02695	1234	1+
269.13502	943	
270.05131	1617	1+
272.84568	1993	1+
283.84379	1131	
291.97864	10194	1+
294.93721	1512	
298.99953	2338	1+
300.88051	1766	1+
302.89581	1404	
305.56666	1188	2+
307.70862	2061	1+
310.53640	1236	
312.88178	1346	1+
314.85429	2330	
317.91567	1207	
325.05475	2267	
326.64544	2844	
329.03789	1232	
332.73738	1015	
338.09815	1369	
343.05789	5962	1+
347.00752	6681	
348.05016	2101	2+
350.74609	3677	
352.68803	2816	2+
355.94004	3432	1+
357.95171	1112	
361.10793	4614	
364.56570	3270	
367.25506	1051	
368.22042	8308	1+
374.21105	1149	
379.11262	8953	1+
381.77663	2427	
383.51488	1559	2+
385.03989	1630	
394.68454	3463	
396.46852	2217	2+
398.05361	1214	
400.12307	1043	
401.84299	2232	
404.12267	6846	2+
408.69052	5373	1+
411.13249	5770	1+
413.11558	35915	1+
415.29886	1442	2+
418.79123	4009	1+
421.69468	1741	2+
437.50880	1447	
446.83655	1015	
451.86232	1582	
455.24115	1241	
483.27968	20481	1+
515.25819	752	1+
519.71613	1429	
524.27426	2675	
542.43622	894	
552.48005	2691	1+
568.24191	1244	
570.34075	21670	1+
574.05788	589	1+
576.20865	1090	
592.18213	3341	1+
594.89775	1275	
644.44124	1412	
653.45484	2558	1+
671.47908	16119	1+
674.30272	1882	1+
683.44422	905	
728.47303	10166	1+
733.20633	1009	1+
END IONS

###FS:    #m/z: 1016.3868 #charge-128
###MaxRes:#m/z:   0.0000 #charge-128
###MS: 844/
###MSMS: 846/
BEGIN IONS
TITLE= Cmpd 558, +MSn(1016.3868), 12.8 min
PEPMASS=1016.38685	7855

334.41686	652	
595.33123	519	
808.05305	370	
812.23703	559	
818.83687	997	
832.84411	5069	
842.84193	584	
915.04580	1416	
916.84549	794	
927.24506	1210	
932.96543	1699	
952.50036	483	
962.88756	882	
967.84537	843	
976.68666	845	
983.30333	629	
994.04202	939	
995.95985	674	
999.85979	288	
1099.23910	1339	
1506.44102	747	
END IONS

###FS:    #m/z: 488.2281 #charge-128
###MaxRes:#m/z:   0.0000 #charge-128
###MS: 847/
###MSMS: 848/
BEGIN IONS
TITLE= Cmpd 559, +MSn(488.2281), 12.9 min
PEPMASS=488.22815	11244

157.03526	787	
164.75736	1524	
174.88999	532	
184.69804	778	1+
186.93375	862	
194.87810	3268	1+
214.86747	2693	1+
220.83199	582	
226.84284	3992	1+
253.92215	1059	
260.93557	4082	
269.83458	944	
276.01091	8045	1+
291.33002	1977	
297.90201	692	
307.05436	1994	
325.83169	742	
341.10611	579	
342.99911	8230	1+
348.06444	634	
356.97951	4402	1+
360.83602	1617	
363.16281	1007	
372.10057	549	
372.93355	607	
375.03726	2057	
377.16363	596	1+
380.35668	1399	1+
384.03096	1247	
384.96217	2564	1+
387.20664	544	
389.12392	1774	1+
390.86974	2007	
397.97999	1526	1+
404.12948	3834	1+
407.16003	2814	1+
410.86188	2197	
413.18071	631	1+
416.15060	997	
416.92886	2308	1+
422.05541	3459	
425.67783	3698	1+
427.44372	2684	
429.81808	797	
431.17005	1287	
434.94361	629	
440.04471	4898	1+
443.52326	1272	
444.44507	3044	
445.22171	583	1+
450.45739	2406	1+
451.43019	2009	2+
456.71004	1137	
457.03072	754	
458.22148	2064	1+
460.93108	4175	1+
466.30498	3036	1+
467.96337	5249	1+
470.14935	12469	1+
471.10242	13704	2+
473.03936	1159	
475.27779	10443	1+
487.84249	797	
503.23417	1201	1+
508.04806	2062	
548.05009	1309	
575.48688	919	
586.83853	3542	
588.31026	2647	
589.71310	2322	
606.71160	779	
630.08077	782	
631.29289	1248	1+
685.48757	1042	
702.45023	8608	1+
717.33173	934	
734.40749	1137	
743.37463	874	
759.42019	7120	1+
804.23484	1434	
826.51465	712	
828.69278	857	
END IONS

###FS:    #m/z: 687.2053 #charge-128
###MaxRes:#m/z:   0.0000 #charge-128
###MS: 847/
###MSMS: 849/
BEGIN IONS
TITLE= Cmpd 560, +MSn(686.8583), 12.9 min
PEPMASS=687.20527	32139

232.83636	1504	
329.90322	1272	
336.90348	582	
338.04261	1149	
347.33421	612	
427.03466	497	
443.03161	277	
470.12348	794	
492.10575	457	
497.25434	277	
501.23610	412	
509.18093	1356	1+
511.09382	784	
514.01556	2704	
523.90529	687	
528.84844	744	
535.29492	1122	
539.64795	469	
553.19965	2311	1+
559.13472	1232	
569.09103	1282	
585.08612	1552	
588.28827	1491	1+
594.49573	744	
597.33191	472	
597.85257	697	
599.01111	3706	1+
604.03520	1067	
606.03245	944	
614.14719	752	
623.22844	362	
631.07120	1094	
640.88148	657	
649.18363	2496	1+
651.51548	1791	1+
655.64319	1864	
656.19380	1082	
665.79618	8362	1+
669.39311	1087	
670.42955	1804	
672.43317	1544	
677.49820	1348	1+
690.43298	827	
703.26434	484	
732.69561	1114	
749.48252	554	
753.23679	1964	
790.46502	677	
872.30975	692	
901.23084	607	
913.07902	334	
923.06222	1447	
930.30368	1044	
967.04893	1074	
1019.30985	407	
1036.74615	399	
1162.30670	962	
1169.49118	504	
END IONS

###FS:    #m/z: 489.3007 #charge-128
###MaxRes:#m/z:   0.0000 #charge-128
###MS: 850/
###MSMS: 851/
BEGIN IONS
TITLE= Cmpd 561, +MSn(489.3008), 12.9 min
PEPMASS=489.30075	59855

158.84173	877	
166.83266	770	
168.99887	1274	1+
174.84145	3319	
177.71237	722	
186.85875	7394	1+
212.78740	1803	1+
214.86487	8025	
235.45529	2310	
238.85828	2187	
243.61560	1198	
257.89013	3211	1+
261.89765	2267	1+
269.92753	1229	1+
275.95536	8738	1+
287.85328	1066	1+
307.85294	1340	1+
309.15890	726	
312.95054	974	
315.63840	1052	
324.59292	797	
328.93384	1399	1+
338.08857	1059	
340.02352	3206	1+
342.62795	1971	
344.18414	592	
345.13829	2259	1+
353.96644	2663	1+
354.99674	3655	2+
357.24617	2576	1+
359.05518	1784	1+
368.82687	731	1+
371.05610	4200	1+
377.65040	1785	
380.27778	1260	
384.06870	1375	
386.12270	1205	2+
389.71225	2507	2+
391.41405	2007	
393.92152	703	
395.23440	1077	
398.03447	1606	
399.30967	3208	2+
404.11723	9471	1+
406.00136	771	2+
408.03998	1944	
409.20624	1453	1+
412.14740	2099	
418.09810	715	
420.92878	1341	1+
423.63507	1345	
426.15445	6082	1+
429.96163	5472	1+
433.97734	4875	1+
439.37417	934	
440.35672	2556	
441.91313	1267	2+
444.00118	5065	1+
446.67736	1102	
447.53940	5022	1+
452.07038	592	
453.16451	1904	
454.19434	2666	1+
457.36774	3165	
461.24608	2370	
463.44131	657	
465.28424	2789	1+
467.48298	1305	
469.01791	7599	1+
471.57490	7875	
473.01609	1288	1+
475.29958	19148	1+
478.34543	4124	2+
503.02575	3657	
504.15884	4894	1+
516.24103	1536	
525.38992	711	1+
531.25994	2712	
543.24488	873	
546.12189	1189	
557.08882	978	1+
574.21466	1216	1+
588.51426	7167	1+
593.30282	1219	1+
612.49430	814	
630.36857	23404	1+
650.31494	1300	
666.54871	2093	1+
677.01144	684	
684.83155	1609	
685.31186	729	
694.03852	1659	
698.43560	827	
702.45126	14667	1+
711.29618	1368	1+
741.21358	2122	
759.37677	38297	1+
841.39799	2636	1+
863.83155	1089	
END IONS

###FS:    #m/z: 868.3394 #charge-128
###MaxRes:#m/z:   0.0000 #charge-128
###MS: 850/
###MSMS: 852/
BEGIN IONS
TITLE= Cmpd 562, +MSn(868.3394), 12.9 min
PEPMASS=868.33943	32745

337.23067	718	
375.05070	1122	
435.10307	1185	
444.23095	437	
477.85042	472	
538.74291	1682	
552.94052	619	
606.34684	501	1+
624.08992	1002	
625.04749	1683	1+
657.09391	516	
676.06978	984	
684.27749	516	
686.72544	2929	
688.29462	1179	
691.44568	1571	
720.83691	589	1+
748.78986	313	1+
778.57404	429	
784.13685	2488	1+
798.24027	1577	
804.88378	761	
807.23618	950	
812.23601	2259	1+
814.67182	259	
823.25941	996	1+
828.03211	856	
829.30933	1896	
844.77571	2972	1+
848.48833	1389	1+
850.09719	2176	1+
855.24494	1447	
857.85714	370	
883.84671	1539	
END IONS

###FS:    #m/z: 920.3853 #charge-128
###MaxRes:#m/z:   0.0000 #charge-128
###MS: 853/
###MSMS: 854/
BEGIN IONS
TITLE= Cmpd 563, +MSn(920.3853), 13.0 min
PEPMASS=920.38533	7845

378.84305	1124	
566.04560	1247	
604.04862	583	
661.04435	998	
687.04102	427	
728.67487	1634	
742.25982	412	
747.08369	1411	1+
778.61773	1830	
801.84292	867	
803.38599	1604	
809.03733	1556	
814.23541	701	
819.20446	2471	1+
822.23988	2280	
831.04459	562	1+
834.23448	699	
842.96449	264	
844.83998	1509	
856.71319	442	
862.11826	871	
866.06930	952	
868.90544	2135	
872.71907	1124	
874.89031	4753	1+
883.68163	1169	
890.23413	722	
896.90172	528	
899.13765	1992	1+
901.65188	3325	
905.43660	647	
920.45615	550	
1091.71111	500	
END IONS

###FS:    #m/z: 979.4656 #charge-128
###MaxRes:#m/z:   0.0000 #charge-128
###MS: 853/
###MSMS: 855/
BEGIN IONS
TITLE= Cmpd 564, +MSn(979.4656), 13.0 min
PEPMASS=979.46561	26609

282.89838	729	
618.49791	842	
799.09774	862	
802.90928	689	
813.87645	1632	
822.72522	422	
834.66764	784	
888.34072	254	
910.31551	1944	
913.45029	1356	1+
923.85356	1657	
934.91195	342	
940.50206	684	
947.09171	447	
950.83669	1122	
957.30287	4042	1+
959.84648	1209	
961.25734	1906	1+
969.07514	1257	
982.32815	387	
983.70338	1152	
1159.63682	1024	
1268.52866	422	
1351.04409	1759	
END IONS

###FS:    #m/z: 487.2499 #charge-128
###MaxRes:#m/z:   0.0000 #charge-128
###MS: 856/
###MSMS: 857/
BEGIN IONS
TITLE= Cmpd 565, +MSn(487.2499), 13.0 min
PEPMASS=487.24992	163936

143.03222	2637	
180.89144	829	
186.89318	40302	
188.69910	1173	
194.79589	1143	
199.87592	1452	
211.81893	2041	1+
214.84498	25475	1+
226.85161	6615	1+
230.77591	869	
231.88510	1052	
241.85063	2960	1+
259.85902	1489	1+
268.84621	902	
273.04461	1184	
275.91918	6401	
282.24202	3984	
314.09218	1522	
320.03304	866	
325.01087	3388	1+
329.04096	1317	
336.98495	2432	
339.79195	2996	2+
340.22570	3114	1+
342.44519	4107	2+
343.93715	8286	1+
354.53790	1006	
362.45939	3733	1+
367.03462	2004	
370.86790	967	
372.06852	1222	
372.96221	2414	1+
377.47918	3334	
379.35611	1132	
380.63736	2699	
387.06676	3040	
390.03858	2629	
392.17524	920	
393.04299	939	
397.23059	2339	
404.12561	7100	1+
405.83418	1377	
408.97440	2050	1+
414.46813	3662	
415.98620	1877	1+
416.93268	2323	2+
421.52995	2390	1+
428.09421	1459	
433.94383	2320	
440.19372	4089	1+
444.30267	2876	1+
448.96763	1981	2+
450.72785	1312	
452.76529	4578	1+
457.27117	3539	
459.56982	1294	
463.51511	2489	1+
466.56139	5111	2+
468.01376	3443	
469.52948	6294	
471.18798	3854	2+
475.25397	9030	1+
476.96838	4039	2+
503.32820	1497	
515.21686	3468	1+
581.83944	1439	
586.71001	3263	
588.28624	5505	
595.00829	4128	1+
630.32948	71058	1+
646.23827	1306	
677.06144	4303	
698.29712	2366	1+
702.43361	5664	
708.43989	2590	
741.36008	12500	1+
744.24663	2076	1+
759.36583	151454	1+
787.27883	897	
810.28908	3020	1+
841.39133	2361	
866.65357	957	
872.50620	935	
876.24818	1715	
END IONS

###FS:    #m/z: 632.0968 #charge-128
###MaxRes:#m/z:   0.0000 #charge-128
###MS: 856/
###MSMS: 858/
BEGIN IONS
TITLE= Cmpd 566, +MSn(632.0968), 13.0 min
PEPMASS=632.09683	3798

226.06333	1709	2+
239.11695	414	
257.69249	901	
274.82848	1650	
327.08105	712	
330.99508	1269	
352.03936	734	
369.10761	1757	
380.12093	673	
381.30987	1627	1+
387.04459	513	
401.29942	522	
408.09338	534	
415.23906	500	
456.09644	765	
484.12816	1754	1+
486.98065	252	
492.45057	555	
497.09583	502	
499.86180	1102	2+
502.23171	1216	
509.63769	2358	
514.72216	532	
520.70852	271	
523.30459	555	
531.44046	881	
533.88816	697	
540.69471	1971	1+
541.96393	1875	1+
545.89800	303	
549.43501	1157	
551.03987	1072	
555.30144	1072	
559.09456	623	
569.91479	454	
572.18842	3494	1+
577.90171	1409	
581.25247	259	
585.49684	978	
588.00664	2991	1+
595.02985	1024	
597.35821	954	
601.10530	1150	
602.43281	2090	
604.95631	2991	
606.51912	729	
612.55610	3830	
614.27446	2093	
614.94999	5283	1+
619.10111	934	
637.79762	582	
645.63127	879	
648.84530	1657	
717.43716	464	
732.04314	1279	
894.31912	1056	
928.10840	339	
967.43160	1239	
END IONS

###FS:    #m/z: 439.7395 #charge-128
###MaxRes:#m/z:   0.0000 #charge-128
###MS: 859/
###MSMS: 860/
BEGIN IONS
TITLE= Cmpd 567, +MSn(439.7395), 13.1 min
PEPMASS=439.73950	37860

128.83606	669	
154.28269	1521	2+
157.85320	1007	
175.00653	858	
182.85828	1312	
194.75623	3030	
212.75110	2228	
229.87543	5268	1+
238.83985	2437	
243.09563	1069	
261.76112	804	
263.03929	1739	
266.92113	829	1+
274.03481	1500	
276.23212	1307	
280.03658	1497	
296.12225	673	
303.02851	3183	
311.62241	2169	
316.17198	1074	
320.96075	4093	1+
323.03414	4957	
333.85639	3137	
338.96018	873	
341.50153	790	2+
344.69924	1225	
347.98199	2728	1+
349.93290	839	1+
356.43941	1807	
359.63351	822	
361.50962	1639	2+
367.30636	939	
368.19010	1240	1+
370.38031	824	
374.11525	4332	
375.49090	957	
376.74922	1546	
377.49897	3336	
379.92848	952	
380.56932	2041	1+
383.54653	5350	1+
385.97970	1531	1+
392.94555	802	
394.01436	3986	1+
400.49499	996	
402.89047	1321	1+
404.99219	2554	1+
407.62094	1444	1+
413.60986	5009	
418.97261	5398	1+
420.92179	3121	
422.17248	10976	1+
430.67360	2162	
439.43367	674	
441.43479	826	
446.58243	2565	
463.89201	2362	1+
467.23285	1014	
470.09081	1323	1+
476.43537	967	
477.14994	1622	1+
493.57836	849	
499.29456	897	
520.30700	947	
521.28148	12242	1+
540.63907	689	
559.05449	725	
576.77175	1584	1+
586.10308	846	
633.45947	900	
649.39260	35938	1+
718.02617	900	
740.43341	718	
760.32674	848	1+
781.23628	761	
END IONS

###FS:    #m/z: 487.2693 #charge-128
###MaxRes:#m/z:   0.0000 #charge-128
###MS: 859/
###MSMS: 861/
BEGIN IONS
TITLE= Cmpd 568, +MSn(487.2693), 13.1 min
PEPMASS=487.26932	215919

141.83629	1019	
183.61553	1347	
186.87308	47766	1+
190.83260	1180	
214.91159	23948	1+
244.83345	1525	
257.86394	4258	2+
260.04108	1591	
260.91287	2301	1+
272.64039	2412	
275.37732	1165	
275.89018	5780	
282.80902	1022	
308.07773	1842	1+
311.97430	3649	
326.08245	2055	1+
337.09877	3020	
340.11290	3149	1+
343.02907	10517	1+
345.03338	6707	
352.46294	3841	1+
354.85812	1467	
357.88869	3933	1+
371.07069	2856	
373.23605	3052	1+
384.94377	6934	2+
387.13631	1809	1+
389.05638	2409	
393.03516	1536	
396.99020	3498	1+
402.43221	952	
406.89307	992	
412.89819	3671	2+
416.99535	2817	
419.80818	2018	1+
423.50882	1946	2+
425.71873	1384	
432.33659	1544	
434.46800	4964	
438.24402	1856	
439.89433	7321	1+
442.20603	1817	1+
444.19590	2983	1+
448.21383	1087	
451.28767	2788	2+
452.60297	6303	
454.52350	1607	
457.47551	1672	
459.03443	961	
462.95263	1669	
464.73826	1655	
467.01513	2714	
467.74489	8056	
469.30145	16842	1+
471.10977	6385	2+
475.32423	960	
476.22768	1197	
481.81428	3088	
490.69595	1002	
498.19232	1002	
516.42431	3203	1+
525.23770	1304	
526.51810	1295	
530.22075	3290	1+
587.85882	3051	
588.28958	1378	
595.77849	4866	
613.32006	1176	
630.36571	64826	1+
651.27042	3083	
654.28408	1663	
662.49013	1522	
681.24609	1249	
699.28503	1503	1+
702.53694	6435	1+
722.63765	1634	
741.36833	17195	1+
759.38277	171489	1+
763.24339	2497	
831.32008	1157	
END IONS

###FS:    #m/z: 417.3033 #charge-128
###MaxRes:#m/z:   0.0000 #charge-128
###MS: 862/
###MSMS: 863/
BEGIN IONS
TITLE= Cmpd 569, +MSn(417.3033), 13.1 min
PEPMASS=417.30334	31995

126.86124	762	
128.87879	1661	1+
131.84149	847	
148.76548	767	
149.84250	1972	
162.68006	882	
171.74881	689	
216.26241	1731	2+
217.66053	797	
220.83404	804	
227.94928	2398	1+
238.79743	2803	1+
243.83489	849	
247.59410	757	
249.81774	1791	1+
259.70494	1233	1+
269.82094	1397	
271.23229	887	
274.76834	883	2+
283.98795	967	
286.85002	1794	
289.03254	879	
292.92174	2979	1+
298.68038	2549	1+
300.29235	1737	
312.32981	1159	
313.01419	2334	1+
317.01906	5012	
318.97812	2489	
323.37379	5001	1+
326.92121	2497	
328.94958	1784	
330.26874	2682	
335.08703	2861	2+
338.34068	1554	
342.92812	1948	1+
345.07151	1862	
347.03650	2087	
352.24820	687	
356.14595	1234	
358.11274	654	
359.05967	5493	1+
362.73941	601	1+
367.03391	13911	1+
368.05412	9201	2+
369.96777	1004	
373.72451	6751	1+
379.82987	712	
381.20924	2072	
384.32205	692	
386.14226	2486	1+
389.07468	1789	
394.09057	2711	1+
396.09043	1781	2+
398.06453	3452	
399.08093	17745	1+
404.86264	17756	2+
406.55392	2689	
417.77364	1221	1+
418.86751	798	2+
431.03237	1104	
431.65277	3556	2+
458.23889	1572	
463.73083	1288	2+
472.68543	2716	2+
477.71624	1464	
484.07538	1969	
487.23788	5153	1+
494.23214	1457	
495.67489	5006	1+
506.03916	2949	
519.83666	1007	
528.23950	3174	
532.17378	1853	1+
537.31648	3057	
546.28463	1416	1+
551.31381	2572	
560.26691	4396	1+
573.21793	3872	
585.26482	812	
587.29033	2146	1+
617.49824	358	1+
645.25436	752	
660.31145	1494	
718.15916	947	
END IONS

###FS:    #m/z: 624.8248 #charge-128
###MaxRes:#m/z:   0.0000 #charge-128
###MS: 862/
###MSMS: 864/
BEGIN IONS
TITLE= Cmpd 570, +MSn(624.8248), 13.1 min
PEPMASS=624.82476	267370

174.90213	2225	
196.92011	1681	
211.84266	2943	1+
222.82637	6167	
239.80222	26907	1+
257.87701	8185	
267.83768	2756	
276.09155	1594	
277.62684	1877	
303.03938	5376	1+
305.89381	1226	1+
318.63501	3297	
321.02935	2113	
323.49679	1761	
332.06844	4106	1+
340.44320	2783	1+
343.29657	2520	
350.94912	2288	1+
358.30129	1873	
367.20899	2689	
369.07451	17039	1+
387.06334	4796	1+
402.21984	26095	1+
426.04156	1650	
431.76474	1920	
435.07855	2433	1+
443.04529	2688	
454.68911	1646	
460.03372	3613	
461.40299	1503	1+
463.83974	1641	
469.30140	2257	
474.23647	1736	
478.09461	2952	
479.04252	12756	1+
484.22505	3025	1+
487.15883	55341	
488.61689	2356	
492.88920	1487	1+
495.59921	3273	
499.09950	2904	
505.04121	2109	
508.38279	1731	
513.21404	9109	
516.20293	15235	1+
518.99410	2962	
531.34726	49326	1+
542.98913	10328	
551.32905	21286	
551.60033	16504	
554.18496	4800	1+
558.60540	2400	1+
560.37626	4552	
560.61248	4406	
567.82578	7820	1+
571.23906	2096	
576.64893	7412	1+
585.26253	6206	1+
586.65641	3369	
588.87538	2036	
592.25730	3699	
598.33867	3075	
601.77874	1611	
603.08259	2259	
603.95178	8379	1+
606.99468	17496	1+
614.84140	2758	
615.48988	14846	1+
646.41640	20410	1+
682.12684	3945	1+
688.43823	1521	
698.47812	4264	1+
700.20212	5048	1+
705.44220	2203	
713.29532	1911	
716.37069	9314	1+
733.44169	72369	1+
773.22705	2353	
792.17784	980	1+
798.45465	4139	1+
807.84031	1736	
826.54088	4599	1+
829.18268	3934	
844.45593	9278	1+
847.27903	4250	1+
862.51434	36002	1+
928.31850	2440	1+
946.25578	2596	
972.55509	11872	1+
990.49878	6913	1+
END IONS

###FS:    #m/z: 482.3235 #charge-128
###MaxRes:#m/z:   0.0000 #charge-128
###MS: 865/
###MSMS: 866/
BEGIN IONS
TITLE= Cmpd 571, +MSn(482.3235), 13.1 min
PEPMASS=482.32351	57907

138.63483	827	
171.41943	654	
172.89617	17783	1+
199.70042	689	
200.84542	13106	1+
228.96245	558	
240.83279	741	
252.03445	902	
269.09101	3569	1+
271.98148	2497	1+
295.81655	1179	
299.03349	1111	
306.81427	1744	1+
311.04961	826	
313.13375	864	
314.24703	2647	1+
318.99462	1194	
321.05008	945	
325.21047	743	
333.15771	715	1+
334.88088	2445	
337.03305	1522	
342.02404	818	1+
344.96313	584	
348.05852	3693	1+
349.98406	4675	1+
353.07681	2528	
356.13353	1792	1+
364.12801	4784	2+
367.41585	1874	1+
369.03165	1547	
370.83082	998	
373.25685	979	
374.42106	2877	2+
376.10232	2537	
377.46622	762	2+
382.06236	2478	
383.52976	2041	
391.02754	3704	1+
393.08957	610	
396.76994	695	
403.83442	1707	
405.06409	2139	1+
416.43382	1457	
418.23283	1142	
423.29247	1451	2+
425.05142	5588	1+
428.72332	1290	2+
432.69015	1631	
435.28346	1337	2+
436.47510	2977	2+
438.13948	986	1+
442.48995	2108	2+
444.52907	1034	2+
446.55306	994	
447.92455	574	2+
450.27540	577	
451.73769	1487	
452.42497	3140	
455.02951	2006	2+
456.23703	3936	1+
459.83532	1712	
460.82646	9068	
462.16018	8084	1+
464.23104	13754	1+
471.03900	2079	
472.34914	2630	1+
497.71108	574	
502.28270	795	
525.30297	1636	
532.71236	582	
541.43164	990	
554.29489	712	
557.59986	1503	1+
563.28045	4954	1+
577.27322	690	1+
586.18996	662	
593.94002	572	
597.22758	2618	1+
614.50368	877	
615.79440	869	
633.48960	1172	1+
643.43981	719	
650.34023	14492	1+
653.23553	1297	
661.66709	1031	
727.24875	2919	1+
733.46576	1063	
745.29057	2707	1+
763.47045	44545	1+
833.26401	2103	1+
END IONS

###FS:    #m/z: 624.8319 #charge-128
###MaxRes:#m/z:   0.0000 #charge-128
###MS: 865/
###MSMS: 867/
BEGIN IONS
TITLE= Cmpd 572, +MSn(624.8319), 13.1 min
PEPMASS=624.83194	314975

174.86846	3496	
182.83944	1783	
194.88359	3242	
198.83985	2871	
211.81195	4456	1+
222.90499	4281	1+
239.88811	26656	1+
246.83853	3523	
253.86392	2571	1+
256.79157	2250	
257.81087	9572	2+
259.34341	2147	1+
303.12736	10565	
308.87830	5146	1+
324.12036	2719	2+
336.85192	2157	
341.03896	2162	
344.05196	4901	1+
351.05080	1701	
351.87427	9155	1+
352.82025	7436	2+
367.11710	4368	1+
369.06702	12724	1+
385.09286	2310	
386.99651	4836	
389.24045	2935	
402.23364	13112	1+
422.64862	3759	
424.13476	4699	1+
425.13694	2732	2+
431.07179	3845	1+
442.17281	4034	1+
444.14801	3456	1+
460.18041	3287	
463.13969	5788	1+
469.40887	2289	
474.04176	3170	
477.71473	8752	1+
479.27123	3376	1+
481.09959	1724	1+
487.20572	36914	
495.09452	1806	
495.74713	17246	1+
498.13598	5829	1+
500.64473	4711	
502.63589	1863	
504.11666	2521	
513.40410	7328	1+
516.13313	14272	1+
521.35783	4727	
523.12289	1954	
525.99108	6685	
531.32845	46072	1+
533.37778	6910	
533.61513	8462	1+
542.24777	9210	1+
547.99005	5671	1+
551.21637	23118	
551.67072	13576	
554.08119	7189	1+
560.81989	12106	1+
571.34282	1798	
572.27774	2281	1+
574.23791	3241	
576.95241	25755	1+
584.58888	3042	1+
586.23930	3719	1+
589.37025	2970	1+
592.12559	1747	
597.84020	2157	
598.84441	7966	
600.76067	9780	1+
603.12480	9548	1+
605.52900	2289	
606.72565	28337	2+
616.29360	16925	
646.42841	20303	1+
664.70964	3079	
682.31259	2762	
683.18853	3845	1+
698.46481	3276	
699.19702	12880	1+
702.75932	1817	
716.23181	5988	1+
731.23552	2028	
733.45572	77962	1+
736.25074	2336	
742.43842	2219	
780.46156	2995	1+
799.43055	2599	1+
802.45961	2096	1+
817.39991	1480	1+
826.53040	982	1+
832.43968	3599	
835.36637	3809	
844.43853	7312	1+
847.29371	7992	1+
862.49145	34593	1+
900.23646	2235	
928.32641	2269	
937.34950	3212	
944.49551	2709	
946.44712	5003	
955.53476	2868	1+
973.55034	12228	1+
990.46129	12177	1+
1076.44041	3672	
END IONS

###FS:    #m/z: 482.2545 #charge-128
###MaxRes:#m/z:   0.0000 #charge-128
###MS: 868/
###MSMS: 869/
BEGIN IONS
TITLE= Cmpd 573, +MSn(482.2545), 13.2 min
PEPMASS=482.25450	49208

133.79227	1069	
157.08810	537	
172.87216	11603	1+
200.82870	16364	1+
212.68909	2269	
229.83737	966	1+
234.94540	1012	
240.83747	1672	
258.93583	1101	1+
268.12308	1242	1+
269.98019	1719	
279.03652	1887	
288.84797	1863	
310.14383	2002	1+
313.99392	4436	1+
315.85075	3134	1+
321.07232	549	
330.86828	698	1+
334.79723	3171	1+
348.58360	919	
348.88087	935	
350.15477	1968	2+
352.85643	2173	
364.02293	4908	1+
366.19151	1691	
368.73950	648	
375.26930	2773	1+
379.07643	1728	1+
382.72085	5157	1+
387.03079	672	
389.73049	906	1+
393.31426	894	
396.70502	534	
399.15179	1634	
401.07525	1234	1+
403.24022	891	
405.21965	2269	
410.53886	780	1+
412.90120	719	
417.03903	2072	1+
426.18787	1561	1+
430.18562	1569	2+
435.31803	1379	
437.52391	5437	
439.03798	1184	
439.64517	5506	1+
447.37306	1317	
448.25590	2112	1+
450.75091	2457	2+
455.25858	4247	
457.12380	1917	2+
458.65342	781	1+
460.83788	849	
462.26755	7311	
463.53722	2015	
464.57915	19134	2+
466.53895	7689	2+
468.43168	564	
471.55541	632	
472.19972	14218	1+
479.29883	499	1+
482.70183	560	
487.44140	1347	
488.89112	647	
490.46847	3139	1+
491.52983	3671	2+
502.25600	633	
510.03849	1592	1+
532.49492	1206	
542.08142	784	
549.29502	984	
558.09128	1458	1+
560.73150	2394	
562.43576	874	
563.36956	5141	1+
565.67134	1316	
576.24477	1449	
597.17361	2878	1+
601.69960	1922	
611.94591	840	
650.32358	11530	1+
654.10603	957	
673.79652	5476	1+
725.47826	1494	
727.44547	5212	1+
745.48834	1731	1+
763.46818	66996	1+
795.72109	844	
848.16249	758	
877.51056	717	
961.64275	552	
END IONS

###FS:    #m/z: 923.2461 #charge-128
###MaxRes:#m/z:   0.0000 #charge-128
###MS: 868/
###MSMS: 870/
BEGIN IONS
TITLE= Cmpd 574, +MSn(922.9544), 13.2 min
PEPMASS=923.24608	33659

396.83261	1549	
552.44009	2269	
585.23389	672	
611.50556	1245	
651.23817	1812	
678.20004	634	1+
681.23223	577	
705.24646	617	
748.04329	1760	
832.40752	3600	
840.43741	1410	
848.83252	362	
860.03610	2077	
868.04388	454	
879.23537	811	
897.06449	2542	
902.64141	2946	
903.24451	3886	
909.55466	539	
923.61048	934	
END IONS

###FS:    #m/z: 649.3087 #charge-128
###MaxRes:#m/z:   0.0000 #charge-128
###MS: 871/
###MSMS: 872/
BEGIN IONS
TITLE= Cmpd 575, +MSn(649.3087), 13.2 min
PEPMASS=649.30874	25794

205.68288	292	
235.83694	309	
324.87748	909	
330.63311	1572	
387.29088	417	
403.03423	579	
405.01875	319	
418.07814	1197	
470.20218	942	
472.02688	2939	
487.52803	1316	2+
494.67188	452	
503.05008	479	
512.88643	507	
520.15667	2042	1+
532.07271	762	
541.63086	439	
556.32458	669	
558.12623	2549	
564.71667	1522	
566.75933	2659	1+
571.09668	3604	1+
579.57329	3389	1+
583.23956	3357	
589.03125	297	
591.23489	1064	
598.58357	1928	1+
602.91351	777	
603.38295	4821	1+
609.83941	509	
611.76071	623	1+
613.88877	592	
617.64213	3242	
620.03685	672	
621.17108	2386	1+
624.32563	2414	
624.85629	487	
626.77468	1394	
628.30845	1077	
630.30000	339	
631.38503	2219	1+
632.93080	952	
634.25085	1532	
636.63896	1889	
638.04679	2697	
639.74696	1039	
776.10602	437	
888.48211	287	
968.43888	1112	
END IONS

###FS:    #m/z: 688.2079 #charge-128
###MaxRes:#m/z:   0.0000 #charge-128
###MS: 871/
###MSMS: 873/
BEGIN IONS
TITLE= Cmpd 576, +MSn(688.2079), 13.2 min
PEPMASS=688.20789	26296

195.84171	877	
227.71703	402	
246.83881	962	
248.27936	704	
268.93827	569	
336.84162	274	
363.91798	269	
434.07852	687	
437.43193	379	
454.92845	587	
485.85066	1367	
516.75297	927	
518.52387	1484	
524.49199	539	
525.76000	532	
542.49549	2594	1+
545.88630	617	
554.94878	2119	1+
589.16609	2504	
590.67683	1362	
591.19741	1459	
594.26038	1026	1+
596.91946	749	
598.04294	3491	1+
599.58592	3126	1+
605.63870	1727	
607.01754	2317	
612.87308	957	
619.09401	267	
620.44524	2054	
622.48107	907	
628.44376	767	
631.24161	4577	
632.42666	733	1+
636.51872	704	
642.36672	2326	1+
646.70306	1184	
649.09611	3534	
650.75888	968	1+
652.85595	1489	1+
655.21264	2724	
657.62644	944	1+
665.45180	1002	
667.19266	1077	
668.95883	2247	
669.26357	11733	1+
679.12793	10119	
716.06700	724	
755.30191	394	
759.23842	1149	
850.19028	587	
860.03571	574	
893.44545	309	
903.43078	882	
939.44316	427	
946.24204	2954	
1007.50381	517	
1124.63177	782	
1127.74676	612	
1171.11775	554	
1183.43053	832	
END IONS

###FS:    #m/z: 415.9628 #charge-128
###MaxRes:#m/z:   0.0000 #charge-128
###MS: 874/
###MSMS: 875/
BEGIN IONS
TITLE= Cmpd 577, +MSn(415.9628), 13.3 min
PEPMASS=415.96284	47787

133.03007	2131	
142.13193	4100	
144.85138	12720	1+
148.85009	1867	
163.07420	1081	
172.82506	10714	1+
186.95090	1530	
193.77097	2928	1+
198.86641	1221	1+
215.83990	1901	1+
239.86073	3208	1+
245.85969	1160	
265.89552	1873	
269.02687	2289	2+
274.09947	1774	
280.64053	1935	
283.97882	5277	1+
288.27679	3463	2+
298.80920	1681	
309.43383	1044	
316.83833	2381	
321.06330	1322	
325.00306	3087	1+
326.83725	2132	
339.13874	2645	1+
343.25246	1628	
346.92911	3366	
351.45489	1928	2+
353.09988	1574	
356.89880	2227	1+
359.51495	2061	2+
362.08120	5394	2+
367.44346	3181	1+
369.92020	2032	
371.44521	3138	
371.84144	1827	
373.18172	9401	1+
376.32377	1229	
380.19804	3250	1+
382.42581	3593	1+
386.16014	3388	1+
389.48348	1365	
392.56685	2279	
393.65262	2906	
395.01073	7006	1+
397.04067	12350	1+
398.96103	11092	1+
404.84075	6252	
406.16440	2719	1+
441.35040	1453	
443.05240	3047	1+
448.23955	1417	
450.64173	1935	
454.69313	1645	
463.70792	21339	2+
472.73670	11434	
485.49825	1407	
489.42092	2440	
519.65332	1549	
520.83646	2802	
528.25736	22076	
537.26177	92945	
539.08843	1888	
545.43540	2520	1+
550.23715	2160	
560.93652	1371	
563.26757	2475	1+
566.31863	1417	
573.57136	2221	
598.42706	2659	
600.00426	1088	
607.28096	1349	
617.41609	6972	1+
623.72006	1179	
652.43365	1607	
698.24781	1427	
699.65543	1309	
718.54544	2230	
727.38030	1742	1+
816.63567	1137	
END IONS

###FS:    #m/z: 769.2903 #charge-128
###MaxRes:#m/z:   0.0000 #charge-128
###MS: 874/
###MSMS: 876/
BEGIN IONS
TITLE= Cmpd 578, +MSn(769.2903), 13.3 min
PEPMASS=769.29034	3765

319.04064	675	
490.24303	1579	
521.23636	459	
569.31196	744	
600.83849	2444	
613.05405	3704	
623.23605	282	
652.16757	341	
661.25246	337	
671.29529	829	
678.10524	479	
679.69733	4299	1+
692.09041	292	
696.97012	427	
709.85623	942	
720.66669	1292	1+
725.53715	395	
726.44049	2702	
733.91738	2138	
741.14373	3878	1+
748.90191	662	
751.41040	1643	
753.34189	1172	
759.48485	2688	
832.26028	1861	
END IONS

###FS:    #m/z: 474.2856 #charge-128
###MaxRes:#m/z:   0.0000 #charge-128
###MS: 877/
###MSMS: 878/
BEGIN IONS
TITLE= Cmpd 579, +MSn(474.2856), 13.3 min
PEPMASS=474.28562	31319

156.90241	1615	
166.86202	942	
181.79483	470	1+
184.89493	895	
186.80393	6258	1+
227.89439	746	
245.03024	738	
245.84563	2723	1+
254.54825	1077	
255.83016	6022	1+
259.89255	702	
269.87048	4663	1+
274.07938	2014	
284.86323	1340	
286.84718	895	
294.83866	1132	
309.45870	1103	
316.90399	644	
322.87383	2046	1+
324.89500	2601	
326.79252	1167	1+
328.90109	894	
330.44256	712	
331.14602	2593	1+
336.07319	1411	1+
340.11236	2367	1+
342.08460	1721	
342.87392	8458	1+
344.97013	2267	
349.47359	1532	
350.99061	792	
355.07932	1097	
357.05977	1884	
358.92837	672	
368.09700	614	
375.08992	1079	1+
376.92713	1156	
380.66595	2526	1+
381.66769	1797	2+
382.93718	916	
385.07337	2918	1+
388.03557	586	
394.25056	1699	1+
399.34435	1909	
400.72231	1879	1+
402.80405	1002	
406.29383	1257	
410.89520	680	
418.42379	1423	1+
422.23520	2356	1+
423.21100	1530	2+
427.17281	2606	1+
430.10076	4197	1+
436.28617	2204	2+
438.28181	3704	
439.72064	1362	
441.03886	564	
445.91173	667	
447.05557	3057	
451.24037	8027	2+
453.04350	3797	2+
454.38406	1630	
455.04039	10605	1+
456.06347	7840	2+
457.97632	2849	1+
460.20741	719	
463.65653	4692	1+
464.68516	3819	2+
468.69672	598	
481.44582	799	
484.09109	3803	1+
498.25062	1088	
531.64415	1531	
542.24398	629	
554.26402	868	
615.23516	547	
649.15356	1769	
663.25210	619	
714.04896	1077	
743.43987	535	
829.30820	562	
END IONS

###FS:    #m/z: 481.2308 #charge-128
###MaxRes:#m/z:   0.0000 #charge-128
###MS: 877/
###MSMS: 879/
BEGIN IONS
TITLE= Cmpd 580, +MSn(481.2308), 13.3 min
PEPMASS=481.23079	12414

172.86363	5111	1+
184.83257	3361	1+
200.65264	1644	
208.87152	834	
227.76073	456	1+
234.23141	814	
263.03355	1039	
267.89301	2384	1+
283.29834	1167	
290.85182	972	
293.00750	1476	1+
299.49720	912	
312.83415	634	
316.02557	639	
322.83730	1299	
332.07555	1584	1+
334.90260	2062	
336.89918	2012	
346.45655	1107	
349.08212	1267	
360.03521	2819	
362.13834	2219	2+
364.03532	2239	1+
367.80348	1971	1+
373.09433	1014	
382.10153	1087	
382.86585	1904	1+
391.93288	1264	1+
394.55397	1854	
399.21718	857	
403.22772	1104	
405.08100	977	
406.18927	2806	1+
408.88643	2326	2+
410.03915	1122	
412.04069	1207	
416.78990	1504	
422.24328	1426	2+
424.40762	707	
425.81754	1994	
430.14724	1728	1+
431.10279	1986	2+
432.33085	814	
435.34295	546	2+
437.44217	969	
441.89384	1379	
442.78656	2151	1+
449.24652	992	
452.59123	1043	1+
460.28893	9010	1+
463.13714	6688	2+
464.66993	5221	2+
466.46953	4901	2+
468.89062	1664	
470.69725	1522	
471.66653	7994	1+
478.63663	1327	
488.80824	2689	
491.99415	1494	
510.46455	1307	
516.73497	1832	
553.83277	1387	
560.91037	692	
564.43496	804	
611.31077	3334	
614.32557	1257	
632.87661	1089	
638.64487	1754	
650.30582	2649	1+
652.23911	1597	
673.67053	3037	
688.04240	1657	
692.62411	664	
727.25994	1134	1+
729.24833	941	1+
748.45089	754	
763.42196	8875	1+
766.32602	884	
END IONS

###FS:    #m/z: 674.3455 #charge-128
###MaxRes:#m/z:   0.0000 #charge-128
###MS: 880/
###MSMS: 881/
BEGIN IONS
TITLE= Cmpd 581, +MSn(674.3455), 13.4 min
PEPMASS=674.34551	30166

196.07932	787	
245.89389	558	
280.09579	307	
336.70620	669	
367.03699	744	
401.03288	432	
435.24249	609	
440.04064	2129	
450.71799	387	
460.15937	302	
465.03151	1227	
468.23810	797	
478.90293	410	
487.03944	1147	
492.04163	531	
502.05503	1321	
508.50237	722	
513.68445	369	
524.06940	661	
525.91683	849	1+
536.04642	2719	
536.40202	647	
544.72025	1049	1+
552.05627	1598	
553.83299	1854	
557.03030	392	
564.09341	453	
566.88929	561	
569.10061	377	
575.31376	554	
577.24079	1257	
583.95344	5865	1+
586.87954	1421	1+
592.63173	1069	
601.28457	517	
606.27901	1172	1+
610.03221	564	
618.94414	289	
621.42673	946	
627.03462	782	
636.43445	924	
638.03831	442	
644.25529	2078	
651.70660	631	
652.83311	5473	1+
657.23965	2216	1+
660.23502	1852	
663.91080	882	
717.23660	719	
801.04167	500	
837.33233	659	
857.77163	2057	
892.43532	2280	
896.84119	1697	
914.03611	617	
951.50213	1537	
956.43744	912	
END IONS

###FS:    #m/z: 696.2364 #charge-128
###MaxRes:#m/z:   0.0000 #charge-128
###MS: 880/
###MSMS: 882/
BEGIN IONS
TITLE= Cmpd 582, +MSn(696.2364), 13.4 min
PEPMASS=696.23638	35824

214.71658	559	
223.90238	2114	
234.99444	629	
246.71286	889	
285.96387	839	
331.25691	284	
361.03282	382	
390.65146	297	
414.49111	1539	
460.50483	1757	
467.11550	734	
474.84475	537	
476.45337	1044	
504.24101	1414	
515.25911	782	
519.44225	767	
526.24315	557	
550.23918	3232	
553.46929	2087	
559.03412	769	
562.04066	704	
579.04272	1647	
582.81868	724	
585.64200	2459	
594.60545	629	
597.07354	297	
597.60011	1174	1+
599.23139	1527	
604.60222	1302	
607.12080	2167	
614.43508	362	
619.45439	1677	
622.08700	866	1+
623.78394	2749	
630.13059	1273	1+
634.83706	1177	
647.10778	1137	
650.85264	2613	1+
658.17849	1351	1+
660.68108	1057	
665.14372	1504	
668.44131	4002	
672.09007	2511	1+
677.05656	2374	
677.94292	7442	
679.51715	2321	1+
751.50390	1012	
922.89881	314	1+
949.83117	672	
961.89670	1584	
964.08263	884	
1037.04946	1159	
1110.25507	639	
1124.87470	572	
1127.07923	3084	
1128.22126	1519	
1237.83398	342	
1367.64866	929	
END IONS

###FS:    #m/z: 502.8171 #charge-128
###MaxRes:#m/z:   0.0000 #charge-128
###MS: 883/
###MSMS: 884/
BEGIN IONS
TITLE= Cmpd 583, +MSn(502.8171), 13.4 min
PEPMASS=502.81713	23874

147.88023	354	
150.91747	427	
182.80647	1573	1+
200.63422	1462	
226.72094	4888	1+
239.63436	1062	
241.83630	1909	
245.10353	369	
260.03351	1461	1+
276.29595	1676	2+
289.88722	449	
300.84459	764	
314.68555	334	
316.00739	1121	1+
323.52957	574	
325.85949	657	
329.13712	604	
334.07319	1778	1+
339.21110	942	
341.44480	801	1+
343.28765	377	
345.01322	1679	1+
355.07154	4309	1+
356.91107	6393	1+
361.23615	349	
364.83044	362	
369.00110	929	
371.18197	914	
372.82568	884	1+
389.74230	1031	2+
391.03349	902	
395.83716	2167	
401.04108	767	
401.88946	2768	1+
407.15844	427	
407.93341	1673	1+
411.22823	1304	1+
415.03889	1352	
417.11183	589	1+
420.05127	1863	1+
425.22402	1838	1+
428.26481	5709	2+
431.17012	1856	1+
433.91630	1309	
435.52129	1764	2+
437.21106	1776	1+
440.69753	644	
443.23341	1097	
446.23473	1332	
449.84006	1782	
451.47565	527	
453.06604	4867	
455.18636	779	
456.46678	2589	1+
458.20782	554	1+
461.33625	848	1+
462.55944	736	2+
464.18600	8046	1+
467.10596	1426	1+
470.04150	2059	1+
472.27856	1921	2+
473.47392	1242	
474.62677	3625	1+
479.50466	1206	1+
481.83351	807	
482.97946	4529	1+
485.00358	9293	1+
489.70520	1832	
492.07140	772	
505.67783	712	
523.29296	1127	
527.03565	954	
544.38538	1975	1+
562.42471	799	
589.68675	352	
652.25864	2336	1+
654.45085	974	
663.44185	659	
664.39788	2334	
670.46033	1214	
683.70079	369	
741.33484	424	1+
743.26504	332	
754.23382	1069	
759.47006	5289	1+
771.63875	457	
777.42751	9713	1+
784.18028	777	
856.52569	1474	1+
891.51399	1076	1+
903.23712	1117	
END IONS

###FS:    #m/z: 688.2544 #charge-128
###MaxRes:#m/z:   0.0000 #charge-128
###MS: 883/
###MSMS: 885/
BEGIN IONS
TITLE= Cmpd 584, +MSn(688.2544), 13.4 min
PEPMASS=688.25438	28303

224.83629	892	
268.11039	441	
278.27788	930	
311.09359	382	
316.10102	685	
355.44566	502	
367.10236	2716	1+
377.45125	350	
380.84118	847	
400.25203	2028	1+
415.09664	974	
465.49004	1924	
495.17981	881	1+
506.91349	446	
509.48820	701	
510.02978	2564	
520.25517	1190	
537.06824	1753	1+
540.08671	2383	1+
568.65705	1517	1+
572.84821	1249	
578.99477	921	1+
582.49252	1180	
589.17188	5152	
590.63335	3065	
592.89588	1084	
594.22904	1384	
597.08421	1337	
598.19420	12119	1+
600.84054	3671	
608.16661	509	
626.46975	2900	
637.30978	449	
644.22435	521	1+
647.15057	2839	
649.05232	964	
651.19951	2268	1+
655.23788	1513	
661.67835	2875	1+
666.48175	1354	
666.85954	975	
668.11545	1338	
670.10398	15376	1+
671.68533	3204	
672.96307	552	
674.42128	1562	
679.14141	18099	
680.60835	1192	
701.13768	939	
717.53719	736	
720.84122	2014	
810.03860	1609	
812.01084	932	
859.64470	1883	
912.04791	977	
1018.72143	585	
1019.10481	604	
1039.10000	749	
1110.03070	375	
1113.15304	945	
1193.63281	659	
1255.11936	484	
END IONS

###FS:    #m/z: 502.7933 #charge-128
###MaxRes:#m/z:   0.0000 #charge-128
###MS: 886/
###MSMS: 887/
BEGIN IONS
TITLE= Cmpd 585, +MSn(502.7933), 13.4 min
PEPMASS=502.79331	47008

210.86639	2891	
214.02801	1039	
227.85578	3607	1+
233.93592	1209	
302.03245	722	
313.06768	1832	
315.90412	707	
324.08802	2838	1+
331.02778	961	1+
335.06148	1634	
339.04482	1396	
341.07302	808	
344.10571	702	1+
348.19071	2144	1+
354.06432	1093	1+
356.99033	3899	
364.43373	949	
370.89932	2835	1+
373.88230	2441	1+
379.83157	942	
382.91435	964	
400.89906	1082	1+
404.05627	1396	
410.08546	722	
412.92982	4917	1+
421.48278	1426	2+
424.43320	869	
426.11448	1372	
427.55290	1477	
430.69346	761	
431.67700	1851	
433.63285	1912	
437.15104	922	
437.67683	5679	
439.09507	1275	1+
442.18069	1585	1+
444.03978	1962	
447.45426	1118	
448.22524	1960	1+
451.48358	1467	
453.04515	3979	
454.93060	1736	1+
459.84440	1519	2+
463.01407	2620	1+
465.33001	2170	1+
468.12060	878	
471.81897	2309	
476.68264	5138	2+
478.50245	1617	
480.10016	2507	
482.08426	2096	
483.07818	6923	
485.20773	16882	2+
487.27034	2055	
489.42896	3562	
492.68442	5838	2+
493.90828	877	
563.03972	1667	
640.43344	787	
642.91481	717	
663.44394	2302	
665.37550	1232	
676.05896	713	
719.48013	1042	
742.64233	1065	
759.50022	2745	1+
767.41616	1464	
777.43146	10696	1+
787.43849	1267	
823.63248	2411	
841.43811	1104	
854.81769	1696	1+
859.43402	1411	
873.23832	743	
891.48272	2776	1+
END IONS

###FS:    #m/z: 600.2577 #charge-128
###MaxRes:#m/z:   0.0000 #charge-128
###MS: 886/
###MSMS: 888/
BEGIN IONS
TITLE= Cmpd 586, +MSn(600.2577), 13.5 min
PEPMASS=600.25767	52672

208.83677	1329	
226.90699	1944	
240.72170	3459	1+
258.81978	2041	1+
289.03370	1009	
306.78636	847	
310.11081	5111	1+
336.99321	1422	
355.84905	3884	1+
387.04003	1108	1+
401.41535	929	
402.84086	2432	
404.63927	3414	
421.21201	3793	1+
425.03448	827	
438.09924	1007	
439.20899	4093	1+
448.96283	1717	
450.58753	1709	1+
454.92104	1214	
461.03800	2412	
464.10889	747	
468.02675	3536	1+
468.92369	5786	2+
470.86430	1852	
483.31419	877	
485.11843	3658	1+
492.43732	2292	
494.89511	709	
510.05628	1723	1+
534.82352	1913	1+
547.63247	974	
554.66925	1039	
556.45636	807	
559.03072	1039	1+
560.32612	2454	1+
564.61432	1147	
568.25946	8366	1+
573.65556	884	
576.09639	707	
578.09130	3358	1+
581.39507	3464	
582.25898	6086	1+
583.82512	1687	
585.86092	5541	1+
608.83375	1032	
609.60189	2236	1+
647.24015	687	
679.27859	4686	1+
690.31337	899	
697.48427	2582	
698.18962	6199	1+
703.26941	859	
727.78041	1842	
729.43970	2787	
737.35936	2529	
754.89851	979	
763.88179	3084	
778.75937	969	
790.26561	687	
792.46937	874	
800.83812	1094	
809.50782	1222	
826.54948	1953	1+
853.39632	1958	1+
871.77384	877	
872.22636	2917	
888.03344	824	
889.65352	767	
916.36300	912	
937.62630	1034	
956.39964	414	1+
1035.45568	1567	
1237.46568	1219	
1370.44894	752	
END IONS

###FS:    #m/z: 600.2473 #charge-128
###MaxRes:#m/z:   0.0000 #charge-128
###MS: 889/
###MSMS: 890/
BEGIN IONS
TITLE= Cmpd 587, +MSn(600.2473), 13.5 min
PEPMASS=600.24733	41800

180.71811	1203	
198.89364	2370	1+
226.83585	2570	
238.83382	1581	
240.84151	2778	1+
258.66732	4170	1+
268.03391	889	
309.97651	5193	
311.23061	1166	
324.03593	1475	
338.03385	278	1+
352.03383	1456	1+
355.00657	2266	1+
359.89615	900	
365.35979	1717	
369.09853	2172	1+
374.03621	819	
379.03608	991	
387.83820	1239	
390.03408	767	
395.84954	774	
397.83917	1095	
404.45706	1095	
421.08112	3425	1+
438.07231	3728	1+
441.35467	1551	2+
449.65140	3838	1+
454.86317	1215	1+
460.75211	1064	
462.75944	1072	
467.28795	1695	1+
468.26985	771	2+
469.88330	1239	1+
474.63471	1309	
477.02357	1649	1+
484.34919	784	
485.06805	2851	
486.14928	4076	1+
488.81054	2787	1+
493.08588	867	
508.84853	702	1+
511.02421	1089	1+
517.12467	2340	
519.22994	1077	
529.38473	2959	
540.04391	3615	1+
542.22963	1427	
543.74260	2965	1+
563.23311	934	
563.92167	3182	1+
567.46448	844	
568.25098	15561	1+
570.16735	3642	2+
572.25455	1559	
579.00826	816	
580.26587	3440	1+
582.20007	7057	1+
585.04015	1142	
586.61591	7528	
588.90194	2239	
590.25124	1042	
614.09376	2209	
646.23646	1108	
661.35113	1366	1+
693.05503	814	
697.31878	11305	1+
726.03640	1635	
729.24450	936	
736.63959	2353	
744.14931	1184	
745.55476	2586	
764.02902	6530	1+
778.08620	1107	
808.28697	1473	1+
822.35070	1930	
826.35222	1842	1+
855.00399	769	
859.44216	981	
870.17502	1223	1+
871.84713	1667	
872.34147	2782	1+
955.41777	2934	1+
965.24021	1088	
1035.27498	1115	
1037.64029	1353	
END IONS

###FS:    #m/z: 688.1699 #charge-128
###MaxRes:#m/z:   0.0000 #charge-128
###MS: 889/
###MSMS: 891/
BEGIN IONS
TITLE= Cmpd 588, +MSn(688.1699), 13.5 min
PEPMASS=688.16987	20414

203.83563	657	
242.18449	349	1+
301.68170	947	
325.89615	362	
360.42310	974	
373.03807	2994	
389.89337	669	
408.32842	633	1+
410.23339	1404	
436.09086	627	
438.09738	452	
443.09631	642	
460.15370	2713	1+
492.90205	752	
511.70461	352	
515.13648	997	
521.42315	2204	
528.85227	729	
540.96398	2349	1+
546.30493	1114	
556.35460	2235	2+
562.20847	1246	1+
567.86110	649	
569.32346	979	
570.89480	414	
573.40374	367	
576.49536	804	
579.78731	874	1+
586.44168	3597	
587.01489	497	
589.26631	1804	
596.88463	759	
599.25299	6174	
603.08833	707	
606.56088	1102	
614.43273	419	
617.44122	572	
618.26754	1221	1+
619.84790	2347	
626.12079	441	1+
632.63904	1462	
633.49471	2864	1+
638.50052	559	
642.15929	1266	1+
644.23522	802	
652.24060	1978	1+
656.25506	2212	
657.18341	3829	1+
662.48241	842	
669.02028	10314	1+
670.31811	4466	1+
679.14998	10439	
679.65794	14382	
715.43671	387	
744.29009	734	
753.30940	914	
835.48492	537	
876.23352	474	
923.24553	1492	
937.64512	3624	
961.08874	482	
1038.98827	369	
1073.45019	832	
1111.25335	1649	
1172.51748	484	
END IONS

###FS:    #m/z: 409.2208 #charge-128
###MaxRes:#m/z:   0.0000 #charge-128
###MS: 892/
###MSMS: 893/
BEGIN IONS
TITLE= Cmpd 589, +MSn(409.2208), 13.5 min
PEPMASS=409.22075	21081

129.95453	1833	1+
135.83650	1174	
144.83438	984	
162.83168	997	
164.69594	564	
176.18486	1062	
186.69673	769	
192.03643	2214	
197.85526	1204	
200.87540	548	1+
205.80619	2706	1+
217.85724	2482	
231.86598	906	1+
234.66067	1003	1+
236.77168	1819	
243.89556	834	
245.79951	4041	1+
257.43935	1642	
262.25128	2189	1+
264.87124	919	
276.99440	2738	1+
287.93519	947	
289.88659	1939	1+
292.07290	1772	
310.79567	1582	
316.90564	4556	1+
318.87968	9268	1+
323.13214	1344	
333.08253	949	
337.51047	1387	
343.05494	2088	1+
349.30144	899	
349.88159	2368	2+
352.94518	1926	1+
355.10464	1399	
359.83041	817	
363.29806	964	
364.39359	1879	1+
368.01447	889	
369.84763	1333	1+
372.06915	5406	1+
375.04384	1471	1+
378.04822	1569	
382.27690	1396	1+
385.06224	9116	1+
386.18845	2981	2+
388.94915	1277	
390.42282	4726	2+
391.94188	6597	1+
394.49976	1987	
395.90412	1279	
398.00480	4457	2+
399.95401	1792	
407.60931	1635	1+
416.43288	579	
418.03699	642	
421.83641	609	
425.63526	592	
428.22067	599	
429.50955	1147	
431.23238	1999	1+
435.29662	529	
476.21080	1219	1+
483.54319	799	
484.31956	2356	1+
492.63676	1847	
535.23555	554	
545.69262	874	
547.17881	692	
571.29742	642	
574.51453	706	1+
580.69634	684	
588.30138	754	
598.29495	1696	1+
609.29748	634	
639.43276	607	
641.72593	539	
642.26917	1112	
651.23819	3029	1+
669.26097	2809	
669.57932	2663	1+
728.18858	859	
END IONS

###FS:    #m/z: 427.1291 #charge-128
###MaxRes:#m/z:   0.0000 #charge-128
###MS: 892/
###MSMS: 894/
BEGIN IONS
TITLE= Cmpd 590, +MSn(427.1292), 13.5 min
PEPMASS=427.12914	12543

128.91085	2017	
150.80821	674	
170.88850	727	
174.74737	952	
191.25058	894	
194.85615	1299	
204.69249	472	
213.89115	779	
217.03344	837	
229.89050	1789	1+
238.78212	2115	1+
243.94714	806	1+
245.78128	1026	1+
248.86536	1531	1+
254.72603	702	
259.03124	514	
260.63744	1934	
264.31750	1242	
265.97004	624	1+
274.83413	1082	
276.95229	814	
279.75189	653	1+
281.75359	1048	1+
284.88985	1627	
293.93957	1451	1+
297.84006	549	
298.92595	1194	
300.70906	584	
306.03551	2598	1+
308.86543	734	
312.23456	999	
325.24651	662	
326.89554	512	
329.20992	1401	1+
330.37015	2908	2+
333.26595	2299	2+
335.78019	1291	1+
338.97098	1514	
352.10904	1719	
354.05017	2196	1+
355.87225	1616	1+
364.04704	1238	1+
367.05971	2724	
374.01259	3033	1+
377.58973	3052	
380.31566	1042	
381.06282	3186	1+
383.08781	4501	1+
385.83800	962	
387.72007	4452	
390.12892	1784	
391.73291	3229	
393.15897	7346	1+
396.61821	23099	
400.23454	499	
402.09995	1132	
403.24244	3093	1+
404.28949	2196	2+
405.90044	5271	1+
408.01849	4614	
408.87061	10827	1+
416.90969	8329	
431.99674	4066	1+
446.68694	1182	
503.49569	874	
545.66929	1027	
547.42835	1687	
559.83708	1959	
567.24090	3649	
574.43143	4368	1+
591.48633	1089	
646.84692	967	
648.23850	769	
682.29493	1646	1+
689.43155	639	
721.14691	772	
726.50366	962	
737.35908	1042	
END IONS

###FS:    #m/z: 600.2906 #charge-128
###MaxRes:#m/z:   0.0000 #charge-128
###MS: 895/
###MSMS: 896/
BEGIN IONS
TITLE= Cmpd 591, +MSn(600.2906), 13.6 min
PEPMASS=600.29056	30365

211.07124	887	
227.13273	1967	
240.85238	7234	
259.03829	1417	
311.03271	1867	
323.02611	1249	
331.03465	1539	
341.51921	1934	2+
356.00581	1042	
358.23493	1714	
368.95966	1679	1+
388.05986	1062	
402.96170	1254	1+
413.21514	2339	
421.15434	3678	1+
439.17224	3219	
441.22832	1267	
446.25371	747	
453.03844	1164	
454.89769	1853	2+
462.97712	621	1+
467.03938	3082	
468.94834	2619	
470.29259	656	2+
482.77606	1324	
484.40865	1261	2+
484.92478	963	1+
497.84307	1722	
499.26539	506	1+
502.07379	1961	1+
508.38426	2416	1+
510.88893	1773	2+
518.90876	1204	
520.23907	1219	
525.80176	1311	1+
535.03865	1669	
540.04125	957	
542.11478	1437	
543.19799	11260	1+
547.80967	1484	
549.24567	1188	1+
551.33789	737	
554.13470	2364	1+
556.08721	1826	1+
565.81295	747	
566.57277	2722	
568.16103	3773	1+
578.23897	2427	
580.05038	8250	1+
582.50656	832	
583.11113	7791	1+
586.88467	12642	
589.20091	2378	1+
603.46246	657	
614.14064	1474	
615.41042	1109	
624.44297	977	
636.04155	707	
662.11404	1754	
679.49191	997	
692.43673	1254	
697.39667	3481	1+
707.31464	959	
726.50223	1359	
769.11152	1544	
826.36202	2409	
842.46251	2197	
854.23822	734	
872.12957	1582	
999.45919	894	
1018.63444	2147	
1033.83161	1427	
1036.46329	2204	
END IONS

###FS:    #m/z: 713.0844 #charge-128
###MaxRes:#m/z:   0.0000 #charge-128
###MS: 895/
###MSMS: 897/
BEGIN IONS
TITLE= Cmpd 592, +MSn(713.0844), 13.6 min
PEPMASS=713.08442	6632

237.83438	289	
247.84810	1762	
295.89753	1194	
342.48676	367	
346.15607	842	
348.86563	469	
349.63118	1174	
414.68625	382	
437.06997	827	
502.90742	462	
523.43425	1429	
544.43545	1272	
548.43377	724	
551.11893	509	
567.71061	1277	
569.23248	294	
581.07249	1266	1+
582.77774	841	1+
586.08813	479	
596.90545	1506	1+
601.28268	614	
602.45866	1139	1+
613.24581	1534	
620.29615	1007	
621.69534	1276	1+
625.03578	577	
638.48380	304	
640.04413	1094	
649.85337	491	1+
654.70623	1542	
656.03342	938	1+
658.32289	569	
659.65784	499	
665.63249	3004	
667.69556	667	
668.71763	417	
669.64584	2849	
672.09604	917	
679.24323	2632	
680.68520	2086	1+
683.09140	1472	
691.79818	1029	1+
694.25260	799	
695.22699	2889	
696.91421	2512	
701.24594	1799	
761.45495	1529	
852.10810	369	
921.33164	674	
961.36115	1182	
1019.44324	307	
1058.24881	302	
1086.03737	477	
1141.30739	337	
END IONS

###FS:    #m/z: 579.2226 #charge-128
###MaxRes:#m/z:   0.0000 #charge-128
###MS: 898/
###MSMS: 899/
BEGIN IONS
TITLE= Cmpd 593, +MSn(579.2226), 13.6 min
PEPMASS=579.22259	11557

178.84301	1085	
210.84411	1082	
238.85994	876	1+
246.99039	493	1+
271.83676	932	
341.03439	762	
358.02245	1159	
360.09410	982	
363.44067	796	
377.23501	1164	
383.42447	1147	
387.02857	3484	1+
389.83086	904	
395.03708	3129	
401.69865	1751	
406.04395	2107	1+
409.03503	757	
418.23200	488	1+
421.10332	1039	
426.15285	986	
430.14788	1923	2+
430.68595	2016	1+
434.07498	1022	
434.93898	1842	1+
456.30054	1293	
461.63530	1405	
465.23795	943	1+
466.94623	952	
470.79655	1426	
472.77835	884	
475.88399	4004	1+
480.43220	819	
484.68233	2100	1+
487.84802	1102	1+
489.96601	2159	1+
494.83692	1829	
498.64180	872	
500.01902	1258	
505.98518	2061	
509.87466	1000	1+
512.50685	796	1+
514.23532	2609	
517.27176	2003	
518.72715	1110	
520.34040	731	1+
531.71339	982	
533.44995	464	1+
541.18098	938	1+
542.82568	836	
554.18882	3235	1+
558.14096	925	
559.11761	1750	1+
561.08799	6295	1+
563.13491	1220	
567.84161	1887	
571.23623	787	
602.12381	678	1+
610.16153	2403	1+
617.83374	1752	
630.24337	1283	
645.03989	1242	
657.20377	749	1+
663.23786	1124	1+
682.31964	1139	
697.66113	827	
701.31278	2440	
737.27761	1333	
742.64426	979	1+
746.00141	2629	
749.44522	1452	
762.51444	749	
805.88023	914	
844.24244	1042	
875.23867	781	
1007.49052	814	
1032.62661	874	
END IONS

###FS:    #m/z: 595.8493 #charge-128
###MaxRes:#m/z:   0.0000 #charge-128
###MS: 898/
###MSMS: 900/
BEGIN IONS
TITLE= Cmpd 594, +MSn(595.8493), 13.6 min
PEPMASS=595.84933	51595

208.73750	792	
211.84182	1017	
216.84167	887	
243.92652	1313	1+
249.29328	859	
253.89324	719	
285.06470	1342	
297.97824	1237	
311.03130	1107	
315.08560	769	
317.23393	874	
331.94091	1054	
343.21171	1366	1+
348.07040	5273	1+
357.10461	787	
373.03707	854	
379.10063	739	
396.89557	1826	1+
421.13023	1077	
422.97548	641	1+
425.21588	1357	
427.45211	709	
429.98364	1347	
439.50833	1219	2+
450.79507	826	1+
455.04253	904	
460.18332	967	
461.77111	2552	1+
467.43375	1249	
475.97509	1859	1+
478.13393	4563	2+
482.50395	2252	
488.23704	1754	
498.33446	839	
503.77396	934	
504.77293	1761	1+
506.89530	897	
512.34585	874	
516.15999	1753	1+
520.86890	762	
529.65189	2211	1+
539.80011	2376	1+
542.10296	1584	
543.26688	3231	1+
549.12244	1456	1+
551.87599	1196	1+
554.11326	1217	
558.94524	862	
560.41147	1729	
562.43495	1502	
564.37495	2453	1+
568.11161	3119	
570.23838	1064	
570.85785	4333	1+
573.81721	4009	1+
576.66474	5337	
578.23555	7963	1+
583.91677	2851	1+
597.63402	1174	
606.24431	1204	
615.17720	1477	
634.44405	884	
635.33684	1846	1+
640.03141	982	
672.86444	1157	
695.30184	1217	
713.30322	5441	1+
742.88852	869	
744.43658	1092	
776.69709	1164	
807.50943	882	
842.41386	15570	1+
851.23816	857	
874.43314	1054	
911.54997	533	1+
920.44202	869	
929.51262	1571	1+
945.66481	1198	1+
1058.67968	7203	1+
END IONS

###FS:    #m/z: 579.5610 #charge-128
###MaxRes:#m/z:   0.0000 #charge-128
###MS: 901/
###MSMS: 902/
BEGIN IONS
TITLE= Cmpd 595, +MSn(579.5610), 13.7 min
PEPMASS=579.56095	53115

218.83284	582	
238.88964	652	
240.83542	904	
244.12502	987	
287.04812	1524	
359.01678	808	
362.95547	1464	1+
374.29053	632	
379.94603	1185	
390.86906	771	1+
418.04173	577	
421.09688	724	
422.84483	897	
429.84775	874	
433.28839	1244	
443.19269	3938	1+
450.03853	2172	
457.49944	1354	
460.83148	2128	1+
466.10445	1616	
468.83728	1969	
469.57913	3940	
471.33324	1395	
474.24369	1059	
480.04984	509	1+
483.96389	1363	1+
484.88708	1151	2+
488.76359	692	
498.04116	1872	
500.63845	1487	
505.97310	1437	1+
507.51711	622	
508.69960	724	
517.10210	709	
518.63176	1650	1+
528.15078	3804	2+
534.23705	1749	
535.03150	3134	1+
537.74000	3416	2+
542.88974	1548	
546.04053	969	
552.25629	4219	
557.33416	2986	1+
559.10676	6340	1+
563.11484	1565	
568.77163	617	
594.27212	654	
606.40486	1459	
609.44275	981	
614.09692	561	
620.12908	617	
661.23485	1351	
681.93387	1492	
713.38651	1252	1+
736.50467	734	
737.87004	502	
746.39936	3189	
749.23612	1284	
752.64222	1234	
782.23296	694	
788.24439	622	
790.25686	624	
795.64227	601	
879.02063	804	
1123.43583	1282	
END IONS

###FS:    #m/z: 596.2956 #charge-128
###MaxRes:#m/z:   0.0000 #charge-128
###MS: 901/
###MSMS: 903/
BEGIN IONS
TITLE= Cmpd 596, +MSn(596.2956), 13.7 min
PEPMASS=596.29562	37822

188.84031	2142	
206.64553	783	1+
216.89765	1171	1+
244.82786	2584	
255.84360	1497	
277.01272	969	1+
329.95956	1014	
330.97624	1556	1+
339.05355	1229	
343.29773	1167	
346.84737	1459	
349.08334	3753	1+
358.38159	1164	
381.16235	829	1+
385.11728	1052	
396.11557	1054	
415.16671	1422	
420.27810	887	
421.69873	2104	
424.30631	1912	
426.41929	894	
431.44480	962	
439.25013	1877	
442.33669	1214	2+
444.83484	1384	
447.04050	361	1+
448.89684	1657	
458.09060	1253	1+
459.96858	2831	1+
462.26205	1799	1+
463.98220	1461	1+
465.83714	2054	
477.99224	2477	
486.34459	3831	2+
487.98269	1339	
494.03743	331	1+
498.55920	2392	
503.11380	907	
504.84145	796	1+
506.85616	3096	1+
515.03859	2429	
521.11025	2361	1+
523.11166	3479	1+
526.86339	899	
531.24079	1582	
535.43509	621	1+
537.43966	2802	
544.01995	721	1+
549.87283	2463	1+
553.65717	907	
555.11764	2427	
556.49595	992	
559.11847	1077	
560.12767	5862	1+
565.19750	4161	1+
568.10580	912	
569.19556	3211	1+
571.03424	1659	
573.35035	1649	1+
574.72698	2479	1+
576.62867	4734	1+
578.21837	6666	1+
579.64857	2112	
580.19448	3464	
582.46320	2247	
586.64491	3939	
658.27610	1382	
660.43796	912	
675.26095	932	
713.40025	12206	1+
716.63644	2117	
770.31578	1951	1+
810.23184	872	
813.33015	1039	
824.41659	2873	1+
826.43625	1489	
842.49075	6749	
843.45559	9761	1+
929.45271	3316	1+
945.64665	1034	1+
969.04152	1374	
1041.16146	1567	
1058.53769	3074	
1059.50186	3839	
END IONS

###FS:    #m/z: 508.5351 #charge-128
###MaxRes:#m/z:   0.0000 #charge-128
###MS: 904/
###MSMS: 905/
BEGIN IONS
TITLE= Cmpd 597, +MSn(508.5351), 13.7 min
PEPMASS=508.53514	122220

177.11290	884	
198.68640	2656	1+
239.85712	2873	
240.84810	3761	1+
257.28888	3181	2+
257.80634	1996	1+
261.44242	2010	
263.22000	2332	
276.03403	1076	
297.84073	1512	
308.03957	1004	
320.02181	1084	1+
330.14749	5805	2+
336.86521	1279	
347.47536	1101	
361.12605	3344	
362.93985	2682	1+
369.00436	5700	1+
371.04445	2294	2+
373.03465	1284	
375.10407	3960	1+
378.93410	1048	
382.12902	2794	
386.87631	2185	1+
389.01447	2285	1+
390.84653	3050	1+
394.96334	3207	
403.94418	6115	2+
412.09701	1187	
413.50830	1819	
416.38981	7692	1+
419.61253	1237	
425.02716	3999	2+
438.15586	5630	1+
439.80930	2620	1+
447.83129	1207	
449.99204	893	
453.90290	21710	2+
457.83936	1518	2+
459.83995	36311	1+
469.90956	1379	
470.96227	4909	1+
472.94959	3519	1+
474.11792	1324	2+
475.86705	3617	1+
477.47984	3991	1+
478.81794	1692	
479.45668	944	
482.79503	4700	
487.10056	3383	
488.12507	10718	1+
490.71385	5805	
491.08009	5245	
492.08362	4990	
495.70704	28782	1+
498.10186	8033	
501.66036	1724	
516.15836	1141	
517.93217	1099	
519.69448	1237	
528.82984	3037	
534.64515	872	
537.11993	2731	1+
551.25335	2584	
560.04334	5152	1+
561.84361	3921	
569.35263	14549	
569.60554	11864	
570.87299	3531	
577.13505	1944	
583.30197	1163	
591.10305	1044	
614.50645	1985	1+
615.79443	6697	1+
617.33212	1452	
624.82040	23574	1+
633.37134	23466	1+
640.21264	1144	
655.45036	1219	
665.79353	3991	1+
671.23192	967	
678.69144	1058	
680.36598	3414	1+
686.43440	1128	
688.88890	10898	1+
697.57847	16710	1+
745.44088	1059	
783.43464	982	
END IONS

###FS:    #m/z: 595.7709 #charge-128
###MaxRes:#m/z:   0.0000 #charge-128
###MS: 904/
###MSMS: 906/
BEGIN IONS
TITLE= Cmpd 598, +MSn(595.7709), 13.7 min
PEPMASS=595.77095	39794

201.78741	671	1+
208.72119	549	
216.82480	4105	1+
225.82503	3254	1+
230.73993	1484	
245.03251	951	
261.89095	519	
274.88858	1150	
310.07554	513	
316.17272	899	
331.01878	2561	1+
341.66970	2208	
348.86115	2783	1+
355.00861	1043	1+
398.13680	632	
414.23284	577	
424.23491	1783	2+
433.24062	752	
436.94596	731	1+
443.01105	1181	
445.23214	1908	1+
449.02857	4092	
458.08881	504	
462.98224	2730	1+
472.01812	1347	
477.91171	3356	1+
481.25294	672	
482.23483	1717	
486.71863	497	
488.49746	1112	
495.09369	572	
499.13481	2527	
500.94588	6075	1+
503.63387	797	
504.86496	2247	1+
516.12760	579	
517.69280	515	
520.97725	1770	
529.99892	3680	
532.35506	1770	1+
534.41593	1012	
542.41237	3374	1+
546.13448	1400	
550.23382	1172	
555.57762	1487	
557.60611	5548	1+
559.89601	2909	1+
562.49697	987	
565.29235	527	
572.03563	657	
572.87249	1772	1+
575.07049	2740	1+
578.10963	3051	1+
580.63594	1064	
582.91542	3452	1+
584.60451	5531	1+
615.21586	2584	1+
672.43485	529	
687.43653	983	
688.08253	2152	1+
695.56588	1677	
713.14402	1474	
714.45566	4769	1+
802.56018	696	1+
808.62092	992	
813.44563	1610	
824.45648	1356	1+
830.85798	2293	
831.33767	1811	
842.48383	13331	1+
897.63377	1105	
929.55129	848	
929.99031	1241	
963.28735	584	
1041.31461	561	
1058.51665	2202	
1059.61176	725	
1060.54263	1669	
END IONS

###FS:    #m/z: 411.7014 #charge-128
###MaxRes:#m/z:   0.0000 #charge-128
###MS: 907/
###MSMS: 908/
BEGIN IONS
[truncated: 1,694,784 more chars]
