# Supplementary material for: Comparative proteome analysis of Saccharomyces cerevisiae: A global overview of in vivo targets of the yeast activator protein 1
Source: BMC Genomics. 2012 Jun 9;13:230. doi: 10.1186/1471-2164-13-230 (PMC3476450; doi:10.1186/1471-2164-13-230)
Supplement: Additional file 20 — 77_LC_MS_MS. [file 1471-2164-13-230-S20.zip › 77 LC_MS_MS_data/spot_77__yeast_S19_A5_01_1415_export_mzML]

<?xml version="1.0" encoding="ISO-8859-1"?>
<mzML xmlns="http://psi.hupo.org/ms/mzml" xsi:schemaLocation="http://psi.hupo.org/ms/mzml http://psidev.info/files/ms/mzML/xsd/mzML1.1.0.xsd" version="1.1.0" xmlns:xsi="http://www.w3.org/2001/XMLSchema-instance">
<cvList count="2">
<cv id="MS" fullName="Proteomics Standards Initiative Mass Spectrometry Vocabularies" version="2.37.0" URI="http://psidev.cvs.sourceforge.net/*checkout*/psidev/psi/psi-ms/mzML/controlledVocabulary/psi-ms.obo"/>
<cv id="UO" fullName="unit" version="1.20" URI="http://obo.cvs.sourceforge.net/*checkout*/obo/obo/ontology/phenotype/unit.obo?revision=1.20"/>
</cvList>
<fileDescription>
<fileContent>
<cvParam cvRef="MS" accession="MS:1000579" name="MS1 spectrum"/>
<cvParam cvRef="MS" accession="MS:1000580" name="MSn spectrum"/>
<cvParam cvRef="MS" accession="MS:1000127" name="centroid spectrum"/>
</fileContent>
<sourceFileList count="1">
<sourceFile id="sourceFile" location="D:/data/Thomas_K/2011_05_31_yeast/Yeast_S19_A5_01_1415.d" name="analysis.yep">
<cvParam cvRef="MS" accession="MS:1000771" name="Bruker/Agilent YEP nativeID format"/>
<cvParam cvRef="MS" accession="MS:1000567" name="Bruker/Agilent YEP file"/>
<cvParam cvRef="MS" accession="MS:1000569" name="SHA-1" value="94556ef43571cf917c44075f2626e90fd7cde2a2"/>
</sourceFile>
</sourceFileList>
<contact>
<cvParam cvRef="MS" accession="MS:1000586" name="contact name" value=" umea"/>
<cvParam cvRef="MS" accession="MS:1000590" name="contact organization" value=""/>
</contact>
</fileDescription>
<sampleList count="1">
<sample id="sample" name="Yeast_S19">
</sample>
</sampleList>
<softwareList count="2">
<software id="exportSoftware" version="3.0.5">
<cvParam cvRef="MS" accession="MS:1000717" name="CompassXport"/>
</software>
<software id="instrumentSoftware" version="6.2 Build No. 62.24">
<cvParam cvRef="MS" accession="MS:1000692" name="Bruker software"/>
<userParam name="AcquisitionProgram" value="esquireControl"/>
</software>
</softwareList>
<instrumentConfigurationList count="1">
<instrumentConfiguration id="instrument">
<cvParam cvRef="MS" accession="MS:1000122" name="Bruker Daltonics instrument model"/>
<userParam name="InstrumentDescription" value="HCTultra ETD II"/>
<componentList count="3">
<source order="1">
<cvParam cvRef="MS" accession="MS:1000008" name="ionization type"/>
</source>
<analyzer order="2">
<cvParam cvRef="MS" accession="MS:1000264" name="ion trap"/>
</analyzer>
<detector order="3">
<cvParam cvRef="MS" accession="MS:1000253" name="electron multiplier"/>
</detector>
</componentList>
<softwareRef ref="instrumentSoftware"/>
</instrumentConfiguration>
</instrumentConfigurationList>
<dataProcessingList count="1">
<dataProcessing id="exportation">
<processingMethod order="1" softwareRef="instrumentSoftware">
<cvParam cvRef="MS" accession="MS:1000035" name="peak picking"/>
</processingMethod>
<processingMethod order="2" softwareRef="exportSoftware">
<cvParam cvRef="MS" accession="MS:1000544" name="Conversion to mzML"/>
<cvParam cvRef="MS" accession="MS:1000747" name="completion time" value="2012-02-13T12:28:23"/>
</processingMethod>
</dataProcessing>
</dataProcessingList>
<run id="run" defaultInstrumentConfigurationRef="instrument" startTimeStamp="2011-05-31T23:02:49.255+02:00">
<spectrumList count="2395" defaultDataProcessingRef="exportation">
<spectrum index="0" id="scan=1" defaultArrayLength="1413">
<cvParam cvRef="MS" accession="MS:1000130" name="positive scan"/>
<cvParam cvRef="MS" accession="MS:1000579" name="MS1 spectrum"/>
<cvParam cvRef="MS" accession="MS:1000127" name="centroid spectrum"/>
<cvParam cvRef="MS" accession="MS:1000285" name="total ion current" value="13313595.42110443"/>
<cvParam cvRef="MS" accession="MS:1000504" name="base peak m/z" value="419.16189575" unitCvRef="MS" unitAccession="MS:1000040" unitName="m/z"/>
<cvParam cvRef="MS" accession="MS:1000505" name="base peak intensity" value="103813.44531250" unitCvRef="MS" unitAccession="MS:1000131" unitName="number of counts"/>
<cvParam cvRef="MS" accession="MS:1000511" name="ms level" value="1"/>
<cvParam cvRef="MS" accession="MS:1000527" name="highest observed m/z" value="1296.65307617" unitCvRef="MS" unitAccession="MS:1000040" unitName="m/z"/>
<cvParam cvRef="MS" accession="MS:1000528" name="lowest observed m/z" value="400.46032715" unitCvRef="MS" unitAccession="MS:1000040" unitName="m/z"/>
<scanList count="1">
<cvParam cvRef="MS" accession="MS:1000795" name="no combination"/>
<scan instrumentConfigurationRef="instrument">
<cvParam cvRef="MS" accession="MS:1000016" name="scan start time" value="0.0327499" unitCvRef="UO" unitAccession="UO:0000031" unitName="minute"/>
</scan>
</scanList>
<binaryDataArrayList count="2">
<binaryDataArray encodedLength="6588">
<cvParam cvRef="MS" accession="MS:1000574" name="zlib compression"/>
<cvParam cvRef="MS" accession="MS:1000514" name="m/z array" value="" unitCvRef="MS" unitAccession="MS:1000040" unitName="m/z"/>
<cvParam cvRef="MS" accession="MS:1000521" name="32-bit float"/>
<binary>eNoNl2tUD1gbxf+UqEhIUkmSRCVdVLpJ51eSkCSVJLdK5ZakUuleKt1LKiqGybwYQ8hlxmUwJUxCSBiGxISQhtC8/w977f3ss85az4dnPWefTut6YRBYL06X1QtxsV50mDSIe74NYnF8g3hzqEHU9bsmFG2vCaN914THm2siY02juF3eKBoaG4Wc/HUxzem6yD11XcR2XxcNBTfE75dviBXyN0XFypvC89RNsabhptBR+FOoBvwp1BL/FPptf4qBQ5qE4/ImoVTeJFTuNolzo24JL8db4nTRLdF9/Jao7b0lMvSahUpws0jf2yyej78t5gbdFnu33xa6bbdFyoQ7wibqjtA8ckccWndXSOruioZJLeKjX4swL2sR+t0tYrXHPRF0/p4wGHtfmIXdF+qV98WIX+8L5877IkXngehX/kA4Nz8Q561bxcqcVqHa0Sr2yz8U05wfigmnH4o5bx6KgePaxIptbcLwUJtQ1n0kxmQ9EgGvH4mqQY/FOOvHwq/0sVA4/liY9X8iTE2fiC2RT0Tcjidi8P0nwk/hL3HW4y8xNeEvkWj2VIyKeCpO/vRUXPnyVPiZPhOtgc/ExbJnQqH2mZjg+bcwPv+3yHzzt0g1ei7MQ56Lj4ovRKvtCzEk6IVYVPRCfLjwQsz88kLUbmkXEfvaxcGedjHU/KXgzEux8P1Lsc6iQ2gs7xAL8zrE/lcdQk/ulbhk/EpUhbwSCWdfCc2/XgkPjddiz5rXIj30H1Fz8R+R8eEfkWLdKaas7xRrijpF2u+d4pLyG+Fj/UbUP3gjllm/FY4pb0X33rei9Olb4aD+Tli5vhObQt+JNKMuUbKyS/xY0yUc/+wSlePeC93V78XQjvcibNMHMbLzg7ig/1EEhnwUOdUfxfLvH8U5y25xNbhbZKd0i1FHusXq/p9EjK0U6z+JYfs+ifC7n0TR1h6he6ZHXOjsES2z/xU7C/4V6tafxbWzn0Vqx2fxg9MX8eueL+J8yxcRpd0rVOb3CuctveLajV4x7U2vGKT5VTQu/yoKq78KldtfxVHdb+K+/TehUPBN1PR8E3dyv4u/G76LVIU+UbC1T4zZ3yd+ed4nLln9J+JD/xNFv/wnPD7+J86oSfjRUkLpHAmSAAnjCiVM/0nChmYJ+b0SVgzrh8G8fjhF9mN1UT/sTvajtLEfYZL+6Gn258Ps/tgn9UetuT+9X/tzX12GG/YyNCyXQRImw509Mpy5K0PhFxlcVGTRspPFdYUsJedlkXkkyy3JADINB7B07gAi1g+gsHgA3+4OYFDHAHSU5JAdJcedKXKMDpQjI1qOG6VynPxVjpKncvj2yHFdaSCLJg1kgP1ArAMG4pwwkOJ9Awn8PJARIwexxHoQWXMGURMwiJNbB7HizCDMXg/CQkeeMkt5GufKsz5aHtNyeR4cledStzzThykgM1aBiy4K6G9WoOGwAi0XFZj8SYFOM0W8vRRZsFER5wxF9E4oIrmgyIRHirh+VeS+9mC+bR5M8q7BHLgzWHpnMIHyQ7jrMISmeUOoWDME7ZwhBPw8hKrOIViqKrHMWIlylFi4Uoml8Uo0HVOi+qYSCf2GojRqKKdnDaXKcyhN4UNZcHAoKp+HEm2kzLcwZTaeV+boQ2Uk3crYOA7D0XUYAcHD8D8+DK2bw7C/P4zRxsPZy3DWBQ3HI3M4XVXDMb4xnPevh6MqP4JVjiN4HTeCgIwRHK4ZQerDEezrGUG9sgovdFVwjVMh94oK1x+ooPxFhTvyI5lnMBLVWSOpCBiJeuZI2k6MpOPKSJz+GYnuEFV8LFWRoIqjjyoqEarkHFdF464qXZ2qtJqP4qj3KNwypfjfKHrOj8L+4Siy3o4iob8abVZqqM5XY1OEGgN2qCFzUo3fFUZzRG80rg6j8QoezeyE0Vi/H81QVXU0TdVp8lPnSrw6nYXqPLmsTtgTda6/V0cySANdJw1qz2gwoFkDSacGTt81cLXV5NYSTc5Ha9K1U5Oo3zS5eUsTXmnyZvAYDtqOIWfpGHxjx/B59xgs3o6hQlmLGkMtLrtr8b8NWvinatG1VwtOaqHdoEXmBy0OftPiifpYfjIey5TQsZzaOhaj/LE8ODwW846x3Ps8FpcJ2rjYaHNwrTaKu7WZdEKbppfanFUcR6H+OFIZx86N4zifM046R+PQah1HwsdxeMnq4DZWh5g1OixO1MH1qA4X7upQ2KPDsf7jCRw9HlX78Vz2H093zHhciscz7eZ4FD6O55KcLr0muugv1MVmpS6Gibr41+ly8rouMj265H/XZYHqBBRtJrBj0QRGb57A66IJfDozgb2PJvCLnB4JY/SwtdDjXYgekgg9qvL06Dynx135iRzQnsixbRO5VTWRwbUT+eHvibR1TyRITZ8Duvosttfni5c+Lpv08c3Wx/WRPv7yk1hkPongwEn8GjsJ8+pJ1NVNYuS9SZzrm4ShxmQUzCZTv3YyF+smc+zeZOyeSlnegGczDRjtb4DMZgOW5RgQfcKA0t8MUH5kgNpHA3o0DbnmZMiZbYZo7TXE5Ywhi28YcuM/Q05pG3HMyohrnkY0xBlxebcR9bVGFFyTek+NeNJthI7KFNoNprDUeQoBgVNISJlC68Up0vMptHyawtQRxmw3NmbBTGMW+RszYqsxJwqMybtozJ1GY0xfSnnAVGomTqXdeSqua6biUjGVwFNTUX4yFc3+JtQomGCgZ0KFpwnx0SZklpjQeNIElbsmBH80Yfw8U7xXmxKbZsr1GlMuXzelr9sUTXMzVniZ4b7SjPASM7SPmNHXZMabLjNqJObU65kT6GhO5GZzVp0wp+y6OdEvzJnafxr1U6ZhmzAN87xpZP82De+n01DtZ8FjZQsmGFtQ62HBszUWvIy3wGqvBTV/WNDZbsHUPgti9S3p87fkQKwlTQWWvKuz5NttS/S6LdHXsGKGmRWGC61wSbRC97AVg/+wwll2Ok2a06l2m8654OkoJk7nwb7pyJ2fTtvz6aSoWZNrbM0UR2tSfKzZG2ON6x5rVM5L+bY1E79aYz3MBuUZNhzysqF3rQ3DM21orrJB65QNb1tsyH9rw4fBtsQa2MJaW7YW23L+kC1KN2yZ8MKWfYPsmD/ZDgdnO3attuNclB2le+zQ/9mOhCt25L20o7CfParG9miF2pOQb0/dQXueX7CnqMMeQ9kZpKnNIN50BhH+MyjNm0HxoRlILs+g98EMfvh3BvqTHJDYOhC1yoGLiQ5olTpg/9KBy4NnMn/LTBKLZxJ/bSY/P55J5veZtKs4kuTtyJVNjlxKdWTPcUd+uuDIs78cGdDjSMkkQa0QfFoquJwheJEvaD8osHogMP0gcFCAXj24bwfK66AvG+oOwL1b4D7KiQhjJ6w9nMhc48S2HU503Xfirbwz3wydueHozH1fZ55vdOZIpjMf9jtj9bszVR+cqRkzi+fM4sOyWSSlzqK+chae52dxrnmWdM/MIsXUhYFzXXhd7ELGCRc0H7iw/40Ln/vN5qj+bJpmzMY2fDaav8zGpHE2ci9mc9nPFaV4V65VuhJc70r2F1fkBs+hyGUObelzCD09B8Pbc1Bqn0PWEDfOTXTj4Qo3Tma70bbfjexaN4b/6caSDjc+qcwlx30uw1PmsrV5Lot65/KL0jyOTJzHSr95pMTMo7N2Hm735iHzfR4Xp89H4jmf5s3zeX5uPkevz+dx13zCNd3RcHRH18sdjzB3dDLdefaLO0Mvu6Pa6054ygJuHltAbcMCLn5fQN54D545e9C03IPriR4cyfFgwVEPLMYtRGv6QpbOX0h43EJUqhfi0LCQqjsL0elZSP1IT2psPWn28SQv0pOCbE9G3vDkQrsndb2eXNNdhLbLIo5sXoR9+SKSji1C0rqIfzsXEanhhfNGL2SKvVD+2Qv3S150/+vFFMXFHLVYTKnPYh6nL8bp4GLSryxG7stiXId5I2PiTYeXN3PXe9O6wxu1Kmnd6M2de95s7PWmaqgPn8f7YLHYh+dhPqzM9aH3rg/u733wV/Mle7ovk8N9iU/w5XiFL4O7fPmovIQ+kyVYRi+hNX0JRZVL6L2zBK9+fjzX9wNnP/Ti/dh12A+VRj9i3/hR99WPBu2lJNgvxdB1KWxZSmvSUmpOL2Vy61LMlPzxMvXnmrM/Vuv8idzhj/d+f9yu+FP+wF/6di8jQ2sZzYHLeBG3DLv6ZWj9s4zNkgAuTAvA0SUA34gAdmYHsKkugGs3Azj5KoAEjeUcslzOIJflvA5dTkLSciIPLKfj43LCHFZwct4KDgWuoD1lBfpPV9CtspL6aSvZEbgS94SV0vlYycxJqzi9dBVVhavIqF3F1MerqOm3mh+1VqNhuZqnkavR/X01/V+vxlo/kPh1gexOC8SmLJADvway8VkgO/sHYaEcxFSzICJnBjF4eRCrCoIIOxpE6o0gfL4E8W5EMIeNgznrFoxXWDBXc4LRuxDMsbfBnBm4hmTTNWQvXENs4RrG/7gGK6MQzokQPEJDsCsL4cCxEPY3hiD5HMKoyaGoTgsldmEoQ4NCeXM4lMd1oTx/Fspx2TDW+obRtjaMR2VhPPg9jOPNYbT/G4Zk9Fpulq/F7+Ba5jSupaR3LYs013HMeR3hG9aRXLSO3D/WEdyyjuly60kZsx4r+/WcDFzP2Zj1GJ1Yz96G9cS1r6fZcAPynhtwD91Ac9oGEn/aAGc30HhnAy4fN7BzxEZsbDdKrY18St3IyN0b6Tm0kWsXN5I4IJzT+uFIvMLJjwnnZEE47w+EY/ZHOONfhOP6Ppwa5U3S/bWJmNRNpJVtwvqQtP68iRPDI3CfHkHi4giebo9g+w8RFB2NoKwhQppJI0BvM4tnbabBezO+pZuRvbKZlp7NLJgayT/ekfTlROLZHIn220j+Z78F2cAt2MZuIb1qC8Gnt3CmZwvVBlH8NjOKV/5R1ERH8bIkivgTUWg0RDH3VRS5kmgwiMbeMRrfFdH8kRhNe2k0Rlejsb4bzV+vorHri2ancQyGK2I4VxCDOBhDzOMYFEy2Mn7BVi5lbGXRka0kvN7KEtlYppnEUjEnFiXvWBaExWJWEsveo7EEX4yl4a9Ydo2Nw2tiHMZz45iVEMeXn+LouhrHTeV4flaLp3h+POGx8Xgfi+doQzwJ7fGckN/GDc1tXPHaxqKt27Dfs42RjdsoVU3gtmECcjYJmLsk8Cw4AYfkBBr3JLDkdgJB7xOY/D2B6EGJOIxPJGtiImOmJzKZRHI9EvEMSqRrSyITkxIhL5GrPyYy9FQiNy8m0tqaiP+LRHSGJdGqmcQdoyRkZySxySuJpuAklMKTeJmahElxEmr7pfpkEiXnkvBqSOKH1iTaupIw/Z5Erkwyn7WScbNOZrhbMnWRyThXJrOhNpl//kjm7PVkgh4ms+9TMt7yKSzQTUHNLIUA9xRSYlOQTU7Bf6/UP5CCz32p/pZCoU4qpXap1EuT99X5qWxYlsqqkFSao1JRz0/lTUUq/v9L5fWjVALfpiLpTWXYsDRWmKZxyyGNhPlpfPBLwzY/jaQf0jA5l8ZjSTpfNNPRnJaOhkM6AR7psCydVWnpyO1Mx/THdOrOp+PflE5oWzpt79Mp7U3n1IgMtK0yCHbPoP+WDGkGz2DVgQwGnc9gw/0MMv7OwOFdBid0thNjtp1Kp+20BWynKns7vxVt59K+7QS2bCf483ZMlTKJ1ckkc0omtRGZOEZn4n0kE63aTLyuSvXrTPL7ZfFaMYtAtSw69bIoJQtZnyxmxmVhsT9L+q/Lks5aFkFtWQz/ksXd4dm8M81mHtkoLs5Gd2M2mhnZTMnLJul6Nm9vZbP7bTb10kDyYfkOJPE7aKneQdKRHVhe3cFvz3dwv3sHTXI5fNTMQaKfQ4dpDnphOTyJykG9MIe+ozlMvZyDVVcO4Wq5JNnnEuWdy9LVuWRG59JelMu6mlxSnuVS/SaXop5ctBfn0RGQx/ctebQk5OG6K4+YY3n0nctjr0U+iqH5xMXnU1qQz/uKfKoO5RPbkk/IkALwKSBtSwF1KQUElxYQtb+ApOMFuF8o4Oe2AvZ0ST3FQlStClGZW0i1X6E0MxTyPr4Q30OFhJwrJOPfQg4MLOKZdhF61kV0BhVRsrWI7CtFdD8rIvprEfqKxdSqFjN0czGr9hQz8XQxa64WS/sopuddMXFfi5k0uoQ4vxKi1pewKk+KqhKGHS6hqK4EvUclSN6WEPKtBJUFO/lp60505UtpiixFI7eU2qpSwp6VUqO0C9Uxu6j23sWwoF3kRO3CMHkX1rJlLBxaxgH1MjzdymjfWsbnojJGnyjD+u8ySrvKyJ5ajp9dOev8y4kJKedQZjnW58vxaivn2Lty5vWVI6NYQY1lBRGxFRTmV9BSVsGdoxWY/V5BX0cFAZ8q8NLYjX/gbjwjdhOQsZuyit0cubwbpxfS+uNujjnsIXL5HhLX7MHhjz0svb2HcX176FCs5LhqJSETKumwqkSdSm56VvLIv5Id2ysp+aEScUqqb1Xy+XEl3opVmI+uQse4ipURVfjurKL/sSp0W6vYoFpNmls1Ev9qrmZWk3OlGu2WauT+qZbm7738H3YZJcs=</binary>
</binaryDataArray>
<binaryDataArray encodedLength="6840">
<cvParam cvRef="MS" accession="MS:1000574" name="zlib compression"/>
<cvParam cvRef="MS" accession="MS:1000515" name="intensity array" value="" unitCvRef="MS" unitAccession="MS:1000131" unitName="number of counts"/>
<cvParam cvRef="MS" accession="MS:1000521" name="32-bit float"/>
<binary>eNoNl/dfD34bhbWkZFQikplSKUUkEep9zkclKatIooyeEDIzW9qhUhQNSiSVEYVUpJBEkewUMiMZRd88/oD79bp/uM91rlu72yI+uJyDnUcV2ZGcLxr9pSSlyxURk6kmduoa89i4IhEWNB9Tt0SzaH4l/NItaKOkhcmyIyj6uePsZAl+K9qyUqM/V8ikId57OBJmHMUq71geLs7EoZFNYunucOauNWLhrt44y52Qk/8hPizaSdkdJcye/AA7EqJ5TqEnCq7dlmRFbeNsez+G/X3HSwHKTE9OYfDlZNQ/b8d7h3wEG+WwoKkD3uu6cPaQQmSfaMMBcy8r57w4PHr6QKSb3sfgMxZ85DiCao3NmJbWgy7Smtw0pB26GX/E/K8qzFMLQHB5DtdufoLyywY8/KYIdz27MKDBD4ESe5re2oO/1gbo0rNWRF81ZbvhNP7YFi165OzlhktNsNzshO9WJZjyrQ/PJ7wQcidC8G1XPIrG69H5ejDEg+2YV7scfq8GsFVbjdLrFlJeuTdK/+hDVyNddKlYx5q3CjQLC8Lqyv+Jk0eT0Lj3BsoGy9Jyyjy2BvVl7bl0nCnowGPnKHhUh+Owph4NpZShV7ycTpOz8GVILorqTjD+pAHqAt5gwA9/jJS6hHE1rvxoIc24/Aui28g68X7VdJEY/g6SvCqRtD4MBn4nRPSsUmy3TcbzKn3eTvSj4/xm9AwKRvL2xxiQZcizwX2x9usB/D10Hs19J7F34gthYBeMpLL5MDZ2wZoZI8Ta1iXcpZiF4LXBmHDKVwx40Z1l78tw82UIp1wwR5/9qlxsXSSMxk6nXbE+G3e8wdA3IVj7+yhlCtURp/9aFBWYUVgWUQ2u1F05TIx9HYIabUfc7vUWY+238pibHjvO/RRbamx5y0GKRS3j6K0TwGOTr/HE8HpxdqE+HVu78vLAA+h0U+K4dgkOVfrz4v2TWLg/Ch/W3xTrNDLE4cKBYpDMFgR8mYoN9Y+g1k0FMlLLhf/Zg/www5ldr9szLHEuH66MQ4WGE3frNos5xi9wP6oWj6VG4GOljlVx0Dp+2tmVX4cEE7tT0N1wKbX6XEVp2h+xpK0PvPKOiPBz3ZFu24VBGSetDr6fxbr5Bry1biSnff4PIqUPpozP5twABcofqBMBuyzZddtQTgk+yVvV5VZbV/tj3fiHWF6vQdVea7jG+j0uN9rSskqbg3Y58N5nS/Gr7jhCz6nB23Ude9juhF5pDWz0kzjH6Tays/vzg/Jh+N815rLJmTim8J941ulFkwIFzoy9iMutT/B28wdoB3dhqWoMOrZl0lfLmB962PFLmQy/D8lExHofns16LVaWmXKJRjdcGTaTNcv6oV9bCovUzouBK6z56tJ8yLuuxsG5yzjacTZeNRwSj2eHY0VgIWN6nsJ1tIm5VkocVD+W776liqXLJDRtD4Jkcx18u+VSQ3E0VibeooL+NFhPuySmSS6yKuMYWqKGiGgbD7Fa5gw6V5qzruw5ambXYNT4Ryh9fwF2c6L4fdV4/m+kFhvUhtDsbC36rJxDNzdv+IYO5NRzPqIysAouAersfOYJK2l1ibbiL9pLy1h9v3uDwiYKIS+7c+s9PXg+zobHxEwx1F6Gi5y00VYykcWSMF46lSyKrl5mlWIiPhZligJfQ4ZF3IeHJcSPOwFC7uMmpnQa8OyuTHoYTWVr2Sk27f+OznhHhhiOpMwmL+Fzrg/rxhjT/qkyG2btRa7VEq6eXisSjQx43NeG+9e1oCnaQnR/lYDiwrNYFtpKm8HBwuXJUWTNVMOmlS9Fit5oTBq4kXRdyEqdvpy84gUGnZRH40s5dpEPhHn4ADS1TUOM33ZxZ6sD7w7+x58Nezh0jwrME98IDW1TFhXJMk0tEKd1P4hX+3/AxthV2DXPRcJqA66p6op6WXkrw/XLmflyA+W2z+chFjLiVAv+2xdGI6c6DAmZwrVB+8UioxdQPR4tvs5UYdBGFbbQFlXX7yK8YRk/qBnymsMzlK+JYPp1M/pdfsGLu7tK1FXGMy1wO+dJBvJ/jytQMSeEHcfOwbApir+6HebQ+eaSeE9Hmm7ozyTNb3S/WyLpbGmjfMMqyZ6bk1kts4wv+jlyf/ZPLG5VZISUCtp6jeJG52X4X+kcHI3ryurqV6JQagJf5UXifMVC8VH2HVJ/lop74jzu+qpK9II1GPpwNN/kZosv9/di/DEZDrdYwW66waxY+gaVUZqSESpfYLjtBYqf9OGVAYqIfRUhNk24Bq2ntpI442lM6t3IqGHO6PY8F3vlErA7fBbTnWaz24QjvKk0ikEDtRkp1YOZ/m8wZvlJXn+2D05pPcRuzXYxITqTnVr3ead5D/wUwbUp+cxqC8E45WhKGdzH5cJZjDVagCXX9Ghj74C04Y0MWdVktTszAJlPTqHgZDSHul9gWdt5RH7SpOH0DkT1X8Wk9Rl8lBzOnRtv4W2kPTN1tfgsZAUD16gg0vAvNidXCBmZrfhR/BnGrrso+RHK5ppr4qSnLHP0Qjioa7bIfxIJ/S6D+drxGnsdLEF2RYnwjjVAlUoDXg6yFdY/YrHt8WJa6g9maMsJmu8YwpLUxTRa/wg752/g9snjOeGKjmSA9Uk4qV/AmKfm7Bz1Ei0muYj5XYezrf1pab8airN9uaBDnkobj2PwFhsOaykRcusduTauXKw0eYgpryyYkpmJE70H8G/4XpjNO8COr2Y8ZDwRlTX6YsxwVWGu5MTKhD78sm4EN646Sq8KfbpNLmdwYy5L5zbAfZG0ZOPDMDptdOS05bE0eHsaMjtDBR5WCYeWM2idaMqMeglnasjC45Aaj5x5ygH5icjLOEr/BA2m/euxWKlAWvqu4IToJi6JMkCMZxO+ZqfhtrsrFxtJsfLkREpHD2f2UCsMPTeeKomJnLzVBP3+5HBloAJLngdgt85R6Bi24oBdjAjNjIfWxqWic9U9/G351589OmB4ypa97S7RaNFr6kZocfjsE6xO0uWEJBkW5h/G5eYo3ExXZoSrP9Mrl/CC9CEmyZbyuVIVf57LFnsrD8Nr6mZeqrTgNK0IzAreSic1VSQptnN8p6DGPVncNvrK3L9zmBpuQPZKZerxF7AulOeaLWDtKl0kdP/HhUHrhP3DclHhOh0me4qh5eWHQVrKdHBQlWy9PpCJaxK4RqUJFd/lGNMRy0FKqbDofM+N7n58f7pcLElUoEWiKvYEDqPy1VE8FZoivtjEok7KG41WLTj/Yzv3ROy28nBMF3cU7/FGcF9Jp1KceHIvE+9u5uD3RRP4bHqHqlgzWCQUo/VqFvSeSOigMlX4GQ0XTo8/oeagNhfUT+LSfxlTKFHlg12J4kGbPuq2ygpDnUrcOvaemi+c2KFwCdOdLYVCz2vCzPw4tmha0/N7V9a9O4A70ouh9u67yFu2iUt2VeFitDnXp92HgcdXWP7LlPF+KfzauAsexnLcU9Mqgqon0XH/OXz4rMOkkW+oPmUgRPRbNE1MpMa6PlyxFSz+bcsjj6/AwusACh+DTT370P3LPswsCCMz62E0dCj3Fq/k6xXLKTkTTXftQ3xpJc1+P3vy+ZRRDJDOwKGGJbQu/rdP/QJovmjGgU1/rXx3BvPVgDZE35/AgJpghM59BeNAHewPv8jvS2ORFzIYGoqZ6BUlR9ffgTjlGMvTLhG02/ZRTCqs5+Zv9618ZMOY8c+5g6O68a1zPO/erePml89h/EeNaZ/C2Ov9CNqnfUb2dnuqHinDz5ibNL4caVXm9ZN7zGp5K8ENesb2mOHRTbKl503m3ZHlOa31rJmkyTfJMjxx2h/zTAtw9t5p2o+3ZWLmAXhIsvBAoQevNC/GwKeX0d/PjZO/jEaWfHdWSQZIJs4L5enPvSTbpu/D3fyRPJZlyYALMbiebMsnI6TRe90Z+AReYp7LLH5wMeT9X2mMer6H2x458ajHBTr4xnNmQBR9HifALfcTHW/JScL7eSHMxAPxBzy5rrsOTWWGcdJvB/z6k0uXwm2M3joKk2qV+LtfAZe97cEbb1bi2+3dnHrrC9qbZnN1yCRmhjtzfqMee2wPgfq1sfRXO4DNU5Po+86GLt3VubYtkJ8H9oG1dQTLI3MpsbbkW0cPunWdyL+zBvLqpUph99uMKyZ6sf15H7ZGbGb3ANDv4Wd8nLaW9vfyoDylt3APlKdsxxum/1WnduhTWlbrMDxJlT6H7fCpZCgb+gjGl9vC2SoVlUfMIfurFx3SN2NMlRoS2nP50LECqlFpPLHsLI31pJnfFI6gI7FYNcEZ61ZKcH9hLbJfKjJvrqbkmN4uZlzUEb4x3SQt426jbnYub56QZfF9R6jtLxHWW22xXW0OU/of5/NnGSJ/UV/OHBwn9nrF4VuCO9K+LGL1wkloDpuByt+67GH2U/T+HYcrIf0wO+GL6PZChQNGFaB2iBnj7pzD0s8FWDk3iTZ9xzBIeSmT/3hz6d7FiOl/AV3OPcWIBBWmlA1nvMJPLJ0YDMmD1XD/dB3RZooMO7uBds7JQrPvZrZdUEbTuCYud3bjnL8NOG8ky+MyozktRJMJu83pslALj65ZwHd+LHTeHedC43uYkSHHYy2mYtMkD6Z4aHDLnt6kjieX7VuCZcNeskisomuOHwtCT8KiNNjq49NsDhp0R5zxqsQ4Jws4GF3nzKIO8TLtHIwL74jBGaqUa2jGrQf2/Jq9n/7mubhyYiHHHtLkEemefKoahowLvdhpc5KZzfmsbs2hZEYq/R0Tkea7gBkGMSJTOpaeSrpsPUTaHbvFhhw5ys4u58JtHxFgFs5BGRM4zS2ZWUbV+LvGjbfnzaBWfhmSZh+BTZYSq3WNqD9TsDrLRPLg0zw2ZyrziUNfDF81GTNj1nK8faB4+nsk1U2KeFljMt2cvRBkXI/Bs1wofzoXBhed+dHbnzf79mJESQYe2hVYdXFTQ2HxccbXvWeRW7p41X4eu9v6MsouGUGyPzD9RymudL2L2GeRUDcZC73XY9k2ZB+86n2QHvIIW/atwLacOLqHp+PCDm3eiLbDYSdFKnvfhe2Hwxzy3BtB9sXcsKIHdwVOZp8HGmJFu4m4qZQLqe3t4rTvXjFu7gm8XpCFBFkfzhr/B+4J83h6/7/7KlTgmw/X8NGjWciVHoWetg2Eyli614YhvdYUy8IGoPOthFJli+kkV4Gr6pHYu/OAVY/hCZClP+yOlHLCz+5UHZaMNzEOwnRsf7rWfRcR5gHip2tftrnk4OrGYHE75QWmLDzP1CG7kTZ1L4pfLaBUtRqi9Yow12s/SxSuYLxFNHvun4hDacaM+KQL23XDOM7Hhfd9ZtHPtQZ/M57jyppdQinAiepHHmB+j0yOcFRn408TsXDHQt4/v0/cyVXHFZ+D4uDu8XQY1CIC8pV5ZsNq8XTfPPqHL+Hx/Ct4em8ec8ZnWr2WeYgt5fv51WEqYnYfZNggByadssLAefJMaY9EwAwThF+sgJK9BUvsL1kNW/kOCT+nI+TeFv5MS4a7T7tYq53ND9kr0XXoR9jHXxVrQyrF4w5pya15/0GhtETo107m1ndJ8NWxQdbtPCZ4HcX6Y80ob1Lh0X2V+N21G0Zu8OTGP2uQV57I4dm5mH15HkOvD0Jo/WkxZ8teRshM54obW9hr0UOs1xmAbz8SqG+mAeuQ1eJXzGgs7duMRd+LEGws8Mi6EjfiMi0bkm+Ljb8dMdthCG1y90Nh1D+ftV9KH8l1xG3Tx+uoQLyauBeX5l9FgcZc3NWYiuCncqLpuLJ4WGqB2vVfgdzJnDpqKDVV3cTbcG+M7S6FqUFbqLKlHK8eHReuaw7Cefc1JGyOwwb9I+y1I4FlYVFYGLsMD4+r0HmpLQY2J3LxiGNwibT+N7cRykMOQKbTFUrGVXigb8oKn0ZUdkqxtDIIBkMeiZTtRrT01IB9a5A4MmmCyLcJgvzZ5WLciNtwKTvPTQ3PMO5uOYwiJuHznWBhHLiKPTwlXFw4grpZyTx1cRp9hx+FmouKOO1Yi3G3pYXvJ092VMQLhbta9F+Wh7frXyDL7zs/n1Jha0EU4sfcQ7POKwSnOtDEoV5McfzH9n8O/J+rDHcG/LKy9V4P2TMdWKwejvaSJFGjHYjBfaWZKrmNRpVULDU4JKx/+3NBgjyufJKFe0UkflZPROTOR9DeEIqGWd3gtMeczs86ofsoH09NjJi/Zw9WPNLipTBz5JQ/h5OdOjMTjBBebwfJp0Cs/q9aLOo3i9tO9KL9mRkwsh7Ft8qJKOvUZrZCL25rl5UoWSiIbw6WPF/hQtN6M+4YY4Fgv1BUN0mLlrEPRdSpGqu2EnmMVZTlmf8Vit75nuhS9JGmTEBPra4UjalQOgNWteUgZ2cxlGQrYTYzENOLP0FFdowYG/1SaAzPRMqV13j42pU3jxYI74QUWnfk48yWUSyd2onapMO4eEgFpjf8Ec/BvPE5xepGYwrqZ+sx2FKXB7Yr8obnJDHGTB43+sjzlomJ0JGdSsNkeUy8EInTU05CpfGv+LVgNwZwDK813IBPbT5Gx1zDoo+9uMLbgBrq0XDsOYu3vOV4IGI4L7asQpkjoHTjJjp6nMLq793xOkUbdrOCmJMxgHlxi9BT3hifO1JhV5uIOw7dWBHixtAvl6wa//2p735rIz7vqhiqGSRUt1BU5x1Hr5QhQuVGJPp+SsAkvcvwfxnCX2v/YtqNUTCUH0thuw8hTSHckGlA88pnokF5LU5HmjNN8z1sN7fDPWA+J1QkYr6sB/093ZFk9UAYx25GjVVXjJSMwKBUM5jO8EfcwDH40MUAZmX3cOlOnljjWQHtfd5Wo79qIDVdDsf9jBBY4ggZ9WD+H5ZXmJ0=</binary>
</binaryDataArray>
</binaryDataArrayList>
</spectrum>
<spectrum index="1" id="scan=2" defaultArrayLength="17">
<cvParam cvRef="MS" accession="MS:1000130" name="positive scan"/>
<cvParam cvRef="MS" accession="MS:1000580" name="MSn spectrum"/>
<cvParam cvRef="MS" accession="MS:1000127" name="centroid spectrum"/>
<cvParam cvRef="MS" accession="MS:1000285" name="total ion current" value="19683.87164307"/>
<cvParam cvRef="MS" accession="MS:1000504" name="base peak m/z" value="568.24548340" unitCvRef="MS" unitAccession="MS:1000040" unitName="m/z"/>
<cvParam cvRef="MS" accession="MS:1000505" name="base peak intensity" value="3491.26953125" unitCvRef="MS" unitAccession="MS:1000131" unitName="number of counts"/>
<cvParam cvRef="MS" accession="MS:1000511" name="ms level" value="2"/>
<cvParam cvRef="MS" accession="MS:1000527" name="highest observed m/z" value="1086.28637695" unitCvRef="MS" unitAccession="MS:1000040" unitName="m/z"/>
<cvParam cvRef="MS" accession="MS:1000528" name="lowest observed m/z" value="419.34735107" unitCvRef="MS" unitAccession="MS:1000040" unitName="m/z"/>
<scanList count="1">
<cvParam cvRef="MS" accession="MS:1000795" name="no combination"/>
<scan instrumentConfigurationRef="instrument">
<cvParam cvRef="MS" accession="MS:1000016" name="scan start time" value="0.0488661" unitCvRef="UO" unitAccession="UO:0000031" unitName="minute"/>
</scan>
</scanList>
<precursorList count="1">
<precursor>
<selectedIonList count="1">
<selectedIon>
<cvParam cvRef="MS" accession="MS:1000744" name="selected ion m/z" value="895.666" unitCvRef="MS" unitAccession="MS:1000040" unitName="m/z"/>
</selectedIon>
</selectedIonList>
<activation>
<cvParam cvRef="MS" accession="MS:1000433" name="low-energy collision-induced dissociation"/>
</activation>
</precursor>
</precursorList>
<binaryDataArrayList count="2">
<binaryDataArray encodedLength="108">
<cvParam cvRef="MS" accession="MS:1000574" name="zlib compression"/>
<cvParam cvRef="MS" accession="MS:1000514" name="m/z array" value="" unitCvRef="MS" unitAccession="MS:1000040" unitName="m/z"/>
<cvParam cvRef="MS" accession="MS:1000521" name="32-bit float"/>
<binary>eNoBRAC7/3as0UO2Dw5EN8I5RINsP0SfbUFEdaxCRPebREQ33kRElQ9JRESpSUSMHEtEAEZaRCH4WkT0QltEi3xbRKPCW0QqyYdEnXQa3w==</binary>
</binaryDataArray>
<binaryDataArray encodedLength="108">
<cvParam cvRef="MS" accession="MS:1000574" name="zlib compression"/>
<cvParam cvRef="MS" accession="MS:1000515" name="intensity array" value="" unitCvRef="MS" unitAccession="MS:1000131" unitName="number of counts"/>
<cvParam cvRef="MS" accession="MS:1000521" name="32-bit float"/>
<binary>eNoBRAC7/4XwBUVQNFpF0vIhRBD1J0QObQlEIt6pQwYsH0QMGwFEzbqJQ3kwyET/L4dEsy3yQ6A6LUUOQptDPnNZRTq8g0Ms29FDZFYZ5w==</binary>
</binaryDataArray>
</binaryDataArrayList>
</spectrum>
<spectrum index="2" id="scan=3" defaultArrayLength="29">
<cvParam cvRef="MS" accession="MS:1000130" name="positive scan"/>
<cvParam cvRef="MS" accession="MS:1000580" name="MSn spectrum"/>
<cvParam cvRef="MS" accession="MS:1000127" name="centroid spectrum"/>
<cvParam cvRef="MS" accession="MS:1000285" name="total ion current" value="48033.85552979"/>
<cvParam cvRef="MS" accession="MS:1000504" name="base peak m/z" value="970.92462158" unitCvRef="MS" unitAccession="MS:1000040" unitName="m/z"/>
<cvParam cvRef="MS" accession="MS:1000505" name="base peak intensity" value="6709.40136719" unitCvRef="MS" unitAccession="MS:1000131" unitName="number of counts"/>
<cvParam cvRef="MS" accession="MS:1000511" name="ms level" value="2"/>
<cvParam cvRef="MS" accession="MS:1000527" name="highest observed m/z" value="1108.51843262" unitCvRef="MS" unitAccession="MS:1000040" unitName="m/z"/>
<cvParam cvRef="MS" accession="MS:1000528" name="lowest observed m/z" value="782.91802979" unitCvRef="MS" unitAccession="MS:1000040" unitName="m/z"/>
<scanList count="1">
<cvParam cvRef="MS" accession="MS:1000795" name="no combination"/>
<scan instrumentConfigurationRef="instrument">
<cvParam cvRef="MS" accession="MS:1000016" name="scan start time" value="0.0641664" unitCvRef="UO" unitAccession="UO:0000031" unitName="minute"/>
</scan>
</scanList>
<precursorList count="1">
<precursor>
<selectedIonList count="1">
<selectedIon>
<cvParam cvRef="MS" accession="MS:1000744" name="selected ion m/z" value="965.732" unitCvRef="MS" unitAccession="MS:1000040" unitName="m/z"/>
</selectedIon>
</selectedIonList>
<activation>
<cvParam cvRef="MS" accession="MS:1000433" name="low-energy collision-induced dissociation"/>
</activation>
</precursor>
</precursorList>
<binaryDataArrayList count="2">
<binaryDataArray encodedLength="172">
<cvParam cvRef="MS" accession="MS:1000574" name="zlib compression"/>
<cvParam cvRef="MS" accession="MS:1000514" name="m/z array" value="" unitCvRef="MS" unitAccession="MS:1000040" unitName="m/z"/>
<cvParam cvRef="MS" accession="MS:1000521" name="32-bit float"/>
<binary>eNoBdACL/8G6Q0QC1EtEqt1TRCF4WESXo1pEU2BbRMNVXkTnoGFER5xqRGXvbEQT9m1EzZVuRBPMbkQA5m5EDRdvRPdfb0R6+W9EA0JwRP1LcUSjKnJEsGdyRC27ckQdHnNEs6pzRH0cdETQ33VEZzd2RBqwdkSXkIpESO4w0Q==</binary>
</binaryDataArray>
<binaryDataArray encodedLength="172">
<cvParam cvRef="MS" accession="MS:1000574" name="zlib compression"/>
<cvParam cvRef="MS" accession="MS:1000515" name="intensity array" value="" unitCvRef="MS" unitAccession="MS:1000131" unitName="number of counts"/>
<cvParam cvRef="MS" accession="MS:1000521" name="32-bit float"/>
<binary>eNoBdACL/4HvsESOQ/NEWQCzRNuROEWHR79EOAp/ROU9OkROR3ZFq+wgRcii1UT/w2RE35PpRF/k6EPVtd1DRNsqRSdRFkWL6ZxDSouGQwnVUkRxdEZEMf38RDar0UWPFxhFR0yERAKTKUUA5hlE3no7Q2tAAES8qLZETP0zbQ==</binary>
</binaryDataArray>
</binaryDataArrayList>
</spectrum>
<spectrum index="3" id="scan=4" defaultArrayLength="1396">
<cvParam cvRef="MS" accession="MS:1000130" name="positive scan"/>
<cvParam cvRef="MS" accession="MS:1000579" name="MS1 spectrum"/>
<cvParam cvRef="MS" accession="MS:1000127" name="centroid spectrum"/>
<cvParam cvRef="MS" accession="MS:1000285" name="total ion current" value="12652701.39617920"/>
<cvParam cvRef="MS" accession="MS:1000504" name="base peak m/z" value="419.15426636" unitCvRef="MS" unitAccession="MS:1000040" unitName="m/z"/>
<cvParam cvRef="MS" accession="MS:1000505" name="base peak intensity" value="107530.05468750" unitCvRef="MS" unitAccession="MS:1000131" unitName="number of counts"/>
<cvParam cvRef="MS" accession="MS:1000511" name="ms level" value="1"/>
<cvParam cvRef="MS" accession="MS:1000527" name="highest observed m/z" value="1297.94726563" unitCvRef="MS" unitAccession="MS:1000040" unitName="m/z"/>
<cvParam cvRef="MS" accession="MS:1000528" name="lowest observed m/z" value="400.29351807" unitCvRef="MS" unitAccession="MS:1000040" unitName="m/z"/>
<scanList count="1">
<cvParam cvRef="MS" accession="MS:1000795" name="no combination"/>
<scan instrumentConfigurationRef="instrument">
<cvParam cvRef="MS" accession="MS:1000016" name="scan start time" value="0.078816" unitCvRef="UO" unitAccession="UO:0000031" unitName="minute"/>
</scan>
</scanList>
<binaryDataArrayList count="2">
<binaryDataArray encodedLength="6520">
<cvParam cvRef="MS" accession="MS:1000574" name="zlib compression"/>
<cvParam cvRef="MS" accession="MS:1000514" name="m/z array" value="" unitCvRef="MS" unitAccession="MS:1000040" unitName="m/z"/>
<cvParam cvRef="MS" accession="MS:1000521" name="32-bit float"/>
<binary>eNoNl2lcD+jbxX+ttpCECi1oISrtUlrub0lIokRp3yQJlUqlTbQv2kQlhhkeYxv8s4xtDIaoIYTGPtlCkhglTy/O55z77fU517nOXaJ9VTjMuCq8s6+KnpNXhc67q0JF7y/xaP1fou/oXyKn/S/xXVwTa1KuiRmV14TZ12vCf+118WfGdWHx23Xh0H1dnBvRIJIWN4jdmxtEZmODmPqjQVzdekNMPnFDvOu8Ia7OuSm2Jd4UQy/dFDflG4WWaqPYt6ZROFY0irCHjaJOv0lsCmoSc0ubhFdHk1Dw/Vuc2/q3uPLb38Lvyd/CfNwt4eZxS9wruCW0998SLs9via2Gt0Vw3G1h1XFbHDFsFntEs+j8qVm0/dsscmTuiGVWd4TZ6jui+MAdoS97VzxXuSv8/74rytXviXFu98Tpwnti//l7QnFUi/g3qEUM3NEiZna1iHUm98XnyPsi9PZ9cbDvvthi80DUb3sgPjc8EKe/PBCLYh4KtfKHYv5/D8Wu6a2iI6pVpNa0itK3reK60j/izpt/xKTxj0ROQD9+fSTGuD8WFYWPxadLj0Wa9BPhd/yJKFR4KqpNn4rfEp6KK6efiq89T4WX+jNhnPVM/Hnmmfjw9pnQ134uhqQ/F3+PfyGkM16IkOcvhG32v+Ldm39F6Ng2Ye7XJqp3tIki1ZfCZs5L8a7spaD+paj99lIU278Slz6+EottX4ttwa/FxvzX4mHfa/HE6I1Qjn0jHH5/I9pz3orD/7wV7lrtwnFlu7hytF0sf98uTk5+J0J93wmzunfioNx7cbjyvbgk+0F85oNQ2vBBqP3vg6h69kE8ntIhJPEd4uI/HeJrxEeRv/mjuP3bR7G766NQ1e8UI4I6haSoUyy42ikm6n8SIuiTCE37JCSNn0S8bJcINOkSE1Z1iR8lXaLqaZdQNfws1AI/C/eaz6L+j89iok230LrSLRJ7u0Vk9Rfx7fUXEVXyVSju/SpcpvwnGhL+E5XH/xNbf/4muv/4JhZ//ibuWvSI65E9YnJ+j7jZ0CNObOoV8bd6Rd2w78I94bvIffFdZGv3CeudfWLWsT4R1N0ntpv9EGEuP8SEmz/EzMESauwkPImSMC9TQuMfEiQtEg73SMhVkGKFvRSprlKMC5TCKFsKv/9J8f2qFOrvpTjcJ8UJZWn0TaR5HCxNRYY0klJpfPdL81eLNHI90lyYJMPDcBkSk2WYWCzDsRMyuF6X4Xu3DCcHyaKrJ4tlhCzTU2RpKZdl5QFZrjbKcqFPllY1OdLnyPFilRzXC+TYWy/HtG45VsjIM0BdnmdW8ixzliczVB7pvfJEnpTn0Cd5mgcNYOXEAUSYDWDw8gHMjxnA+fwBeJ4cwJ4bAzB+MoAeyUAkEwbyfdZAFiYO5P2xgax+MpCNXQMxGD6IFPNBBNsP4q/wQVSWDaL1wiCabg/iP9nBRBkMxojBzF49GNfywSw4OBjpfwZT1zaYn+SHoDd5CNfthpDnN4Sc1CG0lwxBedcQCk4NwfrZEFI/DyFBKDA2VoGrDQrcb1fgjPpQTq4ainHFUDx+H8r5J0NpHzqMQt1hnJ07jOmbh9G5bxjt94cx9sswFNWG47pwOHU/DefRieE4PBjO3u/9mKHIdy9FJqUpcqBOkfqLihx7oIhDpyIK40Zw2XsEzYkjGLN/BEsvjOD54xEUSJTwV1Jij54SLQuU8AxWoi5Tie7tSsgeV6KgR4k3Q0fyfvFIGlNHcmjbSK78OpLXN0Yy79VI+mSUua+qzC1zZao8lZH4K6OeqIzFbmVW/apM3iVlzL8pEzBoFDWWo/BJHMWZjFGcrBjF1AujePV6FPu/j6LbZDRSLqM5EDka6ezRhJwbzZ1no9n3bTQNymPwMR2DwrwxxIWMweq3MXy9NoaZPWNIN1TBPkKFe/kquB5R4VSTCq/tVQkLVqU1TRX2qNJ1Q5UZ/6qy5rsqgTpqBJmqEe+vxqJ4NZz2qqF4TY1T/6jx+KsaS1XHssJyLEZuYymNGcvY2rEcPjOWMR1j0RswDmW9cdjMGEdX0jjaWsax/dM4HqqM5zeD8Tx0HU935HjUs8dTdmI83B1Po5Q6hwzV2e+nTlS4OhEb1Qn4WZ2Rf6pz7l91tqproOGowenVGrzZqEHoVg28jmuQ+UED/x4NlihpEmyqSdxaTXySNblerIncOU0072ni+l6TTF0ttllrkZWoRVeeFhcPa2HxUgvrXi0KmIBT2AQ04yZwfOcE/C9P4PSHCbTITqRBYyJnLCaisGAizgETmZA8EevSiaw4PhGZuxNZKj2Jbt1JuM6ehNXqSVxNmsTHN5MoVNMm2lKbFjdtbq7T5l22NruqtLE+oM3lDm16ZHTINNTBdb4OnWt1WJavw5r9Oiic08H8tQ5NsrpYTdNF1kGXVwm6zC3XpaFeF9Pbujz+qIuxih7OQo9lS/QIj9Hjar4evcf0WPxAD12vyUgiJ/f7fTLJnyYzePIU2mynIBs6hfq6KQw/N4Xet/1aVZ+pxvr4OOhzNFyflmx9/A/rc+quPlc/6iM9ZioFTlM5tmwqk2KmYlY5lb6GqUi/nYrBhGn0ekzDPGUalnum8fD3afzUNA2nzmn42xuwe74BfSEGbEk04E2NARptBuhKGdJnaIicvSHvvQ25v94Q418MaTljSKyMEXpWRmwRRkQmGxFz1IjW+0YkDJnOw9nTcQqYTl7RdCQ/T2fW8+k86JtOkYExyQuMebPOmO7TxkTfMObVG2Nkh5vQMcWE97NMSPXt5zgTHEtMOF9vwq4vJvypb4q5iylEmVJdYcq8o6as/G7KDhUzkrzNKFptRkS5GS9+NeNJqxkTNMzZbmTOvMXmbIw2J+Jnc041m6OoZUGcqwXuayxILbbgcr0FSQ8sSP5hQbyqJWctLCn2tsSzzrLfU5a86rZEUWMGL1bOwHX7DLYdmUHp5RnkdM5gxyArXk22YuAiK0JXWBGZY4XsUStCrlsh/8iKrM9WuIyYiavuTFK8ZzJr40wkx2ey4PZMXF7PZIqSNX9NtmacsOZThDVmmda4nLAm45o1vf9Yc6e3n7VtsHO0odXLhjOrbEivtkHptA1hV224NGAWwWazOLVoFjPCZ3Hlz1kceTuLmP9m4attyz0nW7IDbNEqtOXHGVsmPLPlUJ8t9gPtGGBkx4koO2qy7Zh13o7hH+1oVrEnKs6e2fn2uP1qz9HL9ui12NPZZ0/HWAcu2DlwLdaBuFoHarscOKAr0DQRZM0VtPsKLPcJzlwTWHcKdvUKyjThj+Xgkgb7jsK0P6FIzpGLho54ejhSEuvIhRJH9t9w5OwjR7Q+O3J3tBNnLZ2QdXdCOdiJooNOHL/hhMU3J/IUZlMyazZdnrN5GDGb2k2z6TwwG7Wm2TRJOaOo6UyujTPLNzizv8IZ4yPOBN51xlx6Dnrj5+BhOofm+DmcLZ2D14E5TLo9h0g5FxQ0Xfh1qguHI1xwTXHBqMaFU3+54Cs9t/9ezsVt6VzOHZxL9MW5uD+ay5a+uSgqzSPFcB5P3OfRtGEe8kfmMfLMPLzuzsN10HzcDOcTsWo+bSnzUTo7H7vO+XTMdaVtpStr81z7M8OVCW9caR+8ACXnBUSmL6D1+AJc2haQJePGQA03YpzduB3tRtt+N/ouumH81I1JIxdy2Wwhj90Wor17Ib1/LqRVxR3JJHe+OrpT4+2OcaQ7j9LcuXvDndRhizhmswiflEUMy1mEw+lFdN/qf3cv4oDTYghZTOi2xbg1LWaknAf1uh6c9fBg6xoPJOUefD3swej3Htx28CRmtSe+SZ6cuOCJT6MnWs89yf/iyV7VJbyZuASVZUs4lrGE9LIlSOqXIHdjCRd6l9A3yoseMy/Kw7zYucOLW1e9aOrwQnnQUnynLGWY61Kq0pais2spJaeW8v79UiS9S7mou4w042X85rYM+cRlmO1ZhtXpZYy4vwyh5k28lTfRPt5MzfHm1gFvAs56097szYtObxI0fPhjqg/HHH3Y4e9DYpkPTft8KG306d9NH/J7fLDUWs5xu+XYhiynuahfNy1nr4YvrVa+rA3wRa3Cl8NHfGlo9sXzsy+5Q/2IN/Nj5Hw/XEP9WL7Nj7IrfmS998NazZ+mSH+mHvJHWhJAvmYAe/UD+OoUQLxvABoJAUwvCuDMsQByXgQQ+iMAPb1AnKIDKd0aiPvBQM43BXLgdSA6/wUSMCYIBesgnq0K4mJqEAkVQZgeD+LJ/SDmfQti1YRgPjgFk5ISTNChYBZcDOblm2AGDA7BXzuEw3YhKMeEYFAUQtbJEDL/CaF1YChpBqGUiFAk0aGMywqlvjqU15dC2f04FJePoQQOD6NRK4yB3mGYBIdRVxJG5OEwVN6GIZGEY6MVjq19OHVh4VzcFM6IA+H8fTIc5cfhbHgVTrvKCmS1VhBktoKAdSuQL1zBveMrWH5rBce6VmCrFIGMbQTbQyMw3RCBxq0ITgxfyfyklZj9vpKjr1ZiahDJnIWRPFsZiU9xJCa/RhJxPZKyV5EsklnFOJNV9C5YRWvQKoJjVjG5fhUKT1fxdmAUm6dEIW8bhZJvFDWJURzbFsXnI1E0Nkdx51sUX4auZqj7as6uWE1nwWpsD69m/f3VRL9bjbFcNLOmRTPbNppPftHMTY4m6rdoopujGS63Br0xaxhlsYbl4WvYnrkGtf9bg+TaGpq71uA7YS27rNeisGQtL3etJe/UWk4/WIuu2joOma3r79vriE9Zh9fpdRxtW8fk3nUEq8QgMYohOjCGl7ExlObEUFAbg9KfMWzriKFKKhYVu1gCgmIpXhlLdGYsQVWxFByMpelaLEWPY4nqjeW7ZhyZjnGob49jS0McL+7EUfgljtah6zG3X0+Mx3qebFrPht/X93tnPbFK8TS6xbM+IB61X+IZdTMel554DG0SyA9IoHBLAmHVCdx/kMDTLwmslUvEb2IiMeaJGCQksudsv36RiKQjkSPmG7jhvIG89A2s372B2OYNhCkk8WN6Et3Lk/p7YVJ/j0pCblcSFx8kodudxCfzZMZ6JfM1IJl9aclE/57M9XvJePckU62cQpBRCi7zU1DbkcLlrhTa1DZiaLKRza4bSY7YyNKUjZyr30jYo400vd5IzZBUToxLxc4glSSHVOLnpPLVO5Ue/1Tqo1PpOpxK06VUZN+lIhmVxmitNPxN03jql8bOuDTaM9NoKUxDpyqN0GNp9F5Pw/t+Gs6v09j/XxoX1NNxmZxOPOk8c08nOT6d4NR03KrSUTjZz2/SedGXTrRiBut1M8g1zaDKI4N9oRncW5OBblIGWSUZfNmTwecLGWjezeDRswy2fshgnlQmq8ZkEjExEweDTBRsMon0zEQvPBNJfCbhlzMJbs7E7kkmPp8y+dqbSZX6Jtr1NlFmuYkK100kbN9EYP0mTl7ahNrNTRxo2URL2yZKBmXxRC2L4MlZZFlm0eGcxdrlWTREZ7F4ZxZRl7JY0ZpFXFcWp6U207hkM2+yNqNQtBnF2s0o/bKZ8vObufLvZnZ3bMZiwBbSVLZgOmMLvyzYwt1lW+iM2sKk1C30tm1hV98WXFSzOaaTTYNRNu1+2ZyKyubgzmzKjmZz5lw2a1uzSZHLwX1MDrFmOfw0N4fgxTmYhuYgtzmHnMM5pD7IIbo9h7+7c1g3IJfvKrk0a+cSaZBL0txcijxz+//tuQSk5BJ8JRfnW7movMhF90cuQiePXsM8Qufl0eiZx46QPA6szWP1ljx2Vudh93MeGifyaG7No+xlHvWm+f1zyWf34ny6A/PZVZyP2q58Cp7mY/Q2n0+9+SgpFSAxKMAqpwCtkwXsbinA/X0BLSqFTNMsZOD0QhY6F9KRUogkpxCfXYV8v1jItduFBD0vxOV9IRGiCN25RQzzKEI+rAjf+CJUcouYcrqInMtFXL5TxP1nRXzrLmKXUjEGWsU0mRTzxLaYgPBiCjYWY3SomJCzxSzrLcZfrYQNxiWk2JQwxamELK8S9leVYCCzlTuBW1lZtJX6HVtx27eV6FNbqfx3Ky7ypaiPL+W8finRDqW4Li8lLrMU8zul7H1Xyt1vpciplmGhW4abZRkv55dhGVbGzawy5pWV8fuRMl6/LyNZUk754HLUZpbzxK+c3vBy7p4uZ2hvOTrTK2ixriDBo6I/3ysIzKtA5fcKFO5VUPmqAtURlTxTqSRRu7I/+ypJdaxEz6WSV0GVNK+pxDyxkqycSpR/9GP8NurXbqMiZRuSX7bxqn4bgYOraB1XhV9kFVXFVf19qYo25e3k6G0ny2Q7JxZvZ8On7Xzu3Q7Dd3BZZweLo3YQkr4DSfsO2iTVnFCrZsfiajxXVmOd3c87qim4UM2tt9VM+VaNplwN6NZgPL2GFwE1xKyrYUFWDRF1NXSfrcH0Xg1H39XwTaqWn9RqSZlaS7ldLcbBtcTF1DI0uZbq0lo0d9ZSdL6WYdo7eWC6kxT3nSwr2sne+p28ursT/96djBtSR9GSOp7urKP3fB1TXtf1d4lduM3axf8DbzcTew==</binary>
</binaryDataArray>
<binaryDataArray encodedLength="6752">
<cvParam cvRef="MS" accession="MS:1000574" name="zlib compression"/>
<cvParam cvRef="MS" accession="MS:1000515" name="intensity array" value="" unitCvRef="MS" unitAccession="MS:1000131" unitName="number of counts"/>
<cvParam cvRef="MS" accession="MS:1000521" name="32-bit float"/>
<binary>eNoNl4dbD3wbxRWKVFSU7CYpoVdDqfD7npNSFLJKKZWR7FFGe0jJLi07UlFCIqQlkXiUFYoIUVYqM6//4L7OfZ3POSdiQxwbJgRj2XNp1o8No4PHNtyYUgbzp+H4UrsU6iPlOfbvcD5w+4NMKTn0YxL9Qms5y04JVSceCgX3Q+x1aAPKexjSr8GBycfKMVQhTKjXD2Crai5a+5vxRvwwtD68K3Zl5Ii+EyP4/e1/ouGQLo+2n8G8saZ84vNYpD7tQMrqjax4o8uNER8o2/2+jctKVZtBdc44c6eDb2JtuHBcMc3k5dk13lFyfbDgWLUXtMjez/M7ruKUwhth1Ul+N1/NwxlrEPOoO9MarGmWtJ7bIwO4xn2D2KsP8Ud3CJuybon1Vnfhb3mBQROsGR70ATFhb6Ci1SHc010gueGJorgQ5pq24o1WPbb0PS7eJa9EgF6lqPtszKvSVUI5tFJMfHoJHX1GoMfXviJjaQwyhqaJ8qtzmBG8lj0kZxDpdhiv7GK4504H7qvdxNtlP1GjL0FpaByHp4ehZ3kK3c8eQ/+WCHT7qiMOH7rB5Af58M/ZgMamBIb4z8H/or5hsEwDPgQsZm7iCW71M8RalVtIl4mmppM7fLtYohubxGSZKfz8Rk9o7Q9GSnFXVpV2p4u0hD37H0Xi8p/Cpu0Vsx2HiL/HlLi0rAc1fPpyjOcjzAk9xomJvblc+RFuGZUje64Bi/0n42+OoThsWIdyZWdYrw7DhoVXxZTYIDoZpXKBeI68ul04nRUseXHegcfMrblCJODSInDW4W4MWiTPL5Z1YkCOiyTk+ww+/vUDwX5GLO8ahrzXuxFUPBMjdq1F1YwLOJ+1CWlSc0SuZgNKAm5gXVycWP51vpDRNOWS1U8gYzaS7aZDqDu5Al51zVBY9UfczpjFQucSVEvew+pIJW+N24EC9XyhfqheiJhkavRdiN35f2BnkMz6e14cdzueQyR5QtO6P7YoJ2JocRr/+/BJDPexomVzpEj+0ySxHWWIpYa7ccQkiYkVlajb6YmaF9K4McFL8jbXk8v69+b5702UGxqG0pNx2KLmQ6vw7f+09ENmGOhU3IaZK7OEa/FRvt9VLb63XeZFfxmhWxUI6fnTMGhHCcrrHyKmRZuVbtFCbvkqhEj7UK7XQ/je60rzdiWqhxZLHO8/gmGEFnvvi+LwwSnYPGMf32T3wYeCayifuYdWPzR4i5EcPmYovFOTYDByn9BXbIT1pA0sDr0rykx8qGLfhUXGi/GzNZIdbQMZ8zUQYmemeBraixUtzyUT8l6K/hvU+VzanT6rC4T09M+QT5FwlV8pHlo+ENemyqLcZhLndQZi3pU4eN07Q2FrhEHqo4D/OrGg9TF+p/XB3Zvf0KnUidlJHtw2U6Bx2QOsK+jFd9MmoVNqqXi3V51LfnTj7J5RorlHGZRfnqRTTz0UrDYR57bsEIu+O7Hwfz3YuDQJ46440qnIB0tsFLBjDLjRxpu5qptxQd8QXhrb0EPXDrfdhjLn3EQ6dARD4eBpDN74DppNCrykq4WgqtXixohC9lxlxtebX6D07komKv4HBXlD6OvVIKfnWazX9mNJ3R9YD5CirIEFLLXH8UZQFl2DKmDgcx+zFsmKv3r9ObHwB6R7j6Ls7SIezO2PtdmlCJmswOD1HiJ00yxMiMgRinSkgcZX+K7fif2yC9GWksGPWnY4un00l5nPRvKUEMgs+nef2VMhmWuHa2++Y/TuJNGuHY2nvc9xe0iw0J9uwGsfAvjztAqmRetB1ugdSvV6cpSGMdunTmXX/aVYrL6fj3/K0LEwCp8XltCguRq3laTolhBGVfXH4ufJ6bj/5yz8h83lmv0nsUF5B4YVjOE2VTVRMjhP/OnShz9vJzPs0UD+7jQiA0yEt5Uldi5fzW+q1cL74wvc+iOHA2VlKLxxSmJp7sMaxz1MHzqexdsjoWM4lHG5idhtUy5u9n+Kwjo1ZIepQi/1CTIG2KChJJsX+r7H5LKJDNmoJiappPP1QlNeGzYWnRWO+NZoIa7EBqGg1RpbiofxZLdHcPk1nRUvhzI9ZRBmqu0WxcM0MW98Nf8kW/GA6VX2fX2UCX5WNlvGuzF5TxdaWsXxYT8rm7N2X3BSso5Vddqsb39Mr/hcJMQ+Fsb30nHWxBKJX44xakKmkHXKFJylwOYVHWL+mVRhMvw4fYd+ROS5HEgs6vEy/IEwV3HkoSeJLImcQbvtKnxWf4uLNVJ53jOBt01CubQqjBts9zBrTAT1B+5Cpe11vhxcidu3zamafoS/r+eIpzMvMKY6BgZXqmHwOg79b9kzKWkJAu3DsN1pP+aZZPGn4m6cc/OD8X1Fbk39iasexXz114Thcpsw/9M6+qxaxr8OXW3WKhhxhKoj99nfwMcEQWX9Rs6fMYHT378R68anMK6oP4fWt6N+oofQjDFhhZUthl2shv2YFZLTBydS9fU+7viah5n/7YZFZhaWvfdF39hZdPTKw8rJl5EduY9f5abgW20qG7z68tTH09wVKs2syzV0SHDmhgOa7Kd9BxOlB3FTtQtrvEfyYYUKW6yv41BVPS4900JTkA9N8syY1JAjXG4/R6HUFppeMMN32SX0uZkHxcFSNoFPFlKhTJOzDy+i7OurUKt8AnerNqy6lMffe7IwzUCV10/tYMqS/2HWxU8wPz+IhV9ysG5GPgxq0thVpQIFC6ypc3MybQ4dh9MdDzw7VkWXY9rw++CAdS+NqK07gZs76kVouyoVTx/AiHuGmDWhGyvlO4RBtD4HWiSgqWCgjXX4DUTv0+Vk3RSR0j5GTB88io/cx3HxpTl8dXMFZ8YG8+zYixw0gMzpd4lvL76lU9oGykj8eevyUFbdsURA77vQaKvk6nIlNuYN4sH3rnzV0sLSKkfuUDzCpPqofxq+gbbVNYTldxFz5wt2iVjOadPdGH/cGKPDohjk259qe5xgtnwa//xKQC/vaBRszmQ/5Wis8e/L/Ixt9HxvRJPkF1CK3wW+0Oeizn9509CDJQGL0WP2Fi7vESSOtyVI0vI/4uysgdxl4AwFl5GcLMZza1EJp+V7MlsuEgsVGyDr+xiFsXtpHJeN/a3aeDvIgpJltuz7WweNCXr8FKJJKVtFakOFFo1xTD8ZgVvrmoRzhQsrmtay6Va7mO0ia9OyejFdn4/i07hgegVqoeahMe/HqlPT6BLOxG7iyKGe6DK8E/kb0nhksjFHv7Rnu/xdHGv2we8NFTA5upTLV5gwMS+CX9fWEbX7ePn4Po7Sl+O89stiy3hvWL4bzUP6Z6hmvowa5t8Qk+zNoncd4v0KV+yLPEHdLtmYWr2How73oH+VIpX83OgUuJYXYhaxn0o0SlSu8qifK+WDHwu9XbvolxKPX5uixcgn27AjMxde5eaiZMASXm0ugEeGK1tOPcXAX9up/1oL/i0+jBhWjjnuvVCUG8ygSXIY7beTAef3QOuMJ9cWjYSN7hhqPS1Cl5aneH35An6ujaep6xi6VGehY1SYkN+7n+3j4qD+ow7H1VK4a0ktZDXnU90zCcMqkhH51gVZN29Rp30Ziw8MoOm9BuHtFoHYMcos0/sBi2cCbbZHxKwe6zlz7UBa6l1m39UWnHZ1KjuVjVnVMp7eA4ew4tsnlNikUkvlGX0+PYBegAwDc4djWWqTcHjpCqvEkRw76xHMjspw8JV7EpstclSZrkD1sU9Q+s6cum6qrPyrx+Dt3uLI60/o+rHbPxYbixPiK45116FbRwC8Ru/DE/kIkec2j9p9/6O1TTg1vR7hcdFVzv5iRW/bRB5zfs60mH+sOPMFpxJUbOTeu1DlywRaRJpy4SEDrl86gi0J/SipVeVyVUu+S7nJOTWTcMI5kdPm9eJE/5twzM2B57JtaBl4R4T6DeH9/1lSprYLG15ESgqeSOHsD/CraQk+0V+MVrdhvH53Lpp+k4mjZiBsRHeYVYSIwwZ7aS99kr3q7LiytR/SD7VhSelAsVHWm4pRyaLZfjCwUYMzFX6ypCYWhoM3izU/YrAy0w4pcOCNhkAO7jGCVa4tol/hL0x3T0BZRzRPfdqKa/qXxSD5GlF6zhFrF8QjKVqHnm6fRX12PsJudmHjgyEYvzBNjN6mwYK9w5lVFAr7yzvEi9rnEp8mc8p2S4e20VGY/vNOgJcysyqPwE3/KbLczjHu4r8fRu3hVMfVvHdxAwbnrxP9bA145poH3RVPMq+PGSLjftBR4QNKFn3CzCkpEolnKSq0IvH9F2no58xMnQK4hI+j9PUCmufq2JiuiuCmW3MR75uF2xnulIm4zFcbxyNw0SQ+q+mD6HWeyNiUhIPe3Xh0cK14PUCfm+8WMmNCOoIld7hk+0VonrPn6yk6QqnxEA+syECNzktuPa7DD+Nl//k9lhaztdnaHibZtqAEEmdrOsx/QMPuO5kXLyeuKzfBcFUkVWttab9/Kc6EuDOo1o1Rp/vRRO6CZPgze9ztbBBrOIw6rBCPbV3htjNUzIkZSVXl+WjeE8vrA/rgkvcjcbohDXX9UjhnazkLuqqyse4U9tjPwUijC3gUvFMyJddCTB51E9ftziGncyz693zEVyekcTY6CSZhxpROWo6ja9KokRdL+8VvOaX7Vtb1ecBn9k+EvZoC5Q9vgl27GRILvFi4WIn+GjvQeOsUGm2voVt7Gg+U+TDo/g6+y83k4r/X+cGyCZNKW8Rh54HM/jGXuSFh+Kz9BGeHxrN/wDgef32I6y/68u/VMbRocuGBX1MwsWo/c96EQ3LdliemheBE8gdkC1cmHd5BqavZ/F1whHoaUnSuOcLe6TY8+06Tg5pXcIRPN95SD2D06Vf0TNbim2t3uLvzHL6fmUbbdU7QM3kP52BHbsqyl/yNvAbfxzWwfObBqrKHOLBzMH0lySLllIFQi3Wl7gMblk7yRnZ1b74K7MWkFAe+kR1NreLJ/PDyM+aWyiB6cTy+fEyn4z+22c7UF05ZL9BXIwcab6Zy4skt6DmnSKL+LI76B65hW1Yqn749zvANPTk9uwsUho2mwm41bl5fRCupi1zk6MCme00QCb8wjkbsNeMIvtxw4IHOGditM51DgnzpEazHOSt8he5wRe4ZZsxuxo6M78hj5/TT/Lu7EmuPtuJT3GK2LsoQNgV5VMrrxZhT7hizJFS01VdgQagSyw5UC+fVnrQz/YErI40w79BqGo1bQalNKzGg613IKZtRqSoPq4Jr0PjlBJX/daI6t1oYu4RTt8IH+Qu1qOemDEONNaLEwoInAuL5daYrMwNjYT/FmoGTLODnfokWVy8jMe0FFD98RHjHXSSkVMLDJYx5a8ZTM3gc93+JQpfwQZQpluP8xbZCobwNUpcmI/NvPAplsxCqVI2bP85xp2UYUzXUIJlwglkyRljzcioOrnqL5vvvxfjv+iJubTRWeNaIybXO4rzePj7UWUfXS98hnb5W1A9YJlpHK0DRZKjI3ZaAQWa1aG59gtkDehFvu0J71SeozumLU5WG2H90CLck6OPOTWeJ2sOvGHfmP5SFpDLq8Q5+vhYP4wQlDjjlK4rjZNDnTgjU7O+LdqdGrPe4gYFF1lhdFYn9x2OF1vhLcFVK5XKP2ex35QZmhj8SjWrB0LTIwPbKRtFrkSxSUubgx6ZIaqdpI6f3XlyP9OPW315CniZMUlXBp5uaVF0fhU7JVNjd7sXF1f0p7adAt4X58C2eiM01Mejeuxae6aOEVFApmg+8gvWorjy34xMCR9SKtJURQv7PL1H6042WIWdEzfwxULXozsCHdZiWNIixpm9x1bJD5F08C7shseL3C3Mss02FX0qnyNTLF7cGt0k2/pcmVkl0hVTVTInL5/FwMZFn9c9DYnXrG3wQT8TJUluei29BQEA69s5I4imnAtTlu2OajDP8bkZT5+xdOJUbQfKiB5vnq0M29Yv4pbuIvTo60a9NgScrrLjWqQ+LFO4g3GUu/UKPQjLNDOanzmLJwQU4Ih+DTUknJJpB2fDY0p3fe+jh8wAV/K95I0MlpmLEO3WYFrWK85f+4sSx85JvBxaIEP1i0G0vBmVVYLlpOGXylOj8b8/lHAxE1IzzmHLvk2Rw0APMvXhIxJ98iEq/50jLuC/m+yYKp62j6RB+EjaTJjGz/AKOl3zFMIV3MCpJ5bYvdpBS284P9dUi0MON/gsGoFDzghgwfBfktPZJnAZqsOuUT2KlswPOf7yC4+6x+HK/Em4P9Wllegme9Q0wHyHLkPaVSH2WxKUXmoWTWm8WTLkuVO9+gfTNAuhb3xGWG85RL2k9p8TbcU3tLYwuWysWFMxGUHU0FnRNhvyuVkmzdwcS7bR5Lu+xsDbLkJRq+yJqWDxO6BzBTgdNyo6oRH57JPaouoqn3S/jzZ8SnuU+SrweYEV9BpvDyyTBst1ZpFgiQvVzMLDgCswtnND214OhwWXCw+AFumf/RIzVOCYu9ZesaOsi/LvKcIONHBZWjBR7Mjdx1ZKrOFjoIMoOR0Hb2QpN3/wQ1BKKbH8nNPMi8r/FwzOiXpiNNGCh/BVJuGsuPJa5wD3DgHN1fPDZpgMnz3TBDLNx8Gp+g24K8lw/ezdGZ45D8uFokR4eix6vnyDKcg1yr+zCzvSLSGi2pMH6fhzxpzcnLj2G9ZoHcS5Cg/NTZ+Gw9kFI7/4m+gVqsM34AQ569cLz5FKx+E4b7JR2QakwQVguVsapnQ3izOQV2LfktugzpAinT9iLLz6GyG00ZGxdAPLy6vF/AMx6vA==</binary>
</binaryDataArray>
</binaryDataArrayList>
</spectrum>
<spectrum index="4" id="scan=5" defaultArrayLength="68">
<cvParam cvRef="MS" accession="MS:1000130" name="positive scan"/>
<cvParam cvRef="MS" accession="MS:1000580" name="MSn spectrum"/>
<cvParam cvRef="MS" accession="MS:1000127" name="centroid spectrum"/>
<cvParam cvRef="MS" accession="MS:1000285" name="total ion current" value="204332.02825928"/>
<cvParam cvRef="MS" accession="MS:1000504" name="base peak m/z" value="126.88119507" unitCvRef="MS" unitAccession="MS:1000040" unitName="m/z"/>
<cvParam cvRef="MS" accession="MS:1000505" name="base peak intensity" value="25242.92382813" unitCvRef="MS" unitAccession="MS:1000131" unitName="number of counts"/>
<cvParam cvRef="MS" accession="MS:1000511" name="ms level" value="2"/>
<cvParam cvRef="MS" accession="MS:1000527" name="highest observed m/z" value="722.83697510" unitCvRef="MS" unitAccession="MS:1000040" unitName="m/z"/>
<cvParam cvRef="MS" accession="MS:1000528" name="lowest observed m/z" value="125.03119659" unitCvRef="MS" unitAccession="MS:1000040" unitName="m/z"/>
<scanList count="1">
<cvParam cvRef="MS" accession="MS:1000795" name="no combination"/>
<scan instrumentConfigurationRef="instrument">
<cvParam cvRef="MS" accession="MS:1000016" name="scan start time" value="0.0945163" unitCvRef="UO" unitAccession="UO:0000031" unitName="minute"/>
</scan>
</scanList>
<precursorList count="1">
<precursor spectrumRef="scan=4">
<selectedIonList count="1">
<selectedIon>
<cvParam cvRef="MS" accession="MS:1000744" name="selected ion m/z" value="419.347" unitCvRef="MS" unitAccession="MS:1000040" unitName="m/z"/>
<cvParam cvRef="MS" accession="MS:1001141" name="intensity of precursor ion" value="38511.35546875"/>
</selectedIon>
</selectedIonList>
<activation>
<cvParam cvRef="MS" accession="MS:1000433" name="low-energy collision-induced dissociation"/>
</activation>
</precursor>
</precursorList>
<binaryDataArrayList count="2">
<binaryDataArray encodedLength="380">
<cvParam cvRef="MS" accession="MS:1000574" name="zlib compression"/>
<cvParam cvRef="MS" accession="MS:1000514" name="m/z array" value="" unitCvRef="MS" unitAccession="MS:1000040" unitName="m/z"/>
<cvParam cvRef="MS" accession="MS:1000521" name="32-bit float"/>
<binary>eNoBEAHv/vkP+kIsw/1CJ0j/Qm8IBUNk1gxDfdYNQ5biFEMG0RVDIbUmQ1YSSkNjo2ZDE7J1Q9LUfUN+1n5D7+t/Q1zZgkMUtodD9NKIQwRdiUNlh4lD/9+JQ3igi0OxRpFDdsORQ21nkkMYAZND0nSTQ8vzlUMvdJZDuueWQzBrmEOcJZtDrtibQ3k+nEO186ND21CkQ0DSpUPWyadDJ+yoQ/KVqkNH5qpDQae1Q38Nt0NsnrdDDSa7Qyd6v0PJNsBDD/XAQ5vCxkMkjMdDgyvIQ/tyyEO8EMlDliXLQxeVzkNtstBDA1PRQ//u0UNAX9dD10rZQ3T12kOvddtDM7ndQ9M35ENuMvZDWGATRB1gI0SRtTRE8k2ABQ==</binary>
</binaryDataArray>
<binaryDataArray encodedLength="380">
<cvParam cvRef="MS" accession="MS:1000574" name="zlib compression"/>
<cvParam cvRef="MS" accession="MS:1000515" name="intensity array" value="" unitCvRef="MS" unitAccession="MS:1000131" unitName="number of counts"/>
<cvParam cvRef="MS" accession="MS:1000521" name="32-bit float"/>
<binary>eNoBEAHv/iPro0PZNcVG9+FKQzYBf0OwAoNEUI1cQzzDTEZ1nUdEwN6wRZshIETqhipE86xcRP2V+UMO9lNEHC6TREdk8UM3H0dEzRmDRklrREawjbhFtAkTRLVftEOGexJFxencRNYgw0Y2Ea1F0kMZRA1HtUTJ9QpFTcGhRP/Hi0Ta9PFDD+K6QzcgSERVKbBEVQv7Q4akaUQUjZVD6s4wRSU/MkRs3iZE9KBxRTaWXUSTcgdF7Y1ARMXd/USv0PhExQbxRI41/ETTLsRESj80RgRQBEY7MbRFm0gJQzZUoUUGV0RFfEUgRCNsVEQ0ArFDnjdWRHQSJEXjU5tENJHJRD9LiES2BvVEkRhERCx/AET7lm1EL5VyMg==</binary>
</binaryDataArray>
</binaryDataArrayList>
</spectrum>
<spectrum index="5" id="scan=6" defaultArrayLength="116">
<cvParam cvRef="MS" accession="MS:1000130" name="positive scan"/>
<cvParam cvRef="MS" accession="MS:1000580" name="MSn spectrum"/>
<cvParam cvRef="MS" accession="MS:1000127" name="centroid spectrum"/>
<cvParam cvRef="MS" accession="MS:1000285" name="total ion current" value="149644.08495331"/>
<cvParam cvRef="MS" accession="MS:1000504" name="base peak m/z" value="619.48382568" unitCvRef="MS" unitAccession="MS:1000040" unitName="m/z"/>
<cvParam cvRef="MS" accession="MS:1000505" name="base peak intensity" value="6562.18408203" unitCvRef="MS" unitAccession="MS:1000131" unitName="number of counts"/>
<cvParam cvRef="MS" accession="MS:1000511" name="ms level" value="2"/>
<cvParam cvRef="MS" accession="MS:1000527" name="highest observed m/z" value="909.89447021" unitCvRef="MS" unitAccession="MS:1000040" unitName="m/z"/>
<cvParam cvRef="MS" accession="MS:1000528" name="lowest observed m/z" value="134.91807556" unitCvRef="MS" unitAccession="MS:1000040" unitName="m/z"/>
<scanList count="1">
<cvParam cvRef="MS" accession="MS:1000795" name="no combination"/>
<scan instrumentConfigurationRef="instrument">
<cvParam cvRef="MS" accession="MS:1000016" name="scan start time" value="0.109799" unitCvRef="UO" unitAccession="UO:0000031" unitName="minute"/>
</scan>
</scanList>
<precursorList count="1">
<precursor spectrumRef="scan=4">
<selectedIonList count="1">
<selectedIon>
<cvParam cvRef="MS" accession="MS:1000744" name="selected ion m/z" value="638.096" unitCvRef="MS" unitAccession="MS:1000040" unitName="m/z"/>
<cvParam cvRef="MS" accession="MS:1001141" name="intensity of precursor ion" value="14222.37109375"/>
</selectedIon>
</selectedIonList>
<activation>
<cvParam cvRef="MS" accession="MS:1000433" name="low-energy collision-induced dissociation"/>
</activation>
</precursor>
</precursorList>
<binaryDataArrayList count="2">
<binaryDataArray encodedLength="624">
<cvParam cvRef="MS" accession="MS:1000574" name="zlib compression"/>
<cvParam cvRef="MS" accession="MS:1000514" name="m/z array" value="" unitCvRef="MS" unitAccession="MS:1000040" unitName="m/z"/>
<cvParam cvRef="MS" accession="MS:1000521" name="32-bit float"/>
<binary>eNoFwU1IkwEABuBtqdto5Zqmrm/uR10adRlSaWhJ7wuhQUYQBNXW322TautS9L92crRiSgeH7qDZVwblD1MshWYNk6+cLS/lItSwdqhlowmDeh5lqgAefTPqBg5h+JoDObcHDZF2fOn2w/b4LjS+AOi/B397B36EHyDdF8L4lV7A3IeimIgzvufYiiEExQjyekaxTTUG9YUxxMITuP9sEuH6KPqPv4a75w2E9TE82jQNBKdRX/MWy94ZuEdm0NQkYYcoYcUyi678OOyeOG5VzSFa/gFr5Qns9yUgXZrH0p0kbse/4tynRRxxLeG7exlOcQW14z/xsSWNZONvTDn/YO5lFm2aHH5l/+FGr5ySX8FjCwpGXOs4qMjjqrGAglbJ1E0lO7UqXnWoWDmiYneDms5TalYd1jD7ZAPFwEYWDhRSJtMSIS13rWlZdlDHFwEd7a90nLcW095ZTMm2mfKiEpY+LWFXppStrjKGZHoe8OqZ/1DPv8kt/GYSeNFm4EKbgcNpA2WjRu5tNdE7a2LddTMdUTPlVgt1JyzsyFjYf7qCwUQFV/dUckiw0hm18uTOar57X82UUMPF7btp/NzI87XNnMq0MOc6yn2Xz/I/57C9gg==</binary>
</binaryDataArray>
<binaryDataArray encodedLength="636">
<cvParam cvRef="MS" accession="MS:1000574" name="zlib compression"/>
<cvParam cvRef="MS" accession="MS:1000515" name="intensity array" value="" unitCvRef="MS" unitAccession="MS:1000131" unitName="number of counts"/>
<cvParam cvRef="MS" accession="MS:1000521" name="32-bit float"/>
<binary>eNoB0AEv/hAyfkP6jwBEUR99REs9qkQhzLBEd3XbQxTFjESNJ7FECl27RELR10PAN5hDpf4xRLj8eUSyKV9DavQjRLxoeENL9F1E6DwARWrk4USpHCBF4cmURECyg0SeSw1ErWlaQwnpZEW88vZDXDrTRBHgaENasBlFj7FWRf3oN0TD2QFFzD8qRGj/rES75mNFT2sLRBQ6F0Q/W/JDrykdQ7WduEM5mPVDUObwRFKd3URZGxxF00OaRIxXvkSDHbREYB+EQzORTUSJG9BEA0EEREaLMkRqN4VEBf/DRHk3zEOJcblE7X2qRERcf0K1DKREthPYQwivaETW02VDJHg8RL+0wkRz2udEn8APRYA5q0U2TqlFvE6MRNAZvUQ3I2VEPdPMRPI5VkV8PNpBm93AQ+ojD0NV82tDScONQ0NXs0Nkb0xFVXajRHgAQUT/VSpE/hH4RNALyUTaqONCCcHLRDDR/kQSoWpEeRHNRZSfAkWJnqtEOzYmRcSVkUQIiotCMdIhRRyTpUTNRLdEy8rjQzsNXkRKRPdEbNHQQ0iPDEWXT5RE/TQKRKgUsUQtU99Etr7dQ5GOkEMryuVEJIP0Qk8tKURdXOlETDK2RKjDz0N7qpNE3xrLcg==</binary>
</binaryDataArray>
</binaryDataArrayList>
</spectrum>
<spectrum index="6" id="scan=7" defaultArrayLength="1396">
<cvParam cvRef="MS" accession="MS:1000130" name="positive scan"/>
<cvParam cvRef="MS" accession="MS:1000579" name="MS1 spectrum"/>
<cvParam cvRef="MS" accession="MS:1000127" name="centroid spectrum"/>
<cvParam cvRef="MS" accession="MS:1000285" name="total ion current" value="13609331.08644104"/>
<cvParam cvRef="MS" accession="MS:1000504" name="base peak m/z" value="639.68029785" unitCvRef="MS" unitAccession="MS:1000040" unitName="m/z"/>
<cvParam cvRef="MS" accession="MS:1000505" name="base peak intensity" value="96670.73437500" unitCvRef="MS" unitAccession="MS:1000131" unitName="number of counts"/>
<cvParam cvRef="MS" accession="MS:1000511" name="ms level" value="1"/>
<cvParam cvRef="MS" accession="MS:1000527" name="highest observed m/z" value="1299.14355469" unitCvRef="MS" unitAccession="MS:1000040" unitName="m/z"/>
<cvParam cvRef="MS" accession="MS:1000528" name="lowest observed m/z" value="400.20544434" unitCvRef="MS" unitAccession="MS:1000040" unitName="m/z"/>
<scanList count="1">
<cvParam cvRef="MS" accession="MS:1000795" name="no combination"/>
<scan instrumentConfigurationRef="instrument">
<cvParam cvRef="MS" accession="MS:1000016" name="scan start time" value="0.124433" unitCvRef="UO" unitAccession="UO:0000031" unitName="minute"/>
</scan>
</scanList>
<binaryDataArrayList count="2">
<binaryDataArray encodedLength="6508">
<cvParam cvRef="MS" accession="MS:1000574" name="zlib compression"/>
<cvParam cvRef="MS" accession="MS:1000514" name="m/z array" value="" unitCvRef="MS" unitAccession="MS:1000040" unitName="m/z"/>
<cvParam cvRef="MS" accession="MS:1000521" name="32-bit float"/>
<binary>eNoNlnlcD/Yfx7+SJEKpkKui0imlKJ0+TzqkRNKFLl1SOuhwdN+HUqzCl2KbuWZGw/zaXBvmaJMkaTFiIS2hCL/+eD1ex5/vx/vz+rxd1a+K/p+uCqXPV4WuxTVRmnRNBM68Lv7xuC5qpNfF897r4sqYP8QJ8z/EjaA/ROjJP8Ta+TdE1IYbQkb2prjqcFNISm8K+5s3hdynm+JO+S2RMeS2sHl7W0TkNYjCJw1ieH+DGLX9T9F17E+RqvKXuK/3lyhJ/ktozr8jdifeEXM+3hG+po1iwpZBXGgUKePvCsOld4Vm0l1R9N1dMaLrrrhm2CQOxjWJRSebhOy7JuFScE+cPHhPpD69J8o1moV0Y7MYdrxZWA+9L1Yb3xdNZffFlU/3xdf6LSJsRYswb2gRTe9aRPfvD0SFVqsIiG8VygdaRfE/rSK8v1XI+TwUsXsfit8+PxQbrdrEpX1tIqyzTbRo/C3uuP4tRO3fom7gb6Fr2C6ai9uFz/F24fisXdRoPxL7Yh6J8UWPRO3pR8LT/rHwT3kstE89Flqdj8WWyf+IIWv/EY7l/wibMU/ES4WnwkLzqbBb+lRcO/JUqHU8FYaOHeKXrA4hd65DfN3RIdb5PxNnK56JVeefiaaeZ+KN0XOxI+m5+Oz4r7Cs+les1usUP1d0ivgLnSLuQ6doz3ghIn98IV40vxAymi+FSdRLcfDSS7HM9JXwjHslkmpeCf+WVyLKqEvIr+kSHnldoupKlxip+Vq0x74W2Ydfi8rQbiHd3C0ud3eLNWv+G5ztf2Leo/9Ex8geERraI/T29IgznT3Cb+IbsaP+jZA0vBGR5r3iYHCvMD3XK37u7BXtWm/Ftj1vxSrPd6Ls7DsxWem9cHd9Lz6E9onQA33iyO994tBAnxi1vl8E1vQL88Z+USf7QZwt+iBsfvkgBl5+EBaLP4q/138U9nc/igcjBoSL7oBQdhgQBZsHxMGjA+Ka0icxxfmTaEn6JEqvfBKHX38S7tafRWLHZ/GnyRcRsvKLyC35Ig6f/iJM/v4iRk+ScMhegmaghKs7JXSel3CiRcKVEUOItxhC++IhfBs6hHPJQ1i8cwiNR4egfnsI2T1DeD5JBn0hw4RIGQpTZUj7Sga/OhkONMmwrE+GJ2ZD0V0xlC/RQzFNH8r9n4Zy4OZQ3nYPpVFWlm5kCV8ty+VoWc5vlyXkgCxal2Q5d1eWZ8OGMXrmMN6sH8Yr6TAkJ4ax8/Yw5qjKcXG2HMMj5FiVLkdQjRzP6+WIvCFH1DM5Mk2Hc8luOPUbhuNeMpyGI8NxuTCo/x5OxRh51ujIk2onz6sAeZZkyCP9QR7DV/K4a43AdtEIfgsfQV7dCJbeG4FhxwgUhihwYYoCCbYKrPZVoCtNgeUHFUj/WYFZrQqYaI3EV4ykx28k9ckjCd85kvTTI2m9NZKbfSP5W3kUP3uOwj9hFBE5ozggHYXOuVH89moUY4cocsFUkf8sFUldrsjBBEXsixX59QdFDCWjee40Gqv1o1nz62j0/hmN/efR+C8YQ6LrGKIPjuHBqTE4vhpDksxYSizGcmPvWJb9NBbr62O53zeWExpKfHBVojJWiR9TlHharsStc0ps+lOJrUOUSVBRRmKozFaUCV6hzK5YZc7kK8PXyiy4ooxZhzI1yuOQTB7H0ZRxdBweR8Ev44hrGsx6x/GjrAp9s1RwdlbhTZgKi9NViN6rgsVlFW4/U8FWoorVbFVaF6ryc7wqu2pUaT+jykyJ2uBuqLHMWY1P8Wr0HlDD6Qc1wu+r0T6gxjWt8Zh5jOdJ5Hgk18azR34COusmULtnAornJvBX+wReKE7kneZEIt0nsjlsIpV5E1Gqm4jbnxNJ7ZqIvKY6sTbqdPqoc3qXOhlH1TG8rY7b8ElUm01iu8ckmmoncaduEh8bJnFDZTL9mpMpmDMZ2+TJqGZOpkM6mQlKU3gyZwpLxBSScqbwV/0UZnRPwVtvKlIxleuBU1maP5XXNVPxbJzKjf6pJKpM45rJNEqdp5EeM43M9Gk0HJ3G16enUfBiGhoDg7m+Bs8tNegL00A2UYPHtRq0/6bBuQcamLzV4IS+JjudNamP0sRoryYGP2qypVmTzi5NWmW1sJ2gRYilFq0eWsgnalGXo8WZWi2c6rVofKNF0NjplM6dzv2I6cRkT2fokeksuzmdiHfTOak+A337GZRsmkFr6QyMTsxAcn4GVS9nIDtUm4NTtfG11Oa7JdokpGjTlqmNRc1g/kab83N0MLHX4aWvDr4JOpwv1UHpex023Nah5JUO1TK6TJitywdHXb6J0cV+ny6hP+iSd1uXBuOZtAbP5F3yTI5+PZPmezPxVtVj3mw9NvrocaZCD686PUpb9Zj8Vo94bX0qPfT5Plifx3n6nNyvz5ef9On+S59F4wwI1zWg29IAay8DXoYZEJRmgMweA96eMKD3xmDeY8BfUwxp9DTkYaghvdmG7NlnSN1ZQ4ZdNmTghSGi1xA/XSNO2hjRE2hEQo4R98qNKD9jREezEdmKxnRZGxPvZoxVkDEjNxtzv8aYyceMOf/CmI/DZvFOdxYuFrNIWTKLiuhZzEqbxa4Ts7C7N4tvJCbsn2IC9iY8CzFhj9QEhzMmXLtqgqPybF7PnU2b12x818+mqHw25d/Nxu/32WzomE3r+9mUzjKlcoEp7RtNacw1xeSIKSW3TEnsMKXliykWY804OduMQ+FmfJNmhn+lGZKjZkQ3mrHijRmfVedgZj6HjMA5aNXOwfW3OYQ1zqHt4xwejzHHfq453/iZszPKnCcHzGm+b07DNAt+XWJBYawFbrstOFZngWq/Batk51KmP5fm0LlYHJvLlEtzqX4wl/aeudzUncdx93lsiprH2LJ51B+fR1vDPLpVLZk905Lhiyy5FWnJ6HRLlh62xLvNEplxVkisrfjsa4VsgRVOJ63IbrUiWnM+QZbzee41H5u4+eh8PZ/lz+Zzb5Q1U3WtqVhhjUmCNS8PWaPxpzV9vdYUTrAh2tyGj0tsmJxjw/HDNuT/z4acuzacemHDB4ktHybakmdlyy1vW/SrbLl40paTr20xHWGHqZEdcxzsUN5qh0WFHVnH7Cj8047f+uzwnGnPcjt7Ctbbs6zAnkKpPZMu2DP1oT0pn+15qeWA3BwHfDwdaMl3QGOvA1OvOKAgu4DVugu4bL8AA78FJEYtoO73BZzqXMBkBYGGrqDBQ2AWK/iQI7i7T6B4W7DhkeDsMJBOB/ktEFsLWifh2V3I64FTKgvpsVnI54SFXP1xIRpNCzHtXchNjUUYOixC1X0RSUmL2L93Ed/9soiGgUW4azjiYuCIsoMjPwQ50pXiyMxdjoN/nSM+lx259sSRJypOuFk68VOoE1PznSg65YTrHSc2PXHC84MTMbOcOe/qTEmoM16pzsza58yOZmdcPjqjoubCdwYufLBz4aGHC2M3DOp8F/xPuxDa5EL+Bxes1BZzW28xZ5wW0xC5mLSdi5EcWczMm4tJ+W8x4cNceeLkyomNriz9zhW586609LmySHUJTUZLOOC5BO3EJURmL+H4xSXcurGEBF03bhi7sW2RG/UH3AhpdqOyx40WbXf2BLizNNOdoQfd6TvrTmSLO5tmL6V45VKaY5eiWb+U6vdLOS/vwSk9D/Z7e1BQ5cHMeg8mtXsw8NaDPbrLkCQtY23WMtp+WEbWlWXcuzeYtS/jrexyzist5+PS5XzetJyM7YN8Zjk32pYT82Y5YyWeFKp78t7Sk1tunowK9uRQiSd5Bz2p11pBCSt4ErMCr29X8GPdCs42rsC/ZwVSGS/OTPMib40X8vle+F7yIuG5F2+UVnJ88kpsylcy4chKGu6upNfcmzJfb9y2emNU5U3uI29+lfXBw9CHojAfQmp8+Pc3HxLu+bC00wfpJF9a9H2xcvdlW6gvx4/4Iv3Tl51dvvgq+nHRyY+HeX6D95Yfcr/7kXzfj8/9frSN9qfN0p9aL38sov2hxJ8vp/1Rb/ZH/rU/zSNX8Uh9FQkmqzjotAqZ2FXcSl6FxZFVtJ1fhXXTIHev4ozCalznr6bdfzV2cauZV7EaycHVtDauRn/YGiqU1pC1fA0dIWs4uWUNzyvWUPu/Ndy9uQbJqADaNANQsw3gpx8D+HI/gFvvAwZ7JBBbk0AUHALpiQxk+6ZAuioC2VUXSFFPIJdUg1A1C+JoaBASaRCrfwxC+jAInZdB9CgFU+cSzOGwYJy3B9NWHUzfhWAUHgeT8z6Y6Ekh6JmFcNAnhIqoEOyrQ3A4GcLFhhACX4Xw1GstKzLW4vbrWszvraWpZy0nR4aSbxJK5tJQ7NaF8uh8KAoyYRhph6FgE4ZVRBjPboSx+FMY3qPDOTEjHJsl4ShWhZPRH85lxQh+MYigc0kE2RERzMiMwPS7CDTuRnD7RQTGnyK4bhrJEKdI7kRE4rs9klWXIjF6FonCsnVkpa4j5No6fv93HdtGRbFSIwqHtVHkJkfRJI1iXv0gpq0nfvZ6LrquJ2TdeiYlrkdStJ75hwfRs55wg2geromm9Vg0QeejqR8SQ5l2DBPdYggIiOFjcQwGvw76hzGsexFD8YQN3DLfQIrPBsZu28DuKxuwko1lmFIsHw1iCbaL5Y1rLLlZg6iPpbslFv/uWNpl4lg7K46hK+P4PSqOszlxvLsSh15LHFvextFgGE9WeDwZOfEY7orn/Il49G/Hs/N1PGOHJdAyJYFT5glo+yRQEJOAYWUC+68kMP1xAmZyG5mnvZG9tht5GLIRx30bGd846CduotdvE2pxm6iWbkK5fhMeTzbxsH8TbpMSGWafyIjURM7tSKTuaCJHWxPxUkzirkES+1YmMSouidiKJGyOJSF/KYmWtiRG9yYhkUvmukYyHZbJTPVPZlpYMtkVyfScTkbjQTKWn5JxVU2hwziFZQtT+L4wheCaFCJOpRDzIIWF/6VgMJBCktpmPs7czET3zXSXbyblwmaCr21m+6fN6JtvYV3OFhortnDr+BbsrmxB7tEWWvq3YKy1lf9Zb+W2z1asNg3qsq38dHwrqhe3YvRxK5FTtvGt9TacvLYxLWUbXTu3YXdu2+B9nUquXiqbFqfyIiGVCGkqf/yQyramVN6/SmWeJI1bFmnk2adxZEkaVqvTKApNY//mNL4+kYba1TQSWtP4piuNqo9pnFRLJ1ornUjrdCwD0lGOSad1dzrN59LZ1paOXm86ks/pjB2RQb1yBr9OzsDWNoO1KzKQT8vg+fFBvpHBvw8yONyfQYZ2JqZzMgl3zeRqeCY34jKJTs8kuygT2V2Z6N/NZOBJJoffZTJjRBa1OlnIzc3CyjmL435ZKK/NIiU2i+4tWTRkZKG+Nwv5s1no3MhC6d8sNPqy+DA8m5QJ2cgYZ2Nnlc0s12wkPtnYxmdTnZaN2ffZ+J/JZt3jbAJlclAan8OcGTl0medQK3KwDcihKS4Hna053Mwe9MdyCPhfDiq3cyhuzeG/Vzms/pSD99RcvExy0bDLJdI5l6l+ubRU5aLzbS4vT+cSdDUXt/u57OgaxNA8/jDO48miPBwj8siKzxvsgjzGfJWH2rd5HDqdR/3VPK4/yOPfl3n4S/JZsCCfkqX5VEfmc2ZDPvYp+azfnk/l0Xz2XM5H7Vo+2S35xA8tQDK6gEiNArp8C3iQWMC5vAJUjxZwq64Ai2sFnPm3gIDPBeyZWEiMZSF93oX4rivkamIhE3MLqako5NDuQvwOFXLiSiHShkJyZYpQnFDEe60iHjsWoe5eRFxWETZlRbRfLcKlvwjJ0OLBvijGYloxknnF/LKumGs5xTTuKKbvaDFZV4upeVWMs2wJQ8xK6PQqYUFwCY7ZJfTtKGGLtATvVyUkyW6n1G47LcnbScjfjkvbdkZ+3E7f8FLkx5TiplPKSutS5qwq5UZ4KcO+LWXgr1IejyvD1ryMa4vK+HVlGSXBZdT9Uob0jzKM75chkd/BJN0dBNjtQM11B71JO+jI2YH+fztQ/rCDGOVydhuX871VOauWl1MYX86RzeXkZJXjLS0n5Xg5cpfLKbtTjmJ/ORnyFVhZVtAuKliWMcjfVSA5XoFCcwW+fRUoz9+JquNOIq7vxK1rJ14DO+nS3cVzi12Db24X0eW7qNu7C4nMV2S5fEVAxVes/+YrQhq/wmBaJQ1U8iqhki0FlfjtrsT0h0oeX6ykeHwVM2yq+M2pigrPKp6HVSFXVkXl/io2Xq7iYUMVMl+qCFGvZplNNYccq4nyr+ZxeDWxJdWYHq5my8VqHFuqWdNdjbdkN97quzE02E2nx26+9dlN5Td7aDm5h97OPYz/uIcRKnsJddhLybK9yG/cy/X8vfT+spfmW3tJGyvFUFtKqImUDf5S1qZJ6dkhJfKwlDf/k6J+R0rfUynx76X4O+zDO3AfKq/3EWS6n0b289B1P1aV+4k/uJ9bt/fj07cfT8caTJfUEBVaw0BGDWHHajC4UMP3r2vYJFuLnEMt/QtreeRbS2VILf8HEmAK7w==</binary>
</binaryDataArray>
<binaryDataArray encodedLength="6744">
<cvParam cvRef="MS" accession="MS:1000574" name="zlib compression"/>
<cvParam cvRef="MS" accession="MS:1000515" name="intensity array" value="" unitCvRef="MS" unitAccession="MS:1000131" unitName="number of counts"/>
<cvParam cvRef="MS" accession="MS:1000521" name="32-bit float"/>
<binary>eNoVl3c8F9r/x/lSRG5DSYmysooiiUj1Oa+XBqmb0UJpa6E0kT0yCreIUjJTVxKpRNGUSloakpS0VbS7/Pz+P3+8znm8zvP9fKtFRfO8r5Rd8RJ7yHY408r2ASQrd/BwaovI3yfHnEPe3Jspje1PDLj7ST9I9LLYx3Mb54Q8RFmNJkf93oEC/RiJHpU5p+g3yvvthIF9FO6pP4fbhxsc23CMGp1HoKeaaPchRssuaElfuxlljxGXr0ehNAhRic/xcocTVWb14dXmn3A4ugFn4ix58LkBvU69lXxxvihu74qg0tgLwtkpjGpnXNh5RN4u7mU6Yzw2YHV/TzxtH8RHA5Rx99+7In5nACOcMjl8kyGKDl0UfYwOY9Z6dyTXv8bqBQshZVkkQuy94WfhiXsPbBEQasq7afHi1Fk79Hv6QVT21mVXhSy2uV+Eub4bfRKq4FAYh5Uxx2G2sx/NO1fA79USHj2YjbNHXehdosnqS5UYs+oo7NqqoRH6EEOyQjnX/wTMNWahr5kxZ/yxYYxrK+KfjueljapUWxqO6MnT8cB8Nk8feoOn2jXI3OSFfzVfwENLBsEHutBi1oO3Wj4haVQx1l12YPsqY0oPbEHg6Df4W6pSLBwUi6FPG9A4zg2pchE41hRDt4fS9Fh2HX/bjOW6PB2eviFt17EznMdH7GfGbynulSY1w/QZN0Je6KYulNx+lMHJJsmYua8RUTeO0jLDDC4LWrF0USK2v43DtIhhbL2Rjqx2c54fMhpWX9X5faI6k8v0+b1mCMa66vJllAprVggk1EbyRmcHetVk4ItBC5bl6dO8vhdnLgyFT0Advt7JQsCaQrEqX5apn1tZEaCIC9v3MO6RNsdVPmJVfBPOeG0Vp1zMuE9bkToO0dx734EBSudw8M9gBKevwNmoflxtM4prUYUmRXUx1PIiY+Yps8PYgR5bHfmoPZXJPZ2pf7c/fw4dxVtLQiif2X3+Xl8opE9Fo0sVpvy0QFmaH5+sMObLV4P4QrMnm+eW447MA7h7GAv7m9KoKlTi8cgStDoq0D87n2a/n4n9mv/A+u4C/jyexrJBN7HxZwm2fy4RBglbcNA9gp5t81FTrszL1nqMS45mivwEpg5vwtpv0rRWVMSvU+fgMTsSQx6XILL4OtzHl+OliwKV4qPh2urGEMeXkrkfdQHHMOgbjeGu7vfVWiKQf2UPLSNtqHRpLRausuWRWFu7Q7qXYWZqIHTOm/PIljcscjiP5Msvkbs/CSH7vKgpFY61tc5wudkfEw8G496ZcPgYZojanr2Ymz4L7bvSIbtoFS/u/gpbv+XMrzzA/8ZqMu5ZHJeWN8IkOpQTByqw5kc5seA7LILXc23NWcz3zIJELlUkXHakysT/8e2UTNHcOJTvTfrzo81Atk6qQ2tDMvxOb8SPLEOuTlenVWoBLV8egNHMXIzYHAWN4Ur0/7IW7YMv4P2iMfTsocnocfNYstmAWkH7JEnKvVn/UBbq6Qf4v4CDYnyPSL6R0qCWoSUa2q3h8lCR2zMMuWH8TLE0TootA3ZwhVwIvZ9fwZQVj7D2ui7/Hj2Z/d66c/zmcZxeoSAWvLdiqew4MX/WWcTP1sZjp+9QHzyYlclqrHmjxF8+d8VzYxmscNuO6kx97ixezRcmoRwjJqO3exayvArwzNCT1h2/xIFVRUhpH8JYtdHMD5MWa+QjsP5DLKo/xvCwbW/qlbrwvLUrz1S8RnHHFL6pbxNTmYEZ/+uBcQHJPLc8mtVBadx6wJ9YuJhdA5bT1PAAr7VVUd3TW2iXrWLqtHDujBUcrtsM9fobtGo7wXi5/vDv5vHj77LU21aJUkdpamSrs2htOD9fPkS33APYp5+Krm//MOHYU36zj2GSuR7HNhvCtHk+hsztSavl66DuO07cMrbgk/QU9NqvAw+bLlG1M4XezUbi09Eolv7Iws0Vw/nG/BfsDCcid5gK9Xf3p1VwCBN9LzBPVLBg8xRa6CRw/PDncJy9yG60ZgwVt3+mz+KDcK89Z7do/FqeznWxs1lhyAULEqn3Oh8DNQO5/IoDEhQqcDDUgIoKI8XYorV4uiMCQ+uTKefRxMHeYdz1W556nY/g98labLubzWGJExgd/YGuJxU57bMTDSMdKRfziHn/HqZqujSj3W4hbdBMtrg6cFXgN8xyO0adCU6sGnYUYtVmHn5rR+VXi7H/jY5ImjKeA1S/oFyymamv9fh6QqyIWPMLI22KRVZpMWOevcNJwwAuWp2GDIkS+2vkwPtrX9atP0G3Nc6c3aMLn0/N5LRjhxn+ajpr/RqRqlZMa/t+HN4aB92QeEYF2HHqmRAkFLlRaVcOz20wZG1HLAdfj8GLlgQMie3JuxldQl31qtjsPoyaTx7wwPU0lPe9jKX/DeTg2jDmPHqMmfWPmFpUzr2WMSKg4Q5kHB/i2QRHzk+UsZupoYr3/57CkcI+HJLSIKK+/sC9IdeQ8yyS2muMefuPNb29dDBfIw/usw+KjFOlwtw3XuyoDIL5kToqd88r/XHzsdwmhGWl+3ldNodami0wcN0G10lH2bXjPjeWNMDinTw2PdMRZW8PYc6NJJF64ItojSqGt3atJOCvEOG3P5Jq7o9xdsAS5msv59T/SUTWmU4Yv/iKSgMvEapqz7YlUxlXcx+P0rbxyw0lLsEojvCczpzIPuw8boXaBWf5+VkWD1j6srntAo7Vf0dYjgIvDDqNB0lP+SlEj6emhyFjaC1lxk5ghIkW/afckVjXdbOprBa3t43BdwUNDo1L4t6zcvTpm4BlkSdEWlcd66LkMdR2ryj/VAWvDDcxcPIsBqftYYriC7YGKrLi63PEB4xCrNUXVGQPwuKF08WCTkX+rCzE6OF/+NqoljfcYlnY9hEKr+fRbWcBtzc0SpK0nkP5til35Y+l+uVkDrOLEq/ScrEsLZ8XmIDVPcKxMV/X7mu+FOdjHEvaKtAxpvtObls5otQKTfYjaK4bga//6MCr6qwIuxPGPLtYHjuuz2eDQjF9YQTK9vzAeKMgvgs+SO2GhXRS3cQTgX15WiGCBqaRXDIxmLqmA3jzX21a+5yESuhHlHmkc0mHkjC2eAudGkP6FmxjaXU/6jjHINo/mu9nWYqk05bUm5zN/3p48+M8H1qumMEi+yjWBIZS3v0+XLcsx4k1A/h33hfI3g5BgF8tVw8J4uQfPqKlxop/hWbTct0JfFihycY5J7infxplo4ayX/AcRs75CMtrCUzgenbuCqesTk+qauyjpGItw1KsYT93JFsnm7FgTy8qWclRObQX5iUN4t7WKPbd34eqyj044b941J+soEbxbk5Xa4B9N8/W3D3KG3kR2PpRUTTelqfzQ0chHa5Kf5NhHO+xFKfr1TjGQY1vJhwSn7WWwemLLHcGxnO1QyA1HmnwcOA3oT9YmslzVbn1wWFYqRlw4NVTjFnjx4Cjzix98wsVjU+F2NAJww8m/DJfB1kOPal04QQ1tJqZXRbH+EWmdFxfh1DNCsx9fRQG1bHUDkqCecobuDh14JdPOq+FWfGk5XXxbdsHyTeXSFbJrqau20VsyJS2K9LeiIDC88ivfs+gLDPecV/A0XcOQ/3KbOrs3AWt2N1YcXU8cycNZrVnIiDfi5GJirDa3+25i5Zg3AN7nEs+wrDiI92+Y86BKz2ZZvdZuA4OxcK0GfyRv0Gy1Ws/2tWrMKxdgtJvA3jXJBWZN1N5qF0GOhYO3HJvAneNHsn2mAZx85S2qCjtI3LkJxOl8ewtrYL2tpUsMGvDyZtmMKx2FMY+Es76fU50Zb+HleFf3BLgy3aJHrQzDVlXr4IH1qYiNmsrPk06gIKWAihdeiZax62jScBRjKmrkzRk2lBrbjO1C+8xSmkd3y/1QKPGXA6V+w8dixUZ/2QVEm59gdm1cob9fQ/pbyOQmTFVmEn/Zbd4502OvbgLs0+9guGrJr5WPY2VJS7w8prNIG8pFLvFs6zcnJNjWnnu4zaaWanQkhbcbJZA83061L2/lSkx9tw5wJCjdQ/ztHEZxo9IxP5cba7UUWZi7iFJgKkvPwVI8UefdMZb9aOp/Q3abyzEldJYePjcwaSje/CxKJmjnn9irJ4+b/gegX+VPP1HatLuijR/u34Q5SfrOS9UgRtMgrjmbBKU/R4g/IwKv1hE89Wpnai2XcY/87q52LuBBVkH+afxMio7VNh+fDHMXLQZf7BO0jIojJajIsQVhxPQXdaALVf0OSwyhCtrK5j8T2G31+uwuY8af3z2Rd/aa5j2TBO34h2oqaqCjLpgDoocwADd3lSTeSq2pU+mglYi1EIy+c9IVazZ7AwMn8gSlwVcpJfNSZ3r0DP3OoxGqvGc1zK8KSiiim8imk6O4Y6sgajbEM392yKFbVAOZLPl6OJnz2tOIXRuV0D5thmYdyCEf2WXkzP62t1btBthD5LQ2KtOzLCpZuBfm7g+LUZss7fmzXOdkN/xgcHRyqwsLBU3blrT89U/wmVjGG9VpUJz6jKG4iT6+3sJ2+A6lLTYYIK0C+tfPMGnpEH4/nMq/63xRY7cAph+WMlPQ0w5qM8oVm49xHMW/zDPLZ3fJx3n0kv7GOxgLpFV6s1Mbx00uz5D4MsPsJsfTOWeR8Uzp3ooytRRZ/chmLcYSa41TkO2fk9GTVHk9e5dtfLI+25XOYS9hfkMunOZps7yfDIpSChlHcOhSc5cHavOWW22YMBEpv2RwZB7+7iqtnsvdvlGnfL7DHvbhLQSd9Y2FKO4TBkjOo7zsGIivTcvZa55BJ5HJ0F7TjK33H2Ax9OCsNz6OBzkVNl1dhjVAltEYbADUjbN54/b6Xyu8T8Eh6szu1qPNV/30Gz2YKZPLGTe4EzYyjnyi0cfLtGq5galM9xnsgWNY4bzgOdOmA74fx7vRlCPd/AsTBT+v44xvGMdY3y9WZm7mAvzJGJQvByXm67H08ED+VaSj+WS6fTKk2bB7iU88VGB6jcEX5xZx7HXjmD1BGWsrKnHju2atDR+iOOLVKjl/1jIdpYL8zIv+M537u7rCNaMGoljn4p4rbgIu9o20SZsHmPy36Fo1FK0fw8D1bLZKWuMLy4KYu9+V2rsD0PpgLdiUt1ehjXI0EfuNq2Dp1OmYx7HDxiH9PlduDzJgDcmbeI3+cGwLajDnZKx1B4cjOeqOTzudJku993Fe7Xfkomnx3FM9/9/+WcVn93OE7/yw2A0YiXkNNWE1N9BRFWJeKOxlzYlczje5hcnnZTpzpvFjzOdkWAyn4a3P8JDPhm7pHN4cLMMosMCMU1NSZg3DWHPSxFc1vAEo13teHGBDvPa/kflSaoI1NJBvK4cj7xajvN5YVh6sdube+9h5rtgsejeGeg2T+TGlTVMvabA6yuTIDXFlqsVwHd1KSK4OBlBu3ph+8D7SPy5GBZuuRw+2BqjV/jSKeAywhSyRVPv49DUqMKOn6l40PUZl/un89NrJZRM70HjQxdF5z0fTnTcy39qfwvT9u/Y2aMe0grVbOzo7umtTsy+GkiLzpei9RJh22kKnQl3RO6HbJh6RHLDRAueHt6M6zXpsFU4zRKnQLo0SsFp+3dcvbKM5jMiUSOTIGmy6URGly8GOgRzkZId73aNp+KIocJXxRFjXvrxW3QNpLdMQLrDMF4pncyd3k+w+H4KP/TTZc76X7h8I1vs7lUv3rYcFr2dQrB6ZiOqT/hSxG/C4/r+WLapDkZ7zHl7pBxVrNNpIJcJj+FdYsClYQx8dRYWfx3k3PeTuPlCFLJarVnAnkia/h9efzPCq1OFYmNGT178HYxeFuq8sFkFL0Z0932jJtPCKzFr4wjuS5RgnJU/TMMV4JSzW7L+gTuvqGUJHfVQPLO8h0yDZFjX3kPMyR1ITTVGZaoUI4ePQmX1LIbcrROpv3WY0KSL2TyPFd9NaJI2D/+NHIbp/k60cyfve86gV+dzSvbeEspB4cxb6ycu/xXCi6m2sIvMx+hv8/i7tj+bPLajzPaoGGb4r+T8SCNqqxpxzs00FK4yYUpcX/yJ+YOdFkaiV3sIxxwsx/eBw6AfVAXtuzksPPEKqUndvCr3o5zsHzz1zsNKXxtctX8kNNqD0Hp9PsP76aPvywxhPU9XrE9JEo2KXWKBjDX8nZsQNeCa+GqmA4XDypy3fyMPuWpBZe9pxL+z5A7pWuz2eI1pt9Wh9iece5EpUbJZix2XxrCjVztk2i9Ibr/wZvHfPcTIPim48NaAM6VCKXVnPd4t7sdBc9LEWeObKL3Ugz8GStOpoBdOHtFD3uxmmiwfTeVfELvsvuPhh2zxo3IEvxU0iktT7PjthTIcY86gYsAjXrUwQHPfSMTta4TzGxOMzD2FiGs+XGgbL+lxTBGPnFPx8WEw3yS+xoWm7fjeZC7mB17FwYJEXJ11AXNi3UjPZvErtwiVZQWYa7garlkVCPw9ljdb+0At3w2Slo8ioeSrsBz2ARen16HtyG8Y782B+v6+3NOgjqSxMVjTUI9eHs1o+zwbm20uQWdTkGRSUi+k6FYgXM2YDgqvcCjpX6ju84OdGmG00Qe2x4/S/cAcKAWnwMcoQczrzhdhelccuNid3WA8hliN5udtRrw5ZTqWjO1H1+Gq7DN3HUfLP6XFFXVUvZwmpr47JeROeMJ6ZrtY2zZcnJukSJM+0hzjukbEGbYg6ouPkFVLhludDAxvyXHMVyksy3ol0Q/YhQldcvD3C8Oy+gD4XH0olMOr0L+rLzyHhMBNO0j8HwpmZZs=</binary>
</binaryDataArray>
</binaryDataArrayList>
</spectrum>
<spectrum index="7" id="scan=8" defaultArrayLength="77">
<cvParam cvRef="MS" accession="MS:1000130" name="positive scan"/>
<cvParam cvRef="MS" accession="MS:1000580" name="MSn spectrum"/>
<cvParam cvRef="MS" accession="MS:1000127" name="centroid spectrum"/>
<cvParam cvRef="MS" accession="MS:1000285" name="total ion current" value="208855.19459724"/>
<cvParam cvRef="MS" accession="MS:1000504" name="base peak m/z" value="292.89468384" unitCvRef="MS" unitAccession="MS:1000040" unitName="m/z"/>
<cvParam cvRef="MS" accession="MS:1000505" name="base peak intensity" value="29251.57812500" unitCvRef="MS" unitAccession="MS:1000131" unitName="number of counts"/>
<cvParam cvRef="MS" accession="MS:1000511" name="ms level" value="2"/>
<cvParam cvRef="MS" accession="MS:1000527" name="highest observed m/z" value="643.84082031" unitCvRef="MS" unitAccession="MS:1000040" unitName="m/z"/>
<cvParam cvRef="MS" accession="MS:1000528" name="lowest observed m/z" value="125.38632965" unitCvRef="MS" unitAccession="MS:1000040" unitName="m/z"/>
<scanList count="1">
<cvParam cvRef="MS" accession="MS:1000795" name="no combination"/>
<scan instrumentConfigurationRef="instrument">
<cvParam cvRef="MS" accession="MS:1000016" name="scan start time" value="0.140083" unitCvRef="UO" unitAccession="UO:0000031" unitName="minute"/>
</scan>
</scanList>
<precursorList count="1">
<precursor spectrumRef="scan=7">
<selectedIonList count="1">
<selectedIon>
<cvParam cvRef="MS" accession="MS:1000744" name="selected ion m/z" value="419.06" unitCvRef="MS" unitAccession="MS:1000040" unitName="m/z"/>
<cvParam cvRef="MS" accession="MS:1001141" name="intensity of precursor ion" value="74800.3046875"/>
</selectedIon>
</selectedIonList>
<activation>
<cvParam cvRef="MS" accession="MS:1000433" name="low-energy collision-induced dissociation"/>
</activation>
</precursor>
</precursorList>
<binaryDataArrayList count="2">
<binaryDataArray encodedLength="420">
<cvParam cvRef="MS" accession="MS:1000574" name="zlib compression"/>
<cvParam cvRef="MS" accession="MS:1000514" name="m/z array" value="" unitCvRef="MS" unitAccession="MS:1000040" unitName="m/z"/>
<cvParam cvRef="MS" accession="MS:1000521" name="32-bit float"/>
<binary>eNoFwUsogwEAwHGRRwspY8USEgcpSbho+f7LXAnJXEjtgBTKUYz0oS2PkMv65lVDY+U1y15mJivmUZYRB8UNLaXE7xf0/QgVjl+hvOpPUEXkTJxkUOApxDGgIfGujdS7Lr7NvUxaB/mtGsEqjhNGpLlX5CMkcvE2gaXJQF3YQKtnmrG+GQZiZ1nvnyWrYx6zfYHP/iVMtRJ7cxLZmmW07hWS41eJVFsw6i3Y8jfZaNhi0LBNeZ4N5ZqN/aldeor2KYsckq61E+0+ojTBQfTdwbjqmLidY5RKJ53FLvSLLmpS3MTUe6k48KIY83HdfUq75Oct5wyPdMZzSYCU6QDDX+cMOYM8tVxx6bvC2BUieHHDpHCLrvEeISmM7vUBv+yRytFH5KYnMqUXDr0ydUyaQn0ZzVX/A/eWkPM=</binary>
</binaryDataArray>
<binaryDataArray encodedLength="428">
<cvParam cvRef="MS" accession="MS:1000574" name="zlib compression"/>
<cvParam cvRef="MS" accession="MS:1000515" name="intensity array" value="" unitCvRef="MS" unitAccession="MS:1000131" unitName="number of counts"/>
<cvParam cvRef="MS" accession="MS:1000521" name="32-bit float"/>
<binary>eNoBNAHL/oErpkU3qppGY7I9RGZmNkZpeWhDVEkvRfmSkkI/29hEMDr4Q7Rj5EROBMxC2CahRH/HKkTDoZFGETuFRU4iUkW5pj1EM+uXREAnh0NbAPdCKIfkRvbz+EUxX1hDkAOiRMkyh0MWzMhE3XRJRehv10TyBa9FHT/zRN6vE0MyYxpFgBqbQxtUXUN0XhpEuiWlREkVekTadIxEJrelRLeaO0T5AHpEsn30Q2xVxUS6xxFF6V2vQyUwnkI/QohEWtCgRE+vTEUERY9E72WHREj1vkMByuBEUcEZRRlnT0T2jYhFmLdSRutFTUbGOI1FmbkfRIgxKUUiT4VE5zUMRJUuBUWgQkpE46DEQUvRyESxfqBE2K1NRJGNT0KU5VtC3U9tQ+11N0S/CQBE2tfURKjxpELLT6VEc7KF/Q==</binary>
</binaryDataArray>
</binaryDataArrayList>
</spectrum>
<spectrum index="8" id="scan=9" defaultArrayLength="49">
<cvParam cvRef="MS" accession="MS:1000130" name="positive scan"/>
<cvParam cvRef="MS" accession="MS:1000580" name="MSn spectrum"/>
<cvParam cvRef="MS" accession="MS:1000127" name="centroid spectrum"/>
<cvParam cvRef="MS" accession="MS:1000285" name="total ion current" value="53624.39961433"/>
<cvParam cvRef="MS" accession="MS:1000504" name="base peak m/z" value="409.64633179" unitCvRef="MS" unitAccession="MS:1000040" unitName="m/z"/>
<cvParam cvRef="MS" accession="MS:1000505" name="base peak intensity" value="3439.28027344" unitCvRef="MS" unitAccession="MS:1000131" unitName="number of counts"/>
<cvParam cvRef="MS" accession="MS:1000511" name="ms level" value="2"/>
<cvParam cvRef="MS" accession="MS:1000527" name="highest observed m/z" value="943.93078613" unitCvRef="MS" unitAccession="MS:1000040" unitName="m/z"/>
<cvParam cvRef="MS" accession="MS:1000528" name="lowest observed m/z" value="222.95259094" unitCvRef="MS" unitAccession="MS:1000040" unitName="m/z"/>
<scanList count="1">
<cvParam cvRef="MS" accession="MS:1000795" name="no combination"/>
<scan instrumentConfigurationRef="instrument">
<cvParam cvRef="MS" accession="MS:1000016" name="scan start time" value="0.155299" unitCvRef="UO" unitAccession="UO:0000031" unitName="minute"/>
</scan>
</scanList>
<precursorList count="1">
<precursor spectrumRef="scan=7">
<selectedIonList count="1">
<selectedIon>
<cvParam cvRef="MS" accession="MS:1000744" name="selected ion m/z" value="540.81" unitCvRef="MS" unitAccession="MS:1000040" unitName="m/z"/>
<cvParam cvRef="MS" accession="MS:1001141" name="intensity of precursor ion" value="49036.66015625"/>
</selectedIon>
</selectedIonList>
<activation>
<cvParam cvRef="MS" accession="MS:1000433" name="low-energy collision-induced dissociation"/>
</activation>
</precursor>
</precursorList>
<binaryDataArrayList count="2">
<binaryDataArray encodedLength="276">
<cvParam cvRef="MS" accession="MS:1000574" name="zlib compression"/>
<cvParam cvRef="MS" accession="MS:1000514" name="m/z array" value="" unitCvRef="MS" unitAccession="MS:1000040" unitName="m/z"/>
<cvParam cvRef="MS" accession="MS:1000521" name="32-bit float"/>
<binary>eNoBxAA7/93zXkPj/75Dyx/AQ5TsxUMeVMtDu9LMQxFezkNn5s5DTmvTQ95Z1EMfXtVDKD3WQ9LS2EMZH+BDHo7gQ8cA4UO80eVDKwTpQyh16UN16+lDJ9vqQ57B7UOHXu9DR3TxQ1cC80PaBvRDArj0Q2RA9UOj3fZD44D6Q9PQ+kN+bftDqlEARHOYAUSMPgJEi3UCRH65AkQL9wJERjcDRHaoBURXKwdEbbMHRI+1CESamQlEdZ8MRPddD0Rw+CREF1BARJL7a0TfYVrl</binary>
</binaryDataArray>
<binaryDataArray encodedLength="276">
<cvParam cvRef="MS" accession="MS:1000574" name="zlib compression"/>
<cvParam cvRef="MS" accession="MS:1000515" name="intensity array" value="" unitCvRef="MS" unitAccession="MS:1000131" unitName="number of counts"/>
<cvParam cvRef="MS" accession="MS:1000521" name="32-bit float"/>
<binary>eNoBxAA7/+K12EPBzzhEpi8KRLoLLETJMgZEfPRWRYTABkPtefxBbmsKQ4Vh2EN2Sc5D8z2ERK8wHkWkuGhEmjdIRM3dIUV0ngFFQIUfRMsjR0ShmNVE8k2XRKlJmkQwZIJEmVAFRZ6ioUQDkpFDztJyRBhCW0QADhJFKStSRCh6lEOEjlpEGbYPQ8nMckMOM6JE9qA/Re65UkXLw4NEYwZTRF1R1EO90Z1EJWiFRDfaFkSQ+f9BWF4uRJCwH0TeCX1CwyDaRCSDO0XrZlHq</binary>
</binaryDataArray>
</binaryDataArrayList>
</spectrum>
<spectrum index="9" id="scan=10" defaultArrayLength="1403">
<cvParam cvRef="MS" accession="MS:1000130" name="positive scan"/>
<cvParam cvRef="MS" accession="MS:1000579" name="MS1 spectrum"/>
<cvParam cvRef="MS" accession="MS:1000127" name="centroid spectrum"/>
<cvParam cvRef="MS" accession="MS:1000285" name="total ion current" value="13645740.48495483"/>
<cvParam cvRef="MS" accession="MS:1000504" name="base peak m/z" value="419.15274048" unitCvRef="MS" unitAccession="MS:1000040" unitName="m/z"/>
<cvParam cvRef="MS" accession="MS:1000505" name="base peak intensity" value="123160.25000000" unitCvRef="MS" unitAccession="MS:1000131" unitName="number of counts"/>
<cvParam cvRef="MS" accession="MS:1000511" name="ms level" value="1"/>
<cvParam cvRef="MS" accession="MS:1000527" name="highest observed m/z" value="1298.28869629" unitCvRef="MS" unitAccession="MS:1000040" unitName="m/z"/>
<cvParam cvRef="MS" accession="MS:1000528" name="lowest observed m/z" value="400.14508057" unitCvRef="MS" unitAccession="MS:1000040" unitName="m/z"/>
<scanList count="1">
<cvParam cvRef="MS" accession="MS:1000795" name="no combination"/>
<scan instrumentConfigurationRef="instrument">
<cvParam cvRef="MS" accession="MS:1000016" name="scan start time" value="0.16995" unitCvRef="UO" unitAccession="UO:0000031" unitName="minute"/>
</scan>
</scanList>
<binaryDataArrayList count="2">
<binaryDataArray encodedLength="6544">
<cvParam cvRef="MS" accession="MS:1000574" name="zlib compression"/>
<cvParam cvRef="MS" accession="MS:1000514" name="m/z array" value="" unitCvRef="MS" unitAccession="MS:1000040" unitName="m/z"/>
<cvParam cvRef="MS" accession="MS:1000521" name="32-bit float"/>
<binary>eNoVl3lUD+jbxr8lqbQoW6VNkiRRlChJz0faRSSVJEmSSpsK7XtplzRtGMvPyNIwY7LMjLHvW7LvS7aM0CTk/b5/fM51nft+/njOec59n+sp1zgjzm0+I5TPnhEXh50VjyedFVfXnxX+DWfFjCtnRa84J45lnhPXms8J48fnhLzHeWG39ryIKzgvzlw9L95KLoixTheE+uEL4oXeRaHDRbEo6aKo235RHL1yURwwvyR2O18SausuiYFHLokd7ZdEtdVl0bLwskj947LQfXxZDHS9IpZsvCI6Hl4RrbpXxfqKq+L4rqvCWv2a2Gd9TSxYf028VLouVA9cF1M6r4ujC26Ikowb4uSxGyJYv1W8DGoV46pahe77VvHJ8qY4HXZTzG+7KVw/3xSPLdrEnIQ2YbClTSz81iZWmN0S6xffEjN/uyXctG+L9fW3heHp22JS922xV+eOiA25I3Lr7whj+bvCQuOuyBR3hULtXTH7+11x2O+eaNhwT6iG3Bd9Cu6LDUoPxNIZD4Tr6gfiduMDsaXtgZCXeSi+rXgouuofCt//HgoLz0fCLf6R+OvvR2Jk8WNht/OxyP30WHyMfyK0XzwRDf2fCtVpT0XaL0/FltanoljumeiKfya8Op6J9+OfC7ubz8XAD8/Fa60XwuPdC9E78qUwtH0pzBNeit9/einOnHgp1o1uF3tC2sWQje1ixdl2URP+ShRtfCVKPr4Sr7VfC5vJb0T02jdiz/E3QqvrjZjp9lY8/vmt+O/xW6Hr9E6Urn0nnh5+JzS/vRM1Nh3C9XCH2Kn6Xpxyey/q4t+Lltr3IuTke3H7w3sR7PKvsD79r+jU+iDeJn0QA379IKLaP4hBIzvF/qBO8emnTiH5q1MYfOoU7X4fRWGRFItP4njlJ+GU/lloHfssNGW6REp4l/Ar7BJ1PV3is+Z/InHNf8Lw4H/CTK1bZEzoFt3l3cJE64uQOH8RNrlfxNq7X0RFZI9wfdYjXiR+FfpnvoqbMt+Ejec3UVX9TdjKfhdhE74LvYjv4kTZd9Hl3StcVvcK+U294uzQH+Lemh9Cp/KHMOv8IY65S0hZLWHpzxJ0rkv4piDDtxEyWLjJsMhfhh2rZHhYKcORv2VY8FyGd90yaFrJstpNlrRgWS78KotHlyz7hvbB16YPd2P68FdZH/L/6sOjh33YrSTHBFs5gmPkMMiXI22bHOn75Ci6KMeRJ3IkDuvLS9u+SJL6YrWtL3LH+vL7vb48cZDHL0aevYXy5P0jz7PHUj7L42rcj+dW/UhY3o+T6/rxubEfB070I0VWgcEDFTCYpMD/YhXYs17q9yigdlmB5vsKbOlQYLWaIuZjFPFzUkRlgSJyWYq4blOkuUUR9xeK9P2iyHgZJcpHKPHSXoljgUrcTlfCtVqJ+CYldK4qIfmgxHHl/miN6s9Ev/4sTOhPakF/jOr6E3ukP4k9/Tmkrsy5McrIz1CmN1iZ6anKSPKUOd+kzK0byvx4o8wqRRWOTVYhK1CF1DQVbvyswqkrKhiaqzLIQZV6P1X0U1VpqVDF6DdVHG+rotmhyktnNXZ6q/FkjRom5WpY7lCj9IQaa2+oIftdjRu6A8hxGUBYwQDMdw7g9dEBLHs2gN2y6hQPVUfWXp22+eo8rlVHboc6N4+pc+yxOo1d6uxV08BrggbBrho4xGjwv6MaDO7QYJb8QITKQBocBnIiZCD/NA7k16aByF0eiH3nQMrUB3HCbhB1MwdhuXIQF3YOYvfJQZh9GsTb/oNpHjeYUI/BOCQN5knxYCzaB/PaZggLlwzhWdYQxvwyhJLvQ+hwGYp//FCG1w/l0eOhPJdo0qOvSbWtJlFRmhhs0uTZAU0cn2gSpqLFDSst2p212BOphUKGFlcOamFzTYvZH7VI0NBmj602axdoMzheG9cibRz3ajPtrDbL72kTqTwMLf1hmJUPQ2H7MGxahpFwfxh5XcOQDNNBY4kOhYk6hG7SwW6PDiWtOqz6qEOQgi5KI3Q5Z6uLY5wuept0Odqky4/7uqwy1MNukh4TXPWoXqlHQpkeQU16aB/V49JLPU526eE0RB8bU328w/WRWafP0d36/HpIn+bX+sh+0efNMAOmWhowxMMA+1gDNFMN2LrJAIN9BvRrMyDiiwEmg4cTbD6cBTOHY+0/nNbi4ezZO5xrp4eT2DGcgf0NqTE3JDLBEKtSQ0J/NUS51ZCtLww5oTiCKv0RuC8fwe6iEVj9MYIrn0dgOcyIABsjZP2MUMg0InafEZZnjejfa0TPgJEcGTWSc3YjSasbScn+kUQ/H4myvjE7rIw55GmMSoox2qVSf9KYZz3GDNUZxZbpo0j3HcX1laPQrBrFvqZRlJ4ZxYB7o5jTNYrRViakzTJhV4EJE3eYcOKCCY8+mnBOdzTdbqOxjxyNZ+NoTu8fzc6ro4lpH81PpqaYuJrisMSUi7GmSPJNWb/LlMyHpmz/1xQzwzEkWI/BKG4ME7eOwezQGNpvjyFaxYxDU8yo8TCjKc2M07+bSfeGGZGvzSj6z4yXhmPJ8RyLeepYHu0dS8WxsXg9H8sPGXMkmuZ0OpsTvtwcr1xz3mw25+A5c653mHNIeRxzncdRnjSOKeXj2LVzHMGHxzGkfRxjv46jW3U8PYHjmbhqPHYHxxPRxwJNYUGMtwU9v1hg8LcFDrcsOPXVgmZLS6qwxCjIkvILlhT0WHJt+AQGTZrA19kTiEycwJv0CfjunEBGxwQe6E2kxmIiyV4T8cmZSN9fJ6J8diLmHRO5qG/FYUcrMnytqEyyYleZFVf2WtF804qfuq14pmKNt401On7WzF1lzawcay7tsSau15o9CpNwMZnEiTmTMI6fxIeNk3DdPwmrvyfR83wSel8nsU/JBlNTG3qX2hAea8PdLTbYnZbW7tlg/d4GX5XJDLKYTOD8ydzJmcyAhsn4PJjMkVeTOWMyBS3vKTyLm8KqpikUnZnCoXtTiOuawmJtW44ssUUSbSudTVuebLel96It9h9s8dWwI0Hbjs3RdhxKlrLBjpRjdli+t0NnwlSmeE3FJG4qbfun8unkVJofTGXbv1PJH2WPzkJ71OPtoc6ez8fsmfPant90pxHhNI1H7tPYsGQasuunYd8+jWdyDvxm50DYSgf2ZjrQuNMBrzcOJLtOR8d7Or6x02muns5EZUfeDnPE2cERnbmOKJc7suWmI0teOxKlKFAdLng0V+BdItBrFhw5Iph7X1DxXKCjCA+MoXIefMiB8l1Q1Qr7FWcw0mwG5u4zeLJ8BmdLpeyaQfetGTi2z6CtnxNnBjsh7+NESboTf2524q+7Tpz77kSk1kym2M+k2WUmPy+eSVHOTI40zmTGzZmckTijsMgZ52Zn5l50prndGQNFFxw1XNCb4MJtLxeOF7jgvlWqj1wY/N0Fc01XAjxckYtyRVLoSsrPrhy44orJfVemfXClROKGuakbds5uxGS4EdHkxrGrbmj2uHHZwJ0me3ckge48SHFHs8AdvRZ3NE65Y/nYnQgZD3ZbeGBq54FRqgdxGz240+hB1WkPXrR6cKnDg+0antjP9GTAfk/aLnsSeM+T6P6z8DSeRcT0WZwLmsWI8llYNs/i+KVZ6Cp78aeJFyZOXuis9GJPphcjN3ih+asXh195cVAymxbD2byZNxv5VbNR2TSbby2zuX1fWvs+GwWtObRYzcGiZg4frs7h8Mc5FBt788rdG4W13qRVe/PtjDd1r7xZrDuXhsC5JObP5dKBuRRcnEvM67k8kpuHj/k8JCHzME2Zh8YBqV6cR++beexV92GmtQ+np/tQP8+Hho0+FO/x4VarD57ffLAfPp8tYj5vwuYTuHM+Bz5IVcOXNCtfXq30ZWGWLw4HfYm56Itnry/3jBbQ5r6A39Yt4OOWBXQeWcCddws4r+zHwcl+uE33I2CJH1l5fnT+z4/9h/3Y2c8fhWH+5Nj6Ix/iz6Et/kzZ609zmz8ab/1JHhyA1egAHL0DcAsNoKksgOSfAgjeF4DkRAAJrwIw7w7gvvpC7tgtpHjZQs6nL6R020KO/b2QB3cXIt+zkJuagXTbBmIUGMj4TKk/EUjg90B6xyziwuxFTN2wiIg9iwi9toir/YMw1QzioGuQdH6DCM8O4lZtEAm/BfH7eWnvVhDRvUGcGb2YkKDFGEQtZuDWxXQfXSzdJ4s5rRCMvAhGf1kwjanBZK8P5s0/wax5GMz7zmDuqS0h0GEJnWuW0FC3hMltS8j5toT1w0NY5x3C3/EhTC8K4dC2EE7/EYLXyxBGySwlx3App+yXsiNyKbHbl9J7aCnD2pYytmcp41RDmTk1lKdBofyaFIqkNBT+CeXA41DufwvFSHsZY1nG7sBlTI5aRnflMm71CWOkfhgrHMI46RtG0oYwJI1hFP0Vxh/nw1DrCMNn7HIUWc6yxcsZmrycyF3L2Xx8OWX3lrO6ZzlpquEMMg7Hc2Y4SdHhTCsK5+HucMwuhOPTbwVx3ivYHr4Cm4wV/N64AsnJFdz5sgI/vQic7SI4HR3BxdIIZE5EINsaQfyHCN7KruTCgJUkGq9E03MlpzavlO77lTQ+XUm+JJJPOpEkO0TyeWUkKTmRuDREsm5fJP4npPo6EpNxUZz1iGJ0UBSrc6Kwa4piz4koTj+O4k6faF4PjubQxGi2+0RzMDKa+pxo/miOxuBUNOfbo2nVX4W6+yoM8lYxf/sqfpxYRd+vq5DoxhDmEUN8UAwfCmLI/S2GZS9juNE3Fr1hsfSbGkt3cizzK2LR2B/L5tux1PyI5ZROHIOd4nBeGEfhxjjcmuNouhzHkydxSJTjCTCJx9AhHueV8VyqjOddazwnO+L5ZWQC4XYJ7I1I4Gh2ApVtCfzZm4CMw2pWrFjNoazVGLWsRufdatbIJHJuZCInZyRitDaRa8cSeXgjka8diajKJhFrkUSHYxLlK5JQ2pzEtANJzLmYxJWnSUhMknnmm8yrjGQCNiTz555kDpxMZsf7ZIZMWUN15Bret6xh/a01yL9awz7ZtfxiuRY1n7XMq1nLub1ruf12LWMmruOy7zpS4tYRvmUdHn+s49K5dQz/vo7P41MY75mCT3EKy7elsOnvFFK+pBCrnMpRs1QMZqTyMjmV08WpXNyZyrpzqaz/mMp83TQOjEnDyzYNTac0fOan8W9wGiOXpzEkPQ3LijTiGtK4+UsaR86kSbN0GltepWHTmUaofDoxOul8Nk/H0ymdE27pRISm45eeTlVhOrd2pBN5JB336+nY/EjntW4G34wzpFOSQad3Bq4LMwjOymB1WQZXtmYgdzKDRW8z8P+awc4+mUjMMqmyycQlMBPZlZlkpWViVZLJ8fpMos9mMqg1E7/nmUz8lEmgfhYaRllE2GVxylmqMVmcb8zixb4sHrRksfZCFt1tWUzozEL2axZNitnYDs2mxSSbWpds1idkS/NsNv/UZDN7Vza3DmZL83U2TVezkbmXzZGX2Rh/zOambA5ZQ3LQnp7DMY8cwoNykKzKwXl1Dp0ZOaSU5+BUl4P1IanvyOGpTi72JrnUTsqlxSmXLT65XC7I5VNVLqpbciloySXuTC4an3KR9OTyP/k8+g/Mo9MoD89ZecwJyiMtJw+N+jz8m/MY+XceqffzWPoij1tdeQTI5RM3IB87vXyarfNxdcjHLSSf/uvyManIx6U6n9Tf83G+mo/jw3xC30n5ns9epQLEiAIu+Bfw15ICDsUVEJ9XwKWWAqJOFxB5vYCABwWofpHWJIV8NykkZ1IhtRQS5lsozaaF/JZXyJ2GQoqbCgnqLJS+bxEVE4t4kVWEX0ERgzcUIXO6iFftReyIWk97gpTW9Xg8Ws/4ycV0+xRzN6QYSUoxc3OKKS4pRqWxGP/dxXgpl2CkW4LEugTlZSWYlZRQtLuEqnZpTbaUZO1S1M1LGWtbirJLKc4/l5J6pBQ/5TLstMuYb1xGjmUZR4LKUI0qk/6fy7iZVsaLpjJqLpch974M5z7l0j9jOcVzywkNL8c+qZycg+V8+rOcCTfKufOgHKWv0p5yBZ2aFcwVFQxJlPrKCkr3VdB1uYKJtysIfV2B3NcKgpUqSdGsZK5pJXfmVHIgsZLZ5ZX8t62SfvsrCThZyYPrlXS++f8zG7jktoGw7A007NxA3pkNvO7aQJVcFXbmVRSIKnL8qlgeXEXQz1V8fluFyvcqasZsxPz9RiTy1VwbVU2pfTXDF1Wzu1jK1mqC/6pmyvVqnO9V82jUJhTsN6HqsYkdfpt4HbGJoK2b8Nu9iZjjUv20ibAhNaz1quFFXA1av9Qw/lYN/u9q6O2q4b+Cnwjv/IkLfWu5MKyWWPNaPtnV4rWilufVtezbW4vr0Vr+vV3Lh55aVNTrSNOrw3CMFK86ad6o40ZBHRu31dGyr45jT+pQUK9np3k9ulPrWeBZT4JfPXVL65FdVc+Bmnrp/erpvFlP6MN6PF7Vs0yugctGDbjaN3DDu4E+SxoIKW1g2rYGQtUa8bJrJMWzEc/wRoKKG9FT20zg6M08mS3lzWZujdnCVJct/B9mUhC7</binary>
</binaryDataArray>
<binaryDataArray encodedLength="6792">
<cvParam cvRef="MS" accession="MS:1000574" name="zlib compression"/>
<cvParam cvRef="MS" accession="MS:1000515" name="intensity array" value="" unitCvRef="MS" unitAccession="MS:1000131" unitName="number of counts"/>
<cvParam cvRef="MS" accession="MS:1000521" name="32-bit float"/>
<binary>eNoNl/cjFnwbxbPKKEQIhYpSIaQhDbq/59wVUmkjoj00NSQpZVZGUtFL04NSSiENo0QqJVJCaUeRpkrj9Rdc54fzuc45l9b04ynjGC5V1Oed2RsoHTYIWgqLaPx9CrSexVHnP1np7tT1rN/5Ho0cLnoXH+D7U0a8e9IE1y/MoNft8cJ89mFU+ZaJSZUG7DNwNPvWdGfB4hjM8jTh403WvORbLuJrVRi4RQe3H4bg3r3zTM9tw0A/Z0LpJ/IjV1O9LJTb5/jDJsmORrtbpZtxnN4L+0vXjomA/aGLzMhIwi4bdbTNuMfIjeUYN3gJjWQl/HE0iuu9WtAtfj7blWdCyyqUaV11kPZ0HM/bvRDlwSP5I2ILzQaqItK0EyddUaLjIW82/Ezkzo9r2He8CnUTqtGzRp3PbJOxr1iO7zZcEqoBC6m5XhVePq4M+BJEfx0lHIv8j7UFB5DZNxoam0ej0wNFmnXqx37Trdi+PQsh6ilwG1OOTSss+EJJD2mXd6OkfADXPdVjWWEQQnOiaHV+PnbKurH37wRY3dfkEANZ3jlxSASt7MlNIZ3xd80CDHSQYXmgM3+N+oFFx/ey1cSQty5ehrTShzJT3uCh1nSR1aosLdtjgoe/TSRf/msQJdfk+SV+K246LJFsGRaFzIlrcfP6fNZmfBZtcwfy+dVHLM3vRu/UiUg9fIyuJglIN/fBNeOeyLyizQsakxn78xJyB1/FVSNnJnhPZp+tyvxoMZCVI7dgZXyJmJp4HQcroqiTJWFlw0/c8CsRDkpKiCg+Dqpl4VtUJF5MOUFnn9NivUIa7bt8pWVENI4GRWBSnz4YOngc27T/B0/Xn0hsusWbC/rz8ZYMbnd0g+W+b2gS2dynZwPPeSuQc30cF3gGM/P8Kcm/Hq4IOmrL3v0r2dndjLlB0dzV0wMrFBoxTWkWMp+rsrfbQv7OXYIHPoMZe2E4NEZr8M1jFZ4cGyY+3wpioW0uF/UeCv3JM1ntcRGyf7Z33JrIkfVRGGoxgox5h4puVqxKeidezrMT1+45UPppuLhs21l6r202Hxdb8WG+4PmkFKSYpTHLMZhvcs7wjrY5nWPmc1TUWGaYhrAtukOfjgUsnHLQtLBImDqH4kHRDbxYuEF8lE1gu6WteLTkKurNwrBBewcfXnbl+PpB/HVnHYOSzojDn74jomkD/VdZ8k43F/QMjUZf8yE0zjmKGSPHMr6HJb1vGdHqpwrDbO5TNfU9JshtQ1mYIU+Nmcim2760rizGzk1ToKL7UIzPUMErB3Vp98BZfGFfgh326xDZrkO7uN542imJ2p3jsLtXkfBzHMPkDh3pz9cyIiyQK2MfCrf3snBX+scgF2PMCt/H5B16CNikwgXKGtBtrxb7m/VFpqU//Oavo0p6Nl/3LIX8OH9UVbnQa/Uc3gsZhQXR77B8mQwNB/Wl1/MazB+4j49TdblngCyXPe0nWqcHQO57NONlk4W8pjdnTI/l+j3G7H3qm4j5ZMbHymm4NjQPf9apw7lQhdvK7DklsRfXWznz/pggYXW2EKaHdfG4xYaPbhaxWrOJQwp2YsCxXHHCSJ1e3ntx9MQKBH66KCpbN9N5Vos4rnQXlu7b6PxtD1tmJSBOfxHMe4wWPR5F0mFxHfNn7KP5xr50uqWPvPY3sD5jyYy/RXxyvQzxvxczvJccw/1ncem21zise1+0OjnixSlC11OHKdGruMZVnRd1Bc33fofKPDW+qAiBWbUbdaVLoOA5kXVPl3F1t2Ru8LjM4pZjomi+HgNVdqPIvhNbxl0Xh9MTGdG/VEQsqEPksZk4eGwjRGN/Pu96BMVxEzhvWTM0apdSO1MFZnbPUbPvHXR+piOq3J6bnylgYJ9eHOBtxg3z30smJQJtVulcEaKHwN1OdL2oh3XDmmCXcR5NDV8xtNae79LcUFXXhBmxn3hykA/8U8FA066sqp/KgFUV2Dmti7i3bz5q4/wwaWsxpqnG4CZ2IqTpOMa0v6XRwgGsvrtQlG7fRNkoN87fNYk/ukaIosI2jLI8LJ45TcKx74pcLuylsc3zGLVkvHRdx892bL4u7TW3hEWGGVz8rb90zBF9ntjWVTpkVGfUuzti9tShHHD6BHULsmH/oj+HWLjApnAkDEIbRaeWp/B4Ysz49r9Q+2fGVkcPnlFwYWpwAgNCN/LlgMv8kDgOli23xDOdnrxc+k40TDODqryBVL26nqsVLuP5jljIykRz0N7r4lNVIw+0qvCxym/s8c7AW/c6dP3QiPdlqZyuJiOVD+6HLxbvGLw+mq/dJzA5czT07k7HxZc2osVgFZOKG+i6dBu3Rj7A5eWJMKhZhO49gtm75xYmxJrzu5cE/axteDRrsLTLxDiK1Y6s87NkmIEv0jRiuHxTFl/MLsKBzxvonipLcxUXfCjPwoGrpszcuoV3Uz+g/MBtWLWuEKek3fh7dzlOPT/G+0/2oC97M9bpKJN7n4B9dRCrfisLRe9c4Vs9jR//trL0rhqTmh6KulXOvJ1ZI6bGOSP1S4Rwc0vGyowCfC1O5fo19ahZaydO1rmj5cMiWB4ZKtE0KROJdsvZnpyCqTqNlNb+gNenFJFmPEZ4TD1Kk5AbOJnXiVbvryHceis8Ikqp8cCdQ7eOYkJmPYe02DHmdiN/9fCik+VAXj/4P/jqgydvqeCUdyi+P9Kn+f02tFT0gKvyEDq86M2nX+1oPL9VzA3oYKxoLAeq6bHSVBsPZt/g6Cgr5FZ/EHtP/RHVp7YzXuap5LbyNA5PyYHm6TA+2XwOFwv3UDkiljalNszb0YgCk5P0dc7BkIHKjJnZIKkd48lQ6+78szwFu3QDMCzKANeONiLNKUfYaE/n6NdjaJmZD3FpM+ut/ZhqlQgjBz2+7ZogbLttFwnDLnHU9yksPNGM/APljDxXQdn8kzjjU4Wul2LEqhGetF4Zw0FXhnKbjTGnmYZxXcpuVF24xD0dbJToebH59EHefKsmXRG8nfK63kyeVkHt4DvM+JosLFX3MG1tALdIx2KpWiAXTSljcPBwKP16BZ/VF8Rd29HUrMlk7o65xMbF6OWxjxUNhuznF8FJXfLElSB5eun3EXarU3k0wB8Wx9253deO/WSSaHrTgf3C8xgqH8oT8/ZiVoU+Jv3QoYbidv6urkON92H6O3zF8Ii5tNANoc7bOTixI4JzPHbi6PKzSFu3kIo9l1Op4R7y6sMZ8b5O8ir+FWqfzeTVO24c1m7KcCdfli1U5IS7TlRxn8ySMgm8rv3DNPcM0XagDw/6hFDL4iLyfFVY53OWPx70Exf/JEnumVxjhf9AvlkYI+JPe/PLURO8eaRIu6R63O4pIx2bcxPdU/czJOcGjk3/gzVrJ+BQXAlu3D6Gh+t2ItitWoy8YyMe7DiLTPduLBUTUQ5/DHzWxMh7g7l89xFmZLVx6aoudDl7XSiNvI1b+4PRNl2LJbe/wu3FcUTMfYVJ7y05LbIH22vaobz3MgoVPenzMJuJ697ib9+FsKo4KJbdraLOh/PwMj3DMqdYVm8awZ6Og5lgsQ31xg488eA1lIybqKaiQy01Tam/w3p0//s/yl/pxZYdydzBy7jprsH8wG4sVp2Ev0EK0p+ekUjsroF1GbJ0bX4p/ucdz/aXE5g3fjzsx82j37JeXH3VC4OuBzL46WiG9B/Km+EnsPjhIQbuDsJNg544ky3Hb1nP0aZ4ShzzvIubb5L5Wl4GnY56MHVqk+jiNpPuHyQs8Lko5KzDsT1vAsTkFgS9UJC2XVFjsrQAxqMaKKO4knMtB2N2larU4MNufos7xKg753GmKoS/ur/DSvks2CbOwefLJ0SlnIQjNx1DwrzJvNgQLRkZP5MLdRpx6FYEzuzT4a3+WaJfRQiXnK1HcVAecr6fpm3KfiR8UcGIm8U82+F3s48uhHslqq2ysVd3Mx0lffnD04E/k0v54Xqe8KgYzCv2yix478qMqL3seqQaXw2ymZLcCSUNm/EyNJQfu35FpUc8a24lQs7chEG2L6GwbxrLYotwr24GNWzlWDukM0/qpWGcXhFnW17Ani5hXKQRK74kWaHIY7/ottaKLSVEUuUwHo5Zgevq9ji5ZrCkSNWQhtbJmHTRHSkqlfiUv57dz7cJ/f6n4diaw9D085hzWhvZy4ZAu+kOzgSH8LOLDIet+IK6sf78ZOiDwHk/EGhRANUOvjZox9PW9y0Cy88IpTI3qs4NoYmjB6JHluKD2wgOm1CFDVOixeZNAfxi443P8RPZXfpHmAemcu6jENwdekmyeOIaeA79hRvRqznr1DEqByTgt/0amv03jU0pCXB7JcfbAwyQHDuBVY/7cHhhDSZ0ZNN+lxPw6vWP+17bcnknB051KaDexx9QKG7mSvte1M/uxOgLJVxiHMQlOa3QeO6F5m05tOzoNsUT8jC8dwBHtx6kxpV1NHOVEaeNyO4xdjjq485T5XJc/vQl5P5bwC6GXtD3COO034O4rWI+TYbr06GhM5+8imJOgDU++Q5mwPZOSGg9jv0p+3ijI7uXbNvLkrczqDhCj3afbfm45yP878l4vsrIwut5a0Wd8gw2P+jBQdl38fZfDrYF3+d49RVc7LmDMnkWnGGzl3/mFyB3xhx0dfkE561afF2nSQ2XU1Aql2Xx9x+sgSo/vLhG16HT8dIoRTietoWBzFqed9zJ0fvUqXXhNTdOXIdmczO8WQCoR1/Gp3k2NG02YKPhTFQ+OyKZs7FBLBorz+jwn3hjHAJZhX14NNaEqF/J0VqFuDH/HE4uWI7e3XbR/NF5Gp40psN9V56++BT/xhlyxcVrLH0XykHt8tKEmij4nOvF+cF7Eb58k3B1CeaUq7rUdrsocqeu45SQdpz8cRXS7McovbIZ1h6ROLdLnrmmwdSb0YNKm1fwoNZcLHw9i4WSBihFF8Pigy4rpj0W8yRLKRm0iIPe/SfRfZ6NQsM8/H6gxfH/VLntdJmYszkMeyzS8PDffxLlmP00fSDL7+M2idz9L+EaHgvVsFi+D3dgStZGPvjvBs8V1WHi/DC+EfbsNmIcg//pUT/HiGKiN3s6JUNUP4OCS67Qqh3F03tv0Tp8MQODlnPcJyW4HRohWenwGT3al/D+knuiPiBdsvhPH7j8Gs6zL3bz4n171pbISde3y/J/x9dhXsI1uB8awPz1cUjVkqfB+H8d+1AC9V1/8f2VFr4u78/mJC/GxdozWTlWeFxRpt3sLNTHpCHz40nM+HoHj3qNFN39Exirr43Vw7U5+2V3tFi/R53iyw5vXMJoXxN8yTXlD/te0vQHXbA6vRFqwpIL5g2jtKct8zzDsCTIFf4JOTjUcJfvHWvE7SQFhh3fiMb0IXQ6X4J+Jc5UHitLGf3dEpam4clTY8y16QOzBbfht2orujVHdeznQ2gY58oJTdeg6RCHHf4D4Dr+AE6EGSH92wZYlikIVz1TZpecQrazN/tkdaPcwt+wWNSbPn8n88qjMgTKqzDTWZctJ06zMKwIZrNHoPSmirQxzZS7mtW4116RW83GM/PhX8lUiTwKdhkxPvIPlH440WBtOeTiyVGphfh0pwqeSwzpOHctJmlFdfTWNozxfCQmzPktMb5zFLtea8Glri9C7TwR1OTH+Lfh7Jerzmz7l2L22RpJtVQTH3xjJbuEB6I+lGPnIT/a9olFa2FvrhzaCY1HziNFMR8pIXHixeEe7BTch9anX7Krcx06dU/nyfIkpP2NFn/WqgnbyKPUNZoi1seboq3nExQOXojL5sOFau0gapw9hwvR6bieeIcKRXuZo1whjizU5OQFOfC4cY2+iaP4aFm+MOuTzscGD6CjfxZGqMV3LS0eKYgWx/PT8PVYKEuuGnH5gLn46bCAzaomkClMFDsC81GzxADK0zdB9vw8UWCnxJNFvhj+PhzLNF5x/8FfiEsg3XeEIHplC74Vn+bl4O0w+35EmGjvRLrcYNiOfoJFvrFwtY7EZf1rMMQZyNQmoUtDV2rckUNgfkcm5cTDaHIc5IJCxeZpfgh8HszakHNw2XAM30YfEq/lZnCilTlGrJTD5YkFdGo0F1uaz0jWa15iTqkt5/ycAzW1r0xeZitZtXoN455oUf8qEKm6CodXR0iOuv7Doaax1B1vgHNHHuGL2mY8iO7OnIPJaLy3BTbexzDH9Sk2SQzpbrSKg2dXQLnMFGlzkrEi+yqG9rsDjVf3cbtj07zILkWuzBD+U7HD8MzBlE/RQt3A12jxy0Xl8IOSKQdXItfSRyzz9BMQflD/nYI+BgHCM0+LpVsqxcEZMtgSUwEVeQXEumgzsXyK8OjSDx4+elxjbiXyWpox8udheC39J6Z8jWHfA0t5S65WLFvqT+sb+Ti7yo7nNSOwdtEXOH9cjxdmIVSp8oObfy1+XKuQyL8dA6Mnylj/pxf3rgzDlXnKaDHZKdl0Tx31/9whNuRDw2I7Pno2wCpgA9YKP46eUI+/K5tQdOm5sI3YJpwcVek+3QrWia1YsUeTtaEOKL+ihDmaisKmrR2DNnSBbPw7se6dIXb/T4v9RtgJNVVjnOhviV5ZW/F3+U56nL0O3aU+nOn0QfxWaEanJcoc9GwoMmZosbNJMl6ZzBBTz/Xl50Y3apS1iRF8KNrN/cUX86sY0JSG8wlpkl/7DWHeVxbjx+8SWY4zhW9TZ46Yexr3A21gFRRHqcZ+KLqMwya3j+JKfY34HV6KV59caWiwB3MTPVGp7sTApwX4N8oDG1QXQS9YC4cG7MPkpUWiyzwF4SITgq2aXai6Xw9rfV6icOp0Ye9dgf8DU4l23w==</binary>
</binaryDataArray>
</binaryDataArrayList>
</spectrum>
<spectrum index="10" id="scan=11" defaultArrayLength="62">
<cvParam cvRef="MS" accession="MS:1000130" name="positive scan"/>
<cvParam cvRef="MS" accession="MS:1000580" name="MSn spectrum"/>
<cvParam cvRef="MS" accession="MS:1000127" name="centroid spectrum"/>
<cvParam cvRef="MS" accession="MS:1000285" name="total ion current" value="117765.14031982"/>
<cvParam cvRef="MS" accession="MS:1000504" name="base peak m/z" value="635.66949463" unitCvRef="MS" unitAccession="MS:1000040" unitName="m/z"/>
<cvParam cvRef="MS" accession="MS:1000505" name="base peak intensity" value="18258.52148438" unitCvRef="MS" unitAccession="MS:1000131" unitName="number of counts"/>
<cvParam cvRef="MS" accession="MS:1000511" name="ms level" value="2"/>
<cvParam cvRef="MS" accession="MS:1000527" name="highest observed m/z" value="1211.83935547" unitCvRef="MS" unitAccession="MS:1000040" unitName="m/z"/>
<cvParam cvRef="MS" accession="MS:1000528" name="lowest observed m/z" value="221.35484314" unitCvRef="MS" unitAccession="MS:1000040" unitName="m/z"/>
<scanList count="1">
<cvParam cvRef="MS" accession="MS:1000795" name="no combination"/>
<scan instrumentConfigurationRef="instrument">
<cvParam cvRef="MS" accession="MS:1000016" name="scan start time" value="0.185633" unitCvRef="UO" unitAccession="UO:0000031" unitName="minute"/>
</scan>
</scanList>
<precursorList count="1">
<precursor spectrumRef="scan=10">
<selectedIonList count="1">
<selectedIon>
<cvParam cvRef="MS" accession="MS:1000744" name="selected ion m/z" value="654.362" unitCvRef="MS" unitAccession="MS:1000040" unitName="m/z"/>
<cvParam cvRef="MS" accession="MS:1001141" name="intensity of precursor ion" value="40452.0546875"/>
</selectedIon>
</selectedIonList>
<activation>
<cvParam cvRef="MS" accession="MS:1000433" name="low-energy collision-induced dissociation"/>
</activation>
</precursor>
</precursorList>
<binaryDataArrayList count="2">
<binaryDataArray encodedLength="348">
<cvParam cvRef="MS" accession="MS:1000574" name="zlib compression"/>
<cvParam cvRef="MS" accession="MS:1000514" name="m/z array" value="" unitCvRef="MS" unitAccession="MS:1000040" unitName="m/z"/>
<cvParam cvRef="MS" accession="MS:1000521" name="32-bit float"/>
<binary>eNoB+AAH/9daXUMQCmVDcouiQ1ONsUPQm7ZDLiq4QwiKwEO3h8ZD6g/OQ6Hz0EMp3vlDN0wARKtrAUQ7BgJE9FIDRFl2CEQTwwhEWywJRHl4C0THxQtEik4MRDOtDEQNCQ1Ej0ANRDfcDUS3KQ9EV7YQRHsTEUT6NRJEezkTRHPkE0TbGxREaFYURHSVFETS9RVEO3YWRBcDGERH+xhEbgIaRPTCG0RTXBxEj0IeRGd7HkTZ6h5E9CgfRJZlH0Q35x9EXbgiRDPzIkTFqCNEb98jRHEaJEQMnCREz+UkRAdfJUTndCVEFxwmRLbcJ0RjEy5EAilLRLvalUTcepdEn2dYOA==</binary>
</binaryDataArray>
<binaryDataArray encodedLength="348">
<cvParam cvRef="MS" accession="MS:1000574" name="zlib compression"/>
<cvParam cvRef="MS" accession="MS:1000515" name="intensity array" value="" unitCvRef="MS" unitAccession="MS:1000131" unitName="number of counts"/>
<cvParam cvRef="MS" accession="MS:1000521" name="32-bit float"/>
<binary>eNoB+AAH/0b/lENB3a5Ec3X9Q/3okEQa2ZhED5oKRV9SbEX5ethF8yDhRNAF30Q6cAhEhLXlRBZ3NETEOzhFaYoVQ1g5q0TyFalEh16eRCvSEUNKkMJDNHfARVq200RyLxtEUtdDRbRdj0S2smNEivzuRBxJA0XK6xhENYQdRIOMh0RX/1xE32qDRLC8rEWWrFxE8MYlRMSkqkLV/hNFz+opQxxWsUXHVJBEFwQ1RMYxK0ULpY5GK/rdRO9lm0VBHgNFbTctRKpYkEILV51EfYHPRMNIIkVXI0dDAjpJRcrVnkTBupFEaK7SQm3dhUQqYVlEdylPRK3sFUOojNpEyABskw==</binary>
</binaryDataArray>
</binaryDataArrayList>
</spectrum>
<spectrum index="11" id="scan=12" defaultArrayLength="45">
<cvParam cvRef="MS" accession="MS:1000130" name="positive scan"/>
<cvParam cvRef="MS" accession="MS:1000580" name="MSn spectrum"/>
<cvParam cvRef="MS" accession="MS:1000127" name="centroid spectrum"/>
<cvParam cvRef="MS" accession="MS:1000285" name="total ion current" value="72556.43582726"/>
<cvParam cvRef="MS" accession="MS:1000504" name="base peak m/z" value="637.66400146" unitCvRef="MS" unitAccession="MS:1000040" unitName="m/z"/>
<cvParam cvRef="MS" accession="MS:1000505" name="base peak intensity" value="12363.56933594" unitCvRef="MS" unitAccession="MS:1000131" unitName="number of counts"/>
<cvParam cvRef="MS" accession="MS:1000511" name="ms level" value="2"/>
<cvParam cvRef="MS" accession="MS:1000527" name="highest observed m/z" value="1327.57141113" unitCvRef="MS" unitAccession="MS:1000040" unitName="m/z"/>
<cvParam cvRef="MS" accession="MS:1000528" name="lowest observed m/z" value="326.31781006" unitCvRef="MS" unitAccession="MS:1000040" unitName="m/z"/>
<scanList count="1">
<cvParam cvRef="MS" accession="MS:1000795" name="no combination"/>
<scan instrumentConfigurationRef="instrument">
<cvParam cvRef="MS" accession="MS:1000016" name="scan start time" value="0.200883" unitCvRef="UO" unitAccession="UO:0000031" unitName="minute"/>
</scan>
</scanList>
<precursorList count="1">
<precursor spectrumRef="scan=10">
<selectedIonList count="1">
<selectedIon>
<cvParam cvRef="MS" accession="MS:1000744" name="selected ion m/z" value="672.457" unitCvRef="MS" unitAccession="MS:1000040" unitName="m/z"/>
<cvParam cvRef="MS" accession="MS:1001141" name="intensity of precursor ion" value="43955.62890625"/>
</selectedIon>
</selectedIonList>
<activation>
<cvParam cvRef="MS" accession="MS:1000433" name="low-energy collision-induced dissociation"/>
</activation>
</precursor>
</precursorList>
<binaryDataArrayList count="2">
<binaryDataArray encodedLength="256">
<cvParam cvRef="MS" accession="MS:1000574" name="zlib compression"/>
<cvParam cvRef="MS" accession="MS:1000514" name="m/z array" value="" unitCvRef="MS" unitAccession="MS:1000040" unitName="m/z"/>
<cvParam cvRef="MS" accession="MS:1000521" name="32-bit float"/>
<binary>eNoBtABL/64oo0OLaMZDMwXHQxBY3kNna/VDQdH4Qz1k/kO5AwdELCUKRM2MCkSZYAtEAcsLRMcJDUTBMQ1EYjkOREvdEETdRxFEtn4RRGfmEkTTFxREYqkURIPoFETiTxZEiFoXRK3tGkQbJRxED/odRCK5HkTjIB9Ef2ofREStH0TTLiNEkUkjRHd1I0QgsSNEV9MjRI1gJEQj6yZEp4IpRJ44LUTbmzNEpLGFRC8XkUTHfJZESfKlRETwQio=</binary>
</binaryDataArray>
<binaryDataArray encodedLength="256">
<cvParam cvRef="MS" accession="MS:1000574" name="zlib compression"/>
<cvParam cvRef="MS" accession="MS:1000515" name="intensity array" value="" unitCvRef="MS" unitAccession="MS:1000131" unitName="number of counts"/>
<cvParam cvRef="MS" accession="MS:1000521" name="32-bit float"/>
<binary>eNoBtABL/0LEH0UkvIpEy85rRChbDkO3p0BEACyoQ23GIUTuk01EN5EYRGdS+UF+zzZEhDuZRKuDF0VhXABFO0fXQzO5Y0RDBQNFyF/iRMYEAEJbsF5DKgEhRPjIn0OWAuREt59mRQwZY0W7F+RE0pAhQ8H16UIsiD1FRy5BRrBVWEX8NoBFx6wARTyLokX4pE1F5SRZRFj4T0Nh6SREm1V5RGHjk0Il3zREjSfuRL3410Mt78NDKr8lRHUsSwc=</binary>
</binaryDataArray>
</binaryDataArrayList>
</spectrum>
<spectrum index="12" id="scan=13" defaultArrayLength="1415">
<cvParam cvRef="MS" accession="MS:1000130" name="positive scan"/>
<cvParam cvRef="MS" accession="MS:1000579" name="MS1 spectrum"/>
<cvParam cvRef="MS" accession="MS:1000127" name="centroid spectrum"/>
<cvParam cvRef="MS" accession="MS:1000285" name="total ion current" value="14421684.15760803"/>
<cvParam cvRef="MS" accession="MS:1000504" name="base peak m/z" value="419.13427734" unitCvRef="MS" unitAccession="MS:1000040" unitName="m/z"/>
<cvParam cvRef="MS" accession="MS:1000505" name="base peak intensity" value="85918.92187500" unitCvRef="MS" unitAccession="MS:1000131" unitName="number of counts"/>
<cvParam cvRef="MS" accession="MS:1000511" name="ms level" value="1"/>
<cvParam cvRef="MS" accession="MS:1000527" name="highest observed m/z" value="1298.71972656" unitCvRef="MS" unitAccession="MS:1000040" unitName="m/z"/>
<cvParam cvRef="MS" accession="MS:1000528" name="lowest observed m/z" value="400.26782227" unitCvRef="MS" unitAccession="MS:1000040" unitName="m/z"/>
<scanList count="1">
<cvParam cvRef="MS" accession="MS:1000795" name="no combination"/>
<scan instrumentConfigurationRef="instrument">
<cvParam cvRef="MS" accession="MS:1000016" name="scan start time" value="0.215467" unitCvRef="UO" unitAccession="UO:0000031" unitName="minute"/>
</scan>
</scanList>
<binaryDataArrayList count="2">
<binaryDataArray encodedLength="6592">
<cvParam cvRef="MS" accession="MS:1000574" name="zlib compression"/>
<cvParam cvRef="MS" accession="MS:1000514" name="m/z array" value="" unitCvRef="MS" unitAccession="MS:1000040" unitName="m/z"/>
<cvParam cvRef="MS" accession="MS:1000521" name="32-bit float"/>
<binary>eNoNl2lYD1gbh5NSKpWEIhSVtEmShFTnRkWLVEKlUlTaUKmE9tKmUqmQMpgwQzFjz9jGm3VIY0kI2bNFoQnv/8N9Pef3nA/nOs91nuU4jG4ULrMaxZSyRhFxuFHk2l0SC5MuiWXml8XL7MtixPnLIsT8imiNvSLc718RAw2vCuWlV0Xm46uicvo1IbvjmmjouCaCda+L4jXXhcOu68Lq7XVhavqPSA74R4ze8494onFDfJ18Q/x0uyECkm6I0/U3hNPzG8Ks6KYwOnBT2I9pEsOSmsT4yibRInVLlFjfEhsyb4mWU7dEgHGzcA5sFh7Pm0Wowr8ifu6/4ln9v+If99vCNOO2+Fp/W5x8f1uUjr4jXiy+I9RS7ogVp+8Iw/t3hJvdXTGm5K5wvXxXLPx5V2Ro3xPbfO+Jjpx7IvXCPXFFqkXkLGoRJfEtwrG+RSQa3RfHa++L+Ib7ovPdfTFlVKvoZ9Mq/ohrFXMOt4rb4Q9EQ8UD4fTggZgg81BU1DwUlYMfibJfHglVmzYRktgmXm9tE+WNbWJJd5s47fRYDEl/LKZfeCzs5J6IzjlPhPraJ6Kr4YkQd5+IKYZPxWHfp2J/zVNxo/Op2KfZLpJXtgup8+0iX/6ZiNZ/JgqDnwmz3GfCrd9zcdPhuagqfy4SjF6I4ZtfiGNHX4h/e14IhaCXIvLRS2Gm+EoUjnkl9ia8Evt6X4mGFa/Fuf5vhIfzGxGd8kbEnHwjpr95I7oCO8Sitg4RPPGtaP31rch781aEN78T0lLvhcaE96Kt5r3od+W9WKnzQRwq/iDqtD6KhREfxaNDH8VdOoVzaqcY2t0pWi0/Ca2YT0Kq5pNoe/xJVBt+Fs47PwuPzs/i59gu8Y9Hl4hu6RIRUt3CaUG3eJDWLVyPdgu/792idu4XEZT6Rdx+8EWIyV+FvO9XkVj8VQz+/FV81f8megu+iZST38Tz7m9ipVuPSPi1R1j96BHTrP4TjU//E83je4XujF5hcrFXSN3tFS+Nvwvfyu9i3OPv4sG372JJyg8x59QPUef7U8w98VO0df4UaTOl0A6XIqBeCtUGKYrvSdHnnRRL+/Vh3fQ+tET3QS6/DwP+7IPC9T5MetuHhYOksTGUJt1OmqZsaVprpfl4V5qwj9KMV+pLumFfepb0JX9tX7y29eX1s74cmCjDHScZWC5DR5wMN2pkeHNcBoMbMjR8lsF8oCx69rLsXizLorWyGG6VJatBlndtsqz6Txbvqf04sqgfv6f0o6umH7Wn+1H3oR/n1OXIsZFDa74cAUvl8KuQw+CwHErNcuzpkKNFWx6bafLcnSfPmDB5nlfIY3FUnoRr8vx4LI/zF3kOjexPjujPbZ/+qBX1J+1EfyplFVihqcAiSwWsyhQ4d1GBxrsKyH1UwG2wIkxRpHOhIvVrFCnZqMipI4r876siP9SU+DlNCeuFSvQEK/G5RAmpI0rMf67EjJ9K3NEfQDcD+LhoAIkRA/DKHcCU6gFI1Um4OYC23gFcHaLMeRNlQmYqkxSnTG2qMhGHlFH7psypoSrIWKuwyUeF5GwVynapMO24Cj/uqND+TIWT6qpkTlKlx0+VWetVGb5VlTuHVIm6pErtQ1Wif6jy97iB3J8+kK21A+n5eyB/PBmIjKIa5VPV+OmvxvEoCTlqdOxUQ6VBjRe31fj6QY1AxUHkDR6Et+MgvIoGYfu/QUg1D8JQX50lM9T5n786z9LU+b5NHVGrzo2/1bn4TJ1DH9SRlRlMkN1gvkYPprduMC/vDuaI4hBJfIew12cIZglDSKoeQmbDELweSXTfoazWHMpeu6GS2Awl+e1QRslp8Epfg00rNNhVo8HsYxrEX9RA+4EGDf01UZ+syaqZmtQu0uRLpKbk3WrScVaTCx81eTVuGDXRw/hRMYz6W8NQeT2MI3rDabUZTpL/cNzjhtN0cziZ94cTMUwLO3Mt8udpcSFfC/0GLU40aWH4VIviLi1qBoxgp94IvlqNoDdwBEeyR/C6fgSbukZgpDSSumkjcVkykmeZIynfPRKpP0Zi2SnR30eirzEKzSmjWBs2im/xo/h1/yhqLo6iuXMUmGszOkabg1naPGzWJuu1Nqv66EhirsMZMx1aHHQYVaiD0hEdVK/rMKxbh/U6o4mxHU1Q2GgupYwmpH40rcdH0/x2NN9kx7DfaAy1M8ZwLmgMcxPGsOGQRF8eg9+rMUT20aVWS5eJlrp88NClKkSXfzN0mXVcF7MOXVpU9VhjoMcOez0sPPUYnaSH8hE9Tl7Tw/qrHurK+njO0OeMjz7XV+sj+6c+7Zf1cZMZS53JWBoXjGVW7Fiki8Zy4bexZJ0dy8NnYylXMGCvhgGyhgYYuBoQEmbAmU0G7NplwKkmA050GDBEZhweRuOwYBxSbuPoSBjHyrxxhP09jg8fxhEz3BApC0MuehnyONKQIZWGqB4xxP6pIbP6GPHQwAj1OUYsCTTiwCojYvKN8NxvROlTI6y/GaGvbkyDoTGXg4xpTjOma68xr18ZYzXUBHdXE05EmKAYa4L3dhO2nzDB+ZEJF7tNCJpqirGHKXVBpvQrMEWm3pSfJ00xbTJl70dTguXGs2vEeE47judL8HiGrJNQOp7zl8ZT9n4806ea0V1pxoM/zGj4x4zqD2b4KE/AafwEot0mcDNyAmRNwKpuAheuTaDu0QRyuycQpGqOrpY5h13NmRRnTlmFOXsPm7Pzijl/tJkjIzcR/dETabOYiHzARNrjJLpmIpWHJxL4l2T9ZiL7dCyId7bA39+CzEQLfhRZcHq/BUqXLLjw2AJ3tUk0zZmE7vpJ1B6bhF6zxJpYom5niWeAJYcTLXlXaUljoyWRTyyx7rUkWGkyjJ/MHw6TyU2ajOPvkwm5OJneu5M59n0ytsOsKJhshbe7FalhVugetaLunBW9b6wo65H4DKcwKHQK0nVTSL0yhZ6OKZT3sSZSx5pKC2uyo6zpjrPmSZE1nges+XHemgNvrfnwxZrqAVPp1pmKu/tUTKKm0lUxlfibEt09FXuLafxwn0ZQxDQO5U/DYv80co5N4/XtaahqTCcpYjoDMqej+td0/K9NZ420DUeVbejFBpslNkSutKE134av123QVZlBrq4E3xmwfgZ/7JtB3xMz8H47A/3+tlzTscVisi02y2wpS7HF9KAt+ucldNryV3872qbZcWy5HZmpdshsscPtoh1KXXa8UrRnWbg9qkX2zKq1Z9Xf9pK8t0f9mz31SoIJOoJ0d4HuDkHHKcG0vnB4JDQ5gIiGPbuh4wJ0vgMZ2ZnYj5lJm/1MugNmcjZpJjd+m8msqzMp+W8m71RmMXL2LBLjZnG6ZhZbjs5id/ssbBRnUz96NofsZnNi2WyKs2cT+OtsEntnc1HbgXYXB5auduBAqgMtVQ4MOio5/L4D6h8ceK/kiKehI9ozHamvdMShyZH97Y6EDHWi1ciJuCVO9GQ58a7BiatvnTDvOwdv/TnoeM3BMHoOB+rnIH1zDjcGzCXdZC5etnMZnjiXxaVzcT0wl69X5lL1Zi7N0s5YjnVGd5YzrS7OxIY5sybNmZ56Z2yvOEvy1plh6i7MMXeh2c8F/zgXnP52oe6xC14KrtgbuLJ/nitXs13pqXXF+6crOUPcGO7pRs4WN8x3unH5hBu1T9zY/cONwgHz6DWYh6nDPFKD5pEeN4/ubfNQvTOP6R3ziNZwp9fGnRPr3CkrcWfSfneaTrtzr8MdhZHzibedzzmf+ez/az6/PZnPkAEe5Az3oDrIg9cpHlT97sHtOx68fOHBvIGezDXwJN7Lk89+nrTnenKvzpPBpz355bMny7W8SLf3oirSC7N0L3pqvDC+4EXLwAUoT1kgOWsB39MW4H98ARYtC4j8vIAQZW9e63rz0NibC8u8UU3ypqTUmxsHvCW5683Ldm8C//NGS3chL50X0hq6kPKChdj+upCO5wt5038RPsaLkJ63iLu/LkL/8iJuPFxE5LDF5JktxmHuYtYlL0a7dDEPDy/m/q3FDH2/mMP9fHDS92GKtcTO8+F1pg8ye3x4968PR7p9MBvmSxO+mIX7Ep7my8UqX3pP+lJ11xfHz7707evHAW0/Kqz80HL3oyrVD+9qP0Y+9eNplx8+I5Yw02wJX30l7FmCdtMSxkj5s1rbn7hF/hyL9Eet1p/mu/6YdvujqxCA/NAArKICsFgfwIXNAXjtDWBBYwDnnwUwqzuAaZqBXDAJ5DGB9HML5NyyQM5nB6KzJ5CRtwOxl13Kf7ZL+XXhUm6vW8rJfUvxa1yKcsdSJksHIasXxAe7IBwXBfGwNIjfjgTh9jqIpwODOW4ZjIlTMH6+wchtCWbBqWA6G4Ox6g5m7+JlfFy+DLvUZfxStYwzJ5cR9XIZ/YyWc9N3OX0ylqPVuJxHnctRHhLCEuMQChxDOLgwhPn7QvC8FoLNsxAuSYWyTS+UW26hVAaH0pkcyvLjoWj8E0rMu1Dufgtl4qgwrs4IY15CGJr/hjGlN4wzDiv4X/QKWn9fwe37KzggHY7C7HD2rAwntC6c3ZfCedgTzmzVCHRcItiaEIHC/giymiJI7oqgSzuSiBmR5MRHorgnknunIwl7G0naf5F0aURhNjGKJcFROOZHsfVUFLsbo5jQFcXBMdGssY7mzpxoMsKiJfePZtKWaFb8Fs3Dc9HYdEVTpbSS9gkrueC4kqiNK/E+t5L4exL7aSV/y6xi7LhVqNusQsZnFXNTVmFydhUeb1YRMGw1u6xWY71oNVZrVzMjdzXJv67G9+xq+t5fje271VwaEEPPlBhMY2PwKY6h6ZcYzI7FMPZZDNs+xiA1LJamSbH8vjCWnNhY0vJiufZLLL2nY5n9JJaTI+JIsIjjq3ccc+LjMDoWR/37OPoOWYO08xq2xayhsHINL/5ZQ+T9NWR8X0O0ZjxTLeLJc4rH3yeejQnxrC2Il/wn4pFqjydHOoGzOgmE2CRgvDyBT3kJOB5J4PHNBD5+T+Dm2ESOTk1EdnEiPfGJ7NydiGljIsZNiTQMXkv9/LU4rFhLwe61NJ9dy4T7a6nuXkt/zSQezUliU0ASeglJvC1L4nltEnPOJNH/SRK535IYp7uOfJt1OHqt41bkOg5nrSP1z3U8e7KO9T3reNl/PRfHrmeQy3rmr1pPe/p6Dlxdz+mO9WxQ3EC74wbqVm7ANHMDnw5uwOjMBh7d20CIQjI6o5I5qJ9MplMyDj7JmCUmcy41meklydgcTMb/QjJ+D5K525FM6xfJ/tgULpimYGifwsEFKTj4pxCekIJfTgrHNqUQciwFl6cpWH5K4Yd8Kgr6qVyenMprr1Til6WiEptKwcZUiitSaapLZVtzKhnvUvkhk4aUUhpvNdNomZCGgmsapz3TuLM0TTKfpnGyII3PB9M4cywNvyYJD9NoepuGsko6qzXS8ZqUzlDXdGSC0yU1KZ3qvenYnk6n/nE6Ni/SMexKp1c6A1QymKufwfmJGXyckcEB1wzOumcQszID18QMnmdncGp3Bh6NGTQ+yKD6RQbbvmegoJgJYzKJN8vkg00mOWTyY1UmDhsyCavNJKk9E/lOiR2RxbVZWVz1zMLAPwvb6Cwqk7OwL8uiY28WBTey+K05i6SOLNTks/lhlE2FyCYoMJtP1dl0/JbN9r+y2dci8X3J5qncRpInbiR9+kbMnTdycuFGdKI2sjxzIz5HN3Lu8kb8mjfirZHDa6McptvnIBObQ2deDpZVOfzcn4PLoRzKr+Zg+jIH45857NDNJd82l+rAXOrScgkpyyW3Ppdtf+ZS+CGXKNU8tHXyGG2Yxy2PPBJDJVTn8bk+j85jeXw/l0fqszyufs/DuH8+2Zb5fHfPJzEoH6m8fMLL87E/mE/giXzCrucTq1BApUYBznoF/DGxgPt2BQxzLWDbwgJkVhdQVlDAshsFFLUWkC69idvDNnFk0iaK7Dah6L6JmNJN+Ddt4uGbTYR930S8WiFiaiFyzoX8vagQq9WFhKcXUr6zEMXaQp6fKGTXlUKivxSyRbaIJypFXNQsYqV5EWrORbxbUoRMaRFSe4rYf7YIo3+LuHC/SNJziwgyKyZvWjHP5xezb0sxptXFFB4oRu1xMQc6i2mV3kyh/mZUUjZTtX0zmXs2s++vzewcXUKoSwnflpWQvaEE3T9LiPirBIs3JWh0l5DXr1RS40sJsytFObyUqPhS0tNLCdxVyrPPpUjNLiPTvQzV0DJCM8sILiujqq6MwLYyFqhuQTVjC91btuD1yxZ2vt3CiZ4thI4rp9uynEMB5byLL8diYzlBe8tZebyc1uZyTvWU4yFbwcwJFfi6V/A1sILolAo6d1fQcqgCpcYKhr2SaKVKDHQrcZtRiczrSkL6bEXZfithqVuZu2Ur+55vxefdVqr0t7GMbfiGbeNAxja6q7YxrWMbMVrbcTTcjpL5duJnbydx/3baZaskc78E/yqsQqq4klKFRXUV4Q+qePO5Cl+lHZTp7SB75g6kXHZwJ3wHlmt2cObcDlZ92sGUgGp2HaxGrqFa0leqcflYzefv1Ria1BDsUoNfYA13UmtoK65h1YkaDjyv4faHGuQX7OT/PwQ6uw==</binary>
</binaryDataArray>
<binaryDataArray encodedLength="6848">
<cvParam cvRef="MS" accession="MS:1000574" name="zlib compression"/>
<cvParam cvRef="MS" accession="MS:1000515" name="intensity array" value="" unitCvRef="MS" unitAccession="MS:1000131" unitName="number of counts"/>
<cvParam cvRef="MS" accession="MS:1000521" name="32-bit float"/>
<binary>eNoNl4dbDnwbhltmKaVklKKSkPK2jKye33U9RqQiWcnOW5HR4KUvGjKTBhVJhYYZZSSFJKIkkRmpNJCEUPH1H9zHfdz3eZ3X58RHnKqyFyk2PVlhewUPfvWmjYqUPdtuctDNAG4uLMOu1wXikYEaJ3umwfR4Cw6PV4C7bg+OsvmI9Zs12KYXJyYuWsi4FU+wMvscpH/DJcZfVLk45iMuztVg2Oj1VE5Sob+KwO5+drBNy0F76HPhU3JKOq3WWGpt013qoFvAs+n2XO3dl9uP6sHk6yX+3PwGm00KMK4xmibnotkxNlMUFgxFqpG8dPG3BSxJIs0mqbD79240CbpMz7r7mLu9DDWnUrB08DzxakGVeP1bUep89zqDmAmHjZb4O+q3xHyDHO/PnYcJ6Uto8GIgl48KFWouPWi9pwuubjxDg81XYfwygIfmHODgzV7wUnZm+Y4KTHYwpLafCaV7Y5D3vhzfQg4jYmuRsIhMYuXAbB59N4/zdkZh6LtwDD01EHtP3aBHQKRY5NrCptOD4RarzMNHlnPSR282Vr2Fkvw+5iceQ8/6XbzWYxtjLoDfG3pBoUBDnMjS5shhA/D+IXj77RBhPmIUfVMec6J8MUpnn+GuPw/JS8eZ7WuH6a77kd3Fk+b1mjBp8BRV35Op6TaKrd3mM8HhMiN/JODDgmus8AmFau1OXO02nC39O8S26S85VVGHH80VmftRE0t1g5CedQhVq8kNbysRXH6T1bk9OGbyCGny9AyESCdz0LzXmPc1htfHXYX9zwN8e/IbdjuaMquL4HUNA1hXqFHXoCcn3K/D0vEVmHrbmI2WlfjOLXxwsg6PQ++jKcwf09M3cVq0nPTmo6VQT81BVA8LJjyLg9y4g4h6OIjrNw3gL+VhNAvKhMWLYGouNuOEhsVU2/JRzGuLRoB2obixUFFonBhFHY8YcXViC5KKpfQZ34F4HU28WlmMExVu/IQ0hC6oxBJJmrAaOZIaN/XorR7B/I0hqJ29ifd7a3Kk2z8cc/8o4jwNGavTOZ/aEumDlUnwzssWv5WMUGh3hPcC78BFQ4mT7m1EyoI7+Oa2mIPH3RerM2TpW6Mkjde9gC0zznGcjTErg5ToqXcDhRFXKd7ZwitjOdv5DVMO35D0kJnMjeZNQtPTh05Of6Fm9IrjbvVlW8Ah3K6x5Ie/y+m4rgXeBx4gwWs8nTfEYYxqHMLFO+jfeYdVM69gmytoW26AwKEHcVpDncFj/+DD31QcqVcQv+2Hs7Y+TxTftUJ5980wtPSnGwR1vnXj04487Ph2l91sg4XWyCxJH9tQlsTfoGqSJ13+Norm+heoX5GOZ/q5eFV3Vkyd4iZR9JNl30+KDOnyRHKi1heSreWSrzI5MO2xFv16PcYnlQwMN6uFYsYe8VGqzZj8OFhtuYYg6/nir+IDPJqdB239aCH//RASppXBMr8D0u1nJImZM/Hs3iQeL1bG2YeZWGqwDUvTutNO0QH2hSv4yWgub133RWF7CAr9g1Dj8xurN+UQ7mHoctOUvomy3LUvmnMtGqE08Aoq4quh9NSHvefK8dD4UeJhqoJIid7DlecChZ6julDvHibca/QYus4GZy/I8Id1MlI9AtlUVSA0U95jZYEiH22bz/dXLuDF0OlMMOxJ8ThKXKhXw/uWAnS7noeU+FbJmtQXwjCiF9eEJIklerJcm9GVr239RXWrGX+8j+S1FD1MStTD8Z5vEG0DPmj5AbU9H3BuUzfK7JqLyTFyzL6vQLNBXWmoHy98ouLBPsupMl+T8545CoMvIZKYzv/PMRmG0yvnMkDxHB/va4R9hg71ThpiVU8LTi4x5Q7pQ3RZ0g1nnslxrtkV9KjaLZnxqTsvbvBBXpiqmDpOytvPX6IyTQGRu9skYRaVeDJyMNxfuDKmuwH/psgzK3siLLqdxy2tQIYZh8DBKQSjmqX8rixP3bF63KeTj6M/ZGh8qZxzdxjB8lc36i96w2D7IgS5GYvDp5thetmCJXYjpTtaR3JIriMT9K2EUZuMNPzLeZzfeAg+Kz0ZNtdduvhiGLMVe0od91ghp36/9J4VpPnRv9mweCvvvA6g5rY2nint5M+sbnTKyhaFEcc5wD6Cay7VYsDvvlyj+xuXnrjzZ8d6/noSQpuigVTX8aG77zkhbRrEJz0r0T3gG50eJVLPW1269JsVD8RrMfNoqyjtl8+3TY+g9ECWpa9TKN9wkxo6R1k9+Du675nOSf0SuDbFkDVPBmN2YDy1TNVouSCQwYPSsHPZEDH5mhZ/HunF2Y8f0+PWSVoN1KOLjbb0H8hgeOs5qnVMpNLj3iz/HU9lr8P4cW0h1lmGwWutM+/d2815hc8xY+9BdGAYz2Yr0Fp1HsNvdKVlbBNqdKPQL2GJ0PF+KFpN5fgu6bgYVt9bOnVyEFL/58m9QkIvrmdCoqdE5noWx3035yedM9QvrYHXsiS0RtXivNkAqUJaV/bWrIJhj2LUuTozc0wTjdMToPvhK5IfGVD9VzyGXHdj5MzDuCBzTSQq2PP21BLxv2WGbMzYxEAvN1wxEPics59JwdZ0dS9DwPN/pEURU5gWZYE5g0JQbDyQNRcN0OffI1BVy0NsQBFcfgxkxtNoXmypFHEWpvD3WkqjGw/4cXGoMFi0hnpJi7jm7V3QIJSjdq5mU3Gl2HwY+CkxgszwpaLr+xJcb53MSwE1PHhCQv3cYGjZynG3R7BQTu/LsgNN6JWkRCPl1ezltBuJk5R4d7gz9xlexeRQ4lNUJEPcw6ilXEOdTB9eSpwHq5UVLLumg7GBeTwpYyHa7yjSXXsr7xZYs/ZeGAcFp8BqWH86JA9mfk4di+31sGRbHya86CINuVSC7WbatJzgg0UravnPXj9plywNzFgmoXpyIRYfCGPeyzzUYAyG3PiMc8O2sN3OHvRUpcpoc5RdcOSf5hza8g8+nbRmbJ6DmHG6O7SnpYqZxROk13ychJnZGi7zc2D3IkdaXvyO6Io6HMv/H+6kNlDZwhuphzJFfVY07cufsW1MJWTCBqDbqGYUFVtBrcWJ6s0bkF7gQsn4O/SxG8e1bzz4J3MNmubsh+XA79j+4x769N6D2asHAXK7ifWu1Ny9QaisOc3VSoKX24fx/qYdcHO4C6PSEVT/nIxLVsewouQUHx9/ycdd7uK54k5+umgqMmc14ENRnDhmpM3KgmKo5Zbip7IUk6fWi1e1CchZ4YiGhythdFuXnw6nomq5rPTF2B+4mpXGyvS7GBXRXfqoIIm2ATaMzFjJpPqd9O7o3NPrFtHvgZtk8QFtjnVowuK4XISrDKZMfFf+ULHmiNgIKll13vTTw7TP0uDCwzFsG6XDMacn4MXwTuZnNNBrmzn8lKfToO9dVEctZKR2EW7NzcdKjc84u/kYb8pexd5OPo9O/oMzNVW47HIbShenMH5AMFYUdJFu2B3ImbzOJarhzP/vCe79estmv0iOqY7EvidDuCrVhj4r9Znn4UpL+HFqWQRuHvhC7QsD+XftVa5avQtjxsyiV9eufO/Rn/MnPuWR6Yo0+DKVWVWF4li4PJOdD9JknTLmpe5A+jVl0bEniN2e3aTTc1ne3aHMVaajuSp+GhI91Bl3dCjbpXmYc3pKp1dJaTFlO7T9tWnRvTfPfYjmudw8BhnYCYuGz7zdfAyLjOMY47gDzrnrGNv+Tmw6pcQhtYacP9qUGa11oqBjOGv+DuDEhSdp4ngQQSntOH/lDOQPKHO6/E3OXjGIDg89xbjwLeyvksCMPEd++6KPWQvbsdptIR+NmQ/rx7O5QWkYi0bK0EbJh5pNrpzVexIlYxSYYPIZ6YV94HJnOd+q+3PsQReq25rxs8998f3qAZimGbJCtTdfxo7l0Ij7OF9TyDiVKPZytWZHkRx6XC9Hl1v9eOCTB7Z8HUutH5qcrnuOc8zN2HikL/d4L4CmdBmHGB9impMJXV4pY455JpM1c3hKZz+ttquwzLmUWoOXc96kyZh4/ArL6+yhPDEFHsbb4bHrKL9s/E3L1eDDx9444idl486HvHWtnN99C+C70ECa2CcMrws0+WC0hOHtjXiWlopAmTjk9fKDQ3Mzfo5TZpJuNX1+hInptVLuTPlE5bSF+HTXkrH1Fjy0ZyYcvvwR9vIp6LZoNdqG5tJ4+02+dn3MXR+n0WtWDdXSbeF0OB8uu4owflA25SpjmPvlNFRbd+N/h85ivmMwi+9MYGvPeCh7b6bi/Qm8Y9dTGlzbFa3l5kB2NTYPlMe95V/w5qwh813TYNY7kdZ6tlwk3c9tHjNo+3IM7JqeCvWNUzg+Wou5um2oH1IPN8sE9DUzw62ZA2FxMxIHi/RZbjeWs2wV8CTMUgTIjceEFfI0auzNG/s0WHdLmcmHdtHmczYCf8YJsxNp3NKezcbBBRhRZQLH0/8h504Z9lrv54nQ7lwYri+dcGII9tecw71/vZF2wBDj9V1ZvW8+Jb8mYXnVU6HQmTvTt0xFeHYa/TJnMmRQp1Om7KWD9XRIrM8Sq/ZTVW4Qi3sm8r+RVSid00ssDQqnyTwH1J5W5ahfm/jK7Cx9XXrT/L+VlLPQ4iMvTUQOyISM9WoWxpZAJyWGjuMuoMvtQKhe/iPcfQPFwtxKfCyYCJm3g7l2yRUevrCPij0OcpjPIS7wC6LyjlDJKg0v5gYsgsvpW0xu2ytcfO+TEcNQm76PW/qPFvVqMTS78wKhDmU42f4eodeWc0q4JY2mnKF6p5clTziB30Yb6R+Ujsu3/XlEazejnwfgwup/OcvfmEdsqlHiPR07qubTzL0O/iP3w9B8FY/eXSEiCo356/UEnGnZRdlvgRyXqSRVCn6IrBJnvhy5nv193bGtpNNNStTY86sPL+b05Hr1BnqWFaC1mwoveH2k7GxDDnx/hGGhrqLRYQcZY46O9v0I2xOLLwbDoW31D9uiJ1NPI4bFf+Pg3G8jGjbkoSn4hnDZEoHlDXJ4d2IaDi8UPNOZieHeeuyntpOeE6fwW0AfTHhcDb9GBZir7YXqniBsV1rF2BlKXCSbSf+Lo6UVHyxYeV6bfhUX8cV6Ed/GHkVN1F3M2lCCKTqxYpRaH+nuZi2G9FrHd04Jwqt0KOzcZ3C3XR6ePzzLWDU9fnt/A5P9k9C+7Qwm3dvDwQmDecK2DCaRUugmbeTMzD7siM8Sw09oct1tQ6qM1OCVmwnw0jjPPNlm/BuqS6v8VvirveacBz1ZbpVHmcGXUWVrhh92E1kXVIftH85BofoJTkaoYIR8PzqNdEesUhifP99Lj2U7mfZ+gPS1zXdUWfbBvbk+NNrUn19Hd2PO9+fQrsrgpm2m/J1gi+KOrlLxsRcdz/zHOS6ZWFXzgV0crNlj3y/4OZeKvy3Z7G3+D9P3XqHXVEP87VjOhpt14q39Dvbtb4G1pQcRFzWb0gWhcI+zEP+9vC12J5Sj0c0OA0evYhe3zcx5F4cZ15bS51gxDr52wAijXKqNcOSFGVPgY3cPVrXVuJVZiqidVpwyNo35xaZYpVIifMevZ5nBcKaHOQuznytYfGQlstI2M7i3kRD7XDm61q6Tu13Ydm8rl1a4ImjTB1G0KbCT93pwah9A82ct6JGSL7T/7OKGL7eY924RI1Icubr4ENreD6a64iCo3a2g/OlYfn6jwIbljVDcMoBjsg9gyMOhdB+ij4Pz/6XL0a8ocJ3PoHWBwqafJ38vPYI9b4YiqUcA76kXiy79PiJxYqokTGsqz53vC70950X8oizInqyWqGknCc0oM/Gm9KKkR98kydNJK4VC8yuRZ1KJWetL4OttJK1MvgB99eU0czopYheXocDpCrZeuYsVB7OEsYo9rymP7/Tcr+Ji9b+sUzjIrX/2sd5/hRjkIGVev1axJvd/OJB6HiG7A8Uzi2AUIxfvbapE8w0L0fW46OwiUznzmDId9E5h3/UIah5Mhm7+TDa6fRIPihKhN6izn3M4PPouYXavuWhNu41FT4JFxjB9FF1TY4PLL5FUl43ckNe4Xx+HiZb9xOnqMonH8Chev+EvBnp2dpi9FaJpKiX6r5pg3LaH9v2HUmtuAWW15kFmympqJWVIDi+YLcbq5YjKFWZYnO7LocZOfBapzKfdTamxKxItdu/Rt/AbJNnFYlBkVx72/IKIrhfEY1UVtpsEY8PHaOg9rMAHaPB+RzaU3a5i3PEtqPl8Ck8co3Bw7ws0X2lGbNoDsfDlMDwKTxLy840oZ67NvVtfCJfhSTRriMPnNZcxz/Q9+/QNZ7JLOZSTd0C9qlb8OztVvEurgP9ZR7Fg23n+8a1F4HVn2KrORsr8B/CXjceTzUNpFDeXKDWD86QelJyYwiXyk8SLrWPFwmhdVPAWruZdxpPEWHE8/4RY++MWipY5MeO/P4gp3AZH99twcO3Jicd0Gd5xQdIcvZ5Bn+aL0X/leHZXLyi2VsH4nSzXKb7DCgtbnFKrFdlJWUip1uYrh7HYv0uTLd8PQXnYDNGv+h/x98x8bvRaQO+yyRwW/1Q4/9JgYnIMKzrz8eKWGNE7MV+EPS2H0L8hTCafgsqNXvAcKMvfK/wQ++oobq/0YE7QArFji6/od78Gvct7ouF7IALPX5eM075C6fZ5sG/vz+mbnoszn6bDJfiFSHYaRdM17iJafSpDJWfFdoMzuFwnz3bXseKNWRXmq7WI4TuDoKU8BaUJ1pyw0Qaa2fViZ5kJRx4diiPmdoxJ8uYIs/si/0cCoq77YZVpI1eV6nRm80bhGH6OHp1liFptEr9Odhx4eATrsrXEqJaruJO3gCNMDuBZxFG4J6tghfN1jNxgJqYtS+TLf7MQ4haA7PO3RbNDKHKexVK7ewYkyrWYltsV/wecxpjt</binary>
</binaryDataArray>
</binaryDataArrayList>
</spectrum>
<spectrum index="13" id="scan=14" defaultArrayLength="61">
<cvParam cvRef="MS" accession="MS:1000130" name="positive scan"/>
<cvParam cvRef="MS" accession="MS:1000580" name="MSn spectrum"/>
<cvParam cvRef="MS" accession="MS:1000127" name="centroid spectrum"/>
<cvParam cvRef="MS" accession="MS:1000285" name="total ion current" value="188259.55294800"/>
<cvParam cvRef="MS" accession="MS:1000504" name="base peak m/z" value="126.81044769" unitCvRef="MS" unitAccession="MS:1000040" unitName="m/z"/>
<cvParam cvRef="MS" accession="MS:1000505" name="base peak intensity" value="36592.63671875" unitCvRef="MS" unitAccession="MS:1000131" unitName="number of counts"/>
<cvParam cvRef="MS" accession="MS:1000511" name="ms level" value="2"/>
<cvParam cvRef="MS" accession="MS:1000527" name="highest observed m/z" value="752.84082031" unitCvRef="MS" unitAccession="MS:1000040" unitName="m/z"/>
<cvParam cvRef="MS" accession="MS:1000528" name="lowest observed m/z" value="124.83750153" unitCvRef="MS" unitAccession="MS:1000040" unitName="m/z"/>
<scanList count="1">
<cvParam cvRef="MS" accession="MS:1000795" name="no combination"/>
<scan instrumentConfigurationRef="instrument">
<cvParam cvRef="MS" accession="MS:1000016" name="scan start time" value="0.23115" unitCvRef="UO" unitAccession="UO:0000031" unitName="minute"/>
</scan>
</scanList>
<precursorList count="1">
<precursor spectrumRef="scan=13">
<selectedIonList count="1">
<selectedIon>
<cvParam cvRef="MS" accession="MS:1000744" name="selected ion m/z" value="419.618" unitCvRef="MS" unitAccession="MS:1000040" unitName="m/z"/>
<cvParam cvRef="MS" accession="MS:1001141" name="intensity of precursor ion" value="44518.28515625"/>
</selectedIon>
</selectedIonList>
<activation>
<cvParam cvRef="MS" accession="MS:1000433" name="low-energy collision-induced dissociation"/>
</activation>
</precursor>
</precursorList>
<binaryDataArrayList count="2">
<binaryDataArray encodedLength="340">
<cvParam cvRef="MS" accession="MS:1000574" name="zlib compression"/>
<cvParam cvRef="MS" accession="MS:1000514" name="m/z array" value="" unitCvRef="MS" unitAccession="MS:1000040" unitName="m/z"/>
<cvParam cvRef="MS" accession="MS:1000521" name="32-bit float"/>
<binary>eNoB9AAL/82s+ULznv1CR3T+QtQJAEOaxBRDQ+kVQ0UAJ0MHpVtDLAxrQ9Hge0MmO4NDM+aDQz2BiEOuOolD0W+JQ7vUiUOaTZJDzo6SQxD/kkO5BZRD4YuVQ4tdoEP6oKFDgeyjQ7OVpEPT0KRDv3SlQ1/CqENdk6lDXYSsQ0mFrkN/h7FDBpC1QyUltkOLG7dDAPC6Q0YPv0MpIMBDW43AQ7cNw0MuDMhDioTIQ6kqyUOpislDpybKQ09azEOC0sxDp9nPQ1vg0UMmuNJDz4rUQ6aN1kNya9dD6z7ZQ2sh2kPLgtpDU9PaQ5Ue5ENTiPlDM3UsRNA1PEQs93Mz</binary>
</binaryDataArray>
<binaryDataArray encodedLength="340">
<cvParam cvRef="MS" accession="MS:1000574" name="zlib compression"/>
<cvParam cvRef="MS" accession="MS:1000515" name="intensity array" value="" unitCvRef="MS" unitAccession="MS:1000131" unitName="number of counts"/>
<cvParam cvRef="MS" accession="MS:1000521" name="32-bit float"/>
<binary>eNoB9AAL/5A/okOj8A5HOVqiRRmzSESco85FMfdKQx/LRkQfICpE25HRQ18hn0NFZolE+jDDQ4CidUWIsblGYfkdRocLqkQ1sQpGEpe2Rc/nr0WCBrdEIDneQ/eVXETWHTBE3cbMRKC42kSRHIBDrHtHRaXg8EN6Y3JE1Q6AQyjmtEQwC5tE+A7dQwpsiERNPApF14HEQ9cWLUQfPwVF+5rZRSfKKUVeB0RF53IjRshGz0UvSmBFt+KVRM2BFkUVWZdFvnUERei3gEScIqxDnm7+QqoYc0TP+UFEvpKrQ4OwtkSbKbtD1X/XQ+PrhUSFtuxDzkOMQ9RK6UQnqm5U</binary>
</binaryDataArray>
</binaryDataArrayList>
</spectrum>
<spectrum index="14" id="scan=15" defaultArrayLength="61">
<cvParam cvRef="MS" accession="MS:1000130" name="positive scan"/>
<cvParam cvRef="MS" accession="MS:1000580" name="MSn spectrum"/>
<cvParam cvRef="MS" accession="MS:1000127" name="centroid spectrum"/>
<cvParam cvRef="MS" accession="MS:1000285" name="total ion current" value="62663.05240631"/>
<cvParam cvRef="MS" accession="MS:1000504" name="base peak m/z" value="500.49887085" unitCvRef="MS" unitAccession="MS:1000040" unitName="m/z"/>
<cvParam cvRef="MS" accession="MS:1000505" name="base peak intensity" value="3506.07763672" unitCvRef="MS" unitAccession="MS:1000131" unitName="number of counts"/>
<cvParam cvRef="MS" accession="MS:1000511" name="ms level" value="2"/>
<cvParam cvRef="MS" accession="MS:1000527" name="highest observed m/z" value="1069.10839844" unitCvRef="MS" unitAccession="MS:1000040" unitName="m/z"/>
<cvParam cvRef="MS" accession="MS:1000528" name="lowest observed m/z" value="180.89855957" unitCvRef="MS" unitAccession="MS:1000040" unitName="m/z"/>
<scanList count="1">
<cvParam cvRef="MS" accession="MS:1000795" name="no combination"/>
<scan instrumentConfigurationRef="instrument">
<cvParam cvRef="MS" accession="MS:1000016" name="scan start time" value="0.246366" unitCvRef="UO" unitAccession="UO:0000031" unitName="minute"/>
</scan>
</scanList>
<precursorList count="1">
<precursor spectrumRef="scan=13">
<selectedIonList count="1">
<selectedIon>
<cvParam cvRef="MS" accession="MS:1000744" name="selected ion m/z" value="519.115" unitCvRef="MS" unitAccession="MS:1000040" unitName="m/z"/>
<cvParam cvRef="MS" accession="MS:1001141" name="intensity of precursor ion" value="5228.724609375"/>
</selectedIon>
</selectedIonList>
<activation>
<cvParam cvRef="MS" accession="MS:1000433" name="low-energy collision-induced dissociation"/>
</activation>
</precursor>
</precursorList>
<binaryDataArrayList count="2">
<binaryDataArray encodedLength="340">
<cvParam cvRef="MS" accession="MS:1000574" name="zlib compression"/>
<cvParam cvRef="MS" accession="MS:1000514" name="m/z array" value="" unitCvRef="MS" unitAccession="MS:1000040" unitName="m/z"/>
<cvParam cvRef="MS" accession="MS:1000521" name="32-bit float"/>
<binary>eNoB9AAL/wjmNEPs6WhDPcGkQ+65qkMYF7RDh9W0Q+gjuUNdksRDswbIQ/XryUMfV8pDUjjSQ1dr1EM/aNZDXj/bQxOF3EOLZN9Ds8DfQ7w74UMySeJDVTHjQwGG40NgQORDD9vkQymm5kPZ8OdDNlHpQ8ul7EMvWu1DVYTuQ+pk8UMz9/FD9YLyQ+DR+EOaivlD2z/6Q4R9+kPNPPtDZ+b7QxDDAERyngFEADACREhgAkQ6sAJEfP8CRNgOA0Tj+ANEaW4ERK6oBEQKQgVEYp8NRAISD0Tfmw9EDD4XRI9PKkSauS1Ev69CRJPtQkSPbWJEXI9jRHijhUSfzW8y</binary>
</binaryDataArray>
<binaryDataArray encodedLength="340">
<cvParam cvRef="MS" accession="MS:1000574" name="zlib compression"/>
<cvParam cvRef="MS" accession="MS:1000515" name="intensity array" value="" unitCvRef="MS" unitAccession="MS:1000131" unitName="number of counts"/>
<cvParam cvRef="MS" accession="MS:1000521" name="32-bit float"/>
<binary>eNoB9AAL/5wXfkTOoqJDdNmURIwlSERB571EHweBRHjRWkMPhDRFlbb8Q1Si/UTqEoJEe17LQl+5y0OZEBVFYZPOQxTqHETq975Etx8LROWumUP0ZA1FZBh9QyQpHEWo90dEROlpRCOOFEXbJyJEx+vcQ2cEcEJP2uBDClo+Q+B71ER1FK5EgCfvQ33mK0Vf5oBEPiFbReTmB0XSv7lDiTsiQmmagETrEqRE3cSKQ67mjUR8IHBEGxwnRJn0gUNLzBlDLzaTRA48rUMDiuZDBrGwQu3XvkSfXV1EOj0SRJhmUkXsZVpDOWycQ2geh0NdECxFOcofQzR1tkQQSmes</binary>
</binaryDataArray>
</binaryDataArrayList>
</spectrum>
<spectrum index="15" id="scan=16" defaultArrayLength="1447">
<cvParam cvRef="MS" accession="MS:1000130" name="positive scan"/>
<cvParam cvRef="MS" accession="MS:1000579" name="MS1 spectrum"/>
<cvParam cvRef="MS" accession="MS:1000127" name="centroid spectrum"/>
<cvParam cvRef="MS" accession="MS:1000285" name="total ion current" value="14351684.02070618"/>
<cvParam cvRef="MS" accession="MS:1000504" name="base peak m/z" value="420.08020020" unitCvRef="MS" unitAccession="MS:1000040" unitName="m/z"/>
<cvParam cvRef="MS" accession="MS:1000505" name="base peak intensity" value="73340.73437500" unitCvRef="MS" unitAccession="MS:1000131" unitName="number of counts"/>
<cvParam cvRef="MS" accession="MS:1000511" name="ms level" value="1"/>
<cvParam cvRef="MS" accession="MS:1000527" name="highest observed m/z" value="1299.82568359" unitCvRef="MS" unitAccession="MS:1000040" unitName="m/z"/>
<cvParam cvRef="MS" accession="MS:1000528" name="lowest observed m/z" value="401.27966309" unitCvRef="MS" unitAccession="MS:1000040" unitName="m/z"/>
<scanList count="1">
<cvParam cvRef="MS" accession="MS:1000795" name="no combination"/>
<scan instrumentConfigurationRef="instrument">
<cvParam cvRef="MS" accession="MS:1000016" name="scan start time" value="0.260916" unitCvRef="UO" unitAccession="UO:0000031" unitName="minute"/>
</scan>
</scanList>
<binaryDataArrayList count="2">
<binaryDataArray encodedLength="6736">
<cvParam cvRef="MS" accession="MS:1000574" name="zlib compression"/>
<cvParam cvRef="MS" accession="MS:1000514" name="m/z array" value="" unitCvRef="MS" unitAccession="MS:1000040" unitName="m/z"/>
<cvParam cvRef="MS" accession="MS:1000521" name="32-bit float"/>
<binary>eNoNl3dcD+oXxxPasiqVRGkXEqIo9LyVGSVJS0jakkqT9kJpUlKJa12ba137h2uPrGSHiERlVJLf94/36/M55/z3POe8nvPc3HZVnGm4Kr46XROfCq6JycbXheXK6+LEtuvi/p3rQmnsDdEZcEOcSb4hNJRuimFjb4qUQzdFiNot0XP8LXHP+5YIOnJLfPh8Swx2vy0+Nd8Wt6bdEeF5d8TQ3nfFiDF3xdT8uyL39V2xRPeeiI65Jyy23xMoVAt5k2oRF1EtinZUi02vq8Uer/uiPem+8Dl1X3g9vi+8+zwQbhkPRPO1B2KB8UNxd89DkSb/SEiNeyRK8h4JA9PH4qrzYxFc91gYeNeImr01wudpjUD9ifi9+onYplErKlfUipTaWqEx6alQWv1UHPnrqTh1/qko/fFUPN/wTGjfeiZKjZ4LqyXPBf88F01OL8T0ghdi/PsXom7oSzHe4aXI2v1SrFV9Jf73v1fCyPq1qFn6WqwdUifW5teJ0QfqhPzHOjFBvBGJsW9E17434r3ZWxGW+Vb81fRWFPV6J6KN3wmz5e+EYuU7EfD+nTi5qF74Z9YLO5n3IsXqvXA9/F7Mr3sv9kd+EN6lH0SSfIOwndsg8tc0iP03GsSmhgZhMuyjqHH5KMrWfBQqez4Ko9cfRZvFJyEV9Em8vvVJnGz5JJqDGkX1pUaxRfqzOGHzWTw6/FlIvfksLik3idtTm4TZoiZRs6tJ+F5pEqMUv4ieVl9E3dIvIu3iF2HU7ato9v8qrh3+Khz7NosOx2bhm9ssnB81i946LSItoEUcvNIiXnxrEVJKraJpSatQTmsVu/a3inLnb6Lzr2+i/4NvorH9m/jq/V3UxH0XTR3fxaaQH2JF6Q9x/9wPMaTlh1g286dYWfZT9L/5U2TKtAkL/zbxvrxN1F5pEytd28Wk4+1i8Pt2MWZIh3jm0SECijvEd4Vf4ulfv8QXpU5xcUGn8CnsFCr9f4uy1b+F347fwvrtb5Gh1SVaA7rEsKoucelGlxg17I9YGfpHZGX+Ebr//RE7mv+I9AlS6ERKkVcuhfdZKazuSSHdKsVvuW70Mu1GolM3WpZ2Y05BN96c78but924byHN6aXSvCiU5p/90lRck2bPF2miFLozR707b8Z1x3Rhd0wSuuO8qzt3nnXnmlQPDpv14OL8HhQH9CA0vwd7DvZgyb0eyLX1QEqpJz/1e7LIuie3fHtyoETC656kdPRETkuGqWNlUHCUoWmpDDLZMrSclcG0RoaKdzL0+imD32hZrNxkUVopS1OCLFc3yeJ8TBbLO7LYv5Plbh85TIfJoYgcA9zkuLtfDr+LcqQ+lGNksxwX9eWJnSCPzzx5FK7Js/qzPLlKCuywVmDILAU+xSigmarAq3MKtOookhClSO1GRU7UKmLdqIjxQCVyRyshPV2JCi8l3MKVCEpVIuuLEjelehE5tBcptr2Y7NOLR4W9cDzVixoZZbT1lDHJUOblFmUczyuz74kyET+U0erRG1/D3nRZ90bFuze7wnsTkN+b8MO96ayW0NybKqU+PKcP5gF92LemD007+iB7vQ+35fuSNaYvdXP7opvQF3GgL8bVfTH42ZcVPfsx3bIf7e796B/ej9LD/XhQ3Y+I1n7UWPbHwbU/reH9SdvQn08H+uPzvD/juqlwWlMFU2sVVKNVqNyrgkWtCtYKqqjqqJJvpcrgxapIF6uSfECVy/WqOHapcn2AGhE2asT7qtGxQo2uIjVuH1Mj7ooaLV/ViFYdwBjTAchOGYBuxACSUgfQfm4ASnUD0Oujjo+BOko26jzyUWfCVnWOnlAnrkWd8zIa3LHS4JOzBrbJGkwq0KD5uAZxjzWw7tAgWVGTEG1NHs7R5FuYJmc3a3LgpCbe7ZpUmg1EynIgq90H8iZmIBd3DmTXyYEo3B9IcvNA0odosWGaFq3RWvQo0WLjCS0+1WjhYTKIFyGDsEkehGvxIA4/H8TnvtossNAmb5I2te7aGIdqY35CG59Gbf6VHUyk8WDuhQ3GPHEwL/cORvr8YMpbB7Op+xAOqg5hgsUQokOGsDx5CEdKh6DXOIRDqjossdbhmdBheogOpw7ooH9Dh9sNEv9VhzYNXYqNdTGy02VRkC72RbrIHZLET3Ux/qaLvt5Q1GcPpc17KFOjhlK7cyg+/w2l/eVQHL8MBTk9lHT12DNBjxYXPTSj9fh2UI+Ft/Wof6dHnpI+Z8z1cZ+izzN/fbQq9dE4ro/UW32+9zRgiZ0BpzwNMPczYEiyATFbDHC/ZUBluwG6gwwpCzBkZrYh3tsNCb5syKZ6Qz62GRKuZoSjhREbHYwYt9yIqGwjqvcYUX/IiOH1RjzoMKKfmjGGesa0rzImI9eYzp3GqLcbY6BrgomFCY1zTHiw2IT0LSZk/WtC4g0Tir+YIK1oyqYhpuybZsqURaY4rzeldo8p+bdNCWkz5a62GRctzNBfboZLthnHdpjBaTNs30h8sxkqo4YR5jqMZwnDUCsYJumzYWTXDCNCYTgTRgxn/5ThVC4fjsfx4Xx9OJziluE4m40gbsYIDkaM4PS+EZR/GsGPXuY8tTYncoU5Wnnmkvkxp/aDOflt5qwzG4mc1UiehowkdutIZl0cif6bkXRIWfBWy4Kbhha4TrOgbKUFUokWhBVZYLnHAvMLFuQ3WnCh9ygYM4rMuaOoix7Fvb9H8d+NUci/H0V839E0jx5N/fzRPAkcjUzhaMK3jcb89GhOvhtNY8doPAzH0MNqDG+XjWHcqjG4pY2hvmwMFafHcOznGBR0LDkywpLbSyzpn2XJt0pLvI5bcvayJe/qLAn9ZUmt8liih48lb+xY7q4Yy6nsseRUjmV09VjUpcfxVXEcGI/j0ZxxNAePY13aOGoujaP65Tis5a0oH2mFrLcVBjlWaFVZ8eCSFW5NVtzuZ81PK2u0naxpjbQmtMgaoyPWGFy2pqvHeM6bjyfZdTwGQeMZGDGemzvGE/F6PM5tEgZMQN5qAt6bJtB+bwIz30/gaDcbYi1s6HS3wTHChtM5Nrw4aMOcJzakf7GhR5cNJ4bYYmppy/TZtswMs0U+3ZYJf9ui9dKWd222WA+biI/jRAyDJ2KQPxG7oxOZ+m4i6zom8p/CJJQtJ/HWdRLacZOoL52Ew+VJSPeYzEWjyfTxmMzNosncvjyZE42T2S9rh8UoO0xs7Ji5wI7o5XZMTLHjbJUdF/+x49JzSf2LHQ/6Cg4aCRLdJOtarGDyDsH0l4I9vwRXJEdbOhsuLYbC9aByXHLUl2DrD7iqPQVdmyl895jC9sAp7PlnClLnp1BVN4VWY3vAnng/e44l25O6z54rF+wJeWjPiZ/2ZMo78FLPgXRbB5Q8HThV7kDiKQf0rjvQv94Bzy4HrhpO5cqYqViGTKUraSpRV6cS+3Eqcp1TMdOZxsuZ01AJnoZOxjQubpvGk+fTGPBzGkNGTid+2nTUM6YTumU6O49MZ9fN6bz4NZ0urRkYW8/AcckMdsXOoLZwBtpHZvDu7QweS8/kep+Z9Daayf7omezYPpNBD2Zy5ftM6hVm4Wc6C127WajMm8X2hFnEbpyF7LlZfHs1i/KejnwY7sgGe0eU3R2JDXZkZ5Ij4XsdeXHWEfMGR65qzubb2NlU+s7mdPRsgnfOJunMbHJezGZvx2w2qczhvMccYlbN4ezfc0iunkN4Tyc2aTthPtqJUC8nlgU60ZDgRPk2JzoeOKHY5kTXUGdu2TqTPN8Z7TRn1A86E3zdmQPPnQn85oxyr7kcnjOX4yvmErt3LtuvzMXp6Vycm+ZSqOhC4UAXtpu5sHOGC1JuLnTFuXA014WOnS5MfuzC1wYXbv9ywcdiHonz59EeOA/Vhnn4qrrySc8VuYmufHN2JS3RlQf7XGl76ErkZ1f8ps9ndfh8KuLmU1M6n5iT83n7bD4l0m6U67uhEu2GwVY3up90Q+qnG88GL6Bs7gKCAxfglLkA5VMLaOjuTqKaO/UT3Tnh4875DHcObHMn9pA7H/5zx/CDO1+VPSgZ78EuDw+UczzwOeSB5ykPHD96cEbGk+eDPHkw3hNdJ0/yF3uinu7JpiOehN/xZPsvT4ZpetEx1ovpeLFpgRcnQ7w4dt6LOUreyBt7YzTbmz3+3uyo8sb7nDdyz7yJ7/SmYuBCvEculPTDQq6GLKTpr4UEn1nIwcaF6Mn5MGiaD+MjfSg85oPTFx/UpBfxduIi/p2/iB5LF3Fg+yJ2nVpEZOsiHqstpnbSYl54LmZZxmJschdzdsdiTp1fjPvzxeyVWcKHkUsIH7+E+z5L0EtaQuONJTS8W4KPjC8zjH25b+vLgjm+/I73Zfhhid735WKjLw/llzLJeCmKE5fikrGUH0eWcufmUqQ/LyVokB/GE/0YGOWHUrYfIw76cbzaj6KPfvz+5cd/5ssY6LiM77uX0f/iMvY/Wcb8L8vo1cufF27+/LXSn93Z/sSc9WfrDQmv/OlUDuCodgCnxwbwa34AI7MC+LM5gKGnAvh9L4APXwK4rxTIH8NAZowLZGNgIFXxgfSqCmTv3UAuNAVi3CWJNYI4aBOEtXsQv5cH8TAxCMOSICxOBCH7MIg9H4PY+jsIrT7BnJ4QjMKyYL6mBnP7QDC6l4KxfhHM4Y5gjpmEkG8fQolvCOcPhTDidgiLXoXwUCoUX/1QuluH8skrVLJ/hjKyIpSMi6F01IWCzHJajJezf/Jy+rkuZ3PEcgbnLcfr3nJu/16OvVEY0ZPDUAoKoyBJwo4wTp0Jo9+9MN7+DGOG6gomDlvB5SkrGByxguO5K9hzegXSH1dQ9WsFB+XDsZ4QzmXHcORWhSOVE862g+Fsuh6OTaekprmSklErOcZKliasZN2ZlTg/XMmtppX83SOCsxYRRM2OQCUigtq0CGaXR3DxfgSOLRG06USyZlYkv/0i2bg6ksx/ItF7Esnf3aLw04hiilsULr5R/FodxariKI6djCKi3yrejVnFqDmruO+xiiuZqzh7aBXXLq/C4eUqLvxchenAaNpHRjNiRjReadF8vhBNVm00/VuiqdaPYf3YGOriYriTE4Pe7hhG3Ivh9fsYXnbGUKoaS9G4WFpnxGI4LxaX0Fg+pcaSUBTLY9k4OvXiWD0vDu/wOGqL48jaF0fuvThipeO5pRbPjbB4AvPj8f0nHpsL8fx+H0/sn3iemCbwYWICwxcncKM4gc7dCXw9k4DCgwT8WxLI1FxNoNdqxmetRuXwaqwd1vC3+xp8g9fQo2ANcfvWsOvaGqw/rKFQJpHifhL0Enk7KpFK+0RSXRPpFZiIxppEzmQncvnvRCZdS+THz0QauyUhpZiEq1YS64cmsYQkov2TuBAh0cQkLIuSGFueRMmhJOovJZF8LYm4h0m4vUki9VsSlT2TSbdOZoFXMvOCk4mKTeZeTjIyu5O5/W8yxTeSUX+ZTLNiCpcGp+BrkoKXQwopzinYLUshfVUKuskpNOSnoLMvhf3/pLD+fApfq1MIepWCwucUDralYCuTSk+NVGr1UnkwI5W9i1ORi0ylMiWVoJJUqnelEn9Okr+WSurTVKrqU3n4LRX9vmnUDkpjsUEaPrZp+Lqlob0sjdMr0tCKTeNERhov1qWRuiONtCNpyJ2T5G6m4fomjclf0ohsSyO0XzofJqXjNzMd+fnpHA1OZ1x4OmX56Szfm47P/XTWv0+XvFXpJP9Kx1E7Az3TDCz8M8iOzEAqOwO5kgy6dmfw7+UMTt/JYEBrBpY9M4num0mxWabkv5pJ9rxMqjwz0Q/LpGNdJnYlmTQczYQLmXhXZ/KsJhPdpkyOSmVRqJ6F5qAsFBZlER+ehU9BFju2ZSG1K4vD17MwepDF/ldZ1DdmcUktG79p2bzyzEY1IZuxqZK4IJv4ymwOHc+m9/ls+rzO5mp9NlUdEi+/ljqttYROWou9x1qifddyOHotgblr2VC2lrCqtci1rmWQ/DoqddexymYdkwvW0fhjHcGy65FSXY+PyXqyLddTuGg94YHrKV6znrCc9ajsXk/q6/UMUszBbkAOsSMkjM+hfnoOyVE5jC7L4fCOHNL/l8PzuzmUvcihUjuXy2a51Ihc7Apzcd+di9KZXOSe5KJQn8vZ/hsotNrAELsNaOVvQPOvDYQf28CY6g3s6JmHbO88vLXyiLbPw84/j5+leegeyMPvQx7v2vM4q5OPssjnjXM+9oH57I3JR+taPqMe5uPfkc9SlQI+6RQQbllAp3+BZA4L8KssoPROAYcNC/GeVcgPn0J2HZPozUL2PC3kUUMhc2SLSNYoomx4EcoLikj0L8IkpgjV40W4dxYROrKYRw7FnJlTjG90MTO3FuNzoZhZL4o5+bkY+34bMRm6kZBhG2nK2ojs5o2c3r2Rrksb8a7biKXjJt4u2ETilU3sfLQJD7kSdAeW8NSkBM/UEiacLsH0agkrWktI71fKfpdSoiJKqUovpb2wlPodpRyuL+Uom3EJ34x70WbsLmzG+tZm4r9s5v6PzTRKlZGvXEa8Zhn1FmU0O5excV0ZEafK+HqpjN3fy4iy3YLVjC3U/7UFhwNbsL+3hcQ6iU4pl9x/OZOSyrl2pJzPp8vprC1nfUs5a6Qr0FOsQN24AimLCmTsKnBZWIF/VQXeByS1cxVcqq4goL6CQe0VJKtXEm9SiZJFJWrelZisrGT3mkqcCyqpLpP4D5UkK20l0XYr5xZJNGQrZaVbWaxaRXBsFf8H6PluZg==</binary>
</binaryDataArray>
<binaryDataArray encodedLength="6988">
<cvParam cvRef="MS" accession="MS:1000574" name="zlib compression"/>
<cvParam cvRef="MS" accession="MS:1000515" name="intensity array" value="" unitCvRef="MS" unitAccession="MS:1000131" unitName="number of counts"/>
<cvParam cvRef="MS" accession="MS:1000521" name="32-bit float"/>
<binary>eNoNV4dfDmoYRUqJaKChRMqoKEVCKd97zmemyAhFUcosXElSFA1klLJKaFBURlKSVDSQ5MoqGaGuVPau23/w/J6zRxk68cgJdeRffSaxUo4Etn5AScZgdupUAUl/KS6YNaDb9R7UsX4nNvo8552zvcSQ618lXrfn8tykDzA6tVmMl7kmHs2vFlZbjfDtykqkbrRlj80OdE0+g251Y3HHWp1dOl0TjmXGfCJZJJ2zZqPUxXqvdIBVAG97r2H6I0tWvJ8LI0dN7nLS44BH33HUIB6DFhah+IoezWvUGTp/AHLc5tA5rU30GdYbGTHjuP7yDvjo1sFthi2mXezG741boSAGYolHErKzsrjliAL/WXIA7l+MqFq3Dd3nqzPBux9/OFwQK5+6sC5Ynnt7vIJBQzJi8yfA1mEM06y/4rS2IxITbRCWngT7v1UilrnwPjoM+yo/I6E9HFtSNiJqqSnzf9ZDslsP6y3WSsKODuCKcF0ObOwmRqh145t6RbpafoWVny3+TNsjKs1lURmuw7QPEQy4ncnsqX5YP9WUaSYzmLnpBU4eXsRlwzbyYtM68cDvOPZl9KBEfww357pT8uC6OBdjzU+lISy28GCj60641APnwowwdYKUVWoFHNnXmWNHPhbRnwORsVaWPS94ovmCPIcekOPIimeouK/LmQV1QuPaYZqNvSeSPIvQu3Yw7U0+IvPzLm7wMJV2dYlFYek0njbdydVXTnKEQ1fu6LOIqyd9h+Rhd/79qkV/z/0ifnFX0V2nhPHmKkx6FIGStOGi3y0DmKW/x8QPDyUPR88nEstQb7eCShP2srl8KNpzp4u2hmWwCvsqUo7s5qTfZ3DTWUEMfe+GmFYL9vXpxlWtJ9D4/SF8Vd3wLlARvs5mYlTdW2yes4f3R6vzk+Q4N/j5cJfUhbPVQjmobgWK++RhRskJROX8FSUGiugTNZLn25eg2mgd4zUVOGvtNjTrN8H5ugMyJ19l7DsDLpuoxFKnSGxpNxc2C5Xo+n053jSlIKp0G8Lb36C33g7M3GfMAoVilN8IZtJYKevVLVgs/wu1dpeFrEYkw7dLYOHfW+R+LMP+yHvQCjuGL+EDmZW5nyeOajDgVovYYa/Ha7qmHKU3H6N1iJJ2VYap/kLeo1RJkNNK6hoeoOXddHwpTRf+F/qx4HIGvspZM9VVga+atfHz3wTYT3sidvx8ga3ddtLT3xkmGbni9IPn9DrVj/LuKrC6LisupKgLxX9qcDJuBnfphyPnsxw/vJ3GnnYXUWQhB683E6gway/2Rsjxge08yk1pgpmjJd0rO3Ow1QL81oxiXPBjeJ5T47893sD/0wqqDN8tBlpVQWltq4iw38Zb47fhSq8eVDkdivlXj9HMWZNTUvcgq8gZ2btK4Vz3GS1Fobwb2giJSzcOfZUHsykh7HJGSfyYpIPm6N2ih2QlqvsdRaltGk8ELOC/ZoHwDLDH/sPyInliH5aXdOGPhcUUN65KcvI1GLuuB/vkxyK42V5En1ZF89kKKHgeQE5tMl66x6PqWC9uOr4PW/ql873TTInRcSdirDNLNYcxuXE+U17PQcrRQjTJTOLQESvhPWkrtddsQ4HpByyXlsBk3zaKyx9xZOR6+mdUopfyEnZbNJBz1y7D+4WT8KZsF1oCvBl0/BzavP9i9dQllNmzhgXRDWhWOAT/Zi1OvvcckaPvYMqFUG7U6i12Gaqw/IMUaWvm0Dr1IDr5PRHV5bch+6sINStyRHGiu2T9unWwevZeolM/mbNX70PsrzvC7aiv6Pv1DcaW+HKPSh8mm21H713leO2XiEsFyVj/xB56y7rzgHF/DHhpS83bm/hzrB1dDXQ5dOc0jI8fD02HWsS+t2axcZo4WOPJ3NaLsDTcJDKm1qPr0PEs9DBiYHMDOg+KYNGiIfSqO8Pm6omsePICkQ/LsD3InXcrZuH1hi7cruXCH9Ej6eWVKm6uvcG2Mft5SOk2vKrXQXXYZ7zdsYR9Wq+x+sYOZgQKxp3LZk12oPRdDy8qx9lIg2rLRWbKHyYLLyDpCOI+T6Rily88/KUckzcd49J2R1bWT2Ofjyfwp/Kp2Gsyi/K16bgyagfNAmfQocEEj0495b65mky1ns5PB7RpozUB1WdfQfHvSnjlb2KV8yZuf3KXv+VtOdroBpPf9uYN/0LuL+/HqhU/kZ3XS7rhuAeOZ9agrVSHC5Va0KQSzLBhfan1tg0uzbI0vlTIq+7FQL9mzOxjSKO2yxhrMVdyUPsrTJocOVJxEd0L88WXnXKs9dXgr9JxeHZtFN00XKFs/pUTN8zjgJdGzIx7h/1KfaTLb//CyekJnDGmGFNT+tPuwWVeGXqWeR26j13SIO70284hHoKOU8EZnwWUu7ux0/5riH+9lSP/vcXxlj8YtN4NV+pSoeUYhcsRh6kz24rnXIZjtrcvtYc44IjHW8y1qACC30A6azlVD5bDflsAK4L7SkMHTsZK6U64earx4tS/klazRzRVPonhrz6zYbMyfTuwfr/1DsJzTqL8mBHXZnX4of5MTsvawtCGm6JX6zeEbzrL5sxmsdTJgtMUvsDT7Q9aFEdR1sgGig6qqL9TJiYbXmDCbF2quDfBJHA0j1rKUj9mMNN+78GlItCq63mofNzJhuSLdLv5gvmj0zAz3JWjQ4axZ2K70DUIp+KSBZRZXSb2lihz33EF7m5tIxwOM8q0F9+oXsMT5VW0qOgl3a//GZ2dYtE25APGhAKzT/VnU3YZZi/X55HFDXzQZg+f+hLaBB3ijMYWfEtSpXlne0z2yaXt33Eos9spZKzbRHTWdvxI7egwoSnsflwDQ5dN56pSeZbv6s9G1ZlYljlFmN8dxdvpMZSGdeFBtXWcVfOfCNj2iqlWGRh/SReFdTvZV28HL01xwxe/A1TM38xI8z082ZFdN+f7ckPtGa64ocI5e7uwZvJr/G5V4Gel4RztkojWlG783F6OX0cW833REihUHuZgT1mp++JoCpeLsG4dyKMXE/kryojzx2jj6rUIkVTzGJWF8hxcXyMJ6SLLCZ/LMO9sPv/rKmVubA6LR+TwwiFzbHzZiZfnDWH38hAMfHVCeP49xGkRuXBvt4OHxgpY9/QU2k1XxY3KnlIf0YUDzG/T9mcTTdsWiK85GXyxNQdefTPoc0wNT+cnsDS4AbXXxyMuOl8cXDqHm8/fRuFwV+ipn0VkbBXeT0rDcgtTrPntwjMrR7HZW8JKqyas/9SN/327wm8rL+Fm51XsWV0grncy4I7rqdBLz8ephiiaav5EZVoMWxHEjYv3cXJNK+72PwHD0U5c0vUg56pr4ITaaCzcagubwQ6YXnEIvVo8hZG3Pf+69mBx9lYUhXdjSUkytGqUqGNyRVRq2zFOI53v5N/CzT0KtrGWVL65jrfNshE0NF+cc3/Li0M0MOV0LLQu7UJlv33cJm/AC366rF4Vgp9+l7B8/RV0emWIpfUtIvDXTz55ZcDx2yy56uE9egbrwSewHrd/qDJirjpH7yxCoYcDBx2pxaukFWj9Y4z5vUfhgeIqJsWOZLOOhI2xYxhyTEoPjWr8jJ/Bxn6z+bjtPN6Z9+7wgsv8d+4gHhZ51N/zAXfCpwv/hcVioaUmzEMT+F3fljWnbnKA/wL0sYjmuItRmGKdRfONJbi3eS5zFrvw240FDFgYQtWIafwxroj2HV13d6U+A3ILaKpTIuxPK8Guzx1qzpMh5KZQ459QDKt9ztRHN5GcXSCGTr2O5daLUHDHmb9HNmH+6zyOMp1Cg8CRcDR2xU3dDOz2zeAusw59KOdB+m0gX/3jwYAJnTj4mL508clo3t+YBOnSyWyxicagus6U1Bqy8quieF8ahszGxVwQZyWtfqIpjS/oSsUAB3r/F4LKAZH8oV+NqlcDaPXcGB8fJEoOad1He8osXjCYxH7zT3PCKSW+9NojciNXMXlyBY7/WQsRZ0Fv2Ys8+NYShtMtcaC+SrS8qoKl2iQxflExN+4+yXHzH3HDgnH8p0rg3esSdlkzllmno5DcmIiUfE9ONXJG5N81nFc9DdPdVnNcn0es/TwMxeP82VoFarZU8artB3HBBrgUfAfrzIq4oZMlW6LduMwoC7fumlBHQRHV/U+IBvMyrIiQ5YyuQWxz6MWrOp9FTUxnhCyw4MhyZXok5PHloRZu8+zPBTOiqPXkAU8tMYRN9G1m1KZiTtpI/rviMAztevMjfmO6e7G4mafHBxpZkJGLhXHFSIQPP8ji0kDGyPiwcEsim4rDmehDyuosp7zKSbz+K0Pj+5HCIyqGKVbWfBGZzZS/L+D4+gsnJrzi9xGnsfiQErucj2fOKRPoJA7meO0RvOt3EgsS4pkXl4gci4kMmVPNX3GGyLlmw1Xaemz1iaXiyV1sXU6pi95LhEUf4w+/bQzZeYrtoaP5eOgIJnvO4oQZB7ip1yHI+XeWBrfpYY3adTiaW0v2v4uTTHR1xa1QRQya3NGdrcp5cOJ5eBZuwqDoAcy6EsRjm7dwnVkp19ao8WnKKJomRPEaNDDn4Vgar3Wj/q2l3OzdhH/29+QhWyntK5RQ8vc3duvJoO1AGipn2THAIhqz7Nfhm7c5ZPSrxaGyBvEp6zEXRAbDxN8R6jZfJSP8rovGHbo0/OctVD4fYdmI7tBNO4nB28+IjSadRKXTcaETI8f3hbkifHAHt9UPIM1GhnJbAvkleI54PD0XSRkdW/a1HB0f7OMG+Te4ciQByqOUpGn+DTgYt4nyP+zofHc4rBoc+cl5I502T+Wgjr9lqe/Gi9d1kDcw5vRF5ULl+U2MXKLP2IBCWFy2oe2zNkbKD2diuzl7L85G+hYDVsYswoWTlZja9wp8boAyPnvxKGglLdSu8PbOso4cDuPJgs08e1mV7l9dOKRtDDR1VnQQ9ivPXali1tNjov/AEOF1bQYLb96AYcRTNrw9w2OmakxbMgSzuYVthpH4njiGK3JMkPe9s1Rr3G4EFJlw2M8YaOUfoGNNDqyCwUEbLmCv9hu8cqrm7q//4lp2KDUX3+KT6UlYs3YeTFwG8nmnIrqMMmek+15ky9yj77fFrBoVIGSSO7N8jypSYqNxWUWRzw8mwVDFShjvD2GG12CWP+stdR/0EfN2hdLLYwCH+X0SlTu1YDGtTniu90BSzBx4RKlwr8ozKkQY44+lMUuriznp/HsOEtbUX+uFardkHrK/j2O3i+jqXsy74Z2onBdCJ0Nlzm3Xg1x/L06bVIl5D86IuFEbxXSnGCr+kmH3LjvxVnY4ZWVTUL/kF1LlR3NED2229R1MvdT3DHStgHlDBcK+hOCAtAoeVk8Z+Hs5DmQ3slluP40T6jDez4Ar3rdDJ2A1rw/+hBLPdOR2NxGL5BrFPTkF/HgxBHX+u3h26ALYuU3hinpNvkn7IV7nLuUhhT2U++8h2pS7caWvkfDoehM+p72Yih3If9qPuYpRPB7yAs0JVpx0Tipc0p+zm3wNdqlfhkP0OAY/skDAnRI2rjfGsxVqnGhRSzcHGTrXeorMB/q0j3MVbmMGseXZWTx/GSi036YyYvk4bLhYwID7adj7aTlmD9fhrzmH0GDUnVcHDqJ39jnI/bmF7UrbMPdjFl1XvkHeAXvOSfkpNLcuQlelS9StM5FO/1KA8glGwtxBQ2qQmM/6o8OgUXgLTiPCMDrYmF7j9KDlvQsjZnbi1Wh76vqaY0ucEWttcyiGHBSaS+I77k3hkEptOHrHoefhKjzeEQuPDq3oPrRme8slBkz+gNQ/Tuhrew8H5UYzPPo2rj3awas2XuJEojpa+y0SswscOe3yWuZOaMO1TapUDSsRO2YZ0E3dnAuSchHWdRBP5z5me6UePv0EC84PhV2PCAblPIalZzU0Rh+j7X9vYKaXhE7xi4jzQUxq7NCZDdjQJUzimTYM8c/y0POWCuOHB2OIljr/SZZB4lWB8Zo2fGM7jML4P06uOivOnR7H1WZb2Totiv1DZsD2hzfW1hyB9vN0MWxePaI+puH9El3WjLsvMucFU3WXOo/2TcfTeXkwsY8SYXK+jNXyxlPjYNjEnOPwnmq8q23I3joBtJkRzROPb4iHW1056c8chjtqckb1JPE6sjP3ljojxy4BEff+wn9QGs+/lvK86WQ+9vRC4ezXcLlwHUeehNE6QxeZzVfExu+G2HOqH+V0TbnUQoOHZdMkcL4n3P5qoP+fGBhus8fKHcdwMuKUJLzxOmy1lPhCa5Most3AU/u6cW/vTIyxrIDZsniYlWlQ02klp1gvx4YOL8gqDhPjq2qhUl2NmVmr+GllUAe2b3DYypzwOyC+128Vj4LCcdZ8Pa4bZQo/z8iOTegnZu3Mxzb1OMgW27Nupyq71fwrlCsniHmhfyQyV/cywCOKviMjMFLjBcwOmWJwjymix0ZFJqy05/C6+fjo48gu/kEYm93B53Bfsdo1Gp7NMpSXLYHRw+lIj+vB8y1kzY0wvP41Cp3PuIvTV0MZbheDzPrpVDu9HA/i9iNk/kd4TO3JoZvfo++qEBYv7kt7lVui1qddOOY9xUBrTa5bpMDhjSGYrP9OkjsuTDTt88UyzqK/fX9s+BHPqy/KsfDQVuFj+VSUZdsx9qUHimZMoKq5MavnRENbbSufq0h4/9ElxFU/xcu2dWLC98n8EjdebDTUok/yXvpfNBDjZz3BF1tVljx/iYYucXxiewJ9nKbQ4u0e9DyqwTOfzyNnfYX43tFn74RMxzR9M4zJcuvYE0p4EC/BwWdRcFu3hxWHZ7Jh9ilsSTmMbisScD39rNBcl8WA2imID2oWgfMzRNmGPFGj+xHKH36jxzk1vrUoRVBhKmZ7HkDIf/35rDYX3ZdpQz7GhmeTlqKkpQCxyxQkGQPl6HP0GyZtzkFWlBcu3pFjjwl1GLpeFjFe27nZSYEKJrvhu6hY/P59HTx1CW3nvbDzSBTdFiyGeoI3ftoK0XTpK1xaInFz/whccxmLO8mnkSMfgP8BcpzS7w==</binary>
</binaryDataArray>
</binaryDataArrayList>
</spectrum>
<spectrum index="16" id="scan=17" defaultArrayLength="61">
<cvParam cvRef="MS" accession="MS:1000130" name="positive scan"/>
<cvParam cvRef="MS" accession="MS:1000580" name="MSn spectrum"/>
<cvParam cvRef="MS" accession="MS:1000127" name="centroid spectrum"/>
<cvParam cvRef="MS" accession="MS:1000285" name="total ion current" value="255714.41022491"/>
<cvParam cvRef="MS" accession="MS:1000504" name="base peak m/z" value="274.46017456" unitCvRef="MS" unitAccession="MS:1000040" unitName="m/z"/>
<cvParam cvRef="MS" accession="MS:1000505" name="base peak intensity" value="45612.56250000" unitCvRef="MS" unitAccession="MS:1000131" unitName="number of counts"/>
<cvParam cvRef="MS" accession="MS:1000511" name="ms level" value="2"/>
<cvParam cvRef="MS" accession="MS:1000527" name="highest observed m/z" value="554.43798828" unitCvRef="MS" unitAccession="MS:1000040" unitName="m/z"/>
<cvParam cvRef="MS" accession="MS:1000528" name="lowest observed m/z" value="126.90038300" unitCvRef="MS" unitAccession="MS:1000040" unitName="m/z"/>
<scanList count="1">
<cvParam cvRef="MS" accession="MS:1000795" name="no combination"/>
<scan instrumentConfigurationRef="instrument">
<cvParam cvRef="MS" accession="MS:1000016" name="scan start time" value="0.276582" unitCvRef="UO" unitAccession="UO:0000031" unitName="minute"/>
</scan>
</scanList>
<precursorList count="1">
<precursor spectrumRef="scan=16">
<selectedIonList count="1">
<selectedIon>
<cvParam cvRef="MS" accession="MS:1000744" name="selected ion m/z" value="419.681" unitCvRef="MS" unitAccession="MS:1000040" unitName="m/z"/>
<cvParam cvRef="MS" accession="MS:1001141" name="intensity of precursor ion" value="63086.33203125"/>
</selectedIon>
</selectedIonList>
<activation>
<cvParam cvRef="MS" accession="MS:1000433" name="low-energy collision-induced dissociation"/>
</activation>
</precursor>
</precursorList>
<binaryDataArrayList count="2">
<binaryDataArray encodedLength="340">
<cvParam cvRef="MS" accession="MS:1000574" name="zlib compression"/>
<cvParam cvRef="MS" accession="MS:1000514" name="m/z array" value="" unitCvRef="MS" unitAccession="MS:1000040" unitName="m/z"/>
<cvParam cvRef="MS" accession="MS:1000521" name="32-bit float"/>
<binary>eNoB9AAL///M/UIu/P5CxN0CQ3fNFEN9nxVDGtwWQwy6JkMoRidDAwoqQziBSkOKt29Dpy51Qyj1gUMhNIJDj1KFQwumh0NHFohD5zqJQ/t2iUMZ3IlDLx+KQ1e1kUM6iZJD0eiSQ19gk0NnnJNDTXCXQx0am0Odpp9D0yWkQzzzpEPDhKdDU7mpQ5Pyq0NxDK1DSWutQwvmrUNRlK5Di7KxQ88FskNqhbRDAIS5Q6zyuUON9btD+xK/Qz2pv0M3PMBD3AXEQ/lox0MWMMhDH3nIQ5EoyUOReMlDXrjPQ6rY0EPNTNJDCCbUQ72F20NIuuNDgwTtQwicCkSAfm1U</binary>
</binaryDataArray>
<binaryDataArray encodedLength="340">
<cvParam cvRef="MS" accession="MS:1000574" name="zlib compression"/>
<cvParam cvRef="MS" accession="MS:1000515" name="intensity array" value="" unitCvRef="MS" unitAccession="MS:1000131" unitName="number of counts"/>
<cvParam cvRef="MS" accession="MS:1000521" name="32-bit float"/>
<binary>eNoB9AAL/8yxI0eHJVpFmEn5QzrOD0crfyJFipnbRLnDrERmdhdDbuQDRJcNAUV/ebFDzuYHRQ2i+kSgthdDeASFRIgEBkU9AnJFkCwyR79Kq0bHFfRF+JtfQ6hi/kND6X1GushNRpuPGkVBMilE2z87RC2kJENcm5pE4SLMRAn9hETpXyBEUcEDQ1r0NETZxxlE25jNRMqj90Ofu2BFYwbdRG+pHEPgnYFE6Qa7Q5AiPkR/MZNEfFpQRFao70TWFAJF4W8SRZxRxET41mxFtUM0RQR4TEV+S81E9rSmQxItPERGhUFCY62cRFcfskTMxoVDYAfqQy24nER02GhD</binary>
</binaryDataArray>
</binaryDataArrayList>
</spectrum>
<spectrum index="17" id="scan=18" defaultArrayLength="24">
<cvParam cvRef="MS" accession="MS:1000130" name="positive scan"/>
<cvParam cvRef="MS" accession="MS:1000580" name="MSn spectrum"/>
<cvParam cvRef="MS" accession="MS:1000127" name="centroid spectrum"/>
<cvParam cvRef="MS" accession="MS:1000285" name="total ion current" value="26162.21185303"/>
<cvParam cvRef="MS" accession="MS:1000504" name="base peak m/z" value="783.42010498" unitCvRef="MS" unitAccession="MS:1000040" unitName="m/z"/>
<cvParam cvRef="MS" accession="MS:1000505" name="base peak intensity" value="3696.31884766" unitCvRef="MS" unitAccession="MS:1000131" unitName="number of counts"/>
<cvParam cvRef="MS" accession="MS:1000511" name="ms level" value="2"/>
<cvParam cvRef="MS" accession="MS:1000527" name="highest observed m/z" value="1758.13793945" unitCvRef="MS" unitAccession="MS:1000040" unitName="m/z"/>
<cvParam cvRef="MS" accession="MS:1000528" name="lowest observed m/z" value="637.66156006" unitCvRef="MS" unitAccession="MS:1000040" unitName="m/z"/>
<scanList count="1">
<cvParam cvRef="MS" accession="MS:1000795" name="no combination"/>
<scan instrumentConfigurationRef="instrument">
<cvParam cvRef="MS" accession="MS:1000016" name="scan start time" value="0.291916" unitCvRef="UO" unitAccession="UO:0000031" unitName="minute"/>
</scan>
</scanList>
<precursorList count="1">
<precursor spectrumRef="scan=16">
<selectedIonList count="1">
<selectedIon>
<cvParam cvRef="MS" accession="MS:1000744" name="selected ion m/z" value="908.801" unitCvRef="MS" unitAccession="MS:1000040" unitName="m/z"/>
<cvParam cvRef="MS" accession="MS:1001141" name="intensity of precursor ion" value="50791.9375"/>
</selectedIon>
</selectedIonList>
<activation>
<cvParam cvRef="MS" accession="MS:1000433" name="low-energy collision-induced dissociation"/>
</activation>
</precursor>
</precursorList>
<binaryDataArrayList count="2">
<binaryDataArray encodedLength="144">
<cvParam cvRef="MS" accession="MS:1000574" name="zlib compression"/>
<cvParam cvRef="MS" accession="MS:1000514" name="m/z array" value="" unitCvRef="MS" unitAccession="MS:1000040" unitName="m/z"/>
<cvParam cvRef="MS" accession="MS:1000521" name="32-bit float"/>
<binary>eNoBYACf/1dqH0RZ0zNE96A1REdcO0QicT9E9ug/ROPaQ0RRukdEM3dIRKacTERU4kxE7gVPRDMTUkRneFJER0JURI5WXkSno15E28leRB/oXkS3xGRE4HZnRJs8gEQA2ZpEasTbRFelKDU=</binary>
</binaryDataArray>
<binaryDataArray encodedLength="144">
<cvParam cvRef="MS" accession="MS:1000574" name="zlib compression"/>
<cvParam cvRef="MS" accession="MS:1000515" name="intensity array" value="" unitCvRef="MS" unitAccession="MS:1000131" unitName="number of counts"/>
<cvParam cvRef="MS" accession="MS:1000521" name="32-bit float"/>
<binary>eNoBYACf/2isoER4VX9E/94JRXyOukSRysBEGQCKQxoFZ0VsLeFEkXM2Q/QK8kLVjSNFP4enRDppzkLmmrlDtXkDQyK+n0T5tblEG11iRBPmYEMI9VdCw+QnRNpQvkN2zBNEP/MURRIyKnY=</binary>
</binaryDataArray>
</binaryDataArrayList>
</spectrum>
<spectrum index="18" id="scan=19" defaultArrayLength="1428">
<cvParam cvRef="MS" accession="MS:1000130" name="positive scan"/>
<cvParam cvRef="MS" accession="MS:1000579" name="MS1 spectrum"/>
<cvParam cvRef="MS" accession="MS:1000127" name="centroid spectrum"/>
<cvParam cvRef="MS" accession="MS:1000285" name="total ion current" value="13540887.58033752"/>
<cvParam cvRef="MS" accession="MS:1000504" name="base peak m/z" value="419.10293579" unitCvRef="MS" unitAccession="MS:1000040" unitName="m/z"/>
<cvParam cvRef="MS" accession="MS:1000505" name="base peak intensity" value="108939.10156250" unitCvRef="MS" unitAccession="MS:1000131" unitName="number of counts"/>
<cvParam cvRef="MS" accession="MS:1000511" name="ms level" value="1"/>
<cvParam cvRef="MS" accession="MS:1000527" name="highest observed m/z" value="1299.25000000" unitCvRef="MS" unitAccession="MS:1000040" unitName="m/z"/>
<cvParam cvRef="MS" accession="MS:1000528" name="lowest observed m/z" value="400.28015137" unitCvRef="MS" unitAccession="MS:1000040" unitName="m/z"/>
<scanList count="1">
<cvParam cvRef="MS" accession="MS:1000795" name="no combination"/>
<scan instrumentConfigurationRef="instrument">
<cvParam cvRef="MS" accession="MS:1000016" name="scan start time" value="0.306483" unitCvRef="UO" unitAccession="UO:0000031" unitName="minute"/>
</scan>
</scanList>
<binaryDataArrayList count="2">
<binaryDataArray encodedLength="6644">
<cvParam cvRef="MS" accession="MS:1000574" name="zlib compression"/>
<cvParam cvRef="MS" accession="MS:1000514" name="m/z array" value="" unitCvRef="MS" unitAccession="MS:1000040" unitName="m/z"/>
<cvParam cvRef="MS" accession="MS:1000521" name="32-bit float"/>
<binary>eNoNl3k0F9gbxpFQ2UNZkiQkFEVSltxPklAUSRKSZI0QQvYskVRCC9XUyDRN27RNNS0zlX6tEi1S06IUrdq0/b5/POd5zueve+45932f2zb8oljZdVE8N2oUHWmNIkz/kvgz6pJI23pJyF68JHJ7Lwn5pP+JNz/+J/w3XhavpK+IPlwRT1KuiO7froh5A66K6/ZXRXv8VaGw46pQlLkmHgVcE0fqrwnVpmvirNl1MSnoumjfeF1Ufb0uGkxuCIvSG+LygRuiUK5JVNk3CZ+EJnFwY5Po+tgkcrgpVqTdFLaPborEjGbx5Xmz+NvolriYd0v4rW8RT++0iEcGreJTYKvYXdIq/jjcKlL1b4tPMbfFIJU74m+nO8Ii/45o3H9HdNbcFZ2/3RWFr+4K49R7wvjEPdGh1iZ6/NqEwZo24X6yTax43CayR98XO8MlOndfqOi2i5ZR7WL//HbhX9ouDt1vF8fcHoioqgeib/cDcb7oofhQ91DoJP4nfpb+JyLa/hP5mo+EissjUZb9SOw480g09j4S7qGPhdG6x+Ly2cdiR89jcfTrE/HR7KkYlfNUPOjTIfbYdAivmA6hsrtD/GH1TPjGPBOWm5+J1tvPhHf/58Ig87k479kpItI6xYH6TrGgrVPUKb4Uk21fivMpL8Xx9y9FmnOX+FLVJdad7xLDZLqF5bRuYZrRLdY97BZVI1+JzsWvxLz6V2Jkv9cixuG1WB31Wpx/8FrskXsjMue+EbvK3oj/vXwj1Ba8FfJFb8W/su9Es+07cTznndC9/060qL0Xvya9F493vhf/tr8Xh6R6RJFVjzi9rUeM7egRUy0+iOagD0Je5qPw8/8o9O59FA4an8TWJZ/EMqPPoo/XZ1FR/FmIx5/Fl9FfxPqGL2LT3S+iyqJXaBX1io67vWJj/69CdtFXsXf4N/HS4rtQiPouVh/7Lpz7/xARC38I1WM/hEmfnyI6UqLan6K486cYoStFy1gpNgVIoZ8uRfh+KZb+J2Eq0vxjK01EvDQ2ldIcPCuN0i1p5H5KI68ow99DZXhvI8OASBnMy2Ro3yfDuScyfB/Qh7d2fajN7MPppj68fNAHBV1Z2sbLUhgki+VKWUoaZdH9KMt+1b6sce9L07K+VOzvi9zTvsjKybE2UY45O+W4ek6O0bflyH0rh7GqPOY28iT7yBOSIE9injx2B+XxaZRn1yN5XNUUKLVWIDlAgcYYBb42KCB1RgHFywpkGfVjlmM/6kL60bWpH4G7+9Ha3I+hb/vx1LA/16b3535+f+Sr+vPP3/0JbO9P/RdJVhnAs5kD0EobwO4NA3jxfAD9ZBUxNlHkfJIimcWKHN+lyMY/FclpUsTqtSLTZJWoMVXit2lKvE9SYnWZEp3XlZjSqcS5fsosHKvMtmBlFKqVObVfmcvdyhzTVaHDU4Vz8SpklqvQc1aF0W9VaDJVxRJVHieqklmtyh9/qvL3TVVu9qiCnhpaLmrEzVZj0n41Yi+qUd+jxkhpdb6ZqnPPQZ0uX3Uql6mTUqaO6351Zv2lzo7P6ryYNJA634HULhmI37qBzLw6kLSPAynX1mCjnwb/RmtgXapBT7UGyi0avBKanA3QJHKLJr3XNPnnoSZO2lq4W2thHabFwKNanHqrhaL6IBTsB9F2dRAD7wzCWWYw9jaDcXEYjNvswYzYMJj4Q4PRvz6YyLeDUR6tjbK7NlcitUkv1sZlvzaar7XRUtYhZZIOibE6OBTo0H+nDpv/0eHuEx3ipHWRMtKl3VEX/1mSHKzLgO26lO7XRaZJlyGfdPHV0UPY6mERpsfnDD1m1+ihsFuPSWf1mNith9SYIZglDuFTyRAKDg1he88Q1ivps8dQny92+ih66jMqSZ+Tlfpo7dVneqs+1V36RCkPpct8KPdch6IUM5SwjKEEHxiK8dWh1A0yINXYALtIA4wqDLi7zwCPdgNc3hqwUGYYb3WHkWU5jGSXYYTkD2Pi78M4/XkY0zQNWTjeENUgQ46nGtK8yhDpbYb8uGhIj85wukYPZ4PncN6FDkcqfTj2a4fTtmc4v74YznMlIwIXG9FRZMTOR0Yk9xrxr+YIBjqMoGPpCG7/NYIXL0dwTNqYeiNj9McbM2e2McOWGhNTbEzvMWPMnhoT+N2YmzomyFmYIKaYYBRvwoktJpQ1mBBxygTZVhOcv5gw3tmUsLmmZCeZYlBhSludKe5HTBl0RcJkRuJiMJIsm5GQNpKKgyPZd2kkdc9H0vJ1JG56Zsx3MqMlwYwtBWZonDfD+ZYZL76acXbgKJ6PGEW6GIXfolFo5Y5CdcMoXu0bxeFXo4hUNeeRhTmnEsy5sd6ckt/NKfpqzvGJFnx0t8AjyILcfAvCqy14ftSC480WaHdb4KZtyUk3SzalWVLwuyWH7liy9buEaY1Gzno0itGjmZk1Gp3fR+N1ZzRfXo+mse8YZKzGcDR+DIpFYwhsGIPTv2OwvTWGUzZW/ONqRWCQFfHlVqQcsiLyghXebVaYf7OiQ9uaJxbWKMyxJiHWGo8Kay7ts+ZDszUundZU9RtLtdVYPk4Zy+uAsbzaNpa9x8bS3DaW2R/HEqE/joPO4zgwbxx1yePoKR7HxZ3j2N87Dj0NG5oNbEibbEPFPBsa0m1w/MMGqdM2vGq24cdXGyYMtmW4tS3Vk215mGDLnmJbQrfa0vanLacv2OJy15b+P205M2g8mivHc2TjeL7sG8/eZ+PJMbPD1NEO8wA7QmPtUN5kh8c+O4r/syPrhx1Fwycg4z4B3cUTMNs5gdN/TSD5/QT8pe2ZpmdPCfbEhtijl2PP2T32qJ2zp2+rPXLv7HH7YY+97kQqLSfi6DuRuxETad4zkfqOifS1noRdyCQWrZ6EccMkrDonscbYgSYPB7JKHTDa40DzfQfe9nXEXM2RviaOmPo64rbdkawLjgy66ciILke+6znx33gnTDycuDLfCa9EJ9J+dcLwuBN+3504M8GZw8nOHDrqzPp2Z9K6nTmhP5mecZN54j+ZAfGTeXxkMoGXJ3O2azIVai64O7iQFObC1RUuPKxz4fkNF472uhCtLbg7QqAZIPDKEKxsEmh0ChoVIdwMyWyFzXHwPBuidsKL8+B0DY59gQfKU/CdMEUyu6ZQmjOFqpopXOqYQvxgV07aurJ1sisxAa5IJbuisdkV9cOuRHa7Mkl2Kk+0p3LYYSqDQ6fyZtVUehqmsv36VAq7pmKr5Yajkxuqs9wIj3Gj31o3LA+7MbTVjYbnbjxWmoaG3TSivKexOnoa8UXT2LRzGm9uTOOdrDtjR7lT5epOQ6g7KxrdOfDCHQ3t6Xyxnc7RedPRip9OcOl0NOqmo3piOm+uTSdOywMD4cGnBR7EpXjwssGDJ4c96GnxoKvHgwA1T+StPDng48nVIE++pXvyotaTsqOe7Gn2pPGFJ0ZfPQlU9+IXIy+uOnoRFuLF43Qvlq734sVvXvx9zQudJ168U5qBhtsMLsyewYDEGeRlz0CndgZBv82g7PIMtDtmoKw2E3VmEjBvJhGJM9Fvm8nSjzNp1/NG1dybM1O8GZfoTfQ2b2b85Y1WizfOz7xZ1ceHJhMfwib4MCHBh4cbfBh32YeIhz64q82ibcIs8JtFzeJZWGbPYtDBWRRfmUX4Cwn7Ngt/s9nUTZxNU9hsNpfMxvTAbOIuSHL7bMmZfEkY60vLVF/svX0JSPDFbZMve/f7cvWBL2a9vuyW8iN6nB833fzYt8CP/Zl+TNnmR3CvH5kGcyR3PIeB8+dwJWEOlQVzmH54Dm5XJPnlHEL7+eM60p9KN39eFfojddyfKpW5eA+di8a4ubBwLs+K5mK+ey45J+di+nkuP5cE0JUdwN6TAcg3S3JnAMVfAjihNQ9LY4m85iEfPo/otHn47JpH8LF5VD2dR/8v89ilHEjx8EDiXAM5GRqIZXEgZ6sD8bsWyO2HgdTIzqd36HykRs7ndtB80lfOR79qPj5H5iN3cz72b+cToh2ExoggdokgOryCmLg8iLxNQbgdDSKnJYim10FIay/Aw2kBZ2YvoD5qAUYNC+h7ZQE2nxZwQDkYo1HBmHoH8yYhmPoTwRy4G8zH7mDOS4eAdgg69iG4eYVwKCKE6ytD+LkthJw7Ifj9DMHRNJRd7qGcSwqlZUsoNcdCsX8YyvG+C3HWXIh59kKO7FjI9gsL6du+EOsPC4kxDeOAWxhPCsJ4vCOMrb+FseZjGD/VF/Gr8SLkvRZRvGgRgzcuQqVhEVJHF3H4+SJS1MOpNw4nfGE4hsnhONSH430knIGt4fzvTTiLdBeza+piHBcvxn7DYnJ/W8y0W4v5+W4xTd8XM1wzAjfrCFxdIrg8N4LG1Ag+VEbQuSeCXeciaOqKIEV7CVHTlxAXtQSjmiUU/rKEeVeW0Ni2hOSPS9g7KFLSqSO58kskL05HYnMnkiGaUaiNiCLNPopr86OQy4/iyvkoTt+JwmtQNKoB0byKjeb0jmhq/oqm/Fo0jh+juacbwy3nGEz9Y/g1NYavlTGc+iOGe1djSHocQ927GIwUYvEfHIuifyzHFsWyIT2W6rpYUo/EknY5FueHsQxUieP+kDh2zInj4qo4hvwSx4djcWy5HsfJ73GMMF+KgsdSnqYsxWTrUj4fWYph41JSO5fS3jeemAnxxIbGszM5npdV8SidiOfQf/GUSyegaZjATfsE1i5OoLc4gff1CYReSODy8wSc3ycwceAytusto9phGVcTlmFYsYx/Diyjt3kZAR+WMVkjESmDRKzsE8lISeRrXiKrGxKZ25hI6/NEgvsk0aqThLlxEkMckjielsTIzUn4nUpCoTuJhv7JPBudzHjfZG6XJSO1LZl9J5Mpv5+MgexyBpos54bVcjQXLMcuYznj6pbz+uVy/lFKodU6BTPPFPxyU0jZncIRpVQ2uqfSEpKKaWkqB/6XyveuVN7LpfHaMI1QlzTOhqbRlpdG2ME0qs+lcakrjRmDVqA+agX/TlrBy7kr0E9YgfLOFVT+tYKl9yWulE7KkHRuTU7ntF86X/PTUd6QTta+dG6cT6f2djor+mVIdnEGrnYZnE7MQHltBjZ7M/A9msGDyxkUdmYwxT6TRp9MUmMzOZKdiXx1JgcOZ5L3MBOLD5kMVl5JhNVKpDxWYpm0kktVKzn230pSpbO4q57FHJGFo0cWCwKzuJaZRff6LMp3ZrH6zyxJ98xC9kYWzo8k7EcW9v2ySRiYjfnwbKxtspGdmo3B7GxWRWYTnp5N6rpsjKol+fdsCk5ms68xG/372UR3Z7NdPocfg3MotMghyDYHB9cczvnkUB+SQ3RxjqSrSfxkDq+v51BzJ4eilznYf83hs1YupiNzUbDORdUpF3NfSY7L5VV6Li31uagfzcXofC5eN3Ox78rlhXoe9fp5HByVR6FjHseD89CKysN0RR5bs/LQ2JaH0948dh3Pw/1GHiWP89j+PY93ffLR1M6n0SKfeqd8IvzyuRWWz+m1+dRtz8fmZD41Z/K5fkvinflIvcqn5Xs+OkoFNGgXEG9WQFBgAQejCtiXUsCeVQX8taWA5j8KGHKqgI7mAvLfFPDtWwGvFVaxT3cVASNW8duYVcj6rsI+YRWmm1ehuXMV/U6uoqdjFacHF+JiXIjb6EL0HArx9yokK6iQ21mFjFpTiGdtIQ5HCok4U4j9vUJknxby4mMhRX2KOK9URLJZES3eRQQsKiJsaRHHC4tQ2FTE4INF/LhRhOmLIklHLybdvxjnJcUkFBXjX11M+85iDvwu4Y+L6dNVTNm3YsJVS0geUsI78xIMx5VgPqUE54UlfFpWItnJJXScLJG8zxICnpbwureEPcqr2aO7muDk1URsXc2pM6vJbl+NzrvVdH9azVaZUsKNSrk4ppS700p54lXKnshSNlWX4vVLKVr7S7E/XYr3hVIeNZdSf68Uk5el/PKxlFOyZXyfVIZxeBnpy8uY21DGpb/LeHWtjNfdZXR9LqNccQ2Jg9aQNHwNKevXSGbyGtSPrKHq5Rr+eLcGGaVyrKeUc2hWObPyyiX/nXLG7C/n9uVytrSWs/tROWGfy/lHcS3vNdfibrCWcsu1RMxby+UEicrXcrVmLcX1axnQuJbmnrV0qlSATgV3TSu4blOB0tQKPHwqyImqYFllBc0HKzhxooKlTyuQklpHwIB1RExZR1j4Oqwz1jGtaB29ayRs0zpJ75Tw5nWYPl+Hy/t1OFqu58LE9Zh4rkd+6XomZaynftN6Mvet58279bj02cAcjQ38ZbaB/qEb0Fm8AcXlG5idtYGvdRtQerqBIXKV3FaqZLlpJemTKwkOquTbskr0ayuRPliJT1sluz5UEuC1kYrTG1l0eyMpKlUkLKvi85oqDCur0NtRxY0/qrA9VsWCi1XotlZJ+nMVPj1VRGpWM25qNVV51RRvqabrUjUKt6vR+ySRXA3uWjVEhtdwKk3i1TXkb68h43QNMvdq6P+thtsKm4i120S/7E2sfrKJ7p+biFbfTKzzZhpnbEaxdDOG2zaT3LYZI+ktHAjZwprILWRWbaH/py24KdQSoVeLxshaWsfW8lDUMn1+LRPjaknLq6XgRS3FvbWE9K8j2KKOSs863iyu49jFOpof1mE+dxsB+7aR3bQNqYjt/B8VVTdf</binary>
</binaryDataArray>
<binaryDataArray encodedLength="6912">
<cvParam cvRef="MS" accession="MS:1000574" name="zlib compression"/>
<cvParam cvRef="MS" accession="MS:1000515" name="intensity array" value="" unitCvRef="MS" unitAccession="MS:1000131" unitName="number of counts"/>
<cvParam cvRef="MS" accession="MS:1000521" name="32-bit float"/>
<binary>eNoNl4dDDnwYRRNJopCZ0rASWna+Ut7fva+somGWZERRMpLQ3qVNIWVEpYjKrmwhKVkZIRXJLJLMr//hee45x+22PjPsNRn12RofhR6ra/WpaxVO9ap6saDLYfFZXEbi7CC+PbUPbUfU6L81WOxpUOZ+zylMv6/Ntqtq+JofjKTvEs7JT0e0RRCiTCTc3fIMbWu2iIAxiVj5SIbp5x/wUUscXddGccf1B9LvkXbSUufLZKmS9Jt3LXZduQeljbfRkPoHXzwWUd/2n9C21OSleQY0M/6AmsQcbqufL91s+wnBG/rzd8447Lj1GQ9XPhXbbRW4bJQ1Qt50476ao0LjrAJd3uwVB6fZcZiWPk66+DI2/zLm7bGH3Mck/Mm9jDdzXeigLseE5X0YkTCShvtccOdPDyZpXqbd3Th0Xa3EuZPeIkOrCg7+KlzxTlkakO7Dmtf+XP4+HCE3XjDiiSlbDxixb5mE0w6Fwf7XYlpOVkZ24SAajJvHfond8GrMctx8kwdn+104vuIkvs04jr57wjDtXx6KfWOR0/eNKDdvlrg/0hCy9msQf6UDjcMOY+CiKEx/PQpt7z/g2+4AkfDoE7YUmfNWYIKoy+rG7pcuYppeKuR0QQyfCoNdYSwMWsGmBiW+7lOP7XFJeKD9FgvG3kS/833prdCFV70KkFbrR4czd3FnwTGk1aQKjbJnIsAtlTUhd8Tq6WGMN4lCku8UFPbuLO3dtxxuM2K5d38RbhuNw5raHqJ+xEGh2jaBNomhfL43CPXSY0KudSH/7T/Ic5lrhfOQMvHmhweiuklwpiES0W9SxYSLGbiksBzLVRugbf0celPLEbXjFOXHBokXPbtjQ5sD/Xy84N7TCLqrzJDwQ5MfPi9keM1Z6Lzaz/J0SxG1OJ2fFFaJM7/f4XlAM6pfPIaragYLKtV5Ty6Ru8uG0+O9NnvPj6Dxik5SjbVa3C59hB7hHpgcOYPV2csQtzgRg1f2xt2ey/nOO4GXZnViWP07+KR+g879p5LhFmNgauuFdO9W4XVwL+03DEFeXSfO32OMFp9AnmuYwYE9hyPP6xJ8HO9yoHa+ZNCTDiIjNQELl9/kIlV5Jm86j49X3yK/5Ck+zLgp8mZ3FIXOISi5vgUes+qE2ZYD9M8MotyKPOSdiKOjZRUPrT3ERQ4BmHJLkdcUdYF3OkL1eGd+jxhO8xvDEIzBDHjugVU7hzOr2gh6uTmYqySPwvNb4WT/XhxcNoN/qmuE+sJEoeUtg7lzYtlSZMqHxXmQGWSDVLOXeOV7Gw79M9Hv32/cixnIZDsNyA7KE3cH30JLywRxTs4GzV0KIM3qjqxBmnTNPwpTWV12HFfJdYs6ISpgpEiRbsTatZ/EfusI0V+2gEk99nPq8mM8l/8D555NpPTuGvwNrhUqHStET9PR+JAiz/U/54ni4jq4KpXA4mMpmntrch92YfP1w+y0phccdTVoJD8Lh92TkOK5HPHnXRib3IGzvFfz+tNH0JRPFXsbBmNQ95P40qLEYI0ZqH/9As0drCnJSaPe4QOSc4ENeONTidGmNTCyaxBLr2jRITiRBodVYXzflj9NFbkp+oI4q34fqkoK7HC5Ct9sb2HOaEM+bDqOw53zRcePpxD88a6YozBHjK29yPy0y7BqPI+3/1Tx5sRKbu7dhZ8zOtLJZpmwcjxIy6f3hXWuBDq+c6C104Smq0fTdtRB9vbPp3W6GYfsek4lNw8ETJzDkuBK3JycK4lSK+GG/BouPxAgpsZeRL8CXWjuqxQz3vgwR8EWg8fYwXP7LB71seHgBSF0mnYPik+O4vp5NUaus5PM8Eml/YAiho+Kw4Oxo/hhnje1e52E0YPbQnarDDpo1ouUZ125ZbUOTQ8pC6XpSuw8fSR/1qZj5Jk+zJe1l9Ze6sWd/XSlZTuNsc/7CKNMxtFs8wK0jalE/tEe1KjsyL7a2WhdshXal0J4Q02G8ce8sCGyO/+9PEe9vyrcbHGX65a2IPnNK0QGZjB50ibMTA/kzgmG7NrODstxZmw8qcxLDVcgTd0hCRizBpvkYtDT8D7CGybBTv4MDV+/h0W/P3gaOVB0D85GxSMHMSVZVmw9X4aCkB10+++X2GMzk/2KQ4Vv1xR4PvdHycT+QmPeAUxoteHb4g1C5+QMqYfDMP6MMsKJfEVqVzdzScofPHw3A58Lu0t7VZ+Cp2UwNfqvpeaUAjqqRXLSgtuwdPCAl/xsBt1JgtUcQ0rc1NjNxZ525xIgNatBR6vtHKeSiB2OjWjq7sYN5zogek03HM8M4IvYaTiYLWHeh/ncpVYJ899RyHulTNPcFBSd/iiMSrYA5bmMvOzMjrrLYOe1mea68qwu24JVbUWce0eTvUZ54cWBIuET8oKFN3eKf/GXoP97JrvX+olj5w9w9cYJWPRqLDWbc1GnE0zvh0epEFaI5AFZXHXYlZOWHBGV8gEiKi0Jh+pCcbT8Cjpl7IRdfADdNz0E9YEjV/TZtXi0kH9kQRf9Ucw4GEjz8YcQObcj80M707i+D9xrztIhtphRZmvhstGVSxa3YP5EI7qZmMDPYB9yk0/geFWcUBn0GOE+I2m9J4jH/FPp/eU7bx9dxmm/1Tg7uRMXr78velOWoV5gk+Mn3B4Rhu+djsBGL5nH37qjws6ZDi894BwYyPJtEbxjoSwCF30WRXVXEFARQoNp3flgpI14QzfezOtPlDRgoOcEzlumiJ9ZtujrnYHOtWtYWuDGyCAnukuCMG9bPtMsA9n35X3kveks9bd6BtbOpNaAteKrNBynvpwSG0ujeae6GXluviw76ccRjX4o6VnHpyYRCP1gwDmaKvAYJKFTxBxKB83kPs1AltZ9EOueanOQsxN2SpzgetUNZ8zlOP1Iunh13w2lK9bQ1cCYiSZxVJZdTLvpHyBWZPH9hAGc+y1GeD/fz5bS7jwhK4/xFWup9GA7uqmGSr7FDaWH+RT6vLWkfddZKApPgdmzJ1BMGUrp3O+wCPqKS3ZVkiFWd2FurYeiNhXphFQX/nJ8AHO3nnz/qgbyGSewVjmLYzSHcHeajHR7QTg+F8eyzsYLMXrlKI/rzDj/EJ7tbNXOxIFs6r8VK7MrkHSi3X/ck7hYOxPKKebSaVEGTJtgzqFtV7CmLheZi0byesMG7B4eQ7+cJGgr9uSYQYo8HlYq8i8UISjludjmaYouYhJv3TJl4fBGyiwIEVPUr8Hy22dceXdLfNE6JhTr9yFmhhNnrbyFoowLYq/ZMVgP6Igtr1TQ+ng5ry3VJs+6wcznJeL3huJabAM2l4AmFRr0ff6BB1blMHX9HRh/1+eg4DahrF/K5KTJfDSrGIO0TtPEpwrDJsRgu0w1/g77IjY9OQfDGi+cKMmixPU21/8JZLA1EK2SyRqJPEeWdeK2Lxosvp6HokAdnu5zB23GUQjdM4kLapLwN1cfEeEZrGnVgJlhJJ+dOoOnLWVorCqAcvhQGh15CBsHC3hsVZbmJUi5pddLqK2px7CIcOx57YCbC/eJln6pMHc35v7XNtwjOQyzpCA2j1tIq8WLGV2bCnnjEL77+0k8mGTABqtDsGmIYr73IKx1G8bzwztAZX46p7Rz3mXYWA5L+I1Xgd2kc6VatCifwgLnING4KxYZNmXYc38yu11SoJ3sYbz/VC3cm60oPySZV4fEIGz0AKamSODcZMlP8zaI5ukx7Kh2D3XDzJm95aFI7zSH8oPDMGrlGHYu3cvq7e6cYjqdNte1qV9gx5HblDmpbgiDmQOznaGS/pdsaDSzFVIlbZgE+ooRzwMwY6q61LYxHL6393J+rDIjnyjgQHYsr2VFIzogBnLP63HfQJa37r2CZ0MqY+UdoR4dQSsjQpOHoei3n6oBPXByXg5ap7kQBge5uPUeX3lq4LJzNgJ/l3Pqqyvwf2mIV5IaUKcR/11eweyH8SJLqTP/PQ5lQEQBEpYXM+CLHw3Ll1FXLglmkUdYdW49yjbb8UCaHke8mIx+LtXi5IUF8Fjkw2VSd+T+HsZamWDebXrLWykVPHdlCY32fsb6f4o8km0H/YI78Jscjl6+Y8Rot8lUeFqBdSYB+LL9F56+zeD4k/oMWncXQ5PDxYCDedS9d1L8sruGIVkbYdejF1JXTEJLgQfsdprR7c5XBk7fiu9JerQsuouvufWY+iwEOa4q/CajxjbX1SwrK2x39l6sHOfEU9f+IMe+Fl+rR3Lh7G24fCMLHSoiWfjVBd0acsUk+UOwO3yJHb5e5NMzw7n0UwIuxqmKgBcXJbkyj5F1wZIrTYrx+UEMN9QUcqPabH4qcETXG6fQ51o8dkybjdaHW/hghwvSA55K1F3MaO70WnRZEISNRd+FuuQibjWYsOTPTC61CRb+h3uKQvXnUP24GB//Kkr1H1pwaeppVu5bght5T5hx8Qt8F8dyWehxqsg4MqClA+WvdGHjkgfsavgLs8cHiKbsifj28y6+vxmKUCc/mva+At2eT7gzewGXXIwTydEnMHTgAbqJIfwR7sILd2phklkvPqr/xVVrJTHH9QAqVc/wvWUcWmY1ig1mv0TW1AnwqvtIp15NUP05XGTP9EKiphJGHh3EfqrtLie/iDtT9rO1cRNjf1xgq3onmnS2YPaLbai8ZkWr3GounzFTPHbQ54SIbtK4yWdR9KiUv4ztGH/9AsoDroPWE8Ubk5m8NX4xWk58BkUChy8rwTDbx8xR1BEe1RPZbf0qXO1SyA8unvQtkKfaaEWY2g9n13ofxmQWIXpuEzJj8zkzLJrZks8YGzYNPwZcwuPiI9LxMU5SA8WP+K/hLcaviW7/8QHc/i0OOdvaW6OHNt2fpoglK20oGzCVx09Nomz1C9Er2ZonbkzEvIWrqS6ri/WNGdjhrst+oVXItjLhgqSutOjox8nDfHEjd6EYUtkmvDkPOqVlIrDalVn/XUA/7RjGNe9lXJwNW5t0sFQyjqOO5jDRtB/lp77Da78g9tftyBtfnqEgtid/p4+R9kk/i/829+H8wGu4tPQ6FXTceFq3VjwzdGXDPXsqyK1ATX8Fqcm/PjwZ3e7Nvv/hyblIyul35Iq0KfA8byBe3DiM3KRA3k605akd5thlcQrOJdmQqanCeeeZVJl7DykvghhqvAxys7QY0D+O99euw+iEQrxNMcG4cd7tfT4RCt+uCKtWbekp99EcvyRFNNi0sFa+K5WtFPjeSYqeXX8jsd6UKuND0LBoCEdd3szUvBVQbszkDIP19PWMp+0tO1hc00ND/UksscjE1KfLUJowmMU+4eK+4TPJF58SHHRxpfXyIeJdb2fobqtg8peLkjAHOe720YP7ei1qzrpC872n8VS+G9dtPAyTY3+FW2Mi605IMFKuFnPOjubI6N7YNdq73Z9383mVNR2v6VBm2AoxwLUEt/pfQmyfTrR/58ePruO54UcrzBXyqLVwNCJOWTBufyiXuGZy3OW1dPBp78ClxvRvdzq9TFcana0QTatV8X74QxxY2pnDf46nhl4AlhWY8retE3cMyscW/5vsHfcD/TTPI/2DH6XhKkLpnRmb1Aox8dBoGvXuy2jD96Ki/07MfJ2MDZ2SMLLIENs3jWPV4lHEv1Dxe9FF6LQm8Hf1e2j2OI+XRu+E/0Avrvohy4kK+6j6/DvPhr+k4pAM/hncht61lWJDx+4olbmLtLQ4UbMnEwt0rsLR+juz2q7i3197Me2ZHNe230/hwkD4zo6jUWgz1JNOYF5shPj6OROTNeOpvsKETUs1obXVmXrdu0rDznUTq+3+Q53KQPYaOgvx1V74obcKmw8E4s+2Pny5YC6CyqtwutGPOjlN6KtZLa5+j4O7Rx1C/nrSup2JzplpeDBFgWoFR+B8KJvBBhU40/QK6p21IFPcBxZ1Wnyw2xiOL9Mxy38UvSJsOD0tDP9d20PrDm/FJsvemFG6D1+Pl2Hh9W6YE/UI1V8/Yd4sP9QFreC/PT/Ex5mF8K28hV6bHHhToxK7s8BlSdrw3XWK2u27vKzqt8TKcTR3yFQK2ZQjUHHsBKOYF0x5uB/NCj8k7z1teebCU/SOOE/NzW7oaHsXEyKPY+adXWKzZ7zw136M2R52qHvcA+W9/iAmXIaxGc5Y1e508i/1sLBlIKv+TOSs1YHI7nkEU77v4xUHHSpH2PHwg+doMY7Hpfgyrvu5D6dXHoHbw5880tKMYbpG/F58j2e3BjAxXso09a6Yvn8ZQ38YcPzbMNiPOI0Q3yfw9rwgrr42Qac+KuhndlTEXBMsV7QXnn8OYmidHhe/yMLC99a83FMfabtPtrPQUWzUeMgfNktpdK8TTfN/iTPdBrDqaznpq4iW9fEi7NwJNM2vEQk2vURL9GzMD7gj+RCYzLgzG1Hy3oT/PhuLxB3xQv1QGtQeuaI4pU5oHBrLkBvRkpojN7HevhE76gPEtFMRfK49lu8ujofhmBSkrhyDNhEixga3Ia9TMsxsO1A2boCQrHyBK88/49bAVnHUJ4hHfxmyrmE2/Hw+C02nOjE5ewQXRya279BFdHXK5scBKWLImEhITlRh6p/53LowC7XDJSx9qU9lS09YdtmK/zoa8e6EA+Jr30xhFNOM8uaZorpnEkIG92H/7IMiaPhavJGvQoSHv/g9ZwNMNjoj848VRmXl4cnyWETs6sDFahe452sE7t/QQ8IAefbd8RdNW+OxdrU83/z1RcX4WMkPr94oWZ8L04SvYolhCOIGGWKDpgQbx0diytHj2BFtJc49CsCNERU436sP8guncqzld0nqY0e8eDsWORrWmLcqBN9eXsevJYWw9W7ECAM5LA/dLCa87UnnygpMX+7GzlrWwud0jqTZXYvHJSlIqSgTm9omorSR/KV/Gq+fZHDiul1C+fgknpruLH47X4eqvYV4v3Uw0/oNFRfTvkPpgJP4H7YNzjw=</binary>
</binaryDataArray>
</binaryDataArrayList>
</spectrum>
<spectrum index="19" id="scan=20" defaultArrayLength="48">
<cvParam cvRef="MS" accession="MS:1000130" name="positive scan"/>
<cvParam cvRef="MS" accession="MS:1000580" name="MSn spectrum"/>
<cvParam cvRef="MS" accession="MS:1000127" name="centroid spectrum"/>
<cvParam cvRef="MS" accession="MS:1000285" name="total ion current" value="87893.60576248"/>
<cvParam cvRef="MS" accession="MS:1000504" name="base peak m/z" value="633.68206787" unitCvRef="MS" unitAccession="MS:1000040" unitName="m/z"/>
<cvParam cvRef="MS" accession="MS:1000505" name="base peak intensity" value="13523.83984375" unitCvRef="MS" unitAccession="MS:1000131" unitName="number of counts"/>
<cvParam cvRef="MS" accession="MS:1000511" name="ms level" value="2"/>
<cvParam cvRef="MS" accession="MS:1000527" name="highest observed m/z" value="1234.72070313" unitCvRef="MS" unitAccession="MS:1000040" unitName="m/z"/>
<cvParam cvRef="MS" accession="MS:1000528" name="lowest observed m/z" value="234.27778625" unitCvRef="MS" unitAccession="MS:1000040" unitName="m/z"/>
<scanList count="1">
<cvParam cvRef="MS" accession="MS:1000795" name="no combination"/>
<scan instrumentConfigurationRef="instrument">
<cvParam cvRef="MS" accession="MS:1000016" name="scan start time" value="0.32225" unitCvRef="UO" unitAccession="UO:0000031" unitName="minute"/>
</scan>
</scanList>
<precursorList count="1">
<precursor spectrumRef="scan=19">
<selectedIonList count="1">
<selectedIon>
<cvParam cvRef="MS" accession="MS:1000744" name="selected ion m/z" value="668.998" unitCvRef="MS" unitAccession="MS:1000040" unitName="m/z"/>
<cvParam cvRef="MS" accession="MS:1001141" name="intensity of precursor ion" value="2856.81103515625"/>
</selectedIon>
</selectedIonList>
<activation>
<cvParam cvRef="MS" accession="MS:1000433" name="low-energy collision-induced dissociation"/>
</activation>
</precursor>
</precursorList>
<binaryDataArrayList count="2">
<binaryDataArray encodedLength="272">
<cvParam cvRef="MS" accession="MS:1000574" name="zlib compression"/>
<cvParam cvRef="MS" accession="MS:1000514" name="m/z array" value="" unitCvRef="MS" unitAccession="MS:1000040" unitName="m/z"/>
<cvParam cvRef="MS" accession="MS:1000521" name="32-bit float"/>
<binary>eNoBwAA//x1HakPoAHFDWySiQ1NPo0MHpqhDX42rQ64fs0Pm9LZDVxPWQ38a8EM44f5D7jUGRDMPCUTfrglE3PUJRJ72C0SHLwxEUO0MRAC5DUTlNhBE1F8QRCz2EESMnxREPboVRBZfFkQ/fRdEZbsXRCEzGEQJqRlEMWkaRA3cHUSnax5EWL0eRAy5IURyZCJEs6YiRO/vIkRXBiNEUTYjRLSxJETZUidEqoUnRFGTKERMtyhE/8UvRBQpUURFYm5EEFeaRGRBRck=</binary>
</binaryDataArray>
<binaryDataArray encodedLength="272">
<cvParam cvRef="MS" accession="MS:1000574" name="zlib compression"/>
<cvParam cvRef="MS" accession="MS:1000515" name="intensity array" value="" unitCvRef="MS" unitAccession="MS:1000131" unitName="number of counts"/>
<cvParam cvRef="MS" accession="MS:1000521" name="32-bit float"/>
<binary>eNoBwAA//2NcS0KzPLhDmFcNQ531BEStXkdEW7EDRMQMIESB2tBEM9CTQ//OvEQaeKFE4c8vQwArlUTsHohEmzZQRL7VhkSCXfREMxbfRKKANUMw4oRFA+WLRPV+LURM8ZREd+P+RCImRkNOFaFEjA8ZRCPcBkR3T8RCYuRPRMRUXUVcT1NGFTPoRL9SOERFRL5FBFg7RsqAIkaM5Z9EhW0KRcSiuUT8eu1DwQN7RO09VUQgeUdDwFF8REjb90Lv3vVD8NTMRMmJVCE=</binary>
</binaryDataArray>
</binaryDataArrayList>
</spectrum>
<spectrum index="20" id="scan=21" defaultArrayLength="38">
<cvParam cvRef="MS" accession="MS:1000130" name="positive scan"/>
<cvParam cvRef="MS" accession="MS:1000580" name="MSn spectrum"/>
<cvParam cvRef="MS" accession="MS:1000127" name="centroid spectrum"/>
<cvParam cvRef="MS" accession="MS:1000285" name="total ion current" value="46161.60324669"/>
<cvParam cvRef="MS" accession="MS:1000504" name="base peak m/z" value="787.51470947" unitCvRef="MS" unitAccession="MS:1000040" unitName="m/z"/>
<cvParam cvRef="MS" accession="MS:1000505" name="base peak intensity" value="3127.77099609" unitCvRef="MS" unitAccession="MS:1000131" unitName="number of counts"/>
<cvParam cvRef="MS" accession="MS:1000511" name="ms level" value="2"/>
<cvParam cvRef="MS" accession="MS:1000527" name="highest observed m/z" value="1503.11572266" unitCvRef="MS" unitAccession="MS:1000040" unitName="m/z"/>
<cvParam cvRef="MS" accession="MS:1000528" name="lowest observed m/z" value="446.69570923" unitCvRef="MS" unitAccession="MS:1000040" unitName="m/z"/>
<scanList count="1">
<cvParam cvRef="MS" accession="MS:1000795" name="no combination"/>
<scan instrumentConfigurationRef="instrument">
<cvParam cvRef="MS" accession="MS:1000016" name="scan start time" value="0.337566" unitCvRef="UO" unitAccession="UO:0000031" unitName="minute"/>
</scan>
</scanList>
<precursorList count="1">
<precursor spectrumRef="scan=19">
<selectedIonList count="1">
<selectedIon>
<cvParam cvRef="MS" accession="MS:1000744" name="selected ion m/z" value="781.257" unitCvRef="MS" unitAccession="MS:1000040" unitName="m/z"/>
<cvParam cvRef="MS" accession="MS:1001141" name="intensity of precursor ion" value="49564.05859375"/>
</selectedIon>
</selectedIonList>
<activation>
<cvParam cvRef="MS" accession="MS:1000433" name="low-energy collision-induced dissociation"/>
</activation>
</precursor>
</precursorList>
<binaryDataArrayList count="2">
<binaryDataArray encodedLength="220">
<cvParam cvRef="MS" accession="MS:1000574" name="zlib compression"/>
<cvParam cvRef="MS" accession="MS:1000514" name="m/z array" value="" unitCvRef="MS" unitAccession="MS:1000040" unitName="m/z"/>
<cvParam cvRef="MS" accession="MS:1000521" name="32-bit float"/>
<binary>eNoBmABn/w1Z30N3IOJD0jDlQ+doD0TLVhVEPuAgRJX1KEQrDypEBhMrRCweLESgaCxEFeEsRABALURlti1ENu0wRC8iM0TdrTVEMzM2RDuxN0QY3DdEtcA4RMTVOURebDpEu8I7RMKCPER8dz5Ea+Q+RKIGP0RXxz9EWQhDRGk4RETx4EREvNlLRH7DU0TtLFVE2p5WRB/mWkS047tEjjI6pA==</binary>
</binaryDataArray>
<binaryDataArray encodedLength="220">
<cvParam cvRef="MS" accession="MS:1000574" name="zlib compression"/>
<cvParam cvRef="MS" accession="MS:1000515" name="intensity array" value="" unitCvRef="MS" unitAccession="MS:1000131" unitName="number of counts"/>
<cvParam cvRef="MS" accession="MS:1000521" name="32-bit float"/>
<binary>eNoBmABn/5Gw60OjCIFEdH1tRPEqSUTv5sZEemuaQ3lo+UQuNF1E/qOORBkqSUS1eL9EJL0ORUEMPkKsBvNEEC6JQ6YPDUUT1AVFDSrTQarWPkR82tFEspI+RHNvPERuadxE55P4RJMjM0UtEkBFCa40RZwNH0TxA3ZEo1VxRFuIcUNWfENFF7KcQ+Yg+ULSXRREfRbbQtZIs0TcJBZEAe0+IQ==</binary>
</binaryDataArray>
</binaryDataArrayList>
</spectrum>
<spectrum index="21" id="scan=22" defaultArrayLength="1429">
<cvParam cvRef="MS" accession="MS:1000130" name="positive scan"/>
<cvParam cvRef="MS" accession="MS:1000579" name="MS1 spectrum"/>
<cvParam cvRef="MS" accession="MS:1000127" name="centroid spectrum"/>
<cvParam cvRef="MS" accession="MS:1000285" name="total ion current" value="12829177.33848572"/>
<cvParam cvRef="MS" accession="MS:1000504" name="base peak m/z" value="419.27667236" unitCvRef="MS" unitAccession="MS:1000040" unitName="m/z"/>
<cvParam cvRef="MS" accession="MS:1000505" name="base peak intensity" value="115643.89062500" unitCvRef="MS" unitAccession="MS:1000131" unitName="number of counts"/>
<cvParam cvRef="MS" accession="MS:1000511" name="ms level" value="1"/>
<cvParam cvRef="MS" accession="MS:1000527" name="highest observed m/z" value="1299.41235352" unitCvRef="MS" unitAccession="MS:1000040" unitName="m/z"/>
<cvParam cvRef="MS" accession="MS:1000528" name="lowest observed m/z" value="400.34848022" unitCvRef="MS" unitAccession="MS:1000040" unitName="m/z"/>
<scanList count="1">
<cvParam cvRef="MS" accession="MS:1000795" name="no combination"/>
<scan instrumentConfigurationRef="instrument">
<cvParam cvRef="MS" accession="MS:1000016" name="scan start time" value="0.352233" unitCvRef="UO" unitAccession="UO:0000031" unitName="minute"/>
</scan>
</scanList>
<binaryDataArrayList count="2">
<binaryDataArray encodedLength="6652">
<cvParam cvRef="MS" accession="MS:1000574" name="zlib compression"/>
<cvParam cvRef="MS" accession="MS:1000514" name="m/z array" value="" unitCvRef="MS" unitAccession="MS:1000040" unitName="m/z"/>
<cvParam cvRef="MS" accession="MS:1000521" name="32-bit float"/>
<binary>eNoNl3lcD1gXxn9CooQsNWmxlUpCpU1S3W9RknaVKEnapL0kad+lTVIkxtiHsUyY8ZoZjCWENIqxNpYQkiWSvL8/ns9z7nPPP/fe83nuOTX6l4RZwCXxOOmSSJK/LKoyL4u3ey+Lu1oN4nBIg+jd3iB+b2kQOX0NImH6FbHG94pQjboiCm9cEbd1rwq381fFMcVrYorlNXF07TUx/Ldr4tCTa6J1dKNYsLxRmO5vFKozrwv9+OvCaf91cWbUDSEsb4jPJTdExF83xN/dN4S8xk0R9uNNseXCTeGj2SQG2DaJexubROHoW+Jb5C0R03JLlI9vFuqezWLllmbRaP6PkP/5H3H+339EieFtYet0W3x4dlsMNG0REdEtomhvi1B53yImHWsVriPuiAkL7oi3h++IMy/viA+Jd8WBEf+KrNx/xcrT/wpNtXtCw+Ge6Ph0T/TuvS8ed9wX5lMeiBMBD8S2zgfiut5D4eX7UGhfeyj0Rz8SL4oeCefmR6LE4bGwz30sEo8/Frqtj8VXjzZhX9MmDv3VJtI62kSn93/i7Mb/RO7gJ8JU54kYHPJEbOx5ItwnPBXmwU+FJO2pOCv7TLxyfiYe5T4TrW+eiUiZ56LP8Ln4c8tz8ei/5+I/7XaRZNougmPbxcfj7aK6o1302L0Q3sEvRED5C7Gu7YVYNuKl+C3ppWg/+1JkD30l7Ge+Ej9mvRIarh1CUtIhvjd3CGeZ1+KF2Wtxd9wbsSTqjdhV9Ebs73gj9s54Kxxi3orgi29Fwd23Yte4TtGc2SmmHu0UDg87xTvVdyIj8p1o3v1OzH7wTqSqdgm9RV0i5mCXeDD0vbjg9F4Yb3kvVnx9L3StPojfdD6Kez9/FOO6PwrbVZ+E5Y+fxKYvn8RtzW4RsKJb3H3dLRqVP4tMu8+iYeVn8SLns3jU8lnEqnwRSiZfRMydLyJSoUd8t+0R+7N7RODJHqHb1SOO630V6hFfxe4DX0Xb46+iRaVXFC/uFUkVveK3P3rFt1vfhO3YPlEf2Se91z5h9r8+se51n1DO+i6Kzn0XqZ3fxV96EvbNl9AcIEHESdA5JKGrWYJ1r4TTGv0oNuyHlns/Pq7ox6Xt/Uj6tx/h/WQYqSqDzGIZPCNlKN0gQ+NxGU59kOGbZX/03PoTkNCf66X9STjZn4g7/QkcNADbyQM47DKA0KwBqJwZwLrHA6gePhDMBuKRPxDvYwMxvTCQFHlZZLxk2RIti2G6LOdPyjLvkywGIwYhO3UQHfMGcTJyEJKkQdTXDWL7k0G0ycrRZytHdZgcn3fJITklh9oDOYJ75QiZPBgFh8GkFg5GUjGY9C+DWagxhH8shrDVYwhH1w8hdssQvLXlqTSXZ4CLPJ9L5Nl3UJ6Cy/IE35dHsUee+hEKSBYq8OtKBbLWKfD4lAJfbykw6akCnb0KLA0ZinHtUHqODUXp1lA6dBS556RIWIQiKRsVWVuryMJGRfx6FakdPQxLMYy3nsNQih6G+flhHOgcxguV4ZyxHs7HX4fT3TKcL5+Gc3vsCPpMpFg1gvV/jsCpcwS31JVY6apE+zIlfHKVkLmjxIXXSiRrjmQ3I1FbMpLA+JFY5I8kbfAoThiMIjpqFNSMIvnHUezqG0WZxWie1I2m+p/R+A4eg7r+GOIXjGFe/BgObRjDoiNjOH99DH5dYzgzUJmJM5XR8VFmU4Iym8uV6VevTFqjMpJHytwIVqEzXoWcAhWy3qtQo/wD9cY/sNfjB3pTfmDViR8oefIDv09VpQlV2tao0nVIFUmTKtpPVAkbNJbasWOl9TGW8oSx+NSMRa9+LJPuj8WqaywRQ9Q4sFSN0zFqnDqmhsM3NVxHqPPMWJ1L4eo4JqnTVaFO3Rl1FL6pY6ypgWSeBpUxGrzep4FvgwbPX2mQ10+TgUaanHPSxCNKE5N1miQd0OTES01WzhjHH97jeJs3Do9fxvHh3ThuKY3H2nA8W73Ho/psPOd7xlOuPIHoqRMwtplAuNsE9LdPoP7UBEwuT6BEZiIGuhMxNJvIIYeJ5C2fyMzNEzm+byKTbk7kjvIkSo0mIbGcxPD4SSzeMImX+yZhcHoS1jcnUflqEnr9tOg00KLZTQtJuBaX1mmxf5MWJ09ocfieFk+7pfo4bYb4amOYo41niTYfjmpT1abN6W/aHB88GY8Jk2k0nUzzosm0p08m9PBktt6fjOe7yRRr6pBnqoPpQh3OBugwN0GHulIdZOt1eHZNh7UKurzR1sUkTBf3JF3ubtflwgFdEi7r8r5dF433uvQfrYeXiR7WYXpY7tDj5EE9drbr4ftZj7IhU7ikN4UUmyk4L55CXsIUojZOofrMFBJapuD2egrFY/UxmKlPXrw+FOjzR7U+YfX6fLymT9V7fb4PncrPU6cyNHAqRxKnYrdrKgE3p7Lz9VRODjYgSduAMe4GJAQbELDNgNwTBgQ1GXDpowFFqtNonT6NFM9pRERMY95mKR+bhqPsdA4ZT2dP0HSeHJlOXNt0vMbMYELiDCwKZ3B0xwxWdc7gF0VDFGcYou9jiIg3pLjckKxzhux4aojTICPslIz4YZoRJ2cZ8SrCiKREI47WGRFwTIq/jTjebkT1EGN+Uzdm9Vxjli4yprDGmN3HjdH5x5iOdmOa9Wbyp+tMyqtmMv/KTHY8mslvCibMMTchMNqEP34x4d51E2qfmzBcYoqSjSk1CabklZpicsWUkuemTO1nRpueGZ9szIj0M2NnghnVNWYEHDfjTbeZ1DPM8XU0pzrQnNPp5owrN+fiKXMkzeZ0fTXHQ9mCEh0LbC0syHK14EKwBTI5Fvyx04JfTliwsMGCIQ8suNpjgWTULOJnzMLWeRYnw2fxYd0ssnbNQvHPWZi1zCLm/SzyFCzxHm/JNhNLJAss+ZRmyYnDllR1WFJtMZv6oNmkZs7mwq+zUbw5m6Eds2nSsqJvoRUKSVYM+NWKsgYrQlqt2C+Zg76GFHPmULl0Dh+y5xC1Yw4uJ+eQ1TqHDV/nMEHfGuc51jyPscalwJq0XVI8sMZ0iA3vDG24YG1DVrINt7fYMPBnGwY32vD8uQ1vPtugN9EWfRNb1PxtubzGloYCW+o221JSb8uhLlustAQdMwXBCwQ+wYLAVMHenwTTmwRdLwRxwyB3BtQugQFhoFMDqb9C+zl4+RJC1O1QnGmHc6gdu8vseHDUjiG37Wh7Z4efgj09GvYM8LVHL9ael1X2HDwljXvsaR07lx/t5tIeP5fY8rnk7ZmL3um5JLbOxeT9XKrl5uE0bh56rvNQWjUPx4p5XHw2D0NlB/R0HNC2cSAw1IFPGQ44/ehATpMDXd0ORE50xNvakZvujjiFONKU6sj+Ckf8jjmy/oojklZHKt46UjZ4Pl6z53N7xXy27JlPU/N8xio5McXeifnBTtinOiGpcsLkbyeq3ziRar0APa8FXExfwPHKBYQfX8CpxgU8ermAkzOcpf+IM0+rnHlzyZlBHc5EKS3kpMFCgu0W0hok5cyFfD60EOuGhXR0L+SQrAu/TnehfZULPUUupO5xweqsC05dLmTJurJX3ZVWc1cc3VxZvtoVizRXDlW7UnDFlbrnrvQpuJGl78ZVJzfuBLihlOfGnOtumD51o6TPDcMp7qjZu5Pq705HsTsPDrtLz+KOT4c7zQoe/Cs86A3w4Ps6DwbXePBhnwej//AgpMWDm/KeFGp74mvnSUuQJxOSPbld4sn4w554t3oS9M6TTjkv5s3wImW+F03LvaiN9GJ/sRf2v3mh+Y8XW7u9qBy1CM/xiyi2XcSngEXor19EwY5FWJ1YhFvbIqZ9XUTLSG96x3vzu7k3Y5Z5s7bAm7zt3sw55k34BW8u3PPmzUAfYgx9qJjvQ0O4Dz75Poza7cO9ez7UvPVBRdOXT1a+3A71xaLal/FHfCl/6MszucW4qS3m+YLFpK5ejNbOxdgeXYzl+cU8u7+Y/PeLiRrjR56JH3VOfjSG+PGwwo9nO/0YckuqtftxZMAS0m2WYBy2hNbUJTzYuoTm/UsoaFhC1bslGCkvxW3uUh4FLOVN8lJeFSylpHYpTaeWYn5vKUoj/Hlh7k+Diz8/r/DHPMmfZyX+yO31x/imP59HBXCVAOQyA9haHUD96QAOvgogeegy1I2W4WW1jOCgZbxJWIb9hWWo3ViGrGEgY70CqUwMpHB/II1XA5HtCuSXgcux01xOj/Vyvs9fzoDA5exauxx2LKfu4XJefliOn1oQHlZBPPUN4nBmEN4Hg1BtCsLoexD2qivwsl3BsMAVTExZQfOlFWi/WMG4vhXcGx3Mfotg/nMI5r5PMP8mBuNUFszB/cFcOBNM9KdgdEeupEFrJRmsxCZ0JSWXV1LRsRJ/hRBUp4ewyDaE0ctD0E0OQXNjCJ+Oh6BzJ4T0byFoDQrljFEof4tQdvqGMnJjKGt2hNL9eygdTaE0d4diPiIMuUlhvDcLQ3VbGANbwlBuD+N/KuFo2oXDknAe5ofztD6chivh1N8L56xsBHtUImifFsEhvwj88yNwOxhBer9VvB23iiGzV3Fm6Sr++2kVf51fhcyrVZQMj6TRLJILEZE45UQS8nck6Y8j8VReTa7VamL8VzM9YzVO1avZcmo14fdXM619NRnyUbhOiKI6OYqdpVGY7I9i2fhobjlG0xAYTWxqNKdyo/l1SzRff4km8U00VYoxmGjFcDMihpeZMZw7EEPB4xgsdWKRWEsRHot3Riy3K2Nxqo9l+o1YRn6IJUQ5jgzjOA57xfEyLI45pXGkHInj/vk4ap/GsVsSj86EeKxN44l1iedscDx7K+O5fTieQefi+f1aPPJDE0jRTKDPPIHjQQnsWJPA3boEpjUksHJgIprmidxyS0R9dSIl2Yl4HE1E93oi/doSma2YhIpqEuE2SUjCkth4OAn/tiS+9SYxTXMNMWIN1r5rkClawx8H19D0ag2ecsnsHpfMa6NknjomMyIlmeEFyXz7mgxGa5k0dy0709aSvXktDofWYtS4Fqv2tZRJUtC1T6F7ZQpVqSkU/ZLCzZYUgl6nkNmbgoXhOlQWrCPIbx3hcetQyl/HpZPrWNO6jqTudaTPSUXfPRURlMqi9anSuSmVsedSOXctlbx3qdwcsx5ns/W8DliP99r1VJaup3XPeo5eW4+GJI0ohTQ2TkhDopNG6sw0/iaNMyFp/LZeypVp7N6ThuvpND5elea0ptHUlcaub2mUjkrnjHE6vdbplCxIRz82HafCdAp+SufziXT2XUqnrDUdvUdSvTedcUMzKFPL4JtWBrumZWBrlsEf8zNoWJGBwuYM+k5nUNsqXX/MIE0mU+otmdjrZNI5NZOyWZlk+maSHpbJvfRMaoszebk1k53HMjG4mEm/x5lYDsvCVzWLETOy6LHIYrlTFglLs6hfm0VoQRZlVVns351F/Jks5K9kodeSReAjac6bLJIl2Swdmi31nmy8rLO54J7N/6KyaczN5siBbFoeZpPQmc3Tnmy09HJwNslBzS2HJz45yG7IoXtrDut/zsHzQg7LW3PofZNDxrccXsrm0qCSi8bkXNYY5WI0P5d7C3O5lZRLXmYuxVW5jDuVi8mDXI5/zsVyaB5ZGnkMn5KH38w8mhzzcPLI41l8HibpeWwozKPupzzWHcojqSGPc815/PIuDwWZfLrH5NNokU/k4nxa4/JxS8nnn5x8vpbkI6nLl9ZMPil/5bPnTj5yL/Kp7V9Am1IBV/QLaDUr4G5oAcfjCtDZXoDq3wU8bSrg5LMCvsgVclStkOGzColxL0Q9upDk8kLsThWytLkQg/8KOdJZSJBiEUbTitg1t4jdC4u4GFiE3Koi9iYWUZJVRP1xKV8qQqupiJD7RQz4KGW5DXhEbsBn/Qb8izegcWADzy5I41sbqH+8gdZXG7jauwFt5WJkVhUTml9MzLZiovYVk3anmBX/FTPoW7G0/9/Ih5iN9O3aSM/JjSz+dyM/vt3I9Ikl/EUJVV4lXFpWwvmEEkJ2lmB2qYTk5hJGPSzhvmwpQXal+LiXMjymFIOcUlJLStm/s5Q3d0rZ86IUSb8y2kaVSfvJMrJNyvByKcMlsIzgtWU45pXRU17G+R/LuHumjJQHZXh8KMNavpzzk6WwKEfVtpyTzuX0RpYzb1s5+w+VU9xQTmRjORselePyVbo3uYJRbhX0BVTQFV7B458rGPC/Cjr/rCC4tQK91xXIfKvgleom7rOJix6bKPbfhPaaTTyo3sSuvZsouLGJVJlKekdW8lmlElX/SqrzK9H+q5KEG5V86apkSP/N3B6zGb95m1Er30z3+CpCLas4HVtF9aEqtp2ukr5pFe8/VJHyvYoE5y1IfLfQP3cLvSVbiG3fwiy9alTcq6WzdzVK6dWcrarm8tlqqpuqae+txsm5BsOoGvJ21qB2rIaNV2uQe1vDh1FbCZy0lZYZW2HWVi7GbcXp5VYefNiKi8I2Vjpuo2z9NiK3b2PawW0kPdmG0sdtvBpQS9yUWkxn1VLnUsvPAbVkVtcy9EgtFRdrWXy7lohPtVLf2E6y0nYGW0nZcTv26dt5VLyd6F3byX20HcehdexzqiMuoo7oxDrC8utQ+KmOwLN15DXW8aWnjpDJO8iO3EFAyQ78fpKiZQdK3TvwWrYTw1U7+T8FblxU</binary>
</binaryDataArray>
<binaryDataArray encodedLength="6912">
<cvParam cvRef="MS" accession="MS:1000574" name="zlib compression"/>
<cvParam cvRef="MS" accession="MS:1000515" name="intensity array" value="" unitCvRef="MS" unitAccession="MS:1000131" unitName="number of counts"/>
<cvParam cvRef="MS" accession="MS:1000521" name="32-bit float"/>
<binary>eNoNl4dbD3wbxdMuhYYGUtmRspJd+X3PqSQUImREZrJCRWmpUOnR5LFKtoqMUKiUhCiarzzRkCKRnejtL7jPda77vj/nnHkZjMthvpzvrAYra0X4OYzhwS+fRP7n9Ty9MQAmu3tx96N2zGxVZ9LpV0IsPCbmfnsp+W/wThGhbMcFGW6wd8xEqNdyaJrmSA4ad6BQez2ao6u5se8NvLs6hb00t2Kt01vh6vcXeu2R3KtSh8XWwVzzV53VY65TKe8C2169sR441JWqmzuo46LPjdGdiNK3xKsKK5att2Dd5kM0cMtE1aRRrG22xuV1l1lVmYTLdb05aelZcWZpBbLeeDJC7hI81U6ht0IY6yalo3hOd3Z4fRHPfeR5vuE26775CA/faASVZcP9n1lw8F8MGftIXPH2ZcmM26i32AyrQwd45Op+rr81gd5LDsJ6tCFbelSjwixGvK6U4fKr9aJ93WBsjlNlu/Niblr8VBJebot4LKLiHC02ntaDU8lU/m+8H9UU7Oi1JAdf3wWJPWGOeGdjL26PGMDJP3eJ4Lt36Xx3GJX6SaMhbjU1y8JFzViBB5PewndJo6hemovhMYXi3lIphjumcpp5uIhcrUPF4slY5KHFNUVrKCTLEKa4m6/Sdbno9he0vR7BlPRs9juZg5Qdo2DpKcvg5HQcqr6FjAxZyhkNoqbSZNgYn8H7Um8RI1WGAd5PueerA3J6tMO+Xz5vpZ8XAzyJth5J4rXXYcQPz6bLgEc40GMrNuV+g7ZsFjsmhqP8twSZHsm88EODHfMX8If3dkY9vS9MPh/Ays0unDp9NKbWHkSLVhxGIgb136Q5bb4BLX2tOS/iMmZ/HIu3ht15/PU6NrE7LPb9B4MEH/iW2VB+lx+jYo5jU7dB3D/zJnyGXGZE7zWiWM0cOUGuHLqjThxTuYAo/1VUHxou6tcdEE5F5tSTTxTX7g3ALf8LGNSUhZYLppxfMVf8T/cGroU9xPPjIThp8B+85BP56pkNJNWG+BndKg5+KRU2P3KxaUoEVAbZ0q/vb4RF9xI7aqww+0o26n3eCw/Lqexjc4khmufEhufDEGqtiufPHkNKOZgJb3PYkHMCSa6y1FsrR/Wsp2Juak9u89Xnz8jRLImRg/6ZlTSy02KizHS23WnBk1USFr4op+2l4YitLxOFT0PF3KzunNamxWfqmjzqN5NVz/shpLlTcmL8ALpYjhXmFTb8kHYCsy4nYOFrP2iM+SB5X66DjG5a9P45j5NkVdDPKo8h941w3lOOq964sfeGFJF65Kf4NEOF7u7bUPX9Gi4G5SG/YDIXryhjb34X8349g/mN6UL/mjMemVTjZ/MIBhsZ08zuGBwq/iDUpxur2zJFqMoh+HhvpK9WBYyaj7JP6yr4HdSg9CIFWnZ8x6GsmVS3ey7xshmGmcr+7NywiBcHKlBDNxr+RxzRV8WHLbY9oLElD+GxG7hfaRQVln+F65EM7L6qwjeqO/hmQwLeRl1HXJYFbbJTOSt9CgNq7sIvNx5tG61g+kgGOp+u4GrOEESkOmCHxQMMG71INPz3Fw9LxsNd1Yk7mkbw4XZt1NmTm0Ov0sxUgnRniVA1J28/nc3N82slPV5cx5O7NZL7HQ4MnvcWe3LtUOj2AyN8Inmt9hhfqQFPdPdy7qwnyCuvFy9mrZQsbIig6X+2mLT2CSa88kN4pTTSmj6IbtO3C8UDZG2+OgeWW9HicB3uKTqLkq1dt1C3moNsh3N4kykavyVDP9FbTCitRfFzA8R1nuW5DznIc0zj5R73EftpKK51xsCzpyvtGx9CZZ8DH53XpllVDDSfR8Ja2UQEek6Fs+VrrJA+gXlX4qjlHibxiDSgnbMlZx0z54S+Vfy7uC8inpXAdfpJWur2tLYxvgaNoLMcW2rJAyn9ucsjCQFyE2hYmia6fTPB1vZl/HojGVqdKmJQrzjEVPZB3pD+XFZdDbcWFYxsThWLHw6gat1UOiQbYr/DTiG/8BCDRk5h1cpz+NfhCAMuZFLFR4u7JeqIejKHlsF36FbQIULcr1A2QJoVA+ZYN925LQbWhqL3Ol0WvzuOs6cmUtGuEOtnXMOZ6elIdTPCkwGn6KqdRuVaPRZ8GsKv76NRJ3MRHx5mCd3MF1yfuJdTTo3hvX8qxddXnXhRtICT0ru86C0n+lRqMPmGIqstBmDQ4xg+nenHRX1PoLt5FDTCDkOzzx/03luGb3kjmHpxG5VWh3BKWwpbqkZAb+R4tkRk4HjcEhTtNeGDbUWibGvXj3spy/Etk9Bx350yMyMQUvQvXWX7I9HnsSiZ+BZnTftQxHXDwsGqVMpPRHJihXCP0MGKpApoqsxDbHo8R3xP5a49ipQy08FulxI8+5KP4GuHYDG8Bj42kUhqdGO8QiGq8ndTJmco+wzrhaC4c9xtewUjhx3mbEM53lIJRa8Jmtyqb4ctP4ZhXWccy7WMYV6uwLb3femmt4uZtl0sa1yKr/nXuEkpUkSH6nChny8dszO59Ug/+n/OZcohXXo3hGHeI29qT9MU+hka1tGvDaixSgtNf2J4IjSEc4tzOMX2HTZ8vYvHi0qF4q6PWHnSTrivHEnPRdFoKDwvHs0W2DpbBSH1D8TjzER8GWWIBNNZ/GUjT9uTvlyQ9x57jfYzusWBw91Hwat1EyZG3oeFnTK/VW3FWe/znHRttbhcZcRhX4HDnoOovi+WHca/MHWtLKPDxmDq6HeQNr2EQJ9pLFI1xGqLm4yV3ki5EGfmRo8V8lZ1iH0va+2mG0f//i+6skg+LoTZIW9zGpNmBUnGSoczb1MgT2QM5yeZv8i2GUrtlgSsduiBpzfH0SdlCOfnKkB1ZDeeXDyKAUvsJUlXO6CxaCrnqtZByUSbvdXW0sreiy32x6gXqM9Th4zo8UwXth7S8CqQR8sGI/hmHWWRz3503M1mTpkvx/Y8h6RbPeD0NVc8jI6C20U73rZP468X0XxpGUD7J6n4MdIcJRZpXDs4B2d3HWaTwR4mFJYzfqcS2/8Yse5/w5kflcAd5qUYXbNDPHV5h7z/PcCI9GuS4o/ZOD0qmTa5M1jqk4xWB2n2DYxGh0cwDr4bwvBuvfjLLwcf26RZoj0NKccusfDsUcpVD8aexYHCKEtAebIzI39IMaTyNkzkb2FFoTn/rZ7ASp8HTD+wnPJaetB4lY+LR6fQdqsnveod0e10FP/2PMjv9co8WjqKhXcKkWvVLAIq+nEunPBcJR3rEz5jo9EeytTK07D9JNbr1sM2K4H+xhZoVIqgjfULfF53scvjF2K+bQbfPzHhiWOBnCk1UGi6XYK/dygKbpgy0btGsvb7abrM7sP81kSavdTj0oSe9J6YISbJHERAkRcllEdV5F0umxzKuR8LkR3sxeuTp3Pv2lgsfLGH2K5FNTWy1NeJN9edYZ8QJ2zpbsmfrkq4nTGX8QYfMO6BlvXD91oMa17M1SOOoWf0RURmylj77BgnUdmWwK2RR5hTfo4HfwWIBXltuKTyFpenHeXEzMsw7tOBwZsOoN3LnwnRrxFrH8nJMXLWVq8NuWDQC96wlKX7gHzs/XcGbxpORPrYf3Bpiq61SlEE+q7tRpklfgwZZ4GHZVEsOnEOy1baM2iSO6wTM0Wv87Ph/d8C6j3LRNCz3sLqZCwuHU5l7mRX2tjZscD9KeT6mjElOBHnW/9l4f6/WHDAkQ53VmHdrTDUFBzkx7Wg89DXSPxfF68uhDI+Ng9efyXizOQQ/JrjxaZziryz35eGM5SovGMw8982YsPPcbyY14B77cUYbt2Cllw7Dp81gvlbtDk0oQxR5tP5dGo066RcuOqmITUTdRke1C42b4+Gkv0NTP64WHK8fix/Pd1GlQ1S9P+myez/Qhg9WYfm3VWxvFsYbm8xoerp7Rw2uz8/F/wW1z8Y8MKHk8zxqsEmoyPMiuvNWMXulHLcgt/Rhnx2oDfXyJ+Be3olzp87zeWNr1B+fhtjU5QpvdGNs0+Ec0ZBrZg20p+aGaWweHwcHk/HMbbaUFz/M5DmCyzpY3WQR3r156iKXVBTDqS5iSxPfQyhfGof9OmeJc7O2I8zo01Z6hCJTarHafV5Iad36HBX805653dim+0PcbHciYZ+KRg6MIGff1zCQ0Ul3vqiYK0Yp8DDJaN45MpU2LVX4s6ce8g7Fc29K2/C8kQSHwft44D1vlBv2i7SzC6KJn8PSEtH4VvpWBgYJKJddiGdZCQMktjxgdpivpoxnNu+xXFMthWWdTjR2e0JHmxeQen4l+Lns+usWGaGANfzsA1egFufUjF23UY8l4lF4LkCYTtFilqdccjvOY8Rk3Zz7bIgSO80omSiKi/+swptCqmY9ceeWSbOPKxejlMG03j/RABGde6m0oh+9JrTjelh2fD8VcJp0iXQC7qJtpvTuPLoMj5LHYPV2pa40NyArymZcMoMFv5bQsUyjS9oXZMPjSU6PJs9B8cloWxTOsejHVuo2H5bOGzeQY/mHPFGvgZGAwO5YNlg7PLfyxcLF0O/bRBlN83DnoAh1l/+Ag2pazCwTNb6UEAZwhoPMfFyGb7fL2VekZx1iKoWfeoG4mfBIeqGbGfa405Jj7QVXBWbhg8RSpz6TBNC9zSWp0vz/LhpsLEzpUViGeS8FPlPv2WUvmnAHSeu8q3ddQ5risLmXyUIu5iI3tNLhfvD6xim0xNqG4MY31iApZbP0cPaBoWLfHlqfK3QF0qc7daTUpYvaB93UZxonYc7kniqJuvz+PAx2FBtBU0tNapMrOEt/yiGjrqNBQbF0HG5Q4/55jSq1+JHT3X8LtcXuvmHED9lHM3zD7PPohtIdrmKyRMVMW1IBN8kDsXb5gjaP3SU6G3QoZ7ZEST19hPRTiGIO5qBjwseY/mQDNjJNDDFRZoev7zZ6nmWvTqb+Hj7azTuCceu/oPht82OtuZ6kHU0gaquLqq3taN0wB98OKyFYqcEcXf8aD5xLcbUjFtISXvN8Wc2Ubic6tIXiCDlLr1zpbii7CuchqVBtsmAxUaC5cb1kF9Wg5zL2iz5vgMfE2PwY4AWFstc4L+eCsyT7KfywiTMeNuVm3Q/w+N2JZ2dxnFv9jqYLRxJPf8uj5WVGb/sLO60xjF3WJK4LmlC8gsP+sRuQZL+XrRUpVPdKQbfd75Bw80Q+mqWib+tn/FwlCWkfyvS9kASZodK03vZIHYWFIuC8DM8etqDl+VNsehbHlrG3URLe3xXrovE38Yl2DfEhVHhs7ly10Jx9uEXKF9exs9vgqg+4j42LnFnjNUtJg/vztmXApj9IRpy+3aL37Wt4neDtRhapUQrl+PcfXI6V8Qb4HjpIHrE9hMftIyoWOuMH3a/Me+1PE4X6NBj3AUqoIckXPM6J5jNRUOYDhp7buHFsRnY8DsHI96q42BXPzjlmo53ad8RPqMJfikpWLqkh3DyGoinxfn0+ujKI+vk2NhUg/kWhSIl9BXcg15i6fSZlH2yB3NCA+FupoGOLbno864fr2mP5/+OqGDciGoe2ZXEu+eCuubNoMtNY/a0qULw7Fy8bzSg2nJ7Pv7TKYKH6Ivu6rFoVnfEuPhk5GTLsNa+P0+bBmHIeFPqlxyH0svTCF2VDNsQM6oEHhb9zypTbvg8mt3cTf+gRm6SWcczFwPo6rMNL1SNmdr3GRuzwph7+wd2z/HCwMnqdGs4jQhrNd4t6IZfDUOspb7/gnOJFGvab8A/Uo13nk5iZPlgTli5GZLcF9xQ8wVj5w6h3bdajHdSxwsz8n7P5TQb2IvKUnvEyMnDGVT8EmfyivD9c6iQ+qOAQUtzsdJzI2e9ixEvp8iw2+NCtK6oQHNkFqZV3BJ6LgpMoLNIvdYHp3M/igCZezBQkWNhLzUmbVrLWt9oPE5okuieb5XsMQmRKC7IZLBaEXy3uPLGJim6tRnxXeBK2PbNQ8OiidAx0ubab3PY71oMUtNewrjFiRuVqxiqq8JF11fwVeAMOJXP42jHY2LOan0c6VBk5zdt7l2Rj2nTskXzkvso6OhEwl/w/pDlyK6OQbCMnZDMaxWfLgdhxp7+2Dd0LPWsAsXj38mQW6XKnFeDmLTjm1gj1SCiDeogdeMuP413w2ilX8J7cT4ca7pxt9Is7lhVL7ZUWDN5g4OQFGvx/PcncJ4/E+2Vd4VM4L+4YdQdvRQ+wPjIOawocMCT9bOQFh3I8euvMOHIY8T2yMIPtw0YubeLjw+vYOFxVzRrtonS7YSa92AR7dddrJxRDPs/CqzfNIT9tO9JVu0aw8r4j5i8wxjSzYpwTyiSjBnfAn9lE2T90hBSZvuw0yQL9bmPEDVOnZXGk7HcLJGTsrLxpOm8WPJfNUI+78EWFR3rgR88kTmoWFwdewXazSnIrB+B9QoODG+wRoz8LuZefYWvSf8TG0IqaLIzFq+L9yH75Sz6l4zk4ZqnYtTRTsk/BU8wd1Sc5IL9K/F30jE2jK8Qz24bwkIhQaR3L4Nt+HpUG4dx9a63+NlrL3aU3xJXj9mz1cqO9wYYsW9VoNiseglwnIfZCSaQ/b1YVM2/BZk5CfybdLGrI9eJsMSTVMuoQ66lAWrDkqBVNhUf9d6jv7ajpNcZVcwvSxbxfiPFp3/68KWqLGd+yO3qgK5wnOmDMTVubH36AdMzciX+9lVwi6nBO4v7aJn0E3vS7IAL2gwwMMav1x6sdO5Fjf33EdnxFz+PumCofbGQcrLA259HceztFKS6TuSYQy3Ql2rFP63foFttjHvdi2Dl0CFGnVxDt5f/iqIP45A8uhKtPR8Iu1uJwvD3BPgsf4iFpqfhKYqwTsoJhpXq6NhtyUG260Xwqe7MHBogpN/IsnWuC4NMB2DYnASxWEaTjybZwnivF45eDoGkZA8kOqGc1atrb7ZYsWB2gNiaXIVqr6No2BmN/wM3ubAS</binary>
</binaryDataArray>
</binaryDataArrayList>
</spectrum>
<spectrum index="22" id="scan=23" defaultArrayLength="29">
<cvParam cvRef="MS" accession="MS:1000130" name="positive scan"/>
<cvParam cvRef="MS" accession="MS:1000580" name="MSn spectrum"/>
<cvParam cvRef="MS" accession="MS:1000127" name="centroid spectrum"/>
<cvParam cvRef="MS" accession="MS:1000285" name="total ion current" value="34791.21792984"/>
<cvParam cvRef="MS" accession="MS:1000504" name="base peak m/z" value="787.08203125" unitCvRef="MS" unitAccession="MS:1000040" unitName="m/z"/>
<cvParam cvRef="MS" accession="MS:1000505" name="base peak intensity" value="5400.18750000" unitCvRef="MS" unitAccession="MS:1000131" unitName="number of counts"/>
<cvParam cvRef="MS" accession="MS:1000511" name="ms level" value="2"/>
<cvParam cvRef="MS" accession="MS:1000527" name="highest observed m/z" value="1524.67346191" unitCvRef="MS" unitAccession="MS:1000040" unitName="m/z"/>
<cvParam cvRef="MS" accession="MS:1000528" name="lowest observed m/z" value="635.70159912" unitCvRef="MS" unitAccession="MS:1000040" unitName="m/z"/>
<scanList count="1">
<cvParam cvRef="MS" accession="MS:1000795" name="no combination"/>
<scan instrumentConfigurationRef="instrument">
<cvParam cvRef="MS" accession="MS:1000016" name="scan start time" value="0.368033" unitCvRef="UO" unitAccession="UO:0000031" unitName="minute"/>
</scan>
</scanList>
<precursorList count="1">
<precursor spectrumRef="scan=22">
<selectedIonList count="1">
<selectedIon>
<cvParam cvRef="MS" accession="MS:1000744" name="selected ion m/z" value="814.696" unitCvRef="MS" unitAccession="MS:1000040" unitName="m/z"/>
<cvParam cvRef="MS" accession="MS:1001141" name="intensity of precursor ion" value="38598.203125"/>
</selectedIon>
</selectedIonList>
<activation>
<cvParam cvRef="MS" accession="MS:1000433" name="low-energy collision-induced dissociation"/>
</activation>
</precursor>
</precursorList>
<binaryDataArrayList count="2">
<binaryDataArray encodedLength="172">
<cvParam cvRef="MS" accession="MS:1000574" name="zlib compression"/>
<cvParam cvRef="MS" accession="MS:1000514" name="m/z array" value="" unitCvRef="MS" unitAccession="MS:1000040" unitName="m/z"/>
<cvParam cvRef="MS" accession="MS:1000521" name="32-bit float"/>
<binary>eNoBdACL/+fsHkQfwCNEG8QpRBYqLETBKi5E7ZEwRAP2M0SHtTREPzI1RBh7NUTYvTVEudw1RLuDOURieTxEre88RF1cPkRnJkJEWm5CREDFREQzHEVEh4JGRKu+RkSiEkdEWHNHRAAPTkQBllBEDxxTRJrOmkSNlb5ExVgqQw==</binary>
</binaryDataArray>
<binaryDataArray encodedLength="172">
<cvParam cvRef="MS" accession="MS:1000574" name="zlib compression"/>
<cvParam cvRef="MS" accession="MS:1000515" name="intensity array" value="" unitCvRef="MS" unitAccession="MS:1000131" unitName="number of counts"/>
<cvParam cvRef="MS" accession="MS:1000521" name="32-bit float"/>
<binary>eNoBdACL/+oYiERV+7FEOFNaQ6DAvUPQwItDzISbROq0A0RYWkhExjh3RNjqE0UEw81EWYwiQ8BkTEQ7JBNEEE7CRClkwERaHb1B0tKMQ4DBqEWkz2hESVzUROD+2kRViFVFdnLqRIwLuENhnctEKb2yQ0RJl0TUgFxDIEo08A==</binary>
</binaryDataArray>
</binaryDataArrayList>
</spectrum>
<spectrum index="23" id="scan=24" defaultArrayLength="13">
<cvParam cvRef="MS" accession="MS:1000130" name="positive scan"/>
<cvParam cvRef="MS" accession="MS:1000580" name="MSn spectrum"/>
<cvParam cvRef="MS" accession="MS:1000127" name="centroid spectrum"/>
<cvParam cvRef="MS" accession="MS:1000285" name="total ion current" value="14021.26766586"/>
<cvParam cvRef="MS" accession="MS:1000504" name="base peak m/z" value="1014.89501953" unitCvRef="MS" unitAccession="MS:1000040" unitName="m/z"/>
<cvParam cvRef="MS" accession="MS:1000505" name="base peak intensity" value="2423.63525391" unitCvRef="MS" unitAccession="MS:1000131" unitName="number of counts"/>
<cvParam cvRef="MS" accession="MS:1000511" name="ms level" value="2"/>
<cvParam cvRef="MS" accession="MS:1000527" name="highest observed m/z" value="2221.34863281" unitCvRef="MS" unitAccession="MS:1000040" unitName="m/z"/>
<cvParam cvRef="MS" accession="MS:1000528" name="lowest observed m/z" value="860.63928223" unitCvRef="MS" unitAccession="MS:1000040" unitName="m/z"/>
<scanList count="1">
<cvParam cvRef="MS" accession="MS:1000795" name="no combination"/>
<scan instrumentConfigurationRef="instrument">
<cvParam cvRef="MS" accession="MS:1000016" name="scan start time" value="0.383299" unitCvRef="UO" unitAccession="UO:0000031" unitName="minute"/>
</scan>
</scanList>
<precursorList count="1">
<precursor spectrumRef="scan=22">
<selectedIonList count="1">
<selectedIon>
<cvParam cvRef="MS" accession="MS:1000744" name="selected ion m/z" value="1177.76" unitCvRef="MS" unitAccession="MS:1000040" unitName="m/z"/>
<cvParam cvRef="MS" accession="MS:1001141" name="intensity of precursor ion" value="38924.44140625"/>
</selectedIon>
</selectedIonList>
<activation>
<cvParam cvRef="MS" accession="MS:1000433" name="low-energy collision-induced dissociation"/>
</activation>
</precursor>
</precursorList>
<binaryDataArrayList count="2">
<binaryDataArray encodedLength="84">
<cvParam cvRef="MS" accession="MS:1000574" name="zlib compression"/>
<cvParam cvRef="MS" accession="MS:1000514" name="m/z array" value="" unitCvRef="MS" unitAccession="MS:1000040" unitName="m/z"/>
<cvParam cvRef="MS" accession="MS:1000521" name="32-bit float"/>
<binary>eNp7pRHuUm5V6XKJqdbFY2ety5uABpffF9pd1mt0ueTqd7twTux1ObWh1yVRdqKLhc00lylXuVwBWVIWKA==</binary>
</binaryDataArray>
<binaryDataArray encodedLength="84">
<cvParam cvRef="MS" accession="MS:1000574" name="zlib compression"/>
<cvParam cvRef="MS" accession="MS:1000515" name="intensity array" value="" unitCvRef="MS" unitAccession="MS:1000131" unitName="number of counts"/>
<cvParam cvRef="MS" accession="MS:1000521" name="32-bit float"/>
<binary>eNrTe53l8rioz0V5HauLVpW4a1D2NxcRvxqXhZKmLl/5+VzUeS+6LLTb4/Kj0NXFXb3EScJfywUACzMSvg==</binary>
</binaryDataArray>
</binaryDataArrayList>
</spectrum>
<spectrum index="24" id="scan=25" defaultArrayLength="1426">
<cvParam cvRef="MS" accession="MS:1000130" name="positive scan"/>
<cvParam cvRef="MS" accession="MS:1000579" name="MS1 spectrum"/>
<cvParam cvRef="MS" accession="MS:1000127" name="centroid spectrum"/>
<cvParam cvRef="MS" accession="MS:1000285" name="total ion current" value="13732097.30061340"/>
<cvParam cvRef="MS" accession="MS:1000504" name="base peak m/z" value="419.33489990" unitCvRef="MS" unitAccession="MS:1000040" unitName="m/z"/>
<cvParam cvRef="MS" accession="MS:1000505" name="base peak intensity" value="74400.55468750" unitCvRef="MS" unitAccession="MS:1000131" unitName="number of counts"/>
<cvParam cvRef="MS" accession="MS:1000511" name="ms level" value="1"/>
<cvParam cvRef="MS" accession="MS:1000527" name="highest observed m/z" value="1298.82128906" unitCvRef="MS" unitAccession="MS:1000040" unitName="m/z"/>
<cvParam cvRef="MS" accession="MS:1000528" name="lowest observed m/z" value="400.45571899" unitCvRef="MS" unitAccession="MS:1000040" unitName="m/z"/>
<scanList count="1">
<cvParam cvRef="MS" accession="MS:1000795" name="no combination"/>
<scan instrumentConfigurationRef="instrument">
<cvParam cvRef="MS" accession="MS:1000016" name="scan start time" value="0.39795" unitCvRef="UO" unitAccession="UO:0000031" unitName="minute"/>
</scan>
</scanList>
<binaryDataArrayList count="2">
<binaryDataArray encodedLength="6636">
<cvParam cvRef="MS" accession="MS:1000574" name="zlib compression"/>
<cvParam cvRef="MS" accession="MS:1000514" name="m/z array" value="" unitCvRef="MS" unitAccession="MS:1000040" unitName="m/z"/>
<cvParam cvRef="MS" accession="MS:1000521" name="32-bit float"/>
<binary>eNoNl3dcD9obxyvZRZJoUFpC4ZaiHectSRNlZLSkvUvapS0tFSot43KvdV2u+cM1s7I3kZ2RJIlLft8/3q/n+ZzX+euc55zn87ibN4p/1jaKTaMvCJ0lF8S2HReE3uCLIs78orDKvCj+/PuimPr9orjte0mc33FJPH14Sdj2uixCwy+LmS8vizrZK2JzwBUhVXxFNHy9IlzGNwmFmCbRUtMkki42CRevq6L76FWhM+SaqPntmihMvCZ+qV8Xi5Ovi+Y/rgtb7Rvi2cEb4m+lm+L68pvi2VEJnTfFrdW3xI9Nt8SvD7dEfdptMbvztnhveEesXXdHLDx2R1QOuiuUbO4K/5i7IuTRXdHP8p7ISb8nBv51T8yRuy/kjO8Lo133RdGz++LLmQdCqfWBqNJ5KHoFPRSyDQ/FwYWPxIu8R8LE9rH4dOKx+CnTLH4YNAu51mbRuvyJaNz6RHiZPxXPy56KC4+eikeaLUJnRosYvaZFeL5oEcryz0Rc1TNRpPNcfF73XPz99rlofvlC/OP1UviffinShr0SE2a/Eh9LXon3A1+LqKmvRXPwa1F5/bWwnP5GfMp4I+wvvBH7Xr0R0SGt4tq/rcJZ9q2Qt3sripPfitsn3oo0lXeidsU7cXzHO3Gz13uhtvK9iD74XoS/eS9umn0QL95+EM/V28SN/Dax8X9tYl1Xm9A2/CgmxX8Uc499FG3tH4VDYLvo3NcuWh+0i4kxn8SJ7k/isk6HsF7fIfbd7xAV/3WIZ06fxf6Qz8Jly2cR0vpZ/NGrUwR2dYqds78Iu9Qv4lzDF5H34ov4R6lLlAZ2Cc89XeLl0y6xc/BXsdXtqzCq/Cp+WnWLhcu6hVREt+j/sls4Rn4TJ69+E2vbv4n+R76L5tbvIsbkP/Ek5j9hvPk/Efz8P3FB54cY6fZDPNv6Q2g9/CGOKv0UccE/her6n+Jj008RM7xHWOf1iC3NPUIl8Zc4sfeXSPr1SzQOlWKsrRSnC6UI2CGF9Wkprj6VIuyrFAftpTkdJE3mn9IUH5DGukMaI3kZBiPDaV8ZnibLUFoqw90LMjjY9GKYZy+eZfRCt6AXSWd6cWKALO/0ZKlBltYAWTT+kEXtkyxHlHvTZN+br1692fd7b3Ze6I1mS2+GSvdhm2Ifrrj2oS62D9Hn+mDf0ocmmb7cse3Ld+++KK7qi11pX0KP9OXa9b6YjujHmQn9OD6nH+vj+vH8cD+kbvXD2rw/chn9Ua7qz8Uj/VFo7U+zyQCEywBW5Awg9PcBXN07gG/3B3CxYwC7TAfywXUgOREDUWoaiN39gaT1keP1NDluBMihniaH/gU5rDrl2KUlT7GpPGMc5FHxludypjxJB+Spvi7P8S55MhUG8dBlEKo9gzilP5gDpYOROzCY2nuD2f99MHP1FHCyUuDMagW88xX4sFWBgscK7GpTIHfaEPYlDeHU1iG4HxyCY9MQ1g9V5KyfIopFiljVK+LepMiNN4qc+6HIiGlD0UscSs/aoST/NZTDV4Zy//FQzqkr8cFSiY5UJZ7/q8Tl60q87j+MQfrDaHYahnPQMGbmDePYfgmXh3FpkDKOmsrY5Smz/aEyQQrDSVQbziHz4RQnDqd903CC/hmObMtwnsqOQEV3BGciRuC9awTvu0ZQqqXCSScV0r1VUE9QYUaFCi/OqqD6TIVOLVVc/FWZnqDKywJVtP+nyqHrquh/UGWfphprzdXYMleNQm81jper8e6kGrPb1Pg4Wh3nRer4lKijclidiDfq7DEYSde8kSSuHInMupEoHRjJH1dGot86koa+o2hLGcXsv0Yx5vwopF6OIldWg8uTNOjlq0FZrAYDszV4U6vBqT0aGDZrcLVTgwUamjRba3LSR5O6JE22NGgyT2Y0Q1RHo244mrneo6lfOZpD+0ejdmU0CZ2j0R6qxVMdLR4EaPEuVwu5Bi3KHmpxVFobWQVtHhtrE+ehjXeANl0Z2hzfrE3jYW3WX9LG4ZU2VfI6jDXWYYu9DtdjdZBdo8PPizpEPNTh/nBdLlnoUu2mS2W8LqMKdLF6rsvZb7o0aOlRPkWPprl6/BGgx49iPfSq9dA+rodntx4nZcfgP3EM0jPG4LJqDHcaxtB1Ygy7Xo9BRlof8+H6KJroc2uxPnuj9TmTqU/gXn2yb+nT+EGfEZPHci50LAPzxrKrdiz+t8YS0DyWiTLjGKY+jm7LcZR7juNk1DiO7hjHoCPjOHVtHAYfxrF43Hh+zBrP4wXjaU0dj3nleNz/N5641+Pp7m1ALx0DtmOAS4wBS+sN0DtqgP5LA3YONuSRhSFWboa4BhsSnCPROyX5HUNuvjZEv/cElk6ewH6nCXgETcAudgLF+yagdGUCY2QnYqkxEUPLidQtm4h59USuPp5IksokshdNoiZ2EiU5k3h0cBIPrk/C4/0kYgf8xij93/Dw/A37tN/YWfMbPb2NOKRjRLurEQlpRgTUGzG50YiQp0bUjDBG1cmYgkBj9u01JvOKMbmvjCV1M5n90yaTUjKZIQcmc/P8ZEbcm4zWl8lMVDQhdYwJKS4SAk1IWGNCcZkJJftN6Lxpwp5PJhxXNsXHzJT/4k05XWtK1jFTcm+b8q3TlN2Dp3DPZgr+y6cglyhh6xTeHp+C7v0pGLRP4fuAqejrT8VuylQeuU1lhu9UmhKmklA9FfW/p1L9YiqfhpihaG5G4VIzNsWaIZVtRtZmM7Y3mrHtrhn7W81okjenebI5Nc7mrPUypyDFnJTt5mRcMWdvuznn+lnwVsMCfUsLauwtKA2yIGi1BS/qLfh3vwV+Xy1o17CkO9UShX8sCb1vyap2S45rWlE5x4rqGCsm/88KxxtWrGi3IkXJGiNhzdQV1hzPt6Ztq0Sft8b/ijUFb63Z/NOajvE25Myy4aOfDR5/2nDnmg37O22YOMSWzRa2WHjYYpZvS9fftjTesyXmmy2t8tPoGDuN3wOn0adiGltuTOPyr2n80X86y02ncyxnOhUN07H/33RkXk5n3AhBP0NBhY/gYJjgUZmgaY/A/7ygeQh4j4d7jqDuCwGpEHQTjNqgsRt6lGYwx3UGGmkz+KtuBvJHZkhqawbTX8+gdqodvcLsmFxrR9FuO1J+2vHvmJlUmc7Ez30mUhEzeZU/k9sHZ6J9dibPHs1Evmcm85TsmWxlj9x8e/6XaM+qEnuqt9qz+Yw9ne/tedRnFvcGzULWcBZ9fGZRsmoWtltmSe56FgkPZxEu40DdcAfOGTqwYbYD+v4OnEx04FiJA9f2O2DQ5IDiawcauh24OHo2dwJn45o+mz2bZ+PfKOHWbKJ6ZuM8zFHyNhy5Pc2RqZGOjM1xxGuTI0eaHDH96ch2WyeMA51QiXYiYb8Th886ceiFE87dTigYO3MyxJnSvc7YXnLmxhNnlHq7cG26C5ZeLjjscOHwBRc8v7iQq+jKKz1Xjpu7Yp/vSuNWV3xuubL9qyv7hrhRM94NO2s3Qua4kR3lhleZGx93u3Hrgxv3Bs4haMIc6j3mYBw1h+6sOdT+O4eAljko95vLQcu5TA+dS0vqXOKr5nKxcS6P2ucSpThP8r/NQ95xHlre85iZOo8ZZfPwOjAP/+vzSH4/j45v89BQc+eBjTtNAe60FLnjt9mdZQfc6XjuTlenOzIqHiyw80B5ngcdQR7srfTAYJcHo855sPmdB70t5lPjOZ9FcfOZVj2fqOPz+ePlfPb/ms84xQUSb7IAxSULSI9ZwKstC+hzeQHvvklypYW4zFlI5YqFHM9YyLaahQTsWcj7xoWEdSxkhNoimgwXUTFzEd9TF1FQuAjv2kW4H1jEoyuL6DDzpMDTk2thnuxp8CTphCftdz1Z/tGTczKLQWMxZ1wXk1C/mM9HF1P8ZDEVg5dgqbWEKJsl/Bu4BNvUJRyvWkLy6SXkvlhCWdsSXAcupY/hUjIclzIuaCmdiUvZUrKU7eeWEvp2KUvklnFz3DK87JdhH72MBSXL6Ni1DLWzy8h/ugxZGS/MVL1oNPMizs+L96u90NzrxcObXoS3eWEj581eVW+MbLxJcvWmI86b9DXeKF7xpvmDNxMH+mCo54OUrQ8yET7sXuPDiK0+lJ/x4UeXD1H9fJE38uWWsy+7V/iikCahyhefv33RP+PLks++nBzhh6OFH9VCgr8fp9P9UNnpR9wFP35v8yNWejkKk5Yzd/ZyeuKWE1+4nEMnlzOoYzky8v4omPjj4uaPTbw//Y76s/uxP5Y9/lgprsDRYQWjo1aQUrWCL7+voPjBCqK/SuKkAEY6BXDJO4A9aQF0VgdIemUAY78ESPp4IPJWgfRdHEjbmkBebgnkya1AWj8HsnNkENFmQaTMCSItOIiukiDc/wqivCWIcOlgzmgH88w8mFynYLalBrOvPJh7O4OZeDeYzO/BtCmHcEE3RHLeIcQvCWFYZgh7d4Zw/0kIhtKhmKqFUm8UylO7UNpCQ9GvDcWiMZRpz0L5/CMUo6FhBCwN41tgGCZpYVSVhTF9bxihD8Ow+BHGubHhHBPhhCeF09IQjnRTOKOfhtPQE46FegRRIoLRYRE050WwrDoCm6sR/PYqAr8fEezVi0TGSMLcSDQDI1m6IZKsbZGcPhnJiPuRjHwfiWm/KIzVo1BzjOJ2UBTPiqN4vVUSj0Sh8ygK654oUjWjGT8tmidLojkcG83C0miW7Ikm+WM0R3rFUDMuhk5i2OkVw5bcGJS3xHDm3xhcH8fQ8i2G6UNjiTSJxd49ljvRsQxeG4vbjlhkmmJR6oolyjiOC1ZxyK6Ow2ZHHMVn4zjbGke39Er+HrKSP3VX8sB2JZt9V1JXuJKdf66k5upK+vy3Eum+8XTqxbPdMZ6FAfGsy4inbVM8ExvjWX8nnmtv4jnQdxUDrFbhtnAVNzNXIb95FcuOriLj5ip0+yfgqpdAmGcCwWkJkrqS5H8n8PJ0AuH3EzCTTuTemER0LBMJ9E1kRkYi5/9MRONwIv8+SeRhZyIf+yexzDgJW5ck/slNQm1bEiNPJHHrUxL3VZIpmZqMt3sybbnJzNiaTGJTMtk/knEenIKPdgoXzFLovSCFwzkppJSnoP42hci+qVT/lkqHVSon8lLZvDGVx3+l4nItlVcvU5GVTcNeIw0VmzRWe6TR1zcNufg0BuSlobs+jbrtkvxEGh2NaTg8S8PycxpLZdOpV0inUTedSIN0/M3T0Zktie7ptIWko7wqnZCydE5tTGfVlnR+HE1n1+V0NO+mk/AyndyOdO71pDNhaAYXdDJINcjA0zoDnZkZtLhnEO2dAQkZqG3MoHJbBnZ/ZTD3dAbN1zPIfJBBxYcMwr9ncNxgNfssV3PaYTWavqvJTlpNRYlEb1lN+L7VyN9eTULramykM2kbnskK9Uw6J2Ty1imT+bGZ6BVn4ngxk+wHmbi2Z7KyJ5OnA7PYoJVFhUkW1tOziHDN4m5CFv+szuJdfRa99mXRfSqL3GtZyLzOYt6XLJbJZzNZM5u6admSeUrCgmxSYrLRT8uWzDvZJG/Kxm9HNrmHshlwIRvnx9lkvM/mwfds+sjmsFQlhy0mOSx2zMF0cQ43snOQKc/h9z8k67tzSDidw6TuHPL75eKqnkvipFzOilzmueVS45XLvvhcwnNyaT+VK/FJuUzvzKV8QB4RRnlU2uTRa04efhF5vEnMI78sj4KGPAz25GFzLI/MxjxK3+Vh+T0PKal8jhjmE++Xz9s1+Siszyft93y69+ZjdyYfj5v5qOquQWbKGtKWr+Fa5Brcstcw4sYawt6vwWdUAQ0+BeRHF6CwqYAtBwq4eLuAyHcFJPVdS5bWWlomrWXbSgnFa7Hcupa3t9Zy7+lakuQK6VIvpGRCIQozCrnpXIi1ZyFaNYXsPCThZSFX2gtx/V5I8IQifCgi3quI70FFtGcXMae8CM3NReSeL0LqchGL7hVx7E0RFT+LOK1eTPGsYt7ML6YtrphXvxfTfaSYsOZiBg8u4dK4EppNSvhhV8L0QImOLGFfbonEh5VI/FcJEwaWoqpUippuKa8nlXKZUj4vLuVOQClNyaXsXFNK0DbJnpOlSD0ope+XUsqmrKNo4Tq8Y9ZxKm8d/+xaR0jPOiJUy3jhXEZXSBkBeWWYnShjyo0y3F6U4W9Qjp9dOSGLy0lqKOf7u3JedZfzZkAFQ8ZUUEcFXv4VhJZWSPx3BcbvKtjyvYKYYevx1V/PYq/16Oatp/zqel4pb0DOYgPJjhvwyNhAQbVE79jA/mMbiL6ygZbmDZwfvpHnphsxmLURn6UbKVuzkU/lG1Fu20jnj43MV6okUKWSDrtKNB0riQmr5FZmpcTXVaJ8vpK2n5WEqFQRrF/FGesqdFZV0VZaxZHdVXSfrGL/kypCXlVJ3moVsYOq2WtdzeKZ1eiHVXMvvxqxr5orrdXQUc1Uo0189thEbOImRl/dxO43mxjxeRM6M2ro8qlh5eYa3vbUEKRci6tpLY9sa2l0rcUtvBb7jFp0TtRy6lEtka212HbWoqRdx+sJdThb1LF6Rh3ti+pQ96ojN6WOQxV1+NTX0Xm5jvxXdWwfUE+OVj1OhvUsWlhPjU89oaH1RCXV05VbT8LueqSu1bO7WbL2tR73fg3MG9/AKusGXJ0bsF/UwP8Bei1hZw==</binary>
</binaryDataArray>
<binaryDataArray encodedLength="6908">
<cvParam cvRef="MS" accession="MS:1000574" name="zlib compression"/>
<cvParam cvRef="MS" accession="MS:1000515" name="intensity array" value="" unitCvRef="MS" unitAccession="MS:1000131" unitName="number of counts"/>
<cvParam cvRef="MS" accession="MS:1000521" name="32-bit float"/>
<binary>eNoNlwlbDmoURVWiQUmKVCRUZE6UCPW9e39KKYqiCIlMEUm5aKJSlMrQICohUyVTxkrIrEQqyVhRuES3kFw/4Zyznn3WjlZ2w22FU5j33hQ5hVvxc+Ql+No38WmMAs/XDadcRy+Oz/TFQffO6PO2Ly9ZtKNHnT4udXSlfr928VIuSuRc8KV50EjJDtXTWNk5SshGF3BO3U74+rnhcOU0JgeewK47Yxln1S7+rP8Dx/t6HGAYJJU6xklj5xcRgZ1Y5BYDmeQzGKmlDNvG8Sz44seIpCdIvrOP7jfeY9r0+2J6tA7eTqhFidZAVNjH8JLWHCwdE82JjeH8WNCN/VbfQkpwqeSA5TipdxfQP/0jKkvVsa+hEdXBymJxn/UYYn0R+TPmINn8C16nZXOzhT8DQ1thsH4oMuzcJJ8v6fBs1wls7hVD/4SRHFb4HSHfNzCtz1AW1VgLlTlZYrOcPg3iFkBSZCfm94mGw0cn+BzT5RNLe3zS78nWh+8l02Ym4newD8oOzkXuJkXp87RJ4n6vo2jVeCH5fugYVux6iQ+vNVmzMARz1ffi6LsYvCnZwtqnkby01huT7fQY/E8w6kJ0ObywBsMzzmPykvHMvNyD8cWHebHKlRWVlZLFHjEc+UqV3p5peBPZhA4FZdwcDW766o6VJfaSkSldYVAhC2OXpXAeqcv61adpEXcLLXLq7BT9W2jJ5omjXqBesTOOXY7D8qSuXDJglzi5II7TSyOY4XoRLbodQh1RjHpTANfTd6BU1RPKSUo0LqkV6a+yRMTpDuHeKs+MiOP4szRNbHLVptxHFVSxC70+TBEapx1xWPE4jiobMz8mhcVflor5ksl/dxDA47OseSf/G97WR6B8mQrLH7wWztq3YRBeLVZ9DWBW0B/hsroBbr8vQO7HHXw4MIXZARVYO3sWpnnNxpkbQfjkvoQP13ThsJ9+6F1rIJz77kXZvV9oafkuAg50SBxWXUC7hTEO6nTi00Rdrv0Sz++63xGzZQztSmwoDZzPuP66MJsuw4M15tR0V8SvtDtY52QnZk0x5sn0WfD28RTua9+JMTX6uPYyHS9mfBQrgnfj6cMvsOxIhPXopyKhh5NQmnaTPl/BScvK8SA5Ct7O6mhWMIZ/9gjapXQg92IvlvgbMVOjTZi7PUKL40zeVYhiX/kJkrefPoo+247Qp9CPs81sqWRtzOf3lcXR8Xq0GpfFo6tH0HrcYHFc7IGKeZa4EDEMMv37sXyiCgeN7sxWL3U867OZtSZ9uORBPW6N6yLyLxjy1KlunGAdS9cWfW7M8YTVxzaRXzAct4un0srEWwxs3c2MPV1odCyYzSHOKPv2WjJswxrmfl6Jp+csuC72NsbM1mTjblc+6lXG7LbHiPWVxYDlYdAx+Cx5Wu0kPhgc4Pv3L6Fy4g7OquZi0pxqBiSsZ0LDci76fAeZ2Q8Q6ZOFk5nqovJiCMbk/ha9Sv6IvL3q+HmzD58fMcS60Drk9WjHvKVG/OUsL91S8waZWgbcf3Y/ovQCOaG5O1vf+NE0P5kVlr9FTr90NJQ+kCh7d6drRgGjEy/AZe0azNo1gZZ3lZi4pjNT3/flWsUwLteQMvXWUE46nSFa2uSo7pchOZQ6nJ0SL+Jgqj2cUquwe+pVjHtpB/hFQs+wFVErltDD2Yo5yskSp5OvoN9+BjFpwznn5mwenahKU+M8rJ+5AQpT9+LcFxVesw6EVbUMDqxMxrqb9nR3vogEiQmXl54UIz8UoIvBKhipK3P0g3Xw2r1U+JZU8vrWRdK4U12wx3QQzbrv5IoWY+ouLKdU7Me+E9bSwVovuLHvKNZXbmXEoePoe8OS0tJDNLg+gsNeVMJ0yU3YFFKyrb+KdILteK6Tt2Wv4Ucw8moBciSqvNBzt1BX0+KtTUa02WDBsJOG/HBhDsc5pdHOKgYbxgWwZdoLztuejNDrXtz13xiWva8XT+7s4GmrVfykMJ4hMaGYmCBl4JZQ3npwCDtGPaXOkHdi//N8kVqRAzcrN6ExaxA3BB2EjQfY85wdD1sckCx69Az29ySs+eAKx+WK2FNshsjzz6CisowdFo+EfZAePWNv8GiwBVY8duFFl30w9JvMlB8zue/FfuYeOMmpNUH4smwPvtS6YJ/cN3g+VKPnlX/Fmbm5LOsXwQFLunGqmZrUadM7GDscFle9u2PfsWEcq7ZHVJSeRJiSLnuOlOec8yqoOFjGuH7NbH9hQzWlj5zrcVmiraPBuBhffhhkgaPNexDTyRT59t50f9BDOvznKMqkRDMtJBrfep7hshvGjN2YLUYf+YEgy1g65lhCtewNChV6cslOWagNGcN+bn157NRRTLCRIOjROmqra3DUIWvmWpjC7Zwh13itoctlWZbOOYD7gdbcu2QiggLecc2N5RxU2ZOmSkV0zTVjzuSBXJq0k6UZk1kxfx1jJtdj0JDhyGgczabM+WxIzeWdjcV8F+3P8MwxNPz8ksMc9rI8rwtdJ0WIHMsmHF3agt2Dtov0sUXIPzMQitOyeb3NjB4m9ozfP5+hi49QKa1B7L20EquVh5B7bVjgYImL2f/h7mB/Ztl0Za8ZhUKh9SL2va2Cgs1cLls4lKX75Wil/YjdB0dw5azBUu+b6WK8ShWWT+rCbK8Eob5xN5wMvsK/qAd7he1nu903zDYs5u+x3ej3NIDFbiEoP7uey3rlovO4BEx/9InLYYebihLstMsUh5d5s3zFQWqdGk+jhrPwePkYqiujmbX37++PuY9AxcOUl78Js/rHOCUzHXYddfA8cx+XH0dBpbcRrZwCxTbbx7iwwBRc5iMkvicxydeRX+s6s8cNE7x2vUwH3WaknZ/C0dObodO0EG9HFOH28nkiZ7YC9jxJoFaHDT4vyxGK3X4wW3Yj1vWtY37wZSaJArotTYXJDn1a2elijk4wX3W5AfPkJH5z6idMPlzlSgs16WlzY7qO8uM/9t1oe96PLjJhMI4phMfyOzxU7IK81gwY5eUj1T6WbUrxvBDaH2VX1TlZyYCr5GUhX0/qPTbnhq6/kHW3RexcoYFOBUGsHqdHN611dL5ghj8RfdEcoUjvzeMxak+LuJumigXX4ukxdgAX7b6DuycTua16GDvnn8LON4d5Y3yjiP17s3knShF+QoebVfQZom7OxodvxJF3qlLndH9KDCOgsW8UOx3vxPxZm6D6Ipi/pm2XaJQE00jDlOvvfoTnhjs4MTEVq3K3S2xbXDh0ix0z2ZkR1wwZY+fDUyOTUGt/lHsfDaFORJPY0eZPl82DkFK3Q7xuO8r+WrOx2fcxn5QZcuCJbUjKzRCTxjeITRstWPFjE14/imV4+kRKY4rw8o8Rb4yN4Zpz1mx+NwMHO+R5P9tYeu3TQo7dNAOOmZmozjtC3VmurFmciYFDa7lpmi+6qEv5ZFoSzaeOl2qZDpE2LbvEEO2XmOEfQpn6i0hZ9JCayeP4u82XDUttxaD8vYz44EHT+adxZfFKMft9F84NHwvZ7ZNYmtsKr+bV/Bokg03PbTA2vBSRRuqc4LWXKte/824XN3Y+eUFkvPmFt1O7475dvhj08yBvF1bT79haDmvcwm2f7mN2cAc+d/+A9fhA7fepbLMg274P5J/PUnb8Ogf5b8cp2VyLeKd79Fiki40ZCiw+NoTpe4rw2URK0xwnBEx6jIEKnelwvZBT6h/T9/AvhEr7wu/zKxSGTucV6Vbem3yQSq/OYMGteFxU1JBm1CbipnMwyweP50CbZDxo3MSPyzTx0LKLcO7mK9FftJKBKWrST5OcGD+6QuwemszNn/yJkeYsGSKo1mM1Ewa9hod7BUKdZaXpeV+wdq0GhRLoU9WM+t460vRMFWrqNnJMJ8nfzLSEmakFr2losPbDE1TePQetOGUo3DBkcIUfGmzXYl1AIMNOXBIh8/ThrH6NPl49aV62nlMjAMfp51CTVY/rw0/wuedizHshx/iqg9zgoMT4719R2Hs+f9zYzUL8K/RO1PPrKzlGmT2UhD0pZrr7Dca9qsaA6VdwcEw0HN2LhP+KLF7Zn4+yLE1pyLYevN6jhvUeOTTuNIw7w9bw4ilXhlmW8IfBAGyQRom28xs5btNwelz1we3BE9gxYfBfB0liTcJmVEpm0fiqGgdpW1Cxx3G8rtLlwvhTsDTQ4AmvrjzRK5RqDvcwpmQB+u95x+NVIyTrNbJx4Mg5seq5hOULPWjboxir/vaCBbKKUsceZchUncTnppP5xDgHwU+f8/C+U6LUyYMy91+KRSrh3Cv84TF+N986badSy03qXPFGRsI9OtyU4cz+1lSrCGZy8wFciWlF7XYjTtCr48qeL9h/2ix6qkRT7u5DXg/UZNiYvVzj1I+OMjMwZqErfQ4lolG2Dkv+00PRgseY/mYXc0PCWPRem3XK4WJneKaoMT0sTtaPkF6qHMmrslrUWdlPbFE3QVD/FOo1PoWz93CaNvVjzlRzGu1xw9TsV7CP0OQn3f0IEiUYbHqam/UJlZJMHLm/HTXPP0BZ/R2Sn3Xm4zN+1PIsExdsjyHQPZU9Fn3FzCNlKJLKM8l7ASeuqkVZjg+VyodToT0aPWL6M2plHW5fyYV+9w4kNi5gh0MU7TZfxNKIObgiieSirx6Qma+MCVN3IPFPLk1WWTHk8mh+2W9GT+N2JEbH0KrPME5qOsa3M23E7JZR/H1FjS619kyPm8l4Tztu7icr7F9H8/ODTJ6ys2S3fq28jGTRN6o7exjGcuQPY3YykkHvAZP5K+ML5dbtgeeISKo3WorkmB1wWPSWO+McabhFns1/TBj5RY2mBXoMup1PTa00yqYFM3rREt4uPyMZ/twJ85PbkdXkwnPTLzCzug1BnXzZvyYb4lQoBtfb81rIZm42KcYar/HcffMQT54y4WqTVCQ7/PV9lVY8C7XiPzf1pQFlE/kjw1rI5Y/itHQ1lKlsZeXf2QveFLAo5RJafq+BTdUMPskI5dyS7XQ1XMoF966ifvZ1mnuq8PT5EE76VMDU5rtMHtfKqqY0SjaE0cc6GGPsTRAfFiyG+ifQYdwoWgWGo9ssZzZdi4NWtio+/hzC067dYZOlyj4v/+Fxxzp4iflUiL2Aue03uX12Otcs68y0OeE8ZHSUyqkjuLgqG7KF6gjZpYOj4aeFVl8FsTArHV2Xj+aNuENC1ciCZfruCHs8lL9KX2Kc7Sxqbt4G3fhvIjIig121v/NV/EzmvatD/e4iDOxfJzyWHMSvhvfi2eAQSW3KEKjFtgvNu01wVLHCuFgpZaf9wuPb4XAK2A+7hUo8UX9WPC+t4n975qDdWA2ZLiOF6r9XMbDpOgYlyWNd/DO0T3KgU+ktHP/kykuj7+JguyL/eeAD/WNyrNxoKdq+XMK7V//iyaxO9FSVp4abNivWf4VHoBzci8uEwtYOROb35wefVpj/58HMFyP5snIu9A+8hcO3zky+Vyz+3D4J2VUjUDbCn3oHPwrjukCWx+6guGHLVycPwPtQvSiovoNXvwQCfLZibS8zkbSkiNPipPgUtJmnX2wULjZaLLefwetZKayP3IHS8FzRV/M13A7ZckBZIVpGK+BpjQl/m/fksF2ajPxVjXLtc3g9YTTe2hvBsKEb3z5PgJnONix2noXDpskY/didJ2T2sikYHBV6TaQd78aHgZ7YYlSCRw2yXFWkwN+me8S67aO4YMhr0fNaGj7tcKf2+kj+ufhE0nt2Z75d6s3WgByOmW3IiNR/0On5O1ifkYHrja3cMFJFeKW+kNjUbqeqZlemLIlCqEl/eqVIoGw3hSdcpsD3ey6/mszk6nY3MXuGERv+PYxpKt3+srUUcyJSUBRjzi6r52BwSnc8NhjENz3+evzWBmEyQoopLTHCdtANlM9aQNOfY3jafyLVTRdTRXmmsL6ah9Tma3D66sP8/XtResBR+Cy/BNcFGTB/MwHxsWm4m6BNXZ2X8FUxZcLkDcj18af973GMCG8Unw3Cqfhdgrxe8qya8xF1tWtQbTsWS3Pfi5Chb2Eqo8xjbldF8OFIhlhUYW3vB8geUiZ59r4Ae3WeYa3qQk7Ps6Qs36FtoDY+zTyGxSrmLJ6SgEIXbWr7lCEiVJGXXnnyVvf/EBUVh28PTdAzSIO2M5zwtbWR5wfFwyV7LNYngpZiHu+52fLN6xSR7TqZo2rNuMVMjm8yDViSegcPZaNFxQp19KzV5/XuzWBlkJh7XYk2ylncs9MBpnHRrJs2kCY+B3C9XpsR/8VCLyBRNMrbUTG2SrI9rxATbYez0cEQYf8m4ktjnij3m49I2WSR0o1YLiOl7aqrkuiPEeLU7ds45aAI+9BEJD31ZFpSIwJuH8CSbv3oZxbD8b0bsEjOhovCq2F35Se++zlBfWEynhZrsqvBanHikwnPVS5h/Ht7rG3bgSDNTeJPwgzRUr4QZsdqMM/1Lo9kutDH7oT4POOdKJT3xtnqHWLAb0MGDtFH6GlbZOW2obLfMfQt3C4Cs1U5/Nd/SG4ajIcWGty5cy7WfZWhQl0bU3+f55XuBzH0Wxgz+4+C5+9KDqjLFy7v1Lno9ibRVObCemd3ccVtF3pXb8cIuxLheHE+Lv20R8CwbUjLqBTPb0fgXGoy2oa50dElV2y8NRUf/zmOOuO7ovDFUtgPHQOrJ21Q1Nog7m33omq1u3jsGY2Kq4/gfveyOGdUI85mx6K5byL7pmny99MkEVGgA1nrSPGiaT4OmZ6DRK8O/3zvzpSpecj3ykNU+1Ds+BaCAA1nGH/MRLekBrzdMI6vq+MkH4qf4uzwB2LB4gpcyIsUTn/ZH7VIHSurlfh+ihHMbt1CzraT6B32Hr4lnxA5rR+q0s/j/dc+lNv5r9D4VSD+NHWnXnq9ePttA7YvsJU0XCSm7kiB9dYF8FlXL7q0pYtOyodwJEqN/wOv+bRa</binary>
</binaryDataArray>
</binaryDataArrayList>
</spectrum>
<spectrum index="25" id="scan=26" defaultArrayLength="50">
<cvParam cvRef="MS" accession="MS:1000130" name="positive scan"/>
<cvParam cvRef="MS" accession="MS:1000580" name="MSn spectrum"/>
<cvParam cvRef="MS" accession="MS:1000127" name="centroid spectrum"/>
<cvParam cvRef="MS" accession="MS:1000285" name="total ion current" value="48193.63678741"/>
<cvParam cvRef="MS" accession="MS:1000504" name="base peak m/z" value="636.45343018" unitCvRef="MS" unitAccession="MS:1000040" unitName="m/z"/>
<cvParam cvRef="MS" accession="MS:1000505" name="base peak intensity" value="4150.32373047" unitCvRef="MS" unitAccession="MS:1000131" unitName="number of counts"/>
<cvParam cvRef="MS" accession="MS:1000511" name="ms level" value="2"/>
<cvParam cvRef="MS" accession="MS:1000527" name="highest observed m/z" value="1122.87719727" unitCvRef="MS" unitAccession="MS:1000040" unitName="m/z"/>
<cvParam cvRef="MS" accession="MS:1000528" name="lowest observed m/z" value="317.76358032" unitCvRef="MS" unitAccession="MS:1000040" unitName="m/z"/>
<scanList count="1">
<cvParam cvRef="MS" accession="MS:1000795" name="no combination"/>
<scan instrumentConfigurationRef="instrument">
<cvParam cvRef="MS" accession="MS:1000016" name="scan start time" value="0.413666" unitCvRef="UO" unitAccession="UO:0000031" unitName="minute"/>
</scan>
</scanList>
<precursorList count="1">
<precursor spectrumRef="scan=25">
<selectedIonList count="1">
<selectedIon>
<cvParam cvRef="MS" accession="MS:1000744" name="selected ion m/z" value="631.741" unitCvRef="MS" unitAccession="MS:1000040" unitName="m/z"/>
<cvParam cvRef="MS" accession="MS:1001141" name="intensity of precursor ion" value="27747.720703125"/>
</selectedIon>
</selectedIonList>
<activation>
<cvParam cvRef="MS" accession="MS:1000433" name="low-energy collision-induced dissociation"/>
</activation>
</precursor>
</precursorList>
<binaryDataArrayList count="2">
<binaryDataArray encodedLength="284">
<cvParam cvRef="MS" accession="MS:1000574" name="zlib compression"/>
<cvParam cvRef="MS" accession="MS:1000514" name="m/z array" value="" unitCvRef="MS" unitAccession="MS:1000040" unitName="m/z"/>
<cvParam cvRef="MS" accession="MS:1000521" name="32-bit float"/>
<binary>eNoByAA3/73hnkPjn7dDV9HHQyWMzUP0ntRDDinWQ/IG2kOfoNxDf1XeQ7ov4UOf1+pDKyfuQ1aF8EMrb/JDKy4ARCW4AETD2wFE/NACRAz2AkSXPgNEYxwGRJWEBkTH9AZEuzUHRJzjB0TudQtEqVYMRGsPDUQktA5EGFwQRJtxEkRDjxNERIMURE3CFEQV3BREQOwWRGQdF0QZEBlEIGYZRLC0GURRah1EX8UdRFYVHkRj4B5EBR0fREu5IERvoiJEAOAjRC1Uh0QSXIxEFgpKmQ==</binary>
</binaryDataArray>
<binaryDataArray encodedLength="284">
<cvParam cvRef="MS" accession="MS:1000574" name="zlib compression"/>
<cvParam cvRef="MS" accession="MS:1000515" name="intensity array" value="" unitCvRef="MS" unitAccession="MS:1000131" unitName="number of counts"/>
<cvParam cvRef="MS" accession="MS:1000521" name="32-bit float"/>
<binary>eNoByAA3/+MXE0Ul9vNDndQvQ9foA0XwaDxExVSgRJaBJ0QtcS9E9UgSQ/w2dkPiRolDFm0URQnQCUQyr+pESuMARZzkjkOI4lpDy7y2RDhLG0TAexBFXuyURIJcX0NJcGtE1FS6RKeLiESBQWREyOOfRBvvdER8nplEMTddRCGcq0TdhAxF+y/UQx8ASkSKoUNEylxuRHeBMENypX9EkEs1RHJmi0TZRmtDdP+qQgN5zEMrFz5Dl7KBRWJQkkPg2qFETkNRQuI06kO+7EBD6DRWdg==</binary>
</binaryDataArray>
</binaryDataArrayList>
</spectrum>
<spectrum index="26" id="scan=27" defaultArrayLength="89">
<cvParam cvRef="MS" accession="MS:1000130" name="positive scan"/>
<cvParam cvRef="MS" accession="MS:1000580" name="MSn spectrum"/>
<cvParam cvRef="MS" accession="MS:1000127" name="centroid spectrum"/>
<cvParam cvRef="MS" accession="MS:1000285" name="total ion current" value="94629.98046494"/>
<cvParam cvRef="MS" accession="MS:1000504" name="base peak m/z" value="602.32904053" unitCvRef="MS" unitAccession="MS:1000040" unitName="m/z"/>
<cvParam cvRef="MS" accession="MS:1000505" name="base peak intensity" value="4222.68212891" unitCvRef="MS" unitAccession="MS:1000131" unitName="number of counts"/>
<cvParam cvRef="MS" accession="MS:1000511" name="ms level" value="2"/>
<cvParam cvRef="MS" accession="MS:1000527" name="highest observed m/z" value="1216.26696777" unitCvRef="MS" unitAccession="MS:1000040" unitName="m/z"/>
<cvParam cvRef="MS" accession="MS:1000528" name="lowest observed m/z" value="228.83689880" unitCvRef="MS" unitAccession="MS:1000040" unitName="m/z"/>
<scanList count="1">
<cvParam cvRef="MS" accession="MS:1000795" name="no combination"/>
<scan instrumentConfigurationRef="instrument">
<cvParam cvRef="MS" accession="MS:1000016" name="scan start time" value="0.428916" unitCvRef="UO" unitAccession="UO:0000031" unitName="minute"/>
</scan>
</scanList>
<precursorList count="1">
<precursor spectrumRef="scan=25">
<selectedIonList count="1">
<selectedIon>
<cvParam cvRef="MS" accession="MS:1000744" name="selected ion m/z" value="637.542" unitCvRef="MS" unitAccession="MS:1000040" unitName="m/z"/>
<cvParam cvRef="MS" accession="MS:1001141" name="intensity of precursor ion" value="49835.58984375"/>
</selectedIon>
</selectedIonList>
<activation>
<cvParam cvRef="MS" accession="MS:1000433" name="low-energy collision-induced dissociation"/>
</activation>
</precursor>
</precursorList>
<binaryDataArrayList count="2">
<binaryDataArray encodedLength="484">
<cvParam cvRef="MS" accession="MS:1000574" name="zlib compression"/>
<cvParam cvRef="MS" accession="MS:1000514" name="m/z array" value="" unitCvRef="MS" unitAccession="MS:1000040" unitName="m/z"/>
<cvParam cvRef="MS" accession="MS:1000521" name="32-bit float"/>
<binary>eNoFwVkowwEcB/DM9R9mY/x38t/6W44coeRN/L6R8CgleRBRXjy4tqLQCAvlSEikmByRtLkZovinEBLx4ppcxYNGfD4pZ8X059lKxREWGr4eojnzMLkME2SyzpC3ap5Ei3aa81imUX6NBrrWSVGwQUXVDvqy71HsygH1cAKdPAuUGnpE24ZTivI4J77ikt4c9zS9+kCbv6/0YnunOD8XpdtdNGL+IVulCA+fIhj83THe6AVexiC3lEF3A4OqbwZZsWI05YgxfSOGddYHdyJfxLT4IlQqwUKpBNIOCYRkKWy3MuxeBICTByLeLIflMAiCNhhKA4vBQhbSXhbGVRZJLyz4MQW2HhWYqlUi3q7ElVaF6iUVtk1qJO6rsROpgZCtQcakBpYILTKPQ2As5FD3xGEnS4fJch3ynToY4/Rwlunx5tDjWc7j+IhHPReGEoqGrDkBfWl5CHergfqjDfOmTrQz/fgH+sOLXg==</binary>
</binaryDataArray>
<binaryDataArray encodedLength="492">
<cvParam cvRef="MS" accession="MS:1000574" name="zlib compression"/>
<cvParam cvRef="MS" accession="MS:1000515" name="intensity array" value="" unitCvRef="MS" unitAccession="MS:1000131" unitName="number of counts"/>
<cvParam cvRef="MS" accession="MS:1000521" name="32-bit float"/>
<binary>eNoBZAGb/sEsEkVHPIZEAMozRF+A40QIpS9DHJ2LRP8tVkOB7L5EE+xSRcbOR0PFrrlERCa7Q40sUUMuiO9D9qNMRJhAt0SGb+FE7p8+RDvVmkNqM9xCPaEPRC5xQkNhi4JFkCz+RNqcVESP2TZDi99pRCyQ4ERXuJpEIrVLRFANtES10OJD4kIiQySxp0SO3xFFD0eeQ5O//ER62qtE3G4EQ/ONkEQJZwNFbdrGRDpn40SRvHBEtiMYRIaKQkOJQE5CJJoARIZdL0SVk6ZDa281RBZ2nEQ53udD1HuSRDWew0R19YNFKjbAQxYoVkRYRZRDT8h0Q796oESckiFDApmoRKzngUNd1dREmc3CRGreI0VKUWpCvUfyREOI0kNch5lC9kybRBX0aUS7m5pE7BxRQ2K7XkNmQ+tDwFiqRPSBdkS6L+RDg3aBRb/OzURJGuhErEw7RMWJEEThfYhEoN6KRHK6hEOSSiVE5Niezw==</binary>
</binaryDataArray>
</binaryDataArrayList>
</spectrum>
<spectrum index="27" id="scan=28" defaultArrayLength="1476">
<cvParam cvRef="MS" accession="MS:1000130" name="positive scan"/>
<cvParam cvRef="MS" accession="MS:1000579" name="MS1 spectrum"/>
<cvParam cvRef="MS" accession="MS:1000127" name="centroid spectrum"/>
<cvParam cvRef="MS" accession="MS:1000285" name="total ion current" value="14026543.73628235"/>
<cvParam cvRef="MS" accession="MS:1000504" name="base peak m/z" value="419.27136230" unitCvRef="MS" unitAccession="MS:1000040" unitName="m/z"/>
<cvParam cvRef="MS" accession="MS:1000505" name="base peak intensity" value="103137.12500000" unitCvRef="MS" unitAccession="MS:1000131" unitName="number of counts"/>
<cvParam cvRef="MS" accession="MS:1000511" name="ms level" value="1"/>
<cvParam cvRef="MS" accession="MS:1000527" name="highest observed m/z" value="1297.22192383" unitCvRef="MS" unitAccession="MS:1000040" unitName="m/z"/>
<cvParam cvRef="MS" accession="MS:1000528" name="lowest observed m/z" value="400.23745728" unitCvRef="MS" unitAccession="MS:1000040" unitName="m/z"/>
<scanList count="1">
<cvParam cvRef="MS" accession="MS:1000795" name="no combination"/>
<scan instrumentConfigurationRef="instrument">
<cvParam cvRef="MS" accession="MS:1000016" name="scan start time" value="0.44355" unitCvRef="UO" unitAccession="UO:0000031" unitName="minute"/>
</scan>
</scanList>
<binaryDataArrayList count="2">
<binaryDataArray encodedLength="6868">
<cvParam cvRef="MS" accession="MS:1000574" name="zlib compression"/>
<cvParam cvRef="MS" accession="MS:1000514" name="m/z array" value="" unitCvRef="MS" unitAccession="MS:1000040" unitName="m/z"/>
<cvParam cvRef="MS" accession="MS:1000521" name="32-bit float"/>
<binary>eNoNlnlYD9gXxqNEadMQkoSoqBBKi5T7CaWoJO2loj0VRUnaS7vQhkpDliGGxti3sYaQmKzTzy5bJYkx+n3/+Dzve84996/7nHPPMs2r4u2pqyJ7wjWhlXdNFF25JsyMGkR2bIMYtb9B/Dn8ujiWdV303XNdPFO+Ic6Y3hAO8jfFQuebYva+m6JFp1HUuDeKnVK3RPPUW8Ix45YIHXVbHLG+LcwLbwvPM7eFy8g74lTNHaF05o7wlmkSFoZNos26STRtbBKdd5pEtvxd8dLkrvgq3SxiLJrFy5xmcel4s2j+0Sx8He6JoxH3xJk998Ss7/eEz9j7wijsvri/9b4wXP23GFLxt9jep0XsdG0R6mtbxJrzLeLSlAdCcd4DkZz6QIjTD0Rz2wMhP/ihMLN5KPamPhTbzj8Ui2Qeieb0R8K16ZGoWP1Y9N/7WOg+fyzME54Iap6Ith9PxN2Qp8L97lMRNewfETX/H3F6lYQ7/wgPu1ZhENsqxnxqFSsm/U+sXPc/8ej3/4kvcs9EpNkzkRP/TASFPxd3Wp4LY6cXIjbvhbA580L82uelcA97Kc7tfSkKpF6Jr/deiQdSr8UvEyUEvRbft78WQc2vRaX6G5Fv80YYXXwj/pZ+K8qM3grn1Lfiv8FtwkK/TRiWt4nLD9rEiIHvhH7wO/Gi+p24fPWd2O/5XkQmvxcpj94LMf2DqA74IBoOfhCrP3wQtsM/Cmv3j+JrzUeRefajmPfhozgy8pNQ8/gkNp36JM48+SSCZ7QLhcXtouR0u3B/0y4aHDrEzqgOEbS9Q7Rd6RAnPnSIcK1O8dKrU3RUdoq4I52iq7NTnPD8LOYkfxaKhz+L7x8/i6lDu8ThuV1CP6pL/LurS3i87RJVvV2i7+gvwjLpi5Cr+SI2P/giIlW7xaQ53SK4pFsU/tYtqq52i2uyX8VPv6/i8e9fhVLfHjF9SY+Ye6pHJL7qEYYe38Tpsm9i4d1vYn/XN1Fp9F0kxH8XVb9/F17fv4sJ6f+KfU3/CrshP8TsgB9ixY4fonvEf+KE039if95/Yt+EnyI8+qe4evineB7cK44f6BWuV3vFws5eschUCpcFUkiXSmGyS4p+p6XI7pCiQb4Ppfp9uO7WB9vEPjzZ1Af/PX0YeLkPO1/04enXPlxw6EtORl8UG/qS2dOXGEVp5AylSTGVZp6nNOeipUnaK03OaWl6Xkmj+0kabXkZejVlMDaX4bKjDBF5Mlw8IkPWFRl8H8qw+KcMUcb9MFvWj7hiie7sh+/XfvQMlaX/dFmOO8sSFSaLQ4wsXaWySNfLkntdFgWZ/sSJ/qxw6c+X2P7srulP7dH+vL7Rn+EKA3CYMoCxNgNwShxAzP0B7P44gO4+cvhryaE1Qw5jRzlicuQYtV8OqWMS3svxXkWenxbyfHeRp+KIPPfPyBP1SJ6WLnmCVQeyxXQgV70HciNzIAU7BrKnfiC1PwZyQF2Bu8YKPIpW4GC5ArtPK9DTqsCbHwpsHKzIv/6K3CpTpPGKIg6vFNEZroTbJCWm2imRU6DEzz+VkO+rTImmMlXTlfk1WZm7O5UJvKiMzwNlVL8o01dHhWGeKpQlqrB/kwrt51WQvqdCV48K+qMH4RY4iHP5g9hzdRDZfVSpmKbKJ2tVZH1U+WuVKjlbVFlwXBXvm6qMbVMlXfEXPEb/guXMXwhN+IUvR39Bo+MXhvUfTNWwwZiGD0YnYTA/cgfzs2kwle2DWWw4hA9LhmASMwTD34Zw+tIQatuHMEZJjc8GatxDDbkkNSbuUONFixo7etV4OGwoEUlDySkcSsfJoUhdHErqy6FUjh7GeNthlAQN42TRMPSODaP/Z0ksMxx7neFkrx+O3N7h/O/dcG6MUOfNdHUyndWZHifxJ9V536hO0jd1IieMYIjNCN6sGcHIwhGcPz6CcddHYPxsBK9+jKDIRoOOEA0urdFgz14Nnl3VoL5Vg95uDTbojWTYrJHMcB/JmNiR5KWPZPqBkYxuG8laWU0e62viYadJ40pNjhdqsr9Wk84zmiy/o4nfZ02a+49CZewoZpqOYnjkKELjR7Hi0CiuvRyFsZIWt/S1iJmlRX6wFmeStdhWokXPQS3mNGqxXmY0R8ePptZlNJW7RvP+3GgU/h5N0ZfRpBqM4YrTGB5GjeFQ6RjOHBjDzy9jCNUZy3e7sbyJGIvCrrF8ezAW5T7a3NbQptpQmyInbXYu16ZfmjapZdos+EubO/e0WfVBG/uh4yTvMw6p5ePYsn4cJ/eNY0fDOFx7xmFhMp7HzuOJixxPbeF4Fp2V+Kfj0VHX4ZCpDv7uOuyJ00G9QIfAOh3untWhuVUHjQ86eCvqclhflxYHXXyCdTFM0eXiQV2CzupS9EAXJSk95o3Uo8xUj3YnPfql6OFaqkfgIT2SL+kxbdAEtCZOQMpqAn9ET8Bh+wRamiU5nYmkW05EO3QiCxMmUrR9Ih//nEjrtYnod09kg4I+5pP1KXOQsE4fxxJ9BtbpE3xHH6sOfZIVDZDXNsDM1gDNNANSiw0IP2mAy3sDFJUMuTjOkDQbQ5ISDDldasjBo4YoXzZE+q0heiMnscp+Epn+k3BJlPi6SfjdmkRT1yT6Dp+Mqd5ketwnk5gwmdRtkzn322TU307m8ZfJXLCbQnvkFKYVTKGsaQq63VPwHGrE7UlGtC4xYnOeEe07jNh+2oi6R0ak/zQibtBUtAymUrdgKtNWTsUndyrLa6di//dU/NunEio/jQvTprFo8TSkM6fRXjGNw6+nMV55Oj+0p7POeTp6EdOJzJlO5ZXpJD2bzmEFY7L1jLkyz5i6WGOeFRqjvtMYwzPGPHluTO5/xthpmVAzyYTxS0z4EWtCZLIJK2tN2HzUhPa3JqzSnsFs3xl0Z8zg2oEZ1J+ZgdrbGSQrm+I1wpQmU1Mc/UwZtdaUA6WmVNaZInPJlMY3ppQpmPHazAwjFzNqI8wozDRj5wEzAq6YEf7EjI9y5swfY062hTlzvc15VWku6WtzylrNmdphTuIQC1pmW/BwqQXnEi1QPyDRmxasfGfB99EzkZ05k2D/mWikzSRp50w+np6J/eWZFL+byb3emXiOsERjqSVT4y2ZUmHJ7TpLtt22JL3Xkrh+s1DXnEW7+SyWLpFo7izCf5tF1KVZaLbN4nAfKxQmWKFmZ8XEI1YUPbWi5YsVlw2t0fe2JjTPmsu/W7O/2ZrA99Zc6LVm1+DZzJg1m/nRs7FcP5vM32fT1Tqb7P9m4zNI0GkhqF8k0IgQLCkXvDwpcP5b4NMrSFQFfT1oAFRWgtUGUD0Blh8kiR5JTsmGh5NsOGRtg26IDamFNhzdbYPGXza0f7AhR3UO+ybM4ZzVHIy852AVNoc3OXPo3ToHt+NzUPs8h4Nqc3GcOJecOXPp6zEX/+i5HNgxlwV1c7n7cC6HFObRbDKP6ph5qO+Zh1TrPI5L2eIz1ZZUX1vsY21pzLbF6Fdbfv5hS/ZNW5Je25I3wY4rUXaM32RHxSE7Mu/a4fLBjhPj5tNmNp9I3/m8T56P8x/zOfZ8Psu+z8dPyZ4LlvYULbTHLc4eqXSJ322PT5M9H1/Zk6HkwLlpDsxwc6A10YHYTAdC6x1ouubAl1cO6GosoGz+ArzCFqCftoCabQvYdXMBrt8l/peFjNRbSJrJQk65S1i/kMW1C7l6cSGhbQtx6euI5XBHurwd2Z/kiN0xR948cETmnSPFg53Qs3Di0DonVCqceN7uxFJ1Z2JmOzNsuTN5yc7Uljtz9IAzIdecaWxz5orcIuKsFhHisIjmtYuIOrSI03cWceLNInKkXPjTxAXLFBfsc12Yc8WFkpcurOt14ZvKYm5YL2ZPyGIaUhejXLOY3n2LSXi+mLoRrlxwdsUuwpUJma5Y1rqSf82VuheuWP1wxVd9CRb2S0iKWsLRjCUoHF2Cy/klaH1dwis1N8IM3Ljs5YZZqRtxdW4oNLhR+9qNHFl3WvXc8XFwR36ZOzIHJfEld1z6eLBA3QMzJw+8IjywKfPA/4wH9g89ePHJg4vSnuzT9URrlieJoZ6Y5XuSUutJyT1Prnd50irnxVFrL+4neLGg1AuzWi+CT3hRfcOLqc+9yFb1JszRm7Rwb7YUeONY6039dW+2vvNm9EAflmn7YO/tI5mNPiyu8eH7NR8myPpiMcqXF1N8afTz5XaeL+Z7fJl3zpfue754dftSoOjHZH0/bjj5cT3Qj4tVfsw77oddox8P3/uhoLeUSKulFFcsJal+Ka6XlzLmy1Lix/jzfro/Y5382Rnvj/Fef/be9efRa3+KBgXwUDOA+1YBSC8L4HF6AJ7lAfT9I4Cz7wOQ+RLAkkGBmOkEsss8kH2RgaiWBDLobSBr/w1kybhl6C9fxp1tyxh9fhn2d5cx9+0y6hSWM338crY5LUcnYDkPs5fjtWs5yy4sZ+nX5RyTC2KXehDfjYMYsTSIopggVuQE4XE8iFHXgsh5FkTj5yD89YOpsg3mn7BgrOKD+W9vMKMvBnP4STDWqiFUmIRQ7RtCXm4IUptDmFsXQvHTEMmcCmF4v1Ae6YYSPj+UFSmhxPweyo2mUGykwwhRD+PbgjB+dQ8jNyKM8xlh/PNnGI+vhDG2M4xO03Au+IZTGBnO97xw7u0L59TVcLI/hVMzIIJRhhFssImQzNwItDIieLApgoaDEeS/jeC2VSTlDpFoRUUiVRHJsH2ReN2J5PKnSJKkV1BuuoL5wSuwrViB3u4VRLWvQGZkFP3MorjsHkVgdBSfs6Owro2S3IvC/HEUhn2jGTA0mg7daFRCopHNjuZGfTRyV6PxfB3Nmv4xdBjE0DkvBqXwGE7nxtBSG8Nf92PI74nBTXMlAWYr2Ri+krR9KzF9vRKp9pWcG7SK4war2GO9ir+9VqFYsIq7tasIPL8K/Y+rqBoSy+jxsTycGYuRcywqEbHcSIxFqiYWl4ZYijtiuaAcxze9OOZ6xaG6Oo7rhXHolscx/GocK9rjiFFejbX+al5PW41S+moKq1aTe2o1BQ2r+fR8NdNU1vB1+hpm265hiv8abqWuYfLmNdRXriHy9Bq2fl7DDdV4dMbGM9M5njmR8aSujye3NB6NE/HsvxfP5t54fLQSGGCcgLd9Ag5xCSzbmkDP2QQUnibwsDOBpRprSbJZi2LkWgzi19K7ZS0Pzq0l+fFaurvWkqaTyCKnRPR8E8mPSWRteSL69YksuJZIodY6UhetwyhwHem162i9uo4CuSRmaCehaZNEvUsSVtFJXN6eJJn9Sdw8n8T1j0mUDVrPk7nriXBcz4HC9UTVrUf5yno6WtfTLJPMUcVkDg9LZsDUZBpNkvF3SCbZPRmfuGQU8pN5WpfM4HPJ/NaQTPr9ZDpfJfOxW8KAFM5qpDDPIIV0qxR2O6YQF5hCXVwKtrkpdJemkLUrhZG/p7D/SgrSN1NQeSCpfZXCOZVUOkelSnbFVKxcU3kckEpUTCq5yalM25jKx6pUjtSlsuJeKm5PUvmsmMZOtTQK/NIoiUnj57o0cirT0NmdxpvDaVz4Kw3Pu2kEv0oj6mcafurp6E9OJ2FJOm7x6dhlpHNrYzqVu9MpP5yO5fl0ihvS+fNJOj8/p3NZLoMa5Qy2aGSgNCuD8XMzaFmUwaXQDFQ2ZMDWDGIPZuDxVwY7mzK4+DyD/75mYKyeyQfDTE7NysTOKRPf1ZlsTstEqSiTmK2Zkt7KRKU+E8OGTL60ZiLXkYmfbBZNalk808oi3TALjdlZ+DlkIeedRWd4FsPisjhWksWYA1mcuJJF0i2JPsziYlsW/f/NonBwNpVTsimYmY1LYDapm7NJrMmm8K9s8u5ns+JZNrKfsrmksAFnvQ3cM97ARjZg6bqBzeEbkFuzAcOSDVTWbOBc/QYy721A+5ME2RxWDM+hxiCHw+Y5FM/Lwcwlh7bgHOQSJRTksKc2B8eTOUTflJx35tD0bw4zhuaSaZBLrn0uXR651Eblsjw5F8f8XJ7uyuXE5Vy23s4l50kuB9sltf3zUBiRx0mLPO7PyWOepyQOy2NfTh5+W/J4ciSPY+fzuH0rj/quPMYMz0dVL5/brvmoheSzbGU+lnn5zK7OJ+nPfG5eyiewKR+pn/m8VyiQ7PYFNOoWMMeogFTrAtYsKyCxvIDq8wVINRYg80ji3xUQ/6OAzbqF9DEvRMOmkDcuhRxbXsjuVYUEniqk8FIhwR8KcZMvQkq9iFvuRUSFFrF1dRHXcouIOVpEwoMiAlqL+Pm+iJfyGynS2sh6g4005W5EqmgjslUbCXizkTKZYhZoFSNrUoy9dTFS3sVERBVzLr2YisJiQnYWU3CsmK73xUz4WUyY6iZ+Dd3E0sxNhOzbRMv1TUQ/k/BjExY6m/lhsZmdkZuxb97Mln82o/VuM7E/NhOjvoWBk7bg57eFE/VbmHJlCzeeb0G9awtnppTQf1EJp8JLCEovwbWwBJ8zJURIlVKjVoruwlK6XSQaUMquulLG/FXKsMZSVrWV0tJTSoF6GY8nlCEzq4y2/DJW7inD+GoZ1T1l+MmXs2ZUOTLjy/EJLWdVcjlsKmf9yXLOXpTkW8qp+liOff8KCkUFTfMrJH9aBTduVLDySQWv3lSg3lvBeY2tyE/aSqHZVrrttyLjvRXj2q2EKWzDNmIbs9dvo273NiYc2caWy9uobt6G9+DtBFtIcN+OV+F2/j63naF3thPUu50PepXs9K4kLLyS9PJKWndW8v5QJalnK5ndUskd9SquaVcxybQKw7lVSHlVYRdchemlKgqfVuGvVk1f82qWzq8m3amaBVnVrNhXzbP6alwuVNN4qxqVl9WEyu6gbsgO7Lx3ELlyByNzdhBTugONmzt4/WIH6jo1/B9IY53g</binary>
</binaryDataArray>
<binaryDataArray encodedLength="7124">
<cvParam cvRef="MS" accession="MS:1000574" name="zlib compression"/>
<cvParam cvRef="MS" accession="MS:1000515" name="intensity array" value="" unitCvRef="MS" unitAccession="MS:1000131" unitName="number of counts"/>
<cvParam cvRef="MS" accession="MS:1000521" name="32-bit float"/>
<binary>eNoNl4dbD3wbxUPaKYU0RLuUSIQo9Pue05CK7KIiW+GRVUZCe2knJalklSQiKyENibLJyMNjx2tE5PUP3Ne5r/s65/6cj63KyH9ZDZ+TWiwZeQG/H/RgoeVz1tU5I9drD6627kDrx228b9AM57BytH5qw5i6I3gcvYPDbgVRL/YPLldnwELbn+k3d4n5aifh7JAPo6Mz8KOPJhNCdFiqcYaJq2odz5X/y5Etgx0bzsZxhps6Rj2ZQMOA52Lmp0M45GlMxVh9nLqhRuXNS+h8OUfE/ZzLuUZHcWP6M3HBbzp26o6k+u/F6BtrRrdv25GqEY661VpQO9qM3j9kUGv6Vfg/UuTp8d9EfMMPic7y5+j11Z7DVqlygWUHfJv7Ueu3BX19LVhf9R6rdT4K5fn2mCLJo0bxWUToe+HQ7izo7rolfrTPxNOYa9isewE5X9bhTNJNTDn3GF2GqiK4wIcZb+3RsG42Jo6Q4kTN/xBUtgZG74rR3mM5po/pA+eiX+KDtAJdv8lB361RnNc9jxuphVA52QuNIy14VcqEe//E0sl2GiMvqyBYbyFu+R5HRZoZ1w/MQMgUd4Q6+TL41TDU/NiLjNZPWH/yCL//2onFL9Wh+lf3H0tfEbZoKJPvOzNDw1e8nHCS/xmOEJ8DpDh82yksk5oDl5eXRbP+GMy9UyAZELuZGgpWjC/JgIlJKt5GzOTbHlJcNknCnlfKsS1/PTm6JyonVzLkhrqY6XALAYfm4l5yC4pML8CoMBZ20u3ioKu58N7UnwujjorwoT1pY/gDaX0dcK9jByKfarHi2yA+0vyGmsjpvG6ZhD5hGvQ4sAJNfbwlw/4JpX+iI8bvV0ZaYgwKc+6h7mENco38hWLfz5L6L3oM3vsDiYdrka4WwcBCZU416cNelw3R1TcIx2RrkD4vktO8Bf/URYjZru/EkB8v0HHtGyTOYSx/GIMrsRnUfGAiGp/NFpceGiDzqg1XXJqK+P3uNCwt4MOKY0h/oMDfBYbsbD+CzEcFYldVT8wfsxcFj/TZNGwNTK3TWat7HQrao4Tjqlf47rATKwbJ8N1KZRqb+cE7IFRiMPSrCPo9Xogbk8XB6q8InpGJA6cmscxvG/pef4HlO0rE0eHLebEzTVj5aPJZUycSP/0Wq5zHi4El6uiYoCqm949k7wMrxan5n6BcNdBx9b6faO/WJDZmRUJ/bDWu3mrG3Y7HCD1eLEnUHcVBU3y5POINduflYsSOYxjueUKEdA6htcsLrKldBZ1FeVxSfwNlacuFzEMLtEgrsl66CJ6jCyWaQ3ryXPtYurucFp+brPCxX18mr/kK/7FW8J63R5i83cTMMe5idVs4L5hsx90triLpVx63/ArFszm5rN3YgkG+c+nTVYk3hguYppKBuPeHkfxNUWTk5KJv1VFmNmkz68U+2Ei/h1JdGX7rVeGW8zGc1+7E++NPoFFkShUZD2bKm2NlThQ/1iVwYakelywdwvHTf6LftWp0yITBrPAisjaupYXWaO4z7YdjY76h9WEYNxxS4KPmFNQZF2B49HFhO+kYshWyeH3BRLi03EZYwEAenXQCs+NyYLXrg4j8EoHVU06i07oNSdtV6HZOl1sDWkTypmli8VlZ8bK0NwebHMeRcTGo7spmD6v1lNVUZgTD+a2hnb81R+EGL3P6hB28re4GhQ0r2fG7FLYzNiApIIu+AdlcfOoioltkkdRliUk+F5hjC5yZOUPIlvlJXg02o3ZlMm4ffo52t2z8DPfim7gbjL+SSZuaMAxTS0T1Q00a2f9PLJtdhSETVqDZczZCGrLxIDsfCkuf8sHx7XwW7IhYzWzEZFdhVJwr6hsWiqv5EznGyIBJ0fLMXOBIWxdvzpWMxNXca9C7VY3InUpMXwom1d7EaKlhLH3Xjwk2Y1FRfQdt39ZBMXE+rSJUeaipS6KXYI1bYS3w2CcNFcUSdIYaw36nPJRHbGRw5jTU1v1BioMqfXKeiotdMuz2uAZPVhvBr3QaB0u/oumtaJpdckL/i5asTIuHwwcLjD21BB8udrHu1Bqk62s5Hm/q45jxrI0di8fT+JcWAlM8eHDicXHQWQO2Kn9Ew/ADwsl8FSZb6jDkPtj5ZyCuy89h2HYJxJb5XHVtLLV/hqPRuxE7Hyoi4OoozrHW4wP/6ezmlMyUWdfwJTiUEce0CPeefNz/FH/crEGmw1C2b47F/XOVfG8px6BLlnzmI83hFufwoOQuCwun4maAPUfvScHnnUW0utEByXcf3vw4jz8lvThnkDa2ym/k5XhXvqjIpNKR/YjcPJVaqZm0k39FbZkN3LDFl0+yY9Cs2El7m1viS0QM7swZwtSjn7D65Vz+kJ1BtXkZNK47B5/fx2jeNhYNBuq8OSQP79tc6VLbiAWSvbDTlqLxXx0Ju/rx6NAcGAZYSr7L9ESIlgm3Fo3kidp6qhvupN2ZVdTdmoxh8RZ0HLSdy+T++btzKKe57Idyt9PM77UeP9e2CI/tWjyQ2oXT55I4uEcF772JZOGAHgxUO4zd5insOiCBvpQnhyi+YdCRfCqvSIO9krRj4s9GyNReEBNrUnnXtDvljey5cKEW9/6OY0TlB1wNjMCwttcsVFGH84dOfEkeyeNLn2HhnXJq7PhOjQUlrHQZR1V9d6jLJInIaC/uvHQOhRr7cFNhIH/MVaB1bi72BSRglIwvd3tZInneQmz+fJSq/ygyOmcGZ5Vbs+j5Wn4ykhIvLgSyPv9f6GnVwVxlKCrG2dJ8hiP7exuwadVVmOm14Y3bGtzXXkO6XIHBhiS+9C1jgmUs4+IihKqbJXv3WSOqrDaxaIU53LuthNewGHZbDFo/nIc/SQlY+mYsI4bvxLsP3fjrbgrKun/A9OcH2DitGO7TpJkTlITmk3sZVZPM4/bzmfxzE+/pLubrgiosKD4h3sf40HmEJV6faoXF9H30X5+M/NwXVN/Qyvtv4xjvO51lz+UxKrCJu+hCi9UhMJ/pz5l2NxhmUQ8L0wy2r/GhiUcETthbUWNcEfs9mMqm8T2xYIUN500pg9Kv7tzXvZiY5cxua6rxv6tGWKfck4+KV7PmBbBXrQk5yTM40c2OI7ZMoPaVsRyXZoXM8H0c8kSTMmImE5dWcYNth3h8rRiLG22gPdYcU02/MTT9PWo8Femo9QUFRzPpNOQOz7xQ5bLmHnTSn8C3SlG4aVsBySwVfmivZpPfWXGzn97fDOqiqtUYbtMqQ1bBLH78Au5PlOdw+VS4nSnB45xCcWT2Tmotu4zAyqlckdqMwPoYOkUu5Ki23YxOeYJlMmfxuXUpujtsRXyWD7snbOC4ekXqJY6k0I/CDNOVPJWngEC5Yta/jqffsteIcxuGCZqXONp7NXYM2YZz/3Tnt006bJ6mRIcCd9ifH0SjjSG8o+WE4M5MXrw/FT/G3sbit2Fw/BUpFu/PZ1dFM9rTjyJx2AC612VjwF0brlYo58Ema1QHGVDvS6Sws49C8vnfItTvLMwjXkpGGHZjwxlpXCr1Yp+wN1h2bIOQc82gs981mKfFoI9GT4Z5yPHE6BzIP7zPhnIJF972583RlYi4n4ZujcqwPb6fpmv68GNXnDg3eyKtI8vglXJa3L5gxYbjW+AVXE/bWTKYP18LHgfv8OfwAsRMuMkJv3UZd6hLxFhmsTG4EtGWoYxckoupOzLokLaCW0fMZO3X21h/woJ3f01BVNZwPguYzZ3yBzApIB8RNoqiI3k7PTs9cTB0EOMqsqlk18blfa5w29soHDR5iujulxjUFcFBdQG08G0Ura/BgflR2Hv3r9fam0XJtggONKhksnMvzms0pOvWf+GV+BEHVp0WIZ9qUXYniX0XS3FNuBw/dIYJkR/AyEVvWfOjDnvfkeHuJ+F0oZZfnxWy8Us4suzuYnkAadK7nKm+45l7opBLXntz3qEIrt+8nWu+2KFUUYo2z1z4QaOJUbu8KVdmRWvLQKgaNTD3jxXfaWTz5NwJYnqvHMY8W/l31lFRplBNL0kELg79hlEbnak8pQb1xiq0vvCBpg0dCFQoQEr9aX79T07EBBWTK1VZFTyOXUUzGP/yBWReTcTd0bZMPT2Jqqrm/MdfnbWLyvl2XBu6eT0XX9/2ZUfNTViV74WDkKdc7USBmr5U+GBNj2d3Yfz+LTaclKFscybOvfLkjoYMlLtkwFHOCuerC8R7y7l4v7Aa4cNV2HD4PlbIFDJB/hIU3XQcA223MbKuD+26WjkuI40vlRaJiUUu6DVHhVrbHXkk4zHenJ/HoL0Gjp/KZTgieRfyzUZJtCsW82KXGf01wqh99BDD/fNEvkc53X7WcvG+01AfcwaWtvnc/mG30F4Uxt8fz+NpqQ/mFPvxkfkrfMorxJ6AZJo+2cY0j0xWzDzLvFpp/m+mGc+r3Re1/2UzynCPKCq2pmY/Jy6tLEQ/eNFoUy9INxyD2tod0HXvDsU5Mo5fhmjRzfgCl3weyjfinejtdogqbraOr9Y1cuyh3kzN+QrNd/OY8kaZvvVTeXuoHs7Sm7v9DnL1lB1839zC9Y9yMfpUb6RL/cBYQxtmP9iP94oRjF7Qj2UGO0XHfmlK6xK2A614Y6aGiD9cAm3Og/HLaKpM2c3TE1NoMrgF1lK6OLVrMgdP7c4F6/PF+qTnIlo6kaEjFKHU6zimGUVhV88OrEz0p5BRF2Y9rvOjUgQ5zJqflbK5SLkAmxui0SfiFALPyDraubbiUm4H5jmtR6NOAeWatWGiP4fnur4g8UYGDirI0u68Pk5fsnC8VVOFwVlV2BFSwO7DJ/31lAxixgXzwsRS5un2ZmV3J1Z4nOLgeHvsn/z31pv/h8Ong9jZYUTViTt5pSidc5Y9RkGViaPF8BaabyZd98Tw4eUk/O9uNeMXXcefm59oUKGGcbvmU5K5lv+u1ERR72FU0m6DxmtprvuvBJJ/t3HYmiCmN6px6BYtJnbLZY1tLLJ3PITUS2d2j9Ll4b0qfH32ilirUc22IZN5YrYde84ejmO3BtJ0nS7NTDIwc3Q/xmvYsSrOBXfO2TM05R8qhZ6ii7wbC9KD2XnhEB9O2wWvR6+F7t/Oob78Kn89KMaPIlV6FEux9xVNhu7qyd3dDqHAyQ4hZudoVt2JferhHPjpI+49bBZn16hRR7sA05RN0CnbJvxifoixnoVUiF1Fp9vjWKo/G7X/KtLBYDGC5NzEpEcDqD/HmvFnLag0sB8lymOYMOsVBp3YiJeLptA5KIMx3Q9QO+GmCCkz4/vkPEj9s4zuCVuoY/McNza0QTKgDIlda+F3tA1TX3mwzmk9K0fcFVklc5GjGMU/vSYiakoSfEYvZO8oTVqb6yEpfTTkmtq5+I03Pxx0RHhfL+q83E7ZkFFc6jCKjytn4aVrO9d9sWVY1ylMMrgjRu0ZjUqfTAwoVaXJvXIR2EObCk4xfPz5EH8GvRUV317icvNAji/fieqE3bAX/R3zBvbkCp8X/HAtExe7+iFoajrDPA+ibc5/CEx6hAUX93LDlwk0fRSOk605DPEpYsbZ0czLVsZ/K7TQMVqahQ6PWWPoxAb7v7633Y0e4x6jvfYd0uV8OP7XZMjGJuL3ycdieMwc/mv6GkeEJ+fHXYNfcSqvhgTS2NyT8xx/odRcGieSXoA2hThm8ATL19XS238HtwdbUeVRLU4s6O84YOtV5LbW4MPfbOp9yhL+I7LxaPoubs5PZFrqNtiM9WbgolT6m/TiLhc7podoUmzXwb+qBzF+wxJmcyhXKLrDPfeyZG2rGlsTTOkrt45Knj1wpCHvL9ukwOFxFORHv8KPijXC6DCYmXWYe4o9mHNoGF4fnYMk/QjoRKfibd1+PjFpZmpeC8wqbJj/l81sNMNw3S+NBuPX8sasZbi/aQRT/Z/wdUswlJ8noM11HFVaZsJjtcBQi3kS9oqGS/0ctE2ukij7DGX2Wh1xetkjlk7qxCIzWTq/vQj1IGdG7g/G9/LPOP3PGP4atA/F7cFiWpcFr25qF1XRhuLA+15471OB7RaX0bPliKTkdguGDljFhGg7fN+4W3ipTce3AffwzrsMB08mYUxLIi4nmiNp3nnM8Snm1uZIhD+I4SqbqdB4KsfwuZsQPnkoBsmMgV6dPHeGSHhEfiNkz2VSP/807jy2odSfSfzYUYLr309y6+I0mPh1Z7fn+zHysSqNCi3Zp7ERN/TleXrgI9HP3xfFuavRU9MQT7OjxDzVQ7CYcBtz/6tC7JZDwmaLC7oiZGFxsz/OPNwjzNarMvGSF/u3fxZWuY4w3ecqAlVioag5FFvT4pi7TYVXunfjgPJIvoxrwIncMsmO51up86kGafPfIKGyQ6Tnr6Rv4Cc8eCDNGX9/b67GAol3Ub2oUU/BmOOuGLe6WBRZaXHf/QBIxfZA8OX5NPpsLzF4cIIan5Xpal8nYru2iJ6eKZJeKfPFT08LMfRtFlSTh+GaxQOsb5uM0gXTxAoRI0l4tp1zna7DLSVXaAxWYPW166L2jhb8ImUx/rciZxjL4eEbNZq8Ogf7wiok64SjZJcH2zpbwLIvkreLlvDplCQmlcowb/oJMWmmNEdI0nFihQeM0YQDI2azSfEz9M78gkK9KQND9wmXNRpMCvopGhdfgZ2ZOte6+1FhxXWgZ4IokwuCq4MKs8ufikvvBD3/UeLswbniWW246LZom7g8MwRDns/GVP1a0fanBHsKPfh6nCFkx/Rg5eg8DNg8nbpxVZLbM0dAZkST+F4aDgdHZ+E9jUhR0hZFc2OhdKCCWTLHoDpXjlEH78OxKh5jntajtUGZGR+NabyqHgs2X5Wsv/IFEzxPSArvd8PdPVI82J6L4751iDTpiyPNhXQ/04pJr+5xWehA7qrZDWf/N2jZuQUuaUUwkLvC39tkxeWiAXD5WPI3W6TxPx0p+t7UgZ1LIc78/IaMAzNgvEROnN4QCPnageLmiiCYv27B7WmrcX6IF4x1E6HgkIQr+2IlWwItUeJeJAaZp1Pmy3wmDujLqO+hUKvXRqDpVsnIy8vRrjeR9lvzqHrJmEt0qsQCjOCAVVm4pnsMu+OysM/SHfJrjyLe771kv7wLtib9ZWib1XDtt1U83vsc/dS+4fqv/YirbxVnv5Ziy/od4v++ivDh</binary>
</binaryDataArray>
</binaryDataArrayList>
</spectrum>
<spectrum index="28" id="scan=29" defaultArrayLength="17">
<cvParam cvRef="MS" accession="MS:1000130" name="positive scan"/>
<cvParam cvRef="MS" accession="MS:1000580" name="MSn spectrum"/>
<cvParam cvRef="MS" accession="MS:1000127" name="centroid spectrum"/>
<cvParam cvRef="MS" accession="MS:1000285" name="total ion current" value="12127.80810547"/>
<cvParam cvRef="MS" accession="MS:1000504" name="base peak m/z" value="783.84216309" unitCvRef="MS" unitAccession="MS:1000040" unitName="m/z"/>
<cvParam cvRef="MS" accession="MS:1000505" name="base peak intensity" value="1867.56604004" unitCvRef="MS" unitAccession="MS:1000131" unitName="number of counts"/>
<cvParam cvRef="MS" accession="MS:1000511" name="ms level" value="2"/>
<cvParam cvRef="MS" accession="MS:1000527" name="highest observed m/z" value="941.26922607" unitCvRef="MS" unitAccession="MS:1000040" unitName="m/z"/>
<cvParam cvRef="MS" accession="MS:1000528" name="lowest observed m/z" value="572.84460449" unitCvRef="MS" unitAccession="MS:1000040" unitName="m/z"/>
<scanList count="1">
<cvParam cvRef="MS" accession="MS:1000795" name="no combination"/>
<scan instrumentConfigurationRef="instrument">
<cvParam cvRef="MS" accession="MS:1000016" name="scan start time" value="0.459333" unitCvRef="UO" unitAccession="UO:0000031" unitName="minute"/>
</scan>
</scanList>
<precursorList count="1">
<precursor spectrumRef="scan=28">
<selectedIonList count="1">
<selectedIon>
<cvParam cvRef="MS" accession="MS:1000744" name="selected ion m/z" value="918.845" unitCvRef="MS" unitAccession="MS:1000040" unitName="m/z"/>
<cvParam cvRef="MS" accession="MS:1001141" name="intensity of precursor ion" value="26427.451171875"/>
</selectedIon>
</selectedIonList>
<activation>
<cvParam cvRef="MS" accession="MS:1000433" name="low-energy collision-induced dissociation"/>
</activation>
</precursor>
</precursorList>
<binaryDataArrayList count="2">
<binaryDataArray encodedLength="104">
<cvParam cvRef="MS" accession="MS:1000574" name="zlib compression"/>
<cvParam cvRef="MS" accession="MS:1000514" name="m/z array" value="" unitCvRef="MS" unitAccession="MS:1000040" unitName="m/z"/>
<cvParam cvRef="MS" accession="MS:1000521" name="32-bit float"/>
<binary>eNrjM+N3adml4OJx3s5FVsLZ5dlXZxfLp14u18x8XPzf+rh06vi7CDoFu8TLhrrIZMW43P2c4DLDM9Gl7FSSy63ZGS7WgdkuAE/GGa4=</binary>
</binaryDataArray>
<binaryDataArray encodedLength="108">
<cvParam cvRef="MS" accession="MS:1000574" name="zlib compression"/>
<cvParam cvRef="MS" accession="MS:1000515" name="intensity array" value="" unitCvRef="MS" unitAccession="MS:1000131" unitName="number of counts"/>
<cvParam cvRef="MS" accession="MS:1000521" name="32-bit float"/>
<binary>eNoBRAC7/6MB90PI5NpDZBtjRB4ZCkMdculENqtlQ4Q9IEQOlZ9DUWRJRC9aA0TkAdFEzfHBQ3EMVESK86BEE8ygRM8wUEO6pY1Cp2gcCA==</binary>
</binaryDataArray>
</binaryDataArrayList>
</spectrum>
<spectrum index="29" id="scan=30" defaultArrayLength="23">
<cvParam cvRef="MS" accession="MS:1000130" name="positive scan"/>
<cvParam cvRef="MS" accession="MS:1000580" name="MSn spectrum"/>
<cvParam cvRef="MS" accession="MS:1000127" name="centroid spectrum"/>
<cvParam cvRef="MS" accession="MS:1000285" name="total ion current" value="30690.87854004"/>
<cvParam cvRef="MS" accession="MS:1000504" name="base peak m/z" value="524.31262207" unitCvRef="MS" unitAccession="MS:1000040" unitName="m/z"/>
<cvParam cvRef="MS" accession="MS:1000505" name="base peak intensity" value="4401.62792969" unitCvRef="MS" unitAccession="MS:1000131" unitName="number of counts"/>
<cvParam cvRef="MS" accession="MS:1000511" name="ms level" value="2"/>
<cvParam cvRef="MS" accession="MS:1000527" name="highest observed m/z" value="1628.84460449" unitCvRef="MS" unitAccession="MS:1000040" unitName="m/z"/>
<cvParam cvRef="MS" accession="MS:1000528" name="lowest observed m/z" value="524.31262207" unitCvRef="MS" unitAccession="MS:1000040" unitName="m/z"/>
<scanList count="1">
<cvParam cvRef="MS" accession="MS:1000795" name="no combination"/>
<scan instrumentConfigurationRef="instrument">
<cvParam cvRef="MS" accession="MS:1000016" name="scan start time" value="0.47465" unitCvRef="UO" unitAccession="UO:0000031" unitName="minute"/>
</scan>
</scanList>
<precursorList count="1">
<precursor spectrumRef="scan=28">
<selectedIonList count="1">
<selectedIon>
<cvParam cvRef="MS" accession="MS:1000744" name="selected ion m/z" value="948.953" unitCvRef="MS" unitAccession="MS:1000040" unitName="m/z"/>
<cvParam cvRef="MS" accession="MS:1001141" name="intensity of precursor ion" value="6200.9775390625"/>
</selectedIon>
</selectedIonList>
<activation>
<cvParam cvRef="MS" accession="MS:1000433" name="low-energy collision-induced dissociation"/>
</activation>
</precursor>
</precursorList>
<binaryDataArrayList count="2">
<binaryDataArray encodedLength="140">
<cvParam cvRef="MS" accession="MS:1000574" name="zlib compression"/>
<cvParam cvRef="MS" accession="MS:1000514" name="m/z array" value="" unitCvRef="MS" unitAccession="MS:1000040" unitName="m/z"/>
<cvParam cvRef="MS" accession="MS:1000521" name="32-bit float"/>
<binary>eNoBXACj/wIUA0QHISZEBeo0RJPdSUQ2rU9EOhVRRBPVUUSCX1JEjl1VRKqfVkTzhldEJ09bRB6cXEQqjWBEz4JnRJ/NaER/KmlEqGhrRDAcbEQguG1EUmhuRAe/gkQHm8tErY4hPg==</binary>
</binaryDataArray>
<binaryDataArray encodedLength="140">
<cvParam cvRef="MS" accession="MS:1000574" name="zlib compression"/>
<cvParam cvRef="MS" accession="MS:1000515" name="intensity array" value="" unitCvRef="MS" unitAccession="MS:1000131" unitName="number of counts"/>
<cvParam cvRef="MS" accession="MS:1000521" name="32-bit float"/>
<binary>eNoBXACj/waNiUUU/BBEfsRdRWZRiEQXBohEXVziRJs8okQNWx9DHQzpQwwV0UPPoA1FDMoMRSwiL0PrM7pD3zBuRJuzskQ1+VZFu8NVQx2bX0Rb+6dEq2moRBxjIkMIAHVEPNoi7g==</binary>
</binaryDataArray>
</binaryDataArrayList>
</spectrum>
<spectrum index="30" id="scan=31" defaultArrayLength="1423">
<cvParam cvRef="MS" accession="MS:1000130" name="positive scan"/>
<cvParam cvRef="MS" accession="MS:1000579" name="MS1 spectrum"/>
<cvParam cvRef="MS" accession="MS:1000127" name="centroid spectrum"/>
<cvParam cvRef="MS" accession="MS:1000285" name="total ion current" value="13353026.86369324"/>
<cvParam cvRef="MS" accession="MS:1000504" name="base peak m/z" value="639.77124023" unitCvRef="MS" unitAccession="MS:1000040" unitName="m/z"/>
<cvParam cvRef="MS" accession="MS:1000505" name="base peak intensity" value="154531.70312500" unitCvRef="MS" unitAccession="MS:1000131" unitName="number of counts"/>
<cvParam cvRef="MS" accession="MS:1000511" name="ms level" value="1"/>
<cvParam cvRef="MS" accession="MS:1000527" name="highest observed m/z" value="1299.91235352" unitCvRef="MS" unitAccession="MS:1000040" unitName="m/z"/>
<cvParam cvRef="MS" accession="MS:1000528" name="lowest observed m/z" value="400.03878784" unitCvRef="MS" unitAccession="MS:1000040" unitName="m/z"/>
<scanList count="1">
<cvParam cvRef="MS" accession="MS:1000795" name="no combination"/>
<scan instrumentConfigurationRef="instrument">
<cvParam cvRef="MS" accession="MS:1000016" name="scan start time" value="0.489233" unitCvRef="UO" unitAccession="UO:0000031" unitName="minute"/>
</scan>
</scanList>
<binaryDataArrayList count="2">
<binaryDataArray encodedLength="6628">
<cvParam cvRef="MS" accession="MS:1000574" name="zlib compression"/>
<cvParam cvRef="MS" accession="MS:1000514" name="m/z array" value="" unitCvRef="MS" unitAccession="MS:1000040" unitName="m/z"/>
<cvParam cvRef="MS" accession="MS:1000521" name="32-bit float"/>
<binary>eNoNl3lUD+gXxkOlkkqbdkmRlDaSlKX3I1QqqVChDUmlQiqlVZtK0UKKwojGWDIMfsY6Q9ZJYxdDlmQJSZLt9/3jnuc+733Puefce9773uezdKO4bdcoQlIbxW+HG4W+2SXRHX9JdDRcEqN7L4k3TpfF64jLYkjBZXHgzmUh1eeKUAm7IlIqr4gi1asixuuq+KvfNaFhe01c2XlNqDy7Jso8r4vMXddF+Zh/xLBV/4jUbf+I+LlNIu58k0jRuCGktt4QhkduCMunN4SBQbMYM7ZZGMc3i+A+N4ViyE3RXH1TrD1/U0z4dlOkJt8SKtdvCdnU28Jzz21h++dtkf3ltmgYc0fMnH9HnNG7K87U3RX1+vfEYq97Qirhnrj7+p64ZHBfzIi7L7K33Bdhig/EhLAH4tXJB6LWvEW8jmwRrZtahO+Mh8Jx9UNhffehePjjodht8UikPX0k1PhPtNf9J7z7PBbKDo/Fk5jH4srZx+JlnyciveiJSHvxRMhYtIqpGa2iq6lVEPtUDHz/VDy1fibm73omTNWfC+f650I0vhBLzdpE1/Q2cXN3m4h72ib0tF+KNu+Xwq3ppQga2S42LGkXv7S0C7uAV8I8/ZX4JvVaaDm8FnVhr4VlyWvR0e+NCE58I/JPvBGrDN+KIp+3IvHpW/E/2w7xYXmHON3nnbiZ/k646b8XufbvhcP292Jz63uxN+2DOLTrg3jZ8kGcGdopnhV3CsdhH4Vi8Edx8OxHIT+sS7TEdoma411Cpt8nkWXwSRzL/iR2Hv8ktF58Ejeyu8Xtc93CWOmzWDn8swjL/SyCb3wWj398FkNcesT9iB5RtLdHJLzpEW4aX4Ts+S+iQ7ZXnJvcK8KzeoV8V6+QcfoqDBO/ivC+30T1qG9ibcY3obfvm6h5+U20Df4ueqK/i/CC7+LO4h8iddRPMaD8p5jy/KeQHSvF8xgpTPZKceWuFP/2SHHfqA/5E/pwwK8PerF9yCjpw5DjffjtHwmO60uqb1/ikvry5XRfjNv68kSrHxvs+nGqrB+P7/bD7nM/3ilI06svjYmtNCWzpFkSKs2gNGnyK6SRqpdG6Yk00m+lGftDmiQrGRKTZNA5LsO5Hhme68niai5L9XRZpoXK0hIny8gdsqidkWXMQ1mUPsmy0KA/jxz7oxTdn/zt/VE/2x8PZTlO2cpR6i9HSqIcCtvkMDoux44uOdLk5WlzkmfWSnnGFckTXSNP03/yRCgpIGWgwGE7BTpnKjAlSoEnOQqMOaXAxx4FbPoNoEh3AHPtBtDqMwDD7AG8qBzAwaMDcLw4ABNlRdpHK3JsniK31igyaociTicUkbuhyNj+AzmpP5AjdgORmj2QjoMDedQ8kMzHA6mUVqLJXolBy5V43qDEjxtKBPQqoTRAGU0jZX6ZrMyfvsqcX6XMhlplWk8oE/lQmZwuZYYYqbB0mgo2KSqcO6RCa6MKtS9VuNRvEFKWg/i5dBCvywZhcGIQNvcHodo1iCvGquh4qmKcq0r3XlVOHlOlpa8a72zUODZNjTdL1dhbosb//lCj5a4au36oUT1cnSpXdZYuUkerSB2/Q+q4aWjw0FyD9z4aNCRqMPGkBqp3NDjeoYG0riZx4zTxztTk6CFN/rutye0PmgT1H8wX3cHU2w3mZMVg/qofjNvfg9F6Mxg1DS26xmrh4KrF23wtdtVp4fWvFjPltTEL08Y7Q5vxv2pTf1Obzm5tqi110Jqmw4MYHWTrdNBp1GHuax3i1XW5OlUXtShd5Et0eXBYl4BmXS5062I5QI9XZnrMGauHZ4oef5XqceCSHpXv9dBAn4nL9KnM1se5Xh+5+/qUftJnj4YBLRYGrFpswOMEA9b/YkD2HwY03DHAqdeAm9ZDuBYzhN82DGHy3iH4nB5C4Ich7FYzpGSUITsdDNGcY0h3jCGd2w1RaTfkgfZQIi2HYpM6lJbqoSw4MJTwR0OZ3z0UbV0j4i2MuDTDiJaVRtSVG+F+2QifViN+9hrxy+BhyFkOY5/bMKSXDGN/2TAaDg4j5tYwfN4Mo1vGmFhnYxo8jJGLM+ZCrjHOdcaENBqzpt2Y+s/GJOmbsMbdBJ8KEwyOmNCvy4Qm6eEYjxjORsfh1AcM527scMw2DefS/uEYXh3Of++HM0JvBFZjRtDqOgLtJSMorh2B09ERXL4ygqaOETxSN2XOeFOuh5qSn2KKz6+muDwxRf2HKblqI/E1GcnC+SMZmj6SqoKRvDw0Eo9/RiL7YSRG1mZorTLjfrIZQ4+Y0X7ZDMVnZmR+MePwyFF0Tx6Fd+goinJHofrLKDxOj2JH8yjs20exX8mcQldzOkLNSUoy52uxOX8dMGfjNXOeq1vQa23BUk8LulItiD5uwRvp0ajbjiYyfDQxJaPpPjUa1Vej2W5giYO1JVJYsiLIkqA1lsgdsuT7FUuOtVnS1WXJGSUrAs2scI6zwq3YCt+9En7Jio5WK/S7regaYs0LH2u0llvj+Ks1b85a03HTmty+NhzTsWGPuQ3lC20YnWDDxl9tcL9uw+NXNth322BtYIvzeFviF9hS+YstXcdtCfzXluIntmj/tOWR2hj62Y6hZekY1peNYcHhMcy+NYZ3H8ZwymYsE9aO5W7VWC6eHMurd2PpUrRjuIUdijPsCEqxo3eHHTp/2pFz2w5z2XGU6o/j6qRx1MwZx56V44itGMfd0+MY0DmOiv729DWyB1d7SmLscVxrj9I2e0x/tyfhhj03H9rT8cWeJM3xtJmMx3/KeNb6j4f943l0ZTzTb42n+8N4bg92wHycA1KTHVCKccB5uwMTTznQ3XcCUdoT6PGfQGPJBPIPTZD0awLSTyegJONIwURH7MIc6ZPoSE+RIyt3OrLmD0dq7kjspSPSik5IGTuRMNEJrUwnvtc7sbPRibOdTuxTnsh+64n8dJ/Is0UT2Zk5kdZfJ5JwfiKRbyciKzuJ34dOQs9lEgoBk2gqmsTfuyfR2zSJb28mYWA4mSLvyZimTKZh12QymifzrHMy3ipTwGwKl8dPoXXVFJLWTeFezRSCzk8h5cUUnn2cgvUgZ144OZMR4EzncmceZDlTtc+ZiOvO+L1wJlxdMNBE4O4oaJol2L1CUFIjMD8skL0oQAF+moMVoBcKl6Og4DeYojSVqlFTsfGdyv6oqZK7U2l6NpUGFRdemLhg7OvCu+Uu+OS54F7nQvdZF6K+uiCnOg2P0dN4tXoa/bdMY/eZaWT1TmPywOmSOTkd59nT+bZkOgnJ0zl4ajoXHk/n2vfpvDeewanxMzANmcGF1Bk0nZjBzxsz2PFuBvFyrnSZuZI5zpWzga4cTXJl5zFX6m65ov/RlejvrvRqu9Ewww3fVDdkD7tRedmNFml3dtm4s9vXHZNUdy4WuDNtnzs5Z9zpeO3O+74z6dacSYTVTBoXz6S6YCYt+2Yi1TkTZ3kPcjQ8aLX34JSXB4HhHkRs9eDwRQ/kHnjw5b0He1Q8uW/lyaiZnsRHefIqx5NTOzzxOu6J3ENPlnz2JEbJi99NvVga7cXLDC8ytnlRdMKLuI9e1PefRe+QWcg6zEJm0SxsM2dRt3MWK4/MovP2LAzfzUJ9qDfrJ3rz3NOb+sXeJCV683udNydueuP+zJsbirPRsZ7NyZmzeRc+G5f82ew7PJvSK7MxejubcGkfpAb7cMnMh3dePsQv8SE5xYewQh/+2OHD78d9cHjuA318Oa7lyyN7X6Rn+PIi3JfAvyU2zo/zLn4MS/TDYKsfzX/7kXHHj963fkhLzcHBag6uTnO44jcHn9I5zP7fHGwuzmHbozl4DJrLWoe5bF4wl9Pxc/laPZemhrloXprL733nUWA4j56R86gLn4feynkkl8zj4rF5NNyfR+aneQQa+XNysj8R8/x5tM0fj8v+vG/1Z7VSAJtNAyjwDUAuNgDnaxLeGsDpLwEc1A3knGMgB8MCqckO5MD2QAYfDaT1WiCiLVBS7/lEMZ/I4PnMyJjPj9r59D0yn9an8+kevICkEQvoEQu4UL2A5KMLqHgswfcL2Ci/kKssZGbIQkkfF9KyZyFdZxdS+nEhKrpB/HAK4phbEKeigghcGYRFaRAZF4J4+SqI4d+CcBoRzPRxwWyLC+ZZbjDb64KJuBfM5LZgTv0MRlMzhHyLEJ65heAeG8KRzRJ+IIQFR0Lwbw7h6csQnM1D6QwMxW9lKHsKQ5H+M5SiJ6Fo9YSi3TeMT6Zh3FkYRnpmGFXrw3izK4x17WEU/Qhj1JBFlE1axNP4RQz+ZRHOVxexqXMRh0Yt5qfrYkKWL6ahYDFnDy/G+s5i9n9YzHnFJRSZLKHXYQl/LJP42UsYemgJ418soVkznI9jw5GZE05eTDh2m8LpUx9OysNwPtsspXnOUrYXLyX+wVJc+0dQbx9B5III/o2PQLY2gnV3IyR/eAQP5ZbRz2gZ/zkvw8N/GWfLlxHeN5JzFpG4uUViuSCSr2mRmO6P5M+TkVy9F0mhRhTnJ0WhvSIKjZwoavZFUfAoiq6eKHpUo5lkFs3DBdG0r4tmZ100nIhG60U075WXM9NiOUmLluOduhzb7ctx+Xs5b/9Zzl2pGBS1YzhmEcPf02PIXxTDldQYVLbHoPFXDK+6YjBUi2XRhFj+8YwloDwWw32x1N2P5VBnLJuGxdFMHLOC4/g7I47N6+NoOBxHclMc6m1xOJquoN15BRYhK9j1+wrarq5AzmIll8VKVsWs5Fb2SmpaVlIgs4p9E1exx3cVl1JW4bFrFaknVtHUtIqHz1fR/mUVfkPi0Q2Ixyw6nht/xHPs33gmd8WTqrearJmriYpdzfHC1cw8uprYK6t527aadeoJHLBN4GhUAiPKEiSaKoEjLxII/pZAqG4i/mMSCZiXSHJoIjKpiWgWJ1L4WyJhPYmUDUsifnwS1j5JrFiRxJW8JL7uSuL5qSQK25Mw7L+Ge3prOCHWYL1wDVppazhVvYYvj9cQKp+Mq24yL6ySSQ5I5kx8MqUlyRw+liypXTIXJ6ZwwTWFgvIUFjekSGqdQkxrCgNk1vJAZ63kLa/l3bK13D+9lv2P1zLhs8RXS+WrRSq93qmMjUxFsSSVMYdTcTqfSkp7KjbfU2lVTCNEP41s8zRURRpP5qYhFZGGQ3Iae/LSiChLI68hjdg/0ki/kkZzSxqK79OwlUqXzP50ugwlaJXO787pXJqTTmNMOrdS0lm0O52Fx9Kxv5BOxtN09nemYzowg++DMyS7UgZ2zhk0eWTQGJQh0UkZpJVn4H40A9VTGWj+m4Hpwwz2tGfw5VMGexUySRieSbNdJpWBmZzLysSnJpOYvZlsvJBJfEsmVp8ykeqbxQKNLC7rZ5FrlkW5QxbZXlm0zc9i6LIs/DKyiC3KwmCbJHYmS5Ini9bWLJLbszg7cB3+6uuIM19H5Ph1aAStIyxuHfsqJbhvHV7/W8dfreto6lxHQ886VGWy0VPOxnxINlIm2RS5ZXNmUTZNK7IZnZLN9XJJ7HA2HbeyedWZTXb/HBR0c9AZmSPRYDmEOOVg4Z7DtgU5ZC3LwTAnh01lEtyeQ/SvOXw7l0P5vzlIvcyhpzuHl/K5PDbIZfHoXOocc5GZkUuYfy6bl+SikJKLw45c/H7L5eXJXM5fzqWhOZe7LbnMU8zj/rA8KqblsdY1D+V5eWwJzuNCTh5nK/MYVJeH/6E86k/n8eB2Hs5P8mj/lIemdD7xg/JxnpJPY0A+Dbn5aG7N59uefKTa84nszMdcaj2NCuspsVtPvVhPmNd6fiRL/P3ruX5/PdLt6zGQLeBfowLkbQuIm1ZAvncBuyIK6FldQPeGAnorC3jZUEDByQKk7hdw/HUBWl0FVPYrZM+UQpJmFpLlV8iy9YX8taMQ8wOFOP+vUKJPCvF5VUiyXBFxOkW8yi0ibGMRWWeL+LO1COPPRbj020CI2QbMxm9g8e4NaH3dQK5yMYu1i2mgmIjoYgwSiwkpLGZ/RTG6u4olO3oxw+8Vc1i3BDlRglNUCSfWlnDxeglZHSUcNdlI6eiNuM3bCPEbccnciGPxRvYe2cja8xvxebSRWa6bkJ2/CY/oTcQc2YTZk00Eypdy06AUA8tS5FaX4l1eitfeUqrulTKroxTVr5LYgDJOaZZRFVGGa2IZ3cVl/GgoY/XdMkJ6yshXKSd8eDkb7cp5PLscndXlpJWUI19Zztjz5VReLSdYvwI/iwoMJlSQMK2CC9kVhJVXILO/gtunK/C4VMGhmxXom2wmg81I+WzGIGcz/jWbcbywGZ2Pm0nV3UKnxRZ03bYQFLoF9cgtnNu2Be3mLag82YK9cSXtlpXYTK0kcnYljaGV7I6uxCe9Es2qSg7UVnLw10qaDldi8KSSE7pbyRi7la2uW0mK3sqPrK3EVW5lf+NWVrzYysH+VXipVPHNqoo2xyperq7CPKMKo9+q8DlRRfalKp49rGJbWxUhfauJVK9m2shqQidWU+9bzYil1cy5X01IZzUxEdvITdrG89xttPy2jcD/tuHisB1Vz+04hm3HLms7e2q3c/TX7XRclZxp19C9qAbnIzXsOldDY3sNlp9qmCxTi4JRLZVOtZyLqGX2ylp+5Nciu78WnSu1LOmuRUl6B/baOyTzawf/BxBiNVk=</binary>
</binaryDataArray>
<binaryDataArray encodedLength="6884">
<cvParam cvRef="MS" accession="MS:1000574" name="zlib compression"/>
<cvParam cvRef="MS" accession="MS:1000515" name="intensity array" value="" unitCvRef="MS" unitAccession="MS:1000131" unitName="number of counts"/>
<cvParam cvRef="MS" accession="MS:1000521" name="32-bit float"/>
<binary>eNoNl4dfD3oDhUlEC0kSFaVSUiohcZXf95xKiEhRCEl1rUhGSaUlKtFAQ0hFlLIKWZFSUUQyst5IpFw71Ot/eD7neY5F/EdxbakMYa3Bb6s7MeV9C/q7rMWH8U5c0luLH1OfoTY4gzub5qGjUZm6a/fhe/J7lFvao8pNlt12foeJdB9WrRrPu+mWVF3dA3KvTflHoR5yzSqYPsiWTisDOb4wGF4jd/CXEtgz+IyNYkAhF965xsbinjbzV37ANC9LPInWxLQ3gXjr91zYzDkvVDWO496VWIz1yGFSvDrXmKvRIqNDdHx8Bb/8IzjzOw1bZO35JljKxnX5c3iPzEf1/X8kbzU/oWf1UNwbSejsapPMyFPm4qq+7Ao8KC7U9OUynXCe0QzBjvxJDD9oBMdhF3G63xGx0NcZE8b5Sipm1oq2ajnW+7bApVQF1RH2OJulg/roo6J4yTiq3uzPXaez8TNWmYazR6K/+jg6Fd/C2mwrnsoZzQMHr8AiSJf6/s7sPcMTQ7TPi46WnkgfY88fAe2S2aa96ZPbAbej98Sne28hUb8imRmlxKDF/6B7+nh2GjdJEuxuit9+/tAMteDxRdGiKtsey/4oM2p7BioUHtLyXz2GrXknYqd7o37EUmbHGXD7wVnCeYY6bIu3U3qZE6NKokWC3X7sSNTA490RcPD5gidnSzFk+nOs+n0SsnnLcEftAVRj8tDzU7WoazZlyv8+Mn2CC/V32zF7yCKcuAu26SphYvpMFj2qxuHkQvSfI8/3N6LE0sGeWNb7F1oHmlOMn4vsDcGsqK1D9PIsic6dcjy6UcBib2MoH3FAlVGVmJUZRz2vbMjEqnH78mK0//AiEvYKxway1ey7OLLXmnWWxUxP7EO3O0/xId6AQfW3hPfH+5DdbsYBZzeh2P4yHB4UiF0qsznu+j2smdefK4/moJtrLLUs5Rk9qw4Sh5mcVR4iXvR04uWSOIRmT+ZWFVne6YxH48z96LPWSwRcM+KkKiv8KpBh/upd4t6dXPFAdR8XH5iKN953RIWbCWfrHEN16CDMqS6HT4E9LuW+ErtVKiQz35mz37mJUH2Th5Z8Q5GmX47eQ99B88VuCKMG9Hd6j46Wci7v14pupQps7khksNU9uPt1iIMz/8PTc+HYmOzL1oX1GPMtAanPlfmoOZejlwtsbFqFimtTuffNWyTs8qNlcikmrluOCcfd6BYoTz/v1/h42xLyS45KStVixfD+gVDXvSDWnXCTNDh/E8l9vEV+hjtnJTRhwh8Jh93+Iv5XmC9OT5PCjNe34WoVjM0DvuBZ8Wpst98p+WXlwIdB4fR83wMxfS9hSNMwDD3XjxOv92HaOk36dd7E7GVj8Wn1EVwz9Oewz7/woHAUrXPy6Oa/E3MsQjkjzBD/c+1HdcslOGU7kjPVUiVtM2ZAen+z2B3lKlK1WmB+cxvQp/Ivi7eh0isBwZ76DEyPgn1cDr0fT2WXQS7Pa+WIXUO/YgpkGTxgLlPz1TjWWFN8HvwE2yYFYlvhSizK0eWvsJvoHOHBCcpn8CXMH6O+l0P+dbCk36tMNIwLg2HUBLa3D2C/yh7cVjaO86x7iHbvfrzUroMdz0Iwb98oJl43pXx8IQJfDmbk8yhcVWpFtFkzTML2cGVHvDDUu4iKuBhMfhVE3/2d4nlTuIjru5DqRVp49MgJSv6BokTRh21TJ0P2QyFqXE5jUXWq8JvmwVLd+Zi1u5B7/13Fg0fPoPGkPs4EDLRJuRKKeW4P8fn1Mi4wiYJzzXrsChktHLz92KmgyiWz0kSn7WBc0TBn3eQcBr3UEWH93VnjFAnPHUtgd16eV/yThEbPhdzapYcUl49syS/FT5P/4fIcO2oYvOJ89Sqbwu0N2LDB3MZyehNbm1Vs3ffp2MiNiLIpWT6Et2cPpFffcBuucOOyDV6Y+NMdtfWzoFDal9YbzFjjcx0mnitF7OT/qGC8lJuaGpBSqWujtlebuVuPsXGpGkPnRPHe4k8YtSGCR5Jjkfg1C7KDi+HlqiZ2KbtTr6AWwb6hsNNy465vSaxUG8A0Huf6Htps+2cffX+rUsojk/7Hfgi/HVOZUHKCaZ9cmblEhXvaNzPs22s8CtmMfmuLcX98BCpXLkT3b1t5fKMs1+RK8a20FAcGZFJ30RPuw2SeuybLOQ8uMTbSkVlfkhiz4A+Gz7+M3T3f0OX9Ktp/6c/OpAtMWG7CnT/kuKbpHMKzGmHZ8YOWDv2o08MXA0cocJ2iOr3DAzk2azJtfi3gsO2fxUonFwqpTPw01WdZ6jzRcNmI/S1acce9AcMTUrDZVIYhQZG4ErGOF1un0vx+OEM7DmP1rTTWytux5pBEKDV5I+lUGIeqBENfXMFap4XsejeN7Vb9mO7pi1myubTPd6L2kHJcl/ZkYqs199UlsLWwA2qRAZJjH6xhvGUCB6s+o7f5X7/6pXDxvYHI2vlEEvg8DKrr7iPhaqTw275ZDDp5S1RrpiBV7rbIG63KUplYSOevEDu9huBsr3QoZcYjqY8iZ2TXcPvroQgpbxQOGTcxtyGA9VMK+HjoQzRPOi9aVuvxScE9XFX3pfXXZJ5S/IiXP0qwKSZFfB8RiGNfs7EJFqxfY0eDiS9hsvS7aB8wA6/K3cT2xgrsO+yC0KZImGqFQHZoHhOfhKBvQSOjxz3H9LwSXlc8zVHHTtB6jy7kJ8nYhEg7I/lRFd8MXUP34Cx8mrOGuf+cZJ3FMY6UmsI/UmdwP2AC5Xze8F32fjFT/zTjR6tg2PwdDJdSQdipOnGhlz0111VgpF0snu7Vxsf0bCavmc5lyUvh9DtSsuXrb1h1/MOZgb2xTTsIVzO9sfXtXhTYOvNut2j4jD9GlX2GTLFaxRyHEkwrC0OgaQWKPwzhouah/FY7kFPU1Bkj68ma5F60OTCWXxPyUJQlQ+tp0ZIgw6XctkSPRakbOb/WitcH+/ClyTSklXvSNlOVd99kYQaCmFT1C3nKE2n5LYgDK7rzz+LF0HNUprWmDlWWyVK2WzZzvYxhMGwUdQafxrHCP7jbX47qJ405yMGKcko+1Hr8nrI+95D0QE6Un7jET1F//WgUSh87Q67MMOMn3zxR1EuNadNsqbjvPyivGcwy+8Oi/2M91m7UZvF3S/4K78uAf6NwWzqcHwwliFH5ynAzPU5cUCJaU+vETbNnOBIYym8VzVjb6M7lS3ujtsiRna9+omxEC9r2hLDvET++PSDD3LAklh7uwTYDP97UMuX9H8vp2lIAOcfbsCrZhvFV/3LyADu2+R+k8ZSPYkf7c5x89AP5I8OY/3Q4H+8rxLy9QzHz/AJm13pgvojEngFlyHzxXgR7xFBpty3TR7dwtHQc9a33Y++Y27CIeIkFY/2RYTaUMYMykfdwB8KuStNwi6JN+0EVKJ3K5u0XGfDiM3S4ruPYt91tOhUWsF9HGqudH8PjwhdwkRliFEax1rkRixaXUuf3NjSaZ/CnmTXXnjCjXr4m3eMPIXG9I2WDDen3OYrbl7QgdbgirOfeF5uHyLCy+ThcGkKoMOsPHHdqMuptEKvHSqh3H4zYXEDREoXOaWo0ir8h7mQrsxyheGw0FXeddBkWsY+HDkWy5Yk2HY2GcrN+Lz775ccHbqPEuVOtMNMYhV1392H0yDwMf/0Zh+Iz4bZ3KvLbt8L6UCzV3vdk0Vk9VG3qAZOPA9BjbBbPbrRk5s9mcWPAS+HtoW0zd0uzuNK1H2t2Z+Gr516k7ZSm8skbjIsr4wf5J/gz4qbgATWe2ihD01N1+HW+TPRIcMKEVcp0+Aae8j3D0UY5fL66gKsnRHNjfjSrgk4jbs1n3m+pwKrWMWSEMvccvc07P/bDe0w57y2R4voDNpyw+B4CCp+IPZfG8Ea5DhX9kqBaehhFcy7w2DpfdrNOQVmEHp/OO85u18phG0KGcwyDkkKorSSN3PNjUHpHSThZP5aY7PDD26mJIqfMglr91/NrgxlNuxnjiV3KX47vCOkZ3TBWL5ITh5XC/kwwRj1XgmdNLm30t9LffDRltm2Eh6qqzerpEXzqos0SDQvhtHY9zupEY+31dBb5raT9AVO+kV3Kd1KzUN03j6W9k/A7/ia+Dovmz42pmGJvwepkGz7oOiou16TztdUIFMWsQ3qyLadv6k6Toee4rW8xJ/tPxb0LWjzq3opOnQW8X35IRA2N44YnCbC/OZf5Jfdg6anMnIca4rJ1GztapHmjqYyfdDbzgPI5GBuncmnfT5j8vJQ9PucjXS6DXlsqMb1mIx8sM+XnwwbMbioSzf/TYK/H84S77AdWqOiwT1AtLqy9BouOwTT+mME695+4eCFR6Gm1wc3Plk2WPiwwGgmF+0ai86wuHy3bCP2Tobz5PJQnJ21iz2ej+ChpPa5WyWFsyUpW6O5hbL/X6JL62/9/3d9zWTJSarz5aXMYj1yph3/xI+Fvt4LlwSZsbS/F74+fRCO8eaNLn+vmqlH/U6Uw0T+IwItGWPZYmUGXXVg1NIY9pz0UW9LbhcxxNY6Y04VRhh8hio7z5ddb8HfW5QQlQtNvCMtWb+LLPQE0N+hJqfRRbK1MYWmeLrWOGfDauTikhJpyk44zUxYNoKt0GIbnybA9og1HtJMZWNGKfy/2wKbsE/ilHA8l4x+Yfnk0AovP8FqFAmMXN9MLF5FV4Am/uz7cEPoHX+VbUTf5D0TaHyT1zkb0nDph9qGZ9ed9WDsqDwe+1VH2Pwm7TL9hgZcz66Ycwp/su7QTZeyRVcf5B/bTf5EbDebU483zq/ww8zBOjvVArLwxXFcfxelYRR7XtsL7aXFwjMyiwvQavDrZxdOD4/DRvISeXd0w/OA5bPabT8ugAKbaRLCkswQbX6zj6nBHXvT8jdeOcjzfez3fT9DnHvdZzGuIwWjn15hmfwgrIi5ird1uKpxSZPqhLlQrTuBn5d7sM34JzuwvxJDanXRr0kNaewOupW6GSUktXxSe4QLN2cwaY86CiDzMFpV8Pe83MqTesTm/DaveaFPhtAy9dp8T2vtVmNT+W/LFa5j4LG+B7oVTaJaYi4mpA5E5Oo9zK8twyXEWtVSX4b+ligyX0+A7w2kYZGPKiStjKNn1mFZnDBh2/j8s/LCBIQMj0d1fjp+lizHzZA8OsH0Fx1sTuXHD38bMN+GRjLci9Npt+PpnYYGPKdadLUal0kY2h5zFhg8rEfEiBwUO7rSxXw14Z+FNeaXIkoTz5YzTeDDXH8e1LsHjlAH3NMbgwuwoRHgo44iOHjKtDfm09yA4rb8Ed2UzepjbS5KWHqKB9iIxMM6fSww/Y2Zap0isHMkfsvtFrvUJVP/0Y83aOGQFdXHO98fIjc7HkPIjQrg2IDHfjBPRy8Z90iZxrOIJxUslHva1QJZKDjIsC5HV9wGypBVsFPOMKJOpyGV++6loI42a3fv5wvu8yPtaJRp/xKOpXhs+DxwQr3MQS15kotTZirMNc6DYYYrIAGPqh51Gs0Uw5wxX4JJDL1HQOVZy6lgOPgTHoq2tF/9VHceSf/fC7Kgazb8o0rH8qAjSlogdXTdwQ3KTCd0G8cflbkSxHy49LYOazSrhMjUdD2TLxL4tzXxifxqWQSvwKUebLm4WeO86EVW22sx0UcfvMF1o7naF5op1zBiug72L+/LV3CT0cjHAmtcp4rWsOs+NHIGd62dzckecpEHPWhx+lSIpq9fkqx4ZGGj3n7h9oKfNfLsLfFzoQul9SVz++AKcLaNExbz7eGAykhc047FAfydX3V+J+ZqJ3LvKHDLl85Fcs4tGvofgmmwsam1tELEzG3l2ocgfMAK25zwRKhWC9xYBwmOCtkhLyxJzjgVRLceA+6yyRecAa+S2+4gxt1w4ukFHlNYfw4wzOjTb24Llqf+h29QbmJcbyrY9vej+4ySaZ/Sn0/JpfG78FE2yqdz6IICjZsRyxfh2vJM1Ym2ymqg8Nw+rdk+k1p2XsC2axXsrRvCa4TyRG+aJ5kWRCPJolNwPnU2blmdEyjPxYNxbXJgqz5gtuWiNWISDdg3Q2/5LnD94RtInUZMnO6eI+5dXsDBHkcFyfXn81iQ6h/3A27QC3HhsB3mN2cJ0/wOMLTjMIw4XsWT4DXysV6FbxBHh2LIFVR4NqE0KwXHzOCz1KsS4R9qQK1IU7f9EQLW6BHe9p1AS7CJubr6CgLZT4lTdR3jqpbLnrfl/t+Q8tb7txgqtwVB9XCQWTDfmHDdfTq2LlLS8GIDn7Q+xfnIvGASHiwW/3bFTfiQ1TrsKr7l9GN27DIN/3RYHK4azvCYNA/92V+W9Y3T8uyc1o05gS/hPNFxdxMsvTPnw6W88dWiB9pBGlJR5CTeP3szL6g6fM7oi8XoeNpTJQaq+FXrOAie6FPDdIRqrQqwpdT8JxnLqtLQfzcmXcsSkVHXcUSgXmwoD8KpCDn2Mj6NxUgT+1SpCk2uZGKKVjNmWvShdGMc5pu9Q1mXEmTED0DVShRpxC3FXbrmk7b00kxWPiv1iDBr+WYVVvRyoVnsAZov3oFrTnIHD9yL8izvWFzthc68rWGY4AJsm34aa4m+x8rghTw4ejqwOZ+R41MNtkDa3Rv4Q72b2EnnXOiVrRvzB02GyHPqPlbAecwKXzukwQeWCuH58J/SPKwgO75DcVXqOfptviC/DlvJNwiH030KO+1onRuS+x4kRqeLI3x+Q9EvAeoY0p06vhGeiGg5uf4MX+nvEnQB5dp/uB22rHrikcR29f8bjtclKNkoNw1npzdTTVUeeqpzNjtiXoq9sPKtFBOX6y6PghIfIOZAhYlI1uHLgIt6W2czpWZWoGVaPXm3RuJbnS58fP1En0RCmoefE7NenJPFH74grZ1PFcqVqjFn1BmFGzmJtyBFcKorF/wHIaqut</binary>
</binaryDataArray>
</binaryDataArrayList>
</spectrum>
<spectrum index="31" id="scan=32" defaultArrayLength="27">
<cvParam cvRef="MS" accession="MS:1000130" name="positive scan"/>
<cvParam cvRef="MS" accession="MS:1000580" name="MSn spectrum"/>
<cvParam cvRef="MS" accession="MS:1000127" name="centroid spectrum"/>
<cvParam cvRef="MS" accession="MS:1000285" name="total ion current" value="30413.10619354"/>
<cvParam cvRef="MS" accession="MS:1000504" name="base peak m/z" value="833.93780518" unitCvRef="MS" unitAccession="MS:1000040" unitName="m/z"/>
<cvParam cvRef="MS" accession="MS:1000505" name="base peak intensity" value="3392.66723633" unitCvRef="MS" unitAccession="MS:1000131" unitName="number of counts"/>
<cvParam cvRef="MS" accession="MS:1000511" name="ms level" value="2"/>
<cvParam cvRef="MS" accession="MS:1000527" name="highest observed m/z" value="1669.85290527" unitCvRef="MS" unitAccession="MS:1000040" unitName="m/z"/>
<cvParam cvRef="MS" accession="MS:1000528" name="lowest observed m/z" value="519.32958984" unitCvRef="MS" unitAccession="MS:1000040" unitName="m/z"/>
<scanList count="1">
<cvParam cvRef="MS" accession="MS:1000795" name="no combination"/>
<scan instrumentConfigurationRef="instrument">
<cvParam cvRef="MS" accession="MS:1000016" name="scan start time" value="0.504966" unitCvRef="UO" unitAccession="UO:0000031" unitName="minute"/>
</scan>
</scanList>
<precursorList count="1">
<precursor spectrumRef="scan=31">
<selectedIonList count="1">
<selectedIon>
<cvParam cvRef="MS" accession="MS:1000744" name="selected ion m/z" value="880.69" unitCvRef="MS" unitAccession="MS:1000040" unitName="m/z"/>
<cvParam cvRef="MS" accession="MS:1001141" name="intensity of precursor ion" value="3959.939208984375"/>
</selectedIon>
</selectedIonList>
<activation>
<cvParam cvRef="MS" accession="MS:1000433" name="low-energy collision-induced dissociation"/>
</activation>
</precursor>
</precursorList>
<binaryDataArrayList count="2">
<binaryDataArray encodedLength="160">
<cvParam cvRef="MS" accession="MS:1000574" name="zlib compression"/>
<cvParam cvRef="MS" accession="MS:1000514" name="m/z array" value="" unitCvRef="MS" unitAccession="MS:1000040" unitName="m/z"/>
<cvParam cvRef="MS" accession="MS:1000521" name="32-bit float"/>
<binary>eNoBbACT/xjVAUR7ohdEj/koRNkoNkTLBjlEDGw5RHssQUT6QkJEyTFFRLFoRUS330VEj25LROumT0QFfFBEOilRRCbPUkTiJlZEf9xWRC83V0Sye1dEx99XROomWER/z2BEUhRlRD/JhkQlqaFES7vQRMb3KsQ=</binary>
</binaryDataArray>
<binaryDataArray encodedLength="160">
<cvParam cvRef="MS" accession="MS:1000574" name="zlib compression"/>
<cvParam cvRef="MS" accession="MS:1000515" name="intensity array" value="" unitCvRef="MS" unitAccession="MS:1000131" unitName="number of counts"/>
<cvParam cvRef="MS" accession="MS:1000521" name="32-bit float"/>
<binary>eNoBbACT/zXJZkO+AGdEPZHsQ6NcDkXxwnFEpTLWQ5e2akT/gTNE3G/MRHOh6ETlr7FEk04YRYE5dUStClRF89sgRayTnUQtJApEoh8NRczik0TnTTZEps8ERMszx0MpxYZE/FnmQ9FcpEKkaP9C43f1Q5w7MvQ=</binary>
</binaryDataArray>
</binaryDataArrayList>
</spectrum>
<spectrum index="32" id="scan=33" defaultArrayLength="24">
<cvParam cvRef="MS" accession="MS:1000130" name="positive scan"/>
<cvParam cvRef="MS" accession="MS:1000580" name="MSn spectrum"/>
<cvParam cvRef="MS" accession="MS:1000127" name="centroid spectrum"/>
<cvParam cvRef="MS" accession="MS:1000285" name="total ion current" value="27554.76509094"/>
<cvParam cvRef="MS" accession="MS:1000504" name="base peak m/z" value="951.57208252" unitCvRef="MS" unitAccession="MS:1000040" unitName="m/z"/>
<cvParam cvRef="MS" accession="MS:1000505" name="base peak intensity" value="2963.54272461" unitCvRef="MS" unitAccession="MS:1000131" unitName="number of counts"/>
<cvParam cvRef="MS" accession="MS:1000511" name="ms level" value="2"/>
<cvParam cvRef="MS" accession="MS:1000527" name="highest observed m/z" value="1072.83142090" unitCvRef="MS" unitAccession="MS:1000040" unitName="m/z"/>
<cvParam cvRef="MS" accession="MS:1000528" name="lowest observed m/z" value="356.04028320" unitCvRef="MS" unitAccession="MS:1000040" unitName="m/z"/>
<scanList count="1">
<cvParam cvRef="MS" accession="MS:1000795" name="no combination"/>
<scan instrumentConfigurationRef="instrument">
<cvParam cvRef="MS" accession="MS:1000016" name="scan start time" value="0.520283" unitCvRef="UO" unitAccession="UO:0000031" unitName="minute"/>
</scan>
</scanList>
<precursorList count="1">
<precursor spectrumRef="scan=31">
<selectedIonList count="1">
<selectedIon>
<cvParam cvRef="MS" accession="MS:1000744" name="selected ion m/z" value="1042.3" unitCvRef="MS" unitAccession="MS:1000040" unitName="m/z"/>
<cvParam cvRef="MS" accession="MS:1001141" name="intensity of precursor ion" value="11179.513671875"/>
</selectedIon>
</selectedIonList>
<activation>
<cvParam cvRef="MS" accession="MS:1000433" name="low-energy collision-induced dissociation"/>
</activation>
</precursor>
</precursorList>
<binaryDataArrayList count="2">
<binaryDataArray encodedLength="144">
<cvParam cvRef="MS" accession="MS:1000574" name="zlib compression"/>
<cvParam cvRef="MS" accession="MS:1000514" name="m/z array" value="" unitCvRef="MS" unitAccession="MS:1000040" unitName="m/z"/>
<cvParam cvRef="MS" accession="MS:1000521" name="32-bit float"/>
<binary>eNoBYACf/ygFskPdokVE5GBQRJ8oXURz2WFERe5mRDjHa0Sd5G1EH/ZtROUdckTFuXJEcnx5RLpofES4oXxEowt/RL06f0TNnn9E/Q2ARKQngEQcSIBEqGeARGcGgkQksIREmxqGRBCzKXA=</binary>
</binaryDataArray>
<binaryDataArray encodedLength="144">
<cvParam cvRef="MS" accession="MS:1000574" name="zlib compression"/>
<cvParam cvRef="MS" accession="MS:1000515" name="intensity array" value="" unitCvRef="MS" unitAccession="MS:1000131" unitName="number of counts"/>
<cvParam cvRef="MS" accession="MS:1000521" name="32-bit float"/>
<binary>eNoBYACf/1y05UT/xHtD10/VRDMI4EO/6VZE0BylRNE+gUSvODlF84YMRB4aBUR90GtEHc+sRC8Qb0OE6O9EevoLRQZfTkObYUFDop8ZRXHn/kSx94FEQSigRIzGhEKuauJETtRaQ1znK5w=</binary>
</binaryDataArray>
</binaryDataArrayList>
</spectrum>
<spectrum index="33" id="scan=34" defaultArrayLength="1448">
<cvParam cvRef="MS" accession="MS:1000130" name="positive scan"/>
<cvParam cvRef="MS" accession="MS:1000579" name="MS1 spectrum"/>
<cvParam cvRef="MS" accession="MS:1000127" name="centroid spectrum"/>
<cvParam cvRef="MS" accession="MS:1000285" name="total ion current" value="13038154.50828552"/>
<cvParam cvRef="MS" accession="MS:1000504" name="base peak m/z" value="419.01797485" unitCvRef="MS" unitAccession="MS:1000040" unitName="m/z"/>
<cvParam cvRef="MS" accession="MS:1000505" name="base peak intensity" value="71937.72656250" unitCvRef="MS" unitAccession="MS:1000131" unitName="number of counts"/>
<cvParam cvRef="MS" accession="MS:1000511" name="ms level" value="1"/>
<cvParam cvRef="MS" accession="MS:1000527" name="highest observed m/z" value="1299.97534180" unitCvRef="MS" unitAccession="MS:1000040" unitName="m/z"/>
<cvParam cvRef="MS" accession="MS:1000528" name="lowest observed m/z" value="400.53952026" unitCvRef="MS" unitAccession="MS:1000040" unitName="m/z"/>
<scanList count="1">
<cvParam cvRef="MS" accession="MS:1000795" name="no combination"/>
<scan instrumentConfigurationRef="instrument">
<cvParam cvRef="MS" accession="MS:1000016" name="scan start time" value="0.534966" unitCvRef="UO" unitAccession="UO:0000031" unitName="minute"/>
</scan>
</scanList>
<binaryDataArrayList count="2">
<binaryDataArray encodedLength="6740">
<cvParam cvRef="MS" accession="MS:1000574" name="zlib compression"/>
<cvParam cvRef="MS" accession="MS:1000514" name="m/z array" value="" unitCvRef="MS" unitAccession="MS:1000040" unitName="m/z"/>
<cvParam cvRef="MS" accession="MS:1000521" name="32-bit float"/>
<binary>eNoVl3lYD9j/xStZShKRokiS9kWLCkn3hUpRqYikXZtQSZu07/siicjX2BmDMRgMBlONfbLUmGzJvowWJOb3+f3xfs77nOe5f7zvc5973mf4nEbRHtYovuxsFJ3fGsXn2CbBySZRa9Ys5qxtFllHJWXwpwiK+FOo7/5T7Ov6U/QkXhXaWtfEqkXXxMOGa+L5zWvi1JjrwqLmuhhw/7rYNeGG8HO5Ib6k3hB39t0QFQ43xdtVN4XS4ZtCDL0lzCxvCdeMW6Lt6C2h13tLBGjcFnuDbwuT2ttC7s/b4nTxX2Lg47/Ed40WcaO2RXRW3BEhl++IKW/viOXj7woT17vCq/6uiJe5JzqN7olQv3vC48d74sire+JP5/vifup90Ti4VbjZtIqqXa1i5udW8c2mTXT/2yZsJ/0t5jX8LZqVHoijjg/E6+QHou7fB6LF7B9xNv8fMWl0u/DLaRfqTe0iurNd6Gk/FNv9Hors/Ifih6aHQlHrkWhOfCR0zzwSEU8fiaXqj0WWy2PRtfWxsNB6IjrCnwidy0/ETy+fiFGRT8WgyqfC4vFT8X16h3Aq7hAVLzvEnPXPhM/3Z8LDulP4JHWKC287xVT152JEzHOxe8kLYV/9QkiffSH2db8QVt4vhWPuS5HU+VKs03kl/Ka9EpOCXon3x14J/S+vRIPVa/Em8rVY0PpaXPF5I0I/vxFnJr0VqvZvxdm4t8LrwFvx899vxfcB70Rg8Dvx8c47kTvyvXDzfy/Uyt4L1ab3wlHhgxhr/EFUVH4QLg8+iFL9f0VKyr9iyz//CuvwjyLv4UdxYG6X6PftEp3lXWL4qG5xIKFbdF/sFtc/dguZZz1izJhekTCvV9iE9wq1ql6xo6lXPBr6ScTwSWyL/CR8bn8Sf3z9JPxsP4t7UZ/Fg7bPQkr5i9gb/0UsP/JFbL31Rbwx7xMO1X3idkefODvhq6hp+CqqWr6KBIN+sSukX9wu6hdKv/WL7gnfRFn2N2H38zdxSva7uOnwXfSu/y4y93wXJz59F/UO/wnW/iecj/0nOjSkuG0jhay7FNF/SOH8UYq/pKUZayfNeB9pzBOluVkrzYPj0qQ9kuaLqQzDXGSQi5ahP12G6EMyBN+Voa1DhnLpAQzWGUC/GMCNqAHsqRqA+bEBNN0dQPW3AVxUlSXRWxb5EFm6c2QZeVQWl2ZZnLtkydMeyCm3gdwNHci5koEEHx7Iu7sDCewZSKHiIDZNGoSN1SAWRQziRMEganYM4szxQZQ+H8TSz4PIHjuY3CmDCXAYjGbIYI7mDeZ/Bwfz8uJg8p8O5kPfYCI0hqA+ZwhPUoZwausQVE8Nob5jCN29Q3gjJ8d0Uzne+sjhtVEO2yo5Dt2SI7FDjhFj5HG3lqczUJ79qfKkbpJn0x15Sl/JY6Q4lK2mQ7nsMhSPuqH07BtKXtNQvn8eSpe1AudyFOirVaCmUYG3zxS4pTqM9yHD+Jo1jP66YSi1DKOjZxjucoo42CpivlyRPXGKDD2tyL0ORUZID0fXcjgBfsP5K3Y4TcXDmXB4OO2Nw3nRM5wjU5Rwt1VCLV6JphIlvC4ocfyNErPUR3DWegRhQSP4kDSCjLwRnGwZQdI3ia45kv5pI5nkP5Ld5SP5umckPBhJSu9Ilskr0zhdmVYPZeatU6b+Z2WCPyjj8FWZtYtHUb9yFP1lo7A5OYrOq6O41T0Kf/PRvJ4/mq7I0YSljkZn02gu/jgam0ejSbVVQcVXBfdCFT4cVsHuugRfqnDNYgytoWPYvXEMZRfGcPnfMUxXUuUXI1WcAlV5tEGVkk2qqJirccxNjZ+T1Lj+uxoqLWpc7VYjxmAsQ/zGElw9FofTYwnoGYuu3jjGO47DJngcWpnjeHFsHP6fx3FJSZ1MbXWaZ6pTF63OkBR1emrVCTqnjnSXOu2yGhhpa+DkokFEjAYphzVoeKDB9V4NFIePp9VyPForx3MpYTwal8ez9ul4/hk4gWkeE/gcOwHTvAnkHJzAtjcTeC6rSZWWJh9nalLmoYnmGk2cyjXZfECT+rOaZNzTxE16IufUJvLGciK2SydiHDORxoKJzPlxIsqdE/lBQ4sbTlp4BmnxyyYt9M9rseq+FoHvtdgvN4kj4yfRaT2Jad6TyI+T8NpJ7P1Rghcm4dc1iQ0K2lRYaNPmoI1/uDb3n2qzqFebeRaT6Vs7merkyXwsnozfpcmMaJ/Mp6+TiZmgQ7WVDrL+Oiis1+HJdh3GX9ZhSI8ON2Wm8E5tClpTp9Awfwrf/KawPm4Ke4sk2oUpaLZOYdUAXYaY6hI9T5dfYnX5XqGL42Vd5j7QpXmgHjUaesja6+G/TA/rLXrMOahH2kk9FP7Rw/CTHu3K+hxz18cyVp8hOfpc2qPP+XP6lLXpoyRtQIKiAaU6BtjNNEDTz4DP8QbsPWDAP6cMuHvbgGWvDHD6asDu8YYYzDBk+xJDpPIM8WswJOqUIeE3DKl+bIjMQCMKTI3IdDLiUJARxxKMkKky4tVhIzgn0e4a0TjKGFlfYz7EGnO/1BiL48b80mrM03fGWMubEKNvQsQME1KCTfCvMGHsGRMyrptg9dKEpd0m+Ewz5fQiU1STTfEqMeXJXlOunzVl8wtT7kqbccvUDAc3M1auMSO0xIwPp8wY9cyMp0OmMs5uKiyYivTSqWxInUrQD1M5/utUTJ9OxUPanOlq5pwwM8fc1ZyWInO6jpvjcsFccs/maClZUGdrQfg6C15VWTC1yQKpTkk/wBITbUu22FtyMsASpRhLArdY0n/DkkvdljRrWGE/24ptZVbsvG1FwCMrLEZO47jlNBSdp3HUZxonqqch9XYaFSOseWNtjex8a15FW2NXY43bCWva31hjMNCGhNmSCrQhLtoG10wbwnbbEHzBhraXNugo23Lb2hZdL1vyEmwxLLGleY8tDxptOXffFr/PtuxwmU5F8nSS901H6sx0Mtqm06kzg07zGVS4z6ArbgZZR2dg1jmD36RnsmLSTOYun4lP0kxGVM4kev9MiU/NJGuoHbJT7VD1teNdrh3Xt9sR8LcdV2VnET15Fv1OszAKm8XSilk0H53FzWezCFK057CVPTc97Rm73h6LHHvW/GTPlTv2HH1nz91Rs+mxno2Xy2zs42fjsmk2hj/PhlezsZRxYP9EB3JMHIh2c+BbpAMqKQ50Vjuw8ycHXr51IHS0oCBKYJwoOFsvcLsu6HwjkNgYjhag6gfyMXC7AA43QMEV8Jadw3y1OVSJOVj6zUGtcg5au+Zw5I85GLTPoaZnDp1Kc7GYOpe+8LmoZ8+lee9cUu/Opa13Lhet53HRbR7vN8zDumEewa/nIf/fPI4rOxJn7EiznSMO6Y4UX3Ok5KEjX784YjzGiV0znWhzd6I42Ykfy5wYf9aJvgdOeMk402/ijK6fM0Upzhhvc+b0BWfGPnOmTXo+HbrzecZ85JPmo1s+n/O/zcfxxXxc+uazQ82FdiMXDqa6cHSzC0WnXYhrcWHoCxcKhrryyNiVM46u7FzuSnWcKxblruy/6IpSqysxIxdQYLuAifMXILV6AZ05C5A9sYCLbxYwT2MhNZYLSV24EBGykN7qhdzYuxDj3xcSdHchrWPcGG3mhoWHG6Py3TjS5Ebaeze0BrijqeXOPRN3tHDHLsEd173utJxxR7S7Y9jlTr+FB51LPNCJ9uDfcg/O7PWg/3cPZvZ4sF9lEV+tFvHaZxEP6hbx5dwiDr5cxHcFTw6ZesI6T7bs92Rakyfvejx5oeeF/AwvpJZ50RfhxYICL365IuEtXmh3eZGv7s3dGd7MX+bN7fXePKnzpueMN2+ueWPQ481BtcVY2ixmt/timmIX01K5GOf9i9FtWsyjvxfTLbWEGO0ldM9YwiP/JYwrWYLU5iWUHFuC3fMl/Czjw6WpPhjO9qHY24feGB9G7/TB+ZIPJW0+nJ6wlOgZS7kRtBSp9KVcrFuKy+Wl+Pcu5dLoZYw3X8agOAmWLsPq2DKSLyzD48ky8qR9qVDyJc7Il3/8fPm02ZeLP/nS2O7LiW5f1BSWM9dqOUuXLsd67XI6dizndPty8hX8GK7rR6+PH+olfrzf44dWix+DPvshxq+g0XYF00NXcDVrBSd3rOBN2wpGDvRnga4/AdP8kcvz5+Ymf3Y0+aPT6k9Ejz8jRwSgYBDA3FkBdC4KYFZaACUFAazYGYC4FsAf3QH0Dw3EziSQKr9AjtcEsvtAIG03A1HrDyRiWBCyBkGY2wcRvy4I+bwgDu8OQuZ0EOffBfFSPRgny2DkXYP5uj4Y1cpgxhwMpv73YC4PDqHYOIQBi0LwjQnh4NYQBl8JoaIlhE2vQ3CQCSVEMxQzm1BWeIayflUoL8tCcd4XSl9zKJf+C6Vr6ko2Oq2kddVKurNX8uHySqLbVpLUsRJlhTCCjcKYbh9GcVwYeuVhKB0KY0hzGF+ehxEuFU7EtHCmeYWjtjac8C3hLD4RTl1rOJ5eEQwLiOBseQRp5yKQehrB9PGRvBKRaPtG8ltiJNFFkcgfjIQrkdx4GkmwVBTrJ0TR5hyFvlcUhhuiuJITxdkrUeQ+iWJmbxT7Zqwi0mkVjzau4lXtKlLOruLDrVXIyERzbmo0p52i2ZsTzdpt0Vhcjsb872gGW63G22k1rUWrCd+2GrnW1VR8X80/o9fQ5L2G3Slr+PeHNTidWoP1X2tY+24NUv1rsFFZi+v0tRzwkGDtWhJ/WIvb5bWYf11Lm2IMIc4xkuwQQ//uGCbci6HjQwwflWPxcogle3EskVGxSGXFonc6lor7sQz8HEvP4DikVOPonxGHrUccwTFxRFyN48OLOFaPWcffC9Yxd906zu9fR0LzOpZ3rCNneDw2U+LBLp6A8Hj08uJZdSyegU3xDHsST9eXeLx01jPaYT3RzuuZW7Qe46PrOXR9PR+61qOpksBWEkj2TSAwJoGy4gQub0+g4dcELAYmsmNKIsWzE+nwS0QuKRGz6kT2nEok+Woi0i8T2WCUxJnZSSxcmkRDbBK385J4XpuE3NEkFC4lsfxxEtdkk9k7JZkiy2QSQiRYkUzO7WQ02pOJUEvhjEkKw5an0F+Qguf2FBx/SmFcawpZ/6UQobOB3Z4bmBexAafsDTzYu4FZjzewTSaVQrVUgj1SWZSbyrG6VMTvqVi9TWXn5I2o2mzEa9FGtoRt5FrpRuR+2sjCXzeif2cje6TSkNJMI2Z6Gjtd0+hdlsalVWlkbUjDvzCNtdvT2HtYwk+m8fOVNBIepaH3OY0Zw9PZpZvOMrN0Rs1LJ8sjnZN+6ViFpBOzPh3vlHRS96XTfzKd8sZ0Hj5N51xXOuqDMggcnkGfVgY9FhkYu2aQ6pnBgoAMfkrOwK8kg6j6DBpPZBB5PgPnngxO/vf/ZzJxNchE1SyTUTMzJbNm0huVyer4TM5kZ9JXlYl/fSYnjmVy/0ImITczWfIgk4+dmSzrzUR/dBYjdLMQtlkUzsnihkcWv/lnMT5NUhVZHNmfRef5LI5dy6KxM4td3VkED87mulI2wZrZPJmaLXkz2bz2zsYzMhv1ddnUlGbjXJuN1t5s5v6eLfGDbPSfZ1PwRoLfslEcksPQcTkS/8zB0z0HnbAcdsXkkLMhh/gTOfhcyaH5eg6Of+cQ1ZlDpGIu+pNzeWeRy8nZucwLyqUvMRft/+WiciiXolO55DbmktORy8jPuTj9l0ucfB431fJ4a5xHin2e5P/Lwz8wj6i1ebQn56Gfm4fdtjxSj+Wx90wexjfyuPs6j2DFfLTH5bNVNx9lp3zO+OWzMjKf+xvy6a/M59L2fKRO5jPvngQ78zkxtoCChQWsWlXAmMQCXpUVkHOogMhzBdRfLSDiTgFlMoV0GxaiY1fImwWFPAopRCW2EKsNhXjmFBKxq5BfzxbS11pIbEchPT2FBKgWUbqsiOCQIuxzi3hXUsTmLZL+aBEJV4u4+7aISOliurSLJfmhmHa3YhL8imnZU0z61WLiXhaj31eMiVYJPeYlMLNE4i8lkt2zhN7QEi6vKcGwtATj3SU8OViC2+kS0lpK8OksoVi5FHP9UkJNS6m3LaXLs5Re/1LexZeytKyUnAOlLDpRSvSzUoLflCL7pZRuhTICNMuwMyvDMb2MtJIyrh8ow/1cGZdulmFBOcpLyikPKicttpyU9HJ8a8rZcKScn3rKMfxeTotKBammFWxdUMEInwou5lUw5FYFOh0VDH9fQYV8JVOUKjlrVYlVeCVZRZXMqqtE4edKCi5XMvpWJRcfVrLsYyVLRlWxxLAKq+gqjiRXMbemCpdTVWg9riKpu4oelWpJ3q2mL6CaxopqHh6qluy31ez+KNGXb0ImbBOehZu427AJ6/2baJCqoV+pRjJfDWEJNZTl1FCwowbn32swvFFDyrMa/GU3815/M+cjN3M6f7MkY2xmbO9m4lRr+aZbS4xdLXketUQG1/IwupaGsloSdteScqmWsLZaGh/Vcn3UFhImb8FzwRbWLN9CROIWBpRuoer0FuLG1tGiU8e+RXXsjK3jcEYdvafrMPmjjjEv6zD/XsdGza0MWriVNfu3onRrKz73t3JUZRu3Z23jc+A2tiVs41H1NnR7thGjWo+WXj1jp9ejXluP6a/1rG6uJ6G9nu+v6lGR385ctrM/YDtSEdtRSNzOqxPbSWrfjvfYHbj57uDF+R30fd9BsF8DHmsaiEprYHNJA2HNDViM2Mll7Z188d6JXchOrDbu5P8AyPlo5Q==</binary>
</binaryDataArray>
<binaryDataArray encodedLength="6992">
<cvParam cvRef="MS" accession="MS:1000574" name="zlib compression"/>
<cvParam cvRef="MS" accession="MS:1000515" name="intensity array" value="" unitCvRef="MS" unitAccession="MS:1000131" unitName="number of counts"/>
<cvParam cvRef="MS" accession="MS:1000521" name="32-bit float"/>
<binary>eNoNl4dbD34bhROV0l6UIoo2SSUj0fdzzldGZKSMrMoqGdmrkGjIqswoaSiViBSypZSMRBFaskIyIu/v7S94rut5rvs+z/la7Uztm09hLauFZSbvUNj7K54U3UDp3OccIC/Dp/WVaDE/JnlSEs/BDcPY4qcGE/cV8FyaDu3H0UJB0Znvmv7g5rZDeK00W3Ry6c8F9XZUzepNg7z7CFLfxI8T7fj9aSa+BAWhWdGMmes68VVwpLRucx19j0Zy7VZrKpl9Qrj7E6hN+Cyyf6aKdpsQLBjihWO3B2CDjjpl60/BbLUy53ouxlhNA9qHd+GCRw6MV70LucsK7D/Phd9nvkPPaFMuTu+Lg5mzUVK9gXn/vcJlrUM89sMDFatCOONxHnQqfqPnlx1I/eSOIep63LNYHf0OXcPhiHTIN41BUZUy/M99EsPdi4Sbfrr422xI35JWOMzcLk48sINm0CWMUryLyQ8SxergBlE8aiVSbpXg3eEYmLU5cMwBFa4JTccp/1xIF21HcvVBjD2eIv6nEiK8DqvxjFId4lXcRVnnuey0R5NhPnfEcr8g9FvRjujk4Vy0pz8H/BqPmlNX8CbZENnDRuHRtdUMSFPDTvMVYsXpXkISpYy+8SdQPbEBpfRk+4kt7D7GHGsG38SD+j2oSf0uufd0OX/5HxTdyi6hWfeL6L54Cx3S39HVZB6sZk/mpeM2qDh+FG/2zuJJm48ICCIGpHqLON9g9PGWMN71DdZNGwdlZ0U6u8nQ6qwFZqRkYnDNDPgPsuC3n3MZPMCTlopzubZ1Bs0jVyGiZTyu5qwRxr/Oi4ReUdCXm0ZDOWtW3Z3PEVqXeU5iiVCzVyLIwJLWX4Ctb+9DZ8R6pFrJoCGyEc/zNyPw1Ey2f+xFu7af4qX6bKF32J6+t40YcvQwzIouiOPqqmgM7U3HoXUwHxfKiLI4JIwJ4MdX88WeBj8Y5AeRvA2/Z0a0u7cfUZ9e4PXrx1iVYYUl0jykz5gB259DmbvuEtpDxrPsmBo1rmpKfZMn4G30fDxJKkDlAj3pm2eWvOU7kOPuOvCeUgw+OWmKVy8ahGxzdy60HYYfmQfFkZXyXPhrjVAuUha1TRc72DgDG8l3SdsZIx4KnMai09ZgixQ3/07g6AU5iHcIxaDFnVns6MOocDkmu5/GoDZDlsRPx4QSLzEiU0Hc2RRIT/VxVJyqj21D5XFdL1My954Mgz8H41TBOFT+6kvTrzHid+UuZvEzbjj/wmLLbwhJ3YKGiXMxRhpFs44Zs0z3snTrB3Qffxv3ysqw2SSVoz5UIOj4Lp4yVkdrVB6nbz6JFGttrC2/BLnFKpxUXIObuuWofd6bM7ZcFWMuXoL+uyJh/vK9GO5kyqi+qhiq1RUqLlEYuH41Gs1nIEXWFo6vY/G+bjG8nk/qYOAFSjcOZk1TLu6pTubznfbUqShEvvoOtnmswgWZYFzTjYLPlwhIGnbz4uA6dJG9iefKWnz8OYVymRroUenC+bFLGV56nK8WdONkXQsavJ5Po6474TawAG7/ZSM1IRYy/Rbz8UNPGk6Qh3tmFxzcp8rUu+q8+ssQ7TEBiP8iZbx2f76/HMSc8WugeHUsnj3LR62cr/hXbsDvDbVIyKzB6yefRGjFOapBmwfW9MEsn1zMV50L8/O2uPj8pNjkoYX/pm5Fc8FoBjrqQ37ZHlRU3hdV1bo8PaUZZhJVvtxozgdFxUKp3pCP6jaJCe5XkB6vy6qzV3Dy12PuKw8SCTbj2PXURLbtNcHXKXaiYVgnLhoSgb9DpRh/XZljr+iKaTafYNsSyspvIVCV2wUE6DG+ayuTlhswbcEgqfrsgyhqsuKI1XOYtnwMHw78guOHCsSh3c04Vz0fxTaHRd/zA/Ddewp1rpQialkn+A1+iIzFqzBIpRBdQvbyjW2VMNDdwFPRu3F9kA67lnyjRWUC1Ze6QDvUnKrHTbBYQ7DzcErrcxWFXOgTXsnqJt0tJ8OlZVv536lpvO7cE9daB9Foa19EJB3gkXgN+iiO55JyZXyZOJD9bAYzy9YeclZJrNCaAqN53kzYNJGFK2eK6vxHIsTwGL7bp/NzVgJzlDcz/tRSvldbQo/8ncwYWoNzT07Tpk5F6quuJB2tHQDb1odY43YcO+NlELjYkOp3T8M9wh+ry5Sk7nEPkNfBsbtdf57eE4YlXfRQ2ppNk69aqNR4CqfEJQzqLM9C1avYlRaDbgO7s+rTAE5ST2fh0xegkxJdY5Tp+ykDph1u+nv5BRQahvL5kVFs2mfBMrskhq88zJFzhyJp83oOf1lF3ytvqWI0Wpy9r410nXRk1KsxdfptSVT3LmwadAy9fmwRV6fZ8tYwTcoG+/LgqsGMlNPGuX52OJKoSEuf7bTrHwavEdfZKVWT0eEredrQhfZPxtIkwxQnEmS56HQfiEVOHNtVyg11ndk2J5Jm2tdwR1sRSr8Sua7/bazwe485SfmwbriIhj6zsXt6HGtPD+XqflW0t1aiwmB9mmy7xJcZpejnYoj+1iUodgvhcvlkfJtkjnd361GRPJF1xmfgsiGci2Z153StWnHhWwQVlu9G53gXttUeQOWbv1jWJIswNT26bjqGuo9R3PZIl2OmliOlUQOYnofRIyMle59rsn/eaqamL8fo3LP06KbFM4l2GH/anEtSo/ggaRPsisPFjV2tImjudmoN+YxF6jZ0SzBjzLZ9+HXfkg9kUkS+nSyTrRy5cdVOSIemQ/lFOU+cl8XyzDjRol+GxyM1WT4jFdtixvOgaRGux8dzm9YGrjzshpi7fdHjSDK+d9NmHqQsz0vg3i6NIrggkJGZOWKszHOMPW/Dk1tsofy/AuEeUk6nzUFsWRDNrhv1uGZqA8LMpMzS+wcXb01OK32C5CuZYmqfQkb7x1DPZCbOnOiDgZp6rNYKwceYUBRs3ET5ZYa0en4d557ls9/jcsg8U2VteDEtes/ghB+D6J9RLz4ad6F3yjMW/E9XFPTxx9wlBzDysQZeTl6OPrd+w1S48vCqBTyTmitkB4/luKLTtJ2wlGetRtJ4RSE8NR+y3OAGIi6mspfzS1R/0+eLfc24aGpC28uFsKjYRK2VFbh1R166LKdR8tv/HFIST/PUai8umtiHL2tHcWPgDhppXQUGllGu7zkcq5RnfXM+y2/fIkZ8R7A0AlY5v4SMQzDcjpVAgQ3os8CLc56cQcU5BWn0KjVp+89abL2ynOVW/SC/JZJ7PZZyCf4h2csVDuEKzLfoLP3xy5s/Jd8Q+GI1t3TW44U7Y+mS5cDg7qDmm0v8dmQZc5qaYDvciFn1CfCtL+C8xO3i1rBz3PcoWyi57xUKOy8g4r8WuJrbc/+Wa2x/cJJXdyXwqaU/bXRlqOf9Drs8Om59RwLz1jdojzyDsVdP4llkAAep3xODMkMYHn6fChYGmDpyIguOOuNOshx/9anB9JAU3rPvwjojVWn4n3JxfxY5qiQXx0J0aBj9lM++7xC1p6Zi0c9feBxCPD4ehElL9XG8ulmc1DoK5edxVDGM4KnQyfjr6MWm5R/Fxo/F7JTmxVKvL6jVNuaAdxdED7N8js3Lknwp6I+s3DciKKIfJ2XJ44diBNIHe/HKt76cd3ABW8ICEdt+AhqXi8VMtaH4PqwGiaF2HK9pwfcpF2nmXirsvj5mvRKZYdDEikm6rJa6sDxSSr9P3pD+7ywKfDzpaJ3FAzkVKOsXxyE5Buy36jX8ht3mLOsDNJANQZTlAcxUsYfRmh/8u0rC4PfJ8Phci5IhsVjuocvh9fncMeUopaOvQa7kENzlXkFz5lG+evaYhqXXRGvDSzHD9CzMxsZx++00WLRnicjD8bzzqhc6x6Rgbd/X4u8TOcxMsqLeFCeh37gNunXd6Wrbi9meqtweGg+NI7YoqrnM54Ol/B35Hcvr43CruBKnn+5ANztjKpeeYbuiPjw19lFOvMdjSa6oW53PkHeholr8QU78NZxJGC7y3oXxack8ZrspSEd4XOIex5F4HzgbjVOSMDtPjXrzNeEaoQUv+bvUqOzwQWlPKkzXZGyLLMM+5DD/n4Y0tmcjDj5rg/7IzexZa8bRRt+4u0mRAZOVqV+oKC3X68bLezs88NeRbmEjkOA8h89+eLJmdgseZlxGStV9dM5+icEpOhyerslNrvIo/pws0vI+wVBpE14cmcBAnzC0BK/ErPGP2G7jxLaHxRg97yCMyy+gpFSFRerrWOwew9SpM5ktNuBQchZ7J6RBDNrDOWcbsemTBh9VbsWjzXXi5fuLyFT1gU7no5Tvk4jo92aMXJhC1fge7Bq3iadGdJNatNuya8IWZhTLs0rLhXeK9rKLUij+ndnEOz82Q+d+EhVPmMPUdgANlBW4460O7c937H6bAa/NDRE9DdPwr+ItLqf95H7vZ/i81ZI2P33YEa+c170b9n2sEhlK2gw03SN8HA6i/315Bvyex7qzqvw7fBHjox0Rkz4akUrmOG5gjqDDhkxK0+MU5ThcVFuGIy7K7JN1hnbuAXhieFbs/nyflctP4kEtRFyDMT4fi2JrvQ1dZK8Li0wtPBuxjImL+jJ1ZDF2bPjI74kxaDbuJI1bMxOX3kyim70Qo3cs5ukdctBum8ToEyPonaUEjR5XEeoDvn9swD0fPBiStAuzI2fR5+IsXNtRD4OzjvRnHMw8drGhLASX18Zy1IAu0h1uMVyfdp/PPYzQJ+gAP4ROYbdOGjw/qQ2zFAX+SFxYzANYGRZDx4ljEK1UjmuhC/FbazydP7VK3opLyIxSxafv/XnjrTofvkwRjh1ZkuxRy2dN+tJ9Ps1Qt8lA5MTf2FfbLNFYcxJiznp+cx3DkWuGU0ZzMeKckqBz2Y+N6q+wIKwV2VMSWV3gSCf9e1w/uwnhbRsxoecSyPa5hv+u/8J808GSjPdJcOn4lbclhTPAqyebi3QEzmtRuS5V0jxSwjLLWuiMW4j1Mg9gmZWHnr+N2ercmWk3D9K1WJkhdft50bOaE6yWIfDLHha+q4BB/w3sZryI5eYDccFpCg3PjeTVHYs4dJQynlgZst/REFq5FiFFdzYLHY+w8FMoG6/tQ66KMdwlVTCJ2QfVthIYnvdnsO4EjAty5t3UY7zld5y1Fjqce2gq11rrgSGnxQ+lPZx6qlKM77yJvtadaaKQC+f/bcBb5SYkvUhD1pA4lI0+jOy5DmxyeYv2H+Twzkbc/+gLhu39Khrf+lJpyV70/qpEL3sH+v7cj5unjTCv+CLmQ5ZnPz7E7HiFji6aLKYeiqOT/BhmnpNwibIVr2hEs2H5fsa3beSf0n1UqH2Iv4HBUNxZDtVaAyRvnc5jTkk80raPzTnD2fteAgz39aJ9QSEOXMyVBHxPEdtcytFwUp///HXY+VsbCjO303OgC6vWHYDHVj+xTtKf+Wr9cEV5C1+PGk6v+DCaz5HhXZdndH2fgXvCngP2vxaBr5VY26MrblxZBoW+udDIeCK6TH2D3h29sdbOkeNvaSBQ2uHm7qE0b1jFLdYB0JIJ4eixtjybdwPlh/5i0Zg7yHDSQcPzMeymmo28eYWQqzgAywJ9BMieQI8P3ZH3Oo+Xj8vA29kVZ0ZmoG63Bgzld3CIuR/upd5AkUYfvnI6BbeHupzvdIip/3az99QPvGxmzIfna7DHaBbrLR+gxfsop2kCOV/TJLvs/yC9eQdvvB/AQ4kZ1HrkgOIBebDLtadXozJjr0rR8voId4W0QE1uCVbGluDS4pPYcu8FTLuPEXtG1kB26jWx71MQJ06rFd9W3sJPlzEM2ZaBpLRARjcsgcLaqwjO8mZLrDbTehjAOLMH64rUuTHvGfz8CqG1qgw+OR8R6CHHb6MHcuLLa/TeWoJaxR+4+kKe0wKvMjaiFX8C54uEX4moSa+C3Mmdop/8RCZ23c7IhAnCbaQfQh3KhLlDL/Gkdw70zqdx4AVrhHsbcuecMLGhXLBn4GR8rT4hQjcfR1H2W9QET0Pzn1E80+FEo4VN8B62WXJemEBD+60Y1zBfKE9Kg/eEJTRf2QgftytYH2sG+XVWKKhdiYVJMcIvcDvflP+HQWf0OLmkCoVvD2HShkl8+8KY8ls8wUHFEqubJty2ogg7rEeLEtVAHDTdiviFapS37C8+TJyIuCJ19Fvjj5xMN1wqGiWqtFYKyz/tWPZlPx7NS8Txj81MungYto2x2N38Qdz0deTnqkax9ftA3FEwhaffU0xa8QAmtrMRGaDC1s0JotXcGiM1XCl1rsP8XfL0u/NQ3Lx2H6sfyrP3lnH06rIEp17NkPzrrcNs9VD+zz6MZZf2s9P+NfjpfxB67UPYXFwtts8chbW3Vfgk5pBQKwqA/5QhVDm5CJsK3+Li9L8itfcJ1g2X6+gKipRxz4KkfLNwHmfC+9dlOXNrZzq93MheXS4I/92xWBexDDf1J4n1Xg/EFt9JYoj8UzHqoSYDartgyqG9SBdKYr6GJrPX1kgsL2zEhw8DOX5GuWh95MDWilJxzEzCtzle4vp6XcRVLaFB0FpO+X5dRKRG8+SGoRyx4CC2fZPnBQuB9Htq7KW/g/dlLeEcY0X9e3KIORyAE9dBmR5pYsX5o0K9PYYD99qJ3/caccUjERazxvLyGxVevTMdsTr3xdFGXQ5c3oIPaQH00opCbO42kS2ZiV23G7HyvCMr3bWEhWsYX/0IE4PHHkKPucrIcE+DzcLt8FcOx4rkw6ypnisMl/zDCkV3XM+X5Tzz2fgVtV8k7A+FnF8KCtMrhKzWTDzI/x9KL2Tj1ZEpeOA5FQNz+vP86644Z/IC4750o7nqCSQvThBPnPWoHeNGm8YJmCeXIQakXkBbuTGPFlwQLegPm4pmLNupwKJvynguiRRN+0PondGJ7nvVeNbDka5d85A7wQlzinciQscX9paeQlFllSSxJgHLPJXZNmwGfI7KYfdiUxw/ME+Me/AASx1MEZp3S+w6HI4XUTH4csceTU1WnL5+tSTszVBM1fGiz/l74v+18cEF</binary>
</binaryDataArray>
</binaryDataArrayList>
</spectrum>
<spectrum index="34" id="scan=35" defaultArrayLength="43">
<cvParam cvRef="MS" accession="MS:1000130" name="positive scan"/>
<cvParam cvRef="MS" accession="MS:1000580" name="MSn spectrum"/>
<cvParam cvRef="MS" accession="MS:1000127" name="centroid spectrum"/>
<cvParam cvRef="MS" accession="MS:1000285" name="total ion current" value="64245.93047333"/>
<cvParam cvRef="MS" accession="MS:1000504" name="base peak m/z" value="500.85632324" unitCvRef="MS" unitAccession="MS:1000040" unitName="m/z"/>
<cvParam cvRef="MS" accession="MS:1000505" name="base peak intensity" value="5563.13037109" unitCvRef="MS" unitAccession="MS:1000131" unitName="number of counts"/>
<cvParam cvRef="MS" accession="MS:1000511" name="ms level" value="2"/>
<cvParam cvRef="MS" accession="MS:1000527" name="highest observed m/z" value="1044.28002930" unitCvRef="MS" unitAccession="MS:1000040" unitName="m/z"/>
<cvParam cvRef="MS" accession="MS:1000528" name="lowest observed m/z" value="149.64241028" unitCvRef="MS" unitAccession="MS:1000040" unitName="m/z"/>
<scanList count="1">
<cvParam cvRef="MS" accession="MS:1000795" name="no combination"/>
<scan instrumentConfigurationRef="instrument">
<cvParam cvRef="MS" accession="MS:1000016" name="scan start time" value="0.550617" unitCvRef="UO" unitAccession="UO:0000031" unitName="minute"/>
</scan>
</scanList>
<precursorList count="1">
<precursor spectrumRef="scan=34">
<selectedIonList count="1">
<selectedIon>
<cvParam cvRef="MS" accession="MS:1000744" name="selected ion m/z" value="518.571" unitCvRef="MS" unitAccession="MS:1000040" unitName="m/z"/>
<cvParam cvRef="MS" accession="MS:1001141" name="intensity of precursor ion" value="9191.201171875"/>
</selectedIon>
</selectedIonList>
<activation>
<cvParam cvRef="MS" accession="MS:1000433" name="low-energy collision-induced dissociation"/>
</activation>
</precursor>
</precursorList>
<binaryDataArrayList count="2">
<binaryDataArray encodedLength="244">
<cvParam cvRef="MS" accession="MS:1000574" name="zlib compression"/>
<cvParam cvRef="MS" accession="MS:1000514" name="m/z array" value="" unitCvRef="MS" unitAccession="MS:1000040" unitName="m/z"/>
<cvParam cvRef="MS" accession="MS:1000521" name="32-bit float"/>
<binary>eNoBrABT/3WkFUNxvUJDPHJmQzPzhkPIdJVD34WYQwNSokNn5qhDW9uuQxW6sEPXUcFD4I3EQ7xm1UNUttZDo1reQ8Mm40PfuuRDLTrsQ78e7UNne+9DgzzxQ4nK8UNQcvNDQcL0Q88d9UM/YflD0uz5Q5xt+kOliftDh9sARNMuAkQ/cgNE9wIFRGC1BURV+gVE0YUGRDAQB0TZTwdE/2EIRHjuDkR/6mhEr/dtRPaIgkRiSFHh</binary>
</binaryDataArray>
<binaryDataArray encodedLength="244">
<cvParam cvRef="MS" accession="MS:1000574" name="zlib compression"/>
<cvParam cvRef="MS" accession="MS:1000515" name="intensity array" value="" unitCvRef="MS" unitAccession="MS:1000131" unitName="number of counts"/>
<cvParam cvRef="MS" accession="MS:1000521" name="32-bit float"/>
<binary>eNoBrABT/yASyEROlZNEm5gwRIbvskTTu+ZE6PZrRLPcnERIVJNCHdAhRLhnH0XUFExEMq7yQ98sCkXqedpEqx9qQ7QqJkQvbIFF7sfzRGeopkS8cAREW3snRVjzAEWxVT1EhlmtRVo0RkRDzshEFZsNRQvZrUURUjZFhacxRJsevkPg6apE0uIIRaW3pUNwngVF/V+TROKE5ERY7EpEWTPSRGy9D0NzSOlDE1O5QzFY0kIgrExA</binary>
</binaryDataArray>
</binaryDataArrayList>
</spectrum>
<spectrum index="35" id="scan=36" defaultArrayLength="29">
<cvParam cvRef="MS" accession="MS:1000130" name="positive scan"/>
<cvParam cvRef="MS" accession="MS:1000580" name="MSn spectrum"/>
<cvParam cvRef="MS" accession="MS:1000127" name="centroid spectrum"/>
<cvParam cvRef="MS" accession="MS:1000285" name="total ion current" value="33098.91341400"/>
<cvParam cvRef="MS" accession="MS:1000504" name="base peak m/z" value="1644.81237793" unitCvRef="MS" unitAccession="MS:1000040" unitName="m/z"/>
<cvParam cvRef="MS" accession="MS:1000505" name="base peak intensity" value="3248.69287109" unitCvRef="MS" unitAccession="MS:1000131" unitName="number of counts"/>
<cvParam cvRef="MS" accession="MS:1000511" name="ms level" value="2"/>
<cvParam cvRef="MS" accession="MS:1000527" name="highest observed m/z" value="1644.81237793" unitCvRef="MS" unitAccession="MS:1000040" unitName="m/z"/>
<cvParam cvRef="MS" accession="MS:1000528" name="lowest observed m/z" value="395.30041504" unitCvRef="MS" unitAccession="MS:1000040" unitName="m/z"/>
<scanList count="1">
<cvParam cvRef="MS" accession="MS:1000795" name="no combination"/>
<scan instrumentConfigurationRef="instrument">
<cvParam cvRef="MS" accession="MS:1000016" name="scan start time" value="0.56595" unitCvRef="UO" unitAccession="UO:0000031" unitName="minute"/>
</scan>
</scanList>
<precursorList count="1">
<precursor spectrumRef="scan=34">
<selectedIonList count="1">
<selectedIon>
<cvParam cvRef="MS" accession="MS:1000744" name="selected ion m/z" value="962.829" unitCvRef="MS" unitAccession="MS:1000040" unitName="m/z"/>
<cvParam cvRef="MS" accession="MS:1001141" name="intensity of precursor ion" value="7628.57080078125"/>
</selectedIon>
</selectedIonList>
<activation>
<cvParam cvRef="MS" accession="MS:1000433" name="low-energy collision-induced dissociation"/>
</activation>
</precursor>
</precursorList>
<binaryDataArrayList count="2">
<binaryDataArray encodedLength="172">
<cvParam cvRef="MS" accession="MS:1000574" name="zlib compression"/>
<cvParam cvRef="MS" accession="MS:1000514" name="m/z array" value="" unitCvRef="MS" unitAccession="MS:1000040" unitName="m/z"/>
<cvParam cvRef="MS" accession="MS:1000521" name="32-bit float"/>
<binary>eNoBdACL/3SmxUP7HvhD/8EgRHP1KkRbNzJESJM4RC5USkScX0xER/lNRASfU0QWm1lEyxpaRHUpXUSEHGNEajlrRCi2a0Rr6mtE0idsRO/1bERa/m1EojhuRE+JcESjdXJEACBzRO9EdERNwXVElex+ROQag0T/mc1E8A4xFg==</binary>
</binaryDataArray>
<binaryDataArray encodedLength="172">
<cvParam cvRef="MS" accession="MS:1000574" name="zlib compression"/>
<cvParam cvRef="MS" accession="MS:1000515" name="intensity array" value="" unitCvRef="MS" unitAccession="MS:1000131" unitName="number of counts"/>
<cvParam cvRef="MS" accession="MS:1000521" name="32-bit float"/>
<binary>eNoBdACL/1dgOERNoY9ExyfuQ6fIo0QWqWZDVrh2RM25R0RxGJdDhvA0RGmJm0INpClFiry6RIETS0OAqzFFlRyCRBgNCUWchUZFiYIkRBCXaES1h6RDEXNaRBSOxERTI1RE1nmaQzXlnETLKTxEvRRMRNTygkQWC0tF7uAugg==</binary>
</binaryDataArray>
</binaryDataArrayList>
</spectrum>
<spectrum index="36" id="scan=37" defaultArrayLength="1451">
<cvParam cvRef="MS" accession="MS:1000130" name="positive scan"/>
<cvParam cvRef="MS" accession="MS:1000579" name="MS1 spectrum"/>
<cvParam cvRef="MS" accession="MS:1000127" name="centroid spectrum"/>
<cvParam cvRef="MS" accession="MS:1000285" name="total ion current" value="12956084.42467499"/>
<cvParam cvRef="MS" accession="MS:1000504" name="base peak m/z" value="419.09823608" unitCvRef="MS" unitAccession="MS:1000040" unitName="m/z"/>
<cvParam cvRef="MS" accession="MS:1000505" name="base peak intensity" value="60013.26953125" unitCvRef="MS" unitAccession="MS:1000131" unitName="number of counts"/>
<cvParam cvRef="MS" accession="MS:1000511" name="ms level" value="1"/>
<cvParam cvRef="MS" accession="MS:1000527" name="highest observed m/z" value="1299.85278320" unitCvRef="MS" unitAccession="MS:1000040" unitName="m/z"/>
<cvParam cvRef="MS" accession="MS:1000528" name="lowest observed m/z" value="400.57513428" unitCvRef="MS" unitAccession="MS:1000040" unitName="m/z"/>
<scanList count="1">
<cvParam cvRef="MS" accession="MS:1000795" name="no combination"/>
<scan instrumentConfigurationRef="instrument">
<cvParam cvRef="MS" accession="MS:1000016" name="scan start time" value="0.580617" unitCvRef="UO" unitAccession="UO:0000031" unitName="minute"/>
</scan>
</scanList>
<binaryDataArrayList count="2">
<binaryDataArray encodedLength="6752">
<cvParam cvRef="MS" accession="MS:1000574" name="zlib compression"/>
<cvParam cvRef="MS" accession="MS:1000514" name="m/z array" value="" unitCvRef="MS" unitAccession="MS:1000040" unitName="m/z"/>
<cvParam cvRef="MS" accession="MS:1000521" name="32-bit float"/>
<binary>eNoNl3lUDtgbx9+SKEmSJKFSSpQ2ylLiflAhaVMppZRKkqRN6m3XvocK8bMPBoOxMwZjRiOFjC0xg2QphGz5vX98zvf5fs+55zzn3Huee+8Wp6siPPaqONF9VYww/VP8tOpPse/8n2Lt6L/E3PC/hPvWv8TzvtdEot01MTLhmjjUck0c0asXe33qxZqcemH3sl5M8P1b1G78W1i8+Ftc0GkQe6sahMIvDeKRzQ3xPuGG2F19Q6ReuyFyBzYKqX+jKC9oFM37G8VJnSZhM7FJjFrfJLzam8S9KTdF/+SbwvzhTZGoc0t0Lr8lrmffFvl3b4tO7WZRXdosjn1qFvtN7oic5Dvip5d3xLvV/4iHO/8Rt+TvCm+fuyJs411x/tBdURBxT+i13hN/Trgv0qrui5NDH4jfch+IMfIPxfFBD8UOn4eisfqheH7koTj57aGwH94i6nxaRMPeFhH+rEWoxz4SzXmPhPe6VvHwWau40++xaAh4LJKlj0XEb4/F/cePxaPpT8S8f58I5+H/ihb3/0RZ/n/C1eipmF71VDy5/VS0TH8mIqqfifoDz0TnwOfimsNz8eT1c9Ga1Caad7UJB7cX4tjRFyLUoF1c9GwX0sx2cf1Au7BuaRfzEl6KlAMvRWPjS/FS6ZUomPlKWMe/Epb/eyUsel6JAJPX4tTy1+LH69dig8EbEZ/4RuyR7xAfTDtEiW+HiMzoEE9vdwjj3p1CwalTbCrvFHa/dgr3zk5x0OityHB6K6TZb8WsD2+F7bx3QiJ9J8IuvRMV+u/Ffb/3orL0vVh87L24PrhLtPp3iWUHuoTb1y7RZfVBpG34IN7d/CBeyX8U5s4fxb2TH4VFh4y4T+J14yfxeWC3WOnSLfKiuoXir91i24NuYWX6WQTP+Sz81n0WezS+CP2xX0Ttsi+iru6LeHBXpv2/CkXHryIi5Kv4kv9VuJz+Ki6++yrOlH4T2p+/ieA138WEh99FpGOPOJHWI1T29oiW9h7x96AfItpWRsYPMXb/D7Hn4Q9xT03CZWMJC50lrFktQVIgQflnCdd/l1BwX0L8Gwk2qnL46csxb4Yc4+Pl+Ol3OfbelkNroDzrLOVZ5iaPSpI8RZXylP8uj06jPKnavaix6cXpwl6o7OhFxKlerKzvxSlVBd5ZKyDnqcDXnxRQv6jAoCcKXP+sQPXQ3tRM6U3A3N4UJfbm1uHeBD3pjbKSIpdsFSkKVeRajiI1BxRZLN+HnSP60CD64JbYh5Q9fbA92ge/y32Q/9AHX92+VM/oy7Sgvtyq7cvks33JuNkX+7a+9JJTomekEuNslWj1VsJzqxKO55TI/U+JGd+UaLdWZmKIMkcblLn5SZmI8f3YKfpRsqQfkvh+fGzvx+phKvw9XgX7eSqoSlVoP6JCw10VRrxXgWH9qbftT3NJf+z29Ke8sT+ew1X5YqOK+wJVDKtVmXNBFelrVZ4rDiDVeAB3lg9gReoAft48gE+PB/BOTo0eHTUe2KgRPkcN7Ro1np5RY1mbGle+qaFoN5DOgIG8jBqIJH0gnw7JagV1vlmrY7hYHbNSdR7cUKftrTo7NAaxY9IgNnoN4sLqQZw5MIjLvw1C4+Eg1OQ0ODJFA1VPDTqTZFzQQOGWBmpfNUjwHUzf+MF0Fwzm+y+D2Xh1MH//O5jEj4PxUdYkZJQm5+ZpkhKuSUCpJhHHNBnxUpNLXzTpGTOEHqch6IcO4fu6IVhvG0L3P0OI/TyERnktlPW0WDVNi8pgLV7laiHZqEX7SS28LmnxXG4oFnZD+bh6KN/yh5K1YShvLw3l/OuhNH0eirmKNtkG2tTP0Ob6Cm3ulWhjeFgbvyZtjnRps9RgGH+7DsPq5DBCmocR/3EYnoo6fJuug7q7DioROvTL00H3Zx28OnR42284l8YOR3/6cP4JGc7+3OE47BvOxovDabs7nN6mI/g9aAQvUkeQWj6ChbtGsLptBDtVRxJkPJLWlSNZXziSeQdGsvjsSMraR2KsoMtmB132OOryPlyXAem6GP+mS8pDXbZ+1+VnMz2iF+rxIVyP6nQ9TtXp0d2th56iPv1G6tNpqc8FF32qwvVpL9Ln1C19RrzTp2HAKFQtRvGH4yha4kcxc+8ofjk7CquGUei+GsXT/gbUuxnwI9oAzUIDurYbEH/WgO8PDMgeaUimnSEaSYaoFRtiedkQxTuGLHttiK75aLbMGs2e0NEMTBnNwROj0WgcjfTraC4pG2E7xgitOUYc9jWid4wR1jVGXDxshO9/RuyVGLPd1BjLmcY8W2xMU54x9ZeNudFijKRL5keNQZ8xDIofQ3fyGNSOjsHt7hhUO8YQp2iCtaEJjvYm+LqaYLDGhIUVJhTsM+HiaRM+t5mwRX4sSzXHkjhhLLEuY7kbOZYr28bSfGMsFe/HclptHN724zjgMY4TYeO4v2ccB1vGYfNhHKrqprwzNeXMDFNuRZmiJDXFZIcpky+bMvG2Kd9em3JF0YwEdTNazM0wcTaTnQ8zUirNOH/YjNGq47lqO56W6PFcKB1P/cHx1DWMx+/VeIZomJNtZs7jueY4hprTlGvOx5/MkfxqjvMjc4z6W3BaWHDR3YKYaAtcMy1oP23B4o8WxJpa8p+TJTeiLVHPsyT2oCXXH1hiKbHixGArxlpZUR5nRWCuFS/3WcEjK5a+sKJV2ZpjE6yJXWNNSqY1ZWetmXrPmhaVCfjqT0DVbgJmSyYwr2ACx+omYP9kApJXE/jWdyJJMycyMWoiyXkT4dJEtrdNJGGwDaeMbWR7Z4OSuw1VaTZUbrdBHLbBtc2GQ0NtqfG25X+RtsRU2mK805arZ2yZ1myLotwkDmpOor/DJJI9JnFr1yRKL0+i7sMktAdNZtjSydRGT+ZL4WRK9k1G69JkKhSm4Ko/hcwpU0j2ncLZiCnYFE5h1sEpaD2YQsrLKZgNnErH7KkYR05Fe+1UKmqm0np+Koe/TUV/mB35s+2YtciOYal27C6248Evdlxvt0Ozvz3x4+2J8bLnVKY9SfvtqXphT1aXTMdMQ9N3Gt5x01DJncb+HdM4clzmG6fh2TmNB70dOGfqgN8cB6yzHJi3yYGNfzlQd9eByR8ckAyazrSx0zGfMZ2dwdN5nT6dM3XTUbw2neZeM/A2mYFiygzKt8/gRG9B0DhBlYfgcaDAO11QfUQQ/4dA+kNgOhgSzOCMM9iGw7dEaD0M+X9C12P4T3UmEUtmcjRxJnnlM9E6O5MtLTOx+TyTl0NmYTxpFvqes9ApnUXdlVmc6zubpnGzKfCbze+Zs3l8eDa7rswmrmM2lv0cqR3lyFRnR8qjHHlT6UjyZUei5JzYYe5E+xwnnEOdKMxyYsYuJ2rvOZHyxQmz4bLmpjhzzseZkEJn/Pc580jWsMobZ/yU5zDQaw5PIudwrnQOkj1z+CQ/lz6Gc6m2m4skci6+6XPJ3jcX+ca5OL+dS9+B8zhlPY+sRfPoSZjHyTPz0L03j+F6Lhy1cKHd34WJq1zwynGhaLsLPWdcUHnkwqUXLlT3nY/EYD7W9vO5v2I+I0rmM27/fL5fms/+bzKUXOkwdqUuxBVJsis7T7ri+cKVitEL8Ji1gLqgBVSvWkDPzgUcPLmAVX8uIPPDAmL13Zhq6UawvxubU9w4nufGnL/c2PfBDUctd4ot3Dnq5I5igjv7yt1R3+dOZKM7US9kdY87DkYe5M/zoH+0ByaZHlzY7MHc2x5o/uvB5x8eGA3ypNTck0PzPYkN9+QXqUy3e+J20JPyu5509/Ni6Rgvaq29MJ7lhY6/F/UpXkys9KLkgCy/4kXKGy92WyzksMtCpkctxKBiITHnFhL9cCGdnQsx0fZmkbM30hXeJBV643PIm29/eOPf4o3yR29ShvvwZroP8qE+KGb7ELLPh+YzPrjc80HS6cOWYb402/lyJcCXqAxfNEp8ST7oi+ZNX+LUFpFtuoiSSYuwX76IrpxFeGxbxM1WGbp+eEzz48MiP1RW+xFR4seJQ34UnfNDvtmP5td++Mr7c3yUP5U+/qis82f6Zn9azvgT948/1W9ltcpiDPQW4+C6mLNZi1ldtZi4hsX0fFxMrXIAa0wDUHYP4FVaAGFlAVTuDUDvcgDnHwYgVQ0k3DiQuKmBtC0IpGxNIIeLAunaFojluUBCrwfyrtcSgsYvodt5CYNWLsGkaAmZu5fI3jFL+KtpCTe0gqh1DMI+JoiO5CCkO4PYVR/Eza4gTPsHk2cSzK8WweAZTObKYCTFwXQcCCb6SjBm34OxMV+K0cylrAlaSq+dS7l8ZCm3r8v001JuWoUwf1oIvwSGMCMrhLa6EBpOh3C9KQSNFyG8k4SiZBGKaVgojxJCOVEeStSFUDbdCkXvv1B2qC3j0phlHHVZxtnoZUhyl7F82zIcXyzjjkYYWyzCODUzjIshYaxNDEO9IozuI2FIGsPo6Q7DXyecRRbhKM4JZ19AOI7p4bz4Xzj3j4XjdD0cjd4R/Ds6gudEULs8ghGVEXzeFcGycxE0d0Rgr7OcIc7LkcQs57ec5Tzcs5zZTctJbF/Orp7lKA6KZJVVJH4zIvkpKhLl4kj0fo2k9EYkv72IRF97BacnrGC1ywouLFnBy+QVbNq0gjP7V+BxZwWe71fg2D+KZTZRpLtFYRAaxf3MKJS2RFFyKIoPf0Tx5N8oZn+PwmjkSrLHraQ9fSX3f1nJjsaVtH1ZyT+zonkTGc3R/GimHY7m+bVocrqi+WG0iqN2q6hfuIqAFatIvbSK919XEaERg5pVDLGzYuhYHkPrmhhG7YrB4WwMN27F0MtgNccDV7M9fDX3s1aze/9qdl1czZgRsdy2ieWZeyx+q2IxL49l+KlYgq/FYvg8ljClNfzPaA3TWcPKpWuo3Sjz9WsoaF7Do/driBsYx65xcTSHxDE0MY7QTXHUHI9DUh/HtgHxNFnH02t+PN4J8Zhtjqfl13g2NMTz8UM8bcMTuD05gRzvBJJWJWCWmcCkXQl8u5jAtb6JGNonMsMnkZbERDRLE7G4mojam0RWxiUxvzIJnZ1Jsl6TCG1OIv9FEmVD1xK2aC0H0mVatZafDqxlz/e1DNRPJtE5mQ7/ZO7HJKO5K5mLvyfz9VEysVrraJq8jq8B6+jKWofflnUonVjHkr/WcaxnHa+NUwjzTEEnNYWPO1JYfioFydUUknVTGT8zlbNLUlkVK6M0lTtnUqlqS8VVTorJQCnVOlIuGEk5bSHFxVHKK18p+6KkrEiSciNdSnmRzO+W0nJCirgoZVqTlJinUj52SnmqkMbJAWnst0ojPSCNImkat/LTOFEpy3am0XA0jRlX0jj9Txo6T9OY9TaNo1/ScO2dTrNxOvtc09nun86XpHR6ZaczpTydlC3pNBxO5+KldI7dTOfev+lMfZXO4+50mhQysB2Qgb1eBqomGUhtMjhPBhX+GeyvzODl9gy69mSw/mgGxg0ZrLsny59mUN8rk1jVTBz0MvlskkkcmbxfkMn5RZlEhWQSlJBJRHUmtvsy8fwlE+srmYTfl+WdsnVqWZzSzWKuaxZO/ln4rsjCJD6L/8qzZO/CLI6eymLcvSzynmWxVDkbTc1sJCOzcTXKJsU+m0vzs/GKyOZtbrbsT5hN4O/ZpN/JJvlZNtJhOVwdnYO7WQ6xTjlUueXw86ocNJNzKMrJwb4yB7fdOWw/lEN+aw4KA9fzQnc96SbruSXWs8F1PTbB69EoX8/zzevxOLIe1Yb1/PlmPb/+WM85zVyidXPRs8xFwzmXnuhc/Nbmolgm05pcko/ncuxlLp2fcnnyNZf0/nkUTMsjxDWPqMV5PI3J42BVHkfO5RFwM48dX/PoUsvnuUE+bhPzyfTJ53pQPucS8mmV5pNVlk90XT7/XJD51nwc3uZz9Fs+VoMLyNMvIGpyATcWFjBxRQGuFQXEnSrg9V8F3Osq4LpWIRLHQpzdCjkXVEhLbCF9thfifbyQjkuFhLYWIv+hkC75IuYOKKLToIjqeUV0BBYxe1MRp/YUkXe+iOa/i2i/XYRlWxHy74s4MaCYqUOLGTa6mBj3YorCijmSWExrQTH3LxSztKmYn58V4/WuGBu5ElZrl/BkbAld1iX4zC7hjXcJGy+UYNBQwsiHJVS3l3BXo5Rn5qWozyllUVIpXwpKcd1Qyrs9pdT/UYpTQykXHpei8bKU7A8yxpWxy6GMU3PLyPUro2djGSvPlNH9pAzbV2WUfS/DXqkcP61yqmaXY7mgnLWLylkaVY5BZTmuB8oJPFfO5MflFPSUE9e3AtshFbgZVpA9oYI0KlBcU0F0eQXqNRVY/1xB7IUKbjRVoP+gAq1XFRzVrqTIoRKt+ZVMTa1EUlhJ90+VfP2tEuumSgw/V7JJoYrj6lXUjqgi2qwKeVFFalgVxrFVsru3iob9VcjdqeK3PhvQVN+An/0GOl038L1oAwXHN5BydQM9HhvZkbmRzEMbif1jI4v7bkIYbqItdhPJRZtkM3kT8hbVLPSsZm5oNV4p1SjvqMbgdDXh76rJVKih15AaRi2sQTu8BrWEGkqza1DdXUPq5xoCR9eiNqGWptBaliTUMrm4FsONtby9XkvUg1p8P9fiNXoz99I2E7RrM6+Ob+ad3BZ6BmyhefUWvhZsQXJEple3MFF5KyGWW1krtpLksRWX4K2yGbqVj9u3Ir2xlaKnW9E3rOO7XR0bfer4HFyHJK+OzL11jLhZR1HKNgp2bKOuaRvP+m4nz3471b7bcV67nf8DWWh9Gw==</binary>
</binaryDataArray>
<binaryDataArray encodedLength="7000">
<cvParam cvRef="MS" accession="MS:1000574" name="zlib compression"/>
<cvParam cvRef="MS" accession="MS:1000515" name="intensity array" value="" unitCvRef="MS" unitAccession="MS:1000131" unitName="number of counts"/>
<cvParam cvRef="MS" accession="MS:1000521" name="32-bit float"/>
<binary>eNoNlgc/FnwYRgmRqFCpVBrISMgoRdHzv67HiKIIpbw0SUNDSVbKSElpIIrQICFSKUVLQ0PaKkqlnfZSb1/h/t3nXGdz8Ch2ryQGvO2PX26WmKqpSKXxrmybZMLVG8L4Ij8XvTuMp1rSfZglrmZphgKvvJ+JzckusHfsztSy/Xh17xDOrf8PDvXfhdfbCj4ac5LhIzthmVhFn8SlHO1jws/a06my8jTjoylFcKB08NVd/DTTl/fXvhA6DW9xcKkudReo49GuZtFpvDm3ppcLWYNIDP0Yw7ISY1F5rBzdlCuYsP0pmopHkauH4UnzZGEwSpF/x91hyZwtGLzgsOhTbU6/pK2I/56BoZp1wjjICssKJqL7vTwUmj/El6YYJG09LdS8j4njM4oRPf6NODwyAus3q4tLY4BDytfRfnc9ngYOofLgofiacgo2B3owwPbzuEWffmGieCE07Z5DUtcPg2Ya49AieQ7v+EooiFRsd12EK2O24Gv/CxIPdUUeupPC9/I38LBpt5CxcObWsHaJ87md+GsyFPaX1mGXZjA2Lfouoh0zkDizDvpdtGkZasUUaSPGtb1ARr0PEl3yhdcRE25cfVtEpKgxpSkH6k+TMGn7PezcM0n08N+CT6HrsGFjFkyufBUb/VslKx51odMcay51mIwdHz7DSnsj/OOO05198OzzV+gevQnDMV0QukyVXNeAn6/24fEbP0nolzL8tG4V3p/WIy7Lm5qV+0R3EzcqBUwVNy9PwLQyO3QZ0ASPzFTeN/yIn2svMtg4nOUmekg7bcrVs2ypZaDMW6pBbFB7jCOqfkhTq4TJD/L9p52wbl+F3IEjWXXJhhNyzeHQKYzFY4fS+fdHxN+24Fp3Kx5PSUXQ4EhEGUbiW8N3LLo/iilu62gzjNj28Co03WvYNnYf6uV04P+lBLWn5ei72F+YRb3GrrPaGDXoBILKLsB7ozrzkr7Cv18jvl9bKKmS3Yh5P7Ox8pk2Pe/vwZUro/jOYQ/ir2hgn/pl7Hj1AuUypqjcr8a29AdYOfCaUC9LFtEaX0XVHwUWZKwTrqPO8LNhDu6daMGn/z6K78+DhNfZrZKNpqfE9sDh7KRYIEql06hUkoiTJg7sv7kj7YdoU/qjlhXFKnhzdDVrH+lxkfNPkbQ4h4aO18VLu31YKafCHos3sf5JE65PUULDnWC+2lqODWob2CFjEnYWzECDmMqu2+P45mql+K7Zg9NaXJC91JpOVTuYKbMbOw7nIugs0GvoKmTHdGVQ9RBCW4060bK0/9IsmWpmQufDA5CyzoX33z4QPzp3YNqRBHopnEH72mN47GzE+4WTMU12CTf1s+Ti8xFYG3scMaG9cXNgd7pn+eGoRRMy947kYCWKhzXk9fY9VLNRot+Tlbg5YQYvRPtRkrWKa+Tt0LI2DhYVryDz14WPJ2ggcI2RmFP0SLJm3jPoxt6H57s1GG9zU+TID2S3+p3sd+aLWFynzGUj4+iqbIa0ryeFbtE4pJzeitJBZ6i/05jmSVcR8Y/rqam7mRHcGfvDQjm6/gnkVLSp6O7PRPl76H8jF31lB3N78G/xccQ9HF/YjZ9O2rGiTy9cdDopAtL3QaliLb13K4vxG31Zt0qC010GQno/Dh7rakR1zQZYyCqy28160dF2N7dm7qWwkKGMQT6eBj/AhEXgZRcTUT7vpdCZ5U+rVH+EPTLg0SsOiO4qwypXY/rfrhXvh85n2wxzcUkjjgHbVDCg5id+V8vhQFMxQ39N4oSJH8TrkBZRntiFxb318MxFXQR56dKyvxOdJyzk1qSFwuSaPvYlfcYJA1UxPK4zD8r0Es5hkdB6c1o0Pb9P7UQXuIZLqGsahdvXNOj0UoYTpm5E6wAX7rK5gl+mzSiRSIVX43r89eiG3dN7od+5eIrIy6g+8oQ/zaJZbDSZ8yBP79JBnOa5jp9HfuH9sfEY9UtX+m5pOS9mDpBWJTmxVPMp9x4dy55rg/h5ix36O8vDW6YAtmY+7GxvgCKNUdRgT84Y04GBbW8xRisDJVO0sX9gNuY8UEJR4wiEd7NG8a3pkoSqobznpcVBqUN4qDCdSZL5lJhY8VjyTBbo13CD8jrK7uzLR5rnxK6VadCxlsWqJ+Y8P6krZwUtZL5sOgrkL4npocqo9yikbqMRUx0SmX1CmfO9d9PTuhu9e27DkR1VNMxNwAYPQdvrpTCd78Hxxy05ZVIvaVbLW+jNXMycvcrSD4OMeKG+GmkFrZRJ0+b3DAd07VgC+6f+fDxyAwv3WtBzgjmVfS8zKkae/iF6PN77P85duJrnMwy4SfJQjNnpyxiFp+h1/KtYnxOBJzUNUPk4gD7HAuAXkI9twzNZO2Mw1efsw1zVXJ5zi4GdSl/sevwUl5sfI7+vFcM7yyE5YoQ003Qu++xowJPR0fC6fxafsvVgvvsmbHctFxt0u+FM8TKcHbWR74xH4UbngVyTHo/KGHcevO3Fs85/UTE4hP7tE/DzYS8xXC+Gk90+oXW/CWbvBwsWr8Eauy44X6gGrRWCKQ1arNvhjgW2xyRJLbtZHWVFH73xyDlqQenRdmav/IGnG5dze5EWFkUp8dvo9ZjYR8poe3meWlnAX45Sxt7VYPt7K26xtKDTtzswstPi2s+pbGu3oM3fvWh/3ZMz9w1kjWQXz7EFj11HCOXCWrwvCqZleBKG3BfYn2CKbTr5rC8xJJwdoZ/bk8a/lLhcZS2WnOjFmpn6PJ0WCE/DKFgtPYX/lDNEa5AOl2jWs+ngAJbJ9odCwHpOT9iMgyG7+cCnGZXlzkjyPS+mpQ8QeWlxVNZvhNWq9fgSYsYHQ5OpHlyCHMV0hujYsTXvGCzzX0vsK4/DZkQSHOte4qfhK3wYkkpH2+f4cHkE7y26I27P3suxH/1w9X0Uljp24pPaB2g1kqVLz1AmH3mK2SUefG//SKQEn+TAJnV8vG/MQ+GnBS9U0et5DC8mjuOzSfFYo7ITz7xnM/5qf3Gydo7YeTOdzpYd+NTYj1kV1hSTA5mQ85JN4wpgk+VEt9l/hEdsZyjNCfi3IWZ0dTSEZ9hBOhqm88d9BSaP7ALHI1sh1Z4Ih+Vzmfn9Mi4vPI4Ofl4csWEXIvTCcXV4sfhSJEfPjipocIvFoqojNK28wNV/32DcLktWvClhwhJF6Uz5KVwUPBPLRx8SRbcaoNfSioDGACzpfxPJ8ut4Y5wbFlb9wKSmp4go9YDXoDD2tLPg8Dfa1C8roaLHKPaR6cZgiTXtPF24Q2kMtQ3DcX1eLU6VKzJ7hQHd26LxRmEFt0cUMNB1EkzOPsT25uNoGNVGqbsy38xr4fBWNan0UiyGpQXxQ1xXHlp1Aq+WxqE1LIT6pdXw2TQZ3zqpcPAAN4b2cGVfm3zJ6cAovmw7gzsWyQx02sa9DjdQFJBE2x4nxNNfKfTWHMhP74t5snYx8+O78Np4JWF2I5mFg9V4+mIMUwqPIiwiG3/VnSSHh3RHSVhfaocGEz6hktF6oRKNi4dwc64aa+K740mmM3XsnMUUvxjuQ50oOZkDFUM/bEt7wp0LmxHyPYtRU/0pnxbFZyrBVLWJ5JI6KV57q4oBlf3YtLCbJD3RkyJkPh06m/FggwPdnJrx1SqWXb98EeZiJudf+cfZNxPJ6CQjdh2znLJ3IlgZ0pPKuZ5YsPepkJwdSbMyY4pAVZQ5TuSWckGXxXIIbOzGG71dqF1cJObc84VWjBmN+n9BaX4sKw12cJyknVWBznDIkmGB4RW0aJfg7PYGMeLYH7w6t4W/9veUSj9UI7fWRZSE5NFz5QbE2MzjBJ1+mLogk9dntSB5uBY/e49j956xqPTRwZIVC3gx5jmTTWczZMEGEfTIALbbbsHWYR48MqZyRfp4OhblSibPeifS5I7yyMwx7ONSCd+ArZjlM5Ea+xbT58pjaO+OZJbcHibc+8hU70hOdVDmnAF/cayPAn/PWkTjQ0o0nmSMlZJo6Jy/zcbNG/C5V7YEAd15YWKhxGCLP+Yu7cGce+NwqXASCxwv4HXYBcyq0IGl32xuPK3Mgw6G+GifCUPHr5ifn43igDost1fkcqgzTLMVzdZhrNvdDFdp6T93deCh/SHInpXHqdu74mJkOV4mV3Hq+zjWjKjAYfsluOXVgwuGK0qvTl1AyQgtdFCvQP02XfaZn491b86iw78OtPz2Ba/bbopxcumcsMyWDXqP4Ru+C3phnzjwvCpnfovipZKx1H3zQRgmdBOu314ivjWDRePvcvTbM0jOrIbXgqmMsZ5LITeD/GTKVb5rmRhxXcgV9eacoRvF7opjjO4hpdo1R2ZYJ0E5dTB3KulwcNhoThniyrhbq5hyEGgIlqHS3Vgc3DuRa+rkOK4+A7utTzDXfxM1txag4wM1zstuobV5IyacsOCKlTpU+tej7mMuiIcaa8SHVhXesjeEb1o/qYm7FI+nD4Kfa2fe0e4itTexkToqhyD0x2osmpBHBSM1TstchfbmMjz7sFTAwAWqm5YxaqsSLWu3MHV6IKOSTgof/Gt39fFIkh/0r/dyIffzFm3872KAXgMGYDAXjyFXBh8TJv3Gsc1DhWFhuhhyXpcrGtJxm278/GauOPU3nleXafCo4WdMO9TC/TnbmF+Uihdu50X94VS2TtGhtU41TH3kUN1xMmZlGPF6F1dev96KPQt6YYpnBp6tmgHZrBOIWjqP790MEB6pz9aEGcz7HATHf/6N6SjDPRqmDP1ZSaugFgy178znP27xe2YCh25RY3iJD6+MXIPAbxUiwU0VCywFNXX24+7irnRKXYgzr85I3P/zoqHiXixIOgv99njO/tGV5jdX0fKYFbx+v2Fg/BO8mLSb145q4R2Vpfq3kxkVcAV1H3rxTVQFtCeX8XLcWv49qgfND3G4tSYR4vBWnlc4i+M5/vS4PQ6e6yJwq/87eChNoqznbvEiz42J8X1puekbPFpm0WnIAeSWLuQWXy3YJKSIyls+lM6JEk+HbURlehY7fVrN9qSnMFrcnTNaTSk31giLh+WK6LxYxv2Zzks/eqM4fjMPXHcXDbZ6XJPSkabr1SX1Ke/xrFSfmx7cRWFyBGeVCraE/7vLIHckbgC3FXrxqI0CowM1ue3OTzSvzkf0pz2IGb8Muq3vmGWcyRo1/39u1qDJDX02v1jAtxvTca6uheLIOZbc2gbX2G8ITy/j8YO96Bs6mV17d+bIFfGM/6PFzW7X0NGsEbl7I/jF8zqWX1Lh+9NNeP9tGEc/dcFKOwfO/vwNvbdXMmPNKvZ8VAGvq9boZWPJ/MmdsO6mE+/pabFiqwLjRtkh7spQTjSajvS8Nom8xgvaXlJjxkIjhm4yw3I9Va6KkZVe6DAe6WouUDwwkPkOw+nzPBZXvTT58r/1zO+Riz7LrrJxhSMjS/6Ihv/+eWN0PFpflnHH51jomkdz1PEF3Bt+SpSO7s/Aq8WQRo6lXf96rpWZCdvWYSjplYeEYzJ8OEmGdifPM85+M53P3BcDuujz46wwkZKoy6M131Bf9hALz0+kTFxv6b47v+HmYAJdpS/w7WHC8mh3YXM5Bvuz3LnU3gKKCursuN2F7fu+IfRgJvs5BYsR48nBnXUxPrg/ph+u41e7DjSeZoBv/7ZtyeCHkH8lx0+WCbC3bsfzZl8+hxN9alMgM/IR9J7I8sCpCTR/FsVxbvZ4+Oy65OSSmbRLm4V5bQ4ot9vPUY1z4ZepyiOjCuCpmsiD+YGi5Pl7uIy9BuuSFAw65UnfqV/Q2ahCFDr44t7pOVATUkwbbCZuS1WExvLNqKiewnfLtOjaIQnzz0WI8bHqdDywFgk9s6D0+ytqa2ugkiCLTTYj2FiehWrndFRNPoZS3dOoXtaPS7TK4N8tEaWB0zlv1yuon5BCVSlN2Fw8CbvRvTmxrzrdai0Q1ydPFLnqIWr2HhwcdJFBbmMxZKgTrynFYUTXcJQ3RHF9+iJmG3Wj59xBtNAPFUY66WKp6yJUljXi+ORLQrG7PHy69aSpxw9x0NsVl7/no0j3EGzfFiBVowff6djB4Kc8/E6k4mjsc3Hb6Rw6xrcJd+0v0N3ug7WfzHDTzZzthbNRsuUGvaYVSfrenSdCto7AhWebcDUzDZG+6fTTtMOD6Z9FSFUJnB7fYMMEP2yZGICbNX6Se1fUYTPFAjffd8Fp2Y9oC3gC6/YYdPHryirHCFy0O4/l4jWK0/+IHu+2s/ZWB0w6sBAVZ58Jz3BZRnY14cBfnfi4tIAuu4YK8d8ibMqRp5v3Hskvk4nUl08VvgqEacIFnNuvyLzmEryobZFc3XJVyHW7IxyclolI/52I7K5Gh/xMmMwLp1OaCg4ZGmPLzH2SoOGxeL1QkeZOh8Tr7ncx1qxKBDWVwL93GULOJ0NVT5+vh51B7uZ/P6gzBKGOAXzkYig6DZrOB36xaAioRqRGvMj+UgnXhjrs3ZEjTPf+wrNpluh5QxuRSs1CtfsuYSnyxMuNPzD2mS0v1sfywp/ryOiajX0aXaiQtQmvFreIyDlWNC+Kh0NqpFjvMQZRz7pxgexSeE/MoO5yc+5fmI51kIpym1pY6JTBoaOVsArOw/xcBVrXR+OIiwzHHmyGamAvRsnFYcqlE0iO64GQhibxUW0Mh61vEXNMevP3cikCGuZgVoefwrvfV5xZH8zSo77CQ+sOBm1uFB/e5cCrpgPzZEbw+4oOuFI8gAk2z9HV6gg0Vqiy3Gg1LEy7cJ9DFMNiInDg9gD+STohIjsrUfvwRfFVNwXiZTX6NeVAekWb88qz0d2lO/sVKtGlrgoD1yf/4+EASh/roCw8BA62CuLhm52YP+UYHN61wVyhSUwYWS3ievhiaeJv2FbeRsKat0Lrj52Yl3FLxCjlI7G9UJx7YcP90S9w/GKc5GeMQN2GMbSM74/G1B7soB+A4C2XodupM44M344+F1xhnGFPz1s58BzcCTMMKrG+Jg78mCXh4rGInbYb13zi8L1fNr77eaFzRB+0FRLlDtkIaUzi/3Duq3s=</binary>
</binaryDataArray>
</binaryDataArrayList>
</spectrum>
<spectrum index="37" id="scan=38" defaultArrayLength="64">
<cvParam cvRef="MS" accession="MS:1000130" name="positive scan"/>
<cvParam cvRef="MS" accession="MS:1000580" name="MSn spectrum"/>
<cvParam cvRef="MS" accession="MS:1000127" name="centroid spectrum"/>
<cvParam cvRef="MS" accession="MS:1000285" name="total ion current" value="165207.89837074"/>
<cvParam cvRef="MS" accession="MS:1000504" name="base peak m/z" value="292.97705078" unitCvRef="MS" unitAccession="MS:1000040" unitName="m/z"/>
<cvParam cvRef="MS" accession="MS:1000505" name="base peak intensity" value="31561.60351563" unitCvRef="MS" unitAccession="MS:1000131" unitName="number of counts"/>
<cvParam cvRef="MS" accession="MS:1000511" name="ms level" value="2"/>
<cvParam cvRef="MS" accession="MS:1000527" name="highest observed m/z" value="659.23815918" unitCvRef="MS" unitAccession="MS:1000040" unitName="m/z"/>
<cvParam cvRef="MS" accession="MS:1000528" name="lowest observed m/z" value="120.97389221" unitCvRef="MS" unitAccession="MS:1000040" unitName="m/z"/>
<scanList count="1">
<cvParam cvRef="MS" accession="MS:1000795" name="no combination"/>
<scan instrumentConfigurationRef="instrument">
<cvParam cvRef="MS" accession="MS:1000016" name="scan start time" value="0.596316" unitCvRef="UO" unitAccession="UO:0000031" unitName="minute"/>
</scan>
</scanList>
<precursorList count="1">
<precursor spectrumRef="scan=37">
<selectedIonList count="1">
<selectedIon>
<cvParam cvRef="MS" accession="MS:1000744" name="selected ion m/z" value="418.735" unitCvRef="MS" unitAccession="MS:1000040" unitName="m/z"/>
<cvParam cvRef="MS" accession="MS:1001141" name="intensity of precursor ion" value="50817.53125"/>
</selectedIon>
</selectedIonList>
<activation>
<cvParam cvRef="MS" accession="MS:1000433" name="low-energy collision-induced dissociation"/>
</activation>
</precursor>
</precursorList>
<binaryDataArrayList count="2">
<binaryDataArray encodedLength="356">
<cvParam cvRef="MS" accession="MS:1000574" name="zlib compression"/>
<cvParam cvRef="MS" accession="MS:1000514" name="m/z array" value="" unitCvRef="MS" unitAccession="MS:1000040" unitName="m/z"/>
<cvParam cvRef="MS" accession="MS:1000521" name="32-bit float"/>
<binary>eNoBAAH//qLy8UJ8FvxCGML9QjWb/0K20hRDXkwnQ1rqKkPH1k1DXclmQ6fRgkPGcodDrvaHQ6FXiEPcSYlDjmuJQ3rciUOo8Y5DVaSRQxB9kkP09pJDSuuVQ8XclkOvvJhDxQ+ZQzMzm0PxcJxD8+ieQxttn0NvuKJDtVijQ/I2pEOjb6VDi3eoQ3TRqUNda6xD19qsQ+6erkMgv69DsCuzQ3D6tUPghLZDE7m3Q3kSukP0BbxDX4y+Q28Xv0Nfnb9DYZ/AQ+gLw0MBWsVD/oPHQ4sIyEPUxchDAIDKQzhUy0MPDdJDhAzTQ3lb1ENSt9ZDqYvXQ7n02UMkJNxDXLLcQz7PJERhon6T</binary>
</binaryDataArray>
<binaryDataArray encodedLength="356">
<cvParam cvRef="MS" accession="MS:1000574" name="zlib compression"/>
<cvParam cvRef="MS" accession="MS:1000515" name="intensity array" value="" unitCvRef="MS" unitAccession="MS:1000131" unitName="number of counts"/>
<cvParam cvRef="MS" accession="MS:1000521" name="32-bit float"/>
<binary>eNoBAAH//oNlxUT6uf5FV/0fRq8pKkWX8SNGqwnLRGk0CETKqABFWI/yQ35nI0SYc/REvqHaRMTZy0RnJWdG78XLRPeY1kRkZnxEBRseRTWT9kaaxo1FR46nQ5Kwn0PN8Q1E2eGlQ73xskFHLEpC4KYZRI8Ib0QzX8BEx7dsRbBWAEUujCxFHu05RObxJ0PFJtdEos4WRHKEPUSOTT5EiQm3RPLdDUVKF1hEVjQ4Q/5ogEMdcCVEXMrcRLWEOEXPf2tELqUtRCwCxUNIPAhFXBfYRQZZ8kVW8VRFku+yQezVC0W0WplD2xjCRKxDNkVgmQVExZx3RM56DEVsvHxDU0qYRPCJ50Ol7HHm</binary>
</binaryDataArray>
</binaryDataArrayList>
</spectrum>
<spectrum index="38" id="scan=39" defaultArrayLength="19">
<cvParam cvRef="MS" accession="MS:1000130" name="positive scan"/>
<cvParam cvRef="MS" accession="MS:1000580" name="MSn spectrum"/>
<cvParam cvRef="MS" accession="MS:1000127" name="centroid spectrum"/>
<cvParam cvRef="MS" accession="MS:1000285" name="total ion current" value="21802.39038086"/>
<cvParam cvRef="MS" accession="MS:1000504" name="base peak m/z" value="828.24731445" unitCvRef="MS" unitAccession="MS:1000040" unitName="m/z"/>
<cvParam cvRef="MS" accession="MS:1000505" name="base peak intensity" value="5660.75732422" unitCvRef="MS" unitAccession="MS:1000131" unitName="number of counts"/>
<cvParam cvRef="MS" accession="MS:1000511" name="ms level" value="2"/>
<cvParam cvRef="MS" accession="MS:1000527" name="highest observed m/z" value="1618.92541504" unitCvRef="MS" unitAccession="MS:1000040" unitName="m/z"/>
<cvParam cvRef="MS" accession="MS:1000528" name="lowest observed m/z" value="519.03588867" unitCvRef="MS" unitAccession="MS:1000040" unitName="m/z"/>
<scanList count="1">
<cvParam cvRef="MS" accession="MS:1000795" name="no combination"/>
<scan instrumentConfigurationRef="instrument">
<cvParam cvRef="MS" accession="MS:1000016" name="scan start time" value="0.611649" unitCvRef="UO" unitAccession="UO:0000031" unitName="minute"/>
</scan>
</scanList>
<precursorList count="1">
<precursor spectrumRef="scan=37">
<selectedIonList count="1">
<selectedIon>
<cvParam cvRef="MS" accession="MS:1000744" name="selected ion m/z" value="921.615" unitCvRef="MS" unitAccession="MS:1000040" unitName="m/z"/>
<cvParam cvRef="MS" accession="MS:1001141" name="intensity of precursor ion" value="48175.25390625"/>
</selectedIon>
</selectedIonList>
<activation>
<cvParam cvRef="MS" accession="MS:1000433" name="low-energy collision-induced dissociation"/>
</activation>
</precursor>
</precursorList>
<binaryDataArrayList count="2">
<binaryDataArray encodedLength="116">
<cvParam cvRef="MS" accession="MS:1000574" name="zlib compression"/>
<cvParam cvRef="MS" accession="MS:1000514" name="m/z array" value="" unitCvRef="MS" unitAccession="MS:1000040" unitName="m/z"/>
<cvParam cvRef="MS" accession="MS:1000521" name="32-bit float"/>
<binary>eNoBTACz/0zCAUSLLTVEPm81RNQPT0TvqE9E6GNTRBkMVUSHKVdEhzZdRD+hXURXIGFEVoRhRPb1YUTJxmJEABxoROjbb0SLAYlEfSTIRJ1dykQ7Fh3B</binary>
</binaryDataArray>
<binaryDataArray encodedLength="116">
<cvParam cvRef="MS" accession="MS:1000574" name="zlib compression"/>
<cvParam cvRef="MS" accession="MS:1000515" name="intensity array" value="" unitCvRef="MS" unitAccession="MS:1000131" unitName="number of counts"/>
<cvParam cvRef="MS" accession="MS:1000521" name="32-bit float"/>
<binary>eNoBTACz/yfCsUO5vgREMnTLQw/msEWKDoJDF9zMREa1lUPn9yNF44sJRMQzJETlJa9De9cQRDGj/0RQzrhE/RgARY+cqEO7C7ZELsqbQzZkU0MtvCHX</binary>
</binaryDataArray>
</binaryDataArrayList>
</spectrum>
<spectrum index="39" id="scan=40" defaultArrayLength="1460">
<cvParam cvRef="MS" accession="MS:1000130" name="positive scan"/>
<cvParam cvRef="MS" accession="MS:1000579" name="MS1 spectrum"/>
<cvParam cvRef="MS" accession="MS:1000127" name="centroid spectrum"/>
<cvParam cvRef="MS" accession="MS:1000285" name="total ion current" value="11920245.83578491"/>
<cvParam cvRef="MS" accession="MS:1000504" name="base peak m/z" value="910.34301758" unitCvRef="MS" unitAccession="MS:1000040" unitName="m/z"/>
<cvParam cvRef="MS" accession="MS:1000505" name="base peak intensity" value="45350.80078125" unitCvRef="MS" unitAccession="MS:1000131" unitName="number of counts"/>
<cvParam cvRef="MS" accession="MS:1000511" name="ms level" value="1"/>
<cvParam cvRef="MS" accession="MS:1000527" name="highest observed m/z" value="1299.48095703" unitCvRef="MS" unitAccession="MS:1000040" unitName="m/z"/>
<cvParam cvRef="MS" accession="MS:1000528" name="lowest observed m/z" value="400.80221558" unitCvRef="MS" unitAccession="MS:1000040" unitName="m/z"/>
<scanList count="1">
<cvParam cvRef="MS" accession="MS:1000795" name="no combination"/>
<scan instrumentConfigurationRef="instrument">
<cvParam cvRef="MS" accession="MS:1000016" name="scan start time" value="0.6264" unitCvRef="UO" unitAccession="UO:0000031" unitName="minute"/>
</scan>
</scanList>
<binaryDataArrayList count="2">
<binaryDataArray encodedLength="6792">
<cvParam cvRef="MS" accession="MS:1000574" name="zlib compression"/>
<cvParam cvRef="MS" accession="MS:1000514" name="m/z array" value="" unitCvRef="MS" unitAccession="MS:1000040" unitName="m/z"/>
<cvParam cvRef="MS" accession="MS:1000521" name="32-bit float"/>
<binary>eNoNl3lUCNj7xtslSrSoEIpoX6RS1u6nkiWtJEmStKlUUlHatKm0SUilMcaSNMTXNI2fbbIMRtnS2HchSWMS8uuP5zzv+9xzzz33nnvPfZ6jQZdETNUl8V/3JdFkflnMD70sBh+6LHpeXBbqVlfE3wlXxJtzV4TP9yvit4i/hE7hX6Luy1/ipvVV8cDrqvi3+Kr4Kn1N/LPymrhTek1EXrgm0i2vizNJ10XyT9dF39Pr4qrl3yLP92/Rd/RvoapwQzhY3BDOq26Ihb/cELcu3RBGSi3CbWqL8A5pEb/Ut4hDuq3C2rlVhEW2ivATrcJG8qbYEXtTZJffFK8bborujpvCfuwtIetzS2g33BJDJG6L+qm3hfGb2yJ/0x0R2nBHbNS/K1wi7oqAfXeFtFybuOLcJsb6tYkPlW1i5q02cc78ngjYdU886L4nejTbxZ+720WD1D+iYtU/4tPhf0SA6X0hE3lf1NbcF+lv74uLDg/E1P8eiANjHooer4ei48lD0aT4SNR5PxLj9z0Sw9UfC2Pzx6Iv4rEIqX0sxj97LJZNfCJymp+Ih4+fCNPwpyKs8akY+v2pODLnmfgR90zodTwTMW7PhV7ac/HtxnOh0vlc9G16IU5dfCEU7r8QPjNfCtualyKn66XIM38lfr/5SvQWvRYF71+L9bpvxKGwN+JkRIe4fb9DzNF+K1oD3wpvmXfi2/p3QmL/O1HR/U5oLXsv9v/+fmAP74V6cqeQ39kpXBU+CN/VH4RewQex7O4HIdv/QRDTJc496xJb9T+KugUfRVnOR/Ht/kcR8v2j2D/4k/g4/ZPwaPgkFin1CAfjHqG6pEdsqu4RL273iKtfesQf0/8Vhzv/FaXan8UfyZ/F8vOfxdXuz6I/6T9h/eU/YRPSKxa39gqFL70i1uCL8F7xRbw5/kUUqvQJBZ8+YXSlT8jbfhWs/ioCt34V7Re/itsLvomdNd9E951vYs3o72L57O9iRex3ofzuu7Cd3S+6zvaLnMwfwqj5h/jDSYKpfhIsLZDgXq0EBrckiPwiwZuJkhjaSjLDR5L1kZJUbZNk6ktJjPol2aQpRdc8KVrCpTDNl2L/LilyG6S49acU+R1SOEpK8368NEftpfk3SBq9eGnqS6UprpUmt1Wam8+l0ZaUQctdBucgGZy2yKD6uwxZ12X444UMNyVkOTxGlpcLZVFIkaWuSJaQWllammR5qibHFjs5dALk2LFNjtNNcqTclsOpZwBDBpE1fhA/OQxizvJBNBcNou/LIH6MkecV8viskac0TZ4F5fIY/C7P9qvyfH8gz+Qv8hy1G8xYj8FMSBtM5vHBeF0dTN2zwUhKK3AYBRJCFbiyVQGTUwq8uKfATMkhqA0bwjObIfRGDaE/ewgB7UOwlB/KIYOhzFkxFI17Q7GSVSTbXJF8f0WsNyuisVuRJScViXqjyLgRSnR4KWGQrERDuRKpR5Rw/arEAZlhjJs2jHOewzidNQzngmGIhmFUtA4j7fEwotSV2WehTAHKRHsp45qsPHC+ypxvUubcPWXWKA+n03g4diuGk1M6nJuXhlP7YTiGmiPoDB3BP4kjMC0ZweMzIzjSMgK5ryO4o6jCS1QYFKJCaZYK/b+ocPuUCl4dKhQpqxJvosphN1X+iVVFI18V4xOqVPylytN7qlzpVkVlsBpPJ6qRbKFG4mo1QtarsTtXjYxf1dh/Xw3L12pMkVRn/wx17vmqk1Kkzpff1Cl4rE7TV3XGKo2kzHIksozkfOhIJGJH8qVkJE4nR+L/diTtn0bSOEGDOmsN1gdoYLtJgwPVGoRIafJ4nCZtNpo89NRkVqYmYzo08R2jRbKVFsNctHiSpIVKqRZqR7XwvKdF1WstzqiMotR2FFc8RiGCR3Fk2yjMTo6CtlH8+nIUD51HcylmNDI/j6b85Wiy+0bTP3IM+/XHkLN6DAd3jiH37BisZbWpG6XNewttFBK0uVOszfcT2vQ/1mbpB20Wqo2lOXgs0xPG4rdrLDN/G4vEq7GIseNYOnUcYwrGIbt/HDYXxiHXPY6TauM5bjWe/yWN53TteE5cGI+WrA5q43TImqdDv5cO55J0+LVGh7oTOjS26rBVRpeLY3QpttalO0qX9p26FP2sS+f/6ZLXosu5Dl0eD5vAd/0JuMyZwKeVEwgum4DtbxNovzUB384JNJhOxM93IpYbJnJt90TSaiey9elEJLsnoiSrh4G1HmmL9Hi3Qo+6aD1cM/Uo2qvHyct6XP2gh5nEJM6oTSJt6iROuU3Cct0kODoJ+7uT8JSZzFHNyVQbTybXezLRKZMJKJ3M8rrJuN+ZzOOOyfjo6mMzW58XC/T5sFqfQyn6HPtdn/t/6aP+UZ/FsgacHmtA9BwDrngZUL/WALINMKo2oKVxYOyhAaekDXmkZYiKlSGmCw1JTjJkZakhy84bcvS2IfXvDPE3NULWyYjX0UacKjKircaIuNNGJHQZkTnMmBfWxhTOMiY81JiOncYENRrT9N6YsKEm9Hmb4B9uwpF8E1LKTSg/aYL9WRPc35hQ1mfC/XGm1PqacijRlEHbTXlXa4pLkyk3uk3Z98OUu7pmqNqZsdHXjKupZpjkm3HwiBk6V82wvWPG1E9m/DLcHIuJ5sTNNMdquTnbY8z5J8+cyp/M4Zw5ddfMuf/SnGdyFniPtODQHAsigizorx3o/7Tg2D0LcodOIc1gCnsYYO8pRK2fwqu9U7jWMgW/3im0y1ty3cCStjBL9hVbsqveEpd2Sz4rTkUqcSrqB6ei0DqV/UOtGGZoxXis2JlkhfIzK3YoWnNHx5psYY2OhzWzN1jzpN6axGfWPP7XGisNG+Rm2HDOy4bGABsSN9kQ9D8bHJ/a0PzRhlrVafhOnobcwmkkxEyjNXcapcenIXFmGlfuTiP23TRMh9uyZJItnxfYUhhui0K8Ld4ltvT+ZIv7JVv0ntsiIWGHhKUdX5fY8SzeDq88O3r22/HzKTvUFKcTPnE6t2ZMZ2jIdE4emY7a6ekU3JxOwtfp6E+eQYbdDIKXz2B04gxKK2ZwumEGdS0zkO+dQbTuTCSMZrIvdibFP81EumEmu2/NpLpzJi8VZrHGahb3F8xid9AsZFJmUXx0Fk7/zOLpq1k0fJvFOM3ZZJrPxiVg9sC/MBuzytm8vz4bO7k5GE2Zg8S6OfT9NAf3s3Ow6J/Dt0H2LNSx53mQParx9szdZ8/NentaX9rzrdOeXcMFx+wEPd6CilTBsnqB/F3BRDnw0WRAh5VxMK0ULjVA4Vto+g6bdBzQCHBAOd+Bob86sOieA3IvHcjsd6BBw5GqpY5IBDpyNN+RpbsdmVLvyLwbjih9cOSklBOj7Z24H+HE0HQngo44UX7DCTnZuTSZzeXo/Ll0hs+lr2Qux47PpfDqXHJfzGWdlDPntJ0ZbOCMu5Mz4fHOzCxxRqLamd8anXG+5sz9T85EasxD2M2jPnAeEzbPo6BqHp1X5tGuMJ/X0+aTFTIfza3zMTo4n28X56P3YD6r3s9nu8wCanUW8N+MBWT7LaDtlwVU3lzAgu4F9MkvxGrcQvbNX4i6/0IObl+I9f2FeP67kEvDXLARLjyZ78LQIBc0ElzQKXYh/YQLgc0uFHe7cGPQIs4ZLqJmySJOBg8gdxHaOxextGkR73oXcUDPlXg7V3LXudKe40pbpSvOJwbqVlcuvXPFdbAbhhPckFrqBlvciDvshvpZNxLb3Rj92Y3bxu48dHTndrA7DdnuBNS5o3jGHc8X7lxQ8uCrvgdOCz1QX+nBxhwPxu31QOL/PIh+7kGimSffl3hSG+rJ3AJPug54su2kJwYPPYmR8+K1uhdGJl5Ex3jht82L2WVe2J314nKXFyvHLMbNcjEJrovpS19MWOViOn5dTNu1xeT/u5jHKktQN17ChOlLCF2yhKjIJUhmLqHj3BIU/l6C3/slLJDz5pa5N9ILvJme6U3NXm8K673xvOzNyifenPzszb+GS7HxXopB4VIq9y6l5cJS3t9fiv+3pVwb44PBYh9q4n3Y2uiDZ7MP6h982DdkGfJjl2FpvoxbnsvoTlmG9K/LaLy8jNUdy3Aa6YslvnxI9qX2kC+tx31xeeRLd68v2ibL6Vm4HM9Vy9kStZxhe5az4thyMq8vJ61jOemKfkzX90PJwY/ZK/w4nOKH8k4/Kk76seW2H91WK/hj+QpWJa+gK38F/vdW8KRzBZ8l/Tk31h9HH3+S0/yJ2emPaPRnbYs/ed/8sVFdyZ+s5GTpSiSOr+TxjZUIhQDS9AJ4vjAAy4IAHBoDGPE9AC3jVYTar2LGilX0bF9F2fFVyLWsIrl/FR4mgbxxD0QhMpD4rEAiagO5cS6Qq12BFAxfzS791ZwIW03BL6vpOraapubVvHq3mj3jg0j3C2JlQhAji4Ow/mUAvwdx8mEQbr1BjFNcw8iENXjWrMGgcQ0b7qxh9sc1rJoYjLpDMEWrghkcGcyN/GDO1wbz40Iw+u+DcZIOwWJECJUWITgvC+FLVAiLckNIvBXC5L4QIvRCsbYP5VFgKI5ZofxdGUrG76H8eBRK/n+hPFEPw2dqGPE+YditDmNDdhhPysIwORlGZXMYmUrhyDiGU+wWzrXScNpOhVN4LZz0h+GYfwvnqupaPGasRSVyLRuT1iJRshaT39di+W4tybIRWM6J4GVgBEcTIzh4PIKAyxFEvI1gqGYkjlMikbKPRH5ZJNGxkSwpikTiViRhclGEGEahYB2FhWsUb6OjeLgniuH/i8LvchSD3kbx6UcUx7TWsWbuOgYHrCN08zq+lq6j6fI6+l+s4/yXdawzjKZjRjSKu6LpPxJN9eVorJ5GUyEdw4nxMSQ6xvC3XwzWsTFs3xHDjQMxPNSOpcQolk9zY5FeEYvj2gHOjaXn11ikrsXyXHc9minr+fzreoIvruf43fWc7V2PuVocN23jmOobh1p8HK+q4ljZEIfFtTg+KmxgjtYGjE030Oe2gVfLNvAmeQPFRRv4cmYDu55vIEc6nt/Gx9NoGc/6iHi+pMcTWB7PvcsD/Zt4vssn0LEygY2ZCVzck8DBhgRk7gzwfwmMGpmIjHkio2Yk0uCRSPTPiXzrSKRVbSON1ht5tXQjG5I2Unt8I31dGzFz28TimE0kZG3it+ZNrHq1iQ6ZJNbrJ9ElkrgcncTdmiRKLiax82YS7ZbJdC9ORjs4mZaCZDTrk3nQnIzKg2Si1DYjb7yZzUs38yxqM893bMajajNHvm3GbEQKi8amEGycgrZDCnu9U1ALSOFsYgrTi1IwrEmhtTmFmlcp9PekoDcilTidAZin8skudeDepSLtmspc/1SCNqRilZKKd00qEvWpqJ5NRf5GKrtepTL8cypb+1MpVE6jTTcNJbs0/B3SiHRL42JsGsFJaRwrSMNmTxoZ19PY057GBfl0okzSsXNIp9ktnTTfdLzWpxObko57VTrVJ9LJOJ2OT3M6a9vTSXyTTvKPdEqUM1g6PoN2owz0p2YM+M4MXs7NGPBsGcxenUHb9gxyj2Qw7I8MOpoz0OjMwExxC34GWzg/awuFjlvw996CUvwWqku3oPjngNa6BdWHW3jQu4XoYZlIamayflImlQ6ZNLlnkrwyk96ITC4kZvK0IJO6XZlc3Z9JxrFMrpzOJKwtk8a+TOyGZDFPM4tLBlloW2YhvSgLnbAsvBOyCMjMImh7FtN/zqKxNguzP7IIv5GFxvMsFg/NZpluNkEzs6l3zaZnTTb9cdkDmTGbxXuy+VyfjcTFbIJvDmgvsknpyqamf4CH5NCrmkP9hBwq3XLw9s8hJS6H+6k51GzNoas8h+C9OYQ35BByOYehz3I42DkwRzGXOo1cMvVzsbPIxYVcpnjlohWUy52y3IF8kovJo1x63uVyoDeXd1Jb6dLbSq/jVp77b6U6Yiv2CVs5ULQVs7dbBzJMHja6eXyfmkfqzDxc/PNozcqjqyIPx4N5BJ3Iw/tKHhPa8zjcmYevZD6qQ/NpHJlPvVs+RaH5+Kfls74in0uH8qk4k8/jv/MJ/5SPdX8+6uML0DEtoHxmAa6OBRxyLyAjsIDG0wVcaClA6kUB2l8LyB28jesq24hz2saQRdtI9t3Gl73bONS4jZRL2yh8um1g7UJkVAqxHltImmUho2cV0udfSF1pIZv2F9JxvBCFtkK03xcyfX7RgN8tQju0iJTkIuZWFlFeU0TGn0VEdBfh3VtEy5hiVPWKuWBXzGfPYqaFFrM8uxj9ncW4/a8Y77ElBJuXYCpK0PAowXdFCX9llEBBCQE1JbQ9LyFQuZRa7VIempTSPGegXlRKQFApRptK0cgsZU1xKS3nS9nSVsqU96X4aW0n2mo78ZHbORO7ncAj23GRKePA5DJeWpTxjDKuBZchk1TG0/wyCnaU4XykjMzzZdi3lOHxsIznL8toUNrBnSk7cF+0g9rlOxgVs4P+pB0ob9tB36kdKDzfwU2VckLHlXPdqJzXLuWUB5UzeWM5cpnlrHlQTkNHOZ395Sh57+R13E4OV+yk+cVOduvt4rTZLryddvEtaxcBFbtordnFve+7iN29G8Wfd1NwfADndlOoVzHwLito8qsgLqqC6IIKcuorkHpSgd+gPWiZ76F9IJkF+OyhO3sPt5v2kNe1h1rJSlLUKwf8ZyX74yo5XljJrYuV2D6qZEVnJeW6VUiYVDHNuQo5vypuBVSRvLmK0qYq8t5Xof+1Cl/ZajbpVWO1oZq+0mrq6qopba4mta0ao55qJo/cy9wxewmw2EtT7F5iC/cSf2YvgZE1/D9tdHxx</binary>
</binaryDataArray>
<binaryDataArray encodedLength="7052">
<cvParam cvRef="MS" accession="MS:1000574" name="zlib compression"/>
<cvParam cvRef="MS" accession="MS:1000515" name="intensity array" value="" unitCvRef="MS" unitAccession="MS:1000131" unitName="number of counts"/>
<cvParam cvRef="MS" accession="MS:1000521" name="32-bit float"/>
<binary>eNoNl1cgF2wYxYuUqEgRGhRNKpGSEvm/50gaoq2pUvhKU0pDZGUVZZQRKRVRWmSUEe000B6klIaMJOJz+Vydm+eM36JJqnw/vViCTxGSCb65CJynTo2UE1z345LIHpjD4gIrBkWs5TF3A+HUXRWlseli5QYFHshQZv0vFTx+XYM2s3SR6XVRhN4olawZFYYye0WYnXCAxpuzYvvHX5KvO2XwKNwbqp8UcX/nCEbv1WC1ggaDg9fzse87UVEgTT3TGsz6Us7k/f0sitrKuVp3NsrkzNHaL5INql2ZUtuX0QuiRcj53eLgsT6UHr2CLWqD0GmuEX+uOoMp/oqcWtMAlzAVGtcEAGpp0PohQ5XVO1Fx5DI23pXhv+6HxaduGrw3JxetHl5ivmsXWqzJwuxFR8X1oF7YU3lHnLutxA+Oh4V2v1g4SCtgqekBVOV8kcj574exRxiXx4zj5zonjkY9MqZEiti7feg6fD6Dj7qzvfY4DMeBq9Lz4bLQEzPjvkhO743lLSd5lK8MYuOzK1BSlcP32iRsXZGNEVOqJVoVR8WVQimGLszH9utDxO4XefTR8IXpf2tE4lgPukeZUnvvWjG1LQshxSrITNDDipKHuFuQgcdvVXjg8n4kGO/DtIAePKuwmGr2+/Ay/h5OrO7BThPd4LzlAm1KNYTNznCoFGagLjdI7NiWhojik7gYJ4014y5jfoUfpo2MRZhhrhg3cC6X27qhfaUz3MP3YlOBoXhamI8s7f/w92MXDnKQ491gZUzz88OM4V14JWYznAuzJd8uPsOvP+6cZqPMeV/8WHfzAHU9KNKXf8agTu1iaUknBGabcMCWfCG3M1dknDshLmUq8Gt7O7wi27Gk20H6vjjOJdcDsXHfaMxa6Ifu4ZHMuTWH2yoSMTTpHDQfhIjj+vsxN3s49/UKw5ukY7g0Ip6l2xJh0k+DIy3foHOGOp00jzPQYBE26VWK/knSDJAfQ9nfXswzeAvrn1fEik/hVBjdFcUx1jSckoZoowDunH2OJu89mVxXiaypR2CQmgPECFxcsAEWnSPFzK/OyA37IBRnVAuVBRZIe7ge9x9aYVt7PwzcM4U52IPoLlOx62BftmsfxvKCS+JCdKYIVxsG/xRdvmooQexNOUgbdPirZg5e7H6AHyVXcH+JPFr9rNjF05aFbYtxhKXIdz2Iu7JuWHgmHpqe9yGULyOvUIuWaeWiZPs0qNeFYGqmNfPv/oX3sGNUSfMVDxo6i88mLbi7bgzOJ27GouF3oCMXynP35YW6fbqoi7gAdydn5AyMxA7Fk1h5y47DNS4IpMvx0G11RDWtw+6mniicS8Gaj/xg3qHXezC/1npBkrCPY892peKNQH6wD6DN4jmwiUhiwwZfPN3SD1XPJ/ETYnAsYgLfFW2Gt20g1E6OY576GBT0mMRJpVkoD5G3eJcWjbIFpajPHszzs12E6DeSNwybYWm2GKeD54uyk5+gvfMbyg+cQsai09QZdwW2qja4te08tszry6urDcSKPQmcWj+A7hMEXXrpY+w+exzRyOKtHrb48zoDhzM9kZvYg6NpyyB1TdaUKfB+Sie4+lZhoL4djXp3ov1EJdF4fij+JiYj1jWVedYHOLf2F97GqWGh+U9UqjjwychTYtmlmZzcoydsdVMxdskCbu1pRONnn4WlZRA2/VXiby9b9L7zUhQnZMHsuSc2P/CD3Zw++NfmxqjKZCE//Tg+N8wWXTbew7f9W7EroDMdru8Tni8vwi1irph9OhwpOe/Q02+M2GVyV8ySrsChoAxJ6spqrK3cwAdeN4VyUyHWNc1GcOxW8fuIDdr9+lI1ggg5okvNLlmYlT2VXd2XUU9dm0t2umH9yyIE/27F08770DqxTeJ6pUBsWaUjEtJXcGdyIc13tSCqKgQ/FoTgsPRRBh7szCpDHzy/3pMPdbQ4wnME0+MyOv6uHIGfUvEp3JIPQl9gy+ccyG18T+vxm5jmWYlI+4+UkfvDHrmnqJd0Al4OPjRb24jlXgPhp1CAeqlRfHotHXkhPkypH0fnFhkcvhYK3xlysB0cz30rlDh9/TBe1vWkltQISjUVYEiWBzWPKFPPQQ52pY58de8jpRPmYO7ja6g3uS16y73CgHwlVkcmYJVZN069GA67bjI8f8MBQ96V4WKgMb6Gn4VhRya3Hffg+xMeODnBBNfnh/DR2f4odmtCcth+Xs1/yqKlj/Fk0A2sGF+CpTe82b7wBqIH9eKP8cViRXdzjDRwpGVTBPeH58LTZzV72fhzS8sSSlKDEBe3ES6KS2hVE8bepkXYscoPaj0389+GnSxv1mTKMCk6NPrDRsWUJddvsL9+P55U3I91u5+hk3M5zpqu5/ooQ/Ys/gvTCDkOKDrEHlRC6KIetMlNwIPlpow/Lc1PaTtRKP8Ua5WGs6l/NxZFpWHGhjjxeXUB1I4NY/IVHW6Ta4dyLy8uGq7N+wqBCNlbwY0xitxW8AQLFl0R/aW682BGKupmOlItKIB/R3Vl8MFm9HFcI9KOd+HfLDuRKqJgVnxdnO7lzkjrGsQs7ky/LRtp0sWTfVSmcPm9DTyz44TIUJvFCxW+EJbVsNe8A9+uIznm2TCeEGZwG5lNmYcn2IJ+aCqXsqha488ri7OxVccLURZuiHYQHCn/GUce30Tv6FrkHLeAXY+53DhjCoNj49HdYQDt01R4OWYtam16svnfQUxrm8Kkh4O4rVbQ+vANzAx0F1dyVTEtMYyfJUM4ec4V+L1awNotKQiTs8CBqlZkbExhkl2SGLNDC8FJCjCzTYXW3eso2afGytnT6KcbiJpOC3hj9RxWhf0VQ2pmslI/APV9PsLV00uEn3iHYSXx+Ce/hrrKi9hu7M299Tth/TYAN/7acfLcKTySFgm1vzeZulmbSt8dUekXRY9WD9irS1i0M0QsPqAAq3WDOfLJR1qdcKdSTig3fbzLHjFfxYCwzxiw8Lw43LsAPsfDGTiqyTz3W45koZUUV6lW47VaCWZIfqL6lDIn/FgMDspGa2IE6t8OZ7P9Jo588Q+5FZHIHGJJI8e1rNYJxtuO3LvzcAPtA20ZUaRKywXFwidmFDXMzsOn1U0crdQSkn436ZfmgOzMHA4ICRC7n/6klqa+WHdGE6uPr8VM/8V8VqbF7LcDGVeXBpcXoZI9+8Phz96cntSPbg46yJrdKhzN1XBja654uUmVqT22Iup+OE9u/gDD7rpcM+iHMJC7hyGPL3P2niRhWerHZz7j0cX2CxwKMoRCy2ToTbRn5nAJTYepcFLzG9HYrMN+jg+gbdcJziueITCkAl9n9aRLthLeqA+kYtki1oUa0yg7hG4xmbBOKmKb3HLWGRwWtxY6sWV+EsZUR6D21FZRKnsOl77Pg9e4oRBe83nBsFEMN8yGAmKpXJLIqoVPefiIBP0eyVKp3olHPWQZbGBHjXhljpBOhFbzU1Q9KMTRbrrYNbSvyFO7idpRa8TYfQKDRwdzi9NRfLBzkNgk3kL/QkfRu/cgKB/1pU5VCRqfeeNjqh/WN46k7dJhjJSexNzUw/jwCBzc5Q5b2oIhUq9C3V0Z97upiftV/2Ge3xa8fnQLZceS0fbyDa36FiPfNpZP38bQdlcoGp9U027WS0ya6c4XYRNoaPkb/stC2WdeNozLv4kxBxU5Irgzo55OEhVTtnJzz2e4pWbKXf982G/yc5im/WCdbCe+9xvDARPnIiRwAztt8sD6dQ1i2+aBfFJYyCvxlxAdJo27nXyQ8DZQ9Ip7QNvcGL7L8+TBx4r0LzCjras/9WaGQ3Z9IromufOM1hMcrexCq7JVYlaZNT+bPEbCbh/oqC7iFe8vwNVFfJT7CFdMBsO1QyeirBEqde5MfLmDBtK3eSRCmU7XgvF79nkkjniE3MDOSK7bgo15wXw56weSkxLh4N2NW04349WL2eKQdyXyL5hg+fgAdq7ehv++nKZS43kYR8bx6IcJeFEwA9Nc03H/swasz3fmx4uTELDsCdrkrXhxmA3Du42l62QjUV5bisp1/+C0agV/T3dk/oZqSK9Vo1yZAiwV60SLdjnkc+qwSkWO7i/e033GVHh+aBJO1ntQf+EBojZbs6loMIxvBCNoR55YutsaVsfHiVzzGJ7aVYU1Lk0Y66opjua7Id5iG9PnupCPjSBrJBF33vbm/BRVRvcpRP+VD7G70hQFRga4fSkKpfoyvLfagq+jctAtYb9Y23AJzt9zRPcOLnjV7Rt+xx6nR4KGqGyZTN1fZ0Re0wFoHNuIXOsnbPn6Qfw3MoCDe5zhrVolsadWX2jFToBk/Dl8+zMJbgt34vaoI7Ry6eCF8U5Ifa3FSOPHQtpcn7U58UL5RCm6RO7EVNf7DNR/JHQ6vHm4YSPn33+H75pSNM1z5ns1S1Ggepdf04fQ0CAVD4aNs0huN4FtcDMGJPa0yNxrROt2PQa/jofzghciJy6TN1RixIK763jIyhNVCUXYfiWOSte2c5baN8wy30u1CzFM+nkGTQfN+fJpG2SkV7DX1Gjc/tCdZxcPZajfVaqPr8DEHg3oq36V43WCuDXvLsy1FvFy2G/IvdboYIhr2BOQKtrr/HCo3Qoz+hvgdaQc/9M7CrPxscj+8Ref7LPgsmwChhosR8TzT8ixS6HEUo97b8/gJ4szKDzUC3rWC7lEzRWvxRMmzRgiLHvmwr73Yqae1KRPQS9E7+1NBylNNJ4+yqqST+JA7D8WLhnD8heTsG21PQdFGFHrqwK+Od8WMq7aXKlqzdSsJBRf280REZFIHmfHl/6ZMFs1kDret0TxMi1on1vNHY7K1M8PYO6ky0K67iQWNHqza5YaX66uEE5pZgyS02NLWVe0L3OXzK0bxYVj93CU4UnU1c6FlJs8LTIXY1SpJzSKU4SBizmnW8mxj6kCtTd40lm3ALsrYlnWth9DA8dzWfQhZr+aBnMfNSw3k8a56nn8+SYUzgq7eGT5dKapn2SWnj2NpCcwyDETdx9uh6rtQUouVWDcpELo5MqgrWE+lVT+YrSWLw6kbAduf0N17kU8etwLuv67xIQNG/mZHtzsdhve3ZM5fE4WhtUW4Zz0DUiaB3BNXBLi3Ep48a06336PpHnwSUzKB8tOZoqTYa2S4WpTcMfmIpqX38KeEGfKGyVz5ZCNKJXXFfcvp7B6jT5d20eJoooc+kzsyS+Kb8X9iN8YrRDO1+PHcpakHU57DiP0RAYuT5zMAWVmPHG3BsZ60dCVq8aH9dIWA1IO4c2EL5CpN+DAn4I7BxtiiU0GBr55gfTSAfSy2UDTTss4O30kN75zZo8WKVo1P4Iso5kn7cvMwhVsckpA0bAYkR6jw7wtYdizbBDtPKL4a8ghtFSMp7XCel7e6CPGqj9F5y8HUXvsJHtnN4l82elsXj6HPU524+MPrVDyK2G5VjPS6mskhW/n0HKSDX6l+dDjfKskRG41G1vjYBZ/lcNGBcImW5X1Q5ey97BYdL8oA/kBfYTTPFu03lAR3t1dOHyhNO2aLPAxsyd3aaejacBsSs9YhsazHV2hPYJT1/+H1rh+HH7/AjRjvNkqqwGT3SPZsOchZLevE2OehCEo85IYHegnet2s4qVAIxalX0XD9fFc/NBb/Cr+h7HyAWz81Cx5FbhBcsdYFfm93iB7Uz0GGyogfvwYLNwuy552LchuGczRHTv35vQnCJMxgdWm6bik0BujbJuh0L8O62tdEDHuHvZRGQdvb2JEw1dscEmEr/4UuM61w8uANlHqv5rh0y9IDjXp8XW6Eqc0l2Pdj25UfjcH2TI9caJGBgfWB8FfejjPDN6EHeaz4FAfJRTNRvFeQzZ2/dvKZd9Oo9LoKLySt2LL2K40alUVrX1KuFZTE1rDHuLmv2xkGpny+JYmOFrIYvhHJxbPGMX9nfzwbxkxRD4VkthoceS/WlzIu4Nkg4Mo7PDU6Od/hJRjPPokZ0PeeIK4VXNPFGp28KC1LaZWtOD1qvcwnDIVSoabUbasCN1vrYHazpNwMdbniOwEaDEEu+orcMdxH05RATWXtTHR8QXG/VyG+a+/Y57ZdGG/VR83R9ajOjoBVd2H4NifO1BxzOSB/SZQnFmJxo2hiPX3Y72RPrybd9G65AcC7l0XCxMH83mYJhu+q8OxOUWEHZiG03sixMu8Ppyadx6rcvrTam4pEitGwUUmVwSdfgiLpXGoiZ9IN/XeSOhTJxR1NDjt3k8ENDzFYqsiPDdJ4Y9TMWKszkDq12djU9Ijyb3koezpvQJHX01jZidzMdfHHJXfUjDtfRZD7gWhKsBb9P18HXst5SgbuFes8ZLh+9AEMbXLdli42nLbdhsG9/0reqV9xNWOzD68dzJDpErxxP8RDNJbJRmXfFA/vlE8c4/jWRVV/vl6jkMWuYgpg29y9NOX9A2QiCXu8Sj/HY7Xbf5iwoQeSI7UYv4BWfx1+wA9pRlCe/JQ+F04gRET8hluvBlVij6Q/TkaOprxeOdpgl0envxbTDifUhOL986AY/kwsejOGJjky1PhVTP6RXds+KpUdL5ThFXuDWKxmWBJhi+vyYVKNkacg3tYBvRfVMBqfy2SvcLx/dV9YVU7jC59O7bZ7Ne4O78Oyz+0o7/zI2QdiEKAToBkqXYnHAu2YmvhXAzd2gvxewby9rGPkoPbd2P6yGRRq1CITaGhLDM9iolq71DoIwf7rbqICXEVo6ecQ/rZeIy8IaHCiWdY+X4HAr5FShq6PENtwykRdEAKLh4/sP1vZwzfsBoZK8tE45KDVPuThEF1vljp1NERK7fizsAU/Ir/IRY9Gc57v6fB2doN558OxNIuWnhuEYm9CS1i6OTBwrg9iju02jCwajDW6k7BV2VdZNZ0YfZ+ZbrL3hKWb68h4LEUk/yC4Kh7E28SQ+BU5i/0Pq7C9lXh+PusRnRO1xGXs7ZTKngXdZsjUbk3hN8rKRl/ZLbwme5LqU4miFufxd8WCrxc1I0ez8fhz55EqFR3trhjLItCt0siuOM2H6SLBS7bmDF0rJgRHA2PXZHis0Yf3pwbhUl2fXG1cDVab07j/9UMARs=</binary>
</binaryDataArray>
</binaryDataArrayList>
</spectrum>
<spectrum index="40" id="scan=41" defaultArrayLength="45">
<cvParam cvRef="MS" accession="MS:1000130" name="positive scan"/>
<cvParam cvRef="MS" accession="MS:1000580" name="MSn spectrum"/>
<cvParam cvRef="MS" accession="MS:1000127" name="centroid spectrum"/>
<cvParam cvRef="MS" accession="MS:1000285" name="total ion current" value="57691.92481232"/>
<cvParam cvRef="MS" accession="MS:1000504" name="base peak m/z" value="663.85491943" unitCvRef="MS" unitAccession="MS:1000040" unitName="m/z"/>
<cvParam cvRef="MS" accession="MS:1000505" name="base peak intensity" value="6655.50537109" unitCvRef="MS" unitAccession="MS:1000131" unitName="number of counts"/>
<cvParam cvRef="MS" accession="MS:1000511" name="ms level" value="2"/>
<cvParam cvRef="MS" accession="MS:1000527" name="highest observed m/z" value="1047.73535156" unitCvRef="MS" unitAccession="MS:1000040" unitName="m/z"/>
<cvParam cvRef="MS" accession="MS:1000528" name="lowest observed m/z" value="240.89836121" unitCvRef="MS" unitAccession="MS:1000040" unitName="m/z"/>
<scanList count="1">
<cvParam cvRef="MS" accession="MS:1000795" name="no combination"/>
<scan instrumentConfigurationRef="instrument">
<cvParam cvRef="MS" accession="MS:1000016" name="scan start time" value="0.642149" unitCvRef="UO" unitAccession="UO:0000031" unitName="minute"/>
</scan>
</scanList>
<precursorList count="1">
<precursor spectrumRef="scan=40">
<selectedIonList count="1">
<selectedIon>
<cvParam cvRef="MS" accession="MS:1000744" name="selected ion m/z" value="707.663" unitCvRef="MS" unitAccession="MS:1000040" unitName="m/z"/>
<cvParam cvRef="MS" accession="MS:1001141" name="intensity of precursor ion" value="33495.96484375"/>
</selectedIon>
</selectedIonList>
<activation>
<cvParam cvRef="MS" accession="MS:1000433" name="low-energy collision-induced dissociation"/>
</activation>
</precursor>
</precursorList>
<binaryDataArrayList count="2">
<binaryDataArray encodedLength="256">
<cvParam cvRef="MS" accession="MS:1000574" name="zlib compression"/>
<cvParam cvRef="MS" accession="MS:1000514" name="m/z array" value="" unitCvRef="MS" unitAccession="MS:1000040" unitName="m/z"/>
<cvParam cvRef="MS" accession="MS:1000521" name="32-bit float"/>
<binary>eNoBtABL//vlcEOSnrNDbMHIQ0wuCERHLQtEh0sMRJVWDUSHXxBEzjoTRDAiFER79RVEQ9AZRLIJGkRZfhpE7ygdRNNdHURIqx5E03YfREPJIkSWAyVEKHclRPitJUS39iVEq5MnRK2vJ0T91idETawoRLP1KkTC4CtEwissRBpOLES9oSxEF9EsRF8PLkTqky5EACAvRLfgMESLQjNEFaMzRN3NM0T8DjVE+E41RER2NkTf0ktEiPeCRNVcRN4=</binary>
</binaryDataArray>
<binaryDataArray encodedLength="256">
<cvParam cvRef="MS" accession="MS:1000574" name="zlib compression"/>
<cvParam cvRef="MS" accession="MS:1000515" name="intensity array" value="" unitCvRef="MS" unitAccession="MS:1000131" unitName="number of counts"/>
<cvParam cvRef="MS" accession="MS:1000521" name="32-bit float"/>
<binary>eNoBtABL/wPEZ0TFPINEz4VgQ9nHE0QI9S5E0x6yRHmBvkQ9HDBEqga2ROApnUQ5yV5DVg8VRQxGLUOubRpFd9mIQ/4kTkT9bSFEjx+5RFXfmENzdpVCqUgiQ0og5UML/M9FGLiGRYQAnUM9q4pE+NevQwNZREVaKY9DSxskRV+b3UMRyFRF1J1cQ6ETPET23/5EwVDwQ9FnsERx7NpEJkU5RWlr7ENmuwBEZMMyQ6dE7URbpj9ECVANRVCwSx4=</binary>
</binaryDataArray>
</binaryDataArrayList>
</spectrum>
<spectrum index="41" id="scan=42" defaultArrayLength="6">
<cvParam cvRef="MS" accession="MS:1000130" name="positive scan"/>
<cvParam cvRef="MS" accession="MS:1000580" name="MSn spectrum"/>
<cvParam cvRef="MS" accession="MS:1000127" name="centroid spectrum"/>
<cvParam cvRef="MS" accession="MS:1000285" name="total ion current" value="4255.73487854"/>
<cvParam cvRef="MS" accession="MS:1000504" name="base peak m/z" value="1114.56848145" unitCvRef="MS" unitAccession="MS:1000040" unitName="m/z"/>
<cvParam cvRef="MS" accession="MS:1000505" name="base peak intensity" value="1605.97534180" unitCvRef="MS" unitAccession="MS:1000131" unitName="number of counts"/>
<cvParam cvRef="MS" accession="MS:1000511" name="ms level" value="2"/>
<cvParam cvRef="MS" accession="MS:1000527" name="highest observed m/z" value="1628.23596191" unitCvRef="MS" unitAccession="MS:1000040" unitName="m/z"/>
<cvParam cvRef="MS" accession="MS:1000528" name="lowest observed m/z" value="713.79998779" unitCvRef="MS" unitAccession="MS:1000040" unitName="m/z"/>
<scanList count="1">
<cvParam cvRef="MS" accession="MS:1000795" name="no combination"/>
<scan instrumentConfigurationRef="instrument">
<cvParam cvRef="MS" accession="MS:1000016" name="scan start time" value="0.657467" unitCvRef="UO" unitAccession="UO:0000031" unitName="minute"/>
</scan>
</scanList>
<precursorList count="1">
<precursor spectrumRef="scan=40">
<selectedIonList count="1">
<selectedIon>
<cvParam cvRef="MS" accession="MS:1000744" name="selected ion m/z" value="1280.71" unitCvRef="MS" unitAccession="MS:1000040" unitName="m/z"/>
<cvParam cvRef="MS" accession="MS:1001141" name="intensity of precursor ion" value="33256.0859375"/>
</selectedIon>
</selectedIonList>
<activation>
<cvParam cvRef="MS" accession="MS:1000433" name="low-energy collision-induced dissociation"/>
</activation>
</precursor>
</precursorList>
<binaryDataArrayList count="2">
<binaryDataArray encodedLength="44">
<cvParam cvRef="MS" accession="MS:1000574" name="zlib compression"/>
<cvParam cvRef="MS" accession="MS:1000514" name="m/z array" value="" unitCvRef="MS" unitAccession="MS:1000040" unitName="m/z"/>
<cvParam cvRef="MS" accession="MS:1000521" name="32-bit float"/>
<binary>eNozLjZyqXNucTEM6nbZV9vr4v1loUtv+2kXAHKMCks=</binary>
</binaryDataArray>
<binaryDataArray encodedLength="44">
<cvParam cvRef="MS" accession="MS:1000574" name="zlib compression"/>
<cvParam cvRef="MS" accession="MS:1000515" name="intensity array" value="" unitCvRef="MS" unitAccession="MS:1000131" unitName="number of counts"/>
<cvParam cvRef="MS" accession="MS:1000521" name="32-bit float"/>
<binary>eNoLuNzmZPHyhLPZ/hMusVOvOPP/LnMW6tnjAgCVFAuD</binary>
</binaryDataArray>
</binaryDataArrayList>
</spectrum>
<spectrum index="42" id="scan=43" defaultArrayLength="1452">
<cvParam cvRef="MS" accession="MS:1000130" name="positive scan"/>
<cvParam cvRef="MS" accession="MS:1000579" name="MS1 spectrum"/>
<cvParam cvRef="MS" accession="MS:1000127" name="centroid spectrum"/>
<cvParam cvRef="MS" accession="MS:1000285" name="total ion current" value="12661090.35742188"/>
<cvParam cvRef="MS" accession="MS:1000504" name="base peak m/z" value="419.16995239" unitCvRef="MS" unitAccession="MS:1000040" unitName="m/z"/>
<cvParam cvRef="MS" accession="MS:1000505" name="base peak intensity" value="116506.16406250" unitCvRef="MS" unitAccession="MS:1000131" unitName="number of counts"/>
<cvParam cvRef="MS" accession="MS:1000511" name="ms level" value="1"/>
<cvParam cvRef="MS" accession="MS:1000527" name="highest observed m/z" value="1298.07727051" unitCvRef="MS" unitAccession="MS:1000040" unitName="m/z"/>
<cvParam cvRef="MS" accession="MS:1000528" name="lowest observed m/z" value="400.57727051" unitCvRef="MS" unitAccession="MS:1000040" unitName="m/z"/>
<scanList count="1">
<cvParam cvRef="MS" accession="MS:1000795" name="no combination"/>
<scan instrumentConfigurationRef="instrument">
<cvParam cvRef="MS" accession="MS:1000016" name="scan start time" value="0.67225" unitCvRef="UO" unitAccession="UO:0000031" unitName="minute"/>
</scan>
</scanList>
<binaryDataArrayList count="2">
<binaryDataArray encodedLength="6760">
<cvParam cvRef="MS" accession="MS:1000574" name="zlib compression"/>
<cvParam cvRef="MS" accession="MS:1000514" name="m/z array" value="" unitCvRef="MS" unitAccession="MS:1000040" unitName="m/z"/>
<cvParam cvRef="MS" accession="MS:1000521" name="32-bit float"/>
<binary>eNoNl3k0EFgbxqWUaJEiSbJEiELWlOj+EioJFZKQpER2Qva17CGEpMY0zUxTTdNUn5m2maYklWRoMcZEZbSOFmn5/PGc5/e+59xz7j/vfd77yOGqkDx4VTiYXxOnzBqFa3CjOFPeKEo6GoWL8nWxaet1cTHtutAwbRK1u5uEa9AN8e2JG2KbVLPwmdwslohmMeF1s5DXvCk2b7wpgnJuiiPNN0Vo/02RMe2W0HK9JSSqbonASbfFIavb4mLpbeF59LbwmNIibi5oEWpJLWLB3DviQ/AdUXzijpg1dEccW9EqajJbRXFtq/j2S6uo9r8rYvPuitClbeJMWJtIut0mgqT+FCtX/Cl8qv4Uys7tYsmBdnFrQocY49ohLud2iMedHWJK9D0xJuOesLl4T6Reui+iH98XdjoPRNzxB+LbzgfizNiHwpOH4oF8pyC/U3xp7RTH3nWKvZZ/CaOCv0T3+C5hfqJLqA90iRE5f4u1z/8WrvO7RU1Gt5A42S1mSvwjVDz/ETZRj8TsL4+EdXyP+Opej3CW6xWhrr1iWVyv+PtZr9il9lhcTHks2r9/LJT7H4tO1yfCuOGJkB96IjIDn4qVl5+KW/J94p5fnzCu7hM13v+K9hv/iscz+sWEDf2i+HC/yLvRLz6MeCbM1j4TgQnPxMDBZ6K3/5mw1HkufFc9F3mqL8ShXS9Ee8MLoSL9Upza/lLcu/JSjK56JY799kr8IflaXPd6LQ4OvhbT5v8nzm//Txgd+E/0aw6I6+ED4kLpgBi8NiBuGLwRi5zfiOy4N+LgxTdiYPCNCFr8VsjnvRW93W9FQtg7UV/3TvDpnXCf9V6Eu74XIUXvxXe/vxdyT96LsWqD4lDsoJAoHBS5fw0KpbEfxLsLH4S87JBwDRwSxUeHhPzIjyLb9KPQDfooOk9/FAcGP4rR+p9E455P4onCZ2Ft9lmYl30Wnw9+ESpDX8REXQkyXCQYFyXBNxUS+JyV4MqfEuzsk2DllBEkzh7B3sUjMNk5gp17RrDkqxGI7hE0Do3g0ExJcq0kibGX5KfNkqgUSyJOS1LbKUlZvyTjlozkq+0jqT49EslnIxmjN4qymlEsrh9Fy61R/DBKir90pJhsI0VcjhR/H5Pi5A0pcj9I4aU4mjOGo8lePZrMmNG83T+azqbRuPeNxvvtaHQ1xvDecVgbxnA5eQwyR8cweHEMHR/GMEtBGh0zaZw8pDmRIU3MWWn0/5LG+oM0hyaPRW7NWNaEjeWnlLEYnxyLU89YJn8cyzwnGXSyZaj5WQa3JhnKJGU5O12WuxayPF4ti1ScLDm/yLLyT1l6XsmyT2scycvG4es1joSEcejUjMPu0jjaHo2jddR4ek3HE7V5PIVR41mfM56fzo/HfcsEJEIn4FA6gfbvJ/DXwwn4S02kUG8illYTsVszEYfoiZypmsjNnyaScmMi9T0TUZaQ4x9tOXZskENllxxxp+VQ6pUj/ZMcbhaT0F46iZraSVjem8Sh15N4LyvPhDnynHWSZ+0meTqy5Sn9QZ71v8oz64E8y0ZMBs3JLLGZjGfwZObtm4xOw2Revp+MjM4ULntNoTdqCn4/T2HN4yl8nqyAt4YCGmYKXKhQoP64Av0dCnzzSYG0qYr86qbIv9GKxKUrknlXka8/KnLeYCoOAVN5u2sqk0qnItMzFb/ZSrhaKvHRTolRbkocCFZiQZYSr79VQkJiGn3TpvFy4TSKXabxKWAaPqnTmHpuGlJPp2EloUy2ijJHbJSZ6atMebIyXkeVGXVOmQ93h/mlMpsVpnN70XR2Ok+nInE6oXXTMTo9nclt0/leTQUNIxWuOalwJlqFp9UqNJ5Q4Y8bKgR9UEFNdQb+ljNwcZvBl+0zqOucwf13M6hUV2W6rSpv16miEaJKYKIqXvWqXPifKq8bVUl4o4q+1kyqLWciEzuTUXtn8vm7mfx3ZSYDL2fy/tNMzk1TY4aRGj8sVSM2QA27eDUKq9UIOa9GU4sadRLqfLRW552TOq1B6vyYqE7NIXV8zqmz4g914gfVWT9eg6t6Gnyx0kDaTYOYOg26z2rQdU2DU4PDLDQxdNGkKVgT1QxNNuZp8uMJTc63a9KsOIsE3Vm8XzaLXwNncSthFsFFszjdPIuCnlmkSWmhPVeLHhstnkZrEZ6uRXa1FpdOarGuWYu5z7Q4PlWbueba+Phr82+ONm/3amP9rTYLz2lj8UYb+wmzuTxnNg2es3GJms2E0tm8PDkb1RuzqR+czX+zdLhlrcMrVx20/XTIitMhrFgHhwYd/ruvQ7akLkYauhxZpcvCeF2Mv9FF57Iu/z3VZay0HtvU9fhtlR79m/V4H6XHmQo99Bv0uNChB2/12Cc3h18s5lC1Yg5ByXPIOzqH9b/NIVNCnzJzfTz99DmcqY/Jd/p894c+j+7rc+qzPl2zDEhfZEBjqAEHjxsg32rAwm4DVD8Y0Kc6F0mHuTgFzyUlcy6nGuayo3Eu7S/nEqg0j9/N52HvMY/0rHm82D+Pih/m0f/bPOrHG9JiYEjmRkMeRRvyYLch3ScNuXLWkJ77hkR8NiR/vBEfdY342cqIKRuMiI82wivLCLM6IxIeGJHzxYg4BWPk9I154GBM+zZjDqcaY3LSGP9rxti/MqZcYT6XbObTuHk+s2Lnc6xqPmcuzqevdz4fP83HdpIJ+81McLM3IWGLCTb7TAg9Nlx3m1D+zoQLCqb0a5iibmaKQpAp5uGmKB4ypeW0KbeumtL6yBQvFTP0F5hRGWyGWbQZdiVmOB43I7LXjAFJc27rmrPL2hz7fHNeHjUnv82cBX3mnJa14LOaBQsWWuC53AI3dwvG1VlgcsqCwFsWdA5YcGWcJSr6ljT6WTIYaYnqQUuen7Ck/G9LMpUWUGC4gIboBTyqXkDohQW4dyygd5QVD3SsMLOz4tdzVph2WpE5YMValYXUWC5kov9CbucsHJ7BhZxpWsjzMYtQlF+EyYJFyGUu4r8TizjcuAj/p4vQULYmdJ41a5dZ83CrNXV7rEn4zpqBM9bsbLMm9rk1uSMWU6uwmE7jxfSzmHKXxSSELGbLscU0NixmyZ3FqAwsRkHLhipsqAywITneBsWKYf5kg66qLVeNbClaZcvGFFtUvrdF+aYtns9seTBmCU/mLiFp9RKW+y9h6Mcl9DUv4Vs9wSJfwfN4QcQ+weLDAo0nAuNRIKcIc7Qh1hpk18M/qfBTBcS0gF4fqI9cSqX2Ulqtl3J0/VKaIpZSVLIU50NLMW1ZyjpdO751s0M1wI4pKXZ4V9hhcdaO7ht2RHbbYTtiGR0Gy/hr0zIis5eRfGgZRpeXod+xDL93y6ifaY+Skz1+W+2RKbDHvtGesG573ks4UDfWga+1HIi2dkBnnQMWOxxYleiAV7kDDr0OWEs5slXXkVZnR05FOeJZ4sjgN470/+JI6BNHjr1zZJX8ciQNl/PRaTlXNi3HM2k5C0uXE3F4OVevLufR38tpkF6BtN4Kzq1YgduWFUxMX0Fg7QpCOlYgq72SWKuV1PusHM7KlfQfXsmLhpW09ayk4vNKmqY7UWbghLKjEzOjnJAudeLSj04sfOREs94qDJ1XcXb7KhTKV/H41Cpe/7mKB92raPu8CukpzpxzcEbfy5lPYc6cKnOmpN6Zth+dOXbHma6nzgyNX43x3NUcc1nNly2rUS1azU/frSbxt9WcmexCi5kLYY4uJEe6IJfrgkm9C/cuuaDS6kLOcxesp7rySsuV7RauNHi74hnpSutBV04fc0W73RWTPlcejnMj3cCN3pVu+Pq4IZ3sxtk8Ny4cdOPwH24o9LmhK7uGAtM16K9ag3TIGiakrCE3dw0DF9fQ2byGsr41hDitpWnjWv4JW4tx8VqunlyLyvm1nOhYy7h3a9mtuA5/w3X4bVlHe/g6vMrWIXF8HZYt66h6tY4fZN2ptHTn0QZ3Pu1258LXw/VZdxoeuhM95M5kdQ++M/VAx9GDl1EeHEn3wL3ag7YXHjSM9sRE1xM5D0/+SvTE/qgnyXc8qZy+nm7D9dSuXU9u8HpKKtbj2rseQ10vrHZ5EVTvhc0lr+E7erHthRdSOhsoZgOSoRu4uW8DTXc3UN+/gasTvTmm7s0RE29ervSmN9SbU5XePP3Vm6vPvOke8ubk1I38YbKRn9dt5HXsRmRqN1J7YSMGI31wnOZDirkPidY+hIf74FTqQ/MRH7Y1+eDc40PIoA9SSr6oWvjSbOdL5AZf+st8cfrKl/W3fFn6wZe0OX6obPDDIsmPgDo/Xp7zI/u+H4mf/bg0YRPhWpuQsd2Eu/MmzgduGs6JTbQd3IT3xU086tiEvYQ/kXr+3LH259tAfx794s+CLn883/ozZf5mNG03M8ljM5ciNxOcsRm5us1EHdtMzL3NxL3dTK52AMW2AZh5BDA6MgC5/AAW/R6AutIW1G238NxxCwq+Wyg6ugXXB1sY/3YLZ1UCiTYLpGhtID2hgRwvCsSwMZC4nkCaJbfyatpW/tHbSq7TVso3bWVlylZGHdnK6DNb2ftwKx4ftvJh3DYc1bfxyWEbB9Zvoy9yG3eOb6P+8jaq+rcRqxLEv85BzE8MYmpxEPaHg/jYFETwQBBK47fzg8527jhu52LCdq6c3o7NwHaMRgfzWikYeedglP2CUcwLpupCMEvbgjn6JJhPk0LAMoREpxCuBoTwTW4Ij38J4Y/mEH7vC8FMcQcq83ag77aD1Xt24HdmBw9u76D+7Q58poeywiCU58GhJO0PReVqKLFdoTSNC6NhahiKhDF9/bDHhHFoTxg5Z8Jwag9j5IcwdiiH02gdziX/cO7EhOO/L5yfToYTfWm41xXOmPER9GlHcM0mAjX/CC6nRaD9QwSe9yJY8jmCJp1IBolkalAkknmRnD8Xyd7bkdirRHFmaRTOvlH8vjOKm9lRbPhfFN03o5B5EoX85GjajaK55BuNZ1U04dejCXgYTcfYGHp1YhjrGENFUAzKxTFE3YpB+1MMNrNiue4Vi1xMLO93xxJxKpa5LbFo6+7kmsdOZKt34n9iJ8G3d1LwaSdzDOLQXxOHZ0Qc6y/FofcoDrlR8URpx/PSNJ5or3icCuK5XR/P0+PxZN2OZ++/8Sh+ikdLK4Hs5Qm0+yQgkZ7AwMEEdH5OQL8lgeNjdvHcahdjNuzCqHgXD4/uovXaLkx7dyH1fhdB0okMaidSZ5vI9YRE3HMSuXU9kYYHiRwYkcR+/STeuCfxqjSJmMYkWm4nMfJLEjYTklFXS+acZTJSy5KZE5KMSlIyFCRzoSqZST8nk3AleThjk/n78TC/TcZENoWLM1KQMUwhwDKFjiUpaK9OYcg7BYnoFHILU9j4dQqGZ1PQvJJCXXMKKZ0pKA+l0C6dSrtcKtIzU3G2TOWBdSq5y1KR8UxlzZZU/PamUliXyjfXUnl+P5WIF6n0DKUSJJVG2ZQ03PXTGFiVxi/eaTQHpaG2K214R0lD4+Awf5/GigtpdN5I41JrGvFdabS9SePgxHQ8DdIxWZ9OTWA6K6rSeXM0na4r6YTeHva+dOzepdOinME0rQwUjTKwWJTBB78M0kMy6MnMGP7XZRB9OYPC5gxC32QQPioTd4VMLOdk0mieyTnHYXfLJCQ8E/vYTGRyMllQm8nB7zOHz2YS1ZRJem8mG8ZmIa+URb1mFgbWWbg4ZSHhn8XxlCy8D2SR+HUW+eey6P0ti662LDz6srCblE23SjZ3rLI54JRNjkc2jhHZ2CRko5+WzdP6bMwuZ+P1TzZx83Not85B3jUHlZQc/q7N4cWvObQ252BzL4eS3hzchnJIVNxN7aLdXIjdTV/Nbo6e3I3W1d203tzNuu7dlIzbQ4TmHiR09pBssYcW/z28T9/DlP17kPlpDzo39+Dydg8vlXLJNs9FdWMuPqG5nIzN5WNyLq/35GKxPxf/r3KHczGXyIl5yOvnkWqbh69vHht35PFLQR7bDuXhfCyPta15XOnKI/BtHr9J59OlmE+4Tj5m9vkouecjG5xPaEI+yjn5eB7J58LtfBru5tPelU/s0HBvZAHL5QuGM6+AG7YFDNgXEO5SwKidBZxILyDnVAFXLhWQ2FKAW1cBjz8UcE62EI0pheipFaI5t5AWn0JOhxVysqqQ0lOF9N4oRPrxsI8som9sET0zixiwLGL7iiJueRexN6qIFxVFtH1dROyPRRReLkLjfhGZT4qoNC7GcE0xc+KL6S4qJnl/Mf/+XIzJnWKOdxUTIr2XgMV7qUzfS9Xevaxt24v3mBIkxpWwzr6EkpQS6qpLhnfqEkKfl7BdppSaKaU4a5ZSq19KtHspp1NKsdlbSuVvpYx+WMr/npQy/Uspq5XLOG9QxtmtZWSWlBH6qIzIT2WUTdvHQs19SMTtI6FwH99cGOb2fUQ838fmD/u4oVFOlXk5EgvLUVldjmNOOfVnywm4V8653nJkxlSQoFKBjUEFEkkVjDlZwdGzFWx6X0G0WiUeiyuZsKOSw4WVPPu5kva7ldzqqcTpVSX+nyuJM9yPi/t+Fm7bT2DSfvxq9tPZtB+Zp/vZoVRFg14Vd5dWcda/iqGSKro+ViGhV80xk+rhvKjG06Mala3V3IqsJiKrmiPV1dR/XY17XzUlEjWo2tbwZXkNr9fVkJ1SQ3pjDeXdNYx6UYPb+AMkqx7gqP0B5noewCf1ACXlB6ivO0Bg24Hhd/oA8ja1+LjUMmVLLVYltby9VEuSzkFaTA5yzmlYMcOqOwhadexcUsf/AVJGY1w=</binary>
</binaryDataArray>
<binaryDataArray encodedLength="7008">
<cvParam cvRef="MS" accession="MS:1000574" name="zlib compression"/>
<cvParam cvRef="MS" accession="MS:1000515" name="intensity array" value="" unitCvRef="MS" unitAccession="MS:1000131" unitName="number of counts"/>
<cvParam cvRef="MS" accession="MS:1000521" name="32-bit float"/>
<binary>eNoNl4dDD2obhiXRoiiVFA2r0jCTIvze+45ECRHxWRlll6ympJIW2ihpEAlRySiHZHRUJGRFCg1Zp6zy9T9cz/Vcd2xGIOyOHGTwyVq4dtjzw9q+nLzXjD2VUvH39Akon7+OmnfKOP1FsP5INA9O3gv5qYfwrUKPFaV/xD/9zMWrd335bnkFPLIiWP9uOVNaiqEwYCo+2qXjne9jMTMxjpszqzhN8QT6h9fZbHtkydmv1tucDcjGQ1VNpteFct/Pckx4+hUKepdwRy+KH5aV4UPEMpGkk4WSqMtwXadAuS3TcWN4DMaEx4u2H0OpqPYKc1MXwby1HM+GJ9A2+A282svw0Hc/VxUHQNvhLTpXVQirsefQ3qsHTa/L0ktyG3J5qXjkTFH6yw4XO2rxYJE/m1ofwbSHAq2UolAa646+ZgXw9zvJezt6cuu85VT224WhC84iymkPqkt6c7rrbaxq6M7sc3MYuTgBYfU/hNQRE9akhHFtmDkzxzvT36hBnH5WBJF7WJKdKoX4qipJZ/FdrD/QiJqoTOQcakO3Y5O4btt6dJuji+SCOszvFQFvuwi0HTwDe2d56lpXI61cCoqJXyU9NMpEo9VULnU5C3baQNoMHHXvJVRLtMS1D++Fl/0ABm8shsOBm1DLDBTVwQexK34XJ2pJsXTqJObVL4fJsDP8UxUt3psJSmpmw6cFvN10l/sKvsH83iDeCgzBl22D4DUmABvL1PF+njLOXLRG3J9aeOzoRZ23JzjL/ZvQbvdFuVEYYvs5w8xyCOddTIesxV4cjxrH6CGL+an4kMh634xjiqXYuluRreNTMK08mme2eGJ3rhzVtr0Q86KMME23OxXK5BF5bpEY43QI1jVGdLfPwbSJitgj+0OcaziA9FHD8V69D6LNb4kzoYqc+Wcu7uz04/OsYfxhm4OmulREF2lC17aQG9bcw+L+8VBfdZvZMkmYcq4Ejj0vwk3ZWWx5to8KmSP43ToZ2qqriDkX8LwqFi3qB+GYk8K7JfNpMjgIQ0IsOelXpqgMUeTC6zmY5B7G76edwaW1wt45kBZ/D+N/u46Lvm6LMOF9tjB5SwxwcEfgNzJ+awKWFY3ntms3RdWxWbiUKo8VH3dij/V22I97ivlVqdhXN57ttZWoaJBg4kdL6v4XigEu1pwt3EXahkD+WGwiZq37l1OnDuTN08/EcM+bYlTmWDba7eak14tR83ospSsEj4RlwdBjEk+sm8l83QYkj3wnoqUiuOjqDmiZ7REzdgZhqWFPao8+AaWzxyWlr6upllIr1lboUn/maKwcNgVmMlZ8JHeaGwtH0Sf4JiboLOTuwqHcp9ok5jxrhv38y8hxG41xA/NpNycTvdr0xI50E06vN8EHmzXsW/kFt2uCYWXRgHXZDRhcYMe2o4to/siYT5bI2GgU+FEudit8Jp3E9GE/JckVasK3ZwvcJFNE06px1NhSgT+qJThdXwgf6rOlbzV1klSwvcMDhVtTMLDThS1FkdicQxSXx3Gw0VW0zxrCjL8/xcTCdonpwhcS6eJ59Pv1GnfdwsUZGzkhq64FHYUDnGSqz+l13W065w6g04MyWK1KFj8/LeSy1ZlQ/hTMgAxjqEYvR4ZNNUb3GAfdwCNQyZ4N46pTdH5Qi4EmeZJzW19Lhj2rlmiufAADW3N6bBgj6T3GiD98K9E3Lhwq32JQ9XgjW8aVILjLWY1VDqJ9yggYzbwmzvj8RHq5Ae9tiIfFkkjxOlIdzSVy4sGMCVSQy+V3vxhh55vJE459GH7WFY/ze3BHch5avgRj+AtNJjXOpsLBSMy2z8Z7aVWqDN0EnWXKvLtOk+bv/qHLiV1sDNxHl35qtJ89h4O3ZKDP/peICb+PGXcL8fhyGDPlW/EjMkUEfjxMed88ulIKicsTGBMUzWH/OLK/ki0vlRbYLLNK5oWjSZzZMNbmV/MzvHL05x7dMuzr2Ih3AwO5MlKRFlZF2Pt5AhudFKF5fzXPjmhD1kVtpnvKclzSCSH7jwpvT2uAQtsZ4tNtHCrZSFe5DP5oPc1h7Yu4JS+dseqVzH/ZjafuabLlvSW+eE8X8hJ76rgqUr97Hb/PLGf+W8EGvWTucvommtb7CNtTtqzr48IvY1OQ8L9LnNC7P+5rxPBzy0I4By9DefAh6PxvH0alXkaLoRs8JgTy2IuFNB9uQ/v6IrFVK4LNUd44fKFQrOzzRaQl/uWaLQt4K9SF4b4TMfPOH1zrGMn8LYvp1ejMY2ZRjH4wG/IZ1SJZfRKW3TGAW0R3vqlfTN+4KhTVf4HmzZd4aG6NnYYzWGr6Cp5Jm1FmNJGfErW43LMDT0Zr0H2EH4xdStj0ey3Lf39AhG6TUJ2lQs/YIu5/Mx7ticG0GOcE1oVLZpV7YO3lT3isvJ4zXu/jA19Fan+Xp8cSTT6sL8E+zxCYS5eJs9VVyAqx4WDD/tTsESme/pCiYUE/TtT5zi+11mx4uRBx07pxxNdC0fOjIgsCXSA7qwR2VxxwSq8D5w7LclmuKZNG78en3DTOb8xg1YHutNoZger2qzAa+BCqf2NFm9sD1E5159ynnThUY8b1a1tw+8J6rFiYwl9uT7FZYyJHLCtihqwF1cKScDbqNH4fSENdFwMbN3vzWP559nfbBDcvZdYqjqCa3RSbncemUDsjUoToFYsdTSv42OYS9SudONbXhAbD+9O+T4Ewn+HM/GOGOCalgk7/eNquVOFkT2V2XygDf5nxUFKL53dHKRymDEXBCHp1NcaDygYYDLEE9b7iUasalXIiRKckDlFTFmNhhD6NCzT5T2Qjxk85SDcO4x0fHZZN78BS/5F0Dx/MhdEeVKnJwPbFyiL373Yxqv0hc8YTzqH7uS3Kj4cCCqEtacXHNdF8P3sVQ06OpvH4i+Lp4ZF8pvED2bsH80XCduqq+3K96xPxzjgPcXHG9NUcwBlDTsFO3Z2B5ctoJUYi5Hd/nr9kgX/VH4hJQdZULxnInVc9GC1/jug/A49tiyD1618sKtqFCSvfIv/xX7x59IAWuho82zKUhj5fsbznLp70e0Lflmas/vEHDYXNuEA17ElMk7gt7ku/NxrMvWyP0DPmUJ0cwCD5u7Dxkubs0rHs1l2ZNYZHmJWdxsG3THjn1nykPJ4L15wxnGx+RliEnaSuSXfebj+Dl/c0OKH8Mxy021BraceHyiuwIz5NohV8EmPfnuTFIUHierAyv4RLMUy2DVbW8sg2usHW1F4M2LQWZd3WYV6aBoM3BcIq9SI88s+Q/VLZIQlgSkw3lg30xxS5v5iRosn4FwOo4hjMjzt7kFUtSB4qzY3TfqLEbLnQ0wnn66GrGVZiyYtKBtzschOvlXz45B9nmuY38eyJidyumSWmWhjQYa8Fx253QunxCpgFFGHh6nOUnv2fmOpjx+TCLiZXBLC3OACJlzyv3dLkhOa7kPdexG0aNtyjXygxPjeaiaEx6LapE0Xhl7Bt3jMM9trOlEWR8CotEJdl45jnswQXzkTx6ik59h5pwzm5mhzQbxTDCx14JXY95GL/E84qw3FcLxrfDt1ly0h9/FllijnK6mxPsWKvuFEc/60UWckr+cp3I+zhLZY6yovhhYLFIT0pLXtDXMpey7U7b8NdKwxXFAoRP/MI0h2UOWtQLm9aO8JGYy+CRuTjXd469sn5gNLB+iwbaoHG4EgWBH2Bi0MjZvdUgqaWNDaOyUPxf6r4ve2R8Hc6yr/JofydNY9h6XN5e0M9eg8YJrGbHiAmy1sxRKMFgctv4n+/1HHd0RUNr4Phk6DJyvO9sCFfkRojo7FqoYYYXjSJ4eebYBuiJSy76XNByDeJ6e5gvHZ9IzwPRFFhhTG9VzXjrXIz1kmqKfdlGp3bFG3Mt/9AcG8t+P1Sp7T+Q8Fdl9A59DkOet9mhfQlqo7X4mvlKNHNaRM3SqWgbsQ7DPcKZ+qpfpz2pFX8cZiPGtcy1pfpsP9YXaYahBD8yCE2pyT33ffQ8vlhvPSZx3VqFpKsIVF8YZ1NlQRX3l+3j4nxf1F8+BN2x6ixNrEGrZ/H0ClqCL3PPWX/y82iepo8wleC/f3ScbMxF5VzKnhv3wBRGfMTfXbGsnhDLFV1upxz0pB3rAu4b+ZeyNapseRNIGaYLuFJ14tc9FSZRSag694m6Dy4hUmRcix/1w/zzTM41GkvDVy2cPewDmGjmMsNV7eJZjcd/qfyAsWFyqLsWwCyB27irRP5mKtwAfdaGtgxRhV7rccwamQT3ky1Yd2Bf8VS0zsSQ+03ouz8Hl4PCIHMXzX6XHsjFkbYCZUSeQ4sV4OpfzX0nP5iSoUpNmXFc6yzF11mKVLm30nQ29yILfo2mG65gZUiDCNZLibEmDFoUwDVn2hz7IFw/Py+BAPre1M0Z+BLdDYSVhzDTOkmSePF+11M9+TcHfaU/xjAvMIm0UurHovOlPLx5Qg8P1yDZOU2GjgHUXVsX5aqrWPtg3IxMFSKNk/aqCZ3Cw9n3aBqH1kWX+vO39VJtF7wkl8fnUTeNDux66c0pq95jh0GeykzQY6PVNqxxKdBOCplwSphAHaPtkFUj1U8FaxPm7AmtLisgPnRZTy8dQK1vNayOX4zL0Xk0PCJMnVSrsL2kgJzMnwwptUSymbbeNwvFq8UzjPgznR+rziEdaYnsOSpDE/02oTvJdtF3M0knnwwC6OvJTH+9klskd7KF2W3mFCRjvf9/JEaNFO0yJAjjCJw6UaURF/OW1TW30bggnlc3juNTba6HHfPW2LmLstqr2K8DTXg2Y5b/LAmGLkDXghV/4vYlPkI8tdjMMT4PDxVP3KovTntzrwRaYeTcdrbtKuX5qK1l8DT7haMaenaYmu+SHw2d22jCdN4zFqfY2YM4b+Bl6hkacgOQ224fpvEpYP643zBUfwZ/AjSOw7i27cplHZfw20fRzF0xTp4+taj4PBHHLygzcTSx0jI7EbVvh54j7FwePgIs/NyGH7Un7dVXmP8uBTOix3CI1P34fjPYskrGzlIDZTl2zo7HpdZxT7/WTI8fBP7Xu/a6AciaCzOMuJ6EQJdZtBPyVMUjDPhgBPbudkzXaSb/MRd77t0bQiGsVcQ461CqKf0En5jxnGsgQFzJVW4tiuGNQunUMZ/HDuT+3bd4FvkXNmCpCRHfgzQQqCcOnvPPYl6ZVVs35yFHZNmcMG2IJYbgT1D3Fie1I9eW5bQr96IR31y+fFqEDx+R9LyZSXyNSXCduRU2pudpZuWEW3j68WUPCU+/6AGo1tXJE6OD/B1iz1yRm/Bp6zdktSJ1rRetAv5sYGoq03EMhFHl94Oktb8vxjv68bpus68auLMV4rJyNk/VFQsb8fXSYXYHHSYbr+1+MG1SjTJNku+NZVicsdcGoUF4+WUg9i63oLDZSJFnawO5YrGkrNXc9GCF5gzLgAV3dJhH72IXhO8OfuaAldYvxLXRuxmqZQU3D+r0PtHL2bNOo7qowZMPa7MshsDcfnrUcicTcfigPXi1B8/yeJDsXBL6E8njf7IDFtK5T+BYlZIPD7uVuK+jTvh9FVb6HiUi4DenlQNjYaC1Hl8m5EO/+beQhKQgloveTF+4GXozI/miu5lWFHV1fcP9ahQ6IeQ8Y2SK7urcedGIcziypATdB9VPtMx1HENx53y5ebnizA8JxtPSveL7LMuzL04ha1fLuHzHyU+7fJs2Nu/QmqHBu/eWM+jO3N5tcdGblA6DI8oB7i568CYg8W1QVIcHOwgHrhJicV1PSh/QxZte4/BQssZe1aN5uQiX1ybGCJJ1A5jv3syNDxdK2R0zgu157eF6/2VnGYXh2I/U1rtmMy0gSm4ZSyFyr3Z2PknCZsLd4rMYh2ea7wP92MymP5oHQ2Th0q23j0uLB59R+WxU/AMu4ppu8JEqkwl5BPqum7NkpuV56I29BXMurrEsXgOSu6l8NPl9SicKo950Tb0zkilv24eUkMdeWBQHF5cPyKJSVBi90O/xZ3PWij03oEN9npivrMUt31qh7qTHlXa1nDqiLk4Vb8U//jOEu69jqAxMUVcOHgBozpS8LftL9pXXhS5P5dxkHHXv13dnStSHiKm8iS83h/G2TBZxtuek8yysoPsRTt0dmbRt0cqOqMCEPj0JbZWHoCJ+yBuVe/iPNaRtf0+8HpUADUSRvHuc1W+eeZK3b5qFDLq7LQ4gp9pV9G6I6rLSTPE2OXrkZQ/lO+Nj1Im+iV+3zVg2u3jyFp1Gltd30lkPSbzq+EEPNfWxujjlhzumQ6l9hAcTJrCCfoGPCLfT+RCVtT0PYT1iccQbmyDzwlX4TF/FDTDr+D4AGN8TnPiiKl5eAIZyE8dLXp12rFvxgm2LtDlw3NX0TZKlwvK3KmmfRXWtgG40luR91b7o01BDXYBcZLHMXFUMz6GDQFHYfJrD35dKRHLp7vizHc5Wii8gXiqhD0Xj2Lm0ltIyiyB+/PH2KjfgND212JUr1+Y/+s0HU+MRlNwvehemMyojcHwb9ghhqxWFzMWvBDSw7axW5Eh+n4fjdVrpKicKcVei0IlcTXhos02F+1t5iL66H3+0JHGHYsayF0PQ1DOIHqqltFXtg+v3wpBja8FW5NtUT63CHO6jcJkh4/Q6NgjiUjV5KZtIyAxDZKcUniGRLsiiH11Etd4R27vPwI9qw1wTtVRrOw+QAznFmSusYfdlENQlA7kf7K98Cr1gsjLGcDmHjtQULMYM9OUmPQugaPiZ0NHbSnnF3giZFI/rpfEioLYJZj/vQW5/+rgT2iBqOrw7GroPOjPMMOPU92FwvgyMd5zIiWbpqPVchQTvNzpZd8TRiWXJB73IyWmCrKM8vwgkv5JFEmXWkVgvgz7muphptEqDuo2DSnyYSLhbwDtdy7nnHkLJEs1B7MmQw03/iRD//5B4VdhgoLduYJVioxzmshop2YMZgwu7HegpsI68d+650Kp8zImdrgjwyUIcxz0GDLNnx+u/itepKVjcl608CgayfnXg/A9cTMePEwWh9Le4f+44sOt</binary>
</binaryDataArray>
</binaryDataArrayList>
</spectrum>
<spectrum index="43" id="scan=44" defaultArrayLength="38">
<cvParam cvRef="MS" accession="MS:1000130" name="positive scan"/>
<cvParam cvRef="MS" accession="MS:1000580" name="MSn spectrum"/>
<cvParam cvRef="MS" accession="MS:1000127" name="centroid spectrum"/>
<cvParam cvRef="MS" accession="MS:1000285" name="total ion current" value="44559.81359863"/>
<cvParam cvRef="MS" accession="MS:1000504" name="base peak m/z" value="680.76361084" unitCvRef="MS" unitAccession="MS:1000040" unitName="m/z"/>
<cvParam cvRef="MS" accession="MS:1000505" name="base peak intensity" value="3037.39843750" unitCvRef="MS" unitAccession="MS:1000131" unitName="number of counts"/>
<cvParam cvRef="MS" accession="MS:1000511" name="ms level" value="2"/>
<cvParam cvRef="MS" accession="MS:1000527" name="highest observed m/z" value="952.86566162" unitCvRef="MS" unitAccession="MS:1000040" unitName="m/z"/>
<cvParam cvRef="MS" accession="MS:1000528" name="lowest observed m/z" value="378.84155273" unitCvRef="MS" unitAccession="MS:1000040" unitName="m/z"/>
<scanList count="1">
<cvParam cvRef="MS" accession="MS:1000795" name="no combination"/>
<scan instrumentConfigurationRef="instrument">
<cvParam cvRef="MS" accession="MS:1000016" name="scan start time" value="0.688033" unitCvRef="UO" unitAccession="UO:0000031" unitName="minute"/>
</scan>
</scanList>
<precursorList count="1">
<precursor spectrumRef="scan=43">
<selectedIonList count="1">
<selectedIon>
<cvParam cvRef="MS" accession="MS:1000744" name="selected ion m/z" value="716.717" unitCvRef="MS" unitAccession="MS:1000040" unitName="m/z"/>
<cvParam cvRef="MS" accession="MS:1001141" name="intensity of precursor ion" value="49228.0859375"/>
</selectedIon>
</selectedIonList>
<activation>
<cvParam cvRef="MS" accession="MS:1000433" name="low-energy collision-induced dissociation"/>
</activation>
</precursor>
</precursorList>
<binaryDataArrayList count="2">
<binaryDataArray encodedLength="220">
<cvParam cvRef="MS" accession="MS:1000574" name="zlib compression"/>
<cvParam cvRef="MS" accession="MS:1000514" name="m/z array" value="" unitCvRef="MS" unitAccession="MS:1000040" unitName="m/z"/>
<cvParam cvRef="MS" accession="MS:1000521" name="32-bit float"/>
<binary>eNoBmABn/7hrvUOxJ91D0bfsQxYHA0ROwgVEG/gGRI8ZB0QS0wdEb2kIRJMcCkTKIBNEhq0VRIZIHETPqRxEBJ4dRCshHkSqzx5E4zohRDvwIUQEAiJE+9wiROC7I0SzjyVExBomRMNpJ0TfMCpEUFEqRNg1LkTTci5EcKkuRKopL0R/uTJEW0k1RAvgNkQ7jzdEW4U9RPXOSERnN25EZPw23w==</binary>
</binaryDataArray>
<binaryDataArray encodedLength="220">
<cvParam cvRef="MS" accession="MS:1000574" name="zlib compression"/>
<cvParam cvRef="MS" accession="MS:1000515" name="intensity array" value="" unitCvRef="MS" unitAccession="MS:1000131" unitName="number of counts"/>
<cvParam cvRef="MS" accession="MS:1000521" name="32-bit float"/>
<binary>eNoBmABn//ubukRmQIRE5jk2Q6uURkRry51ECTKVRO/L7EMDyJJD5BF3RJMSrUTGHBNF2O+9Q42KyETmQbhEvTK1REWxHEQOXSREvF8ZRTXz50T8bjxEBCVVQ6odPUQWBDhFm1C0RECd8kRg1j1F7qoHRMi1iUMNY4NEJHiWRIWOBEXcyYlEHRGfRKp4qkQfwqpEdGUhQ/GWj0MZXTpECoVA2w==</binary>
</binaryDataArray>
</binaryDataArrayList>
</spectrum>
<spectrum index="44" id="scan=45" defaultArrayLength="28">
<cvParam cvRef="MS" accession="MS:1000130" name="positive scan"/>
<cvParam cvRef="MS" accession="MS:1000580" name="MSn spectrum"/>
<cvParam cvRef="MS" accession="MS:1000127" name="centroid spectrum"/>
<cvParam cvRef="MS" accession="MS:1000285" name="total ion current" value="33550.37087631"/>
<cvParam cvRef="MS" accession="MS:1000504" name="base peak m/z" value="805.02752686" unitCvRef="MS" unitAccession="MS:1000040" unitName="m/z"/>
<cvParam cvRef="MS" accession="MS:1000505" name="base peak intensity" value="5685.77197266" unitCvRef="MS" unitAccession="MS:1000131" unitName="number of counts"/>
<cvParam cvRef="MS" accession="MS:1000511" name="ms level" value="2"/>
<cvParam cvRef="MS" accession="MS:1000527" name="highest observed m/z" value="883.65423584" unitCvRef="MS" unitAccession="MS:1000040" unitName="m/z"/>
<cvParam cvRef="MS" accession="MS:1000528" name="lowest observed m/z" value="299.03668213" unitCvRef="MS" unitAccession="MS:1000040" unitName="m/z"/>
<scanList count="1">
<cvParam cvRef="MS" accession="MS:1000795" name="no combination"/>
<scan instrumentConfigurationRef="instrument">
<cvParam cvRef="MS" accession="MS:1000016" name="scan start time" value="0.703382" unitCvRef="UO" unitAccession="UO:0000031" unitName="minute"/>
</scan>
</scanList>
<precursorList count="1">
<precursor spectrumRef="scan=43">
<selectedIonList count="1">
<selectedIon>
<cvParam cvRef="MS" accession="MS:1000744" name="selected ion m/z" value="849.633" unitCvRef="MS" unitAccession="MS:1000040" unitName="m/z"/>
<cvParam cvRef="MS" accession="MS:1001141" name="intensity of precursor ion" value="12476.2587890625"/>
</selectedIon>
</selectedIonList>
<activation>
<cvParam cvRef="MS" accession="MS:1000433" name="low-energy collision-induced dissociation"/>
</activation>
</precursor>
</precursorList>
<binaryDataArrayList count="2">
<binaryDataArray encodedLength="164">
<cvParam cvRef="MS" accession="MS:1000574" name="zlib compression"/>
<cvParam cvRef="MS" accession="MS:1000514" name="m/z array" value="" unitCvRef="MS" unitAccession="MS:1000040" unitName="m/z"/>
<cvParam cvRef="MS" accession="MS:1000521" name="32-bit float"/>
<binary>eNoBcACP/7KElUOz3BVERwIcRJA1HERP7CZE+9QnRGd6LkQa7S9EizY5RCGvPEQzcz1Eu9w9RCXCQkSHNUREM39HRMNBSUQAk05EaixPRO9+T0RNpU9E8NFPRMP/T0SQT1BElGxSROsCV0T31lhE2I5cRN/pXESHby2h</binary>
</binaryDataArray>
<binaryDataArray encodedLength="164">
<cvParam cvRef="MS" accession="MS:1000574" name="zlib compression"/>
<cvParam cvRef="MS" accession="MS:1000515" name="intensity array" value="" unitCvRef="MS" unitAccession="MS:1000131" unitName="number of counts"/>
<cvParam cvRef="MS" accession="MS:1000521" name="32-bit float"/>
<binary>eNoBcACP/3TBoUPYIC5FyDSFRNcgkEQ2fIdDG7qRRDPq7kTYjBBE/iPHRB29jkWv0WNCiYMARdW/G0Tu+END48v4Qy2usUVwgIJE6lgsRKV18UPzVsBDXVRPRELbPkMKLBJFmKABRP1LhkReKDVE8xfXQ+f1m0N7LzOH</binary>
</binaryDataArray>
</binaryDataArrayList>
</spectrum>
<spectrum index="45" id="scan=46" defaultArrayLength="1502">
<cvParam cvRef="MS" accession="MS:1000130" name="positive scan"/>
<cvParam cvRef="MS" accession="MS:1000579" name="MS1 spectrum"/>
<cvParam cvRef="MS" accession="MS:1000127" name="centroid spectrum"/>
<cvParam cvRef="MS" accession="MS:1000285" name="total ion current" value="13604317.35816956"/>
<cvParam cvRef="MS" accession="MS:1000504" name="base peak m/z" value="419.18118286" unitCvRef="MS" unitAccession="MS:1000040" unitName="m/z"/>
<cvParam cvRef="MS" accession="MS:1000505" name="base peak intensity" value="104420.73437500" unitCvRef="MS" unitAccession="MS:1000131" unitName="number of counts"/>
<cvParam cvRef="MS" accession="MS:1000511" name="ms level" value="1"/>
<cvParam cvRef="MS" accession="MS:1000527" name="highest observed m/z" value="1299.21289063" unitCvRef="MS" unitAccession="MS:1000040" unitName="m/z"/>
<cvParam cvRef="MS" accession="MS:1000528" name="lowest observed m/z" value="400.05017090" unitCvRef="MS" unitAccession="MS:1000040" unitName="m/z"/>
<scanList count="1">
<cvParam cvRef="MS" accession="MS:1000795" name="no combination"/>
<scan instrumentConfigurationRef="instrument">
<cvParam cvRef="MS" accession="MS:1000016" name="scan start time" value="0.718099" unitCvRef="UO" unitAccession="UO:0000031" unitName="minute"/>
</scan>
</scanList>
<binaryDataArrayList count="2">
<binaryDataArray encodedLength="7004">
<cvParam cvRef="MS" accession="MS:1000574" name="zlib compression"/>
<cvParam cvRef="MS" accession="MS:1000514" name="m/z array" value="" unitCvRef="MS" unitAccession="MS:1000040" unitName="m/z"/>
<cvParam cvRef="MS" accession="MS:1000521" name="32-bit float"/>
<binary>eNoNl3lUD9gbxpOkRJKUQhsVSSopKm33g1CpJEmWon1VqbRpX2hDWmhjMMY2tpmxM7afNST7npAUaeyS3/eP5zzv89577rn3nufe877hshfFVOuLwjzsopjfflEYaFwSVr6XRHHnJXFJ97KQSbospr2/LMYmXhFS9VfE8M9XxGTPqyIp8arw/XZVxGtfE5d2XxML/7smZEwbhFxYgwjRvC7cJ14X7WnXRdyn68JV64Z47HVDOAfdEGM7bohVOjdFwJybwrTipvj1z03R2XNTxKg1CnPPRuGZ3yhe7mgUG380ivNBt4R/5S0xdXiT2JffJCyuNoldT5tEo85tEZN0Wyx9clsc6H9HaDjcETN+3BH7TO6K6oy7Qv37XRERck/svnVPjOh7X1Tr3hfZyfdF/+UPxK/sB6Ks84Fo03soSoMfiqwTD0Voy0Pxts8jgd8j0fHPIzH5yyNxRf2xsFn8WLSueyyO3nws7K88Ea+/PxFNfk9FTJ9n4sqsZyKt6ZnYEfNcRJ97LiZ3PRddY5qFdGizsDneLPL/a5bMeSG8w1+IuAsvxI13L0TByBYxdVGLqNzcIjy7WoSHzUuxYvNL4fnypZB1fCVc170SRe2vhJThazE99rWYdPa1+DejVTT2fiMejH4jwgreiAGP34iHU9qEWVGbcKprE+3dbSKu5q143vJWjJZrFzFV7cJSoUPsM+sQNrkdQvNoh5je1CGuKr0TkX7vROaRdyK95Z14YPdeHFj5XjT+7714PrxT7BCd4lxsp+BCp/Bq7RR5kz+I8IAPovzDB3FfvUtsiOoSmmVdIvlNl7h84D9xrPU/sbbfRzG44aOQevZRXDf4JMp8PonM5E8i7q9P4mSvz+L2/M9C+/ln4SPzRbjGfBHK9V+ERssXETb8q3i09KuIOfJVNP/4KrTsvonL0d/EkM3fxOhr38RVne/iQt53cXjndxEh80N8Gf1DrKn4IeSlu0WrRrcYIrpFTXy3KP+tW5i86xa3tX8Ke7+fwvvyT7FWsUf869sj3u7rEalve4SHxi9RPv2X6K7/JT70kUJ5pBQX/aQoyZJCqlAKpT+kmHdEip4mKTQ+SxGq2Ivvdr1YNr0XLn69OLO2Fz8O9mLN4170GiTN1ZnS9J4rjUKCNF8KpEncL01tpzSbTHpT79KbyTG9USvpTfWu3jw925uxz3sToSHDI3MZXDxluJYgw60qGez+lUH9igxbmmVoH9+HsKV9qM/pw/C9fei80IfgRbIYbZDF+Igsae9leaXZF3/bvpSn9GV8R1+yFeTYNEIOxflyfE6V49phOb49kmOzgjy9LOTx95dHKlye49XynPxXntwv8twe1Q/tlf2gtB+pjf0w6+hHmLoCJmMU2BegwM0UBXaWK+C2XwH73v3pGdGfeqf+nAzsj2pcf7Jr+hN3tD9NTf0JbunPcdMBTJgxAP/wAfQvGUDLkQH81TwAFTVFfjdW5Ia/IvdXKOJfrsj2Y4o4NCnyqUeRX3oDWTtlIDPnD6QoZiD/bBhIRe1ArE8OpOfWQFrfSGI1JYwMlXjtr4R3shKBdUr0PaGETpsSV78ocWXIIHrGDGKpwyDsUwehUT0Ik/8G0ThYmav2yiTPVMb0b2XOv1DmjdxgUsYOxt1qMB8TB2NYOZgzhwcT30uFE2NUUJmjwu41KnicVcHgngoNXSpo2QyhM2IIKkVDmHhhCFk9Q0hzUCXVV5WtCaoY16ny8pQqY5pVuTdZjQ8uasgmqWGwVY34E2psfaZGZ7cahdZDyXceSuiyoYzIGEpP7VCGHxvKmftDud1LnTRNdUwj1TmRqU5blTqv76lz9Zs6qXoapM3QIGG+BluiNKgt0+DwHg1KL2uQ2qohWVuDfarDKJs4jKUew3BOGsbu34cx4PgwjG8P4578cPYPGk6tw3CWhw9nwR/DWX97OO8/Def23BGURo7gwrYRyJ8egdOrEfw+UJMfJpqsmKOJCNakI12T7b9p4nZQE+s3muz7oEmfgVrE62mR6KVFd5QWQ1dpIVWtRdABLa6c0uJlixbVMtqkqGljZaLNbk9tjMO00T2oTUKDNoWt2rQN1KFHV4fx1jokRepwLEeH7modEg/qINOgQ+FLHUzkdJF10MVkmS4XMnV5tFOXZ9d0iXyjy13nkdxJH4l21UhcL43k6JORbOszipTRowg3H0U/91EURI3iQc4omreOouL8KMJ+jOLVSD0MbfXomaOHTJge2yv10Dihx7snejzt1sNMVx91C312euoTtE6fc3/q8/aaPsPa9dkmbcAzCwMagwyIiTXAuMaA46cM2H3NgM7XBtz9asBopdFIWYxG0Xs0uhtGY/vPaKZeG02vT6Nx1xiDkc0YjvqPQTVjDP12juHMv2Owvj0Gi29jUOlviIutIVb+hvyWbci5LYaSvUn0c0Oaho4l0XEsinFjOVc0lvN1Yzl9fiwtb8ZiqmlE3SQjTH2N2JlthMcWIyoOG6H7xIjTvcYhP24cbpPGkew+Dq0149j65zhMTo/jxttxjFI25qOBMXusjYmKMsZuszFj9huz9YYx/t+MuScznqN642kxH88Vn/FciJPo6vE8Ojieijvj2dfLhNUjTDhmYYLlMhP8V5kQWSvBPyYot5ng2W3C/OGmfJ5pyoFoU6yLTCm6bYrVU1NkvpmyeIQZ58zNiPMxIyjcjMsFZpz/zQzH42b8fGGGzeAJRBpOYMn0CaitnsC92gk0X5nAnNcTuPVzAk4DzMkxM8dumjkai825EWuO0npzZu4259J1c850mdP+zZxDOhPZ5jCRYwsncmrFREKLJ5K5ZyKtrRMZ9nMi0moWuBpaoO5hgXmCBU/WW1D2uwWnTlgQ3WSBV5sFj3osGDvMkh+WlnjNtiRxmSXNhZZoVFry5IYlgzss+Sg3iQajSTR5TiIzcxL+Gyfx4u9JrLs+Cf2vk2gcOJk++pPR8p3M9rTJ5BRPZt/Jycjdm4zqB0msZIXKGCuUva2QibViWoEVS7ZZcbXJihttVmgoWEv+W2uMYqyJrbJGZr81825Z491hzZ1BNkyZaMO6ABt0s2z4vN6Gzv02NF224fIbG2x+2VCrNYVnplNIdJ1CXcQU2kqncOfUFLSuTsH8vymoDrFFdrItV11skV5ly9PfbOl/2paFXbZs7G2HlqodjoZ2fHSxY1+SHR+K7Jh9xo7Kt3ZYSNlTPMyeV+Pt6QqzZ1CKPbK77dnRbI/jN3vqFR1o0HNg3QwH+oU5UJ3qgPJhB2pvO7D3PweM5R25Y+LIVz9HZq10pGW/I/3OObK93ZGhhoL39oLSCMHVdYKzjYI77wTb9cDRDvID4O906CqT8G7wOQuHOiQ8YCq2elPZaTmVc7OnUpgq4YNTqW+YKvHgVDR7T6PeaBoyftMIDZ/Gk/xpxNROY8udabR8nYZU/+m06UzH22U6fy2dzub46Thtms7fR6bz8c107sk6kW/oxDQnJ9KWOmGc5kT9bic2HHfiQJMTx/vMYL3GDPpMnIHRzBnYxM4gP28Gh7bMIP74DEpfSfBlBkmjZuLuMBOp6Jk8/H0m0y7N5ErLTBoHzeKl+Sweuc+iLHwWDetm4XV0FoeezuLI91lIKztjbuOMmZszkyKcOVPqzNdqZ5L+dqb1uTMXvzijouHCDysXOn1dyEp2oW2dC9eOuPDupQsePS64Krvi6uKKf4ArQ0tdGbnHleKzrjy440ruG1e2q83Gy2Q2uV6z2RQ6m18pszlcM5tz12dj2zGb4F+zOaDixnZjN8od3KjxcaMr1Q3F1W607XNjwwU3wp+44dvHHafx7rTOcEfK0x3LEnfiy90ZdcSd+Y3u9Pss0aoelE7y4PEKD8rXeZD2tweNzzyY1GsO4YZzsHGeQ0/wHLavmcP52jn4nJRAxhMjdU/a/Dzx2elJ3ANP7vaei67DXOS951IeNZeNlXPxPzCX3OtzefVuLr7yXjQ7eGHp44VHjBfj87z4sMuLaxe92Pfei5Fj55EQMA+NlHnoVM8j5tg8Gl7N468h3qSM8ebqYm8Kk7zZUehN3i5v8g97k/bYG5tOb4mP57PfeT76IfORK5kv8fd8SrvmkyLvwzIDH/609MEzyIfWlT7MXO+D4R8+GFzx4cgjHxI7fHBXW4CL/gK+2C3Aet4CTJMW0FYvyZ1cQNXTBair+mJh5EuXly/eUb4oZPsSW+lLwilfam/58vO5L/ulFjJizEKGOC+kKGQhN7Ys5PTDhTwZvogGy0U0JyxiavUiop8twr9tEZvHLybWezGmiYsJzVlM9/XF2L5czKxBSyjTX4Kb4xLKI5fgWbqE6kNLMHy3hMTefjzW9eN/ln54uPghHezHwD1+tF/zk5zXDzl5f9Km+hO/wJ/Hkf4s2uLPk6P+DG/2x+OLP9+HLWWs7VIsQpZiVbyUxMNLCWxcyo5XSxkht4wRFssocVmGhf8yOvKX0XfbMtQblpH7dRmTlQI4YhKA6tQAZoQE4J8RwJ69AXS+D+CYdCDdmoGk6wfyr2sgiQGBBBYFsvq3QM6fCcTqfiBvPwbyQz2ICSZBHJ4VRHFEEHPTJVwaRNn5IGxfBGH2OYjAvsHc1QvmvFUwwiuYiVHBeGcHs+e3YJafDaaiIxhjzRDaTUOIdgqhaImE14dwcXsIgUdDSGsN4aN8KD+1QqlzCOVzcCja20KZdDYUv/ehZCqEsd8qjLNeYZzMDuP0jjAKLoRx93EY076GIdcrnBODw+l2CacgOJzQ1HBm/xVOw7lwlJ+GM3VgBAdGRvDYLoLCORHcCo1gaXEEH3dF4Hg2At/3EYyVj8RSKxIbs0jG+kcSVxSJ2uZIZr6I5LJsFPeMoxgtoigPjWJBZhR31kWxfmsUiqei0HofRbtsNC3DoplnE016SDTDsqLZWx7N56PRLLkZjcenaH5JL+fDsOVYeC3HY9VypPKX82W7hPct5/H95WzoG0PzxBjuJsSgVhHD0wMx/NMWQ/L3GH4OjeWsQyxKvrFYR8RivzeWpLOxFH+IpapfHPfM4tDyiONwdBz/2xPHrpdx3P0Qh/OAFSSYrWCk+wq0UiS8fQV7z67A5sUKhvxYwUvVeCZbxvNmYTwzY+J5XxzPk4PxvD0fj9SjeGZ0x2Omn0CUYwLfvBP4GpfA0twEvvyVwJWfkvygRP61SuSiRyJvQhMlPWAiIecTuf4zkdlaK+mespLbC1dyMHkl2/NW0nRqJUe+rSSgdxKJJknk2yQxPi2J74eSWNGQRGN7Esr9kxH2yQRnJZO+PZnDx5LxfpTMGfkU9HVSyHBKwf23FE4fSkGpNQXX7ymMH5KKpmEq2m6pfIpNxWRTKuf2pPL6Qip+L1JJ/5pKv0FpSNWnkf0sDY1Bq3hpvIqJU1fR6b8KqexVrNy7iupLq4iVTSdUO50A23SK3NP5Z3E6Z4LTJTVPOv8rT+fBoXTqLqbT+TKdzE/prFXMkPRxGcweJ4FFBt+dJIjO4GteBsbrM7ixNYPOQxnknMlA8XoGJQ8zOP4qA6cfGayWysRQI5P5BpmEBmfitDaTLUczOXwuk813M9F8m8lVqSxilLJYaJhFhX2WpC7J4n1IFsNTsxhalIV3TZbk3Wax6HgW3Q1ZTG3OQqEtiz0/sjjaN5tmtWxSDLPpcszmU3g2gRuz2fNHNt/3S+Jz2eg+yub592x2yeYwWCkHC50cqo1yOEkODbNzsPfNoSksh7LoHCaV5rC0IofcP3KoOZDDk+OS3KMc8ltz0B+YS++RuTyzzEUlMZfElFyatuXSujeXHWdymfEkl61vctn9NRelvnnE2+Txx4w8/vbMozogD+OYPAJT81hUm0fP2TxOXM6j604eCi/y6Dc0HwvdfCaOz8dvSj7RHvmMCMpnVH4+Qzfkc3RvPlKH8rFtzCe0JZ/ST/kkyRRQrFyAp2MBF10LiPQu4H/RBfinF2C7pQCpnQW4Xi5g5/UCtj4owOpbAeeGrCZWezWrxq6m1HY1Z/xX0568Gv/K1RLvrGb4rtXY3lnN93erqZRbg7LBGi4tXiPpO9dwOGENO7LXsLZwjeRfW8PWS2tQVC1kpU4hNmMLOeBYiJtzIVoRhaxOLGRJWSFlfxay+2oh054UsqW9kKGqRTRoFlFsXET6lCK6nYrot6AImYgiFHOKCC4uwqSqCP1dRUj9XcTct0XY/yzigVwxMXrFFJsXs8upGNnIYh4kF6NdWMzcmmKU9xTz9XkxrT3FFKqW0DKihDDDEmRdSgicV4J7UAmji0pQrSrBbVsJ4QdKeHKhhEWtJXj2LkVWqRSlyaXEeZSyP6mU08WlBPxZSvjJUobcLyV41FpUrdeS6LGWxoVraQtbi3HJWo5Xr+XCZclYr3WM0VlHi/46PFzXURu7Do2H6zBRXc9go/VIT1lP3qz1tC9Zz5zj6xl1fz3Br9bj3r0eOYUyDquU0TS6jHzbMvSXlKEaUYZeXRlJ58pQuV2GdnsZXgobaAnbwLLyDVQe3cCkmxJ9dwOKrzeg/GkDPcrlGI8r56tHOZ/jyplSU47X83K0v5QT2L+CoVoVrDWqQHF+BQuzKyivrCD6eAVbn1Yg/aaCdKlKAgdXEuJRyaLoShIzK7lbWUnwzkp8T1Vy+VwlfToq6e5XxQv9KpabVaFuV0Wf+VWUBlRJ6rUqzmZXSe6uin1bq5i5t4rc41Vsv1ZFfWMV2s+qOPSzij/1N+JtsVHSX2+kJmIjfVduRG/dRqQObiT080aaJ23itcsm5i/cRGf4JlT2bOJj+yYG/NzEL5VqtptVsyS4GqVd1bzpqkahbw21yjUUTKjBKLWGyvwaptXU4HijhvhXNWz8XkOZWS1LHGvRcK4l0qeWfkG1+GfVUvpvLUmtteT/qOWsRh0aBnXUW9Rh4FaHXFAdrsl1NGXX4bitjmn/1JHfVYeUXD32yvUojqpntXk9A/PrSTtRT+Tlekru1OPWXk9wdz0r7DezKGQzn7M3k1S2GY8dm8n8uBn7fltIn7YFpblbuBG4hf8DMoO9Sw==</binary>
</binaryDataArray>
<binaryDataArray encodedLength="7256">
<cvParam cvRef="MS" accession="MS:1000574" name="zlib compression"/>
<cvParam cvRef="MS" accession="MS:1000515" name="intensity array" value="" unitCvRef="MS" unitAccession="MS:1000131" unitName="number of counts"/>
<cvParam cvRef="MS" accession="MS:1000521" name="32-bit float"/>
<binary>eNoVl2dcD+wXxvWEUEk7affISglJKON3X1eKQkZSikpmyIoyGgpREQ1FqaSS3SBFqRTSsslIxoNsQqT+/V+fF/c553Puc75fi8pRqDOygaeRGgZ1r8d5jwlcL9OTU4ZvY439KFr7heLEg2mwmfMX8gOcJXvENLpa+/L0vQ3oGbwbYRNHiO267+H0YRsYvhG2bTLi4v0uXLLkgejfkYSmFQ2YNfgTNK4uxOghp4TaUlUumPqDrZeG0+1rlU1dbCrXrPWhkZEaR3/firmmm7FknB+OnerFPd8G8thnbVZqduOSX/tRlLOWuq9UkFgRynnNezB0sjaVjrtysbEl174dQeP9J0Rwn2Y0/TmPT/nLWENlSs9KxYSHFWLejW2csd+aly1ihZaFFV1iYulg4M1zLXvQ689v0bBoBF76lcJeqS9r3g/F7ss6+LZsFR+Mj5Go9NqMVx/NuMpiBayDwoT5LQWW7QgWixgtei/TRchTTaRpr8H+XgFY7HAL5Y1ZmHMjEPIl/XgrcJZ4X+uNtGHDYP3PUeExtxb/DUmH27zenL1QBmLaYJYHRjL1qim2Ws+i1ID7Qu5giehw3IUrUSvEIfvZYlOYHH/k/hLxQac43rkMjvdDOHuLKTdMUoWKezue3YqFSm1/OtBIRLYO5Z5rmgzeo4xPy/qw31YnOq2XRdS7x3jjGkCN5DCGG96l0WhbtE+rEP1SgzGunz0zUvMQyEA0/kqAzZtrQu2PBcPfjRJ5TUlceTEC4ZN70KP0CHrbHcTRO0+Emesyfkm8hIMBTrRuKRI9931DuI4pj50Ph969RchqOo4juw7B94cmjV9WwsYrGeY5MtRqL4BnsTTN/H2Rkv9CbD3Zn1aub9BvygAuCpWnrsoJ6Ce4cMTSH/RZ7co+NV2ZZvpEyCdXY26MFAuNZ+O0e3e2fT6BPcfCcPd9I8YqRVMS2BepUiNtvi91pe9fW24s1mXO+mRxPVmCiSnKdG/4iCTPMXyqN5rxr3uyWMmK3y4pYenR5dxsoonvgctofSEcCsrmGBfblfETr4rhI4fhUuBaOstYijd31/F4UjRrJulTtT5dJB4NoUtClLjw/S08AmrgH1mJ3Jw7XNTgALdBV1G7XZ6nPHPFXus7KC6YyqnqFXRSVWTS5wuoH3wH3xNjkaLXKGwauvHTUG+alMnatObEI84+Db1Kd+CU3AZ8ctFn4K5SrNe0geW/u5nVPZibp1bji1IDNln3ZsGHo5gV+wb25bpMyDnIyb7p3HirB82qtlN94Ep+y3ok7Fx24s0JBZRds6e6Wx7EEW0660mLS/+dRLLuP/g46zD2nV+Iwa1vUBh3Dyousbic1QHNFQ+56XEFpnm0isEhQxnaEC/m6zyGyjkDpu/5l5nnd8D3sxnvbrHniJEZqLAYwK1Hj8P1gAsM3saiT/p9uFX9xfNJzvy9dhGuVxkyXicFXvtG4dW0XGEyQYNeW0PYgkz41K6nVIAhlNeGMTfMDqOVPemZqs8hkkxEU51nlk9kpHoXqKvsQsWvEI4tP4KNAXrMCx/PtPoyUXXXGV639+DVCzdK2X1H4xptnjlwVNTra+PrO9LB4i9On8rE+nV+2LvyJ9Ida8WLHc7wV2/CSGVfppRoYvzt3px5KJOuqiHYcSuIlsGRbGgbzbVu5WLPxhlcsToFW9dswO6DdsQTE4bbnkHeQFnmTM9AzHoXznCWR6nxJpzqyKZn3gf4mJ2F48JQmGaFoCB7pzDapgb5edvgHHcMCpnZUAu1hO9vK/6d3QUJX0MxadgxnO2nCRPLCjFikBmDjv7gieGCga/2IfSSJp88tKL55eVcGf5N6G7J5bokK+xyDEOGQxDtXgTgy+JXMIrpxuMfujKzzQS35wSxwilXvDqxE2Gdu9UhVoOz74wQI3fPxFZVMx6bnYExLTL8K5Gnj1KJ8PnozNq55xg15gzVsvYzIsiVb823MGXRFXz8OYWzl14WL7fuxM1bT9EmNZd6Xyxs6gZpcOV0QbcgV4yMeS/qUqLolnmRhdWPhZJc50xcjOaJYTmiUSmAGfqbWdpyDb8OpDJsuiZupWVR++s9SulGi7EBhfA778MlCvo8LH+WOzbL8PNWS/4aF46Wv3/EstkurJyTCNXqCPa0f4njL2rZ3iOf72KOULbuDh5qaSFbJR4l86uEgcM/dLx3Gfmu/2HuNHfeKw4U2v2/Ydy1Evy5+RPhQSeQ2R6LkF+1uCdlBffQRDjl78LvHSlMUNgrdjVPFD7z+iPlShrUf1yGseMbFAVIc51RBFsOjKSW5QxRt340cy500DzmCvIf6jHabyCqlC144LUlHU2nY77SBB5APA45KfBR4ireDJxOL5mhtPSt4OaNfZm/XoFviw5S75IlLhrkUM3NS1RXX+LrawXQ2HQEg/qmMHVjIOUUr4infR7iRooa0/x9OervE0yVkqVwsmOZfxCP7lBmv+uF1NZ9jdZlczjOYCmDvx2A9rhrYn23Svx0iWbsrnBhnG3L43Ev+eHrJtZrnYHJzH1cuLqS/xa58HabDlX7awujfyxhvW6JKIh6KAo6d3tFwAI8MFXlhqgUYejwCWO+DOKozvek34Eqo2slM7NyYfc4hX1/afObVwyLTxfAYq0q1cR9ZBxNYuZcJS5VvYJ4n0yob7Fjo6sur/eOYp2vOl5eKMKNanVWhYxg1aZrfHdzCOv6RWBOpTvkMhcw7slhTJv0nB2WJhz732QuWujAGWEbMXmYHEskDpxV4E8ZHQuENkzka1MXaJpEct7FeH49uwUn/8zgeOUjfKY2nK2+IXhYEMaKSh3GZH3DlDEPxOW8S9B0N0Si+Xb6XM+H7VczvpM1ZdlaAZ+VJlz3WI3Dv1lDtVSe6127s/7dLqrq+HL5Yg/OW70dSg2/MXbvACo6/MGV/qORnNldTBqUxFuXt7BgYgH3fzqKDYX5eDo7Hh0P1LjNzhSh5RrsZjmFfa2TmfEpE3HlDxD3e7cI6D+CgSMeIsS4DXZVTZiraMr8Xt/wLX4yhXclpp4uhV6XWLZL50D551O03wnh6dD5wrrGlDlG6/i2qRYdFbfgMlIBe3Yth7nDeIzxH8EwHzm8FWnCZMZf/IsfkLWNw8cnidw6PAMyXdwoqc/h8/QYhkenIj/bCLs/JnCHai0vLC9GD4tPotL3OHsNOQC/VZeQkD6fD1LGIrd3OXpN7y0GVHrgQrUREx51oc+swxznas7alt6i/ckJPCqcyDBngUp/LWEdtJ0zZxoyfLIJD56JEu3iGg4a7WDAMU9GvWjGosip7Oa4Chq6DRjSkYYQw5HcMroZNwe8xYEaB/bydMbFIHNM/TyPz+2qcSHMmfNmPGOXW6l8uSKEu8NTYLS5CTvCDBk17jlfnspB40Jfyk4PEpdN4+BRJuHXLW2oVDDDn9nV8EiawN6Kj7lPzZ/Na3rBzWIqd13RZFNLPO8834fjyS4cNnEqbDO6ce/Z/hyR6SFpGhormvQnU2KcDY/RMZi86QCzetfhvv4ekbzMmG2Z+3ko4h/e/2iBJV7x0JYpwLwsJVEz57TEYGEy/1sUyhO/m/HTZjaa9+7lafcb+J2vbqN4xpB92usYGiSFD45pLFbuxvj3zZCVz6L7G102qjvRQ6EKCu5nqPlvBDWWnkKHjDUPFwXi+8h3ULy+jvX639BkuY9VBZ7YuDyFFQ89qPUsCseG1ODDo13c592AcY/0OC/pBx6Vzech22Sm6MpzkeVGtg7Lpcmq16LEb7y48GEybgx1we15cjZJmcGcUBsGrZ+rEPKmB2RNI9FNOg1jI2bxSHdLRpdvxzb/TIQol9CrYD+HjXbDE5fd6LdNnhukooSf6104Dk3k2odB+Nx8HF8nfEJh7xaRf1eNQ4K9xbr4/VizNk1I2cynS/REHEmZxxzN34h72peTI/aL6v5VkBFeFAl3MLhuKIu0NHBaSoN/dKZygySUAxP+Zb+xwzjdJR86t6IRaqZok+s6CX1Ue7Cm8gYWbrdlVkpnvF7a5u3A7lB4n4DY5FZYX/CHWUghBnw8zddm8gwO9uEtOTsOC5rGA6cGcOn3i7ja/EBkGCax8fo3JO50Zn3hGX7JU6OTuzbONWlA0dWJL2ImMVqugbtij2DUGGcxTa6AjwwMEWtRDSXn5fiYrYBVzzqJpeAePvsncbPLfuqOScW7uSehURPFvIHWmNB9MHMrZsJmzD00bPBj0BxlyvxVEHUh7yUJlY+oNrEn983vw4B5FXj21B71snJ80CENy5IJfHDTm1d1ryLcPYuK3oaM2HGRVQYnJffozeF2ezHswklx0VyG5nqzaL7vh6i33k9zFyMmBUfBorWUPbdrsa9TEEeijhcqZ1JaPU2kDpeyacp+zJ+589Gk5CJau43hyqpHwtH6At7+moJ+1Rt59/piGlqlCKlyOahM30Mt1RjmnHZh1jQ1PpftxT55zxHrpsPKoPM4pJdG01EDaBcjz+SWKSzRXY+dF/vSalYMKjWHM8tLiufkktDVsUg4O0bgUsRtzFVVsLFaL6HjkBiee10outaf5ibHYLwp0hLz8xRpbL8elX5gVq+TXEVP7LXtS6+62+J9r07vu9yvkwFWYEYdMKz0NEzdbJm5RhcDVWbSYfsadqhfwo5uS5ge8BD5Wg04WCZDvy/7gLl3YTb3HLosaOWEVle+iqgUfnUyLPb9P+tFwuJbCprMjjDx+ks4TnNj8hlrDi0MZ7eVA2mZ5kTf1aV8VpjGvGeV8KpS52idJrH1ShYHBlhDyb4HV+xXsLGNHmZj+bEHm5vHM93ahMUrttD/VxT+vbmAT2IT+CQ6jK8l41H4eTE1i96z1KYvMyq7sfjzRh67myvW3dCXvNA5QbXeqZx0okm8WJPJNW++oM7qCcr7ebNl4iVOS8zCjz9zoNXlJKR/lHFHVALO9xiAOBVjfj8TyKr85ZzwpRAvRqjZxE1ywYIl1uL5TTV27NKnu4EjvQ+OxHfnBhjMj+ayspH4fXIZInrI0+JVIi0GBVLHN4R5Dca8tCWFU2y+I2SzNGwv3mLHKQXO/rWOc3PKUH+xJwfE/GVKQCMP/V6FPWnNuFt9UExJv0zlQ+HoZafB18uSeOFtN3Z5lQTPGCd6bZShvV8BnFMy0Rotzyl/OoSuvzFLZLTYNtSRH5osiVZlHtYth+vqxWi5HEYXu+FcXLcKVorKPPA0lIEbPzJn+xb0z4vkx5OCK907/6N9Jj86B7OrWiFuxX1ClzRTVHkkM276RN7JvIuOfdoSH+0/yBoRz2tG4DTXs9j9z1PW9RyIGRW96f1zFO9nq7OkqAe7qqthkVQ4j5rM65zfUuqX10A+eS0L5CfArCEVxc8isdzcTiStCWTbpFTO7aGEZX0j6JmriPTBxchaLc2nAzUYr5eN5pW7Ox20Ged1O/0s5SyKCmV5bq0OR758DOtuCkwumsEd28M5f/4a9FgeRt+rKpy0vA0p2nEoeZ7NxSG5aDz/DxdKH8Z92d8Yc+ceWsz0qX/fXOLee4vEfLopat5EUmGxCcvzZjBn03MoRk+Q9Cu6QtsbPztr+00H9+0oXnAI5g/q0d22gilmHmzrzFH+fn/eTfDDr5V+cFbfRenX11D/Uo/13y3Rf2kq3Mbfkhw6elUUKtjypMwjZFUUS5L7HJI8+X0WOYsSUSBfDEufBXzVvh0tS7bx3A4DGD6pYajPKRyNM+btJ0bsO+M7rna6UH2cA9fk6DHg420cmzmBGVOlxCWl05CdIU/bhFaciZrIV/fS0SfgA6Ie+qPDZAmOtykiPHsdx1z9A+3Ee+L18v3I2n9WePYgM7UkmKyRj4Mt9ihIN+fSJwNgaSDFz4ud+XH0I9r/fCeKvA2QfSYHWs/zMPaiMXuWWCJ+3wxRtbUruuSfkzhlxaHm5Azxy70d/o1TMKvOCg7Gg/jCeBUVX99EicdYhC/vz5XLlzDjWSBGn4hgZHuNmDsvAjvVNNhycS7ry1SwpchYXDp7T9y/bYKX1UqofpbE7FeHhEfpI3HmZxIWHXjL4uf70Q5zhJwKhHrAQY6NGYe1H98gt+973P+wCBFfwrB4X5Cw+GEqTDq97aKXk3i8JAiffvRikp4GsrPL4L9XDrayEYxrnQu7ISeRPUBLVFqXY0r4CE66P1jcbzvM1fe2oNjWDau7L+BYnXbYapmxsZMGq/wi2SPlFQo6edVv/F6GfM0VKyw3ouGXGn82d8fs4YoodJ2OFtUUInc6lVf7YUipLuNUm8Wc5Qcg31gutkUtRmFyDmaazeeqzGha1cZAsbEePUpleaVaTzgqzcKYXMHmGc8x/JoKwu+YcoTSS1T03Y45EXaS9FXGQmqNPvuEf8a7Qlem9H6MnYOnwfHENNz0/j5pu/ojRHgcgVWoD4+lTsS0V85oPRIHV20V7u4XjS8x5Sj777NoqwqEscokSNb+Sy9rTXZ77y0S6xPEMoRydfgQHsq4DN8hw1kjG4mno7PExLGN+K/9nOS39Esx2/Q9B+/5LORjpNB+9jHKTAKxzSmMqdYhCFc9JHEc18muK0zR63cATTZ6Ma9xIN9P6BC2BVGIkwtGbcUwxLWlY9vINVjX/6tE+st3EXgjTyyI16dVYgfkzCtRaXqXJfcsYWdohGorVeZeMxfDVdslp088FkZjtfkh+wiaZceJTzoZQqUwEt9MBmBqtRyeumhzzdUJmFJbgPGL1+Pqg784f1iKlqvWocrgGSYlrUXOrFbUWknxqfMNqEc1iWfJ8aKt4qaY0vWA5ErJDRFruk88fXAcJhnnxcCiPXDwD0HG5js4drhW/AlwhU5JHRvu2mKkdTDsp96C7ZkKnE90Rd+eQ1jkP4A5YdKi/9d2bLYMFVb+V8SSG533xfgmlgspnnfr9H9Pe1C6D5MnKtJ2zkEsVpoPJ+0SoXu9VOIScoIph09h/+mf4nPIA/SJHQr1tgzMmacN72RTFFtE4ojWeJiN0KSqlC5H2Z9BFz0DbFPbSW9NdW58egqbMpYgYPxXSXtPfUTYrsbihM5euC/Csr02HLX9PST5B7DtuL3E9Mgb4S3rSZ9FqUJ30A3R4WjAndfNxc1h93HjqC7fzQQ0gsvF/BgXIZbki3r/X0ifKo9DljNh6CnNY+5lZOho7M6UYvbUvWibLfDJx5nb6oqhc8wV63Q3QXFlLTUHGtLm3HDR/qZF/HMmnaU+LrDp5FOvwdXiSlguvg/8LgzsPfFu8hUcfhqA/4xm4XjZevR+2wf6XmaYOeQs9N2SoPoyBlJDK/A/JTksSQ==</binary>
</binaryDataArray>
</binaryDataArrayList>
</spectrum>
<spectrum index="46" id="scan=47" defaultArrayLength="61">
<cvParam cvRef="MS" accession="MS:1000130" name="positive scan"/>
<cvParam cvRef="MS" accession="MS:1000580" name="MSn spectrum"/>
<cvParam cvRef="MS" accession="MS:1000127" name="centroid spectrum"/>
<cvParam cvRef="MS" accession="MS:1000285" name="total ion current" value="92600.81879425"/>
<cvParam cvRef="MS" accession="MS:1000504" name="base peak m/z" value="445.51251221" unitCvRef="MS" unitAccession="MS:1000040" unitName="m/z"/>
<cvParam cvRef="MS" accession="MS:1000505" name="base peak intensity" value="5677.38232422" unitCvRef="MS" unitAccession="MS:1000131" unitName="number of counts"/>
<cvParam cvRef="MS" accession="MS:1000511" name="ms level" value="2"/>
<cvParam cvRef="MS" accession="MS:1000527" name="highest observed m/z" value="997.26165771" unitCvRef="MS" unitAccession="MS:1000040" unitName="m/z"/>
<cvParam cvRef="MS" accession="MS:1000528" name="lowest observed m/z" value="187.83877563" unitCvRef="MS" unitAccession="MS:1000040" unitName="m/z"/>
<scanList count="1">
<cvParam cvRef="MS" accession="MS:1000795" name="no combination"/>
<scan instrumentConfigurationRef="instrument">
<cvParam cvRef="MS" accession="MS:1000016" name="scan start time" value="0.733716" unitCvRef="UO" unitAccession="UO:0000031" unitName="minute"/>
</scan>
</scanList>
<precursorList count="1">
<precursor spectrumRef="scan=46">
<selectedIonList count="1">
<selectedIon>
<cvParam cvRef="MS" accession="MS:1000744" name="selected ion m/z" value="507.534" unitCvRef="MS" unitAccession="MS:1000040" unitName="m/z"/>
<cvParam cvRef="MS" accession="MS:1001141" name="intensity of precursor ion" value="46081.6328125"/>
</selectedIon>
</selectedIonList>
<activation>
<cvParam cvRef="MS" accession="MS:1000433" name="low-energy collision-induced dissociation"/>
</activation>
</precursor>
</precursorList>
<binaryDataArrayList count="2">
<binaryDataArray encodedLength="340">
<cvParam cvRef="MS" accession="MS:1000574" name="zlib compression"/>
<cvParam cvRef="MS" accession="MS:1000514" name="m/z array" value="" unitCvRef="MS" unitAccession="MS:1000040" unitName="m/z"/>
<cvParam cvRef="MS" accession="MS:1000521" name="32-bit float"/>
<binary>eNoB9AAL/7rWO0Pj1GxDsj+VQyFTqkOAQaxDoNGuQzlvskPX67lDY4u6Q7PvwEN+ZMNDrlDEQ2EhxUNPtMxDYFzNQ9/oz0M679BDZR7RQ5Ch0UPfANJDzczUQyVd1UOoO9dDsHfZQ7ta2kOnbNtDZO/bQ7073EMvstxD//HdQ5rB3kMvH99D9WviQx8F40O8O+ZDn/PmQzTB50MjkuhDnxPrQw5Z60NPoOtDaIrsQ66/7EPmhPFDLI7zQ3+M9EMU+PRDnZD1Q9Qu+EPpt/pDKDj8Q5+//EM/if5DGl//Q/xQBURHtiNEN+0kRNPfLUT3HzFEKlRGRL9QeUQihX3Y</binary>
</binaryDataArray>
<binaryDataArray encodedLength="340">
<cvParam cvRef="MS" accession="MS:1000574" name="zlib compression"/>
<cvParam cvRef="MS" accession="MS:1000515" name="intensity array" value="" unitCvRef="MS" unitAccession="MS:1000131" unitName="number of counts"/>
<cvParam cvRef="MS" accession="MS:1000521" name="32-bit float"/>
<binary>eNoB9AAL/zKYLESn4GVDKWHsRFQpqUQfqFlELPm2Q3YyRERc8b5EV5Z2RIio8EQL3p5EtwFIQ1DVmET+wh5F4szZQw+HjkM2Dw9FgEhcRJRV10RGiD9FRrwDQnCrn0S2niVESXmKRDDDmUSACq1Evs1/RT3sPUOdtmlEk6MARQ9rsUXFGixEYKkZRXsUdkQ3w+lD1PLoRHLfGkVaET9FlfDvRL6AjUQ0c89D2rZ/RaE+9UN5LotENsX7Q5RtG0Wv3+FEuFNkRdKCgkMrWt9ErxfIQ8iDskRdwh1Fs2hwRXIuP0Ttq+BE8bVARQLYz0TQTYZEto4RRE+IFEQ3bWz2</binary>
</binaryDataArray>
</binaryDataArrayList>
</spectrum>
<spectrum index="47" id="scan=48" defaultArrayLength="71">
<cvParam cvRef="MS" accession="MS:1000130" name="positive scan"/>
<cvParam cvRef="MS" accession="MS:1000580" name="MSn spectrum"/>
<cvParam cvRef="MS" accession="MS:1000127" name="centroid spectrum"/>
<cvParam cvRef="MS" accession="MS:1000285" name="total ion current" value="75728.36764908"/>
<cvParam cvRef="MS" accession="MS:1000504" name="base peak m/z" value="618.49713135" unitCvRef="MS" unitAccession="MS:1000040" unitName="m/z"/>
<cvParam cvRef="MS" accession="MS:1000505" name="base peak intensity" value="5621.93457031" unitCvRef="MS" unitAccession="MS:1000131" unitName="number of counts"/>
<cvParam cvRef="MS" accession="MS:1000511" name="ms level" value="2"/>
<cvParam cvRef="MS" accession="MS:1000527" name="highest observed m/z" value="1039.89196777" unitCvRef="MS" unitAccession="MS:1000040" unitName="m/z"/>
<cvParam cvRef="MS" accession="MS:1000528" name="lowest observed m/z" value="218.83908081" unitCvRef="MS" unitAccession="MS:1000040" unitName="m/z"/>
<scanList count="1">
<cvParam cvRef="MS" accession="MS:1000795" name="no combination"/>
<scan instrumentConfigurationRef="instrument">
<cvParam cvRef="MS" accession="MS:1000016" name="scan start time" value="0.748982" unitCvRef="UO" unitAccession="UO:0000031" unitName="minute"/>
</scan>
</scanList>
<precursorList count="1">
<precursor spectrumRef="scan=46">
<selectedIonList count="1">
<selectedIon>
<cvParam cvRef="MS" accession="MS:1000744" name="selected ion m/z" value="638.101" unitCvRef="MS" unitAccession="MS:1000040" unitName="m/z"/>
<cvParam cvRef="MS" accession="MS:1001141" name="intensity of precursor ion" value="9738.453125"/>
</selectedIon>
</selectedIonList>
<activation>
<cvParam cvRef="MS" accession="MS:1000433" name="low-energy collision-induced dissociation"/>
</activation>
</precursor>
</precursorList>
<binaryDataArrayList count="2">
<binaryDataArray encodedLength="396">
<cvParam cvRef="MS" accession="MS:1000574" name="zlib compression"/>
<cvParam cvRef="MS" accession="MS:1000514" name="m/z array" value="" unitCvRef="MS" unitAccession="MS:1000040" unitName="m/z"/>
<cvParam cvRef="MS" accession="MS:1000521" name="32-bit float"/>
<binary>eNoBHAHj/s7WWkNJs29DknGBQ5SNmUPX9KBD246sQxl9t0OhjrpDPoq7Q9iEvEM0Eb9DQB/AQ83MwUN6QMNDy37EQ0ooyUM5ns9DfXrnQ+ce6UPXu/BDgL/0Q/Yn9UO4cPpDGjj7Q3/sAUTcAwREOQ8FREt2BkSCEwhEHtQIRKsuCUTyIApEr6gLRFuCDERRog1EEW0ORAO2DkQVgBBEzwgRRLcbEURpNxJEEs8SRBucE0QU6RNEAkIUREwCFUQBMRZEqJMXRBkPGEQS3BlE0Z8aREnEGkS+8hpEuy0bRLFCHESYjiBEK8YgRKMHIUQrNiFEf9chREpGIkRTaCJEbYojRLjeI0T5EiREo6wkRNaFJUSPEChEOsQpRHAiV0SL/IFEm2Br0w==</binary>
</binaryDataArray>
<binaryDataArray encodedLength="396">
<cvParam cvRef="MS" accession="MS:1000574" name="zlib compression"/>
<cvParam cvRef="MS" accession="MS:1000515" name="intensity array" value="" unitCvRef="MS" unitAccession="MS:1000131" unitName="number of counts"/>
<cvParam cvRef="MS" accession="MS:1000521" name="32-bit float"/>
<binary>eNoBHAHj/gDGn0R5a19ETWRJRCjqqkM/vnREmMYnRElQFESUZtFDYX4rQ9vQ2ELlFHBEz+QORQ6H1kGMW3BD759sRGA72ERIbVNDBGVRQ03SbkWLTSVFxZqDRB8VIUUdqbxDdq2TRIJtcUIFUQNF7Ik0RC3D1kML3JtDk2+dQ1t8Z0S1QzFEzPtQRPpg2ETk/QtFoaUgRAWO7kLKKAREa5QeRQ5RKEQxGldEZueMRHvm6kTD/blEil0gRMG3gkRx2JNEiySCRO4b5UJmNKlEeq+vRZ8CwkSJdNdEam70RG1kaERlPU5EXLMCRSCyqEMNXXVDU72XQ82NQUSVhnNDB7oLRdxptkPNklVE6VOARAlPlURP03ZElXSTQyvFwUQvw+xDF4V6QQ==</binary>
</binaryDataArray>
</binaryDataArrayList>
</spectrum>
<spectrum index="48" id="scan=49" defaultArrayLength="1471">
<cvParam cvRef="MS" accession="MS:1000130" name="positive scan"/>
<cvParam cvRef="MS" accession="MS:1000579" name="MS1 spectrum"/>
<cvParam cvRef="MS" accession="MS:1000127" name="centroid spectrum"/>
<cvParam cvRef="MS" accession="MS:1000285" name="total ion current" value="14793964.24637604"/>
<cvParam cvRef="MS" accession="MS:1000504" name="base peak m/z" value="419.10702515" unitCvRef="MS" unitAccession="MS:1000040" unitName="m/z"/>
<cvParam cvRef="MS" accession="MS:1000505" name="base peak intensity" value="87977.00781250" unitCvRef="MS" unitAccession="MS:1000131" unitName="number of counts"/>
<cvParam cvRef="MS" accession="MS:1000511" name="ms level" value="1"/>
<cvParam cvRef="MS" accession="MS:1000527" name="highest observed m/z" value="1299.97558594" unitCvRef="MS" unitAccession="MS:1000040" unitName="m/z"/>
<cvParam cvRef="MS" accession="MS:1000528" name="lowest observed m/z" value="400.09179688" unitCvRef="MS" unitAccession="MS:1000040" unitName="m/z"/>
<scanList count="1">
<cvParam cvRef="MS" accession="MS:1000795" name="no combination"/>
<scan instrumentConfigurationRef="instrument">
<cvParam cvRef="MS" accession="MS:1000016" name="scan start time" value="0.763616" unitCvRef="UO" unitAccession="UO:0000031" unitName="minute"/>
</scan>
</scanList>
<binaryDataArrayList count="2">
<binaryDataArray encodedLength="6856">
<cvParam cvRef="MS" accession="MS:1000574" name="zlib compression"/>
<cvParam cvRef="MS" accession="MS:1000514" name="m/z array" value="" unitCvRef="MS" unitAccession="MS:1000040" unitName="m/z"/>
<cvParam cvRef="MS" accession="MS:1000521" name="32-bit float"/>
<binary>eNoNl3lUD9gbxhOKlCVJkjZFKWmTFKH7UUklaZNKQpEk7YpUKm1SqYS2MfZlkOVnGhqMrca+JlkmbUKyhWy/7x/Pee773HvPuefe9zz3fc8NuCrC468K719XhZdBrcgIqhVVh2qFemet2DCqTuyIrBOvjtQJ8291Is/8X5GT968o63dN+GVfE9JXronHr68JfY3rIjPxutB5f12ET7khxNob4kztDXG4/03xwOem6E69KQqkbokllhKk3RKU3hLP798S0r1ui+ObbouT+26LDvk7YrDuHRHtc0fYpd4RX6XvCpmJd4VL6l3R58xd8a35rqjQuSeqtt8TAS33hL3mfbHP5b5o2Hhf9Gu+L+4qPBDblz8QbS8eCD/Nh2Lm5oci6tFDcUG2Xqwyqhe3N9YL9wP1wuhnvdgS8Eg0HnwkzgxoED/MJUhtEHsvNIj87w1iK4/FnysfC7PSx6LmxWOhO7RRVE5tFNXxjWJGa6P4rP9EnA9/IrwPPBFS9U+E2+6n4tObp0Jq0DNhEPpMWDY/E2rWz0Xwqudi3eHnIuPJc/E+5z/h+eM/4aPSJO7PbBIxW5pERleTUNR6Iep8Jah4IaLfvhDuxs2icHWzMDrZLPrKtYhYjRah5tIiDoa1CKl9LaLyS4tIVWsVqptahcubVhFu0CZMFrSJlCdtYsuodvHyYLtoed0uCs1fCt/sl+Jj5Usx4/xLIaXQIV5FdgjVPR3i1N0OkRf1SjQefiVuXXglqt1eC+vDr8Vz6zeiPfqNiNz6RoxpeSNq5DpFnm2nKFjdKS7f6RQBCm9Ft99bEVL/VugodonGxV1i1dku8epVl6gOeiekLr0TOvXvRJTZexFZ8V6o33wvntp+EA3RH4Tm3g+i4PYHka7xUQiTj2Ljqo+isvKj6N3wUezM+CTqbn8SH5S7xR8m3aLRt1s8PdwtXrR0i7fan8UVt8/ieNJnoXDis9Dq+CyeT/giCqZ9ETIRX4TmqS9Cp+OLCFL9KioivwqZfV+FGN8jdHf0iLD3PcK4/zfxt9U3kZP6Tdw99U08a/8m5jl8F0oR38XZ4u9i4NnvYtT4H6Iz7ofYdf+HuNDzQxRP+SlOhPwUMSU/xatnP0XVp5/i8uRfIi7hlzh05ZeQVpGi1kyKJncpbidI4VUqhe1fUrg9ksJRuRdfJvTi2dxeWK3rxbaKXlw/24v6pl58VJCmaJI0XTOkyfaWhgRppPOlOXhCmrH3pBn2Q5p3U3sT4tyb0VG9cfuzN7cG9mGnZh/ezu6Dd3IfRpT0wau6D2Xv+lDcuy/jLPqyLagvE1P68vFIX7af7UtcQ18umsoQay/DT38Z/kuXwfiYDPvrZVj4VYa7Y2WRMpflkbMsXatl8UmRxbNYFpVTsnh8kugq/VCy68e4xf3QLunHnb/7IXWtH1of+pE+tj/Y9Of4gv4EJfan9ff+SEvLMWWsHIk2cvT4yGGVLMeIYjmenpIj7o4cn7rkMLYawNaAAczcOICzFwfg1ziAEd0DeK0tz8Jp8jx0ksc8Qp7zG+W5d0ae010SGCjgNV0B3TUKVO9QwOlvBf54qMC0DwrIKg7EfspAiucPZEf0QKwPDmTTXwNpfTyQlC8DUVEbxBe7QeTFD+JV9iD2XB3Ei6ZB3Pw1CAfVwVwyG4yi52ASowajWTKYrquDceoajLfaEN7rDuF+8hDa84ZgeGQIRy8P4c8fQ3imoYismSJX5ytiGqeI0yFFOt8rsmjkUOqNh6LmPBSlpUOxTB7K5gND8b0xlPSeocxXUaLCVInejkr8WqbEsRQlVh5Ron+tEmtfK/FZYRgnrIbhFjiMO+sk473DkL84jN8+DSPcQJlaK2WuRCtzvUgZ05fKaP1Spsh6OGd8hpMVPJx7KcN5d2Q4raNUsHJX4WeICq9zVSg4qoLBdUn8VYVCpRH0OI9AZukI7m0YwfTtI3jYOYKwXyMo0FDFZpUqVvGqnDiryrlbqgRqjuQhI3m6fiTS+0eys2Mk+l9H4qqoRh8jNSagRnCIGodS1ZhdrsbXU2p0Xlbj1kc1RjuMQnHxKJ6mjWLo2VHs/zqKABl1EseoM3yaOnWB6vxMUEcqQ50/D6nTdkWdzk51Fn9TJ0FVAxdzDWzWaLAsTwO74xqEvtDgqpQmB8ZocnSaJncDNdGO0qTliCapnzRRHqJFsakWux20sAzUoiVGi6htWvg3aOHyWotdw7RpN9EmIFCbmjRtvM9ro3dNm6Yv2oTLjkbbdDQj547mefBolhSN5vi+0fx+cTRKT0fj+nk06Ro6hLvqcCtSB79UHXyKdRCXdNj5RIeLP3WIH6jLJiNdAmfrMipOl0tFushf0SX8hS6OGmN46jwGuZAxdGwZw+tDY1B/OIa672M4038sdyzH4uo2ltagseTmjOXw8bGY3R/LqDdjGTdCj8qJehz108MjQY/Bm/XoPK5H0g09gp/o0dVHn30W+ti66XMjXJ/KRH1K9uhj/Jc+Ox7qk9ulT7LiOPQ0x1EyaRxKc8ehuGYcD7aN49mxcbT/M46dj8ZhIGXAkuEGPDA1wMHDgJOJBvTfakDiBQNqOgxokTZkiqIhpdaGlDsb0hFkyIFkQ4JPGmLRZEiV1Hg89cZzXYxnl+94SQ6Px+HaeJoVjRhiZYSUixF/LzaiJ9UIuRojjB4YUfrOCKtRE5hvO4HT/hOwOzEB39sTuPd6AtUDjCkwMkZmmjF5IcZIZRvjdsSYnNvGxHcZUyxrQoWJCe+DTQiKNUGtwoRZ1SasaTRhwA8TDqiYSt7ClP+CTHlXYEroAVMeXTLFqMsUZRUzSR6Z8djKjGfzzGiINqPgoBnV581QajPDtduMCxrmpFibI+NhzoEkc3aVmfPgmDkF980p6zZn6PCJGIyfiJ/bRJRjJrJs/0QOP5/IvZ6JxChYsMzUgklBFnRtsWBygwUW7yyIHjAJZ/1Jkj9jEq/XTSJ3xyS2X55E5ZtJ1Pe1pFrXkgAbS2oCLWlKsaSgxBLpS5Yca7Bkb6/JJClP5qzpZGpmTeaE/2Tc10/GcNdklC9NRvvZZOw/TWaJnBWBRlZo2FjRvsaKIXutUK+1ImCANSt0rXkw0ZqBAdb4brTmYbU1jrcl2itrZvebgpH+FGqmTWHMgincD59C68EpfLk7Bae2KUzQnIqN21Rcc6dSfGMq5a+mkihtQ4aODXusbDg704ZDS21wWGPD5SIbeo7b0H3RhhPtNnQqTOOx0TScHKdRt3waZEzD5NQ0cu9Oo7F9GkEy05mvNR1sp3M5eDoXYqezvmg6Kw5NZ+C/02n/Ph2dCTNIEjPwDZzByvgZFO6YwcWqGRj9OwP1lhnISNvSM8YW+VBbPpXasv1fCVptCe8tiNQWuLkIbJcLxAaBaYWg/bhA6b7gZrPAUQZ+M4Egewj1lxwjHeaUg9oJeNoIyj3QKj8TTdOZ+HvOpHrVTJoPzyT1/EyWNc2kl4IdhjPtqA6xwynDjvQ9dpw6a0fhIzvGDbSnSdueHxPt6eNtT8die2Yk2HOxwJ4D++159o89Ja/tMdZyoNrGgTveDiSFOpCc5ED4aQfmPnIg7K0DF41nEeE/i1urZ/EldRbxO2aRdH8WHxQceWvoyGRrR8zdHQlZ60jWHkdONzliKjUbY83ZIGZzYdFs5H+bjerN2ci9ms3Nvk7kaDthYebE4IVOXN/gROyfTgy84YTXeyf8+zvzxMKZG3Odeb7Imah4Z5rznSl94kx9Pxf0zV146uvCrFgXpHJcsNnjwsUWF5R7zaFBYw5VDnPo9pvDi5g5/LV3Drsa56DcNYf9Kq506Lhi6uzKjEBX5BJcqTvhyrEnroR3uVI5YC7nDOfyY9ZcxgTNpTt7LiG/zWXd6bmY3J5LVMdcWqXcWKbrRoO1G3X2bvSEuOFb5ob13254P3dD+4MbpXLz6NCeR6j9PHyWzGP2egnvnofhnXmU9Ehg7E6gjTtJfu7UhLszYrc7PjXubL/tjlK7O5+/utOs4UGxgQe3Z3pw1MuD6nAPbmZ68N9BDxL/9uDQHQ8GaXnSONmTqmBPojZ5cviAJzvrPAlo86Sn25NURS92TvNCJdiL/BgvZuV4EVTlxdXzXlR1ebFfwRuX0d4st/Jml7s3F1d7U5ThjfUBb4z6zufR2Pn0eM2X+MF8PlbMJ+jMfJzezKfm13xiRvvwcKUPnRt8MNrjw8LrPqztvYBLdgso9F/AisQFuFYuYO2bBVgN9yXUypdj+HI3xBfHSl/ibvjS88EXv75+1IzwQ9HUj/7OEl7mx5soPyZv8ePUPj/uPPOjj5w/gVb+mC72Z1SZP82n/OnpvxA9vYXsm7UQ1YiFHClYyPV9C3lQuxDHpoX0/FhI3cgAZOIC2FkRwOAzAWxrC8BJexFfLBbxh+8icmIWEVOxiPFVi5C7tgj/rkX82TeQW+aBFAUESurLQN7vCyTkYiCKDwMlvhNI2ejFbJmxGPVFi3kQLeFjizl4dTFV7xeTqLWENPclJCcvYd2JJbS+XsKc3ku5qLaUzRZLyalaivLNpbx7v5Ra2SDWqAdRZR5ExIIgLOKC2LYjiOFVQdRcDiL/cRDln4K4rhyMpkkwXquDCU0Jpn5PMO8uBzPqRTDnfgWjNHIZe62WMSdtGc+uLuPft8t4q7wcJ/3l/G/+cq6mL0eUL0fl8nK0Xi5npEII/zMM4cjMEA77h6CSEULr6RCO3QpBtyuE32VWoD1mBWaOK9gVuYI3WSvovWsF3jdXIF6uoLVPKMbaodyxDpX4Tii7AkM5HRXKwZJQ6o+HElgfSnxzKFsVVhKvt1Li5yvpCl1JfZ4Ee1Yie2Ml5a9X8qBvGP/ohdHfJQzfFWEYbQzD498weneEIa26iuPWq+jnt4ranFWsO7mKV3WrcOpcRePXVYQPDifDMJxky3DaloYjUxHOlYvh6D8Pp+NjOO+GrkZl1mpS8lbTU7OaV7Wrke8dwQ77CNaGRPAlKoI52yOw2xuB1b8RuHyP4H8KkcSbR7IrJJLP6yNJ2BKJWW0kjv9FUvstEt/xUex3j+Lqyig6cqJQ+SeKhF7RKIyNRsMumpawaP7ZFC2pf6LZ9yCaUx+ieSUfg8aYGNo8Y1i9NIbpKTHIlcdgWhWD6uUY5FtjWKgYS41OLN3WsRT7xJK2NpYD+bG4Ho/FvC2Wnz9jOTkkjrgFcVzNj+Pl4TjW3Yyjqi2O3YPWEKW+BhzX8N5nDSEr1+CQs4aevWvIuLAG5QHxrFWNR4544kLisdwcz9SyeG5ciWfPs3ha1BNwcExAdmEC+ocSeFKdwPS3Ccw1Xcuw1Wt5cngtA2rWMqd9LeOHrGP19HWMCFvHyrx1XDqwjq0319H6fR2BSom0RSRyfm8iy04konMjEYs3iTj9TMRMdT0aFut5ELge29j1nDu7HpWn60nqn4SaahI/DJNosEvC3TsJ19AkTNckUV+QhGFJErOOJvHiahI3biXR1JpE/64knv5MolA+GUPdZLptkyn2S0ZxeTKLIpNpSk6mMD0Zp93J9DuWTPOlZPrcTSa0LZlnX5Oxk00hXTkFK50UGiekYGKfwvZ5KZJeIYVNq1IoTUjhaVYKAdska46lYHszhTENKZi9lswrbODX8A10jN3AoqkbuOawgU1eGzgRsYHMpA38nr+BJfs2MO7SBv7olKzrnUq7XiqeJqk4OqSyxz0Vj7BUzsel4pKdis22VM6dTiX2QSqNranYvkulSiGNBePTULNM47hjGs3uaWgsknBIGp1xaejmpHG2NI2/96cR8Ecau8+lSfw+jabnaZzrluwbnU6VaTqds9LJyEjny9Z0Cg+nk3omnfDadELvpTO3K11SC27kD5WNqI3dyOBpG9H12YjXvo0EndyI5fWNGL/YSMCgDOapZuA6LgNdMtjlloHh+gw0qzNYcjGDyw8zsHyVgfbgTKJ1Mjlgm0mwTyb1EZnUJWaSkpkJRZl8351Jr/9lcqU2k4y7maQ+y0TlvYR/ZLJUKQvT8Vn8Msni56ws2kOyuLU1i/DKLLwOZpHzZxbOlyTxnSym/5fFxY4s3H9JdKNs1nhm4xyWTfnabKRKs0m8l03Ks2zOdWUz7Fc2C0fkUDI1hzS7HHK8ciQelEPkhhyW5eewb0cOTtdyOPA6B/lBm9CL3kRd8iYiczYRcWAT/v9s4vStTah1b0JZJ5eHFrn4zMjF1jMX2bRc1hbmol2ZS8PFXOTu5RL4LpfPMptxV99MwILNxARu5v2xzfjXb8azTRKPy5Pccx675uYR45VHY0QezTl5SJflEXsoT9In5lHQlofzjzzWy+fjNiKfMON80mzySXDJxz00n+i1+eSW5RN/JJ9vf+ajejGf9Hv5XO/Ip1CmgKNDCzBXK0BtXAG7lxSQGlNAcXIBGXkF5B4rIKy+gM6BW/C03cLOsC2ExW8h8PwWbg0oxFSrkEaDQk5OKaTavZDCrEIu1BTSqVmE2vgiLC2LaPYo4mVeEVOKiwg7VETA5SJu9BTxV59ibg8vptGymOTFxTSHFhO0u5hJfxSj8ncxTdeK2dJcjO2HYrrYinbuVvyebCUwtIR1cSVMzS7h8acSSr+XUDh8G75B2+iXvY2A37fRVr2N2Cvb0H64jfLmbUT0bMNedjs5Q7ezVn87ry23U2u3nenu2yV9i0RP305uw3YSPHegFLiD8LQdnC7bwdqaHZT82EHSwFKOWpcS4VOKZlApd/NKSbhcim9DKQWfSnGYVcbtkDLqsspo3FnG/aNlLL1XBh1lyA0tR3l2OR5R5UTtKafyr3LizpUT2VBO3sty/vlRjtLYCtJmVNDPo4LZpRUM/l+FpJ6sZOf0Slr8K5Fqr6Qq4jf0Tv7G87rfsFy/k/8Ds6aiJQ==</binary>
</binaryDataArray>
<binaryDataArray encodedLength="7100">
<cvParam cvRef="MS" accession="MS:1000574" name="zlib compression"/>
<cvParam cvRef="MS" accession="MS:1000515" name="intensity array" value="" unitCvRef="MS" unitAccession="MS:1000131" unitName="number of counts"/>
<cvParam cvRef="MS" accession="MS:1000521" name="32-bit float"/>
<binary>eNoNl4dfD3wXhtulkKZIhJZRSDtZv+99/zITMsroUVERHkqUkXYeNIVUCoXCayQaCFlJsrJHRktZyYh4+xPO+Zz7PtflEfcDe0I12dHzijj/tTtz+8ux1KRV1LRV4szrQkne4WPU2rYXKrdVuCNoIQy/ncGKk+YctUaOQ99GwbQkG7VvbyPN8jlWK++FbPUGvP5fLUpCG5F3LQ3tj44i/cVHlJ/szoLKHGh8PMbvIfvRZODG+xdrsfl+vlTdNZXKzn8Z/8OQ7xQNuN2YGP2wAlt+GcGqUZkbHsZwUnA1Pug+E1kRkaj0GEiLqQaMNr+LtmEZ8HHswL6xJnDuMVqYWkfxzoBF9G97wNmBmvQ2uCq+KP4RDz+mM/q9FCd+vxX9r+cjsfEcUtZrwC7gA7yaz0B+QBn+rohg+Q8t9rxjyVGLenLvz80cG6RAd3EWv4NXsPV+OhvuG1DBoxCz7yiz5c98yc9jBWz7Vsr24goRUdcP5S+96PI3VrJy3yaopK8XRy8U45JGOvnwAmpKjPGr4C5G3tRlyqwvcPNy52/didw1SYnLX27lt84d6zeYipyBn8QbBvLeTyv8sNqF5oXJ4unzq5LSbmPpMe0Q/oTJcr/cWEY4WFCvaw2m5j7CvFnXEXyhERVdvVmy3RxNY/3oYfNI3D9WJmZvMaDbqJOsf7OdIxSG4D+nb0jZX4zoWSuEQeVA1g/RYtaVJ3jh+RfyrydC/ZYef2cm4MZfSxoP9WOF6l4WdrmJgZfq0XWfLtTnbeaDE/qUvPCkz9HhvIN67h+8A7LvbgrtRlOxirVYNNOSHzQyoLp2Bj2mKnK6ejhlckw4ZO4rsee0DJ+/TaaVzRxMzN7LF90CcbRacFrGJnjJzOWJeSdZGjmdfov/Q93xdZz+YgsemfSgvvcwOEz3YsduL0z65UFDrWisVLGEad04JG3/jfh0XbaOOYCGcGuOUM7ksZYHYsMnWUQEK9LM1h17JGEidPJ41g/SZNHqR+hyYCzUHq2B8sUGTL56GK4IxByjqXQts+T5J14wdjBm2dQU9KnLgq32EWjMN6Ph3t1sfLsOwkiVdt1+Q7t1JzI196JMxIDnDnLIyXD2XD6Fx4Plpe97bwbzZvH4syGURgaxaFEXSi8mo2zIRMrLGNJZ/r6wKSsWX+5s5MqIWxygNoDFw+ehJL0DxpvKOaDiGMeZ60NhVjSuhahJ50d2EWYXenPFSXna1V9G97MNontcCjYtOYnJavr0H1Er7mmNYFjPSDR71CJgghFv7ZOROi29CBzvjlF9vblU/Rha7V9KjDeXYC56cZXJbeGyeDhiFvtSUaE3iyfGo7lel/u6HUfqqqPQtV+D9lAdcXGjJ/Ui++DlZS98tjzFi1XVVJxii/mDDrLm3mX+GDSejkfVeP/KfJ6sfIoFTw7hoZEs5B7VoDyiDP/zzoKWcjxyJmyms9ULyeQPW/jftkQsudRCB4M2TOzslKhVGjBQ0ceaIjlRlmUqWt5r8JhTBk+MqOH39qHcnv0BIU2quNhrFKrHF2GFYzxgHIOshlEceCQf7Yd6UX7naTrI38C95+k4cD+UY1LaMMQmjN8VTGm6SZe7r8hSpespjD9/hBbDTPFp3EfkeBUzYMdisPACXl7aK+xjm9jhqoZtvgoYW5kk3K6/4vqQbeKxVhG8dSOZrTeT9mtD2TZsGe1eyEhz5+6HnLoHTA9Xw7dgGcridiHw5WKO2ZnGOdEtYt8JGy4YHYp5+dH8OyUHXUxW8bO+jvTjmPmsdHosmpdMoIzORUn/xfqombaADvdrxbhLwbSpMeGavrbIjt4Mi8Qg+LWPpVzn7QYF51DbZQTXr0vCqv+14q2xPFunBTO0s/eGfdZH31wbuuQksNx0Bi1DKlg7uBJb0mJ4efkxLO+Th4hqRU4MrBWSHv5Cx+CHZLDsQfpdtYbR9yq6qWlwzsFneHd2GPsbKfNO+m2GXx3BE0ZVeLGmiNbTs5mZmACdOTdpsuwrbNbmweIxuOlVKjwW9ea+tFYuiJ/L4QP0WXBWh1NtVrNEb5oorypEv9Uh/JNjRseu3RmzN13Iv53K5HdHWNDmyrKtStxu403zmuFsOqQq3bLDmfkO2tIjdyZKHQtv8Fy0vLS+uo4Lv1WSnwdx0dUz7Pf9An+HruPvfcGsmGzPF+b6HHJQHhnJ5bCe9YS7R/lhbO+j2FiYiJtBNnzstAC23Q9whPZEmE3vzWb7GnG60ZPPO6RsapSne+oi6vbJEN6vOkTWrX703hDJ9IbD7F81imGPy2nwMRHzx10SPeoGSRdUjWDiiEqmpN6DTMkyyji/QOvLq7z3OJ6BdrUY83E5u88M4rn1Jhwaq8iLd4v5bH8b1s1Zz34z1KiRkoVArf3sm1CLwH9K0Wu7BecqpBE9njI0M4/GB2rorKBHHDOnU/ciFLXOgNOjyTzjP5yqZoF47TYb5rKf8TRnNRrcC3hPXREqq7uwpSGYi65lYIXnOOySC+OafWm4kCZBSLEbt1jdYtcze5ExZCsDtF7jT+pYFmrG01jJgZqnzKn5uQr1nz7D+WYr7s3awRvWmtKfBl05Q7MbF0z7j6ohevj0N5YPjedhredx8ckykwOK+nPXdCfedtyEjd6h/HmjDY/VUtnSowNXeodxnJ0B3sttxsUvh1B0sJZbN83hwa71mNTgj8m2Ttz/fA9bJO4cUKoi9Sh1p2T3Fr4+eQuTdpRifDHZ69MG1lu6cppMIktPbGOTeQoSfTWk3U4kMW22EcdpxXN1qC5uvXkMv4R19A1/CtdJy/lH+xWa00+xyOAvT1Wb8e6y1QzZcYRV6dr8UDCQS9KXIXqxEnW0DHhoUB5C20uYNdSdt6s7/3p3I+a4DuSGrxdov9mVHqrbuKnFjQ1KI+h1PhVtK59hU+skjtQewe6DzdhNs5ZjNjZip941pD7OYUUXTelUOyseiLjHsNqfIqpmKn1XZzChMhjzb67in6c/sXjhRsrG9aThZlMuslDiiuX/cG+rqrTmvBv9r6gw+2pXafWvmxBZmYw1l5VqOmfA16EVVy2n4Pg9N8548AhJbVlIkv+CDZPkGTslVowb5EIX26X4GvUSN4foc9Kq4yj5MJjdjeXo3a4KbekjPiwYxx7rY6n831hGRYJDe83Fkfmj+Xn2e4zOLRLNDID750+YXhPGnrPKuHDWG0gt+ko7LGy5xLwPux78H+8H1mFHawqF8QD6bXTBmuQjnOqUhh6mPXnimRYbz7wSC5RU6froHVys43HavTdbknzh2WzJVTab+cFVE17a3+AmqRLvik9jgfJ8Wtd60OmGNTwPrGL1zp48pbQE7bNP8McsNzq/C0Ft8Ea2xA9mlH4iB28JgWSmjWjR28pTKOFbSTB/PTsNgwFOLD5iReMmD9jGzKLqUxc+73qFTn6avNQ/G2vPnyHVRzEp1Jg73l3BzT27OMnCgbk39RjVQ4H9vy7jlNw73NPkzOUyE3hpdD4qSo1QH6nFppNh9HyTwmc2SeyvnodvS6YysHoLzqun8dLfBJqOOA63+PMI6B6Ovu6pjPlBLnxuSW+H/yF/rZS9JaXI2KhJz8WHsDT6EG7e7ivCjb2ZoTSN191WUz5rCp+VOvHxkGaJv74+KzmCHg7h5IYEfnh+gtPSYvDfxHGI7uzaOQVRHB64nlAM5ymFD9D4dxLbZo5m0u8jLLKyZc/HCegVrMfa1nHM9zyIXqkGPGI/h+92N8J6+DfcCL7DTIk673a7g4wCOSpUH2DvgNPo+LGSo5N9aHjKgEU3U4jvY2j5fAeGOXbm/+9q1PyMg1HdUG51UmXmPW2eH75x/My4ROx3TGb6y984PS2Ryv2U+OdPBoJnfhEGiv/wvZ0hZ+nIsn13D/5RUkdPo1IqncnC/mmFkl8X6jilsIy/FsTDwSaGh/MFQ9c4I+ZcP97SUJTOvfEJrkkrWe6czOJZh+HuEkLxtwM/V72GfIQcos0FI799YEBzD4bsN2Rfo/Oo73cfOy3sEWRaxrKMb7guN4anI+uxtWYJz/YuYEPrGaoc+wnP/ZtQkPZDyJzS5dqu9mw2S+T5alsqlMoy82ASys6rwteiu9RdvgX3VCJos0yODxxUpL3UDzPZfQHt75fzuEVn7ka8wJLHSxg99zUnzOtLxRlODKxLxIQYS+oMVZD20djKY2+eCM1V6iKzeRYtniQh/8F6Oi915qEZ/XDHZzJCO+qQX67OaDkNVqw9wt/vsrlFtivlO7lk0aZg9Oj/RCRuiWavj5182LEVm+o90XBSR/rhSTUbzubwpO5cvpojz+J16cQyCVc1H2XSVkHJ8V58kxVBNeN8lveJhWdOI+5Jkrm5I5TLQzPps7oD2mMqsWddJnxKrgjD71adfyFX7Dqai+GvNNAyaxDTB7/Hi1df4ZO3gV+ndGW2xj/CxT8TDiU/kdVzKp3+/cbIvAQedtHj4OK7WLgxlg22cVD6aMeYokH83081FvRrgEZZp+sEdKHpuC3w+TZQmDYu5G6Hh0j278X4LnZUvqDDbXcasXCsIQPSF/CkgQfPauyk7wsdaVuQZqfn6CM0Ko1nWh04PWswy/dn4UF+POUn3BW2pT50rh6LFL9bdBW2qLqRzrT12VQszcKPhhlMGmxLu+H2PNtYygi785zW7sKF17VosjJOvPD7lxlT45iYbc5p2qoc8lyBjmHnsD59DtsjDRj8SYF/LkbxVlMJrIJ+icvKITibq4yEHbtZOSmLNzo+44mSPiJOLaXc2L00PLuSGv6LhW6UJa/arcOgY+GMjjGkQqsPOrzWC93DG7gyJ5mHc3Wxy/cnetXe4+M/t6DzSotaXpXCBN/w8+1B9Py1HfofdrPoWRNGKthzwSB3Vtbv57MBOtLWkbHINf0u+uut5QnXZbiglMyaZc7cMXYIs7tcErJhTUhtL5SoT5rMlQF38XfITcy38ES+YjCLDyrz36TTiA1yEBNrL6GP6WaaFjzA+LIgRgTI8IapAb//cwWLFuSI0EBLNLYM55w+w1F8J5b0eitKe2eJozLa9FbsBjO3ofRuWweN1fZ48P0kqy2qkbnuKsxj/2VghQLrqreyvIiwyN/I3/e1uMMhj3EB/XGpPg72N9+Ks56vEa2tw3C7XqhdVcifWSFco6rO6YqW3HKtkyHStooPFxIw/v0Mtg3tI/XceBmFnW4yU6+FMg9K+DhmN7dqLmZYa5vg1gOS3fZxYriFGtd3TeW9UR14vssOf7pUs+r9dyy7uAmrZy6i3KeB8DJKxoGmBkmLygR6mMh05rEUhY4uGLTzLmzcFdA3ZzQz2paxUXcfzb90Q7C9LsfMCGdHhqeY6PkLsi+VaLhTjXaOKThTd5Yq35tE96hcse+rHAfviebVUyv4uWojl1/IxLfZTty9z5wH/rmEHtYW+JBazQXXrmNwigwrFM2F45YA8SYoihpSOYzwnc7xeqr8092T+6qzmXt5F7p8HcNA3VgmzT2AiUpfcd1oL6yOjGF2w30cNXmIjcnk6nhdeDb40nDqSHDrYWHw+jjaBigj8lamqNj5WrxaW4qBj3uicPwcNN9fQ7/vdagumEiDOjnaPv0iGdlfB0N/53FOlQWHKdXj0fg8sdzRD4cybvLU6QRorlVjTchVVIxaSt/PUuYk5zOw+RBM1wdQdd5+XM4zFJ+Wz6ezUhhSvgt+mavEHsZ76Rc8jrdGaUvhOZ4K66+yxW0rl3Q64vQIM1z1eSkGN+rzXPELPMy3wUSnPfCKmoXgh4Oo8+kqzg8voUG/AkiH+XBOrjwVVaMl22Y1wWixHn0iB3Fz7gQRFh3BuZctIOMc2+lvZljyoZUtIUF44enEWsd4jr7vh3/epMK+bA/WVSym3zctLLXbwIpmwXdWmaKtyo6Hz/jgeZwmkyzusvWaLBwLTBn2tx3K8/zRMNOeE9bEUMb1sPA7v5glr524HUeFNHegiIxLglF1prg7WhVHTXey8qAP9qW9xSf/QzjrHgWJSRccsA5GnFm4RM24P3XKv4k2owTU+T4SivEJ3DSnCOYTzuKRdgljFmmIG0rtUOk7nm/MDkk07nRjwHgFjlr2HCoTnGl9Zjeyw3zY50Y1DCQR4tL2JDRk7eTvoj5QLfgLl0/+QkzfjLbeO7Fy/1vofAnGEQsf9AlPwV1VVSzKs+An8yVYZrIHUaeqYDLTHNPjXVD0KxNX3IvF9XNz4T72Fv4GNUCBunh9SBajdGVQmeDNba8uSxYozkO+phcKUtR5YL4sl+ho8dwWV8gmq3JbUJLk0pVyKP1rha8F23EsRVvs6b1dhD1Nx8YdD8SJ6Yvx8rYGq3aGI8U3AquH1Ij1TlEY5hcFTxtXPh/7Hc+vFtFwlZc4cKpEJJZ1paSxBBHpjixMG8Anr2NRIVmElxen47fNZ8xUUefMfu8lTyS3EdCjFlbHrsGF6cK3rVB8TjBDg1WOEGuLxdFXjSKoQwOtaklwHzhBHGjYxTH/bYXFz8MSvwpthuvUidg5p3n6SDQuZ3WDgbsX1QYMo1WarUiOzIFzrx0IsLJig4caBgVuEzaJvxGUakHhXQDvwuOSbUERSL4nL57oZmJ3vDlS7y4Xv7dp8MT8Wvxb5sbRpreFv/JBYaAdA+PZJhjqfE74324WEf6TkJE/mxj9Gsdy9PlqcF/YX6rBMjcr+mcuQkBLP2TvimPO7cOSIcsPoiDPmrsm/YRZxDvUq5WLAn1FPrGWF8Gv/MWFUZli5L44xHi2i3+zF/Bu00AEL4/F1NeywuhoBMYckWfliibc8ihH77UFCMoJEcMeySP/xz5xaKEn70k7527Jg2NdldA/tYk6Jh44utuVd/fGieLKqTBcq8mKc1G41bwTvcqT8CNID1k3ziNY9Ozk0qcYHTFNnFvVg+e1/5Hc7v1XjJraB/7rHuF92UcYpI1A0ouRDP+wGEUjK2nmcw0PWlU4b/ZsPvGOENHynuLKBUP4uT8SVtZ2aP9TjHe70jDpcKzwzBjAoeuPiVerVZh+8j1MrZfCca8GL7t+RJXBZLFjphs2hN4WF0wCIO+SBxnpAeEpXy9C7yhykm9P/hqdhde792BJvjnVrJ6J8Ft6LDgSLHG47AOlXAvYJl0Wt0874/93bOvI</binary>
</binaryDataArray>
</binaryDataArrayList>
</spectrum>
<spectrum index="49" id="scan=50" defaultArrayLength="26">
<cvParam cvRef="MS" accession="MS:1000130" name="positive scan"/>
<cvParam cvRef="MS" accession="MS:1000580" name="MSn spectrum"/>
<cvParam cvRef="MS" accession="MS:1000127" name="centroid spectrum"/>
<cvParam cvRef="MS" accession="MS:1000285" name="total ion current" value="28564.99234009"/>
<cvParam cvRef="MS" accession="MS:1000504" name="base peak m/z" value="854.84509277" unitCvRef="MS" unitAccession="MS:1000040" unitName="m/z"/>
<cvParam cvRef="MS" accession="MS:1000505" name="base peak intensity" value="2638.63256836" unitCvRef="MS" unitAccession="MS:1000131" unitName="number of counts"/>
<cvParam cvRef="MS" accession="MS:1000511" name="ms level" value="2"/>
<cvParam cvRef="MS" accession="MS:1000527" name="highest observed m/z" value="904.08624268" unitCvRef="MS" unitAccession="MS:1000040" unitName="m/z"/>
<cvParam cvRef="MS" accession="MS:1000528" name="lowest observed m/z" value="603.44158936" unitCvRef="MS" unitAccession="MS:1000040" unitName="m/z"/>
<scanList count="1">
<cvParam cvRef="MS" accession="MS:1000795" name="no combination"/>
<scan instrumentConfigurationRef="instrument">
<cvParam cvRef="MS" accession="MS:1000016" name="scan start time" value="0.779366" unitCvRef="UO" unitAccession="UO:0000031" unitName="minute"/>
</scan>
</scanList>
<precursorList count="1">
<precursor spectrumRef="scan=49">
<selectedIonList count="1">
<selectedIon>
<cvParam cvRef="MS" accession="MS:1000744" name="selected ion m/z" value="873.995" unitCvRef="MS" unitAccession="MS:1000040" unitName="m/z"/>
<cvParam cvRef="MS" accession="MS:1001141" name="intensity of precursor ion" value="26733.46484375"/>
</selectedIon>
</selectedIonList>
<activation>
<cvParam cvRef="MS" accession="MS:1000433" name="low-energy collision-induced dissociation"/>
</activation>
</precursor>
</precursorList>
<binaryDataArrayList count="2">
<binaryDataArray encodedLength="156">
<cvParam cvRef="MS" accession="MS:1000574" name="zlib compression"/>
<cvParam cvRef="MS" accession="MS:1000514" name="m/z array" value="" unitCvRef="MS" unitAccession="MS:1000040" unitName="m/z"/>
<cvParam cvRef="MS" accession="MS:1000521" name="32-bit float"/>
<binary>eNoBaACX/0PcFkSXHChER7grRDdtNEQa0zdEZ+Y8RCNSP0TSkENE47xDRJ91RER6q0ZEevVHRJQeSUT2kUlETIZLRHGkTET4p05EM9xORMnfT0TU81BEFrZVRIxTVkQW4VdEyMdbRPu4YESFBWJEhB0rig==</binary>
</binaryDataArray>
<binaryDataArray encodedLength="156">
<cvParam cvRef="MS" accession="MS:1000574" name="zlib compression"/>
<cvParam cvRef="MS" accession="MS:1000515" name="intensity array" value="" unitCvRef="MS" unitAccession="MS:1000131" unitName="number of counts"/>
<cvParam cvRef="MS" accession="MS:1000521" name="32-bit float"/>
<binary>eNoBaACX/6QodUSLXsdEH2c2QzvbY0OHMAJFGO0tQjmWUEMWth1FRIrIRIu6jkRsCyxEO4y2RP+UAkSMs7VEVZf/RNBYtkTLjv5E45h+RF5/gkMcCF5EH+okReUMW0MfbRBF8zQERPiFikNkKChDlrAqBA==</binary>
</binaryDataArray>
</binaryDataArrayList>
</spectrum>
<spectrum index="50" id="scan=51" defaultArrayLength="21">
<cvParam cvRef="MS" accession="MS:1000130" name="positive scan"/>
<cvParam cvRef="MS" accession="MS:1000580" name="MSn spectrum"/>
<cvParam cvRef="MS" accession="MS:1000127" name="centroid spectrum"/>
<cvParam cvRef="MS" accession="MS:1000285" name="total ion current" value="20773.06518936"/>
<cvParam cvRef="MS" accession="MS:1000504" name="base peak m/z" value="836.35638428" unitCvRef="MS" unitAccession="MS:1000040" unitName="m/z"/>
<cvParam cvRef="MS" accession="MS:1000505" name="base peak intensity" value="3136.93041992" unitCvRef="MS" unitAccession="MS:1000131" unitName="number of counts"/>
<cvParam cvRef="MS" accession="MS:1000511" name="ms level" value="2"/>
<cvParam cvRef="MS" accession="MS:1000527" name="highest observed m/z" value="908.09515381" unitCvRef="MS" unitAccession="MS:1000040" unitName="m/z"/>
<cvParam cvRef="MS" accession="MS:1000528" name="lowest observed m/z" value="640.49621582" unitCvRef="MS" unitAccession="MS:1000040" unitName="m/z"/>
<scanList count="1">
<cvParam cvRef="MS" accession="MS:1000795" name="no combination"/>
<scan instrumentConfigurationRef="instrument">
<cvParam cvRef="MS" accession="MS:1000016" name="scan start time" value="0.794683" unitCvRef="UO" unitAccession="UO:0000031" unitName="minute"/>
</scan>
</scanList>
<precursorList count="1">
<precursor spectrumRef="scan=49">
<selectedIonList count="1">
<selectedIon>
<cvParam cvRef="MS" accession="MS:1000744" name="selected ion m/z" value="907.168" unitCvRef="MS" unitAccession="MS:1000040" unitName="m/z"/>
<cvParam cvRef="MS" accession="MS:1001141" name="intensity of precursor ion" value="38366.40625"/>
</selectedIon>
</selectedIonList>
<activation>
<cvParam cvRef="MS" accession="MS:1000433" name="low-energy collision-induced dissociation"/>
</activation>
</precursor>
</precursorList>
<binaryDataArrayList count="2">
<binaryDataArray encodedLength="128">
<cvParam cvRef="MS" accession="MS:1000574" name="zlib compression"/>
<cvParam cvRef="MS" accession="MS:1000514" name="m/z array" value="" unitCvRef="MS" unitAccession="MS:1000040" unitName="m/z"/>
<cvParam cvRef="MS" accession="MS:1000521" name="32-bit float"/>
<binary>eNoBVACr/8IfIESX8SFExV0sRMJtOkTgATxEW3I8RJ16P0Qzc0BEByFDRP/5S0S2EVBEzxZRRMjvUkT65FVEKRJaRM5FWkQndltEcTldRDzrXUSAHF5EFwZjRGfeH44=</binary>
</binaryDataArray>
<binaryDataArray encodedLength="128">
<cvParam cvRef="MS" accession="MS:1000574" name="zlib compression"/>
<cvParam cvRef="MS" accession="MS:1000515" name="intensity array" value="" unitCvRef="MS" unitAccession="MS:1000131" unitName="number of counts"/>
<cvParam cvRef="MS" accession="MS:1000521" name="32-bit float"/>
<binary>eNoBVACr/6L9UEQAUwVFyRDZRMTggEO8ocZEXQSLRBlmzESn6lJCuTaUQ41UYkRpkXRE4w5ERSp6rUToNZlEJxjzQr3q6UMmDRVEU7SQRPL3gkOT9mZDuHwjRDH4Jao=</binary>
</binaryDataArray>
</binaryDataArrayList>
</spectrum>
<spectrum index="51" id="scan=52" defaultArrayLength="1458">
<cvParam cvRef="MS" accession="MS:1000130" name="positive scan"/>
<cvParam cvRef="MS" accession="MS:1000579" name="MS1 spectrum"/>
<cvParam cvRef="MS" accession="MS:1000127" name="centroid spectrum"/>
<cvParam cvRef="MS" accession="MS:1000285" name="total ion current" value="14757912.71598053"/>
<cvParam cvRef="MS" accession="MS:1000504" name="base peak m/z" value="886.71313477" unitCvRef="MS" unitAccession="MS:1000040" unitName="m/z"/>
<cvParam cvRef="MS" accession="MS:1000505" name="base peak intensity" value="54297.04296875" unitCvRef="MS" unitAccession="MS:1000131" unitName="number of counts"/>
<cvParam cvRef="MS" accession="MS:1000511" name="ms level" value="1"/>
<cvParam cvRef="MS" accession="MS:1000527" name="highest observed m/z" value="1297.88574219" unitCvRef="MS" unitAccession="MS:1000040" unitName="m/z"/>
<cvParam cvRef="MS" accession="MS:1000528" name="lowest observed m/z" value="400.24768066" unitCvRef="MS" unitAccession="MS:1000040" unitName="m/z"/>
<scanList count="1">
<cvParam cvRef="MS" accession="MS:1000795" name="no combination"/>
<scan instrumentConfigurationRef="instrument">
<cvParam cvRef="MS" accession="MS:1000016" name="scan start time" value="0.8092" unitCvRef="UO" unitAccession="UO:0000031" unitName="minute"/>
</scan>
</scanList>
<binaryDataArrayList count="2">
<binaryDataArray encodedLength="6800">
<cvParam cvRef="MS" accession="MS:1000574" name="zlib compression"/>
<cvParam cvRef="MS" accession="MS:1000514" name="m/z array" value="" unitCvRef="MS" unitAccession="MS:1000040" unitName="m/z"/>
<cvParam cvRef="MS" accession="MS:1000521" name="32-bit float"/>
<binary>eNoVl3dcCPj/xyuVIi4rlSS0JKkkoVJ9ng0JCUlS0VAhaSHtvbS0F+firOvrOuOccXHOCJ2R1SWr6cxkRfz6PT6P1+P1fr0//70fn/F6HZ1wWWisuCzKjlwW63SvCMs1V8T9qitiUssVcUepQdyc2yD+9m0QCgUNwmjwVXEk6qqw6b4q4tZfExLF18SHzmui6sN1oT+lUdyMaRRGhxuFdHOjsA/5R6RX/SMePfhHdI6/IarsbojtUTeEX9MNsbzthnjrc1PcrbopUvpvikuat8Q771viU9ctcTb8trCvui3yNJvEkcAmUbOrScx+3iRKlO+IyavuCHH2jvD7ekfUmt8V9/feFSZ37wrJEfdE7pp74n3SPREx977YVnlfnLp4X0T13BfxRQ/Eme4HQnNRszga2Sx6DjSLDwr/imdz/xXNef+K5eNbhLpti3iZ0SK2vmoRSrYPRVvJQxEq3SrsF7SKqo2tQnlXq5gl8UhExD4SLvseici/Hwnd3kciZMJjMd/hsQgb90RYWD4RO3KfiPfnnggkn4p5yk9F7p9PhUrHUzFh7jMxLP6ZmN/4TCR9fCZaPNqExNY2cd+mXXjubBezNDpEgU+H2LK7Q0xv7xAOkp2iwbdTSP/UKdQ7O8WWiV1iUkSX+LCnS7xv6hLag7vFyNndIiyrW5w90C08n3QLNe3nom77c/Hz5+dCTfwnLm/7T/Sc/E/EPv5P7F39QqTnvRDaHS/E58kvxfjQl6K35qVY+PClqHJ6Jf6MeiW+//RKOEm+FgGTX4sm79cis/O1kEh7I54deiOM+9+IxMC3Qv3CWzGn761QdekRcRk9ovNEj9jwqkcMHflO1Aa+E/Vl78Q9yV4RMLtXRGT3ikGNveLbp16hWPhe9I/9IBat+SCaD3wQ1sM/Cr2pH8WMyI8ip+ajWNnwUaww/yRiMz6JHPPP4uLiz+JMzWdhfvSzKO78LOrH9Am1eX3CzK9P5JX2iaALfcJE8ouI9vsi7lV+ESPufRHlkl/FKIOvosb/q/jl3FdRN6ZfbJzRL+ID+kXHiX7xrK1fpKl+E4ZzvomyLd9Ec9s3sX/md5Gw97swlZRgrboEOkICcw8JlmyT4J8/JXBvkkDqrQRNcpLUzZRkqa8kixIlCS+T5FqdJDm3JemQlKJqhhQS7lL8libF031SBF6QYnSPFE5mg5iwcBDLkweRdmgQBucHoXJvEEdfDiJ8sjQ3AqS5tFOa079L49cgjVabNEtnyxAeKoNEtgzn9svw5awM7U9k+PRJhlOqslyYJstFIUtxhCxd8bIsPy2LwkdZktQH02wxGIdtgzEtGEzD8cGc7x6M5ig5ztrKoZwlh8JeOY7+Icflv+UIfyrHT5/leK4hj8l8eYKWyNOQLY/MAXm+NslT2S1PiswQFPSGYGM/hN8vDUFKciiTNIeS7TCUyOVDSc8ZisnBoeyqH4pB51B6eocyfrgCP5or8MsKBSp+VMDhlAI5HQqckh3GdtNhNK8axvUtw7AvHMaS2mGcuTYM75ZheH0fxoVxw3GdMxzPzcPZfGA4FeeGY9Q1nN0KP/DQ6AeM3X7AJfUHFu79ge1DFKlWVURaS5Hj5or0rlako0iRxjpFDK8qktiuyPOvitRLj4B5IziyagSng0fgWz+CDXdH0P5uoKcykky/kRyvGkn5sZF03x9JqMwoDHVGIe08CvftoyjMHcXhQ6PQujaKB1KjKbYczeRFoykPHE1fzGgSz4ym4/FojswfQ5fHGETsGDx3j+GHW2NQfTqGY4OU+NNaCdfVSuhuU+K3n5Twa1Jiz1slXg0eS9rYsSh7jGVUwVgSfxnLiz/GovtmLPEKyqjPUkYCZbz9lZmdpMy6s8p0timj/0EZXwMVShersG+rCkcPqPDHdRVsh6rSYaVK7yZV4pNV+bZHlb3NqmS/UcXJcBw+C8ZxzH8csdvGoVk2DsUj43C+Po54WTW8TdToWKNGfZwa3UVqFBxVY/gDNZa/U2OB+nh05oxn+KbxmJaNx6pmPP4t4+npH4/uGHXG2KrzyF2dvmB1rFLUmVakTutpdST+USe3Q50PBhP4vHACuzdPoLdoAgtqJ/CwfwI3Jmtw2EiDa3YaSKRrMOqIBumdGtiPnkip3kSWzZvIi5iJ3Dw4kbrzE5F7PpFqu0k8DZhE1S+TaGmchG73JHRmT+ao/WTWrp9MVORkpv8yoI9PJvbBZJr7J3NeWZNIE01sQjQZk6WJc50mVy9ocuarJkrTtFB20eJ8kBa1eVoE1WjxqV6La+1aBEpro6+pjcZcbQyitLmRP8D/00btqjb/dWsTN1iHa2o6BM3V4eomHRILdPjrlA6ZD3SobdMhWEqXoFm6KCzW5cZmXc6W6SJ3RZdvD3U5PWoKr6ZNoWDBFEzWTGHttikcKZ6C1fEptDZMYUT3FMyl9LhuqUdfoB5nY/Qw/FmPwhN66N/R48UXPQxGT+WR3VS+hUxlWcVUNM5MJejNVLZq6rNthj7eVvq0BOijkqGP0s/6VF/X53CrPhIv9PHQnsbzudNwWTaNm1umkZo1jQ+7p9HWMQ3PwQb8NcGAcFsDojYaUJ9jQFe1AX2/GXDgmgFv+g0YIj+ddTrT2ThzOg2+03m4dTrGGdOxPzwdnbfTOTLSkPLxhihaG3LZy5DfYg1xrzfkRbsh0fJGnJ1gxEEDIy7aGuGcaYT7LiO6/jIirtUI2ddGDBthjMcUY1hsjEOKMTd2GbPslDG6D4xRfW7M4WEzCNWdQd+WGUjkzcDywAx+vTyDOfdncPn9DNaONKHLyAQ5VxP8Npmw90cTfjtpQvFDE37/ZoKVykw6ls7kathMHAtnsv7Hmeypm8mL5zNxkzJlvYopli6mPA0x5UStKTaXTMl/ZsoP303xs53FXedZXIifxfCqWUifmIVi+yxqR5iRON2MIMzY6mvG8Roz+v8wY/8DMy5KzqZ3zGxWOM/m84bZmO2Yjcpvswm+OBvxaDbuKnNINppDjeMchM8crmybg83ROeTemoNe+wD65uA0fC4GxnO5WDgXp3Nz2d43l041c1LmmBPmYY5hhDmFOebk1plz6ok5t+UtKDSzYNoyC07EWaCdb0FIrQUuty3obbfgd0lLUpUtcTKwpHepJY7BlhSmWhL8uyXnH1sSNW4etXbzcHKfx1+R8zAvmcfic/OIuzePoP/m8WiIFWZaVijMs2L4KiscQq2wzbFi/B9WHLljxbeXA/uDrElWseauoTVvsObypgEkWJO4x5ris9Y8vm2N5Wtrjk61wdfGhvgQG/TybVixz4aJ/9pQ8cWG7xMF9dYChRUCiQ0CpQxB8D5B9kXBgJ1E47ugYOCZnzQVdJdCqT/4F0DzXaj8Ds5TbOmytOWupy0ScbY0VNuSUGfLyGZbzF7YEqtix745dhxdZofhZjtW59lx+H92HHxgx2/ddrTJ2hMyxZ6LlvYsXWHP8+32BJXY43bCnuFX7Il9bs9TJQdmGzvQa+9Ak68DSeEOXCx14HS9A/4PHfB570DNiPmEGM3HxnY+873m0xY9n6C6+didm4/Tw/m49M3HaqIjd1c5UlLmiOMxR4JaHOmXXIDh1AVEzlyAfs4CdMsXkH5kAVxaQGrHAkyHOrFslhPf3JxISHCi4Ecnnp52ornLiZFSC9GfunBgJgsZl7cQj18X8uuVhbx/sxDdbwtRm7AI2bmL0F+7iLq0RXw6uIg31xcRoLyY83aLubZ6MS/iFnP9yGJmPlrMHhln2iY7Y2rhzIsgZ45nOvPmsDMmfztztmdAD1vCQZ0laIcsQWLXEmrqljDp3yUcfraE4zIueOu5UGjnQre7C0PDXWjMciGn1IW6iy4o3nFB7osLnepLqTdeip79Uv7yXEp30lLCdyylcP9S1FuW8uT7UoT6Mv5/HY5Yxvhdy8j8dRkvW5bhOGg50WI5UV7L8YlbzowflyMr68oiQ1ciXVxR2+5Kzy+uyJxyRf+2K4rPXTmtu4KjViso8FrBt4IVJNWv4HTbCjYquJGn5ca72W48XuHGt2A3jsS7ceOwG7teuNEitZILGiuRd1rJtI0rCcoe4L0r6bu2koPvVlL9ZSU+uu6kz3Pnj2B3pJLdCap1Z3SzOyrP3On95E6I2ipGW6/i7qZVNBetIufkKuQfrEKjbxUNIz1w1vLg6TIPPqz34HbRAF/xQK7TAx2Z1XyZu5p6r9Xc9F+NXtxqan5Zjebr1WwZ7kmTlieHHT1R9fckJcsTlZ896XzpSYOsF7WTvDC38qI+2AvlkgF9wIvum17s/+JF1ERvahd68zTYm4Isby7c9KajzRuN4WtQcVmDUvAaLh1Yg6nxWgzWrcUidS3e1WsZcWot6p1rWSPpg+FYH0oNfGhe5ENNrA8GO3zY8NSHyJc+nFbwJXmSL9krfOna6Mu5Sl88zvqi9siXiM++KKj4MdLGj8AAP4w2++GT4Uf2iQH9rx8X5P15PdF/wOP4s8TLH5kCf1oO+LO4wR9LhXUcNFuHQ/g6fArWkXJvHdKv1vFkTAATzAKI8g7Ae0sAdTsDMDwaAPcCeC8ZiN+qQBRiAjl4PJCkpkDCBwVRMTYIT/0gDrkFoREXROvhIC7eD+KL5HrMdddTs2s9546uZ0rrem5JbWD12A1IaG5Aa+EGjP02MKRogH/agH3PBo4qbsR43kYSlm+kKmwja3I3cubYRhz+2cglhWDWOgRj5R1MfVLwgOcPxud4MPKXg4l6F8yRIZt4rbeJSutNfPXbhH7iJtr2buJ+yyZ+7t1EtEwIb3VDuGYRwrHAECwKB3AshIBLIYQ/CyG0J4TpspvpU9/Mc4vN7HfdzKmozaj/vpnic5u583EzH4eFkj49lAeOofRtCOV+Rig6e0LZ3RFKpXwYasZhPLENQzEkjLVFYfxdG8bLxjCUu8Kw6w/jgUI4F7TDsbYNRzkwnHsp4XTVhKN7LZzHzeFUvwhns3wEb4wjKPONICUhgrDyCBIbImhoj+BKfwQF4yJREZHIbo7kekEkoi6S+juRlH6IZJ/pFqwtt1DhuYXrkVs4fWQLCa1bsHu1hSaNrQy23kqZ/1aq8rdiXruVvWe3InNt60Bu24rZ2G30W2wj2msbnyO3UXJoG87ntmHcto0V6lHk2UVR7BHFsfgolp+Mou1+FMeHb+fhzO0citlOxZntOEhGs0AlGv3p0QP/aDTK0dG8q4km6mI0955G8+u7aNp1Y7ixJIYTfjG4xcWgkhdD9ZEYbl+NIfNhDDWTYvFdGYtcXCzFuQM4EItqcyxVS+IojIzDqiSOsv1x7LsRh3xnHKsk4rHXi+eYVTwBrvG82RDPnpR4svPjcaiMZ3dtPMon4zl7K54pL+NxkUqgbXzCwBlM4BeDBBY5J9ASlEBTRgKNRQn8dDgBrz8TcLyZwJyXCTi9T2DTkESUxyTiPDmRGrNEtrsmIuWfiGZYIhHxiZjsTGTZ/kQSTyRS2DhQP07k6otEFAclEauaRJl2Ei5mSVx0SmLiyiRGhCcxOjEJqYok3C4kYXEjiUOPk1DuS6JOK5k7M5OxmZtM5Pxk6l0G6jXJJEUn8z0rmVsHkil9m8y1z8m0/5BC0YQUfpuegsPcFNwcU1izOoWvoSkExaVgXpCCUnUKEidTcG1MGcixKVz4MKB1U1lrn4qqXyqa21NRSU3lVnkqIftSufx7Kml/ptJ1N5XwrlS+9qbSrJ2Gy6w0htinsWFJGsGBabTFp9Gal4bPoTSCjqURfnGg/zSN/a/S0OxPI3FUOncmpTNqajqRdulkB6dzIDkdp9x07jamo92WzvoP6QTIZvBtZAbemhkoWmRg7ZaBWlAGq1IzMNibwchzGYxtzKCvKwPjcZmU2Wey3jWTeP9M1m7JRC89k5ulmdgczkS2LpNXZzPRuJpJ4+1MlJ5nEjcoi2fDspAxyaLVM4uCoCwOx2Qx+mQWNY1ZlHdk4foxi69y2Swak82eOdk0eWSjEJxNYEw2GrnZ6B7MJvtkNj23szFuz2bIl2xUdXaQbLCDGssd1HrtoNVvB96VOzhwZgeuT3bwQTqHUP0cPBfnsN07B9PYHHbszGHk/3IIPp/D+qs5RPfkYDMsF0WlXGy0cjlhnIulyGXI4lw6vHMJ3Z5LX2YuY/JyKd+di/L/csn5M5f8xlyWfMjluUIeqrPz8JifR/fSPFJK8xixNw+Vu3kM/ZiHweB8pEfkM8swn7Wm+cw9lI/X6Xw8buUj+ygfy5f5bJQu4KNSAcGTCvDfUMCEtALU8gsoPV3AyucFuA3dicmYndxdt5Py6J2EHNrJxRM7abiyk/qbOxnZupMhyoWMNipkfXAhR2oKUb5dSFBHIa0fCzGTKELOuIitjkWcci/CI6AI84oiNOuKeHypiDOtRfi/KqJXupge5WLu6hfju66YwKpiCvcVk3m+GJP2Yga9L8Z/cgnxxiVUW5XwaVkJRj4lBEWVEFJQwpI/StC8UMK9GyVUPiyhXr6UMLVSXKeW0mFSyr3TpbyUKUNfpYx+kzKCAsqw3FqG97kyXP8rG7jf5XyyLGdxeTntv5cz5UY5pl/KOatWgfmUCtw9KjgRU0FEZgUfyitQ+7WCr/9WoN9eweChlSxSq+SFYyXxoZWExVQyLaMSpZ8qabxYSfjHSpCs4qtyFbU2VZwNrML9ZBUzG6vY2FFF/JsqOnSrBzJmNWvcqgnbVs2y2GouV1bDqWokLlXj3VONj9Qu1G13ccd5F46rd5GzdRfn/95FdNOAfrILTdXd5JnvJtFpN45/7Ca2YTer+RGFX3/EVWoP8WP34Ga+h/8Dz35vvA==</binary>
</binaryDataArray>
<binaryDataArray encodedLength="7036">
<cvParam cvRef="MS" accession="MS:1000574" name="zlib compression"/>
<cvParam cvRef="MS" accession="MS:1000515" name="intensity array" value="" unitCvRef="MS" unitAccession="MS:1000131" unitName="number of counts"/>
<cvParam cvRef="MS" accession="MS:1000521" name="32-bit float"/>
<binary>eNoNl4cjF2wYRbOLjDSUhkoSKZUiVJT33l9KQiEloqn0lba0kBkhMySlJIVkNCW0NShpampJkqZKPv/DfZ5zTk5qJ+Z/UmHkJw92fZ3C0UrLsPDmYqYWDEXlwR7sfVqJBnPTaGHxGE5tQ/mfRThHF8lxxKNzGOsWAFepZ0xbP4Yyjp3FJJdWJJ4Pxs+fprQzVmJJ0H6gch/OxN9Bbu9whMS/gOfJV3C1yhX93vnQ+qGCZOUzXUmooz9Pnt1BtwHx+OaUy+gLfeB75zPiGhJFS6MJQ+1mUzekTJS/DmWNvBoSVLvjYVpfrh+ZxlMZIxCuXcCeg4JY+mcbbQY/EEP3mLD8RiYfDdyHGyPzkTpxE5ye2aL1ui6+71GUrKnNZk6vD1jhuZxd1J24YuNkRH3zgH/OGVw286f75hQWVp2CV4g+LfL2IWiND64atmNVazKjloxj5+jJuPygkbEtadCu6Yvw45spey9IBO19IiRJhxDxZSG9Rw7H5OtfMDgnTzzaLy/KxSVIlm5Dn416dB8Vhx+8Z2UblYWCB/usXs2Uw6CviTgw0Fk4ZJ5F3ZWPQjvUH0tj3mDxit3cPkyTY5tiUXPgP/SPlDBplha3W0Zj6auvCLxsKNI2J7NwV2dYR/gxY6EThrWdhn2qouTl168Q2RlWOV6KlNqebjUoVQ86t4+jXeoS7xT78kiICc+6TOPDfjacOTeasSMW883DoSyuaYSm3jAEfDdm6yxrLPAZyWy7Nai26MTzFxfibW4nrnFbzTVb3dkiOjEz5p+4UQ0uD/Pm0q4qtAw7D+upb9FetZGfVznS+UwFXxzSopRmqti+dhx63fXiLkkcls3uRJsv2dAsihXHtnzHlx3HcVJuLT1GvYZNlSFf5s1GwXNVHu43S2TfCMGYRSOh4ulAP+nvsMqtRurfo9ziXopxWwfRfrAtr+npIHONJo00wnhxWBk9r6YgSUaW6ysTmf1tPgPnTmZCQDjqzVPh9+WpcKpUorAbR+VfcuCTteLaKye+OJ+Jx7dDmC61n+fuy9HiwkLGv9svxjpvo8JQbfa9l4Sm2VosPW8JmxH1eKQ9C5e1rOhRfNzKpbUzz9yugc6hvXR+6M+ekbmk7iTM8HyIjxuM2XDahVJOY2m54BrsVR/iTeRVrH5J/JoQQtu1x1Fw56g4dEVOMs+OtDEysZo/YjKSDvbGjZx48X5UPR7sPstt8m48YWRP3a+ZNNy+RSj82U5Pk/lcFXlM6BoN5cuXkVy+bg+O6E9guO11NHnISzYGHKR2ez/4z7rOttFRrOq8Gz2rdVmRYcfGHYEce3c4v980Q9jkaBSvlMI/hXPs55mChhce4l3NP3joeHPTWmXJPBUvHlc+hZgzCfCS/2BlNyYAJUFePHBlNX+oJ/GO8Ws8K9/FqEBdaldvF8sqnDGxbh70Y/yonlAnFO8e5MpN+aiNUqfvR09eDezBVQMysUDOHDdLNtBy9yT6pvvBenUhY+qnwWzuT36ZYM5CzWF41CUHpr7FTNjdRZJpeB8vknTpvaBc/Mn/I9zefMbi10uwfc9AtM2OYuRNGcqUzePTY4+xf+xr8ToolS+SA/h1/05yXD57NejTIFSFK7v0469VLoz+3ZnuzgGQdT4Kf+WZfHngHUq7DuJVoyuUX+kDP5cILDy7gVotzmhe6kbvi7rcNj2Fc0bJMeNmLItGSvP7WjtW7ZuMIdekmTdsAlt7qXFFXBmqdm1gmY02dce/w1xhhyE5auw13Ju15w+zbo06fsxNFVfuhjLzeyKz7GU4qPWe6M1IjG9UIiZchVm6jEgaWobPl0bzXfElrqueiFXLfopjjg+RsO85fTxnU29FDicVzcLriJdchTZs7nuQV9u9MO1SMTPWFLL36+HUiwvklY2D+XTvB1hPewJlzfOwWdwLQ26PpvPrHXyRs42bXkoo6VoBD/sb2LkkCr29F/Fix5ZN72kh96CSxMepE0dsUaeWuwq6hmvRfPsr8HYP3owogcNlK0RYh8FiQrGw944VNjr9Jamew3F/81SMMglibVYsA+uUJBZrI7hDTkXySN5SsqGuKwe4ToJ4XgWlGcusHnU3psy7QVwZrUPbfSb0+KvG5Elh9I3pKzEo+AzNK8V43nU6So2DqFjfmZa3/RE8KwzGZbtZuOcSIr01JElf92G/SxaNHHthr8s17NMt5MHHTejvXsBL9ZG8UDEaictyuT9hF92afmD5WQOq2eUzzuc2u+htpW9SDHa6aUiy/mSi7GEA91nEMO7UR3FYdwYcro9lvWoieamS62KGSGorJ/N9U5pVTv1AXjFIo7TtU9F/yDtkBu7nOo1cOLuEMbltBSWf4yCr5sa8b+X06SO4VW4q3MebsXS9I6f9NuGE+znMTLmMd9efUuVCL0zfqIPrLfMYrbGIa/d6c5l6IecZ9mBNmg+rYvpxkuVJq9jf52grv5dv/A6IiDfS7CK0efbwO9ySF3RYPJ/n99wVBvXOovSeHOPHfUDmxFFUc37DrUvWQ3ldtpVdwSrqvGlDsGw7PrZ4cqJOJ94+dwf/9Jfy9MQJDPo4BPaDTvClzHFIP37G4Te3cs3ylSzboiUx0vVm3OLJyA1LZ5WXEjAknd1Ld/H9GGMx7V00Az70lRh9lWazmg5a8qSZGdKpY4N9aeU3k5sU9XnS5wQDb6nwRdkRzGaFOHXvGcf2sOXLfh7M9WxhUv9QKI0azE+dgqixeRxNpY3ZPXcR+xfUitdvwzlt63c8Di/k3W9hXDcvkGV6v6z2XnmP0dGfOWZzvtgWfB3Hvu1Fj24XWfMQDNpUhvcGT7BhZLX4b8hyyi2dxuZrycK4poSfjztxxJfT3GRVISaoB4tDATt4L7kn20yS8KpdUVIflYFF1nKSEWFSGNC8gJEWbhwREMNtvvmY2X8eTlYlYH38NxxHGE1Hm/GpchbTbZqtzDW684FUC9Z4GLNT/yD2SFhDfd++uK87Hgd0fFh79i/CSsdxlGYGx9muYsiQAox+qImQe1MY/U2aO7vdYvjWHWwcmMezupO4q0sMnFRMkbZqryissuGnX3txLkNHfHfqcDfnOhR1f05XowhePUVMOevCwrY+dFEcTyXjWmR4OLDhSSEfpGlzjMtI8bS5EdvGFSD4hga7V6hxf34pqt4nCLeVUpI+D8YywT2UQy9eRafJ8uyzJAnOqqlYcsWHtyPf4H73OkSdbUH10nmUupaONptQ7g+1wrX/ruDWlfNQV3DgfBNTDu3YZ75uIu60yrF7TQPMTpjjh/sO0fvgaMoWrec6GSfKBHeWuJf6MjI7iF2fNKD7/mwYnZvJ+xfs8TO/F3rt3U2Hqlf4+rwZd4Pe4UO2NrsteThl+tRSHFE/DE2r/dxkXCiaSqJE5hgppDSuxlaNUk5LC6fK0p6s7mTEevM0zs0u47bJsjg4VY/PlCwp2sbxVpeJPNkrEnOL3cSuwhmUrlSSLLkhQ4tbf0Tmt0Re/enJLfeX8ueCdehbNZY78kyZ13IXNvXH+DJpN3+UTOOnBkHX/rL0jPmBgrxRVNhpz9ShnzHX0ZX5qyXoo/gABklvYNPjFlpLHuO0+9mOu67HgfZynEhVZtdKW/o1uPGW2xNsffETeW/vsGXQEzHUToFMtaTOTSO2N83kw6gyzHbsxoMju+FJojV2vU0R1tHS/LRpG7fWHMJZ78OoMArh+K8WbHRbDvOXU6CwWxaZ803h8q8vQ9VM2fY6osPhvNlw3AWWiu6o2buCdXbNonJLOB6dkoWmthrZP4N2Th+QYTCbU9q68WuVNis/RCPAIJGWl/fQL0yWyRtLMCRYh4Guy+DS5MhD8fs4KjAOf4YUoqv9ZO7cmc2CA+EsLpfiQRpTCmXwil2ElorR4t2GEMzo2Zv5uZbcHBuLb9aO3KEmQ1PbPhi7fyX7ZH2B08LVOHHBBNllbtBZ/xdmO/rC1cyH9UekkeVjxZSkUWy+aET95oHouWo9F3ibstfN3hJp+wgoJ7Tga7wcHwbHMD3YgDkXPWh4wIH3ZmpSsySa5vJh9HmWBTfbQF7b2I7ywZNR9j6G6+UPcIlbPMPqu9IqUMK3Zxw5bGYJzlm5Ut6jCw1PdabholVYPsyQdX7Z4vntffCVDKGWkrHQ+HOUOkWx6HH1FFS2SHhjpCdzJh1ixgglfiyJF9J203lP1hPq/1w5vK4MFn6DmJvehTrSTpgRpcnkExNo/eIR4rvFMmFKIe/75nLE9C1s61cFv6UnWBmlgfs2R1AwJh9P8yfR/YIr3v9Yw420R1D0G/jO/Yat0wrEYevVVOozW5Ln+Zi+itPZvLAfVY89xY1Vj62SEuaz5/FRLJipBk9PaTTWVbN38QQ0msiiPnQCsn6eFnPnBGLe7Rus267C+evP8PAuA5rfM+WYQRE8aWSHwlwdVgxzo568OYJ66iOmuogTPo5h+ezV9H68jq41H3j25Tp4pKcipcOPvcuG45lyNJSiG2AkfUNM8/Bl8xAZXBljhcREc1FRGMkn7TWY5CThioF7sfurNv/5NIuDNyKxa5EM06vG826kBt4nNEJ+90GMTx5J9dACzrh6BVkdPeF0aiebLLzZL+UVnq/agfqMnuT6KG56lcyzg1KYVXmBV+cY8H3iPBS1F7D/s1JqbRzEiLSp9HjxDK0W5fiVKsVyvRL0zlAVEb/0mZJbKQwOm/NLvTq7flDnVzMFiUaKCX2NtJlTvAUftwZQX96V306YUf18L+6M6virO0K5Mu8ajCZsF+6b7VgW6M9at0eUXz8Ea22t6fgggobhkQirC8HuaedhZ7eQy+13YIPKcqhuDcKYaj9e+JDO1XNes9XgGP42rsT6M0NFzag6PHR9AVX/aO6o8abLeRMeDIiF6lUtLixxZHzmYxZn2UAlqDcPmD3Gnot3kJXXh91GHWC//FlUOdoE+8bVwvrDC6GrlcqnR4349WQfZjrkUzMxklr5Srgf9o0LmybircNPrp1+BEMq//K5pJDXy4IxUcOMnLgBG35+Fxvbnwj3ynHMMq1mou1a7HLUZ1W4DCcmZ2Kvggb0HLTovLGERxyDOfHbURTFeqFk+Eju1l+BCUbfhVrpFnHU6LZwKLwHw0nuYq5GBVRvPKFu7GUMDl+FmoMdDmYymN8+96eV8SEyxZItuW8REXqJ9y/rsuc8Uxhd68u07+bcvbyH5ObR6cye/wsWcyz53bAEY6PfYnhwOOfrXYap90jUBZdbDbZUZf7G0yhgPK+1r2PucAXaKI3l44ZuiJD8Y8akDRx20gDDzPex3LwzXQeQfUpV2fORF97XmSHS7gAzbc9R/1whzPLH01z6h4goLedd7RoObjCnokIMU1rUub++L6Y63uStd1O5tJOE/mfHsdS3ViwOGcBsD2W6Z43D6jtpHLophb8dsliTrsi4t9b8l9gkIkdr0+y6CuP+xrOnw0L2uraUnxSzMGHVK1zJ7ksFnWB+aJnM57YxuHw0FlNXHGXVOEUxY11f+ryIw5Nzb7E8SI5727rycmYpf0p7iV6Tp7KbawAZe5nOVSVY0K0OJZeVOGhfPjf53UGaz2ha3Z2C9uRoXIYDon3voexHNrr6b0fowDK0LduHz1GKTLewZNG+L6gen4ysEd0Z9VGZnyXv4Ks+D3NbOvFUcDcajlVBXnI+fv+Wpv+OeIzech3NxrO5zt+ceT3iuaCwDhv8nHGuzgtP7SKpqt0FpzsSLOrmP/GfqybvuO/kGskNqD1IRur9AOyUXBPyc7by0bQ52IXzWH/usrDPviyUujxhrcwdqHw3wdjH95GtcEX8HLaQM2sqhaF9Naz7rIdqvQP1fzmwUDmR97YtREX7KPE7dRJbI6fT0ygOd24OgNqGMZiSfgCNT59Cov4Mi32k2KDRCpOefTg3RJkFrir06afHuCxVjg3tjw8VPuJj7RFYS0x5NPssnAx6cFFiNqte2+Lm4s8wvesDuQ9S6H37MDyV05i/QUKlMdrIcGlEdPRK/Bx4SwQv70+DlplstZ3JsnW9Rf2aP2LiVj8U/rgBrfh2LPj3BS9Ct7DkpixufloMvWUN+Jlhhx+XBop5k6IQohsk2gfEYH5eBR6+2AKpkHnMnBzJgVL+GDbHlhrj7NnzUzPuy5pQY8d8jPCLEPMM3nP+NVv0OuDMlwHZKNNbCeeUzZjVKlCtp8lhC9+w84p2LAwvwp8zb3i+ooKle14I71dS/Dr6otiQ2Rf/1c2BxYo8oVBkLfJmncQyz08ojWrE8sMXGfpKndNed2M/m1wk/GlCaYw5N/U8zKa5bRgYEcYmtce4qGACBaun+JuhIgnovQQeHQ4fESuF4Y6W1O80HAvmnRRryu2xy/RLBx8CsbAggtq96yEp7s0Js0cjsPYx/vj0wdA5J8UyfSWMCelgcfdMvJV5gOGftPD78Qd4HQsROpP9MWD1YQyd/0X83riadtXrYL15kKit9Yd7u63Vle2deKT2JVo6/D0z3IsLunmJgqpkrF4SillXnwj1xUWQGrOTMrZmOPqhEu+tFgltExecH9RJIps2nIbbZ2Dxf/9E5d2RsGzNhH6wHU/odnTlhTh8//uLU+evF4fPFYuG5kysPXEcR6yT+D3TUSxN6SIaJnlgVN1KpPRRFScnxrKtmyprKkzR+Lcblt4uhUmRldD8EyA6r9iAaNMAIZ+YhPfJ90Vr1004PP0hkg6WM/uTA4uiihC8+jicfiZC/XwOjunb4v5IGUxRU8Tb4R1eZ6lIr9nzUa2WjSG32oVjhgyL34cxqvkJHiAdcvoXRI2DKjfvugNXh6+oObOOTXMMUVSmwIG9MoVddzMo7+mKJgcjoaY5Eou3j0Ka9kAMOe4H6UUT8WuXHpaU/hVbvdZhZ5B8B2dnQ0tbDrXW/qJv7FQURu+BttdJdClvxMjdAchpno4ZrXlWS7rFi5yEb/hkeBH9L/1Ci/EusSRdXrwvcsMZD1lcm7UAyo3v4RG3TbgdGo4xzg3iUZMcd6pMRYxCnEhJMMTu8UBDSSG2/9HkTq0GvNFeCcMO3tfeCGGWcncYnx7POoXO/B/wR+P7</binary>
</binaryDataArray>
</binaryDataArrayList>
</spectrum>
<spectrum index="52" id="scan=53" defaultArrayLength="96">
<cvParam cvRef="MS" accession="MS:1000130" name="positive scan"/>
<cvParam cvRef="MS" accession="MS:1000580" name="MSn spectrum"/>
<cvParam cvRef="MS" accession="MS:1000127" name="centroid spectrum"/>
<cvParam cvRef="MS" accession="MS:1000285" name="total ion current" value="125214.98776627"/>
<cvParam cvRef="MS" accession="MS:1000504" name="base peak m/z" value="619.93304443" unitCvRef="MS" unitAccession="MS:1000040" unitName="m/z"/>
<cvParam cvRef="MS" accession="MS:1000505" name="base peak intensity" value="18903.81054688" unitCvRef="MS" unitAccession="MS:1000131" unitName="number of counts"/>
<cvParam cvRef="MS" accession="MS:1000511" name="ms level" value="2"/>
<cvParam cvRef="MS" accession="MS:1000527" name="highest observed m/z" value="1067.67272949" unitCvRef="MS" unitAccession="MS:1000040" unitName="m/z"/>
<cvParam cvRef="MS" accession="MS:1000528" name="lowest observed m/z" value="218.80000305" unitCvRef="MS" unitAccession="MS:1000040" unitName="m/z"/>
<scanList count="1">
<cvParam cvRef="MS" accession="MS:1000795" name="no combination"/>
<scan instrumentConfigurationRef="instrument">
<cvParam cvRef="MS" accession="MS:1000016" name="scan start time" value="0.824949" unitCvRef="UO" unitAccession="UO:0000031" unitName="minute"/>
</scan>
</scanList>
<precursorList count="1">
<precursor spectrumRef="scan=52">
<selectedIonList count="1">
<selectedIon>
<cvParam cvRef="MS" accession="MS:1000744" name="selected ion m/z" value="639.102" unitCvRef="MS" unitAccession="MS:1000040" unitName="m/z"/>
<cvParam cvRef="MS" accession="MS:1001141" name="intensity of precursor ion" value="36357.5"/>
</selectedIon>
</selectedIonList>
<activation>
<cvParam cvRef="MS" accession="MS:1000433" name="low-energy collision-induced dissociation"/>
</activation>
</precursor>
</precursorList>
<binaryDataArrayList count="2">
<binaryDataArray encodedLength="528">
<cvParam cvRef="MS" accession="MS:1000574" name="zlib compression"/>
<cvParam cvRef="MS" accession="MS:1000514" name="m/z array" value="" unitCvRef="MS" unitAccession="MS:1000040" unitName="m/z"/>
<cvParam cvRef="MS" accession="MS:1000521" name="32-bit float"/>
<binary>eNoBgAF//s3MWkO/1lxDh0J5Q5YJmUODVZxDRoCkQ+e0pENAn6VD4wKmQwOLukMzuL5DqQbAQ0N1wUNHp8JDYf/CQ+D0xkPwvMhDWrbKQ686y0O4vMtDsgHMQxGpzEPX6MxDHUXRQ9Ee2UMNutpDpVrhQ/2L5kNQOuxDzczuQ8Co8EN3bvZDQdP5Q851AEQxfwFERfUBRNtjAkQRngRE5dsERDcgBkSMTwdEO6kHRA8gCEQ3jwhEaMIIRNtCCUTYdQlEn6gJRNToCkTNTAtEarULRKH0DEQWUw1E0aYNRCPBDUQUEw5EgoMORPQoD0TC4A9EgKgRRIwtEkSsvxNEp18UROOlFEQ9LhVEq18VRDcPFkQkaRZEQuAWRBdDF0SCaRhEEJ4YRKstGUS3+xpE9EIbRCPmHEQybR1EM3ceRONCH0RMGSBEJiogRDPPIERRNiFEhnUhRLe4IURu+SFEQjMiRDSaIkS2bSNEwRIkRJdXJERmuyREN/YkRCOlY0TD+oNEh3WFRErZmIw=</binary>
</binaryDataArray>
<binaryDataArray encodedLength="528">
<cvParam cvRef="MS" accession="MS:1000574" name="zlib compression"/>
<cvParam cvRef="MS" accession="MS:1000515" name="intensity array" value="" unitCvRef="MS" unitAccession="MS:1000131" unitName="number of counts"/>
<cvParam cvRef="MS" accession="MS:1000521" name="32-bit float"/>
<binary>eNoBgAF//mEtmkK3LdZEteHxQ3TUiETTPtBDzlt6RTaOv0Oze2JEGLw6Q6PrCkTf/RxEkROhRES8U0Q+aRJFU3yKRJor+EO4gBtF8dCiQ82rJkW/jtBEK8ESRNWH+ETz3w9DKXaORLwlrUR/ViVE1bgjRRL3tkOr7cREYS2aQjmjhESZBYJE4J/+RFNFKUNDIgVEWJLzQ5QbyUSXvwlE+PqYQxCwrkOVDAFEOvy0RL8WpEOWcJ1EZD/zRC1g0ESZXy9EXLOYQyWvGkX5rVFClTTqQx+WkUVKI4tEB564RAiBFUMnZJpDu1jYROwHlER/sbFEHIG5Q4Y1EUSAVO5DAV2YREr1RkOm1dVEKxQHQ2x3hkTK/DBEHFVcQ6iKQUWIeg9Fu89ZQ28trkOfr5NGxmLzQ0pAwUQUoaREmToHQxbh7kPlMwZEaPFqQ8dX9USgXZhESt/YROcXG0VeZ5tELiebQ/U0IUSUr2REERHiQ/J3dEXjUYhFA/8mRZIqgESbdT9DVXpZQwcPp54=</binary>
</binaryDataArray>
</binaryDataArrayList>
</spectrum>
<spectrum index="53" id="scan=54" defaultArrayLength="59">
<cvParam cvRef="MS" accession="MS:1000130" name="positive scan"/>
<cvParam cvRef="MS" accession="MS:1000580" name="MSn spectrum"/>
<cvParam cvRef="MS" accession="MS:1000127" name="centroid spectrum"/>
<cvParam cvRef="MS" accession="MS:1000285" name="total ion current" value="72145.37753296"/>
<cvParam cvRef="MS" accession="MS:1000504" name="base peak m/z" value="649.35577393" unitCvRef="MS" unitAccession="MS:1000040" unitName="m/z"/>
<cvParam cvRef="MS" accession="MS:1000505" name="base peak intensity" value="6518.79150391" unitCvRef="MS" unitAccession="MS:1000131" unitName="number of counts"/>
<cvParam cvRef="MS" accession="MS:1000511" name="ms level" value="2"/>
<cvParam cvRef="MS" accession="MS:1000527" name="highest observed m/z" value="1114.33679199" unitCvRef="MS" unitAccession="MS:1000040" unitName="m/z"/>
<cvParam cvRef="MS" accession="MS:1000528" name="lowest observed m/z" value="255.71946716" unitCvRef="MS" unitAccession="MS:1000040" unitName="m/z"/>
<scanList count="1">
<cvParam cvRef="MS" accession="MS:1000795" name="no combination"/>
<scan instrumentConfigurationRef="instrument">
<cvParam cvRef="MS" accession="MS:1000016" name="scan start time" value="0.840199" unitCvRef="UO" unitAccession="UO:0000031" unitName="minute"/>
</scan>
</scanList>
<precursorList count="1">
<precursor spectrumRef="scan=52">
<selectedIonList count="1">
<selectedIon>
<cvParam cvRef="MS" accession="MS:1000744" name="selected ion m/z" value="667.72" unitCvRef="MS" unitAccession="MS:1000040" unitName="m/z"/>
<cvParam cvRef="MS" accession="MS:1001141" name="intensity of precursor ion" value="42129.453125"/>
</selectedIon>
</selectedIonList>
<activation>
<cvParam cvRef="MS" accession="MS:1000433" name="low-energy collision-induced dissociation"/>
</activation>
</precursor>
</precursorList>
<binaryDataArrayList count="2">
<binaryDataArray encodedLength="332">
<cvParam cvRef="MS" accession="MS:1000574" name="zlib compression"/>
<cvParam cvRef="MS" accession="MS:1000514" name="m/z array" value="" unitCvRef="MS" unitAccession="MS:1000040" unitName="m/z"/>
<cvParam cvRef="MS" accession="MS:1000521" name="32-bit float"/>
<binary>eNoB7AAT/y+4f0NTLqpDBQ+rQ6sdrEMYn69DoXOxQ7aEvUOcK8xD3DjSQ6O350NqbPND91P0Q9+8/EMsdgNEF8IERNwJBUSV0QVEXE8JRD91DEQKNg1E7+4NRFlEDkSNsg5EKq0PRH/1D0TQKhBEsbkQRAHyFURXkxdEx3YYRIQvGUQp7RtEe/UdRPc7HkTVXR5EQ5weRJPPHkTY9R9E6VUhROmBIUQXuSFEJuohRMVWIkQPbiJEhaoiRCP6IkQrICNEU5wjRNPTI0TTtSZEd9UnRGCAKESXdylEvdAsRNpgVkSFUnNEAnZ/RGv0hkTHSotE8J1dYg==</binary>
</binaryDataArray>
<binaryDataArray encodedLength="332">
<cvParam cvRef="MS" accession="MS:1000574" name="zlib compression"/>
<cvParam cvRef="MS" accession="MS:1000515" name="intensity array" value="" unitCvRef="MS" unitAccession="MS:1000131" unitName="number of counts"/>
<cvParam cvRef="MS" accession="MS:1000521" name="32-bit float"/>
<binary>eNoB7AAT/2r1JURxYJ1Ew4hKRW3b2UN76RhFXRkXRL0as0OagtxDVZWuRAmcAETlCldEf9E/RDIp+0Ji0hpF/TYNQ+Co4EMVAj1EuUCrQ83pC0TDpHdElUDlQiho50SEwjNDxBGVRM10X0QIkzRF6e4WRE5R00PaigRDBiw/Q1FzSUOmUURFgIXRQwxzFEVFvuxDCzsJRQeKl0QHNdVEDdGZREu1fEPDQgZEVF/WRFW2y0X5GhRFXDqPRVU0XUO1uslCU33qRHPM4UToxKZD6kUrRfAVjUReUedEKolaQwSRM0U8fgNDdH6mRPAylkNsEHpE3x5h+A==</binary>
</binaryDataArray>
</binaryDataArrayList>
</spectrum>
<spectrum index="54" id="scan=55" defaultArrayLength="1431">
<cvParam cvRef="MS" accession="MS:1000130" name="positive scan"/>
<cvParam cvRef="MS" accession="MS:1000579" name="MS1 spectrum"/>
<cvParam cvRef="MS" accession="MS:1000127" name="centroid spectrum"/>
[truncated: 16,088,402 more chars]
