# Supplementary material for: Comparative proteome analysis of Saccharomyces cerevisiae: A global overview of in vivo targets of the yeast activator protein 1
Source: BMC Genomics. 2012 Jun 9;13:230. doi: 10.1186/1471-2164-13-230 (PMC3476450; doi:10.1186/1471-2164-13-230)
Supplement: Additional file 21 — 78_LC_MS_MS. [file 1471-2164-13-230-S21.zip]

Archive with 3 entries (2 files):
- 78 LC_MS_MS_data/
- 78 LC_MS_MS_data/spot_78__Yeast_S30_C4_01_1447.mgf
- 78 LC_MS_MS_data/spot_78__yeast_S30_C4_01_export_mzML
