# Supplementary material for: Comparative proteome analysis of Saccharomyces cerevisiae: A global overview of in vivo targets of the yeast activator protein 1
Source: BMC Genomics. 2012 Jun 9;13:230. doi: 10.1186/1471-2164-13-230 (PMC3476450; doi:10.1186/1471-2164-13-230)
Supplement: Additional file 21 — 78_LC_MS_MS. [file 1471-2164-13-230-S21.zip › 78 LC_MS_MS_data/spot_78__Yeast_S30_C4_01_1447.mgf]

###	D:\data\thomas_k\2011_05_31_yeast\Yeast_S30_C4_01_1447.D\ProteinAnalysisResults_0.00 - 10.00.mgf
###	D:\data\thomas_k\2011_05_31_yeast\Yeast_S30_C4_01_1447.D\Analysis.yep(Yeast_S30_C4_01_1447.D)
###	Instrument: HCTultra ETD II
###	Manufacturer: Bruker
###    Yeast_S30
###    PeakWidth 0.10, MiniumIntensity 50, S/N 0
###    Retain Residuals no, Create neutrally no,
###    FullScan Parameters: AdductIon (+)+H (-)-H, LowMass 250, HighMass 10000, MaxCharge charge decon 4, MinPeaks 3
###    Perf. isotope decon yes, Max Charge Istopic decon 0, MW agreement 0.00, Abund. cutoff 10.00, Envelope cutoff 75.00
###    MaxRes   Parameters: AdductIon (+)+H (-)-H, LowMass 100, HighMass 3000 
###    Perf. isotope decon yes, Max Charge Istopic decon 0, Abund. cutoff 2.00
###    MSn      Parameters: AdductIon (+)+H (-)-H, LowMass 120, HighMass 6000 
###    Perf. isotope decon yes, Max Charge Istopic decon 0, Abund. cutoff 1.00
###    Global Charge Limit: no 3, Prefer FullScan Result: no, Export what: 2 (0=non deconv/1=deconv only/2=mixed), NoMSMSSignals: 50, Intensity threshold: 250, NoMSSignals (deconv): 30, NoMSSignals (non-deconv): 0, NormalizeData: no, SingleCharged: no
###FS:    #m/z: 629.4651 #charge-128
###MaxRes:#m/z:   0.0000 #charge-128
###MS: 1/
###MSMS: 2/
BEGIN IONS
TITLE= Cmpd 1, +MSn(629.4651), 0.0 min
PEPMASS=629.46515	8056

416.09147	344	
432.83573	512	
472.85153	1134	
474.80356	386	
478.09032	407	
513.63832	664	
531.12769	1036	1+
539.90416	2982	1+
551.72113	794	
555.23152	592	
559.23275	332	
575.45446	1534	
592.90208	336	
593.94508	1030	1+
610.86158	1151	
612.60718	630	
694.18035	257	
699.10271	609	
END IONS

###FS:    #m/z: 639.7755 #charge-128
###MaxRes:#m/z:   0.0000 #charge-128
###MS: 4/
###MSMS: 5/
BEGIN IONS
TITLE= Cmpd 2, +MSn(639.7755), 0.1 min
PEPMASS=639.77548	10030

194.65870	294	
231.10426	1128	
277.88983	402	
284.24114	251	
307.83748	497	
328.27304	812	
329.34023	1773	1+
332.03795	447	
351.09321	852	
355.29425	892	
402.66713	317	
405.29569	299	
407.12711	733	1+
409.29347	1152	
424.17283	299	
468.63258	334	
551.51679	727	
568.88310	1244	
587.52210	279	
591.04124	1624	
594.06740	262	
594.62557	307	
602.62220	1191	1+
613.21812	271	
616.64074	807	
620.70275	1598	1+
641.69592	1310	1+
644.15624	382	
648.46165	961	
714.84202	299	
741.57378	444	
1074.70444	510	
END IONS

###FS:    #m/z: 933.8914 #charge-128
###MaxRes:#m/z:   0.0000 #charge-128
###MS: 7/
###MSMS: 8/
BEGIN IONS
TITLE= Cmpd 3, +MSn(933.8914), 0.1 min
PEPMASS=933.89144	6888

661.68249	352	
725.65241	298	
752.71426	589	
812.43441	1484	
814.89641	569	
819.94540	996	
831.51497	338	
834.84026	250	
847.24589	1403	
894.83761	700	
908.50354	1567	
916.81278	337	
917.44449	2414	
952.29916	771	
END IONS

###FS:    #m/z: 755.9118 #charge-128
###MaxRes:#m/z:   0.0000 #charge-128
###MS: 9/
###MSMS: 10/
BEGIN IONS
TITLE= Cmpd 4, +MSn(755.9117), 0.2 min
PEPMASS=755.91177	9070

517.68871	457	
646.43270	1007	
648.84725	560	
649.42715	475	
665.71291	647	
676.64683	831	
693.43201	987	
700.04105	470	
700.65575	2716	1+
722.63491	406	
736.64938	2937	1+
760.22385	421	
910.51662	779	
END IONS

###FS:    #m/z: 696.6095 #charge-128
###MaxRes:#m/z:   0.0000 #charge-128
###MS: 11/
###MSMS: 12/
BEGIN IONS
TITLE= Cmpd 5, +MSn(696.6095), 0.2 min
PEPMASS=696.60949	10007

333.90207	280	
396.28799	677	
512.49508	409	
515.86759	777	
518.23724	703	
535.68723	1044	
596.89354	622	
616.23773	465	
625.05621	779	
626.72366	324	
636.38583	2139	1+
638.90202	482	
674.24869	339	
678.59007	2439	1+
701.30165	524	
857.08785	1212	
1105.65557	685	
END IONS

###FS:    #m/z: 976.4930 #charge-128
###MaxRes:#m/z:   0.0000 #charge-128
###MS: 13/
###MSMS: 14/
BEGIN IONS
TITLE= Cmpd 6, +MSn(976.4930), 0.2 min
PEPMASS=976.49297	6505

518.97829	427	
706.09775	297	
839.43457	740	
865.43579	384	
939.54473	1435	
959.43535	917	
961.67895	464	
995.29418	347	
1379.51327	495	
1691.10845	313	
END IONS

###FS:    #m/z: 419.1505 #charge-128
###MaxRes:#m/z:   0.0000 #charge-128
###MS: 15/
###MSMS: 16/
BEGIN IONS
TITLE= Cmpd 7, +MSn(419.1505), 0.3 min
PEPMASS=419.15049	5517

120.83292	1040	
126.92945	422	
148.72915	1070	
166.84341	442	
272.47059	283	
273.97147	2070	2+
292.90210	258	
324.73179	435	1+
337.42684	732	1+
345.03600	432	
347.07670	897	
348.65007	539	
364.95680	1051	1+
379.86062	317	
381.09084	763	
382.29312	1967	1+
383.70891	1244	2+
398.48215	575	
399.77189	897	
400.74494	4637	
402.41117	3598	1+
406.06899	389	
417.58361	336	
460.83146	932	
END IONS

###FS:    #m/z: 656.0030 #charge-128
###MaxRes:#m/z:   0.0000 #charge-128
###MS: 19/
###MSMS: 20/
BEGIN IONS
TITLE= Cmpd 8, +MSn(656.0029), 0.3 min
PEPMASS=656.00296	5175

280.05584	489	
382.07921	573	1+
493.53602	489	
551.24669	419	
558.64072	372	
560.70873	254	
567.20035	656	1+
600.61787	779	1+
611.11247	257	
617.98595	397	
622.83191	1062	
635.22022	422	
637.79563	4538	1+
640.11868	699	
652.24098	1387	
659.64830	284	
663.63257	257	
808.10862	774	
END IONS

###FS:    #m/z: 857.3788 #charge-128
###MaxRes:#m/z:   0.0000 #charge-128
###MS: 19/
###MSMS: 21/
BEGIN IONS
TITLE= Cmpd 9, +MSn(857.3788), 0.3 min
PEPMASS=857.37880	3409

539.24485	314	
694.90215	587	
718.63563	699	
750.83000	377	
767.49842	377	
787.43677	364	
789.27468	634	
804.03318	362	
821.88369	1154	
827.63543	1374	
831.03187	422	
836.09385	514	
838.68936	801	1+
864.08958	289	
END IONS

###FS:    #m/z: 635.6489 #charge-128
###MaxRes:#m/z:   0.0000 #charge-128
###MS: 28/
###MSMS: 29/
BEGIN IONS
TITLE= Cmpd 10, +MSn(635.6489), 0.5 min
PEPMASS=635.64890	8263

148.83360	537	
310.90142	604	
332.25050	1182	
339.23535	567	
412.32034	497	
479.65253	379	
498.83902	582	
518.51132	752	
527.85154	1042	
541.89325	282	
557.03537	784	
576.03162	507	
578.68878	622	
597.10406	517	
599.54875	377	
607.10260	484	
614.06761	257	
618.87982	449	
653.18553	282	
END IONS

###FS:    #m/z: 848.0055 #charge-128
###MaxRes:#m/z:   0.0000 #charge-128
###MS: 28/
###MSMS: 30/
BEGIN IONS
TITLE= Cmpd 11, +MSn(848.0055), 0.5 min
PEPMASS=848.00547	7569

643.83605	282	
647.89232	659	
720.24364	667	
743.63593	749	
749.84438	794	
772.82164	272	
784.23980	842	
790.29063	532	
793.84569	599	
802.44144	604	
804.32213	607	
809.40948	2014	
811.03210	472	
820.63606	967	
829.67273	409	
831.13323	447	
834.10522	254	
849.05677	817	
958.83813	974	
964.86101	724	
1344.33737	329	
END IONS

###FS:    #m/z: 702.8598 #charge-128
###MaxRes:#m/z:   0.0000 #charge-128
###MS: 32/
###MSMS: 33/
BEGIN IONS
TITLE= Cmpd 12, +MSn(702.8598), 0.5 min
PEPMASS=702.85978	8250

360.62079	937	
462.84082	329	
532.66033	417	
599.90775	722	
608.43834	1294	
614.31443	444	
619.44339	417	
622.64202	582	
630.46549	579	
638.10153	601	1+
647.23800	1164	
682.95763	279	
684.67291	2648	1+
747.90108	274	
END IONS

###FS:    #m/z: 874.2954 #charge-128
###MaxRes:#m/z:   0.0000 #charge-128
###MS: 36/
###MSMS: 37/
BEGIN IONS
TITLE= Cmpd 13, +MSn(874.2954), 0.6 min
PEPMASS=874.29542	9201

637.98670	842	
690.67753	364	
737.43791	469	
739.68346	254	
758.03476	309	
828.43296	537	
839.43159	622	
856.22712	1109	
862.48355	1124	
1214.70370	504	
END IONS

###FS:    #m/z: 639.8892 #charge-128
###MaxRes:#m/z:   0.0000 #charge-128
###MS: 44/
###MSMS: 45/
BEGIN IONS
TITLE= Cmpd 14, +MSn(639.8892), 0.7 min
PEPMASS=639.88917	5530

301.63178	397	
320.83815	582	
372.29565	1199	
406.91638	1730	2+
410.03603	1577	
452.43165	687	
456.04743	520	
472.84358	323	
504.83812	699	
531.84407	590	
552.35853	497	
565.31343	304	
568.44802	650	
573.72691	639	
575.78446	914	
584.64787	375	
587.56205	427	
602.65632	959	1+
604.29011	862	
605.78859	804	1+
620.22298	355	
621.29892	668	1+
622.75679	2666	
623.29920	829	
625.39146	1831	1+
628.30872	932	
639.23960	665	
641.75410	695	
644.42091	1399	
648.75029	257	
651.48745	450	
660.07156	387	
668.83630	482	
END IONS

###FS:    #m/z: 790.0940 #charge-128
###MaxRes:#m/z:   0.0000 #charge-128
###MS: 46/
###MSMS: 47/
BEGIN IONS
TITLE= Cmpd 15, +MSn(790.0940), 0.8 min
PEPMASS=790.09397	2860

640.42283	520	
669.03088	367	
684.80181	1912	
710.46549	357	
711.83540	372	
714.45302	429	
749.29601	393	
753.37280	2000	1+
772.54207	1544	1+
END IONS

###FS:    #m/z: 876.7274 #charge-128
###MaxRes:#m/z:   0.0000 #charge-128
###MS: 46/
###MSMS: 48/
BEGIN IONS
TITLE= Cmpd 16, +MSn(876.7274), 0.8 min
PEPMASS=876.72743	7939

640.59322	342	
757.26115	624	
774.21345	649	
786.70040	297	
796.47353	379	
804.67500	592	
814.26280	309	
844.76721	724	
857.63275	936	1+
875.83036	419	
925.03632	364	
1337.43472	357	
1533.43169	482	
END IONS

###FS:    #m/z: 638.9423 #charge-128
###MaxRes:#m/z:   0.0000 #charge-128
###MS: 49/
###MSMS: 50/
BEGIN IONS
TITLE= Cmpd 17, +MSn(638.9423), 0.8 min
PEPMASS=638.94235	4176

203.20000	865	
258.69197	486	
312.80225	1282	
329.13277	3546	1+
330.72667	776	1+
351.66996	689	
385.24299	434	
400.95349	999	
401.20276	959	
405.07836	779	
417.40218	471	
431.03223	629	
434.12155	586	1+
438.89021	669	
473.69577	259	
498.56610	294	
502.83511	692	
508.27388	266	
529.09959	907	1+
533.03394	803	
548.35000	306	
557.89135	487	
561.54095	327	
562.23951	963	
567.82783	564	
573.84835	387	
581.90233	983	
583.54018	133	1+
589.63410	326	
593.84011	299	
596.25139	2407	
599.90162	321	
601.34146	2899	1+
603.60196	2196	1+
619.30875	1198	1+
620.75088	1963	
621.89529	2889	1+
634.85052	757	
640.25014	1949	
643.01513	1049	
648.47220	1312	1+
661.28437	263	
707.44065	461	
718.69156	489	
1220.76113	572	
END IONS

###FS:    #m/z: 720.6311 #charge-128
###MaxRes:#m/z:   0.0000 #charge-128
###MS: 49/
###MSMS: 51/
BEGIN IONS
TITLE= Cmpd 18, +MSn(720.6311), 0.8 min
PEPMASS=720.63110	10235

316.10693	637	
402.03952	1109	
414.89241	647	
566.03556	577	
571.28986	357	
581.46277	1007	
586.60340	479	
589.89881	397	
601.23023	292	
604.70051	574	
619.54137	299	
621.79560	806	1+
626.45276	329	
629.66122	946	1+
638.43094	634	
642.77405	321	1+
654.04009	1144	
673.73822	434	
676.73750	319	
683.01780	1596	1+
684.83482	889	
687.14601	687	
693.83193	599	
700.84798	529	1+
703.24236	957	
706.64301	499	1+
END IONS

###FS:    #m/z: 878.5846 #charge-128
###MaxRes:#m/z:   0.0000 #charge-128
###MS: 52/
###MSMS: 53/
BEGIN IONS
TITLE= Cmpd 19, +MSn(878.5845), 0.9 min
PEPMASS=878.58455	12284

560.63975	534	
727.33474	287	
743.83774	657	
764.23667	510	
776.09373	372	
784.62541	827	
843.33191	649	
858.29984	1081	
860.85557	1156	1+
875.03247	387	
1584.10727	344	
END IONS

###FS:    #m/z: 923.7794 #charge-128
###MaxRes:#m/z:   0.0000 #charge-128
###MS: 52/
###MSMS: 54/
BEGIN IONS
TITLE= Cmpd 20, +MSn(923.7794), 0.9 min
PEPMASS=923.77937	1640

804.49209	512	
838.23216	1159	
871.30522	1364	
878.85564	512	
896.63605	1567	
906.84528	432	
910.43698	1839	
915.34123	954	
940.61003	379	
988.65268	772	
1088.63179	694	
END IONS

###FS:    #m/z: 440.6577 #charge-128
###MaxRes:#m/z:   0.0000 #charge-128
###MS: 55/
###MSMS: 56/
BEGIN IONS
TITLE= Cmpd 21, +MSn(440.3524), 0.9 min
PEPMASS=440.65769	9783

179.89570	519	
190.83612	389	
206.68622	402	
240.84676	1007	
261.08896	417	
275.79775	264	
298.68972	252	
309.10675	282	
310.68818	262	
320.88364	607	
324.71010	627	
330.06519	994	
331.65916	1714	
340.22176	1042	
350.73530	412	
370.06780	342	
388.53750	264	
389.86126	449	
395.06897	671	1+
397.30488	749	
399.90615	902	
402.43326	844	
403.22809	1328	1+
404.92365	994	
415.23285	849	
418.70054	1072	
421.05738	3381	1+
422.88949	3499	1+
437.88691	881	1+
439.91648	1064	1+
461.57652	767	
643.65324	342	
END IONS

###FS:    #m/z: 687.6989 #charge-128
###MaxRes:#m/z:   0.0000 #charge-128
###MS: 55/
###MSMS: 57/
BEGIN IONS
TITLE= Cmpd 22, +MSn(687.6989), 0.9 min
PEPMASS=687.69886	5149

363.04065	562	
364.83589	392	
384.63902	297	
399.30483	504	
444.27085	382	
485.46206	809	
547.21290	1157	
550.63462	1179	
551.91890	409	
568.65626	377	
569.79677	1519	1+
581.03213	579	
596.69857	886	1+
626.43287	564	
637.22871	796	1+
651.68784	552	
669.29181	1512	
669.77776	2004	1+
675.88520	1349	
683.03801	277	
704.67831	654	
END IONS

###FS:    #m/z: 828.0432 #charge-128
###MaxRes:#m/z:   0.0000 #charge-128
###MS: 58/
###MSMS: 59/
BEGIN IONS
TITLE= Cmpd 23, +MSn(828.0432), 1.0 min
PEPMASS=828.04323	7344

323.41389	802	
574.83118	729	
658.87110	1064	
673.09947	1099	
674.57626	297	
710.75075	352	
725.67592	727	
739.09527	427	
741.57495	887	
742.09112	949	
774.88236	1077	
790.72203	324	
792.82228	721	1+
798.68151	404	
808.71316	834	
810.15723	1013	1+
812.04361	2216	1+
813.63040	552	
825.88532	379	
END IONS

###FS:    #m/z: 683.4952 #charge-128
###MaxRes:#m/z:   0.0000 #charge-128
###MS: 61/
###MSMS: 62/
BEGIN IONS
TITLE= Cmpd 24, +MSn(683.4952), 1.0 min
PEPMASS=683.49523	7125

324.08655	267	
335.06667	562	
432.88710	267	
434.43438	1124	
514.63561	574	
564.75085	596	1+
566.66918	342	
584.23872	1954	
620.99577	881	1+
624.83071	1052	
639.63614	919	
647.71383	554	1+
665.49128	777	
666.76160	1054	
673.63636	479	
689.70884	279	
1298.25000	367	
END IONS

###FS:    #m/z: 708.0541 #charge-128
###MaxRes:#m/z:   0.0000 #charge-128
###MS: 61/
###MSMS: 63/
BEGIN IONS
TITLE= Cmpd 25, +MSn(708.0541), 1.0 min
PEPMASS=708.05405	10337

420.11115	309	
566.69754	432	
590.68734	307	
595.64561	1367	
612.63813	489	
628.82601	1244	
658.07787	1279	
664.63492	919	
671.31339	542	
675.04046	649	
681.49251	332	
687.46698	464	
688.74881	449	
689.68830	452	
690.36887	1066	1+
707.64574	487	
715.04130	269	
742.89946	327	
902.50456	984	
END IONS

###FS:    #m/z: 555.7039 #charge-128
###MaxRes:#m/z:   0.0000 #charge-128
###MS: 64/
###MSMS: 65/
BEGIN IONS
TITLE= Cmpd 26, +MSn(555.7039), 1.0 min
PEPMASS=555.70394	2329

196.49350	1094	
199.88455	734	
348.82115	279	
372.43529	582	
374.23554	492	
376.29761	742	
398.36000	292	
405.01918	377	
419.14875	967	
421.23438	412	
436.93820	693	1+
448.62472	729	
454.09412	494	
456.03125	297	
466.35038	649	
482.35556	469	
482.74056	819	
484.54692	512	
489.87328	529	
501.07177	677	
525.69468	344	
527.09113	352	
534.24641	956	1+
535.89601	1713	1+
537.68000	1972	
539.19546	1377	
543.77315	387	
546.11035	677	
547.69677	269	
567.82933	419	
578.88854	644	
959.63092	339	
END IONS

###FS:    #m/z: 577.4923 #charge-128
###MaxRes:#m/z:   0.0000 #charge-128
###MS: 64/
###MSMS: 66/
BEGIN IONS
TITLE= Cmpd 27, +MSn(577.4922), 1.1 min
PEPMASS=577.49225	7817

311.23423	1217	
319.89644	789	
325.24289	1579	
363.23991	389	
395.49275	447	
423.43945	1949	
440.56830	442	
444.63390	294	
468.19599	734	
473.05728	787	
478.86202	639	
484.30448	714	
488.70496	474	
491.33505	499	
493.26071	722	
495.24444	1487	
498.90719	1066	2+
509.24186	1274	1+
517.10788	412	
523.35897	954	1+
541.38496	823	1+
549.71943	707	
556.35363	938	2+
558.45136	1143	1+
559.67566	2138	1+
564.10044	1592	
577.45556	909	
960.90228	357	
1019.32316	452	
1047.14669	377	
END IONS

###FS:    #m/z: 827.1461 #charge-128
###MaxRes:#m/z:   0.0000 #charge-128
###MS: 67/
###MSMS: 68/
BEGIN IONS
TITLE= Cmpd 28, +MSn(827.1461), 1.1 min
PEPMASS=827.14610	7767

367.24167	619	
574.63828	649	
638.00870	423	1+
644.03423	997	
664.73609	445	
673.37280	1149	1+
681.06717	1139	
691.23625	262	
692.03669	1302	
696.26873	547	
719.37414	996	1+
736.49020	493	
750.09856	609	
753.45312	1688	1+
764.27663	389	
781.36485	333	
788.54068	479	
807.36332	1082	
809.95895	343	1+
1114.44160	297	
1563.05527	739	
1575.17537	705	
END IONS

###FS:    #m/z: 968.2940 #charge-128
###MaxRes:#m/z:   0.0000 #charge-128
###MS: 67/
###MSMS: 69/
BEGIN IONS
TITLE= Cmpd 29, +MSn(968.2940), 1.1 min
PEPMASS=968.29401	1906

807.93798	634	
846.72444	774	
860.70772	364	
864.40267	1377	
872.89214	677	
922.10361	314	
949.28502	347	
969.49046	652	
END IONS

###FS:    #m/z: 931.0493 #charge-128
###MaxRes:#m/z:   0.0000 #charge-128
###MS: 70/
###MSMS: 71/
BEGIN IONS
TITLE= Cmpd 30, +MSn(931.0493), 1.1 min
PEPMASS=931.04930	9113

766.88445	517	
781.97426	914	
812.48557	1280	1+
815.16168	578	
842.64368	528	
909.09224	1287	
913.25225	904	
928.24252	490	
END IONS

###FS:    #m/z: 1010.3591 #charge-128
###MaxRes:#m/z:   0.0000 #charge-128
###MS: 70/
###MSMS: 72/
BEGIN IONS
TITLE= Cmpd 31, +MSn(1010.3591), 1.1 min
PEPMASS=1010.35915	3205

833.21013	616	1+
850.23737	949	
896.08647	997	
921.87312	519	
924.56782	1382	
974.87695	767	
991.79704	459	1+
1154.83103	409	
1266.44259	447	
END IONS

###FS:    #m/z: 573.0780 #charge-128
###MaxRes:#m/z:   0.0000 #charge-128
###MS: 73/
###MSMS: 74/
BEGIN IONS
TITLE= Cmpd 32, +MSn(573.0780), 1.2 min
PEPMASS=573.07803	7245

230.63552	338	
341.11852	1152	
387.31669	986	
437.12980	396	2+
438.51237	895	
439.83764	375	
454.89126	1488	
458.30059	1362	
462.89179	602	
464.84488	925	
483.59057	757	
486.63181	672	
492.78327	329	1+
501.74409	804	
508.68661	549	
511.30936	377	
527.26396	1020	
528.66568	1326	
529.14498	645	
535.75699	449	
537.87877	928	
552.84132	933	
553.83148	4032	1+
585.23982	382	
596.03271	787	
640.34177	577	
END IONS

###FS:    #m/z: 639.7157 #charge-128
###MaxRes:#m/z:   0.0000 #charge-128
###MS: 73/
###MSMS: 75/
BEGIN IONS
TITLE= Cmpd 33, +MSn(639.7156), 1.2 min
PEPMASS=639.71567	12532

313.31383	1214	
326.71234	387	
328.11510	1203	1+
330.63797	2104	
366.43817	629	
405.06246	1792	
408.90000	512	
430.23769	267	
444.65152	342	
457.46914	942	
484.10028	619	
499.95527	427	
521.65443	653	1+
528.32656	274	
540.91557	532	
545.04386	1219	
548.83676	464	
562.29327	254	
564.69141	933	1+
576.09060	399	
587.36512	284	
590.48391	524	
592.04443	1202	
594.83106	702	
602.76601	1466	1+
605.53333	264	
611.59523	409	
618.63738	894	
620.51776	779	
621.94955	2789	
624.45033	844	
642.66135	1336	1+
657.83025	404	
END IONS

###FS:    #m/z: 638.5878 #charge-128
###MaxRes:#m/z:   0.0000 #charge-128
###MS: 76/
###MSMS: 77/
BEGIN IONS
TITLE= Cmpd 34, +MSn(638.5878), 1.2 min
PEPMASS=638.58784	2309

207.86857	257	
313.03359	669	
329.23389	780	
330.23972	514	
332.83446	536	
395.09164	522	
397.12339	607	1+
401.45619	889	2+
404.84032	827	
405.60691	1419	1+
406.43148	520	2+
409.37486	313	
466.43486	714	
495.55074	814	
517.89498	270	
540.53119	509	
548.87035	290	
550.96070	642	
559.72164	357	
563.43309	338	
567.66772	320	
575.87233	446	
581.50216	322	
585.33799	1543	1+
592.73982	2384	1+
601.43137	1180	
602.89036	688	
612.03453	1339	
620.79000	638	
622.28901	877	
642.63846	762	
643.95071	581	
644.56586	1106	1+
649.08666	447	
662.23141	696	
675.68628	484	
END IONS

###FS:    #m/z: 964.9500 #charge-128
###MaxRes:#m/z:   0.0000 #charge-128
###MS: 76/
###MSMS: 78/
BEGIN IONS
TITLE= Cmpd 35, +MSn(964.9500), 1.2 min
PEPMASS=964.95004	2705

601.71656	359	
745.84647	359	
845.65006	707	
859.90083	287	
875.42818	792	
886.83190	274	
929.64898	709	
931.93738	362	
945.68708	524	
949.10828	252	
951.23446	589	
955.84717	432	
960.08625	377	
960.65967	324	
966.89137	704	
END IONS

###FS:    #m/z: 858.8601 #charge-128
###MaxRes:#m/z:   0.0000 #charge-128
###MS: 79/
###MSMS: 80/
BEGIN IONS
TITLE= Cmpd 36, +MSn(858.8601), 1.3 min
PEPMASS=858.86013	3388

660.69977	757	
678.33274	770	1+
697.84803	368	
704.63623	356	
727.83353	439	
731.00622	552	
767.98772	890	1+
791.43306	956	
810.73277	1471	1+
813.63769	323	
817.70927	442	
839.23569	1099	
847.31320	1604	
897.66693	368	
1081.01891	431	
1194.64558	291	
1209.83307	767	
END IONS

###FS:    #m/z: 975.7487 #charge-128
###MaxRes:#m/z:   0.0000 #charge-128
###MS: 79/
###MSMS: 81/
BEGIN IONS
TITLE= Cmpd 37, +MSn(975.7487), 1.3 min
PEPMASS=975.74867	2331

648.95687	702	
746.82963	414	
768.22583	489	
777.83351	494	
811.30729	862	
838.72151	452	
858.82194	877	
872.63898	459	
883.51487	394	
896.83175	302	
956.95655	1142	
958.44085	409	
END IONS

###FS:    #m/z: 701.1072 #charge-128
###MaxRes:#m/z:   0.0000 #charge-128
###MS: 82/
###MSMS: 83/
BEGIN IONS
TITLE= Cmpd 38, +MSn(701.1072), 1.3 min
PEPMASS=701.10716	2228

472.93535	268	
550.69032	309	
558.66362	390	
591.10076	684	
610.03366	1494	1+
620.69202	1004	
660.79711	778	1+
680.03488	284	
682.88254	280	
683.76681	1162	
686.48864	349	
691.43793	586	
766.92020	476	
865.83355	258	
END IONS

###FS:    #m/z: 736.6131 #charge-128
###MaxRes:#m/z:   0.0000 #charge-128
###MS: 84/
###MSMS: 85/
BEGIN IONS
TITLE= Cmpd 39, +MSn(736.6131), 1.4 min
PEPMASS=736.61309	7402

558.52557	437	
590.83412	282	
638.83681	1547	
647.32559	871	
718.14633	2636	
743.03255	660	
END IONS

###FS:    #m/z: 649.0733 #charge-128
###MaxRes:#m/z:   0.0000 #charge-128
###MS: 87/
###MSMS: 88/
BEGIN IONS
TITLE= Cmpd 40, +MSn(649.0734), 1.4 min
PEPMASS=649.07334	9920

324.78904	1294	
397.29752	382	
529.70819	1834	
537.63344	807	
557.95244	1334	1+
568.91208	654	1+
574.31309	527	
585.61632	549	
596.30179	324	
603.34279	287	
605.19481	1014	
611.23396	594	
612.65156	256	1+
629.12977	582	
630.62237	577	
631.90033	539	
636.31810	907	
647.68862	682	
655.83919	707	
742.83417	617	
END IONS

###FS:    #m/z: 418.9640 #charge-128
###MaxRes:#m/z:   0.0000 #charge-128
###MS: 89/
###MSMS: 90/
BEGIN IONS
TITLE= Cmpd 41, +MSn(418.9641), 1.4 min
PEPMASS=418.96405	5962

126.95767	1985	1+
148.97658	1652	
166.86488	357	
186.88291	417	
228.12316	694	
237.44115	984	
241.63197	490	
257.63346	697	
270.03487	432	
272.48988	1677	2+
272.90292	2580	1+
273.81116	2348	2+
284.91121	526	
292.23099	3566	1+
320.45469	587	
330.84205	1208	
338.03767	1972	
339.36657	578	
341.55075	1102	
345.86005	854	1+
356.03840	1452	
363.29934	1789	
366.83618	317	
371.24369	483	
375.74493	450	
376.44277	1262	
380.87247	672	
382.09868	2099	1+
384.15523	1244	
385.70728	644	
398.04779	1304	
400.22107	2373	
400.48270	2891	1+
402.13774	624	
407.49298	284	
418.24037	457	
420.08196	259	
438.27420	730	
602.32800	704	
771.03351	1834	
END IONS

###FS:    #m/z: 450.5943 #charge-128
###MaxRes:#m/z:   0.0000 #charge-128
###MS: 89/
###MSMS: 91/
BEGIN IONS
TITLE= Cmpd 42, +MSn(450.5943), 1.4 min
PEPMASS=450.59432	2033

172.88998	407	
248.91366	624	
288.73737	272	
291.28884	299	
295.23482	1817	
327.63418	342	
349.73167	439	
352.80227	1182	
354.73345	752	
360.24554	329	
368.29393	304	
378.41230	554	
380.43914	1372	
405.91119	1958	1+
408.43422	839	
412.24006	1724	
413.49348	652	
414.92338	936	1+
427.63355	399	
429.18802	434	1+
431.68986	734	
432.38005	3283	2+
434.14394	606	1+
440.24600	1996	1+
450.03445	322	
451.11125	1092	
455.68430	539	
460.28895	427	
494.23143	1054	
769.79005	382	
END IONS

###FS:    #m/z: 639.6102 #charge-128
###MaxRes:#m/z:   0.0000 #charge-128
###MS: 94/
###MSMS: 95/
BEGIN IONS
TITLE= Cmpd 43, +MSn(639.6102), 1.5 min
PEPMASS=639.61020	4550

201.81460	419	
294.02857	1088	
312.85430	1152	
327.55279	602	1+
329.05610	1034	
330.68893	494	
331.71466	1024	
347.48876	327	
404.37067	679	2+
405.72191	668	2+
407.90679	574	1+
423.79717	348	
458.63583	252	
480.55046	659	
488.82292	617	
503.63452	1277	
506.83453	672	
520.81491	884	
526.49779	562	
529.39623	1042	
541.23895	479	
546.83626	902	
548.86272	1587	1+
570.73790	627	1+
578.28578	280	
603.20858	290	
604.48765	472	
612.45312	530	
619.23564	332	
620.08631	1258	1+
643.54808	599	
649.78543	802	
660.45213	447	
1027.50130	884	
1081.43756	376	
END IONS

###FS:    #m/z: 951.8463 #charge-128
###MaxRes:#m/z:   0.0000 #charge-128
###MS: 96/
###MSMS: 97/
BEGIN IONS
TITLE= Cmpd 44, +MSn(951.8463), 1.5 min
PEPMASS=951.84631	2440

679.23377	519	
726.84089	672	
736.70212	406	
745.84022	459	
816.83319	394	
852.66202	406	
865.73374	327	
883.23364	564	
891.04066	1265	
895.98907	519	
898.83470	262	
916.27908	1157	
924.66050	2645	
933.08901	906	
936.03681	419	
939.69145	361	
END IONS

###FS:    #m/z: 627.4059 #charge-128
###MaxRes:#m/z:   0.0000 #charge-128
###MS: 99/
###MSMS: 100/
BEGIN IONS
TITLE= Cmpd 45, +MSn(627.4059), 1.6 min
PEPMASS=627.40593	3197

302.91061	683	
456.83656	929	
487.20094	657	
490.68800	273	
508.63465	972	
510.65607	494	
544.23440	2491	1+
555.87621	269	
557.46705	884	
583.65926	512	
590.82168	1526	1+
606.63304	379	
608.56621	864	1+
610.68702	957	1+
626.03448	1219	
635.71274	584	
652.42432	419	
738.24470	354	
931.63533	289	
1123.85424	1788	
END IONS

###FS:    #m/z: 655.4612 #charge-128
###MaxRes:#m/z:   0.0000 #charge-128
###MS: 99/
###MSMS: 101/
BEGIN IONS
TITLE= Cmpd 46, +MSn(655.4612), 1.6 min
PEPMASS=655.46116	3310

476.36127	687	
514.23950	469	
540.83757	579	
543.49423	399	
561.03202	299	
573.59915	1066	1+
585.30143	962	
588.15007	517	
591.04960	604	
593.87768	377	
599.69809	1924	
607.66812	394	
619.63407	414	
634.84038	437	
636.55825	802	
637.84813	8194	1+
657.54181	749	
659.32197	272	
1126.69740	1089	
END IONS

###FS:    #m/z: 686.8114 #charge-128
###MaxRes:#m/z:   0.0000 #charge-128
###MS: 102/
###MSMS: 103/
BEGIN IONS
TITLE= Cmpd 47, +MSn(686.8115), 1.6 min
PEPMASS=686.81144	8045

384.44372	627	
399.40286	849	
494.30203	347	
521.94774	284	
534.12667	1287	
548.83517	1564	
569.07357	317	
579.70602	1204	
590.17561	504	
613.53477	391	1+
647.74708	548	1+
649.43560	752	
651.24538	984	
652.69532	474	
666.47716	269	
667.24961	2091	1+
668.37720	3932	2+
771.69203	372	
953.24516	892	
END IONS

###FS:    #m/z: 882.8955 #charge-128
###MaxRes:#m/z:   0.0000 #charge-128
###MS: 102/
###MSMS: 104/
BEGIN IONS
TITLE= Cmpd 48, +MSn(882.8955), 1.6 min
PEPMASS=882.89552	6987

665.83360	307	
711.91185	557	
746.48786	817	
775.43866	404	
784.63153	562	
817.24047	562	
837.22606	659	
848.02687	1877	
849.27159	332	
861.90897	614	
863.50842	877	
867.03602	322	
END IONS

###FS:    #m/z: 412.3978 #charge-128
###MaxRes:#m/z:   0.0000 #charge-128
###MS: 105/
###MSMS: 106/
BEGIN IONS
TITLE= Cmpd 49, +MSn(412.3978), 1.7 min
PEPMASS=412.39779	8264

148.83342	309	
159.00136	759	
212.83455	1469	
223.85174	1261	2+
230.70360	537	
239.71053	252	
243.03287	417	
244.84872	504	
248.88967	307	
251.53743	257	
275.04504	912	
288.63609	2219	
290.91289	1504	1+
297.03263	359	
299.64510	1257	
315.84193	1592	
331.03748	689	
349.08734	1440	1+
351.78861	414	
354.44131	1342	
361.11278	1584	
365.78327	186	1+
375.25054	294	
377.85900	781	2+
378.99528	262	
392.23272	317	
393.20000	817	
393.96695	3266	1+
396.29260	1372	
447.90603	547	
477.34615	1737	
END IONS

###FS:    #m/z: 816.4651 #charge-128
###MaxRes:#m/z:   0.0000 #charge-128
###MS: 107/
###MSMS: 108/
BEGIN IONS
TITLE= Cmpd 50, +MSn(816.4651), 1.7 min
PEPMASS=816.46509	7076

630.92899	267	
707.83375	579	
718.43780	1032	
785.63116	589	
796.54035	487	
797.01081	582	
842.88096	472	
855.10673	897	
1293.44294	1079	
END IONS

###FS:    #m/z: 1029.4337 #charge-128
###MaxRes:#m/z:   0.0000 #charge-128
###MS: 107/
###MSMS: 109/
BEGIN IONS
TITLE= Cmpd 51, +MSn(1029.4337), 1.7 min
PEPMASS=1029.43368	3756

863.24882	1017	
904.49190	609	
938.09050	444	
948.69689	1202	
959.90745	352	
971.63385	449	
1009.43762	259	
END IONS

###FS:    #m/z: 947.3785 #charge-128
###MaxRes:#m/z:   0.0000 #charge-128
###MS: 110/
###MSMS: 111/
BEGIN IONS
TITLE= Cmpd 52, +MSn(947.3785), 1.8 min
PEPMASS=947.37854	2733

274.41586	843	
342.89601	422	
583.63551	264	
595.63248	361	
768.83873	279	
821.23591	477	
856.21921	662	
871.49284	614	
874.30574	361	
902.20667	452	
910.43148	439	
929.23273	436	
END IONS

###FS:    #m/z: 716.6616 #charge-128
###MaxRes:#m/z:   0.0000 #charge-128
###MS: 112/
###MSMS: 113/
BEGIN IONS
TITLE= Cmpd 53, +MSn(716.6616), 1.8 min
PEPMASS=716.66157	8094

264.83620	362	
476.43112	617	
481.68953	309	
488.49716	342	
537.07500	367	
601.49021	937	
603.83378	512	
624.82753	1236	1+
626.69724	392	
627.97402	422	
647.25220	1527	
673.12060	218	1+
680.63670	742	
695.09522	417	
696.44472	1087	1+
697.43306	1442	2+
699.56630	1454	1+
717.24529	1802	
719.28658	569	
741.63298	314	
1261.65469	487	
1394.85879	1296	
END IONS

###FS:    #m/z: 824.2045 #charge-128
###MaxRes:#m/z:   0.0000 #charge-128
###MS: 112/
###MSMS: 114/
BEGIN IONS
TITLE= Cmpd 54, +MSn(824.2045), 1.8 min
PEPMASS=824.20447	3029

680.50169	679	
690.04510	552	
696.43986	954	
705.66122	944	
710.18963	457	
761.03691	792	
769.48613	269	
788.46069	522	
804.63183	967	
808.03156	444	
1332.43785	257	
END IONS

###FS:    #m/z: 733.6524 #charge-128
###MaxRes:#m/z:   0.0000 #charge-128
###MS: 116/
###MSMS: 117/
BEGIN IONS
TITLE= Cmpd 55, +MSn(733.6524), 1.9 min
PEPMASS=733.65242	7485

328.05568	947	
518.83306	404	
553.88443	275	
589.15518	831	
600.31313	698	1+
635.89765	629	
642.25044	892	
644.88089	603	
658.44062	1558	
679.03532	912	
696.93243	627	1+
714.63992	816	
716.99541	767	
724.07100	444	
END IONS

###FS:    #m/z: 640.2144 #charge-128
###MaxRes:#m/z:   0.0000 #charge-128
###MS: 119/
###MSMS: 120/
BEGIN IONS
TITLE= Cmpd 56, +MSn(640.2144), 1.9 min
PEPMASS=640.21439	6207

230.24060	1154	
314.43329	1349	
317.04098	510	
327.12603	322	
328.87057	3364	1+
331.29739	978	
332.63576	622	
343.83799	555	
402.83495	478	
406.50039	1194	
406.98446	2345	
413.64024	422	
422.06695	573	1+
427.23194	1016	
430.67018	721	
483.06068	307	
493.40000	2333	
511.24032	297	
515.88505	702	
532.63483	332	
534.81760	517	
548.72468	1524	
550.75422	974	
554.46371	748	1+
570.83874	1889	
578.83312	262	
592.28525	515	
602.84521	861	1+
604.83127	1727	
620.54227	488	
621.76496	1638	1+
633.70327	264	
658.30955	677	
663.18445	439	
787.83025	525	
END IONS

###FS:    #m/z: 639.5857 #charge-128
###MaxRes:#m/z:   0.0000 #charge-128
###MS: 121/
###MSMS: 122/
BEGIN IONS
TITLE= Cmpd 57, +MSn(639.5856), 1.9 min
PEPMASS=639.58565	9197

329.03540	869	
403.03268	967	
405.00131	789	
411.35624	814	
432.90192	534	
469.84173	696	1+
504.64775	529	1+
516.14053	579	
536.14539	639	
542.83744	369	
547.05291	522	
549.87878	372	
555.26029	1194	
569.63242	699	
580.45714	407	
586.84156	1402	
595.48428	1056	1+
604.70945	2069	
609.25293	414	
609.84663	497	
617.25892	929	
620.68144	332	
621.60163	1528	1+
626.03545	1117	
645.03563	742	
662.58079	687	
700.50994	439	
1066.84316	1122	
END IONS

###FS:    #m/z: 891.0120 #charge-128
###MaxRes:#m/z:   0.0000 #charge-128
###MS: 123/
###MSMS: 124/
BEGIN IONS
TITLE= Cmpd 58, +MSn(891.0120), 2.0 min
PEPMASS=891.01198	8657

429.03614	272	
510.91503	352	
630.66217	362	
777.43510	1229	
801.66109	719	
834.86053	252	
869.03614	1447	
895.63680	377	
907.52464	612	
912.45243	407	
END IONS

###FS:    #m/z: 950.0503 #charge-128
###MaxRes:#m/z:   0.0000 #charge-128
###MS: 126/
###MSMS: 127/
BEGIN IONS
TITLE= Cmpd 59, +MSn(950.0503), 2.0 min
PEPMASS=950.05032	4069

804.66894	402	
828.89045	772	
844.22918	922	
858.64661	1206	1+
863.23215	419	
896.82169	579	
898.30211	467	
906.73356	774	
915.48318	444	
928.50096	302	
930.82455	964	
932.43215	657	
934.28359	342	
END IONS

###FS:    #m/z: 639.7052 #charge-128
###MaxRes:#m/z:   0.0000 #charge-128
###MS: 128/
###MSMS: 129/
BEGIN IONS
TITLE= Cmpd 60, +MSn(639.7052), 2.0 min
PEPMASS=639.70521	10810

190.84152	719	
212.84874	292	
329.12662	1976	1+
372.54851	274	
379.30971	322	
393.64810	594	
470.83796	1009	
489.34056	454	
526.63141	484	
549.34802	504	
550.43675	2774	1+
559.93422	793	1+
566.48655	259	
569.70912	319	
586.90426	297	
587.40311	993	1+
590.87548	324	
602.96975	1519	1+
608.06154	822	
620.55867	1052	
621.75576	3243	1+
624.54119	617	
627.46529	1024	
633.99353	299	
639.45044	804	
640.04395	1042	
661.45316	362	
END IONS

###FS:    #m/z: 847.6732 #charge-128
###MaxRes:#m/z:   0.0000 #charge-128
###MS: 128/
###MSMS: 130/
BEGIN IONS
TITLE= Cmpd 61, +MSn(847.6732), 2.1 min
PEPMASS=847.67322	2528

722.08184	527	
734.88725	414	
759.03077	512	
792.48854	327	
829.10432	1007	
829.88444	1981	1+
1134.51418	644	
END IONS

###FS:    #m/z: 873.5681 #charge-128
###MaxRes:#m/z:   0.0000 #charge-128
###MS: 131/
###MSMS: 132/
BEGIN IONS
TITLE= Cmpd 62, +MSn(873.5681), 2.1 min
PEPMASS=873.56810	6987

717.83628	1994	
773.79148	382	
790.13155	932	
811.44778	347	
817.76833	372	
853.97416	674	
855.59020	1402	
END IONS

###FS:    #m/z: 958.9096 #charge-128
###MaxRes:#m/z:   0.0000 #charge-128
###MS: 131/
###MSMS: 133/
BEGIN IONS
TITLE= Cmpd 63, +MSn(958.9096), 2.1 min
PEPMASS=958.90961	2978

507.10107	539	
803.64093	394	
812.24331	389	
822.30023	1739	1+
823.60404	919	
836.68908	367	
842.03359	1469	
852.56491	306	1+
858.48902	924	
861.64724	857	
863.24168	1749	
877.12359	1396	1+
910.44347	3069	
939.88393	512	
1030.63149	694	
END IONS

###FS:    #m/z: 624.7257 #charge-128
###MaxRes:#m/z:   0.0000 #charge-128
###MS: 134/
###MSMS: 135/
BEGIN IONS
TITLE= Cmpd 64, +MSn(624.7257), 2.1 min
PEPMASS=624.72570	6345

333.15251	289	
339.03893	689	
373.70170	577	
402.71355	574	
410.03813	2247	
460.09960	437	
467.63142	279	
474.90430	750	
489.92645	251	
507.55374	535	
532.85816	460	1+
535.81732	1468	1+
553.53750	539	
566.47785	444	
586.75005	346	1+
588.33199	332	
596.24159	604	
605.84000	917	
607.25114	796	
607.70167	1397	1+
628.33583	544	
813.04848	527	
903.47112	329	
END IONS

###FS:    #m/z: 926.6527 #charge-128
###MaxRes:#m/z:   0.0000 #charge-128
###MS: 140/
###MSMS: 141/
BEGIN IONS
TITLE= Cmpd 65, +MSn(926.6527), 2.2 min
PEPMASS=926.65272	7654

740.91613	342	
771.24184	1137	
789.46197	1189	
818.67201	484	
856.04036	1022	
875.08801	712	
889.33333	844	
891.30761	424	1+
895.11023	997	
905.04023	447	
907.30941	354	1+
941.89653	522	
END IONS

###FS:    #m/z: 692.5859 #charge-128
###MaxRes:#m/z:   0.0000 #charge-128
###MS: 144/
###MSMS: 145/
BEGIN IONS
TITLE= Cmpd 66, +MSn(692.5859), 2.3 min
PEPMASS=692.58585	9721

268.64016	414	
351.03557	1017	
377.07826	589	
441.71681	733	
520.52162	585	
536.83483	477	
590.39758	409	
595.64698	481	
602.86242	959	
609.43470	694	
621.69536	329	
641.57291	1809	1+
646.91361	459	
650.24894	377	
656.75450	584	
666.07112	549	
672.79417	2651	2+
674.76015	1620	1+
676.25501	388	
678.63321	1921	
701.43387	358	
796.23348	1137	
798.39156	295	
END IONS

###FS:    #m/z: 824.3696 #charge-128
###MaxRes:#m/z:   0.0000 #charge-128
###MS: 144/
###MSMS: 146/
BEGIN IONS
TITLE= Cmpd 67, +MSn(824.3696), 2.3 min
PEPMASS=824.36957	8305

716.44000	817	
754.02030	487	
782.99754	536	1+
804.70820	612	
806.02997	1692	
888.91053	987	
END IONS

###FS:    #m/z: 855.6089 #charge-128
###MaxRes:#m/z:   0.0000 #charge-128
###MS: 147/
###MSMS: 148/
BEGIN IONS
TITLE= Cmpd 68, +MSn(855.6089), 2.3 min
PEPMASS=855.60891	4568

523.09082	372	
615.64118	1099	
633.65675	509	
708.23365	539	
720.23529	367	
735.48172	357	
793.07972	287	
833.05376	1014	
1171.11476	552	
END IONS

###FS:    #m/z: 700.7882 #charge-128
###MaxRes:#m/z:   0.0000 #charge-128
###MS: 149/
###MSMS: 150/
BEGIN IONS
TITLE= Cmpd 69, +MSn(700.7882), 2.4 min
PEPMASS=700.78822	7171

523.13836	321	
538.63971	348	
550.89720	660	
572.64019	1442	
585.08180	627	
621.18510	472	
622.45764	1977	1+
632.77591	986	
638.63157	774	
642.88818	262	
654.23564	1512	
656.83559	743	
658.31206	381	
660.03366	257	
664.85612	363	
671.59557	1146	1+
674.08006	456	
680.29987	954	
680.88978	2532	1+
682.54554	1626	
686.23476	824	
703.15899	411	
1129.44971	279	
END IONS

###FS:    #m/z: 711.0603 #charge-128
###MaxRes:#m/z:   0.0000 #charge-128
###MS: 149/
###MSMS: 151/
BEGIN IONS
TITLE= Cmpd 70, +MSn(711.0604), 2.4 min
PEPMASS=711.06035	3212

285.29198	592	
442.10946	277	
450.63226	312	
542.42098	662	
575.23548	806	1+
592.02558	1224	1+
627.46988	592	
647.64713	549	
659.70542	312	
674.28236	616	1+
676.64989	374	
691.57430	624	
692.01743	1359	1+
718.63416	267	
END IONS

###FS:    #m/z: 820.2104 #charge-128
###MaxRes:#m/z:   0.0000 #charge-128
###MS: 154/
###MSMS: 155/
BEGIN IONS
TITLE= Cmpd 71, +MSn(820.2104), 2.5 min
PEPMASS=820.21037	7442

494.25651	279	
676.51115	319	
685.04919	542	
723.83067	414	
758.43939	1657	
785.04568	294	
786.50311	1284	
791.11037	282	
798.61977	319	
801.72187	2676	1+
880.24534	729	
1227.64110	337	
END IONS

###FS:    #m/z: 885.3957 #charge-128
###MaxRes:#m/z:   0.0000 #charge-128
###MS: 154/
###MSMS: 156/
BEGIN IONS
TITLE= Cmpd 72, +MSn(885.3956), 2.5 min
PEPMASS=885.39566	4647

351.44139	432	
668.69454	477	
717.35000	447	
730.49424	828	1+
794.77934	254	
797.67487	637	
847.64491	654	
848.21263	462	
848.98895	1319	1+
851.74047	807	
863.32997	412	
867.63268	619	
875.63539	737	
877.43488	372	
911.12912	337	
END IONS

###FS:    #m/z: 639.5458 #charge-128
###MaxRes:#m/z:   0.0000 #charge-128
###MS: 158/
###MSMS: 159/
BEGIN IONS
TITLE= Cmpd 73, +MSn(639.5458), 2.5 min
PEPMASS=639.54578	2941

202.89018	664	
328.27363	287	
329.05266	1575	1+
332.61258	1572	
339.03725	284	
342.04403	392	
405.22113	1317	
406.87606	1309	1+
413.68798	329	
416.47529	609	2+
419.23542	624	
464.94689	484	
468.83923	1704	
520.48669	512	
522.23886	564	
533.84319	494	
542.24405	374	
547.09269	794	
551.08615	342	
553.85302	429	
576.43039	374	
580.50229	454	
586.57266	436	1+
589.03701	1289	
594.97955	1183	1+
599.92041	764	
602.66151	433	1+
605.83385	1173	1+
616.63312	977	
619.45271	1307	
620.80639	419	
621.63844	1612	
627.47086	657	
640.43863	842	
656.24188	1367	
666.40958	474	
672.23804	1154	
747.03668	632	
END IONS

###FS:    #m/z: 808.7723 #charge-128
###MaxRes:#m/z:   0.0000 #charge-128
###MS: 158/
###MSMS: 160/
BEGIN IONS
TITLE= Cmpd 74, +MSn(808.7723), 2.5 min
PEPMASS=808.77232	1886

326.23456	604	
458.43628	589	
587.13677	292	
657.13773	407	
690.00289	499	
701.83928	2044	
719.03500	517	
731.70957	756	1+
734.67202	557	
746.92427	442	
764.64086	1004	
770.36560	1316	1+
774.63846	552	
790.74686	1208	1+
END IONS

###FS:    #m/z: 913.3908 #charge-128
###MaxRes:#m/z:   0.0000 #charge-128
###MS: 164/
###MSMS: 165/
BEGIN IONS
TITLE= Cmpd 75, +MSn(913.3908), 2.6 min
PEPMASS=913.39079	7915

789.51882	464	
793.83797	534	
842.03301	799	
869.50730	282	
873.53524	307	
893.19241	2014	1+
895.43297	304	
END IONS

###FS:    #m/z: 419.1683 #charge-128
###MaxRes:#m/z:   0.0000 #charge-128
###MS: 166/
###MSMS: 167/
BEGIN IONS
TITLE= Cmpd 76, +MSn(419.1682), 2.6 min
PEPMASS=419.16826	6306

125.88958	337	
127.05381	2004	
148.77249	1216	1+
173.84167	502	
182.83377	522	
189.89183	414	
200.85330	287	
223.04686	1397	
231.83409	682	
241.63306	404	
270.84343	652	
273.29754	1491	1+
274.89559	677	
294.13904	552	
297.43125	297	
309.69671	364	
313.06062	342	
320.93545	642	
325.62899	354	
328.14393	284	1+
337.53993	382	
345.76356	293	1+
353.49142	269	
363.02399	892	
365.41518	1970	2+
380.83678	887	
382.40932	1706	1+
384.09451	1717	
392.08801	372	
396.64706	477	
398.99361	3966	1+
399.90881	2663	2+
401.13970	3203	1+
416.47427	639	
418.49059	932	
END IONS

###FS:    #m/z: 418.5778 #charge-128
###MaxRes:#m/z:   0.0000 #charge-128
###MS: 168/
###MSMS: 169/
BEGIN IONS
TITLE= Cmpd 77, +MSn(418.5778), 2.7 min
PEPMASS=418.57775	7292

127.03358	1522	
142.11047	1158	1+
176.89206	722	
190.69705	409	
269.03455	659	
273.93177	1939	1+
292.96150	1833	
301.83601	532	
308.69597	449	
320.23264	282	
324.84474	377	
326.83365	363	
329.84167	381	
338.43491	684	
345.63736	283	
346.74545	592	
350.17609	1296	1+
360.23697	461	
366.34491	1104	1+
374.15500	750	1+
382.27888	1489	1+
384.63187	802	
390.63211	691	
394.86441	371	
399.28339	788	
400.48181	3880	2+
402.22993	3124	2+
403.90862	742	
430.31456	362	
446.06305	802	
450.43209	606	
468.63686	907	
746.32019	503	
END IONS

###FS:    #m/z: 846.4247 #charge-128
###MaxRes:#m/z:   0.0000 #charge-128
###MS: 170/
###MSMS: 171/
BEGIN IONS
TITLE= Cmpd 78, +MSn(846.4247), 2.7 min
PEPMASS=846.42466	8273

440.62225	779	
650.83492	364	
674.10780	789	
693.11216	392	
726.63953	1795	
755.44308	921	1+
782.91445	297	
784.51140	684	
791.46786	1079	
792.84007	952	
801.52693	337	
805.11587	292	
809.63648	513	
813.29786	284	
815.03700	786	
850.04067	350	
865.23358	694	
END IONS

###FS:    #m/z: 892.0362 #charge-128
###MaxRes:#m/z:   0.0000 #charge-128
###MS: 170/
###MSMS: 172/
BEGIN IONS
TITLE= Cmpd 79, +MSn(892.0362), 2.7 min
PEPMASS=892.03620	5972

370.10000	619	
754.63285	1197	
788.05480	2392	
796.23932	1432	
814.43966	972	
848.63806	852	
872.31553	889	
873.83361	297	
882.49443	1759	
END IONS

###FS:    #m/z: 419.3086 #charge-128
###MaxRes:#m/z:   0.0000 #charge-128
###MS: 173/
###MSMS: 174/
BEGIN IONS
TITLE= Cmpd 80, +MSn(419.3086), 2.8 min
PEPMASS=419.30861	6453

126.03871	1199	1+
148.84301	1047	
235.64010	319	
246.83598	269	
265.03269	1067	
268.51553	1721	1+
273.03140	1897	1+
300.90303	934	1+
309.65600	498	
318.79825	339	
328.91556	605	1+
330.81085	431	
346.25979	1402	1+
348.69511	554	
351.05915	251	
356.76918	549	
358.09513	407	
363.69132	1706	2+
376.69485	277	
382.10826	1044	1+
386.03752	521	
401.25326	1134	
402.17234	5065	1+
416.65854	313	
423.05471	1114	
437.87155	415	
440.29207	913	
462.63227	1465	
468.52296	399	
477.44352	962	
END IONS

###FS:    #m/z: 639.6470 #charge-128
###MaxRes:#m/z:   0.0000 #charge-128
###MS: 175/
###MSMS: 176/
BEGIN IONS
TITLE= Cmpd 81, +MSn(639.6470), 2.8 min
PEPMASS=639.64703	7257

234.03065	815	
294.91453	532	
327.88665	429	
329.35717	3116	1+
333.01889	897	
354.46336	434	
402.99068	348	
405.53257	1724	1+
407.27473	1699	1+
416.43953	272	
430.10912	409	
441.03542	412	
445.04100	666	
461.35285	389	
476.88942	476	
512.56635	702	
522.83500	517	
544.68875	812	
559.87218	514	
569.49207	285	
576.77248	821	
578.88728	814	
587.44113	414	
601.65991	324	
604.11396	449	
604.79487	1866	1+
620.02630	1755	1+
622.03419	2040	1+
627.06332	1144	
628.98988	619	
640.65862	1164	1+
644.63011	724	
647.48287	690	1+
652.43902	754	
662.11257	779	
664.88611	327	
920.63236	259	
END IONS

###FS:    #m/z: 935.9756 #charge-128
###MaxRes:#m/z:   0.0000 #charge-128
###MS: 175/
###MSMS: 177/
BEGIN IONS
TITLE= Cmpd 82, +MSn(935.9756), 2.8 min
PEPMASS=935.97558	9728

802.70485	384	
845.11521	947	
849.63274	582	
860.10505	1054	
881.26007	842	
889.63600	637	
916.77547	1967	
919.83273	1442	
921.55430	287	
940.73392	302	
1112.04776	844	
1198.20110	562	
1287.43598	842	
END IONS

###FS:    #m/z: 870.6352 #charge-128
###MaxRes:#m/z:   0.0000 #charge-128
###MS: 179/
###MSMS: 180/
BEGIN IONS
TITLE= Cmpd 83, +MSn(870.6353), 2.9 min
PEPMASS=870.63524	3477

608.00195	534	
730.10723	1279	
731.41830	417	
736.63818	1787	
750.03952	774	
781.50716	399	
797.08661	289	
821.68690	2076	1+
851.62756	1771	1+
870.03248	294	
879.64275	434	
976.63333	1602	
END IONS

###FS:    #m/z: 884.3213 #charge-128
###MaxRes:#m/z:   0.0000 #charge-128
###MS: 179/
###MSMS: 181/
BEGIN IONS
TITLE= Cmpd 84, +MSn(884.3213), 2.9 min
PEPMASS=884.32131	5829

696.47908	469	
703.82364	1969	
715.53326	637	
735.64143	1574	
794.83342	324	
808.82716	582	
846.43272	1359	
866.76957	1551	1+
871.89944	837	
873.26136	332	
873.82817	947	
975.88692	632	
END IONS

###FS:    #m/z: 684.7849 #charge-128
###MaxRes:#m/z:   0.0000 #charge-128
###MS: 183/
###MSMS: 184/
BEGIN IONS
TITLE= Cmpd 85, +MSn(684.7849), 2.9 min
PEPMASS=684.78489	2359

381.49479	661	
425.03645	1198	
443.03910	784	
454.90063	459	
467.24613	577	
491.99724	357	
495.30450	252	
529.85527	577	
537.30314	368	
559.99258	649	
577.15644	869	
582.50459	369	
586.88167	290	
594.83609	734	
604.03571	414	
617.69754	671	
622.45668	1177	
630.74619	470	
640.11329	669	
649.53908	862	
649.88270	763	
650.68891	588	1+
654.12570	2448	
665.31045	1175	
666.73201	2520	
667.67294	2437	1+
669.05951	749	
688.69470	651	
END IONS

###FS:    #m/z: 917.8264 #charge-128
###MaxRes:#m/z:   0.0000 #charge-128
###MS: 183/
###MSMS: 185/
BEGIN IONS
TITLE= Cmpd 86, +MSn(917.8264), 2.9 min
PEPMASS=917.82636	7800

753.31869	254	
784.03503	292	
809.06294	839	
827.03235	1032	
829.09190	329	
830.50426	402	
836.80847	452	
871.23585	1614	
879.24131	789	
879.64831	726	1+
890.33926	337	
END IONS

###FS:    #m/z: 807.0846 #charge-128
###MaxRes:#m/z:   0.0000 #charge-128
###MS: 186/
###MSMS: 187/
BEGIN IONS
TITLE= Cmpd 87, +MSn(807.0846), 3.0 min
PEPMASS=807.08459	855

268.89358	589	
707.08697	797	
713.43661	299	
739.67951	928	
746.91425	457	
753.09395	617	
768.70388	300	1+
787.77972	1843	
794.74444	364	
800.04957	621	
820.83440	487	
1093.05231	899	
END IONS

###FS:    #m/z: 637.5589 #charge-128
###MaxRes:#m/z:   0.0000 #charge-128
###MS: 188/
###MSMS: 189/
BEGIN IONS
TITLE= Cmpd 88, +MSn(637.5589), 3.0 min
PEPMASS=637.55888	6804

206.62587	695	
274.97912	729	1+
313.26631	1362	
316.03507	836	
320.40889	1002	
329.37236	207	2+
330.61044	1276	1+
370.29036	332	
372.82105	1072	
391.24803	692	
396.34203	247	1+
423.24172	369	
482.38546	1492	
485.09348	433	
497.31912	1542	
504.68041	325	
513.47301	676	1+
520.83290	927	1+
527.87786	724	1+
529.29731	673	
540.87076	1479	
560.04167	535	
581.35758	260	
581.97030	824	1+
583.45749	2083	1+
591.13806	428	
591.66977	320	
598.05714	292	
600.63526	327	
606.95194	490	
611.31993	963	
615.83166	801	
617.57158	1593	1+
626.31522	265	
639.98933	1463	1+
645.24459	679	
655.63374	562	
660.18774	337	
664.83340	1217	
1132.05175	630	
END IONS

###FS:    #m/z: 892.2104 #charge-128
###MaxRes:#m/z:   0.0000 #charge-128
###MS: 190/
###MSMS: 191/
BEGIN IONS
TITLE= Cmpd 89, +MSn(892.2104), 3.0 min
PEPMASS=892.21038	9067

574.25206	1444	
642.50326	354	
774.03684	485	
782.64203	943	1+
790.23189	369	
802.87160	1313	
813.04065	567	
827.15934	2086	1+
837.24820	274	
844.42857	450	
852.50493	390	
856.63786	414	
857.16622	1416	1+
872.94300	469	
874.23952	984	
1409.43990	329	
END IONS

###FS:    #m/z: 1030.0881 #charge-128
###MaxRes:#m/z:   0.0000 #charge-128
###MS: 190/
###MSMS: 192/
BEGIN IONS
TITLE= Cmpd 90, +MSn(1030.0880), 3.0 min
PEPMASS=1030.08806	1764

456.81818	447	
694.06111	327	
879.45290	314	
905.03365	549	
918.03274	487	
938.57195	564	
956.83952	1752	
1009.87196	382	
1012.83778	477	
1107.63298	407	
END IONS

###FS:    #m/z: 831.5035 #charge-128
###MaxRes:#m/z:   0.0000 #charge-128
###MS: 194/
###MSMS: 195/
BEGIN IONS
TITLE= Cmpd 91, +MSn(831.5035), 3.1 min
PEPMASS=831.50345	4401

487.64000	752	
535.83945	1042	
618.67985	359	
721.64595	362	
724.89822	824	
750.88376	739	
812.03159	1167	
1448.43025	449	
END IONS

###FS:    #m/z: 934.1420 #charge-128
###MaxRes:#m/z:   0.0000 #charge-128
###MS: 194/
###MSMS: 196/
BEGIN IONS
TITLE= Cmpd 92, +MSn(934.1420), 3.1 min
PEPMASS=934.14199	7368

841.49347	357	
843.32716	309	
850.83157	772	
879.57005	2331	1+
890.83583	252	
896.83545	784	
897.58633	1504	1+
915.24778	1398	1+
916.64060	284	
933.93111	1022	
END IONS

###FS:    #m/z: 464.1740 #charge-128
###MaxRes:#m/z:   0.0000 #charge-128
###MS: 197/
###MSMS: 198/
BEGIN IONS
TITLE= Cmpd 93, +MSn(464.1740), 3.1 min
PEPMASS=464.17397	1885

255.09400	442	
312.08760	399	
320.03457	1042	
335.23237	347	
340.08898	319	
343.89102	422	
346.03648	1657	
348.83342	334	
357.01503	549	
366.69775	789	
374.53934	882	
376.23333	392	
392.69537	714	
412.05929	574	
421.40712	1219	1+
428.35485	727	
433.43748	2527	
435.05301	1074	
443.63386	594	
445.63881	2801	2+
446.85712	2618	1+
461.88728	292	
465.23661	299	
468.30789	372	
484.66091	882	
543.34069	669	
816.63666	254	
END IONS

###FS:    #m/z: 769.2750 #charge-128
###MaxRes:#m/z:   0.0000 #charge-128
###MS: 197/
###MSMS: 199/
BEGIN IONS
TITLE= Cmpd 94, +MSn(769.2750), 3.1 min
PEPMASS=769.27499	11553

498.68122	474	
501.63354	702	
553.03463	619	
560.83190	274	
583.17604	529	
631.58043	507	
633.70140	292	
660.83774	374	
686.24609	404	
693.23777	972	
700.91549	604	
708.05838	719	
745.64407	1643	1+
750.18060	873	1+
END IONS

###FS:    #m/z: 638.9003 #charge-128
###MaxRes:#m/z:   0.0000 #charge-128
###MS: 200/
###MSMS: 201/
BEGIN IONS
TITLE= Cmpd 95, +MSn(638.9003), 3.2 min
PEPMASS=638.90035	3263

329.12719	1069	
331.03312	262	
358.68971	744	
405.78066	579	
407.33315	1484	
411.03804	264	
436.04723	684	
443.64092	2924	
493.04019	522	
498.51537	409	
540.31452	284	
544.70255	717	
546.86125	1007	
548.35299	562	
551.88228	527	
552.43166	689	
560.28653	512	
577.46337	1214	
578.80135	442	
584.63620	362	
593.68514	294	
602.89587	297	
604.29704	604	
618.74631	876	1+
620.62978	1464	
622.33409	666	1+
627.63915	1737	
640.16785	637	
650.88106	1046	1+
653.18624	1394	
654.47591	1402	
658.03631	257	
702.99595	387	
785.84118	287	
856.25042	284	
END IONS

###FS:    #m/z: 613.5999 #charge-128
###MaxRes:#m/z:   0.0000 #charge-128
###MS: 202/
###MSMS: 203/
BEGIN IONS
TITLE= Cmpd 96, +MSn(613.5999), 3.2 min
PEPMASS=613.59993	9144

463.28819	302	
466.49992	2088	
476.63202	599	
483.44451	255	
492.74077	751	
496.76054	415	
504.65966	269	
507.88791	503	
531.88983	346	
534.05397	1201	
539.44712	292	
542.66512	567	
547.63348	997	
552.28711	1043	1+
558.69388	727	1+
559.70649	1266	2+
561.53312	814	
564.03418	439	
575.17666	476	1+
576.82758	1615	1+
580.45289	784	
581.69661	264	
593.29433	1158	1+
596.60044	940	
700.64796	4577	
END IONS

###FS:    #m/z: 665.8683 #charge-128
###MaxRes:#m/z:   0.0000 #charge-128
###MS: 204/
###MSMS: 205/
BEGIN IONS
TITLE= Cmpd 97, +MSn(665.8683), 3.2 min
PEPMASS=665.86834	2862

323.87927	839	
341.25094	884	
405.29266	464	
407.73623	1886	1+
517.98478	1546	1+
528.71802	452	
530.84311	469	
540.03535	579	
577.30537	1339	
581.05678	779	
584.85696	369	
592.63866	979	
594.63421	1664	
597.84951	332	
602.23644	1592	
607.23462	842	
625.50991	377	
631.68947	1218	1+
646.50153	494	
647.70446	3265	1+
650.49094	802	
678.49816	327	
1021.84211	597	
END IONS

###FS:    #m/z: 852.8481 #charge-128
###MaxRes:#m/z:   0.0000 #charge-128
###MS: 204/
###MSMS: 206/
BEGIN IONS
TITLE= Cmpd 98, +MSn(852.8481), 3.2 min
PEPMASS=852.84811	1879

680.64232	374	
738.64120	1107	
763.04993	532	
768.04760	1054	
797.64678	1277	
817.15130	494	
829.31477	272	
834.90073	712	
882.03233	929	
941.11479	1009	
END IONS

###FS:    #m/z: 851.1493 #charge-128
###MaxRes:#m/z:   0.0000 #charge-128
###MS: 207/
###MSMS: 208/
BEGIN IONS
TITLE= Cmpd 99, +MSn(851.1494), 3.3 min
PEPMASS=851.14935	4192

726.06343	804	
731.09575	549	
747.63318	1704	
761.08928	689	
781.27590	377	
781.68995	256	
786.88459	464	
814.63659	617	1+
819.15861	364	
851.47151	343	1+
866.90411	344	
1034.44159	644	
END IONS

###FS:    #m/z: 639.7893 #charge-128
###MaxRes:#m/z:   0.0000 #charge-128
###MS: 210/
###MSMS: 211/
BEGIN IONS
TITLE= Cmpd 100, +MSn(639.7893), 3.3 min
PEPMASS=639.78932	3733

328.68419	297	
332.22415	692	
334.63288	579	
357.43291	264	
405.47822	1356	1+
410.26886	459	
412.44314	422	
456.62421	338	2+
508.16993	422	
508.45749	399	
542.05947	583	1+
545.28717	822	
550.05657	943	1+
564.61478	559	
586.10405	584	
587.43340	2033	1+
597.89711	314	
601.62851	749	1+
602.49396	1045	2+
604.70919	1011	1+
617.23980	682	
621.72819	2036	1+
624.85041	387	
630.29500	882	
639.73825	1146	1+
643.66179	764	
657.64301	374	
670.83846	437	
793.43155	1334	
END IONS

###FS:    #m/z: 882.6425 #charge-128
###MaxRes:#m/z:   0.0000 #charge-128
###MS: 210/
###MSMS: 212/
BEGIN IONS
TITLE= Cmpd 101, +MSn(882.6425), 3.3 min
PEPMASS=882.64245	5419

632.70769	479	
814.09858	414	
844.47090	294	
848.14718	457	
866.63265	507	
881.59257	1167	
985.02698	1917	
END IONS

###FS:    #m/z: 706.8255 #charge-128
###MaxRes:#m/z:   0.0000 #charge-128
###MS: 213/
###MSMS: 214/
BEGIN IONS
TITLE= Cmpd 102, +MSn(706.8255), 3.4 min
PEPMASS=706.82552	7077

628.43501	609	
633.83263	359	
638.84043	1017	
671.06076	302	
673.83245	284	
685.71629	364	
686.82735	1555	1+
689.88854	402	
696.84037	814	
722.83571	717	
725.12610	314	
END IONS

###FS:    #m/z: 925.3009 #charge-128
###MaxRes:#m/z:   0.0000 #charge-128
###MS: 213/
###MSMS: 215/
BEGIN IONS
TITLE= Cmpd 103, +MSn(925.3009), 3.4 min
PEPMASS=925.30088	2409

422.29268	282	
699.85960	454	
748.98655	1203	1+
816.77433	557	
820.64126	959	1+
836.45598	909	
849.09974	454	
862.23581	644	
877.52574	254	
890.05169	352	
898.88780	369	
902.04212	1054	
906.64168	793	1+
909.03356	779	
909.61227	459	
END IONS

###FS:    #m/z: 972.5272 #charge-128
###MaxRes:#m/z:   0.0000 #charge-128
###MS: 217/
###MSMS: 218/
BEGIN IONS
TITLE= Cmpd 104, +MSn(972.5272), 3.4 min
PEPMASS=972.52720	3124

791.94547	1119	
850.99708	674	
896.86188	827	
927.34812	633	1+
946.35663	791	
953.83491	900	
955.25705	481	
958.08921	650	
1035.89145	664	
END IONS

###FS:    #m/z: 785.7061 #charge-128
###MaxRes:#m/z:   0.0000 #charge-128
###MS: 219/
###MSMS: 220/
BEGIN IONS
TITLE= Cmpd 105, +MSn(785.7061), 3.5 min
PEPMASS=785.70614	5063

356.64846	419	
421.29053	303	
581.43064	832	
648.31038	521	
649.64146	905	
677.79103	668	1+
687.06939	387	
689.43030	364	
694.83311	252	
695.84233	1034	
697.84227	364	
729.29072	487	
732.18922	439	
750.83797	650	
754.84146	342	
756.73783	1750	1+
761.39645	837	
766.69870	498	
802.23091	749	
804.83051	561	
END IONS

###FS:    #m/z: 817.6201 #charge-128
###MaxRes:#m/z:   0.0000 #charge-128
###MS: 221/
###MSMS: 222/
BEGIN IONS
TITLE= Cmpd 106, +MSn(817.6201), 3.5 min
PEPMASS=817.62006	2923

637.70701	572	
650.45108	329	
654.23460	369	
672.28358	574	
682.50975	422	
710.28812	294	
728.88732	569	
778.54821	406	1+
780.32107	997	
791.32574	254	
798.61179	286	1+
865.44230	503	
END IONS

###FS:    #m/z: 639.8060 #charge-128
###MaxRes:#m/z:   0.0000 #charge-128
###MS: 224/
###MSMS: 225/
BEGIN IONS
TITLE= Cmpd 107, +MSn(639.8060), 3.6 min
PEPMASS=639.80596	3617

206.66096	897	
240.07377	524	
309.23583	869	
323.03264	282	
329.87556	1187	
331.11608	314	
337.97582	749	
382.91668	1182	
404.61954	414	1+
410.51629	614	
458.83548	997	
470.70333	299	
486.49894	447	
504.68930	469	
532.04408	649	
534.91123	1099	
548.90136	424	
560.43631	319	
563.43649	362	
572.84523	1164	
576.24685	1497	
577.89800	327	
582.98589	369	
585.70048	374	
586.27224	512	
600.07608	477	
606.03759	324	
607.85278	963	1+
615.89298	504	
618.98537	673	1+
622.51838	1106	1+
627.85411	359	
630.13140	1134	
630.67795	314	
634.36398	264	
645.04430	489	
651.72579	1399	1+
682.05214	424	
END IONS

###FS:    #m/z: 637.6897 #charge-128
###MaxRes:#m/z:   0.0000 #charge-128
###MS: 228/
###MSMS: 229/
BEGIN IONS
TITLE= Cmpd 108, +MSn(637.6897), 3.6 min
PEPMASS=637.68972	11533

219.03339	998	
319.19489	1431	1+
329.01437	1676	1+
331.24605	1827	
339.42189	549	
343.25506	258	
363.90887	312	
369.22096	1156	1+
374.00573	982	
387.23919	1122	
398.06609	679	
402.09764	569	2+
405.83964	467	
417.48264	437	
418.90913	274	
442.43481	485	
453.49946	324	
457.43660	849	
506.03179	291	
528.28582	861	1+
535.85122	777	
538.04270	462	
544.83419	505	
546.70042	978	1+
563.49498	314	
567.43070	590	
570.02628	584	
571.45286	463	1+
573.43708	1126	
576.83815	457	
580.12841	574	
584.64157	697	
591.66834	767	
598.92039	1532	
609.38651	1060	1+
617.22346	1327	1+
619.50594	1147	
620.37246	1745	1+
625.03182	767	
628.23927	1616	
635.10479	792	
641.83592	1349	
644.63134	587	
660.11982	179	1+
END IONS

###FS:    #m/z: 968.1919 #charge-128
###MaxRes:#m/z:   0.0000 #charge-128
###MS: 228/
###MSMS: 230/
BEGIN IONS
TITLE= Cmpd 109, +MSn(968.1918), 3.6 min
PEPMASS=968.19185	9465

455.70932	354	
661.46102	442	
810.86481	787	
815.86286	814	
821.49517	254	
827.90493	259	
831.68639	487	
849.83627	494	
871.03996	764	
923.23415	982	
993.05672	1226	1+
1464.23802	512	
END IONS

###FS:    #m/z: 681.2368 #charge-128
###MaxRes:#m/z:   0.0000 #charge-128
###MS: 231/
###MSMS: 232/
BEGIN IONS
TITLE= Cmpd 110, +MSn(681.2368), 3.7 min
PEPMASS=681.23676	2763

510.76964	447	
518.46470	1064	
538.43761	374	
546.25071	1277	
561.29485	857	
562.75760	2273	1+
580.88986	787	
583.04588	502	
590.97495	606	1+
608.23465	719	
626.43199	797	
628.26395	742	
634.04030	334	
640.63423	339	
645.57410	1479	
652.63755	1089	
661.38534	607	
662.43333	2791	1+
663.51974	2538	2+
665.69680	838	1+
673.25042	472	
682.80351	692	
743.28253	442	
766.64549	794	
END IONS

###FS:    #m/z: 955.7841 #charge-128
###MaxRes:#m/z:   0.0000 #charge-128
###MS: 231/
###MSMS: 233/
BEGIN IONS
TITLE= Cmpd 111, +MSn(955.7841), 3.7 min
PEPMASS=955.78406	2796

799.72013	367	
817.31230	502	
853.16978	564	1+
863.03667	334	
875.69206	319	
889.23762	699	
896.48187	387	
936.56046	629	
938.22960	797	
939.68527	329	
960.70113	359	
967.30949	629	
993.54324	699	
END IONS

###FS:    #m/z: 850.4132 #charge-128
###MaxRes:#m/z:   0.0000 #charge-128
###MS: 234/
###MSMS: 235/
BEGIN IONS
TITLE= Cmpd 112, +MSn(850.4132), 3.7 min
PEPMASS=850.41324	4283

516.89516	559	
725.11127	627	
734.29187	607	
749.23920	922	
771.48488	337	
776.66197	404	
791.45468	434	
794.35337	319	
812.38122	516	1+
817.23221	392	
827.28943	489	
832.76087	1136	1+
858.86544	354	
868.88681	534	
958.28723	327	
1382.44054	1299	
END IONS

###FS:    #m/z: 868.5238 #charge-128
###MaxRes:#m/z:   0.0000 #charge-128
###MS: 234/
###MSMS: 236/
BEGIN IONS
TITLE= Cmpd 113, +MSn(868.5238), 3.7 min
PEPMASS=868.52382	9594

632.88622	257	
680.23896	454	
759.09256	457	
779.05948	664	
787.51008	584	
830.01056	594	
841.03742	1312	
847.32864	959	
867.90092	319	
876.63245	722	
1586.06382	572	
END IONS

###FS:    #m/z: 639.6943 #charge-128
###MaxRes:#m/z:   0.0000 #charge-128
###MS: 237/
###MSMS: 238/
BEGIN IONS
TITLE= Cmpd 114, +MSn(639.6943), 3.8 min
PEPMASS=639.69433	4557

235.49165	409	
242.03957	369	
317.03412	800	
329.31707	1178	2+
357.84150	463	
398.23286	473	
405.14392	947	
408.31795	551	1+
410.94600	438	
422.98413	847	
434.23282	1586	
441.69986	410	
458.40829	347	
476.91518	478	
479.03567	607	
483.03485	1206	
510.51030	332	
518.50146	1179	
522.64781	604	
532.40587	579	
534.44370	932	
541.83979	306	
543.23521	337	
545.04853	301	
547.69946	1084	
584.23648	407	
586.68684	679	
597.43444	392	
602.65000	592	
604.66042	367	
619.95922	1284	1+
621.73942	906	1+
623.50875	547	
644.03542	805	
END IONS

###FS:    #m/z: 868.0603 #charge-128
###MaxRes:#m/z:   0.0000 #charge-128
###MS: 237/
###MSMS: 239/
BEGIN IONS
TITLE= Cmpd 115, +MSn(868.0603), 3.8 min
PEPMASS=868.06030	7774

507.63561	599	
688.44895	612	
717.43178	562	
726.05263	897	
749.73333	337	
761.43465	1214	
792.44280	1829	
796.86197	402	
813.50096	309	
813.94098	729	1+
848.01383	1843	1+
849.52326	427	
850.74690	1143	1+
END IONS

###FS:    #m/z: 500.4515 #charge-128
###MaxRes:#m/z:   0.0000 #charge-128
###MS: 240/
###MSMS: 241/
BEGIN IONS
TITLE= Cmpd 116, +MSn(500.4515), 3.8 min
PEPMASS=500.45154	2951

152.03689	622	
225.77288	1007	
304.23694	382	
329.29076	822	
334.83907	1402	
349.08741	344	
397.63281	774	
399.18916	447	1+
428.09254	292	
431.85274	1906	2+
434.03713	329	
436.03226	390	
447.16778	1757	
455.23333	647	
457.23462	710	
462.74591	750	2+
463.84411	1482	
465.81515	582	
482.01930	1445	2+
484.17223	1041	1+
488.85472	402	
501.69486	357	
504.21840	1598	1+
517.88811	780	
520.04414	549	
522.29190	424	
524.09296	944	
END IONS

###FS:    #m/z: 935.1617 #charge-128
###MaxRes:#m/z:   0.0000 #charge-128
###MS: 240/
###MSMS: 242/
BEGIN IONS
TITLE= Cmpd 117, +MSn(935.1617), 3.8 min
PEPMASS=935.16166	8822

759.24929	782	
780.08561	352	
796.43426	407	
799.11145	579	
843.64135	982	
845.84278	452	
897.58482	661	1+
917.65524	522	
END IONS

###FS:    #m/z: 859.1457 #charge-128
###MaxRes:#m/z:   0.0000 #charge-128
###MS: 244/
###MSMS: 245/
BEGIN IONS
TITLE= Cmpd 118, +MSn(859.1457), 3.9 min
PEPMASS=859.14572	3782

397.29422	349	
658.67577	447	
724.23873	719	
769.67385	660	
773.03381	1389	
776.60750	582	
806.66254	1759	
823.43682	717	
840.51673	307	
843.43990	662	
END IONS

###FS:    #m/z: 419.1433 #charge-128
###MaxRes:#m/z:   0.0000 #charge-128
###MS: 247/
###MSMS: 248/
BEGIN IONS
TITLE= Cmpd 119, +MSn(419.1433), 3.9 min
PEPMASS=419.14333	6832

125.57614	776	1+
148.88679	1769	
259.58280	1722	
274.18504	2932	
292.95080	2029	
300.83896	714	
302.85311	567	
312.89693	354	
313.97552	717	
324.69638	939	1+
339.03123	254	
341.36076	1012	
345.62893	917	
355.24136	1031	1+
357.69355	519	
363.89797	634	2+
366.51545	1161	2+
374.30048	1556	2+
382.24827	907	
383.28051	2376	1+
385.69954	377	
395.44032	619	
400.25600	4331	1+
401.23342	4089	2+
403.34091	966	2+
416.80455	1997	
435.68079	274	
439.63183	354	
END IONS

###FS:    #m/z: 640.7029 #charge-128
###MaxRes:#m/z:   0.0000 #charge-128
###MS: 247/
###MSMS: 249/
BEGIN IONS
TITLE= Cmpd 120, +MSn(640.4380), 3.9 min
PEPMASS=640.70292	9190

196.63337	864	
312.03426	654	
327.03664	727	
458.33031	1346	1+
482.32629	1111	1+
504.09729	607	
515.23283	514	
516.80649	233	1+
521.43764	289	
533.02616	924	
537.89206	312	
585.83590	534	
594.23118	444	
595.88988	312	
598.57095	912	
600.03048	317	
613.43846	294	
621.04929	1207	
622.81890	1619	
643.36241	371	1+
1278.84375	787	
END IONS

###FS:    #m/z: 639.6247 #charge-128
###MaxRes:#m/z:   0.0000 #charge-128
###MS: 251/
###MSMS: 252/
BEGIN IONS
TITLE= Cmpd 121, +MSn(639.6247), 4.0 min
PEPMASS=639.62472	7853

217.43791	1119	
286.05617	432	
327.68577	347	
377.87207	549	
405.66237	1718	1+
411.44493	1034	
426.01159	569	
472.48617	447	
486.85246	1327	
506.43297	397	
520.43141	322	
538.68343	327	
540.43710	2024	
542.63512	402	
552.58582	262	
569.43563	682	
574.70328	677	
592.90664	272	
593.42116	654	
603.89633	847	
605.69262	282	
606.82447	852	
626.45292	579	
645.49811	1497	
669.84880	527	
676.68656	324	
1065.64245	377	
END IONS

###FS:    #m/z: 883.5631 #charge-128
###MaxRes:#m/z:   0.0000 #charge-128
###MS: 251/
###MSMS: 253/
BEGIN IONS
TITLE= Cmpd 122, +MSn(883.5631), 4.0 min
PEPMASS=883.56311	6862

717.84115	694	
774.64533	307	
793.82220	1983	1+
798.23178	504	
801.51352	659	
877.43348	607	
902.44610	499	
1144.43434	884	
END IONS

###FS:    #m/z: 857.3734 #charge-128
###MaxRes:#m/z:   0.0000 #charge-128
###MS: 254/
###MSMS: 255/
BEGIN IONS
TITLE= Cmpd 123, +MSn(857.3734), 4.0 min
PEPMASS=857.37341	7981

744.03317	872	
767.16594	1175	
806.37616	362	
811.90934	283	
820.30794	991	1+
828.71276	442	
835.63915	631	
838.46649	666	
839.75514	664	
END IONS

###FS:    #m/z: 982.1909 #charge-128
###MaxRes:#m/z:   0.0000 #charge-128
###MS: 254/
###MSMS: 256/
BEGIN IONS
TITLE= Cmpd 124, +MSn(982.1909), 4.0 min
PEPMASS=982.19089	2139

791.63685	992	
824.44181	624	
826.70967	314	
891.59528	827	
892.14282	704	
912.46776	527	
936.53685	1668	1+
953.83720	559	
959.50875	1942	
977.04183	419	
989.03381	1192	
END IONS

###FS:    #m/z: 896.2954 #charge-128
###MaxRes:#m/z:   0.0000 #charge-128
###MS: 257/
###MSMS: 258/
BEGIN IONS
TITLE= Cmpd 125, +MSn(896.2954), 4.1 min
PEPMASS=896.29542	2109

728.63796	1663	
737.45523	345	
778.63544	342	
789.26104	277	
805.52078	1174	
843.04169	358	
851.51172	348	
861.50389	687	
878.45172	407	
916.92233	252	
1067.08369	343	
END IONS

###FS:    #m/z: 639.5687 #charge-128
###MaxRes:#m/z:   0.0000 #charge-128
###MS: 261/
###MSMS: 262/
BEGIN IONS
TITLE= Cmpd 126, +MSn(639.5687), 4.1 min
PEPMASS=639.56872	13403

201.81379	837	
275.10207	553	
283.09970	389	
329.27122	1159	1+
337.83253	278	
378.54382	489	
379.83211	569	
403.11527	1552	1+
408.52268	614	
422.90277	515	
495.95055	682	
529.43416	267	
538.51010	927	
541.33630	291	
545.03236	259	
548.70124	264	
549.84019	1759	
551.47593	698	
561.28718	324	
563.09448	571	
567.62134	1142	
579.36293	259	
587.64175	684	
599.63780	1627	
604.00672	804	
605.40000	579	
617.03908	368	
620.75631	2160	1+
623.03797	1002	
646.62280	1551	1+
END IONS

###FS:    #m/z: 857.8328 #charge-128
###MaxRes:#m/z:   0.0000 #charge-128
###MS: 263/
###MSMS: 264/
BEGIN IONS
TITLE= Cmpd 127, +MSn(857.8328), 4.2 min
PEPMASS=857.83285	2715

389.52560	704	
467.03542	302	
588.29781	252	
632.83349	380	
735.06834	319	
736.83778	292	
800.04426	405	
823.50788	597	
837.16739	349	
839.79721	2585	1+
860.05179	809	
1430.31615	374	
1459.76348	461	
END IONS

###FS:    #m/z: 869.5306 #charge-128
###MaxRes:#m/z:   0.0000 #charge-128
###MS: 270/
###MSMS: 271/
BEGIN IONS
TITLE= Cmpd 128, +MSn(869.5306), 4.3 min
PEPMASS=869.53060	2014

417.63349	552	
696.69828	446	
700.08804	269	
703.29800	712	
751.23589	1057	
785.43463	679	
825.90613	551	
890.43343	284	
896.92353	273	
1157.25342	1087	
END IONS

###FS:    #m/z: 802.9947 #charge-128
###MaxRes:#m/z:   0.0000 #charge-128
###MS: 272/
###MSMS: 273/
BEGIN IONS
TITLE= Cmpd 129, +MSn(802.9947), 4.3 min
PEPMASS=802.99469	6282

555.02174	512	
607.83280	367	
673.75745	407	
679.89552	287	
684.83085	329	
694.83356	627	
711.63475	542	
712.20896	384	
765.63765	1107	
781.93369	494	
783.50079	1044	
784.85131	1610	1+
785.75940	1502	2+
800.83131	334	
802.25654	654	
828.29412	347	
END IONS

###FS:    #m/z: 608.7606 #charge-128
###MaxRes:#m/z:   0.0000 #charge-128
###MS: 274/
###MSMS: 275/
BEGIN IONS
TITLE= Cmpd 130, +MSn(608.7606), 4.3 min
PEPMASS=608.76061	7889

208.88990	782	
240.63870	1012	
429.70210	547	
454.70094	432	
462.28706	368	
472.83251	599	
490.83481	544	
496.10747	312	
511.68567	449	
513.03514	646	
514.40581	718	1+
540.87569	948	1+
552.89351	275	
553.44746	620	
561.08713	387	
572.95143	265	
574.48433	594	
576.03831	342	
576.67019	1736	
589.68532	2954	
591.13936	4807	1+
638.81429	338	
837.24108	1472	
END IONS

###FS:    #m/z: 734.9042 #charge-128
###MaxRes:#m/z:   0.0000 #charge-128
###MS: 276/
###MSMS: 277/
BEGIN IONS
TITLE= Cmpd 131, +MSn(734.9042), 4.4 min
PEPMASS=734.90416	6108

547.43826	759	
593.43158	484	
618.04620	979	
619.88185	373	
655.50769	261	
662.63623	339	
677.11199	817	
687.27680	741	
698.84120	444	
713.92194	742	
714.61910	3271	
716.71614	792	
739.16215	287	
756.48848	419	
END IONS

###FS:    #m/z: 917.5868 #charge-128
###MaxRes:#m/z:   0.0000 #charge-128
###MS: 279/
###MSMS: 280/
BEGIN IONS
TITLE= Cmpd 132, +MSn(917.5869), 4.4 min
PEPMASS=917.58685	8593

753.60127	469	
791.85994	779	
799.83727	511	
806.83587	998	
849.43747	347	
853.52512	381	
855.43179	328	
881.63199	582	
911.90304	321	
921.63892	592	
END IONS

###FS:    #m/z: 964.8464 #charge-128
###MaxRes:#m/z:   0.0000 #charge-128
###MS: 284/
###MSMS: 285/
BEGIN IONS
TITLE= Cmpd 133, +MSn(964.8464), 4.5 min
PEPMASS=964.84637	2614

750.45747	399	
823.03149	412	
836.30735	599	
846.43442	279	
863.34626	1094	
876.43987	504	
903.04867	869	
930.03517	314	
933.43232	1091	
948.65503	291	
955.43514	383	
957.33910	532	1+
960.76201	1757	
968.05951	1081	1+
970.94281	411	1+
998.24055	667	
END IONS

###FS:    #m/z: 839.8851 #charge-128
###MaxRes:#m/z:   0.0000 #charge-128
###MS: 286/
###MSMS: 287/
BEGIN IONS
TITLE= Cmpd 134, +MSn(839.8851), 4.5 min
PEPMASS=839.88506	435

493.23697	1320	
568.03092	339	
644.88925	1037	
693.48790	379	
706.83146	777	
758.80489	704	
784.13239	562	
791.83902	827	
807.23397	303	
821.54787	278	
868.39283	484	
875.23681	297	
943.50909	462	
1174.84301	1818	
1364.17734	313	
END IONS

###FS:    #m/z: 953.5275 #charge-128
###MaxRes:#m/z:   0.0000 #charge-128
###MS: 286/
###MSMS: 288/
BEGIN IONS
TITLE= Cmpd 135, +MSn(953.5275), 4.5 min
PEPMASS=953.52747	7202

750.93788	364	
861.39878	156	1+
875.90264	494	
888.96267	719	
894.06126	282	
906.69018	592	
924.49482	294	
931.69835	1584	1+
934.10531	822	
970.02494	1172	
1675.91502	337	
END IONS

###FS:    #m/z: 824.4026 #charge-128
###MaxRes:#m/z:   0.0000 #charge-128
###MS: 290/
###MSMS: 291/
BEGIN IONS
TITLE= Cmpd 136, +MSn(824.4026), 4.6 min
PEPMASS=824.40256	7584

514.64969	517	
589.89502	342	
688.63343	299	
716.88759	277	
720.05549	1249	
734.55673	1909	
736.03481	544	
749.49152	807	
802.43355	382	
807.29286	536	1+
END IONS

###FS:    #m/z: 890.3923 #charge-128
###MaxRes:#m/z:   0.0000 #charge-128
###MS: 294/
###MSMS: 295/
BEGIN IONS
TITLE= Cmpd 137, +MSn(890.3923), 4.7 min
PEPMASS=890.39231	7120

630.23385	987	
731.96095	272	
735.23276	342	
764.63912	613	
798.87440	459	
799.54276	1894	1+
807.19448	718	1+
856.09489	299	
872.24006	1099	
924.43527	467	
982.14995	719	
END IONS

###FS:    #m/z: 858.0196 #charge-128
###MaxRes:#m/z:   0.0000 #charge-128
###MS: 300/
###MSMS: 301/
BEGIN IONS
TITLE= Cmpd 138, +MSn(858.0197), 4.7 min
PEPMASS=858.01964	9451

656.92010	499	
695.04530	979	
707.66916	874	
717.43142	279	
740.98621	559	1+
757.21825	734	
760.29045	1162	
768.03564	352	
815.56556	274	
820.46660	1489	
823.63542	302	
838.49890	697	
1275.91810	274	
END IONS

###FS:    #m/z: 997.2788 #charge-128
###MaxRes:#m/z:   0.0000 #charge-128
###MS: 300/
###MSMS: 302/
BEGIN IONS
TITLE= Cmpd 139, +MSn(997.2788), 4.8 min
PEPMASS=997.27883	1876

709.59509	914	
867.65238	327	
871.00161	617	
900.63303	477	
902.42090	682	
927.03959	2192	
958.48214	334	
978.71887	337	
1005.40428	802	
END IONS

###FS:    #m/z: 416.2362 #charge-128
###MaxRes:#m/z:   0.0000 #charge-128
###MS: 303/
###MSMS: 304/
BEGIN IONS
TITLE= Cmpd 140, +MSn(416.2362), 4.8 min
PEPMASS=416.23621	7975

148.83816	480	
166.83166	796	
171.63715	608	
173.69359	264	
221.44024	266	
236.83417	614	
239.83475	829	
246.84141	942	
250.43454	686	
263.23418	442	
269.82644	1428	1+
282.84123	352	
291.56938	1048	1+
292.51399	988	2+
298.94723	804	
304.85535	574	1+
311.83282	628	
313.09671	452	
315.04018	726	
318.54371	480	
325.29174	1178	2+
325.84830	1295	1+
331.86167	447	
339.49197	262	
341.04544	437	
344.86895	869	
349.23503	259	
351.10143	487	
363.28859	578	
365.50698	312	
368.23922	1067	
370.23093	2238	2+
378.25966	364	
379.11193	852	1+
381.24900	3751	1+
384.03195	263	
396.35053	3718	
397.19473	6266	1+
398.26924	4312	2+
400.25327	512	
420.07899	912	1+
453.83591	329	
END IONS

###FS:    #m/z: 861.2060 #charge-128
###MaxRes:#m/z:   0.0000 #charge-128
###MS: 306/
###MSMS: 307/
BEGIN IONS
TITLE= Cmpd 141, +MSn(861.2060), 4.8 min
PEPMASS=861.20601	8487

722.08961	292	
751.22459	748	
762.31566	288	
771.09570	859	1+
778.49611	437	
792.63923	1727	
799.33018	317	
822.68406	283	
824.53311	607	
831.49056	2003	
839.48489	272	
841.46046	1724	
843.65026	901	1+
846.30434	546	
851.48629	414	
949.63118	650	
1481.86289	407	
END IONS

###FS:    #m/z: 788.1572 #charge-128
###MaxRes:#m/z:   0.0000 #charge-128
###MS: 308/
###MSMS: 309/
BEGIN IONS
TITLE= Cmpd 142, +MSn(788.1572), 4.9 min
PEPMASS=788.15716	7004

566.70153	262	
629.84484	829	
637.24045	749	1+
653.83216	474	
660.08924	282	
667.43557	1110	
694.04335	271	
698.69235	1071	
705.59322	570	
708.83620	379	
730.83601	605	
749.44884	656	1+
751.55740	1005	
758.80191	539	
767.30657	868	1+
769.72419	1232	
791.33020	595	
1475.29904	307	
END IONS

###FS:    #m/z: 793.5705 #charge-128
###MaxRes:#m/z:   0.0000 #charge-128
###MS: 310/
###MSMS: 311/
BEGIN IONS
TITLE= Cmpd 143, +MSn(793.5704), 4.9 min
PEPMASS=793.57046	6583

325.12720	332	
395.65593	1134	
442.03218	339	
490.50888	664	
562.43328	1104	
684.83407	934	
698.63734	1004	
701.09167	269	
722.03444	977	
739.27968	990	
750.04333	346	
753.25121	1458	
759.70662	437	
774.29634	847	
775.67422	1613	1+
END IONS

###FS:    #m/z: 859.8016 #charge-128
###MaxRes:#m/z:   0.0000 #charge-128
###MS: 312/
###MSMS: 313/
BEGIN IONS
TITLE= Cmpd 144, +MSn(859.8016), 4.9 min
PEPMASS=859.80161	7306

666.93757	379	
697.24481	1034	
732.93148	307	
740.90507	336	
758.43240	679	
769.84987	309	
779.36341	402	
797.69719	589	
802.25484	424	
819.49847	387	
832.50533	763	
845.84147	1149	
852.23097	382	
END IONS

###FS:    #m/z: 965.5565 #charge-128
###MaxRes:#m/z:   0.0000 #charge-128
###MS: 312/
###MSMS: 314/
BEGIN IONS
TITLE= Cmpd 145, +MSn(965.5565), 4.9 min
PEPMASS=965.55645	6518

776.09865	267	
780.89223	364	
873.24595	597	
919.70313	874	
928.26429	279	
936.06020	4044	
947.85890	2089	
954.71118	764	1+
1076.30401	359	
END IONS

###FS:    #m/z: 880.6646 #charge-128
###MaxRes:#m/z:   0.0000 #charge-128
###MS: 315/
###MSMS: 316/
BEGIN IONS
TITLE= Cmpd 146, +MSn(880.6646), 5.0 min
PEPMASS=880.66462	2339

772.44627	1090	1+
784.91097	349	
787.09285	439	
787.75913	2490	1+
790.48670	434	
800.43736	357	
829.63951	1504	
833.63122	773	
853.65013	929	
864.49037	449	1+
872.83737	2074	
893.03679	510	
1639.68740	337	
END IONS

###FS:    #m/z: 909.0556 #charge-128
###MaxRes:#m/z:   0.0000 #charge-128
###MS: 317/
###MSMS: 318/
BEGIN IONS
TITLE= Cmpd 147, +MSn(909.0556), 5.0 min
PEPMASS=909.05561	4364

784.04286	319	
785.28641	287	
818.17450	906	1+
841.29160	1004	
850.52614	427	
863.64996	894	
873.56755	523	1+
875.44165	1880	
887.68768	532	
924.23504	339	
999.24386	467	
1432.25953	258	
END IONS

###FS:    #m/z: 722.1649 #charge-128
###MaxRes:#m/z:   0.0000 #charge-128
###MS: 319/
###MSMS: 320/
BEGIN IONS
TITLE= Cmpd 148, +MSn(722.1649), 5.0 min
PEPMASS=722.16486	2743

378.48530	362	
543.23516	487	1+
552.09617	442	
575.43308	557	
578.83647	269	
580.44242	384	
586.83504	1533	1+
610.23893	694	
620.64317	914	
630.79983	1281	1+
633.41603	702	
646.70840	349	
649.91267	409	
654.84064	832	
675.08476	1002	
676.83676	464	
684.66436	638	1+
702.34582	536	1+
704.76149	1004	1+
708.43424	414	
END IONS

###FS:    #m/z: 844.2344 #charge-128
###MaxRes:#m/z:   0.0000 #charge-128
###MS: 319/
###MSMS: 321/
BEGIN IONS
TITLE= Cmpd 149, +MSn(844.2344), 5.1 min
PEPMASS=844.23439	6657

714.79738	527	
726.49719	524	
736.67045	584	
775.83389	829	
780.03385	319	
782.29385	674	
808.63656	464	
824.63001	763	1+
846.15298	937	
847.43431	677	
862.63537	534	
END IONS

###FS:    #m/z: 893.9929 #charge-128
###MaxRes:#m/z:   0.0000 #charge-128
###MS: 322/
###MSMS: 323/
BEGIN IONS
TITLE= Cmpd 150, +MSn(893.9929), 5.1 min
PEPMASS=893.99293	8820

685.68578	281	
692.64476	405	
697.62782	1259	
740.64204	829	
744.11113	599	
778.85594	645	
785.10856	433	
821.03583	252	
848.63254	1277	
853.83546	1442	
855.23388	1722	
875.11418	1764	
876.90661	1727	
1060.23309	711	
END IONS

###FS:    #m/z: 637.6456 #charge-128
###MaxRes:#m/z:   0.0000 #charge-128
###MS: 325/
###MSMS: 326/
BEGIN IONS
TITLE= Cmpd 151, +MSn(637.6456), 5.1 min
PEPMASS=637.64555	5726

206.63309	338	
216.69812	564	
266.83873	279	
282.83514	853	
338.11659	369	
387.11540	562	
403.03426	964	
407.03261	682	
440.84384	607	
487.84306	517	
500.03844	922	1+
527.89555	609	1+
530.88693	597	
540.43060	559	
546.22866	706	1+
548.44503	615	
576.15271	739	1+
581.34472	534	
584.44134	3306	
608.25754	1152	
615.25258	487	
616.05122	1946	1+
619.37316	4219	
620.96167	434	
627.45094	1551	
637.29710	313	
652.24142	268	
661.05267	1295	
911.43215	419	
END IONS

###FS:    #m/z: 802.0926 #charge-128
###MaxRes:#m/z:   0.0000 #charge-128
###MS: 325/
###MSMS: 327/
BEGIN IONS
TITLE= Cmpd 152, +MSn(802.0926), 5.2 min
PEPMASS=802.09258	6892

394.76587	277	
488.53852	534	
571.04326	279	
603.02424	602	
642.83764	1739	
665.69675	459	
693.03474	529	
710.08298	687	
711.99277	1536	1+
734.31266	267	
738.91202	2864	1+
765.65390	444	
766.23436	649	
770.04326	2617	
780.06426	439	1+
781.88949	454	1+
799.83448	524	
801.48847	534	
807.01447	831	1+
809.84004	804	
END IONS

###FS:    #m/z: 924.0091 #charge-128
###MaxRes:#m/z:   0.0000 #charge-128
###MS: 328/
###MSMS: 329/
BEGIN IONS
TITLE= Cmpd 153, +MSn(924.0091), 5.2 min
PEPMASS=924.00912	3207

735.28065	291	
786.84757	334	
805.91642	312	
813.43829	1852	
825.30264	371	
849.91577	367	
869.30568	367	
874.63615	1992	
906.63759	324	
END IONS

###FS:    #m/z: 767.6097 #charge-128
###MaxRes:#m/z:   0.0000 #charge-128
###MS: 330/
###MSMS: 331/
BEGIN IONS
TITLE= Cmpd 154, +MSn(767.6097), 5.2 min
PEPMASS=767.60966	2423

306.23246	734	
480.85241	374	
513.03886	1524	
568.23741	679	
579.24550	821	
599.83435	299	
623.23186	532	
630.83284	872	
675.89868	361	
676.90592	1064	
693.68310	279	
704.45821	432	
707.85008	524	
716.09199	308	
721.51695	955	1+
729.25484	585	1+
732.68658	1031	
742.04777	543	
748.08149	192	1+
749.39025	1129	1+
1494.43464	1049	
END IONS

###FS:    #m/z: 470.7390 #charge-128
###MaxRes:#m/z:   0.0000 #charge-128
###MS: 334/
###MSMS: 335/
BEGIN IONS
TITLE= Cmpd 155, +MSn(470.7390), 5.3 min
PEPMASS=470.73901	1492

167.03226	859	
264.83665	427	
288.89343	1027	
306.63420	696	
338.04433	336	
356.03459	1882	
369.03105	917	
395.47758	706	
398.49359	314	
400.68734	462	
403.55494	1090	
404.82744	997	
410.21598	1795	1+
429.09595	602	1+
430.69463	932	
435.30375	334	
436.14468	1042	1+
446.88621	589	
451.86545	284	
452.70103	3066	1+
454.06567	2053	1+
456.89281	711	
470.29138	322	
470.70926	413	1+
475.00360	273	
476.26846	296	
491.92821	409	
END IONS

###FS:    #m/z: 1053.9562 #charge-128
###MaxRes:#m/z:   0.0000 #charge-128
###MS: 334/
###MSMS: 336/
BEGIN IONS
TITLE= Cmpd 156, +MSn(1053.9563), 5.3 min
PEPMASS=1053.95624	7792

825.05187	379	
856.03579	867	
908.63364	272	
945.51622	1057	
964.45998	752	
1008.07863	704	
1031.89600	387	
1032.26468	309	
1033.85750	307	
1034.64545	292	
1040.90396	322	
1062.64491	824	
END IONS

###FS:    #m/z: 885.2859 #charge-128
###MaxRes:#m/z:   0.0000 #charge-128
###MS: 337/
###MSMS: 338/
BEGIN IONS
TITLE= Cmpd 157, +MSn(885.2859), 5.3 min
PEPMASS=885.28587	9484

792.43306	532	
793.57868	1198	1+
802.83508	669	
805.10515	359	
837.23415	306	
844.85602	392	
865.57614	817	1+
868.61669	834	
887.49050	334	
894.63651	724	
936.92286	1212	
END IONS

###FS:    #m/z: 639.7882 #charge-128
###MaxRes:#m/z:   0.0000 #charge-128
###MS: 340/
###MSMS: 341/
BEGIN IONS
TITLE= Cmpd 158, +MSn(639.7882), 5.4 min
PEPMASS=639.78823	2478

329.29420	629	
331.07781	1674	
353.03526	257	
406.67007	320	
424.27820	464	
485.43359	899	
486.68788	254	
490.17560	295	
505.05090	1271	
540.95453	2404	1+
549.91217	1024	1+
554.67986	1297	
557.43238	912	
568.03656	711	
571.24270	350	
580.50145	398	
585.94945	822	
590.69885	664	
621.27815	597	
622.98962	1207	
626.25040	396	
647.43276	359	
657.74119	569	
751.50080	295	
882.44973	594	
1118.65918	277	
END IONS

###FS:    #m/z: 886.8045 #charge-128
###MaxRes:#m/z:   0.0000 #charge-128
###MS: 340/
###MSMS: 342/
BEGIN IONS
TITLE= Cmpd 159, +MSn(886.8045), 5.4 min
PEPMASS=886.80450	5236

684.69631	342	
689.03613	812	
707.04156	447	
736.63171	1107	
749.04862	494	
752.31639	639	
798.83967	1204	
808.53846	522	
846.63103	392	
888.23788	1697	
END IONS

###FS:    #m/z: 704.8243 #charge-128
###MaxRes:#m/z:   0.0000 #charge-128
###MS: 344/
###MSMS: 345/
BEGIN IONS
TITLE= Cmpd 160, +MSn(704.8243), 5.4 min
PEPMASS=704.82430	1949

463.43311	252	
505.25667	1152	
550.69424	474	
569.45351	522	
591.88790	416	
597.23363	779	
606.38602	294	1+
611.46159	412	
614.43776	814	
615.60887	680	1+
622.63742	1297	
633.51897	439	
649.30622	384	
660.46667	809	
668.38017	972	
669.64059	342	
685.55805	664	1+
687.41097	1770	
688.98297	580	
962.83748	497	
1203.48809	703	
1263.45977	839	
END IONS

###FS:    #m/z: 522.8003 #charge-128
###MaxRes:#m/z:   0.0000 #charge-128
###MS: 346/
###MSMS: 347/
BEGIN IONS
TITLE= Cmpd 161, +MSn(522.8004), 5.5 min
PEPMASS=522.80034	1631

188.92563	397	
252.83851	770	
285.29355	334	
297.83408	619	
324.83099	409	
390.43802	392	
399.08881	522	
400.50645	426	2+
405.83359	884	
411.88568	475	
430.11248	437	
432.54853	785	
435.09382	531	
436.43696	1309	
447.23502	661	
451.32420	775	
454.98855	626	
460.85128	307	
468.56564	458	
482.34965	749	
483.47654	1173	1+
486.09482	562	
487.24307	2503	1+
490.83302	354	
494.63181	649	
502.82436	974	1+
504.55307	789	
505.08484	664	
507.84115	359	
509.84040	827	
END IONS

###FS:    #m/z: 639.9984 #charge-128
###MaxRes:#m/z:   0.0000 #charge-128
###MS: 346/
###MSMS: 348/
BEGIN IONS
TITLE= Cmpd 162, +MSn(639.9984), 5.5 min
PEPMASS=639.99839	3068

282.03527	489	
329.16083	349	
329.64704	1915	1+
333.83390	912	
356.24178	762	
370.25797	422	
402.63287	417	
405.88316	432	
408.77785	522	
412.99555	439	
422.84200	677	
501.18222	287	
519.41551	1167	
521.49630	1019	
534.71184	614	
550.70049	842	
558.88745	739	
562.53091	458	1+
568.83516	439	
577.85567	362	
584.30274	619	
585.96519	579	
595.04519	1954	
603.42996	437	
605.43193	493	1+
623.06935	898	1+
632.84585	454	
650.02595	2009	1+
655.83118	444	
822.49562	292	
END IONS

###FS:    #m/z: 888.0488 #charge-128
###MaxRes:#m/z:   0.0000 #charge-128
###MS: 349/
###MSMS: 350/
BEGIN IONS
TITLE= Cmpd 163, +MSn(888.0488), 5.5 min
PEPMASS=888.04875	2188

711.73333	304	
735.72575	354	
780.69659	474	
798.43338	1220	
830.12586	1100	
850.45835	1063	1+
866.04332	660	1+
1352.49655	1400	
END IONS

###FS:    #m/z: 418.2852 #charge-128
###MaxRes:#m/z:   0.0000 #charge-128
###MS: 351/
###MSMS: 352/
BEGIN IONS
TITLE= Cmpd 164, +MSn(418.2852), 5.5 min
PEPMASS=418.28517	3364

126.74400	900	
133.89030	317	
148.86685	550	
158.76364	459	
165.70127	454	
196.43179	291	
199.69185	1094	
232.08901	563	
260.84181	624	
270.90040	294	
274.43990	350	
280.83344	839	
291.16618	624	
292.56550	352	2+
292.95390	427	1+
302.09117	345	
310.43691	2033	
313.24564	799	
316.02399	1890	
319.17584	1552	2+
325.42959	357	
329.31334	722	
338.20432	1136	1+
343.23955	601	
348.17576	567	1+
351.23743	3234	
366.14111	496	
372.43578	562	
381.23546	2963	1+
383.63258	3635	1+
398.09751	1401	
399.34990	802	
400.17888	7024	1+
409.23274	584	
438.23439	383	
END IONS

###FS:    #m/z: 776.6669 #charge-128
###MaxRes:#m/z:   0.0000 #charge-128
###MS: 351/
###MSMS: 353/
BEGIN IONS
TITLE= Cmpd 165, +MSn(776.6669), 5.6 min
PEPMASS=776.66694	7275

579.83531	519	
614.63657	539	
619.44056	1249	
635.61533	1108	1+
639.98662	768	1+
642.84006	564	
656.03509	282	
665.44741	482	
679.39893	927	
703.05717	709	
713.43653	824	
721.82378	1492	
723.48619	422	
730.63819	1527	
790.30127	322	
END IONS

###FS:    #m/z: 911.5319 #charge-128
###MaxRes:#m/z:   0.0000 #charge-128
###MS: 355/
###MSMS: 356/
BEGIN IONS
TITLE= Cmpd 166, +MSn(911.5319), 5.6 min
PEPMASS=911.53189	7384

593.64147	522	
731.83729	982	
773.70798	292	
844.43935	1994	
847.64580	737	
855.30343	367	
863.28381	324	
864.90433	584	
866.65985	1192	
893.73103	794	
894.06295	694	
918.83721	547	
1780.44282	332	
END IONS

###FS:    #m/z: 993.8068 #charge-128
###MaxRes:#m/z:   0.0000 #charge-128
###MS: 355/
###MSMS: 357/
BEGIN IONS
TITLE= Cmpd 167, +MSn(993.8068), 5.6 min
PEPMASS=993.80681	4556

507.28134	344	
726.87474	459	
742.23532	687	
752.63973	497	
797.92910	814	
849.10000	314	
854.21720	372	
901.85200	1447	
947.85147	589	
959.02444	654	
999.47530	454	
END IONS

###FS:    #m/z: 794.6870 #charge-128
###MaxRes:#m/z:   0.0000 #charge-128
###MS: 360/
###MSMS: 361/
BEGIN IONS
TITLE= Cmpd 168, +MSn(794.6870), 5.7 min
PEPMASS=794.68697	3724

521.64477	284	
603.94648	364	
676.79229	574	
689.03827	584	
739.19160	1072	
743.87642	542	
751.71570	328	
752.45875	1400	
760.63727	1353	
775.64141	569	
777.63919	622	
797.63608	259	
916.07164	1190	
1023.28788	669	
END IONS

###FS:    #m/z: 1042.6610 #charge-128
###MaxRes:#m/z:   0.0000 #charge-128
###MS: 363/
###MSMS: 364/
BEGIN IONS
TITLE= Cmpd 169, +MSn(1042.6610), 5.7 min
PEPMASS=1042.66099	1320

618.88550	352	
846.97463	296	
927.28512	717	
928.91892	1471	
954.87867	544	
977.57820	654	
1002.41803	817	
1023.71133	614	
1024.65053	583	
1025.20351	582	
END IONS

###FS:    #m/z: 537.9944 #charge-128
###MaxRes:#m/z:   0.0000 #charge-128
###MS: 365/
###MSMS: 366/
BEGIN IONS
TITLE= Cmpd 170, +MSn(537.9943), 5.8 min
PEPMASS=537.99435	5887

285.44868	1054	
308.24568	1459	
440.83820	261	
442.63368	1090	
444.09349	831	
446.87729	3101	1+
455.80995	741	1+
470.83259	469	
476.93028	753	
491.45362	1602	
493.63264	400	
518.50679	674	
519.20215	3436	1+
524.93743	1118	
526.66537	1384	
557.03027	1069	
591.43580	773	
850.85247	1044	
END IONS

###FS:    #m/z: 815.3397 #charge-128
###MaxRes:#m/z:   0.0000 #charge-128
###MS: 365/
###MSMS: 367/
BEGIN IONS
TITLE= Cmpd 171, +MSn(815.3397), 5.8 min
PEPMASS=815.33971	1194

635.04026	642	
636.69477	347	
660.64449	734	
700.10734	317	
702.85079	2157	
715.65714	722	
724.45145	492	
733.43487	432	
751.29982	1617	
760.31010	1147	
768.28782	734	
773.73719	1614	1+
792.11802	442	
796.26689	1578	1+
881.03426	404	
901.49368	397	
END IONS

###FS:    #m/z: 599.3178 #charge-128
###MaxRes:#m/z:   0.0000 #charge-128
###MS: 373/
###MSMS: 374/
BEGIN IONS
TITLE= Cmpd 172, +MSn(599.3177), 5.9 min
PEPMASS=599.31778	4289

272.09076	839	
447.83624	1222	
459.23774	619	
462.93655	919	
467.90331	479	
494.27701	712	
508.28555	479	
511.63212	597	
536.47609	317	
544.44706	342	
552.90255	342	
563.43090	1329	1+
564.80863	397	
579.88946	1109	
581.88548	1539	
582.25502	849	
583.69366	302	
611.84876	517	
858.95042	622	
872.02408	1187	
921.89017	1014	
END IONS

###FS:    #m/z: 634.5710 #charge-128
###MaxRes:#m/z:   0.0000 #charge-128
###MS: 373/
###MSMS: 375/
BEGIN IONS
TITLE= Cmpd 173, +MSn(634.5710), 5.9 min
PEPMASS=634.57099	7315

368.43186	987	
397.43696	514	
425.51052	352	
438.67131	437	
453.11558	329	
463.23123	254	
464.89806	487	
483.83523	304	
507.07585	389	
514.87039	577	
515.34006	624	
543.52830	272	
554.30672	421	1+
565.83535	847	
588.83605	1097	
593.03343	284	
597.89825	1104	
602.85455	714	
608.43578	967	
613.28951	539	
615.63665	1702	
616.91187	659	
618.27959	346	1+
1042.10869	304	
END IONS

###FS:    #m/z: 775.9430 #charge-128
###MaxRes:#m/z:   0.0000 #charge-128
###MS: 377/
###MSMS: 378/
BEGIN IONS
TITLE= Cmpd 174, +MSn(775.9430), 6.0 min
PEPMASS=775.94299	7379

594.03142	942	
596.83143	567	
628.93641	384	
645.07878	402	
680.30141	329	
684.13577	516	1+
686.65233	592	
733.82898	484	
738.78745	747	
739.49365	2111	1+
754.94944	1144	
756.25239	594	
756.79775	1488	1+
758.73993	629	
759.83231	1099	
802.63738	1447	
1098.66031	1147	
END IONS

###FS:    #m/z: 638.8388 #charge-128
###MaxRes:#m/z:   0.0000 #charge-128
###MS: 384/
###MSMS: 385/
BEGIN IONS
TITLE= Cmpd 175, +MSn(638.8389), 6.1 min
PEPMASS=638.83885	4427

244.49303	882	
250.59635	807	
272.83360	852	
329.79486	1737	
363.83081	624	
367.23429	537	
383.45947	602	
405.02878	1414	
407.22775	1459	
477.60282	1082	
478.89219	672	
501.46551	467	
507.26235	312	
509.29673	282	
522.29786	604	
535.83258	467	
549.58211	967	
555.47140	689	
556.02435	602	
573.90269	1472	
576.83586	1044	
582.43994	2229	
598.80434	2439	1+
604.09091	454	
619.64245	1949	1+
622.06642	1204	
641.23830	397	
655.63509	492	
713.72679	284	
990.63025	477	
1181.23285	722	
END IONS

###FS:    #m/z: 905.8805 #charge-128
###MaxRes:#m/z:   0.0000 #charge-128
###MS: 384/
###MSMS: 386/
BEGIN IONS
TITLE= Cmpd 176, +MSn(905.8805), 6.1 min
PEPMASS=905.88046	2982

502.34747	292	
725.29724	392	
788.59147	404	
797.80910	889	1+
840.10850	869	
850.19514	602	
854.69374	1032	
871.63582	1434	
885.66093	702	
901.44628	404	
915.41741	887	
END IONS

###FS:    #m/z: 769.2063 #charge-128
###MaxRes:#m/z:   0.0000 #charge-128
###MS: 387/
###MSMS: 388/
BEGIN IONS
TITLE= Cmpd 177, +MSn(769.2063), 6.1 min
PEPMASS=769.20632	3023

570.08755	299	
590.51293	262	
596.21325	312	
598.29864	562	
613.83677	495	
635.87500	390	
642.69440	599	
649.43955	1642	
666.24706	412	
678.69687	287	
680.69330	527	
701.31198	762	
705.79989	1149	1+
710.09035	469	
735.68665	257	
751.50967	344	1+
753.05691	382	
1249.08245	949	
END IONS

###FS:    #m/z: 898.2065 #charge-128
###MaxRes:#m/z:   0.0000 #charge-128
###MS: 387/
###MSMS: 389/
BEGIN IONS
TITLE= Cmpd 178, +MSn(898.2065), 6.1 min
PEPMASS=898.20653	8200

755.44312	1479	
756.69698	354	
762.52448	267	
805.29230	799	
811.44673	867	
842.71642	397	
855.48593	427	
857.07010	1262	
860.43407	302	
862.43558	402	
864.40165	331	1+
879.77818	2415	1+
882.95798	564	
END IONS

###FS:    #m/z: 780.6592 #charge-128
###MaxRes:#m/z:   0.0000 #charge-128
###MS: 392/
###MSMS: 393/
BEGIN IONS
TITLE= Cmpd 179, +MSn(780.6592), 6.2 min
PEPMASS=780.65917	1187

453.62584	1784	
556.23463	382	
598.50000	327	
626.71782	314	
689.69153	427	
698.42715	1017	
700.89356	252	
724.84954	524	
727.30311	279	
743.83071	667	
745.71951	1091	1+
748.84089	492	
760.87454	1514	
763.63750	612	
801.08365	309	
END IONS

###FS:    #m/z: 843.9956 #charge-128
###MaxRes:#m/z:   0.0000 #charge-128
###MS: 392/
###MSMS: 394/
BEGIN IONS
TITLE= Cmpd 180, +MSn(843.9956), 6.2 min
PEPMASS=843.99559	7269

436.75941	322	
519.23539	1037	
530.66329	292	
727.29518	577	
732.46623	334	
736.67222	742	
750.81912	912	
753.63820	452	
776.30062	749	
796.64000	297	
799.62280	272	
818.23533	2387	
863.63215	402	
1161.70143	524	
END IONS

###FS:    #m/z: 611.3903 #charge-128
###MaxRes:#m/z:   0.0000 #charge-128
###MS: 395/
###MSMS: 396/
BEGIN IONS
TITLE= Cmpd 181, +MSn(611.3903), 6.2 min
PEPMASS=611.39029	1987

356.08953	459	
405.64770	472	
477.61350	290	
484.84904	1449	
501.83648	407	
506.49920	724	1+
518.88382	340	
520.84828	719	
523.14445	1617	1+
531.24487	922	
537.44816	1342	
550.91355	377	
573.46915	886	1+
593.30574	2042	2+
595.12880	1477	
597.27197	654	
599.34376	639	
611.28935	639	
623.30374	649	
END IONS

###FS:    #m/z: 812.6343 #charge-128
###MaxRes:#m/z:   0.0000 #charge-128
###MS: 397/
###MSMS: 398/
BEGIN IONS
TITLE= Cmpd 182, +MSn(812.6343), 6.3 min
PEPMASS=812.63427	3160

338.49057	537	
662.43671	347	
676.97305	646	1+
703.83889	307	
722.83134	612	
729.43263	453	
751.89845	689	
752.41728	999	
756.04063	1012	
773.95255	344	
793.20930	844	1+
816.00157	252	
1430.83476	1059	
1555.87290	304	
END IONS

###FS:    #m/z: 839.0412 #charge-128
###MaxRes:#m/z:   0.0000 #charge-128
###MS: 397/
###MSMS: 399/
BEGIN IONS
TITLE= Cmpd 183, +MSn(839.0412), 6.3 min
PEPMASS=839.04119	8311

642.89388	397	
658.68748	311	1+
660.85036	334	
677.64050	402	
680.31566	469	
720.09405	309	
727.00215	759	
765.43681	297	
771.63685	1974	
841.03852	1182	
850.91613	342	
END IONS

###FS:    #m/z: 882.7257 #charge-128
###MaxRes:#m/z:   0.0000 #charge-128
###MS: 404/
###MSMS: 405/
BEGIN IONS
TITLE= Cmpd 184, +MSn(882.7256), 6.4 min
PEPMASS=882.72566	7093

269.04368	1115	
531.32883	420	
664.43448	360	
688.73625	842	
717.69167	429	
791.83820	1632	
825.83106	602	
838.64144	304	
842.08517	374	
850.84268	814	
861.04152	722	
863.27136	814	
1428.09417	397	
END IONS

###FS:    #m/z: 900.7122 #charge-128
###MaxRes:#m/z:   0.0000 #charge-128
###MS: 408/
###MSMS: 409/
BEGIN IONS
TITLE= Cmpd 185, +MSn(900.7122), 6.5 min
PEPMASS=900.71215	1786

695.31274	292	
703.63299	589	
771.84286	328	
782.18327	723	
828.43624	759	
838.08406	272	
840.44162	472	
846.48940	999	
881.84608	1116	1+
885.23228	469	
914.63295	382	
932.23353	747	
940.24218	474	
1251.86578	439	
END IONS

###FS:    #m/z: 900.9286 #charge-128
###MaxRes:#m/z:   0.0000 #charge-128
###MS: 413/
###MSMS: 414/
BEGIN IONS
TITLE= Cmpd 186, +MSn(900.9285), 6.5 min
PEPMASS=900.92855	2770

650.04046	347	
764.64429	1085	
813.55231	329	
817.63311	894	
855.60124	829	
864.43221	824	
880.44555	2897	
882.15465	329	1+
END IONS

###FS:    #m/z: 465.9361 #charge-128
###MaxRes:#m/z:   0.0000 #charge-128
###MS: 416/
###MSMS: 417/
BEGIN IONS
TITLE= Cmpd 187, +MSn(465.9361), 6.6 min
PEPMASS=465.93612	1932

217.83560	254	
298.65752	347	
330.68788	254	
333.30576	609	2+
348.96373	957	
372.95707	1017	
380.49298	974	
411.24323	289	
412.65456	792	
422.23842	724	
424.28885	379	
429.74975	602	
444.05038	373	1+
446.13038	906	1+
447.93122	1732	
448.33728	2286	1+
450.59780	1956	2+
460.03465	272	
466.64963	434	
468.54388	282	
471.06469	424	
473.23894	477	
500.68929	829	
912.43249	397	
END IONS

###FS:    #m/z: 826.2815 #charge-128
###MaxRes:#m/z:   0.0000 #charge-128
###MS: 418/
###MSMS: 419/
BEGIN IONS
TITLE= Cmpd 188, +MSn(826.2816), 6.6 min
PEPMASS=826.28153	3885

656.35462	569	
663.83117	799	
665.44787	1894	
772.10740	629	
803.43372	372	
808.65800	544	
832.83249	824	
840.86222	592	
END IONS

###FS:    #m/z: 419.1713 #charge-128
###MaxRes:#m/z:   0.0000 #charge-128
###MS: 420/
###MSMS: 421/
BEGIN IONS
TITLE= Cmpd 189, +MSn(419.1713), 6.6 min
PEPMASS=419.17133	4920

126.41410	4242	2+
161.03525	1719	
212.84214	562	
215.03593	274	
256.08675	354	
273.27531	1106	1+
274.78864	369	
275.96440	991	1+
281.17285	624	
300.89861	1031	1+
302.65702	1419	
318.97696	1459	
326.23815	314	
330.01256	589	
340.08790	299	
341.43636	714	
349.24020	654	
356.24808	257	
361.35805	422	
366.37912	131	1+
383.04904	2343	1+
385.13960	1399	
388.73686	1054	1+
397.81800	446	2+
400.02410	1767	
401.10977	7231	1+
402.84987	1574	
406.89016	999	
437.05299	1092	
442.86010	434	
488.29547	429	
577.03566	1077	
592.85516	324	
END IONS

###FS:    #m/z: 857.1590 #charge-128
###MaxRes:#m/z:   0.0000 #charge-128
###MS: 420/
###MSMS: 422/
BEGIN IONS
TITLE= Cmpd 190, +MSn(857.1590), 6.6 min
PEPMASS=857.15897	6169

309.03701	1124	
412.25856	687	
509.64881	254	
666.89088	452	
729.84179	574	
765.75129	382	
775.89353	284	
801.49727	462	
839.21446	764	
1286.36208	2244	
1605.23436	1532	
END IONS

###FS:    #m/z: 446.3202 #charge-128
###MaxRes:#m/z:   0.0000 #charge-128
###MS: 423/
###MSMS: 424/
BEGIN IONS
TITLE= Cmpd 191, +MSn(446.3202), 6.7 min
PEPMASS=446.32021	7251

140.04902	1135	
147.03452	1402	
186.69106	677	
213.63322	532	
255.96825	1489	
278.09254	538	
295.06828	679	
310.49885	741	1+
319.03327	937	
322.09283	777	
325.73248	1142	
327.72026	603	2+
333.63318	1148	
336.06020	679	
346.84089	604	
349.83575	709	1+
396.05896	1348	
402.15339	1368	1+
407.70820	633	2+
410.33081	1323	
412.10000	957	
413.83336	1224	
422.26856	804	
424.21987	408	
427.34416	4927	1+
429.01208	2007	
430.34522	1481	
439.26182	1002	
445.54572	938	1+
468.67517	799	
END IONS

###FS:    #m/z: 638.5310 #charge-128
###MaxRes:#m/z:   0.0000 #charge-128
###MS: 423/
###MSMS: 425/
BEGIN IONS
TITLE= Cmpd 192, +MSn(638.5310), 6.7 min
PEPMASS=638.53103	3333

206.84072	921	1+
248.84799	939	
290.05928	679	
323.08609	349	
329.67544	362	
355.28388	362	
369.30444	447	
374.85517	869	
405.10850	257	
408.66647	494	
429.88841	387	
460.91182	894	
485.70760	272	
506.05031	512	
519.77273	446	1+
531.48276	307	
533.74355	267	
535.64736	899	
538.31780	364	
548.09385	352	
549.31702	1234	
574.16854	734	
590.83379	322	
594.28825	579	
596.65178	1082	
603.05978	412	
603.79288	1604	
605.06774	1232	
610.43571	1647	
612.71992	924	
617.03684	482	
620.63612	389	
621.20770	4062	1+
638.08131	447	
640.53837	449	
END IONS

###FS:    #m/z: 637.9225 #charge-128
###MaxRes:#m/z:   0.0000 #charge-128
###MS: 429/
###MSMS: 430/
BEGIN IONS
TITLE= Cmpd 193, +MSn(637.9225), 6.8 min
PEPMASS=637.92251	10408

236.61803	804	
266.32620	354	
305.05882	322	
331.03333	417	
355.24069	529	
363.27028	324	
386.86319	734	
392.10556	327	
398.21050	1098	1+
400.94204	544	
403.23426	659	
430.69458	334	
437.84174	254	
457.44497	362	
458.70562	587	
470.72287	456	2+
478.35299	1073	1+
523.04319	734	
545.95425	327	
546.32607	489	
548.30093	752	
563.29387	599	
574.83560	254	
594.23923	1087	
596.86914	287	
599.37567	941	1+
601.08922	294	
602.94686	1199	1+
605.63244	439	
616.90043	296	1+
618.59903	827	
619.82727	1549	1+
654.76163	674	
659.51955	587	
989.58917	489	
1118.63981	359	
END IONS

###FS:    #m/z: 765.2696 #charge-128
###MaxRes:#m/z:   0.0000 #charge-128
###MS: 429/
###MSMS: 431/
BEGIN IONS
TITLE= Cmpd 194, +MSn(765.2696), 6.8 min
PEPMASS=765.26957	246

515.83784	472	
631.04120	1329	
673.57045	2301	1+
676.27087	584	
681.23291	819	
685.07133	534	
728.05149	294	
728.62329	736	1+
730.37899	1177	
731.68160	1592	
745.00446	1502	
746.54194	1264	
751.59720	704	
768.24120	1189	
1031.04219	527	
END IONS

###FS:    #m/z: 835.6327 #charge-128
###MaxRes:#m/z:   0.0000 #charge-128
###MS: 433/
###MSMS: 434/
BEGIN IONS
TITLE= Cmpd 195, +MSn(835.6328), 6.8 min
PEPMASS=835.63273	7884

716.83457	601	
726.89855	330	
746.04000	587	
749.44485	497	
763.03604	522	
782.48066	361	
796.84390	2063	1+
800.72549	256	
808.83237	378	
852.84774	553	
END IONS

###FS:    #m/z: 869.9535 #charge-128
###MaxRes:#m/z:   0.0000 #charge-128
###MS: 433/
###MSMS: 435/
BEGIN IONS
TITLE= Cmpd 196, +MSn(869.9536), 6.9 min
PEPMASS=869.95352	7400

614.64799	859	
714.25045	252	
779.05467	437	
782.75227	1157	
792.03232	914	
812.67431	429	
814.89776	399	
826.69938	474	
851.64232	354	
853.43824	292	
856.08913	409	
859.83106	1022	
END IONS

###FS:    #m/z: 639.6670 #charge-128
###MaxRes:#m/z:   0.0000 #charge-128
###MS: 436/
###MSMS: 437/
BEGIN IONS
TITLE= Cmpd 197, +MSn(639.6670), 6.9 min
PEPMASS=639.66697	7484

225.69421	402	
329.28315	4673	1+
375.63595	817	
387.09066	499	
400.88047	986	1+
404.87424	1476	1+
409.69508	399	
410.85842	1012	
480.88957	689	
506.85966	354	
518.85880	344	
520.83709	569	
529.67224	341	1+
540.78058	437	
545.64341	1044	
558.48238	257	
570.12601	344	
572.66852	722	
577.94388	925	2+
583.22076	1249	
592.86221	422	
593.47480	2728	1+
601.90163	357	
605.74778	382	
615.69672	814	
619.81364	1434	1+
622.95365	2044	1+
626.57466	1227	
637.33555	347	
641.20788	703	1+
644.42824	694	
655.83446	512	
657.87744	544	
690.54659	1227	
700.68866	504	
993.10604	644	
END IONS

###FS:    #m/z: 812.4319 #charge-128
###MaxRes:#m/z:   0.0000 #charge-128
###MS: 436/
###MSMS: 438/
BEGIN IONS
TITLE= Cmpd 198, +MSn(812.4319), 6.9 min
PEPMASS=812.43188	7128

581.70937	467	
663.64175	439	
673.23165	729	
695.21882	802	
713.25192	899	
722.87178	289	
732.03571	322	
732.83722	1367	
737.43202	817	
758.43683	319	
794.28908	919	
799.83258	387	
820.43644	404	
1525.23770	1277	
END IONS

###FS:    #m/z: 491.2124 #charge-128
###MaxRes:#m/z:   0.0000 #charge-128
###MS: 439/
###MSMS: 440/
BEGIN IONS
TITLE= Cmpd 199, +MSn(491.2124), 6.9 min
PEPMASS=491.21245	4972

222.51705	309	
253.85876	882	
258.87773	339	
282.90874	622	
328.83452	417	
331.63363	769	
356.63947	322	
359.04545	324	
374.03963	534	
378.89657	439	
383.55065	1206	2+
386.43339	499	
394.72349	431	2+
405.63856	1768	
410.04012	259	
421.26695	417	
429.29155	477	
439.23363	782	
443.96509	1428	1+
449.43164	1166	
454.27466	1074	
454.94608	3946	1+
457.28005	503	
470.65595	1731	2+
472.42145	1570	
474.32051	1953	1+
479.53546	722	
480.90022	536	
490.46199	874	1+
504.44127	607	
509.84295	1351	
513.83277	619	
540.84111	3648	
811.03450	259	
984.46356	347	
END IONS

###FS:    #m/z: 449.1962 #charge-128
###MaxRes:#m/z:   0.0000 #charge-128
###MS: 442/
###MSMS: 443/
BEGIN IONS
TITLE= Cmpd 200, +MSn(449.1962), 7.0 min
PEPMASS=449.19623	6620

156.69155	514	
172.96552	312	
259.09155	429	
269.03484	874	
273.06821	557	
284.83263	784	
330.45404	3286	2+
332.95357	644	
348.00181	564	
357.29984	1822	
359.08409	571	1+
371.23245	657	
386.40945	262	
390.89936	282	
392.94898	1022	
396.43728	1378	1+
402.95341	652	
404.90038	307	
413.03471	2164	
415.20254	829	1+
430.52559	4164	1+
432.31676	3319	1+
437.53680	697	
442.83521	337	
447.06628	254	
449.85356	1352	
466.75526	347	
470.63651	724	
474.83176	737	
478.43662	842	
END IONS

###FS:    #m/z: 893.8490 #charge-128
###MaxRes:#m/z:   0.0000 #charge-128
###MS: 442/
###MSMS: 444/
BEGIN IONS
TITLE= Cmpd 201, +MSn(893.8491), 7.0 min
PEPMASS=893.84903	6974

604.69490	567	
698.71011	294	
757.09163	377	
801.13652	757	
802.63751	861	1+
812.89261	701	1+
838.05249	287	
847.26496	289	
875.96605	523	1+
914.23678	522	
1227.83333	857	
1243.64093	1754	
END IONS

###FS:    #m/z: 903.2422 #charge-128
###MaxRes:#m/z:   0.0000 #charge-128
###MS: 445/
###MSMS: 446/
BEGIN IONS
TITLE= Cmpd 202, +MSn(903.2422), 7.0 min
PEPMASS=903.24220	6550

660.35264	1144	
671.80945	262	
767.63465	867	
782.24774	515	
869.25079	352	
884.08639	929	
908.25455	533	
947.83838	1411	
END IONS

###FS:    #m/z: 419.3167 #charge-128
###MaxRes:#m/z:   0.0000 #charge-128
###MS: 448/
###MSMS: 449/
BEGIN IONS
TITLE= Cmpd 203, +MSn(419.3167), 7.1 min
PEPMASS=419.31667	8926

126.88130	1208	
208.67491	955	
231.83242	921	
273.62608	1897	1+
290.69646	310	
292.13366	1898	1+
310.89800	445	
322.06295	450	
323.04997	1186	
326.55934	612	1+
329.91389	623	
335.83802	669	
347.63187	776	
349.26875	389	
351.28842	842	2+
358.29984	370	
365.10550	996	
365.44626	1149	1+
371.63077	737	
373.23512	908	
374.54106	718	
382.60597	2013	2+
384.17194	2746	1+
398.95325	295	
400.08195	3250	
400.77084	6721	1+
404.16850	444	
419.86667	739	
424.89212	664	
751.33390	314	
END IONS

###FS:    #m/z: 680.9565 #charge-128
###MaxRes:#m/z:   0.0000 #charge-128
###MS: 450/
###MSMS: 451/
BEGIN IONS
TITLE= Cmpd 204, +MSn(680.9565), 7.1 min
PEPMASS=680.95652	585

355.23287	876	
399.08429	422	
522.23990	349	
545.07606	478	
545.89092	1226	1+
563.03198	289	
582.11052	1891	1+
585.43551	906	
610.77431	1292	1+
619.04300	582	
622.23448	548	
640.63908	1527	
644.67325	2126	1+
647.49299	269	
656.30000	259	
662.50784	1261	
663.68534	4357	1+
704.65429	882	
END IONS

###FS:    #m/z: 640.6468 #charge-128
###MaxRes:#m/z:   0.0000 #charge-128
###MS: 453/
###MSMS: 454/
BEGIN IONS
TITLE= Cmpd 205, +MSn(640.3125), 7.2 min
PEPMASS=640.64681	8559

308.70111	679	
329.53667	2000	1+
353.25497	299	
367.43399	293	
404.90192	272	
405.90221	1083	1+
487.23383	442	
502.13257	187	1+
523.23679	346	
532.95439	660	
545.44597	342	
549.03382	344	
551.86762	737	
577.03949	784	
607.24252	367	
617.03546	709	
620.51867	343	1+
621.90456	1236	
623.89710	372	
628.95253	286	
650.72315	547	
655.73134	329	
850.63792	329	
1044.48557	524	
END IONS

###FS:    #m/z: 925.4042 #charge-128
###MaxRes:#m/z:   0.0000 #charge-128
###MS: 453/
###MSMS: 455/
BEGIN IONS
TITLE= Cmpd 206, +MSn(925.4042), 7.2 min
PEPMASS=925.40417	1752

692.23237	347	
727.88190	394	
756.23636	524	
790.90722	309	
839.10810	594	
854.86588	372	
870.50000	846	1+
888.60320	954	
904.66024	586	1+
906.64609	394	
923.63658	277	
END IONS

###FS:    #m/z: 640.6624 #charge-128
###MaxRes:#m/z:   0.0000 #charge-128
###MS: 458/
###MSMS: 459/
BEGIN IONS
TITLE= Cmpd 207, +MSn(640.3633), 7.2 min
PEPMASS=640.66239	9737

329.33004	593	
332.51252	674	
351.45295	819	
403.23223	629	
463.83283	1274	
530.27482	1560	
546.07620	484	
553.84220	361	
559.62947	759	
569.36906	1643	1+
592.64178	429	
603.76822	339	
610.04511	329	
617.54435	594	
619.03871	577	
620.83394	2133	1+
628.37518	1186	
650.83181	1124	
657.08333	256	
719.11980	608	
END IONS

###FS:    #m/z: 730.1993 #charge-128
###MaxRes:#m/z:   0.0000 #charge-128
###MS: 461/
###MSMS: 462/
BEGIN IONS
TITLE= Cmpd 208, +MSn(730.1993), 7.3 min
PEPMASS=730.19934	2042

410.43983	387	
537.30103	454	
567.23345	500	
592.83470	544	
605.49811	317	
613.63394	707	
615.89217	274	
616.80000	1535	
626.03906	864	
639.80266	772	
643.49339	447	
663.13412	452	
674.56620	1200	
689.83787	1687	
691.73248	708	1+
698.13579	683	
704.00597	639	1+
710.70554	807	
713.08600	1175	
732.23754	2112	
810.29978	272	
END IONS

###FS:    #m/z: 818.3276 #charge-128
###MaxRes:#m/z:   0.0000 #charge-128
###MS: 461/
###MSMS: 463/
BEGIN IONS
TITLE= Cmpd 209, +MSn(818.3276), 7.3 min
PEPMASS=818.32763	9569

356.03478	847	
665.17778	664	
746.70196	792	
750.03077	457	
764.23198	352	
799.06509	709	
800.71111	1117	
817.43374	564	
848.78592	462	
1104.71632	417	
END IONS

###FS:    #m/z: 502.8397 #charge-128
###MaxRes:#m/z:   0.0000 #charge-128
###MS: 464/
###MSMS: 465/
BEGIN IONS
TITLE= Cmpd 210, +MSn(502.8397), 7.3 min
PEPMASS=502.83965	5733

279.05166	783	
308.29513	384	
332.57521	1039	
361.03435	369	
368.87809	543	1+
378.28923	328	
406.43368	909	
412.60945	2864	1+
429.70653	377	
434.05345	1743	1+
440.00026	733	1+
441.63499	1467	
448.50524	808	
455.25042	1543	1+
457.65663	637	
462.32722	659	
465.88647	839	
467.63845	2894	1+
482.53779	1280	2+
484.18156	3631	1+
497.68919	371	
502.27086	1848	1+
503.91813	557	
509.08277	331	
516.03241	596	
928.65888	300	
END IONS

###FS:    #m/z: 905.9136 #charge-128
###MaxRes:#m/z:   0.0000 #charge-128
###MS: 466/
###MSMS: 467/
BEGIN IONS
TITLE= Cmpd 211, +MSn(905.9136), 7.4 min
PEPMASS=905.91364	5802

672.24657	394	
786.66629	369	1+
808.88725	487	
810.72240	672	
831.16033	872	1+
852.48451	596	
856.03855	352	
862.84537	2152	
888.92189	1548	
890.30046	2180	
923.33886	352	
END IONS

###FS:    #m/z: 737.5129 #charge-128
###MaxRes:#m/z:   0.0000 #charge-128
###MS: 469/
###MSMS: 470/
BEGIN IONS
TITLE= Cmpd 212, +MSn(737.5129), 7.4 min
PEPMASS=737.51290	2994

554.96680	1336	1+
572.04888	269	
604.63685	672	
641.69680	282	
644.90660	424	
647.63720	1319	
666.05515	429	
674.44330	1817	
676.91508	782	
683.79589	1192	
703.29803	392	
704.87399	687	
718.89218	652	
720.63144	252	
721.96317	1072	
725.89049	624	
1321.23600	1277	
1452.24129	469	
2404.83892	269	
END IONS

###FS:    #m/z: 892.9192 #charge-128
###MaxRes:#m/z:   0.0000 #charge-128
###MS: 469/
###MSMS: 471/
BEGIN IONS
TITLE= Cmpd 213, +MSn(892.9192), 7.4 min
PEPMASS=892.91919	9421

716.18972	369	
736.29364	1127	
782.63829	1394	
802.48655	269	
820.28927	437	
829.24034	589	
847.58579	497	
870.23268	384	
873.96136	983	1+
878.63767	494	
1017.89193	972	
END IONS

###FS:    #m/z: 852.4608 #charge-128
###MaxRes:#m/z:   0.0000 #charge-128
###MS: 474/
###MSMS: 475/
BEGIN IONS
TITLE= Cmpd 214, +MSn(852.4608), 7.5 min
PEPMASS=852.46082	6827

674.70262	2099	
715.83634	737	
729.84262	1002	
733.90184	287	
744.81898	691	1+
764.10163	424	
771.35046	744	
802.65650	687	
1010.89708	412	
1192.52209	760	
END IONS

###FS:    #m/z: 941.5323 #charge-128
###MaxRes:#m/z:   0.0000 #charge-128
###MS: 479/
###MSMS: 480/
BEGIN IONS
TITLE= Cmpd 215, +MSn(941.5323), 7.6 min
PEPMASS=941.53226	2431

788.70426	297	
792.65178	1622	
832.79609	852	
848.01511	862	
887.43535	847	
920.43571	299	
923.44748	312	
1176.43516	392	
END IONS

###FS:    #m/z: 903.5237 #charge-128
###MaxRes:#m/z:   0.0000 #charge-128
###MS: 481/
###MSMS: 482/
BEGIN IONS
TITLE= Cmpd 216, +MSn(903.5237), 7.6 min
PEPMASS=903.52375	3231

573.00130	306	
723.63524	689	
796.03189	584	
810.67204	281	
812.44030	337	
827.84144	472	
847.87228	532	
863.83917	567	
885.83580	1049	
906.63454	338	
1743.95565	572	
END IONS

###FS:    #m/z: 908.9761 #charge-128
###MaxRes:#m/z:   0.0000 #charge-128
###MS: 485/
###MSMS: 486/
BEGIN IONS
TITLE= Cmpd 217, +MSn(908.9761), 7.7 min
PEPMASS=908.97606	6332

679.29940	582	
745.65652	322	
772.84273	1002	
818.32410	264	
829.97027	544	
882.47061	822	
890.61094	1848	1+
893.37430	407	
905.83219	812	
944.55491	292	
1246.49873	699	
1691.43766	607	
END IONS

###FS:    #m/z: 973.7359 #charge-128
###MaxRes:#m/z:   0.0000 #charge-128
###MS: 493/
###MSMS: 494/
BEGIN IONS
TITLE= Cmpd 218, +MSn(973.7359), 7.8 min
PEPMASS=973.73588	8016

863.84286	292	
873.63780	552	
881.10569	570	
935.02358	1509	
941.10738	641	
954.85194	412	1+
958.24573	531	
1008.43178	1094	
END IONS

###FS:    #m/z: 638.8990 #charge-128
###MaxRes:#m/z:   0.0000 #charge-128
###MS: 495/
###MSMS: 496/
BEGIN IONS
TITLE= Cmpd 219, +MSn(638.8990), 7.8 min
PEPMASS=638.89902	4023

328.34506	1173	2+
403.29115	652	
406.03473	1428	2+
439.84173	822	
448.50316	539	
487.03152	294	
507.10627	957	
547.82490	2124	1+
566.83440	747	
570.83172	577	
582.50025	689	
587.44245	1317	
590.64641	2632	
594.09325	1054	1+
602.27972	493	1+
615.09900	472	
620.17378	1256	1+
623.49335	622	
645.63172	382	
647.08817	509	
667.45649	997	
696.69077	492	
END IONS

###FS:    #m/z: 870.3406 #charge-128
###MaxRes:#m/z:   0.0000 #charge-128
###MS: 495/
###MSMS: 497/
BEGIN IONS
TITLE= Cmpd 220, +MSn(870.3406), 7.8 min
PEPMASS=870.34061	3260

653.69921	1324	
677.45758	799	
689.84345	1192	
695.90389	322	
715.83531	519	
732.40954	519	
763.09731	269	
810.33458	827	
828.12649	382	
833.09096	907	
843.53609	494	
855.03381	1372	
END IONS

###FS:    #m/z: 707.9565 #charge-128
###MaxRes:#m/z:   0.0000 #charge-128
###MS: 499/
###MSMS: 500/
BEGIN IONS
TITLE= Cmpd 221, +MSn(707.9565), 7.9 min
PEPMASS=707.95647	7226

227.03194	342	
504.08638	329	
542.66936	369	
546.83108	954	
577.28713	704	
590.04067	397	
599.23345	747	
628.70708	484	
654.43736	374	
664.11939	314	
671.03529	437	
687.64113	1437	1+
690.28920	1122	
691.84939	3392	
732.13173	274	
820.70715	429	
END IONS

###FS:    #m/z: 639.5375 #charge-128
###MaxRes:#m/z:   0.0000 #charge-128
###MS: 501/
###MSMS: 502/
BEGIN IONS
TITLE= Cmpd 222, +MSn(639.5375), 7.9 min
PEPMASS=639.53748	5765

306.48579	257	
378.91067	337	
410.08898	295	
489.09260	545	
494.83415	525	
530.89339	298	
539.32196	586	
541.26559	362	
547.10259	1708	1+
561.24015	446	
601.23206	1137	
602.76023	1612	1+
605.67713	606	
614.36702	952	
619.54363	502	
620.73549	1743	1+
624.18488	318	
642.08034	270	
1027.09615	1305	
END IONS

###FS:    #m/z: 696.6545 #charge-128
###MaxRes:#m/z:   0.0000 #charge-128
###MS: 503/
###MSMS: 504/
BEGIN IONS
TITLE= Cmpd 223, +MSn(696.6545), 8.0 min
PEPMASS=696.65451	7110

359.04196	674	
461.03124	797	
472.83946	616	
545.04019	330	
547.78341	1090	1+
552.76599	327	
577.74570	1111	
615.30470	575	
616.83581	298	
630.45213	593	
650.81152	873	
659.68357	515	
661.64110	724	
677.51966	1453	1+
682.46576	267	
687.49814	1473	1+
695.82535	332	
701.26903	1427	
835.00222	922	
999.03129	672	
END IONS

###FS:    #m/z: 890.0740 #charge-128
###MaxRes:#m/z:   0.0000 #charge-128
###MS: 503/
###MSMS: 505/
BEGIN IONS
TITLE= Cmpd 224, +MSn(890.0740), 8.0 min
PEPMASS=890.07404	2906

709.83555	364	
714.26185	832	
748.93697	439	
781.72033	1367	
785.06133	277	
789.23758	1217	
819.07015	1239	
838.03683	632	
845.30736	659	
852.65564	507	
855.21172	499	
860.13333	354	
870.73713	397	
893.48286	259	
908.66641	516	1+
END IONS

###FS:    #m/z: 794.8809 #charge-128
###MaxRes:#m/z:   0.0000 #charge-128
###MS: 508/
###MSMS: 509/
BEGIN IONS
TITLE= Cmpd 225, +MSn(794.8809), 8.0 min
PEPMASS=794.88087	2331

479.23476	309	
572.88672	542	
615.08571	379	
659.23219	684	
686.84033	404	
700.63240	842	
767.40763	3073	1+
775.65539	2275	1+
820.63218	1224	
842.84470	494	
END IONS

###FS:    #m/z: 643.7943 #charge-128
###MaxRes:#m/z:   0.0000 #charge-128
###MS: 511/
###MSMS: 512/
BEGIN IONS
TITLE= Cmpd 226, +MSn(643.7943), 8.1 min
PEPMASS=643.79425	5962

502.05545	327	
519.43509	1354	
526.84948	610	
530.63539	644	
536.07838	835	
543.44273	414	
554.08853	1005	
567.43381	1035	
588.63194	751	
598.75943	334	
601.04373	288	
605.69114	556	1+
623.90830	970	1+
639.05047	342	
644.90563	645	
END IONS

###FS:    #m/z: 639.9422 #charge-128
###MaxRes:#m/z:   0.0000 #charge-128
###MS: 513/
###MSMS: 514/
BEGIN IONS
TITLE= Cmpd 227, +MSn(639.4392), 8.1 min
PEPMASS=639.94222	6703

329.12407	1049	
444.82154	754	
447.08284	354	
452.71069	352	
487.83505	320	
522.89786	689	
528.24957	651	
541.83448	627	
547.72556	641	
548.96809	1043	1+
562.03846	854	
564.23560	254	
571.50035	679	1+
577.23947	1066	
581.24212	1491	
593.92797	1335	1+
597.24238	1483	
601.78343	977	1+
604.10410	279	
608.43476	702	
610.64125	480	
612.72184	767	
620.12664	1231	
621.68989	659	1+
638.79901	603	
644.35220	500	1+
649.10132	354	
652.63009	562	
659.64559	379	
905.50525	1314	
1168.64269	269	
END IONS

###FS:    #m/z: 1030.6488 #charge-128
###MaxRes:#m/z:   0.0000 #charge-128
###MS: 515/
###MSMS: 516/
BEGIN IONS
TITLE= Cmpd 228, +MSn(1030.6488), 8.1 min
PEPMASS=1030.64882	7137

860.63605	1252	
898.03113	255	
900.63888	2544	
913.63379	305	
940.03509	282	
941.23107	1247	
953.27251	355	
956.25819	566	
1003.24142	424	
1011.33398	690	
1170.08700	282	
END IONS

###FS:    #m/z: 1001.6127 #charge-128
###MaxRes:#m/z:   0.0000 #charge-128
###MS: 517/
###MSMS: 518/
BEGIN IONS
TITLE= Cmpd 229, +MSn(1001.6127), 8.2 min
PEPMASS=1001.61272	3090

763.64142	473	
837.03762	259	
915.30830	377	
927.84180	667	
945.80389	1715	
956.36481	445	
964.12110	353	
967.50730	1533	
978.23240	269	
983.12418	273	
986.70649	499	
1049.23464	574	
1370.88652	294	
END IONS

###FS:    #m/z: 764.9015 #charge-128
###MaxRes:#m/z:   0.0000 #charge-128
###MS: 519/
###MSMS: 520/
BEGIN IONS
TITLE= Cmpd 230, +MSn(764.9016), 8.2 min
PEPMASS=764.90153	8406

609.44208	1284	
611.16293	646	
628.84719	592	
632.03140	452	
654.39192	903	
654.85176	405	
664.72484	857	
674.97239	2160	
701.89307	839	
709.55344	847	
716.89553	524	
725.83282	562	
746.04427	849	
749.28822	323	
750.63963	637	
758.23674	661	
772.23365	262	
1317.65193	310	
END IONS

###FS:    #m/z: 781.3949 #charge-128
###MaxRes:#m/z:   0.0000 #charge-128
###MS: 524/
###MSMS: 525/
BEGIN IONS
TITLE= Cmpd 231, +MSn(781.3949), 8.3 min
PEPMASS=781.39492	1614

644.46381	1144	
689.09615	512	
694.97278	457	
718.06935	324	
721.11933	957	
723.85740	509	
748.69696	394	
794.43378	369	
825.09389	382	
1037.03899	1194	
END IONS

###FS:    #m/z: 796.1925 #charge-128
###MaxRes:#m/z:   0.0000 #charge-128
###MS: 524/
###MSMS: 526/
BEGIN IONS
TITLE= Cmpd 232, +MSn(796.1924), 8.3 min
PEPMASS=796.19247	7322

589.90529	579	
630.50432	719	
659.09330	1742	
668.88075	284	
704.54525	1856	1+
719.83665	812	
736.67680	332	
748.08352	799	
765.44450	319	
771.85525	397	
773.35011	674	
774.68253	917	
779.63814	402	
795.84538	584	
1442.70043	272	
END IONS

###FS:    #m/z: 1053.8708 #charge-128
###MaxRes:#m/z:   0.0000 #charge-128
###MS: 527/
###MSMS: 528/
BEGIN IONS
TITLE= Cmpd 233, +MSn(1053.8708), 8.3 min
PEPMASS=1053.87080	3206

849.43381	1082	
872.83541	687	
951.89499	307	
961.44750	872	
963.44139	3122	
987.57811	529	
1012.21090	364	
1064.10078	524	
1070.63733	1257	
END IONS

###FS:    #m/z: 638.9141 #charge-128
###MaxRes:#m/z:   0.0000 #charge-128
###MS: 529/
###MSMS: 530/
BEGIN IONS
TITLE= Cmpd 234, +MSn(638.9141), 8.4 min
PEPMASS=638.91412	2789

313.29441	1217	
375.24795	917	
405.12261	654	
405.40108	577	
406.86961	698	2+
408.41401	392	
503.89937	737	
510.83311	504	
519.65219	374	
522.03672	694	
540.66459	409	1+
547.87577	754	
569.88792	437	
571.06268	2038	1+
585.23333	1307	
585.73796	631	1+
602.86446	1329	
604.24323	272	
606.43311	252	
611.83319	1367	
620.72560	957	
647.83357	617	
649.79283	269	
651.45060	332	
655.65985	604	
END IONS

###FS:    #m/z: 695.1371 #charge-128
###MaxRes:#m/z:   0.0000 #charge-128
###MS: 531/
###MSMS: 532/
BEGIN IONS
TITLE= Cmpd 235, +MSn(695.1371), 8.4 min
PEPMASS=695.13705	9872

342.83665	749	
534.10049	589	
557.96891	364	
584.83564	349	
587.45083	632	
605.01497	309	
608.64598	707	
621.59362	759	
636.49314	304	
639.83927	419	
642.39810	522	
650.69208	1132	
676.21292	1138	1+
678.71258	1679	
681.43004	464	
698.32381	873	1+
932.23455	427	
1076.88868	532	
END IONS

###FS:    #m/z: 931.1147 #charge-128
###MaxRes:#m/z:   0.0000 #charge-128
###MS: 531/
###MSMS: 533/
BEGIN IONS
TITLE= Cmpd 236, +MSn(931.1147), 8.4 min
PEPMASS=931.11467	7526

761.53179	912	
790.89638	1202	
812.70433	252	
837.83870	879	
870.24697	1062	
899.62607	504	
907.43643	1492	
910.86987	1027	
914.44025	1457	
1853.43758	389	
END IONS

###FS:    #m/z: 687.9938 #charge-128
###MaxRes:#m/z:   0.0000 #charge-128
###MS: 535/
###MSMS: 536/
BEGIN IONS
TITLE= Cmpd 237, +MSn(687.9938), 8.5 min
PEPMASS=687.99384	2010

343.25250	764	
488.84390	697	
554.96060	754	
575.44430	1169	
590.23516	874	
596.86730	617	
598.27204	579	
599.03550	1812	
618.72538	499	
623.04737	404	
634.07070	506	1+
646.63257	257	
650.95768	1057	
667.10044	269	
667.60977	292	
668.45733	1247	
669.86259	1599	1+
700.70441	264	
1205.83355	399	
1279.87402	549	
END IONS

###FS:    #m/z: 720.7519 #charge-128
###MaxRes:#m/z:   0.0000 #charge-128
###MS: 535/
###MSMS: 537/
BEGIN IONS
TITLE= Cmpd 238, +MSn(720.7519), 8.5 min
PEPMASS=720.75192	7548

407.23709	1302	
503.13900	654	
526.95538	1062	
556.43226	462	
579.71104	362	
601.47297	314	
617.48483	707	
622.06353	957	
627.18813	317	
629.68744	1001	1+
632.08238	299	
640.92383	317	
647.89068	304	
658.70502	467	
667.26187	344	
685.44309	907	
687.25673	1734	
694.51188	612	
701.98252	917	
940.51870	492	
END IONS

###FS:    #m/z: 561.7758 #charge-128
###MaxRes:#m/z:   0.0000 #charge-128
###MS: 539/
###MSMS: 540/
BEGIN IONS
TITLE= Cmpd 239, +MSn(561.7758), 8.5 min
PEPMASS=561.77576	8755

232.83821	507	
272.95041	819	
430.04567	1697	
450.10318	1461	2+
472.55389	534	
480.65036	652	
484.89087	877	
492.46667	652	
504.69474	1067	
517.00160	372	
517.82947	1214	1+
524.08950	478	1+
526.25907	1097	
541.91846	1257	
543.33791	382	
558.89150	504	
572.68055	627	
603.03221	349	
644.85380	489	
END IONS

###FS:    #m/z: 1016.3050 #charge-128
###MaxRes:#m/z:   0.0000 #charge-128
###MS: 543/
###MSMS: 545/
BEGIN IONS
TITLE= Cmpd 240, +MSn(1016.3050), 8.6 min
PEPMASS=1016.30497	2730

970.29343	1047	
993.74086	262	
995.63953	272	
998.90663	1859	
1021.03220	489	
1028.01003	284	
1290.25374	614	
END IONS

###FS:    #m/z: 921.2935 #charge-128
###MaxRes:#m/z:   0.0000 #charge-128
###MS: 546/
###MSMS: 547/
BEGIN IONS
TITLE= Cmpd 241, +MSn(921.2935), 8.6 min
PEPMASS=921.29349	8286

616.09244	847	
738.88184	300	
796.12726	957	
813.83577	654	
831.78765	304	
833.92312	818	1+
838.57473	401	
845.13487	1402	
888.50511	280	
892.90237	1451	
END IONS

###FS:    #m/z: 419.0864 #charge-128
###MaxRes:#m/z:   0.0000 #charge-128
###MS: 548/
###MSMS: 549/
BEGIN IONS
TITLE= Cmpd 242, +MSn(419.0865), 8.7 min
PEPMASS=419.08645	6921

127.00034	600	
148.87223	862	
151.83241	472	
158.89911	334	
171.23362	505	
201.03453	389	
229.23643	694	
250.83682	1799	
252.57635	343	
274.39053	4112	1+
275.90361	411	
285.76381	353	
292.56095	647	
300.88301	421	
302.69737	252	
320.04483	2359	
324.54900	672	
327.24243	354	1+
329.82669	631	
339.24579	1130	1+
345.64362	250	
355.89420	1344	1+
365.89605	1239	1+
374.27029	594	
380.88986	260	
382.84451	565	
386.05183	340	
391.59127	1755	2+
396.63454	2298	
399.42423	1329	
400.35124	4141	1+
402.25291	2077	2+
408.04931	927	
414.64566	1439	
417.63369	568	
436.76975	808	
444.76651	348	
END IONS

###FS:    #m/z: 441.5064 #charge-128
###MaxRes:#m/z:   0.0000 #charge-128
###MS: 548/
###MSMS: 550/
BEGIN IONS
TITLE= Cmpd 243, +MSn(441.5064), 8.7 min
PEPMASS=441.50644	9041

305.89851	437	
310.03578	559	
323.08427	444	
324.83305	389	
343.03299	329	
344.89905	317	
351.17334	1416	2+
368.83910	1672	
379.14393	1863	2+
381.25568	752	
386.66041	1217	
401.43180	739	
406.30516	794	
408.07089	317	
422.40384	1958	2+
424.16793	614	
431.47541	422	
441.29341	859	
443.84591	567	
454.89377	612	
458.35584	607	
471.68982	377	
487.27627	314	
END IONS

###FS:    #m/z: 788.3711 #charge-128
###MaxRes:#m/z:   0.0000 #charge-128
###MS: 552/
###MSMS: 553/
BEGIN IONS
TITLE= Cmpd 244, +MSn(788.3710), 8.7 min
PEPMASS=788.37106	6390

587.29383	301	
627.63032	319	
670.30510	337	
684.10449	889	
700.75180	337	
728.08796	608	
766.73771	944	
768.73162	1976	1+
772.21842	276	
END IONS

###FS:    #m/z: 802.3170 #charge-128
###MaxRes:#m/z:   0.0000 #charge-128
###MS: 555/
###MSMS: 556/
BEGIN IONS
TITLE= Cmpd 245, +MSn(802.3170), 8.8 min
PEPMASS=802.31698	7950

408.23255	319	
588.04068	282	
621.41449	819	
665.43032	347	
670.23420	529	
682.83466	669	
704.71155	1169	
719.65565	1012	
766.64179	557	
783.81898	413	1+
785.44106	1092	
797.64017	592	
END IONS

###FS:    #m/z: 666.1062 #charge-128
###MaxRes:#m/z:   0.0000 #charge-128
###MS: 557/
###MSMS: 558/
BEGIN IONS
TITLE= Cmpd 246, +MSn(666.1061), 8.8 min
PEPMASS=666.10617	7524

324.51408	567	
459.28684	679	
472.05804	687	
485.25232	577	
496.37376	682	
530.83766	897	
544.89572	647	
548.15068	344	
553.71189	254	
574.51124	782	
576.83858	289	
602.58717	583	1+
609.19251	257	
611.12190	1592	
614.64936	814	
620.43469	422	
626.63641	1614	
645.89312	689	1+
647.83037	447	
648.81561	1624	
651.02053	437	
663.16789	434	
664.23901	1657	
721.63526	327	
813.83979	302	
END IONS

###FS:    #m/z: 639.4789 #charge-128
###MaxRes:#m/z:   0.0000 #charge-128
###MS: 559/
###MSMS: 560/
BEGIN IONS
TITLE= Cmpd 247, +MSn(639.4789), 8.8 min
PEPMASS=639.47889	3054

329.49931	1948	1+
406.08782	397	
527.03592	1357	
533.03456	609	
543.84070	274	
546.43401	327	
549.16139	549	1+
558.86452	682	
581.23775	1037	
601.47499	1433	1+
604.29023	387	
605.96569	507	
610.23475	1634	
620.39350	1346	1+
629.66934	972	
645.06088	894	
650.11678	842	
663.83175	302	
952.98678	664	
END IONS

###FS:    #m/z: 892.8149 #charge-128
###MaxRes:#m/z:   0.0000 #charge-128
###MS: 559/
###MSMS: 561/
BEGIN IONS
TITLE= Cmpd 248, +MSn(892.8149), 8.8 min
PEPMASS=892.81485	12184

763.69939	292	
782.08776	252	
786.63129	597	
813.52512	254	
827.88259	389	
839.63170	292	
855.45166	899	
867.56019	2024	
871.43259	664	
873.89661	264	
1245.67259	559	
END IONS

###FS:    #m/z: 727.9768 #charge-128
###MaxRes:#m/z:   0.0000 #charge-128
###MS: 563/
###MSMS: 564/
BEGIN IONS
TITLE= Cmpd 249, +MSn(727.9768), 8.9 min
PEPMASS=727.97678	6946

385.63322	504	
498.24973	587	
504.84261	579	
507.11141	537	
579.60816	487	
602.83529	652	
612.14925	447	
636.20516	411	1+
640.80297	369	
664.67098	339	
685.24611	614	
691.29756	274	
691.80808	2616	1+
698.48353	982	
708.82908	3224	
END IONS

###FS:    #m/z: 654.1062 #charge-128
###MaxRes:#m/z:   0.0000 #charge-128
###MS: 566/
###MSMS: 567/
BEGIN IONS
TITLE= Cmpd 250, +MSn(654.1061), 8.9 min
PEPMASS=654.10616	5660

477.63364	272	
507.23483	689	
530.03214	701	
536.74745	651	
545.84050	256	
562.62946	550	
565.93668	1581	1+
573.03486	726	
584.26207	327	
591.86459	958	
597.09939	671	
614.46656	467	
616.47788	1964	
635.70562	2871	2+
637.48967	1436	1+
643.23548	357	
657.43523	497	
661.89143	1431	
671.63228	1453	
732.09435	784	
END IONS

###FS:    #m/z: 753.1248 #charge-128
###MaxRes:#m/z:   0.0000 #charge-128
###MS: 570/
###MSMS: 571/
BEGIN IONS
TITLE= Cmpd 251, +MSn(753.1248), 9.0 min
PEPMASS=753.12483	5136

371.44208	414	
596.69470	381	
620.87736	1174	1+
626.83542	1241	
635.42162	578	
643.06297	257	
645.68720	454	
650.13225	572	
653.44658	269	
657.64047	504	
661.83475	807	
685.90346	706	
701.05999	1032	
707.56176	238	1+
718.03415	671	
732.44045	1574	1+
735.22186	1760	
756.90064	449	
773.68568	499	
787.76569	681	
1373.63608	259	
END IONS

###FS:    #m/z: 789.7354 #charge-128
###MaxRes:#m/z:   0.0000 #charge-128
###MS: 570/
###MSMS: 572/
BEGIN IONS
TITLE= Cmpd 252, +MSn(789.7354), 9.0 min
PEPMASS=789.73536	5878

561.16416	284	
589.30486	427	
614.23084	384	
652.70354	1482	
670.89614	257	
672.88609	252	
690.25970	554	
697.43733	937	
708.84485	1107	
725.99906	422	
728.78486	342	
733.25248	839	
740.84474	369	
773.03264	282	
946.76415	879	
969.07477	372	
END IONS

###FS:    #m/z: 762.0325 #charge-128
###MaxRes:#m/z:   0.0000 #charge-128
###MS: 573/
###MSMS: 574/
BEGIN IONS
TITLE= Cmpd 253, +MSn(762.0325), 9.1 min
PEPMASS=762.03248	6652

555.09012	265	
625.10000	442	
645.89632	645	
647.63890	672	
649.16504	1218	
681.02904	630	
703.30084	418	
704.65294	480	
708.63696	392	
713.04630	513	
727.70246	1275	1+
741.04000	450	
745.10000	325	
765.73623	282	
999.52500	530	
END IONS

###FS:    #m/z: 960.9226 #charge-128
###MaxRes:#m/z:   0.0000 #charge-128
###MS: 576/
###MSMS: 577/
BEGIN IONS
TITLE= Cmpd 254, +MSn(960.9226), 9.1 min
PEPMASS=960.92263	11371

809.08548	324	
841.72680	734	1+
851.68223	250	
871.51641	337	
878.91297	479	
893.89830	1023	
895.48731	288	
897.69979	287	
930.82590	625	
941.37350	347	
943.68834	487	
960.03545	784	
963.38503	309	
END IONS

###FS:    #m/z: 817.8113 #charge-128
###MaxRes:#m/z:   0.0000 #charge-128
###MS: 578/
###MSMS: 579/
BEGIN IONS
TITLE= Cmpd 255, +MSn(817.8113), 9.1 min
PEPMASS=817.81126	4653

635.08462	457	
636.83508	379	
654.25623	939	
659.49258	349	
699.90311	494	1+
770.83524	1537	
773.83728	1509	
781.23503	505	
784.50604	583	
794.83521	2248	
797.24924	317	
799.89262	579	
975.91101	252	
1239.80863	266	
END IONS

###FS:    #m/z: 905.0537 #charge-128
###MaxRes:#m/z:   0.0000 #charge-128
###MS: 581/
###MSMS: 582/
BEGIN IONS
TITLE= Cmpd 256, +MSn(905.0537), 9.2 min
PEPMASS=905.05369	9173

737.10392	702	
768.89989	527	
796.84454	571	
831.30214	1507	
838.37181	1280	
851.84192	1309	
862.28517	408	
883.04396	377	
885.09250	359	
886.63615	1034	
1009.03308	557	
1164.64039	601	
END IONS

###FS:    #m/z: 1008.4556 #charge-128
###MaxRes:#m/z:   0.0000 #charge-128
###MS: 583/
###MSMS: 585/
BEGIN IONS
TITLE= Cmpd 257, +MSn(1008.1403), 9.2 min
PEPMASS=1008.45564	7236

809.84561	1639	
825.84364	1332	
862.00000	897	
881.70496	277	
886.61475	947	
889.83493	449	
909.04040	504	
918.66307	1159	
943.74432	394	
983.90662	332	
992.52874	1019	
1224.27424	597	
END IONS

###FS:    #m/z: 647.6731 #charge-128
###MaxRes:#m/z:   0.0000 #charge-128
###MS: 586/
###MSMS: 587/
BEGIN IONS
TITLE= Cmpd 258, +MSn(647.6730), 9.3 min
PEPMASS=647.67305	4602

285.71790	652	
305.72348	1149	
324.15031	2246	1+
432.65821	266	
466.52927	329	
502.93729	497	
505.03682	359	
509.25712	828	
512.95706	428	
518.81874	938	1+
550.17629	746	1+
553.64972	559	
557.04365	532	
559.87345	527	
571.78794	1443	1+
586.23250	664	
594.75766	1029	1+
607.72508	1167	1+
609.98562	1020	
611.50214	539	
628.34528	347	
630.03553	324	
631.70167	895	
651.23565	737	
744.91192	1667	
1184.68852	466	
END IONS

###FS:    #m/z: 817.0151 #charge-128
###MaxRes:#m/z:   0.0000 #charge-128
###MS: 586/
###MSMS: 588/
BEGIN IONS
TITLE= Cmpd 259, +MSn(817.0151), 9.3 min
PEPMASS=817.01507	2188

614.11727	404	
629.48957	407	
643.83245	492	
648.73893	637	
719.94421	672	
723.73083	846	1+
725.67122	569	
727.90984	904	
741.44715	302	
772.95846	1049	
780.93342	3861	1+
797.54871	664	
807.85278	1374	
823.00244	422	
830.23470	262	
END IONS

###FS:    #m/z: 744.5434 #charge-128
###MaxRes:#m/z:   0.0000 #charge-128
###MS: 589/
###MSMS: 590/
BEGIN IONS
TITLE= Cmpd 260, +MSn(744.5434), 9.3 min
PEPMASS=744.54337	13228

522.10226	384	
527.03538	459	
528.88970	500	
548.41957	1097	
585.08993	567	
590.29034	495	
624.03313	1690	
637.03789	1251	
642.26106	1657	
654.08907	534	
662.70154	298	
670.84631	574	
675.03607	1894	
676.44146	260	
679.42176	2378	1+
681.04529	766	
683.66178	622	
707.13949	497	1+
708.63602	687	
710.69382	1133	1+
720.70632	983	
724.83501	367	1+
END IONS

###FS:    #m/z: 958.9309 #charge-128
###MaxRes:#m/z:   0.0000 #charge-128
###MS: 589/
###MSMS: 591/
BEGIN IONS
TITLE= Cmpd 261, +MSn(958.9309), 9.3 min
PEPMASS=958.93091	3083

434.45880	462	
823.06403	464	
849.44153	352	
857.43304	874	
866.86089	926	1+
879.43560	729	
889.09325	772	
894.62017	329	
912.85894	744	
920.63305	704	
923.64379	1372	
927.11295	362	
932.44296	2374	
938.84102	306	1+
947.59045	359	
960.28775	737	
1702.03910	527	
END IONS

###FS:    #m/z: 886.6226 #charge-128
###MaxRes:#m/z:   0.0000 #charge-128
###MS: 592/
###MSMS: 593/
BEGIN IONS
TITLE= Cmpd 262, +MSn(886.6226), 9.3 min
PEPMASS=886.62259	1624

369.04597	807	
589.55703	307	
662.13798	723	
676.74090	708	
707.83799	1694	
750.23786	1137	
753.89327	422	
797.12812	877	
798.69571	769	
804.83322	251	
813.83619	892	
848.41862	3233	1+
851.23497	489	
855.26635	307	
866.89885	359	
908.63403	1777	
END IONS

###FS:    #m/z: 921.2634 #charge-128
###MaxRes:#m/z:   0.0000 #charge-128
###MS: 592/
###MSMS: 594/
BEGIN IONS
TITLE= Cmpd 263, +MSn(921.2634), 9.4 min
PEPMASS=921.26339	4752

766.16108	268	1+
769.23213	762	
774.93696	717	
850.66573	1489	
865.83390	1169	
873.04049	1427	
880.25676	1977	
898.31433	367	
900.84405	4066	1+
907.52323	512	
929.23488	514	
END IONS

###FS:    #m/z: 911.9792 #charge-128
###MaxRes:#m/z:   0.0000 #charge-128
###MS: 595/
###MSMS: 596/
BEGIN IONS
TITLE= Cmpd 264, +MSn(911.9792), 9.4 min
PEPMASS=911.97917	11444

778.88417	759	
786.09907	1129	
823.03475	502	
837.03165	727	
841.58877	2774	
848.71365	512	
850.88625	849	
887.30931	1502	
889.48297	339	
891.05047	257	
892.48560	472	
893.44203	2079	
903.44085	512	
1223.43253	614	
END IONS

###FS:    #m/z: 1022.8825 #charge-128
###MaxRes:#m/z:   0.0000 #charge-128
###MS: 595/
###MSMS: 597/
BEGIN IONS
TITLE= Cmpd 265, +MSn(1022.8825), 9.4 min
PEPMASS=1022.88253	3196

789.89505	342	
882.15663	307	
888.50746	759	
901.90061	669	
913.90111	269	
953.78694	544	
987.00324	944	
1006.25197	339	
1846.10929	397	
2001.83062	612	
END IONS

###FS:    #m/z: 837.7382 #charge-128
###MaxRes:#m/z:   0.0000 #charge-128
###MS: 598/
###MSMS: 599/
BEGIN IONS
TITLE= Cmpd 266, +MSn(837.7382), 9.4 min
PEPMASS=837.73825	6461

606.44359	624	
618.23503	259	
676.30230	448	
722.55556	287	
739.83125	754	
747.84060	940	
754.28571	521	
759.68793	428	
782.61647	2045	
796.64002	4364	
815.84487	383	
819.45350	1351	
821.08990	769	
825.03431	2269	
858.85412	265	
END IONS

###FS:    #m/z: 868.5435 #charge-128
###MaxRes:#m/z:   0.0000 #charge-128
###MS: 598/
###MSMS: 600/
BEGIN IONS
TITLE= Cmpd 267, +MSn(868.5435), 9.4 min
PEPMASS=868.54353	6386

656.03770	517	
687.04204	1342	
695.63725	284	
732.88459	382	
734.23465	1087	
749.83728	522	
756.83813	489	
760.48408	624	
777.68693	742	
792.30411	332	
798.45881	599	
812.04365	682	
814.77333	507	
845.88974	687	
851.70864	2032	
890.66220	1489	
906.83994	1087	
949.44858	452	
1560.68742	387	
END IONS

###FS:    #m/z: 648.1487 #charge-128
###MaxRes:#m/z:   0.0000 #charge-128
###MS: 601/
###MSMS: 602/
BEGIN IONS
TITLE= Cmpd 268, +MSn(648.1487), 9.5 min
PEPMASS=648.14867	3744

270.64329	379	
314.65994	479	
324.47301	934	3+
387.84028	489	
478.43208	465	
495.90221	367	
513.13009	806	1+
549.51550	664	1+
556.30734	269	
559.08868	404	
562.63601	296	
566.12768	459	
585.63449	1677	
591.03529	674	
598.10496	2432	
602.71538	469	
612.87665	762	
615.28175	922	
617.03516	829	
627.09383	1778	1+
630.14544	805	
633.83204	654	
636.13871	1428	
637.84107	523	
639.78469	362	
652.43050	289	
END IONS

###FS:    #m/z: 1018.3258 #charge-128
###MaxRes:#m/z:   0.0000 #charge-128
###MS: 601/
###MSMS: 603/
BEGIN IONS
TITLE= Cmpd 269, +MSn(1018.3258), 9.5 min
PEPMASS=1018.32583	7839

477.85455	294	
885.03979	634	
912.07722	377	
977.50822	369	
1000.90417	2292	
1145.64061	442	
END IONS

###FS:    #m/z: 833.7749 #charge-128
###MaxRes:#m/z:   0.0000 #charge-128
###MS: 604/
###MSMS: 605/
BEGIN IONS
TITLE= Cmpd 270, +MSn(833.7749), 9.5 min
PEPMASS=833.77493	4960

453.11297	492	
681.92969	557	
733.82461	2342	
744.03586	1272	
763.24477	554	
792.83585	452	
804.47738	2944	1+
806.84059	1859	
812.12229	1528	
813.59605	759	1+
815.83882	627	
821.84832	3562	
835.68676	517	
856.73344	1213	
END IONS

###FS:    #m/z: 972.1420 #charge-128
###MaxRes:#m/z:   0.0000 #charge-128
###MS: 604/
###MSMS: 606/
BEGIN IONS
TITLE= Cmpd 271, +MSn(972.1420), 9.5 min
PEPMASS=972.14197	11680

769.83691	564	
810.69062	434	
881.65724	1077	
882.22795	664	
935.25620	2182	
938.63653	2454	
948.32162	1907	
950.82559	947	
958.24471	3079	
1361.83175	424	
1397.01585	447	
1669.15087	654	
1684.43947	769	
END IONS

###FS:    #m/z: 744.9214 #charge-128
###MaxRes:#m/z:   0.0000 #charge-128
###MS: 607/
###MSMS: 608/
BEGIN IONS
TITLE= Cmpd 272, +MSn(744.9214), 9.6 min
PEPMASS=744.92144	7627

609.55877	724	
637.69301	2227	
673.63583	549	
702.29294	974	
710.89271	1344	
716.82231	882	
719.24133	1944	
722.58794	3913	
727.68652	482	
END IONS

###FS:    #m/z: 894.4809 #charge-128
###MaxRes:#m/z:   0.0000 #charge-128
###MS: 607/
###MSMS: 609/
BEGIN IONS
TITLE= Cmpd 273, +MSn(894.4809), 9.6 min
PEPMASS=894.48090	10099

748.04311	562	
762.85689	259	
774.64224	1274	
806.03137	457	
833.83660	659	
840.63366	1129	
850.91147	957	
854.25025	1739	
858.75390	374	
864.64223	1229	
867.08450	2407	
872.64620	2802	
874.07091	339	
877.33442	1812	
END IONS

###FS:    #m/z: 897.3671 #charge-128
###MaxRes:#m/z:   0.0000 #charge-128
###MS: 610/
###MSMS: 611/
BEGIN IONS
TITLE= Cmpd 274, +MSn(897.3671), 9.6 min
PEPMASS=897.36709	6951

717.84615	405	
726.70976	298	
777.70930	1075	
789.46499	354	
791.87371	284	
797.16096	569	
805.73955	344	
854.91875	1124	
872.26049	1729	
878.75774	2953	1+
880.64034	1159	
END IONS

###FS:    #m/z: 940.4560 #charge-128
###MaxRes:#m/z:   0.0000 #charge-128
###MS: 610/
###MSMS: 612/
BEGIN IONS
TITLE= Cmpd 275, +MSn(940.4560), 9.6 min
PEPMASS=940.45599	10762

746.90933	254	
888.72426	922	
902.54229	1102	
909.89077	1292	
921.98007	1644	
923.82198	3739	
END IONS

###FS:    #m/z: 930.2046 #charge-128
###MaxRes:#m/z:   0.0000 #charge-128
###MS: 613/
###MSMS: 614/
BEGIN IONS
TITLE= Cmpd 276, +MSn(930.2046), 9.7 min
PEPMASS=930.20460	13097

427.52479	375	
718.28843	339	
731.28307	289	
750.86457	561	
820.26937	995	
832.63541	589	
838.91076	350	
841.03815	892	
865.65380	2014	
877.65104	1580	
886.32079	2214	
893.03452	417	
905.50174	494	
909.26873	819	
909.63607	437	
915.64567	942	
949.08387	269	
1329.42003	1107	
END IONS

###FS:    #m/z: 988.1427 #charge-128
###MaxRes:#m/z:   0.0000 #charge-128
###MS: 613/
###MSMS: 615/
BEGIN IONS
TITLE= Cmpd 277, +MSn(988.1427), 9.7 min
PEPMASS=988.14269	7413

836.68491	302	
842.84000	1002	
855.41216	2389	
883.25800	664	
889.28810	939	
898.03655	849	
918.43540	279	
924.92985	472	
949.78004	2417	
954.63943	4237	
964.62061	1976	1+
971.66945	1439	
983.83158	304	
END IONS

###FS:    #m/z: 870.0110 #charge-128
###MaxRes:#m/z:   0.0000 #charge-128
###MS: 616/
###MSMS: 617/
BEGIN IONS
TITLE= Cmpd 278, +MSn(870.0110), 9.7 min
PEPMASS=870.01096	8560

688.76610	681	
726.90529	719	
738.84330	1537	
758.85020	404	
813.83420	349	
835.23892	527	
837.64241	1297	
839.91199	327	
844.84094	3174	
849.63895	356	
852.00754	4519	1+
857.04717	1549	
879.24026	632	
1562.64215	432	
END IONS

###FS:    #m/z: 893.4254 #charge-128
###MaxRes:#m/z:   0.0000 #charge-128
###MS: 616/
###MSMS: 618/
BEGIN IONS
TITLE= Cmpd 279, +MSn(893.4254), 9.7 min
PEPMASS=893.42537	7110

323.09615	562	
711.04266	609	
729.29578	364	
770.83254	987	
774.84245	334	
781.23410	1117	
791.28735	924	
815.43694	379	
840.03198	352	
842.30733	1182	
843.92234	1484	
854.03989	2657	
862.90177	1034	
865.04735	869	
870.43844	1484	
872.71466	2442	
873.95420	5703	1+
879.86304	1874	
END IONS

###FS:    #m/z: 1041.8332 #charge-128
###MaxRes:#m/z:   0.0000 #charge-128
###MS: 619/
###MSMS: 620/
BEGIN IONS
TITLE= Cmpd 280, +MSn(1041.8331), 9.8 min
PEPMASS=1041.83318	17567

697.11641	525	
897.30284	1047	
930.59189	994	
959.24664	359	
994.95377	2638	
1010.12168	1044	
1012.68860	2197	
1022.92569	1464	
1024.12208	1078	
1107.48170	897	
END IONS

###FS:    #m/z: 1097.7419 #charge-128
###MaxRes:#m/z:   0.0000 #charge-128
###MS: 619/
###MSMS: 621/
BEGIN IONS
TITLE= Cmpd 281, +MSn(1097.7418), 9.8 min
PEPMASS=1097.74186	8229

974.10088	272	
1006.51962	1844	
1044.44129	3352	
1053.99023	487	
1057.43844	3189	
1059.07608	859	
1060.35659	404	
1066.55921	847	
1067.84355	1989	
1074.99452	1669	
1080.44599	1982	
1515.23539	832	
END IONS

###FS:    #m/z: 883.3791 #charge-128
###MaxRes:#m/z:   0.0000 #charge-128
###MS: 622/
###MSMS: 623/
BEGIN IONS
TITLE= Cmpd 282, +MSn(883.3791), 9.8 min
PEPMASS=883.37906	17234

566.83485	532	
705.88940	519	
731.85534	1564	
762.83893	1129	
784.50695	467	
794.23653	2794	
808.06086	927	
837.82025	1632	
845.89222	1127	
858.10812	1142	
860.67040	442	
861.34294	1204	1+
863.10132	354	
864.06228	3759	
865.41349	2519	1+
868.31905	2643	1+
947.24353	754	
1289.69002	339	
END IONS

###FS:    #m/z: 891.0963 #charge-128
###MaxRes:#m/z:   0.0000 #charge-128
###MS: 622/
###MSMS: 624/
BEGIN IONS
TITLE= Cmpd 283, +MSn(891.0963), 9.8 min
PEPMASS=891.09632	7323

777.53593	2652	
789.08392	354	
806.43385	444	
820.88718	1512	
839.93535	1072	
842.04285	1877	
843.88825	939	
847.70124	2994	
853.86488	2028	1+
857.92611	1869	
859.84888	2327	
864.50063	2344	
869.71054	299	
870.47407	1789	
871.95054	974	
873.23941	1362	
877.83742	2274	
920.70602	297	
END IONS

###FS:    #m/z: 840.0536 #charge-128
###MaxRes:#m/z:   0.0000 #charge-128
###MS: 625/
###MSMS: 626/
BEGIN IONS
TITLE= Cmpd 284, +MSn(840.0536), 9.9 min
PEPMASS=840.05360	22172

547.89878	389	
589.12095	332	
720.70884	544	
730.97025	269	
749.91729	673	1+
765.83097	382	
798.13184	472	
802.91464	2114	
804.24488	1042	
809.54405	842	
817.45574	2856	1+
822.50111	3753	1+
829.04830	3499	
857.25729	294	
END IONS

###FS:    #m/z: 964.7028 #charge-128
###MaxRes:#m/z:   0.0000 #charge-128
###MS: 625/
###MSMS: 627/
BEGIN IONS
TITLE= Cmpd 285, +MSn(964.7028), 9.9 min
PEPMASS=964.70276	8783

431.03572	629	
734.31464	419	
876.85081	444	
896.14815	1897	
906.03673	509	
912.86946	597	
920.65150	422	
924.83496	1902	
927.78338	717	
936.48084	3878	1+
947.89384	1012	
952.29071	892	
1094.11094	1217	
END IONS

###FS:    #m/z: 711.1051 #charge-128
###MaxRes:#m/z:   0.0000 #charge-128
###MS: 628/
###MSMS: 629/
BEGIN IONS
TITLE= Cmpd 286, +MSn(711.1050), 9.9 min
PEPMASS=711.10506	24775

545.03069	342	
591.71252	337	
620.85018	812	
634.83653	554	
655.86183	1094	1+
657.52508	374	
660.91698	844	
674.06014	7016	1+
685.25209	1962	
688.24331	3197	
690.87783	278	1+
692.46171	609	
693.95217	10239	1+
696.25686	3209	1+
699.24845	1909	
735.90012	987	
END IONS

###FS:    #m/z: 902.7006 #charge-128
###MaxRes:#m/z:   0.0000 #charge-128
###MS: 628/
###MSMS: 630/
BEGIN IONS
TITLE= Cmpd 287, +MSn(902.7006), 9.9 min
PEPMASS=902.70061	5781

748.89327	377	
769.80978	664	
776.14571	1334	
812.95060	1137	
822.63468	702	
834.83848	642	
836.24048	557	
839.04934	364	
850.28453	389	
864.30769	442	
868.84655	2989	
872.00927	1739	
878.04385	557	
879.44037	6004	
884.62447	2194	
888.64794	11099	
978.14549	654	
1018.51025	269	
END IONS

###FS:    #m/z: 882.4063 #charge-128
###MaxRes:#m/z:   0.0000 #charge-128
###MS: 631/
###MSMS: 632/
BEGIN IONS
TITLE= Cmpd 288, +MSn(882.4063), 9.9 min
PEPMASS=882.40629	8524

628.84004	782	
688.80566	1237	
719.24329	1309	
748.49860	634	
796.82632	1469	
819.63390	1275	
822.29679	554	
832.93611	2452	
841.24526	2172	
844.67718	1309	
846.30681	1349	
853.98977	3001	1+
857.80756	6333	1+
860.71411	1011	
862.13977	5154	
866.11081	1338	
870.83985	1507	
END IONS

###FS:    #m/z: 892.3543 #charge-128
###MaxRes:#m/z:   0.0000 #charge-128
###MS: 631/
###MSMS: 633/
BEGIN IONS
TITLE= Cmpd 289, +MSn(892.3543), 10.0 min
PEPMASS=892.35431	19654

642.92252	699	
680.68482	314	
734.83511	694	
748.30698	312	
759.74488	439	
765.84150	1279	
792.11013	337	
819.30670	1754	
853.09709	1494	
854.84393	2609	
859.10786	2264	
864.65737	472	
868.31415	867	
871.88783	2192	
873.90727	642	
876.44078	1959	
879.64158	2844	
883.37173	899	
END IONS

###    Global Charge Limit: no 3, Prefer FullScan Result: no, Export what: 2 (0=non deconv/1=deconv only/2=mixed), NoMSMSSignals: 50, Intensity threshold: 250, NoMSSignals (deconv): 30, NoMSSignals (non-deconv): 0, NormalizeData: no, SingleCharged: no
###FS:    #m/z: 890.4565 #charge-128
###MaxRes:#m/z:   0.0000 #charge-128
###MS: 634/
###MSMS: 635/
BEGIN IONS
TITLE= Cmpd 290, +MSn(890.0505), 10.0 min
PEPMASS=890.45649	14427

362.09023	1629	
746.23844	1334	
792.08411	272	
801.22230	1002	
823.63698	1656	
829.56610	2413	
834.44024	3557	
840.71797	1884	
844.57285	452	
848.10350	1745	
854.71457	1447	
863.42128	2732	
871.00179	3303	1+
878.90510	1385	
1540.44570	277	
END IONS

###FS:    #m/z: 912.7193 #charge-128
###MaxRes:#m/z:   0.0000 #charge-128
###MS: 634/
###MSMS: 636/
BEGIN IONS
TITLE= Cmpd 291, +MSn(912.7193), 10.0 min
PEPMASS=912.71931	5170

749.24541	1024	
843.84244	1724	
855.02322	629	
859.50426	889	
862.74901	1774	
865.36117	2956	1+
867.71283	1029	
872.73583	2629	
884.43721	552	
888.70263	1729	
892.79547	3173	1+
894.27536	682	
END IONS

###FS:    #m/z: 713.3526 #charge-128
###MaxRes:#m/z:   0.0000 #charge-128
###MS: 637/
###MSMS: 638/
BEGIN IONS
TITLE= Cmpd 292, +MSn(713.3525), 10.0 min
PEPMASS=713.35255	15309

324.91171	372	
337.52138	775	
396.48536	782	
482.42127	889	
499.46464	267	
505.44946	442	
559.27369	877	
575.94893	347	
635.03659	352	
653.03814	982	
671.28563	440	
677.03886	3054	
680.75747	759	
692.55570	3098	1+
694.48451	1522	
696.92217	656	1+
700.84019	2135	
1020.43871	1482	
END IONS

###FS:    #m/z: 954.9064 #charge-128
###MaxRes:#m/z:   0.0000 #charge-128
###MS: 637/
###MSMS: 639/
BEGIN IONS
TITLE= Cmpd 293, +MSn(954.9064), 10.0 min
PEPMASS=954.90640	20794

804.03605	282	
848.34622	454	
885.28738	484	
908.30582	767	
919.87834	744	
920.43587	3612	
925.04501	1434	
929.03755	2947	
933.88062	939	
940.54608	2158	1+
1036.01916	302	
END IONS

###FS:    #m/z: 862.3542 #charge-128
###MaxRes:#m/z:   0.0000 #charge-128
###MS: 640/
###MSMS: 641/
BEGIN IONS
TITLE= Cmpd 294, +MSn(862.3542), 10.1 min
PEPMASS=862.35416	22586

396.62412	474	
664.70643	414	
682.65479	454	
709.89954	387	
726.76482	787	
754.64419	359	
771.51091	1157	
773.90934	322	
781.12392	1062	
790.66434	1244	
812.85200	1989	
817.30429	724	
819.30355	672	
832.30813	1454	
835.64017	5624	1+
836.75332	12162	1+
839.06600	3969	1+
841.51912	2109	
842.07380	1094	
843.87666	857	
845.74365	877	
849.64037	3464	
867.43425	632	
END IONS

###FS:    #m/z: 1016.0979 #charge-128
###MaxRes:#m/z:   0.0000 #charge-128
###MS: 640/
###MSMS: 642/
BEGIN IONS
TITLE= Cmpd 295, +MSn(1016.0979), 10.1 min
PEPMASS=1016.09788	30226

908.43986	472	
925.71462	294	
928.25109	1222	
943.50973	637	
968.71012	854	
979.83258	649	
982.13263	939	
987.87629	2382	
998.61556	3164	1+
1002.71799	3889	
1269.09188	1027	
END IONS

###FS:    #m/z: 888.2694 #charge-128
###MaxRes:#m/z:   0.0000 #charge-128
###MS: 643/
###MSMS: 644/
BEGIN IONS
TITLE= Cmpd 296, +MSn(888.2694), 10.1 min
PEPMASS=888.26938	21833

324.84080	337	
516.12140	312	
550.13975	1227	
757.27629	319	
814.70762	2319	
830.84844	3099	
842.18492	2871	1+
843.64878	2122	
847.69831	1644	
850.87821	427	
853.19334	3424	1+
858.31090	2073	1+
860.06083	2366	1+
863.71187	2247	
870.14292	2686	1+
881.03848	644	
1132.63808	2169	
1286.51879	607	
1312.05761	519	
END IONS

###FS:    #m/z: 1018.8241 #charge-128
###MaxRes:#m/z:   0.0000 #charge-128
###MS: 643/
###MSMS: 645/
BEGIN IONS
TITLE= Cmpd 297, +MSn(1018.8241), 10.1 min
PEPMASS=1018.82411	2656

356.92290	644	
396.45521	742	
486.13046	529	
864.93997	914	
885.65936	1062	
891.80311	654	
962.90850	449	
965.30469	1019	
967.59588	3986	1+
979.72633	367	
989.24509	3229	
992.03824	2174	
996.71247	2097	
997.66477	4461	1+
1001.53419	2047	
1002.26813	534	
1003.24477	3429	
1005.26558	1117	
1008.78479	2089	
END IONS

###FS:    #m/z: 756.0958 #charge-128
###MaxRes:#m/z:   0.0000 #charge-128
###MS: 646/
###MSMS: 647/
BEGIN IONS
TITLE= Cmpd 298, +MSn(756.0958), 10.2 min
PEPMASS=756.09576	7628

255.03172	574	
284.83795	449	
413.60405	339	
532.28330	327	
646.97357	624	
648.83765	349	
665.88955	322	
682.85442	1129	
687.10289	654	
695.29895	9277	
699.83972	1647	
704.83953	4957	
708.95099	1149	
711.92193	5017	
718.69331	414	
722.90627	6082	
724.31302	2357	
732.02582	1477	
736.43103	654	
738.15200	859	
740.02665	9599	
741.32460	8561	2+
742.31844	3279	1+
766.23413	277	
847.08698	414	
861.84490	874	
970.48826	452	
END IONS

###FS:    #m/z: 917.3934 #charge-128
###MaxRes:#m/z:   0.0000 #charge-128
###MS: 646/
###MSMS: 648/
BEGIN IONS
TITLE= Cmpd 299, +MSn(917.3934), 10.2 min
PEPMASS=917.39339	12539

741.31419	664	
825.47923	282	
854.23608	754	
855.90537	629	
874.43749	1039	
881.84503	2727	
884.44382	844	
889.32682	4644	
890.84539	1882	
892.90244	469	
893.69921	2961	1+
896.38869	4554	
899.09800	2669	1+
903.70521	722	
905.02992	2931	1+
END IONS

###FS:    #m/z: 712.6583 #charge-128
###MaxRes:#m/z:   0.0000 #charge-128
###MS: 649/
###MSMS: 650/
BEGIN IONS
TITLE= Cmpd 300, +MSn(712.6583), 10.2 min
PEPMASS=712.65830	34026

414.73691	319	
430.03197	789	
491.09945	534	
500.08876	339	
644.91791	757	
648.03540	279	
658.23918	862	
668.24361	4290	
669.85268	7852	
677.64506	819	
682.63728	2219	
686.50587	1572	
688.16330	5606	1+
690.82080	427	
692.14824	822	
694.76408	2905	
699.30801	1156	
860.63915	2610	
END IONS

###FS:    #m/z: 722.0767 #charge-128
###MaxRes:#m/z:   0.0000 #charge-128
###MS: 649/
###MSMS: 651/
BEGIN IONS
TITLE= Cmpd 301, +MSn(722.0767), 10.2 min
PEPMASS=722.07669	24999

351.89389	354	
482.29205	339	
522.43399	1139	
523.83786	394	
584.95825	997	
602.45425	552	
604.03070	604	
630.16932	1503	1+
631.85798	2131	1+
660.29182	1532	
666.43562	622	
668.09882	1339	
670.85582	3382	
672.38206	5381	1+
676.45278	437	
677.26349	1569	
682.53272	603	1+
686.45779	399	
688.24101	3107	
688.60190	4671	1+
691.64248	2504	
695.50139	2004	
697.73657	1744	
699.30097	1192	
701.45489	1574	
703.68476	1916	1+
708.62243	3332	
842.67677	1319	
END IONS

###FS:    #m/z: 889.1727 #charge-128
###MaxRes:#m/z:   0.0000 #charge-128
###MS: 652/
###MSMS: 653/
BEGIN IONS
TITLE= Cmpd 302, +MSn(889.1727), 10.3 min
PEPMASS=889.17266	23979

612.03401	327	
645.43421	592	
724.28902	434	
751.56451	394	
757.31354	327	
767.43461	562	
799.32459	494	
826.07665	765	
844.90673	1298	
847.13877	1652	
848.63820	1704	
850.51460	2029	
852.71075	654	
858.82445	1902	1+
861.11474	821	
862.64558	3922	
865.23812	791	
868.27070	1477	
870.99091	584	
873.85592	1414	
875.29110	723	
896.09840	469	
949.31287	434	
1282.10736	562	
END IONS

###FS:    #m/z: 916.8487 #charge-128
###MaxRes:#m/z:   0.0000 #charge-128
###MS: 652/
###MSMS: 654/
BEGIN IONS
TITLE= Cmpd 303, +MSn(916.8486), 10.3 min
PEPMASS=916.84865	15001

784.44170	604	
801.70872	452	
809.24211	472	
826.85763	274	
832.04430	2344	
848.65384	2977	
850.23396	824	
853.52065	1379	
867.24666	2342	
868.97999	1592	
875.64868	4588	1+
879.92180	1682	
882.44251	1874	
884.28385	697	
888.91474	1557	
891.38468	2288	1+
894.30268	2301	1+
896.37262	4744	
898.03934	1872	
898.57507	5019	1+
903.70610	424	
1177.04136	1342	
END IONS

###FS:    #m/z: 792.2663 #charge-128
###MaxRes:#m/z:   0.0000 #charge-128
###MS: 655/
###MSMS: 656/
BEGIN IONS
TITLE= Cmpd 304, +MSn(792.2664), 10.3 min
PEPMASS=792.26634	10912

394.63333	442	
396.70990	752	
489.87727	458	
528.85804	869	
614.89650	459	
638.43754	1399	
663.84247	1067	
674.43343	1174	
701.90948	820	
709.10017	1703	
730.51143	1867	
731.83619	2984	
736.23994	1688	
747.63574	3773	1+
752.03798	987	
752.71742	4529	
756.29597	2710	1+
758.29101	1952	
758.82378	3547	
764.64263	2318	1+
767.18284	3961	1+
769.68411	4150	1+
773.42464	427	
774.03852	2629	
775.93767	2761	
776.48172	1897	1+
778.72551	2047	
780.69074	544	
END IONS

###FS:    #m/z: 959.1096 #charge-128
###MaxRes:#m/z:   0.0000 #charge-128
###MS: 655/
###MSMS: 657/
BEGIN IONS
TITLE= Cmpd 305, +MSn(959.1096), 10.3 min
PEPMASS=959.10960	22272

293.84568	449	
658.95281	557	
661.05573	297	
679.43666	254	
848.44676	387	
868.63209	449	
892.32605	1769	
901.56708	1954	
908.45701	1662	
912.98195	504	
917.31818	1479	
919.87732	3109	
923.30365	3631	1+
925.72013	379	
930.00853	2918	1+
936.10957	2004	
942.75238	1602	
943.22449	2759	
END IONS

###FS:    #m/z: 901.6180 #charge-128
###MaxRes:#m/z:   0.0000 #charge-128
###MS: 658/
###MSMS: 659/
BEGIN IONS
TITLE= Cmpd 306, +MSn(901.6180), 10.4 min
PEPMASS=901.61799	20932

395.22976	1272	
396.58976	519	
669.29586	434	
748.68805	554	
783.23221	349	
808.23556	392	
832.10245	2859	1+
834.31627	1297	
838.51153	387	
851.05420	1012	
866.88602	824	
875.53771	7167	
878.24026	1714	
882.91849	1936	1+
885.19680	2589	
887.29792	652	
891.04217	1337	
918.69279	719	
1267.03519	1202	
END IONS

###FS:    #m/z: 961.5796 #charge-128
###MaxRes:#m/z:   0.0000 #charge-128
###MS: 658/
###MSMS: 660/
BEGIN IONS
TITLE= Cmpd 307, +MSn(961.5795), 10.4 min
PEPMASS=961.57956	6820

779.40374	1352	
842.72295	359	
860.83809	1479	
885.81179	479	
901.79877	2899	
909.10822	1399	
921.63210	272	
928.15999	4151	1+
931.66078	2734	
932.25099	2139	
939.03182	904	
947.42958	1618	1+
1201.08670	387	
1407.24177	322	
END IONS

###FS:    #m/z: 674.4487 #charge-128
###MaxRes:#m/z:   0.0000 #charge-128
###MS: 661/
###MSMS: 662/
BEGIN IONS
TITLE= Cmpd 308, +MSn(674.4487), 10.4 min
PEPMASS=674.44871	1496

324.70909	534	
442.62895	734	
460.14548	499	
538.14756	574	
552.88690	404	
554.16082	256	1+
580.29407	924	
582.58501	839	
585.05967	561	1+
591.03243	642	
593.09300	399	
614.89333	1414	
621.68865	297	
623.70549	869	
625.88479	654	
630.64095	3234	
634.63784	1934	
635.93757	952	
637.49860	1072	
641.49932	687	
642.89958	412	
645.05863	3568	1+
647.52089	2679	
649.67383	619	
651.03520	2391	1+
656.75933	2408	1+
660.71181	554	
663.63704	1712	
674.06061	472	
806.31729	1509	
843.66645	657	
END IONS

###FS:    #m/z: 993.2829 #charge-128
###MaxRes:#m/z:   0.0000 #charge-128
###MS: 661/
###MSMS: 663/
BEGIN IONS
TITLE= Cmpd 309, +MSn(992.8466), 10.4 min
PEPMASS=993.28292	98338

324.91242	584	
666.23074	554	
840.72505	674	
932.10666	3332	
938.50713	1402	
950.87136	702	
953.83974	1764	
963.09113	699	
965.84266	1737	
979.11076	1709	
END IONS

###FS:    #m/z: 940.0649 #charge-128
###MaxRes:#m/z:   0.0000 #charge-128
###MS: 664/
###MSMS: 665/
BEGIN IONS
TITLE= Cmpd 310, +MSn(940.0649), 10.4 min
PEPMASS=940.06485	11016

594.10842	407	
823.26809	904	
829.46263	829	
864.12318	914	
878.46478	1311	1+
887.37795	2516	1+
890.04091	1424	
899.03801	2604	
907.03562	2502	
911.04416	324	
916.01784	3274	1+
917.88903	1679	
922.39710	6288	1+
929.84392	1772	
930.42384	737	
1382.88260	762	
END IONS

###FS:    #m/z: 1036.2665 #charge-128
###MaxRes:#m/z:   0.0000 #charge-128
###MS: 664/
###MSMS: 666/
BEGIN IONS
TITLE= Cmpd 311, +MSn(1036.2665), 10.5 min
PEPMASS=1036.26649	26075

926.17285	1197	
978.24301	762	
990.44236	1429	
991.00000	482	
997.66486	672	
1000.23671	587	
1002.06817	1449	
1006.52561	1984	
1008.14620	2867	
1013.96438	1259	
1020.63732	3667	
1352.82555	532	
END IONS

###FS:    #m/z: 840.3135 #charge-128
###MaxRes:#m/z:   0.0000 #charge-128
###MS: 667/
###MSMS: 668/
BEGIN IONS
TITLE= Cmpd 312, +MSn(840.3135), 10.5 min
PEPMASS=840.31355	6236

514.95209	327	
597.23364	752	
674.60444	1362	
704.87987	617	
763.30975	1182	
774.07878	397	
781.86806	1157	
784.63516	1532	
788.09223	502	
795.26671	4471	1+
800.18089	2082	
801.66005	1617	
804.74887	2196	1+
808.43255	994	
811.07009	2792	
812.43234	4679	
814.11322	1272	
815.66260	1036	1+
817.67974	2351	1+
822.16083	1199	
822.71101	2433	1+
826.32144	1464	
947.84190	1877	
1313.29230	822	
END IONS

###FS:    #m/z: 931.6456 #charge-128
###MaxRes:#m/z:   0.0000 #charge-128
###MS: 667/
###MSMS: 669/
BEGIN IONS
TITLE= Cmpd 313, +MSn(931.6456), 10.5 min
PEPMASS=931.64555	23992

324.84668	312	
749.22024	1147	
823.87492	438	1+
873.09239	672	
884.64096	2507	
890.09698	549	
890.64119	3637	
892.43431	877	
893.10413	2038	1+
898.89945	1064	
900.84503	2809	
902.07956	3691	1+
905.94717	1574	
909.72573	1329	
914.04695	1434	
918.44419	3104	
1279.65179	269	
END IONS

###FS:    #m/z: 896.2771 #charge-128
###MaxRes:#m/z:   0.0000 #charge-128
###MS: 670/
###MSMS: 671/
BEGIN IONS
TITLE= Cmpd 314, +MSn(896.2771), 10.5 min
PEPMASS=896.27709	13419

333.15043	264	
396.84508	431	
605.75190	1099	
625.10140	413	
760.07652	264	
777.55073	777	
807.96989	1089	
819.67460	919	
827.89392	404	
835.51289	1406	
846.24198	2747	
848.04123	2227	
849.71542	1018	
853.30779	515	
860.44177	1180	
863.29385	1759	
868.85013	932	
870.23112	884	
871.55551	4540	1+
874.05346	1615	
882.31567	1642	
882.84903	824	
1211.44422	490	
1301.24431	552	
END IONS

###FS:    #m/z: 930.6471 #charge-128
###MaxRes:#m/z:   0.0000 #charge-128
###MS: 670/
###MSMS: 672/
BEGIN IONS
TITLE= Cmpd 315, +MSn(930.6471), 10.5 min
PEPMASS=930.64707	9974

387.88723	327	
528.89327	417	
532.63293	1077	
833.23584	284	
857.03780	1184	
877.98333	854	
880.43406	639	
883.04247	3177	
885.10956	1714	
890.24290	1002	
895.82278	904	
898.47523	1824	
900.52621	2119	
903.50192	2649	
905.56503	8328	1+
907.19470	4266	1+
910.41714	769	
911.83583	1077	
913.46349	3016	1+
915.90608	1564	
END IONS

###FS:    #m/z: 807.1601 #charge-128
###MaxRes:#m/z:   0.0000 #charge-128
###MS: 673/
###MSMS: 674/
BEGIN IONS
TITLE= Cmpd 316, +MSn(807.1600), 10.6 min
PEPMASS=807.16005	21046

674.03333	520	
689.83367	697	
692.05340	1062	
696.23318	937	
730.23847	1033	
756.39172	5385	1+
758.68236	5443	1+
762.23628	1087	
768.66904	2609	
771.53868	3146	1+
781.14978	3579	1+
784.91987	1137	
786.09891	9354	
787.83521	337	
789.13524	1426	
789.66029	2358	
792.50903	2119	
794.30818	1936	
811.73299	520	
814.32501	1062	
END IONS

###FS:    #m/z: 1155.0535 #charge-128
###MaxRes:#m/z:   0.0000 #charge-128
###MS: 673/
###MSMS: 675/
BEGIN IONS
TITLE= Cmpd 317, +MSn(1155.0535), 10.6 min
PEPMASS=1155.05350	11953

487.63222	444	
1023.83857	687	
1028.36538	344	
1061.30579	409	
1062.90830	969	
1076.84691	3169	
1086.32795	737	
1097.85956	1557	
1109.65971	1872	
1111.92057	1149	
1128.10820	2717	
1132.86067	427	
1135.14352	277	
1136.63112	649	
END IONS

###FS:    #m/z: 759.1675 #charge-128
###MaxRes:#m/z:   0.0000 #charge-128
###MS: 676/
###MSMS: 677/
BEGIN IONS
TITLE= Cmpd 318, +MSn(759.1675), 10.6 min
PEPMASS=759.16749	36209

548.44011	1194	
610.18125	1174	1+
670.49398	407	
676.10898	777	
691.93317	542	
702.57749	607	
720.30024	729	
727.24167	1744	
729.04157	2229	
735.08371	377	
740.40532	1763	1+
741.60654	407	
747.17554	2138	1+
828.37715	442	
END IONS

###FS:    #m/z: 861.5679 #charge-128
###MaxRes:#m/z:   0.0000 #charge-128
###MS: 676/
###MSMS: 678/
BEGIN IONS
TITLE= Cmpd 319, +MSn(861.5679), 10.6 min
PEPMASS=861.56787	18935

533.63317	337	
689.32605	254	
752.43130	559	
786.06349	879	
790.84209	2017	
794.90096	1084	
811.34585	3076	1+
824.50835	4111	1+
831.77627	2888	1+
836.66507	3647	
839.71989	2244	1+
843.25740	3546	1+
845.23088	1059	
848.95872	2972	
1202.63544	1212	
END IONS

###FS:    #m/z: 973.9116 #charge-128
###MaxRes:#m/z:   0.0000 #charge-128
###MS: 679/
###MSMS: 680/
BEGIN IONS
TITLE= Cmpd 320, +MSn(973.9116), 10.7 min
PEPMASS=973.91155	19365

288.53128	1452	
322.79614	407	
324.54862	324	
486.42142	689	
556.74346	822	
647.00992	609	
647.46138	379	
648.66841	354	
809.97083	829	1+
829.63224	1197	
881.64902	447	
883.19802	799	
895.12452	292	
904.48253	1644	
907.28055	582	
911.37500	1883	1+
918.56167	1461	1+
926.97606	1559	
931.84107	3042	
936.84133	1639	
938.23443	554	
939.91082	1024	
941.32528	1794	
943.63919	2719	
945.45782	359	
946.47167	5821	1+
950.24253	3192	
951.94637	1239	
954.91396	1367	
956.33471	1952	
956.80127	1944	
1104.36535	334	
END IONS

###FS:    #m/z: 1061.3421 #charge-128
###MaxRes:#m/z:   0.0000 #charge-128
###MS: 679/
###MSMS: 681/
BEGIN IONS
TITLE= Cmpd 321, +MSn(1061.3420), 10.7 min
PEPMASS=1061.34210	6445

324.84215	402	
636.23347	629	
853.84920	307	
881.25233	944	
885.29243	472	
936.01718	564	
967.63532	449	
970.45800	762	
979.68762	882	
989.91143	1024	
996.50786	1027	
998.43008	322	
1018.85511	1334	
1027.49922	1499	
1029.27605	877	
1030.23124	362	
1030.93617	3937	
1033.04716	1087	
1037.85448	4397	
1043.64908	479	
1044.44077	477	
1048.67899	582	
1085.43257	257	
1311.62967	287	
END IONS

###FS:    #m/z: 773.6322 #charge-128
###MaxRes:#m/z:   0.0000 #charge-128
###MS: 682/
###MSMS: 683/
BEGIN IONS
TITLE= Cmpd 322, +MSn(773.6322), 10.7 min
PEPMASS=773.63223	19528

324.90293	532	
363.48895	427	
572.48558	282	
597.71115	334	
626.43866	404	
630.83418	422	
644.48084	542	
682.70284	599	
684.23172	382	
691.04713	2387	
718.25554	3292	
724.78370	2486	1+
731.62844	4256	1+
736.49008	314	
738.83369	1741	1+
740.48287	5158	1+
745.98305	1404	
748.45503	1622	
750.03780	3006	1+
754.32094	2639	1+
760.54819	3913	1+
897.23377	524	
993.91785	1634	
1061.85583	319	
END IONS

###FS:    #m/z: 996.1908 #charge-128
###MaxRes:#m/z:   0.0000 #charge-128
###MS: 682/
###MSMS: 684/
BEGIN IONS
TITLE= Cmpd 323, +MSn(996.1908), 10.7 min
PEPMASS=996.19078	18139

906.65233	974	
909.10368	974	
916.83690	467	
941.43796	777	
943.50537	2537	
945.31777	709	
954.12301	1489	
960.44242	1714	
966.83220	819	
970.60182	564	
976.84022	1354	
979.23244	3884	
1012.95176	409	
1442.66250	264	
END IONS

###FS:    #m/z: 746.7611 #charge-128
###MaxRes:#m/z:   0.0000 #charge-128
###MS: 685/
###MSMS: 686/
BEGIN IONS
TITLE= Cmpd 324, +MSn(746.7611), 10.8 min
PEPMASS=746.76111	28703

372.23365	368	
433.91456	472	
502.88268	284	
540.23445	322	
567.10462	768	
581.63074	391	
614.24972	286	
654.77187	2378	1+
656.31693	773	
683.09570	1803	
691.28692	634	
695.53329	1772	1+
706.87677	824	
711.60576	2441	1+
717.88654	2662	
719.24090	2313	
721.24026	1039	
724.12169	2786	
726.47941	455	
728.38017	2793	1+
730.90298	2167	
734.10617	1517	
734.64459	1437	
736.24983	1437	
849.02339	919	
END IONS

###FS:    #m/z: 863.2562 #charge-128
###MaxRes:#m/z:   0.0000 #charge-128
###MS: 685/
###MSMS: 687/
BEGIN IONS
TITLE= Cmpd 325, +MSn(863.2562), 10.8 min
PEPMASS=863.25624	46890

485.63373	574	
623.23614	272	
646.95759	327	
707.09106	534	
719.23794	2379	
727.70219	577	
739.39080	622	
801.50869	1417	
804.89249	1672	
813.83604	1882	
821.68790	679	
824.32299	1549	
827.30140	702	
831.69216	1412	
832.25636	1809	
835.83328	1074	
840.90746	999	
844.05632	2828	1+
846.10398	2334	
847.63681	1536	1+
853.28143	812	
1496.63851	719	
END IONS

###FS:    #m/z: 645.5933 #charge-128
###MaxRes:#m/z:   0.0000 #charge-128
###MS: 688/
###MSMS: 689/
BEGIN IONS
TITLE= Cmpd 326, +MSn(645.5933), 10.8 min
PEPMASS=645.59332	35988

197.88894	306	
210.88454	614	
285.05013	1194	
452.04731	377	
541.31662	600	
552.90732	597	
554.69012	1110	
565.44810	317	
576.45890	987	
580.28685	2484	
582.29261	467	
584.23527	1373	1+
591.83740	509	
595.95322	452	
599.88590	3297	1+
606.44504	2209	
609.41598	619	
616.75926	1114	
618.43390	392	
619.23018	2261	1+
622.34121	514	
623.03486	2294	
625.58786	1141	1+
627.37342	4629	1+
628.84361	1644	
631.38827	2564	1+
725.00375	540	
832.03712	311	
925.83381	487	
END IONS

###FS:    #m/z: 1048.1101 #charge-128
###MaxRes:#m/z:   0.0000 #charge-128
###MS: 688/
###MSMS: 690/
BEGIN IONS
TITLE= Cmpd 327, +MSn(1048.1101), 10.8 min
PEPMASS=1048.11008	5560

586.44233	724	
607.30798	292	
630.30061	657	
689.24060	1054	
774.16675	642	
886.04194	1867	
889.63483	332	
896.02367	447	
907.03699	812	
915.03258	772	
953.44167	1509	
954.70907	794	
973.13654	1022	
975.24243	1397	
988.04286	402	
992.83752	2299	
994.70813	517	
997.42097	1167	
1000.72915	514	
1002.89343	1084	
1004.64652	304	
1006.42293	1059	
1015.91558	972	
1017.27828	782	
1019.10030	1194	
1019.86496	2549	
1020.44204	5282	1+
1024.47477	2327	
1028.89258	1122	
1029.62816	747	
1030.67562	2114	
1031.11467	1852	
1032.58077	1109	
1034.50543	637	
1100.11329	652	
1264.93795	289	
END IONS

###FS:    #m/z: 974.2838 #charge-128
###MaxRes:#m/z:   0.0000 #charge-128
###MS: 691/
###MSMS: 692/
BEGIN IONS
TITLE= Cmpd 328, +MSn(974.2838), 10.9 min
PEPMASS=974.28384	8484

324.85757	1094	1+
452.03458	464	
485.03316	327	
486.31627	422	2+
612.28837	275	
647.09990	590	1+
809.63154	486	
830.07870	1030	1+
844.09686	378	
859.70027	431	
932.68370	1479	
934.65213	3717	
938.25310	792	
END IONS

###FS:    #m/z: 1012.5803 #charge-128
###MaxRes:#m/z:   0.0000 #charge-128
###MS: 691/
###MSMS: 693/
BEGIN IONS
TITLE= Cmpd 329, +MSn(1012.5803), 10.9 min
PEPMASS=1012.58028	6030

510.23972	472	
858.98048	832	
859.48194	1129	
912.49096	467	
946.09523	729	
957.63276	1344	
959.23864	797	
968.76238	7133	1+
972.67731	292	
976.63726	1099	
977.86838	1309	
986.30065	1779	
990.07607	4822	
995.60821	1159	
1002.25070	2134	
END IONS

###FS:    #m/z: 915.3639 #charge-128
###MaxRes:#m/z:   0.0000 #charge-128
###MS: 694/
###MSMS: 695/
BEGIN IONS
TITLE= Cmpd 330, +MSn(915.3639), 10.9 min
PEPMASS=915.36390	19453

734.83432	251	
759.89141	492	
778.83642	566	
820.09895	1279	
823.74528	2098	1+
837.64165	2332	
875.18994	944	
877.08588	664	
881.58947	1944	
884.66746	601	
889.83953	1270	1+
896.91201	1138	
904.14011	1664	1+
1116.10555	1138	
1121.24777	1239	
END IONS

###FS:    #m/z: 1039.4100 #charge-128
###MaxRes:#m/z:   0.0000 #charge-128
###MS: 694/
###MSMS: 696/
BEGIN IONS
TITLE= Cmpd 331, +MSn(1039.4099), 10.9 min
PEPMASS=1039.40997	17198

491.51098	1051	2+
586.63220	297	
747.87104	519	
749.63444	1372	
947.14622	1452	
962.25213	1064	
994.05342	887	
1005.31049	1222	
1006.83512	1747	
1012.28366	804	
1013.04102	1309	
1016.04173	1544	
1021.24090	1917	
1022.31456	1192	
END IONS

###FS:    #m/z: 870.3552 #charge-128
###MaxRes:#m/z:   0.0000 #charge-128
###MS: 697/
###MSMS: 698/
BEGIN IONS
TITLE= Cmpd 332, +MSn(870.3552), 10.9 min
PEPMASS=870.35515	6206

474.11972	422	
647.84412	789	
656.06621	640	
689.43208	671	
719.31881	559	
737.83797	384	
770.64152	2833	
774.48831	312	
781.84085	544	
799.86775	489	
808.44024	1661	
814.49452	1102	
819.46361	516	
825.36873	1144	
831.54577	1532	
838.44049	3267	
844.79281	1049	
850.98345	3956	1+
853.89025	409	
855.76031	3438	1+
988.56123	262	
END IONS

###FS:    #m/z: 1000.2449 #charge-128
###MaxRes:#m/z:   0.0000 #charge-128
###MS: 697/
###MSMS: 699/
BEGIN IONS
TITLE= Cmpd 333, +MSn(1000.2449), 11.0 min
PEPMASS=1000.24488	15609

672.49018	562	
724.59392	702	
858.65371	932	
872.24728	1459	
897.84468	859	
923.15025	459	
930.42873	1088	1+
952.16361	517	
953.84514	1588	1+
957.91313	1034	
959.32190	1244	
964.42935	1214	
966.45541	1439	
968.48565	1584	
968.84909	869	
978.31447	522	
981.03780	1382	
982.44961	809	
987.24678	1349	
1338.52780	662	
1378.38023	319	
END IONS

###FS:    #m/z: 950.9599 #charge-128
###MaxRes:#m/z:   0.0000 #charge-128
###MS: 700/
###MSMS: 701/
BEGIN IONS
TITLE= Cmpd 334, +MSn(950.9600), 11.0 min
PEPMASS=950.95994	17519

591.12531	448	
832.69352	728	
864.45297	942	
864.88909	370	
896.05932	1364	1+
904.32087	637	
915.24606	3584	
920.27651	832	
929.17698	1522	
930.88967	413	
933.32675	1824	
934.89178	966	
936.96499	1216	
END IONS

###FS:    #m/z: 1048.5827 #charge-128
###MaxRes:#m/z:   0.0000 #charge-128
###MS: 700/
###MSMS: 702/
BEGIN IONS
TITLE= Cmpd 335, +MSn(1048.5828), 11.0 min
PEPMASS=1048.58273	15898

644.71598	1314	
684.25764	272	
756.63858	924	
841.50746	444	
844.30743	894	
863.83583	252	
907.24169	1042	
953.25090	1347	
960.03137	702	
982.90408	717	
993.44069	1987	
995.72367	1032	
996.16863	1521	1+
1002.44569	3929	
1008.31472	1469	
1009.23995	3122	
1014.37449	1279	
1018.25167	497	
1020.15458	987	
1022.15858	2414	
1026.09697	1969	
1029.88653	1409	
1030.71063	2154	
1031.22887	4329	
1032.84157	1912	
1211.28996	674	
END IONS

###FS:    #m/z: 783.1515 #charge-128
###MaxRes:#m/z:   0.0000 #charge-128
###MS: 703/
###MSMS: 704/
BEGIN IONS
TITLE= Cmpd 336, +MSn(783.1515), 11.0 min
PEPMASS=783.15150	21610

378.89266	511	
390.90018	642	
545.63080	484	
552.43497	560	
621.23483	332	
629.43244	838	
633.23349	544	
639.92223	712	
676.63240	842	
692.63169	917	
716.95500	985	
747.76053	3593	1+
750.83784	1077	
760.89436	1780	1+
764.86411	444	
773.87277	559	
831.75164	439	
858.28928	429	
922.73153	511	
END IONS

###FS:    #m/z: 1049.5366 #charge-128
###MaxRes:#m/z:   0.0000 #charge-128
###MS: 703/
###MSMS: 705/
BEGIN IONS
TITLE= Cmpd 337, +MSn(1049.5366), 11.0 min
PEPMASS=1049.53664	6612

663.23564	1117	
739.05045	269	
795.03470	482	
812.15296	569	
878.43742	1294	
887.71140	552	
906.10029	404	
917.43323	1337	
951.71974	1219	
954.64434	1634	
963.63870	2757	
991.30519	724	
994.39154	1812	
1003.51079	462	
1007.87397	1027	
1032.03756	832	
1383.29127	289	
1609.63866	1052	
END IONS

###FS:    #m/z: 789.5191 #charge-128
###MaxRes:#m/z:   0.0000 #charge-128
###MS: 706/
###MSMS: 707/
BEGIN IONS
TITLE= Cmpd 338, +MSn(789.5190), 11.1 min
PEPMASS=789.51907	5932

448.09547	429	
453.16624	517	
467.09665	394	
545.28738	607	
659.43785	1639	
691.23694	984	
698.68894	529	
716.47986	389	
734.03525	1777	
736.64190	2149	
748.54870	1339	
751.99319	709	
754.79625	262	
756.83847	1362	
761.64365	1219	
765.64049	1772	
770.20262	1966	1+
773.13175	484	
END IONS

###FS:    #m/z: 821.2710 #charge-128
###MaxRes:#m/z:   0.0000 #charge-128
###MS: 706/
###MSMS: 708/
BEGIN IONS
TITLE= Cmpd 339, +MSn(821.2711), 11.1 min
PEPMASS=821.27104	12765

502.92994	677	
541.23826	487	
626.23077	797	
648.39816	752	
654.68993	732	
683.82953	329	
689.24625	1787	
751.50919	814	
777.64016	1707	
781.24403	2554	
786.70871	442	
791.16013	1514	
797.30269	1519	1+
803.64330	3772	
810.76381	602	
859.23560	254	
1136.64828	462	
1371.01117	507	
END IONS

###FS:    #m/z: 871.0728 #charge-128
###MaxRes:#m/z:   0.0000 #charge-128
###MS: 709/
###MSMS: 710/
BEGIN IONS
TITLE= Cmpd 340, +MSn(871.0728), 11.1 min
PEPMASS=871.07284	5984

263.72212	392	
453.48111	529	
548.23395	609	
655.23818	284	
663.89352	682	
667.30582	592	
710.03555	747	
720.23238	1124	
735.03313	277	
739.23258	334	
756.43285	424	
767.71741	1322	
779.47794	612	
802.55371	2454	
808.81413	612	
815.10208	972	
821.29146	1597	
823.30262	1282	
827.44224	462	
828.83472	1502	
833.47781	2067	
834.75743	747	
838.32413	944	
841.89368	1447	
847.04212	1724	
849.95998	2607	1+
852.84466	1592	
854.11504	3356	1+
858.43537	1502	
892.83182	714	
1110.60274	592	
1189.35615	794	
1198.23261	677	
END IONS

###FS:    #m/z: 959.9080 #charge-128
###MaxRes:#m/z:   0.0000 #charge-128
###MS: 709/
###MSMS: 711/
BEGIN IONS
TITLE= Cmpd 341, +MSn(959.9080), 11.1 min
PEPMASS=959.90799	19684

556.09970	394	
560.50383	1004	
624.43097	1074	
664.09342	299	
692.26170	732	
781.01687	782	
823.23698	527	
910.26736	349	
913.89666	1427	
936.13700	2342	
938.73953	3184	
940.04766	3054	
941.43627	657	
942.70493	659	
944.87062	2762	
1092.35078	389	
END IONS

###FS:    #m/z: 764.0113 #charge-128
###MaxRes:#m/z:   0.0000 #charge-128
###MS: 712/
###MSMS: 713/
BEGIN IONS
TITLE= Cmpd 342, +MSn(764.0112), 11.2 min
PEPMASS=764.01126	17859

368.89990	1734	
402.72900	278	
428.29824	1203	
499.03598	371	
601.07709	1327	
630.43396	1744	
644.77263	1110	
651.83459	457	
697.90579	1738	1+
724.83728	2284	
727.43310	1457	1+
730.97495	1837	
733.23158	649	
742.90188	1845	
744.59735	819	
745.55763	2563	1+
747.07099	577	
903.10866	2479	
992.45206	442	
1091.45263	330	
END IONS

###FS:    #m/z: 912.6542 #charge-128
###MaxRes:#m/z:   0.0000 #charge-128
###MS: 712/
###MSMS: 714/
BEGIN IONS
TITLE= Cmpd 343, +MSn(912.6542), 11.2 min
PEPMASS=912.65422	17199

386.03503	292	
714.26047	516	1+
730.89210	414	
776.43951	1847	
792.65845	599	
815.29331	794	
821.23609	3294	
854.36197	937	
862.24244	2999	
866.63943	3217	
872.31338	1394	
877.70943	377	
883.50496	439	
886.63799	957	
890.64289	2361	1+
893.05144	3262	
898.06836	2042	
918.06192	1037	
END IONS

###FS:    #m/z: 896.4321 #charge-128
###MaxRes:#m/z:   0.0000 #charge-128
###MS: 715/
###MSMS: 716/
BEGIN IONS
TITLE= Cmpd 344, +MSn(896.4321), 11.2 min
PEPMASS=896.43210	20326

286.24992	514	
631.03081	692	
750.23659	489	
758.83555	1299	
840.84237	877	
843.90674	1109	
850.71446	1017	
855.45105	1089	
860.91216	1937	
862.69232	782	
864.50927	329	
867.11400	1384	
874.83152	592	
876.79586	5583	2+
885.24009	1867	
963.44444	307	
END IONS

###FS:    #m/z: 933.8429 #charge-128
###MaxRes:#m/z:   0.0000 #charge-128
###MS: 715/
###MSMS: 717/
BEGIN IONS
TITLE= Cmpd 345, +MSn(933.8428), 11.2 min
PEPMASS=933.84286	20411

630.09141	1054	
657.64569	1529	
695.23707	852	
770.69648	557	
823.67642	294	
883.31311	397	
887.73915	1744	
890.74003	2487	
893.03443	602	
894.83618	317	
906.09494	1612	
907.62077	652	
911.59032	2791	1+
914.29688	877	
917.64764	2156	1+
921.03578	3758	1+
END IONS

###FS:    #m/z: 764.2033 #charge-128
###MaxRes:#m/z:   0.0000 #charge-128
###MS: 718/
###MSMS: 719/
BEGIN IONS
TITLE= Cmpd 346, +MSn(764.2032), 11.3 min
PEPMASS=764.20327	16828

317.90103	392	
326.09541	601	
501.23383	521	
530.41370	425	
550.04371	667	
583.63959	744	
585.03845	1954	
594.26282	1701	
633.63624	644	
654.89751	364	
656.83462	643	
672.04325	1242	
674.04225	412	
697.54449	436	
705.86745	1217	
707.65318	1454	
709.51392	1465	
712.84015	2187	
721.83848	602	
724.08394	151	1+
729.24437	478	
731.09857	3159	
734.44497	1379	
736.49401	487	
739.51409	769	
741.41615	5205	1+
744.70730	1062	
746.63153	3968	1+
941.32915	1420	
END IONS

###FS:    #m/z: 887.9943 #charge-128
###MaxRes:#m/z:   0.0000 #charge-128
###MS: 718/
###MSMS: 720/
BEGIN IONS
TITLE= Cmpd 347, +MSn(887.9943), 11.3 min
PEPMASS=887.99426	2806

342.99578	557	
473.63493	502	
650.03628	704	
689.23307	767	
702.26010	304	
737.03816	642	
756.67229	847	
769.89181	402	
775.28528	712	
778.89702	454	
792.23468	592	
796.49723	1284	
827.18846	604	
829.44011	1899	1+
833.90000	737	
843.17429	827	
846.93163	774	
853.44244	3359	
858.64645	1564	
862.24211	397	
864.39290	5878	1+
868.66435	714	
869.90224	1409	
1064.44179	282	
1553.08729	537	
END IONS

###FS:    #m/z: 869.3303 #charge-128
###MaxRes:#m/z:   0.0000 #charge-128
###MS: 721/
###MSMS: 722/
BEGIN IONS
TITLE= Cmpd 348, +MSn(869.3303), 11.3 min
PEPMASS=869.33033	4313

322.28998	322	
482.04168	1392	
531.43505	417	
599.84524	1744	
681.96196	1439	
718.14636	442	
718.61487	682	
744.68148	1457	
748.59415	583	1+
778.10609	732	
800.06538	1476	1+
803.92047	612	
819.65163	1379	
820.64192	7734	
827.44319	1769	1+
830.30272	2222	
831.87192	1426	1+
850.02612	1367	
852.24059	322	
852.83481	522	
887.24935	307	
949.04232	769	
1030.23307	449	
1347.64065	512	
END IONS

###FS:    #m/z: 878.2527 #charge-128
###MaxRes:#m/z:   0.0000 #charge-128
###MS: 721/
###MSMS: 723/
BEGIN IONS
TITLE= Cmpd 349, +MSn(878.2527), 11.3 min
PEPMASS=878.25269	16707

452.28479	324	
596.71848	577	
675.94219	669	
718.03673	509	
786.75918	507	
787.21935	317	
789.07483	602	
792.03823	1409	
805.17710	1214	
821.70988	862	
824.94361	904	
831.05203	2422	
836.84069	389	
838.89380	1452	
844.64084	5247	
847.85152	1089	
850.06481	682	
851.84351	1262	
855.43325	2199	1+
856.88528	379	
859.22284	2673	1+
876.27826	359	
922.68411	334	
1131.23877	744	
1344.25000	667	
END IONS

###FS:    #m/z: 921.7770 #charge-128
###MaxRes:#m/z:   0.0000 #charge-128
###MS: 724/
###MSMS: 725/
BEGIN IONS
TITLE= Cmpd 350, +MSn(921.7770), 11.4 min
PEPMASS=921.77704	11649

631.09042	829	
781.19215	563	
790.90095	1599	
804.07749	294	
830.55569	622	
861.65007	2326	
869.65617	1629	
876.91855	377	
884.64036	3816	
886.12676	435	1+
888.33918	2422	
890.40687	1889	1+
901.31988	802	
904.32475	3128	1+
905.67492	1397	
907.86723	1514	
END IONS

###FS:    #m/z: 1071.6035 #charge-128
###MaxRes:#m/z:   0.0000 #charge-128
###MS: 724/
###MSMS: 726/
BEGIN IONS
TITLE= Cmpd 351, +MSn(1071.6035), 11.4 min
PEPMASS=1071.60355	13350

639.04103	514	
884.23553	287	
895.03814	1159	
910.70730	1072	
912.13376	519	
960.09666	447	
979.25427	1794	
980.65646	482	
1000.70907	1004	
1009.31450	454	
1011.86759	619	
1033.64621	822	
1044.44531	2277	
1045.06581	1309	
1049.94590	472	
1052.11463	282	
1059.10782	644	
1279.36593	414	
1349.69450	397	
1471.91945	777	
END IONS

###FS:    #m/z: 752.3879 #charge-128
###MaxRes:#m/z:   0.0000 #charge-128
###MS: 727/
###MSMS: 728/
BEGIN IONS
TITLE= Cmpd 352, +MSn(752.3879), 11.4 min
PEPMASS=752.38791	4460

453.03587	782	
489.05000	459	
501.23205	262	
550.88772	499	
553.29540	320	
557.17723	646	
571.68711	597	
589.64249	295	
592.89819	589	
605.03804	264	
622.43309	484	
645.90633	796	1+
654.03582	1422	
663.03229	322	
686.36396	787	
697.68397	292	
699.28901	350	
700.90866	504	
710.55905	3529	1+
713.30128	1912	
719.89267	492	
723.75128	739	
725.29985	1156	
726.98375	1752	1+
729.30309	1400	
730.83497	489	
734.43839	2957	
736.04875	3528	1+
1280.90415	638	
1297.50895	858	
END IONS

###FS:    #m/z: 818.4120 #charge-128
###MaxRes:#m/z:   0.0000 #charge-128
###MS: 727/
###MSMS: 729/
BEGIN IONS
TITLE= Cmpd 353, +MSn(818.4120), 11.4 min
PEPMASS=818.41201	13076

666.26066	499	
682.23747	419	
728.92225	522	
738.43861	514	
764.35247	417	
767.51970	2254	
784.40405	3443	1+
799.20672	767	
799.77527	1296	1+
1019.90374	792	
1039.70784	737	
END IONS

###FS:    #m/z: 921.0311 #charge-128
###MaxRes:#m/z:   0.0000 #charge-128
###MS: 730/
###MSMS: 731/
BEGIN IONS
TITLE= Cmpd 354, +MSn(921.0311), 11.4 min
PEPMASS=921.03108	3761

768.31180	251	
772.23222	1274	
783.23587	767	
865.52403	2189	1+
874.69235	455	
880.66683	1444	
900.50643	435	
902.07420	2213	1+
910.24136	1953	
935.72759	289	
1592.65598	511	
1811.45234	422	
END IONS

###FS:    #m/z: 951.9203 #charge-128
###MaxRes:#m/z:   0.0000 #charge-128
###MS: 730/
###MSMS: 732/
BEGIN IONS
TITLE= Cmpd 355, +MSn(951.9203), 11.5 min
PEPMASS=951.92033	12959

659.93826	889	
700.97420	1114	
735.49087	279	
819.89088	362	
866.04304	717	
897.84211	2272	
902.09943	4229	
904.04931	349	
910.84281	947	
912.44083	1959	
923.24156	1817	
941.14366	867	
END IONS

###FS:    #m/z: 972.7764 #charge-128
###MaxRes:#m/z:   0.0000 #charge-128
###MS: 733/
###MSMS: 734/
BEGIN IONS
TITLE= Cmpd 356, +MSn(972.7764), 11.5 min
PEPMASS=972.77635	7866

322.27428	624	
324.03368	502	
325.06361	1947	
450.07677	746	1+
484.88878	672	
485.56138	2626	1+
595.10396	504	
611.55958	612	
646.80884	782	
648.66182	1264	
786.85009	444	
808.03123	683	1+
809.43206	619	
810.71880	597	
811.21528	2489	
822.43733	937	
827.05256	777	
839.84318	479	
873.97166	624	
875.43823	364	
882.79385	1512	
884.69455	1079	
905.64444	1577	
946.75601	1337	
952.92954	1359	
959.08899	702	
1227.84100	832	
1457.05558	339	
END IONS

###FS:    #m/z: 1010.1958 #charge-128
###MaxRes:#m/z:   0.0000 #charge-128
###MS: 733/
###MSMS: 735/
BEGIN IONS
TITLE= Cmpd 357, +MSn(1010.1957), 11.5 min
PEPMASS=1010.19576	26417

896.03102	934	
927.08822	487	
957.04023	1139	
960.24535	344	
963.36506	992	
966.64142	2394	
970.65542	312	
973.23378	1952	
980.26347	997	
987.32307	987	
989.34360	522	
992.44589	752	
994.48530	402	
1001.02523	784	
1237.06177	2039	
1746.43448	264	
END IONS

###FS:    #m/z: 936.4581 #charge-128
###MaxRes:#m/z:   0.0000 #charge-128
###MS: 736/
###MSMS: 737/
BEGIN IONS
TITLE= Cmpd 358, +MSn(936.4581), 11.5 min
PEPMASS=936.45805	19168

507.44113	2234	
580.24801	589	
817.63812	327	
820.30034	347	
874.25516	644	
887.86911	854	
900.58637	1709	
916.22210	1997	
918.28722	659	
922.64795	2322	
1159.69163	1292	
END IONS

###FS:    #m/z: 970.6667 #charge-128
###MaxRes:#m/z:   0.0000 #charge-128
###MS: 736/
###MSMS: 738/
BEGIN IONS
TITLE= Cmpd 359, +MSn(970.6667), 11.5 min
PEPMASS=970.66673	17795

320.63819	339	
484.64798	732	
789.23505	549	
834.64009	364	
847.80461	339	
863.58038	1379	
878.43305	899	
880.86926	1092	
888.23818	1002	
903.24246	1789	
921.50274	1294	
926.14123	322	
929.68438	252	
935.04595	372	
953.05042	1777	
END IONS

###FS:    #m/z: 796.3848 #charge-128
###MaxRes:#m/z:   0.0000 #charge-128
###MS: 739/
###MSMS: 740/
BEGIN IONS
TITLE= Cmpd 360, +MSn(796.3848), 11.6 min
PEPMASS=796.38479	13092

525.24444	449	
655.38856	627	1+
674.00470	1074	
689.70911	449	
692.03476	309	
706.83686	402	
725.08142	833	
733.44170	1132	
736.41934	383	
738.66026	974	
740.27285	620	
744.83603	2672	
746.29974	686	
749.90534	368	
757.69815	892	
763.28455	524	
773.30482	1667	
785.05559	1720	
1387.04299	369	
END IONS

###FS:    #m/z: 910.2459 #charge-128
###MaxRes:#m/z:   0.0000 #charge-128
###MS: 739/
###MSMS: 741/
BEGIN IONS
TITLE= Cmpd 361, +MSn(910.2459), 11.6 min
PEPMASS=910.24591	4088

292.83556	577	
453.03048	317	
663.83395	269	
764.83399	872	
776.24969	262	
791.93862	472	
806.83693	1149	
822.93325	559	
838.40675	409	1+
841.23947	637	
867.84259	1877	
872.70789	769	
879.69703	1022	
882.08528	794	
886.23986	467	
888.66477	3789	1+
890.21549	969	
893.15676	1166	1+
1214.88946	422	
END IONS

###FS:    #m/z: 561.2892 #charge-128
###MaxRes:#m/z:   0.0000 #charge-128
###MS: 742/
###MSMS: 743/
BEGIN IONS
TITLE= Cmpd 362, +MSn(561.2892), 11.6 min
PEPMASS=561.28916	15446

283.83445	394	
295.95080	282	
299.23146	914	
366.94761	324	
413.75455	1377	
422.91012	544	
424.83404	1269	
437.84339	417	
442.13368	1103	2+
443.88946	367	
463.20072	587	
469.93662	2450	1+
472.70105	629	
486.88606	2191	1+
498.23239	414	
500.11278	869	
506.25294	1089	
510.03620	1582	
517.40297	1106	1+
519.96323	1187	
524.09932	484	
526.10580	502	
536.89706	567	
537.33817	5251	1+
539.92293	1322	
541.40987	1236	1+
543.21535	8621	1+
549.13656	1199	
565.06331	512	
575.83911	647	
620.31807	562	
855.24577	327	
END IONS

###FS:    #m/z: 1113.5159 #charge-128
###MaxRes:#m/z:   0.0000 #charge-128
###MS: 742/
###MSMS: 744/
BEGIN IONS
TITLE= Cmpd 363, +MSn(1113.5159), 11.6 min
PEPMASS=1113.51590	16909

667.01091	1429	
922.73403	384	
953.29398	309	
964.26023	1853	1+
1037.42351	2767	
1041.08852	1057	
1042.90114	807	
1051.44325	444	
1072.75338	964	
1075.08366	1674	
1095.24628	804	
1099.85267	1167	
1101.27454	1307	
END IONS

###FS:    #m/z: 621.8328 #charge-128
###MaxRes:#m/z:   0.0000 #charge-128
###MS: 745/
###MSMS: 746/
BEGIN IONS
TITLE= Cmpd 364, +MSn(621.8328), 11.7 min
PEPMASS=621.83278	21224

180.69406	269	
200.04167	359	
323.94726	444	
383.92080	1205	
436.61089	434	
486.69311	512	
496.84642	465	
503.23299	292	1+
522.83108	337	
531.64957	1569	
539.09691	407	
545.91108	346	
549.03529	1497	
552.23552	301	
560.76280	442	
563.11226	435	
566.17102	301	
568.76071	4746	1+
576.45709	415	
585.34435	332	
585.89628	890	
587.81417	3456	
591.11753	1207	
593.72373	2177	
599.74078	592	
601.04093	472	
602.17571	2179	1+
603.90062	7571	1+
713.69355	649	
902.50825	289	
956.25721	309	
1081.47355	552	
END IONS

###FS:    #m/z: 916.4358 #charge-128
###MaxRes:#m/z:   0.0000 #charge-128
###MS: 745/
###MSMS: 747/
BEGIN IONS
TITLE= Cmpd 365, +MSn(916.4358), 11.7 min
PEPMASS=916.43582	16415

539.69159	319	
551.29520	1134	
591.23916	267	
683.22481	479	
738.81452	597	
759.24178	802	
797.56967	1198	1+
824.83925	629	
835.08718	277	
850.83373	727	
854.36542	1459	
876.23969	1832	
877.83367	514	
887.88568	3194	1+
894.04568	1269	
899.24310	2284	
935.96470	1059	
1002.88934	317	
1015.63120	599	
1610.31989	422	
END IONS

###FS:    #m/z: 624.5987 #charge-128
###MaxRes:#m/z:   0.0000 #charge-128
###MS: 748/
###MSMS: 749/
BEGIN IONS
TITLE= Cmpd 366, +MSn(624.5986), 11.7 min
PEPMASS=624.59865	4745

210.83470	262	
222.83214	1064	
227.97917	387	
387.03497	782	
448.03187	574	
463.52491	494	
464.63261	992	
473.02985	342	
508.44982	434	
517.78800	373	1+
525.43628	589	
533.04588	769	
533.80334	1608	1+
536.02909	659	
552.40324	817	
555.30358	457	
559.05760	334	
562.30193	512	
566.44106	569	
577.83588	1314	
582.88680	867	
584.85549	537	
586.03278	1958	1+
588.32578	1359	
599.87422	1684	1+
603.64660	1054	
605.41584	1821	1+
607.89685	379	
635.44237	1702	
751.71315	2169	
768.30527	1212	
796.84377	1454	
1193.64142	424	
END IONS

###FS:    #m/z: 869.7010 #charge-128
###MaxRes:#m/z:   0.0000 #charge-128
###MS: 748/
###MSMS: 750/
BEGIN IONS
TITLE= Cmpd 367, +MSn(869.7010), 11.7 min
PEPMASS=869.70100	5297

307.23071	452	
322.84927	767	
454.89727	329	
469.02608	1617	
735.03340	1224	
745.43671	404	
776.64160	1219	
792.67715	769	
818.87350	1162	
843.26774	622	
843.73006	584	
845.84728	1514	
849.49546	1154	
862.92560	709	
END IONS

###FS:    #m/z: 936.4832 #charge-128
###MaxRes:#m/z:   0.0000 #charge-128
###MS: 751/
###MSMS: 752/
BEGIN IONS
TITLE= Cmpd 368, +MSn(936.4832), 11.8 min
PEPMASS=936.48316	4196

718.29642	485	
765.23353	1015	
845.63368	412	
846.96997	1432	
849.95356	1177	
862.55981	505	
880.85601	467	
890.71113	684	
893.22130	1248	
909.44349	479	
913.64148	1005	
916.87711	1051	
921.82990	2275	1+
923.63295	760	
926.90938	624	
1058.86203	280	
1774.64767	279	
END IONS

###FS:    #m/z: 942.0912 #charge-128
###MaxRes:#m/z:   0.0000 #charge-128
###MS: 751/
###MSMS: 753/
BEGIN IONS
TITLE= Cmpd 369, +MSn(942.0912), 11.8 min
PEPMASS=942.09122	3910

362.02224	994	
395.63131	787	
510.12114	702	
582.48928	324	
713.89885	359	
733.69352	349	
851.49817	902	
852.91287	307	
854.24299	1004	
855.85499	667	
863.73706	429	
868.71529	1844	
874.41363	583	1+
879.88488	337	
887.23038	419	
889.11483	902	
895.87006	1851	1+
906.26206	1001	1+
916.28700	1534	
917.83671	387	
919.91441	1052	
921.86069	584	
924.12000	1746	1+
1165.03779	279	
1449.52507	449	
END IONS

###FS:    #m/z: 825.4070 #charge-128
###MaxRes:#m/z:   0.0000 #charge-128
###MS: 754/
###MSMS: 755/
BEGIN IONS
TITLE= Cmpd 370, +MSn(825.4070), 11.8 min
PEPMASS=825.40703	17333

238.66295	624	
585.44390	507	
591.14406	412	
689.03370	854	
707.83220	762	
710.48917	252	
734.23367	1506	1+
749.72471	434	
779.63586	1457	
785.59439	2554	1+
795.31039	462	
801.30596	2054	
806.30171	337	
808.05352	402	
812.04248	2157	
814.23465	272	
END IONS

###FS:    #m/z: 831.2078 #charge-128
###MaxRes:#m/z:   0.0000 #charge-128
###MS: 754/
###MSMS: 756/
BEGIN IONS
TITLE= Cmpd 371, +MSn(831.2078), 11.8 min
PEPMASS=831.20779	11315

254.84020	987	
324.89279	409	
590.05632	679	
627.85718	527	
656.95734	284	
700.43746	269	
701.70332	429	
717.28308	262	
735.23442	997	
743.44276	932	
747.08981	527	
751.07927	292	
767.83635	877	
775.83962	622	
776.52028	2414	
804.33670	1272	
807.43478	457	
812.24377	1459	
830.22905	1469	
END IONS

###FS:    #m/z: 894.6914 #charge-128
###MaxRes:#m/z:   0.0000 #charge-128
###MS: 757/
###MSMS: 758/
BEGIN IONS
TITLE= Cmpd 372, +MSn(894.6914), 11.9 min
PEPMASS=894.69140	7501

526.09928	328	
628.52826	379	
724.53480	614	
782.04748	401	
804.83093	492	
810.73564	999	
813.29845	384	
826.24043	1562	
831.04004	907	
832.70278	349	
839.03096	626	
844.72090	989	
849.31042	604	
855.54032	308	
874.86103	2152	1+
877.13612	309	
1199.83641	292	
1745.09046	332	
END IONS

###FS:    #m/z: 989.2872 #charge-128
###MaxRes:#m/z:   0.0000 #charge-128
###MS: 757/
###MSMS: 759/
BEGIN IONS
TITLE= Cmpd 373, +MSn(989.2872), 11.9 min
PEPMASS=989.28720	16231

478.09876	522	
490.23389	522	
657.36295	497	
683.24976	1802	
724.28933	637	
873.70385	517	
894.83720	337	
929.33834	1362	
942.70000	289	
952.48689	357	
962.23124	654	
972.23958	719	
979.23612	967	
1117.10337	742	
1344.86395	759	
1476.33366	407	
END IONS

###FS:    #m/z: 918.0304 #charge-128
###MaxRes:#m/z:   0.0000 #charge-128
###MS: 760/
###MSMS: 761/
BEGIN IONS
TITLE= Cmpd 374, +MSn(918.0304), 11.9 min
PEPMASS=918.03038	9057

767.70085	342	
799.48948	426	
810.36727	1518	
839.51705	254	
863.43666	1150	
879.81470	1069	
880.88319	1224	1+
884.09833	2026	
898.23363	487	
END IONS

###FS:    #m/z: 1005.4653 #charge-128
###MaxRes:#m/z:   0.0000 #charge-128
###MS: 760/
###MSMS: 762/
BEGIN IONS
TITLE= Cmpd 375, +MSn(1005.4653), 11.9 min
PEPMASS=1005.46528	11129

798.14299	464	
817.83711	437	
824.64335	1402	
847.23938	494	
881.43651	964	
908.03548	357	
915.00130	1109	
922.80273	749	
945.12998	362	
949.71186	1014	
987.55064	1134	
987.94545	1574	
END IONS

###FS:    #m/z: 411.1803 #charge-128
###MaxRes:#m/z:   0.0000 #charge-128
###MS: 763/
###MSMS: 764/
BEGIN IONS
TITLE= Cmpd 376, +MSn(411.1803), 11.9 min
PEPMASS=411.18034	21680

130.04582	644	
132.92086	339	
150.83079	522	
181.83279	374	
194.86681	339	
200.53265	455	
211.84970	1510	1+
227.03344	787	
238.70869	255	
246.10285	842	
252.86053	252	
266.83690	274	
273.88507	525	1+
276.70718	291	
278.86715	1146	
281.88923	482	
286.35912	942	
290.80358	274	
292.85731	264	
308.06854	335	1+
315.09028	623	
318.84678	262	
319.88929	926	1+
322.89819	877	1+
331.01202	814	
340.00442	395	1+
342.12005	1423	2+
344.92488	1142	
346.69735	1184	
352.43120	1456	
357.74339	732	
366.06320	1401	
368.50254	349	2+
370.07115	1149	
374.72069	662	
377.17854	299	
380.91933	886	
384.48195	1372	2+
388.00710	981	
389.93773	606	
391.15684	1526	1+
392.78015	3499	1+
394.15556	789	
394.92790	3477	2+
396.11556	1361	
397.83931	1114	
408.23280	754	
430.69757	2630	
487.24064	5245	
END IONS

###FS:    #m/z: 865.2177 #charge-128
###MaxRes:#m/z:   0.0000 #charge-128
###MS: 763/
###MSMS: 765/
BEGIN IONS
TITLE= Cmpd 377, +MSn(865.2177), 12.0 min
PEPMASS=865.21769	4153

448.00000	747	
544.44142	419	
640.84543	1764	
758.67718	662	
761.63439	759	
763.65256	612	
766.32987	337	
772.44289	414	
774.78076	427	
778.63119	952	
784.30288	399	
796.02510	1311	1+
811.06660	1424	
815.35312	539	
821.24129	2669	
828.99418	1031	1+
835.04939	1637	
839.05249	599	
844.99458	1196	1+
847.88629	319	
848.48697	1481	1+
1185.64258	629	
END IONS

###FS:    #m/z: 757.2405 #charge-128
###MaxRes:#m/z:   0.0000 #charge-128
###MS: 766/
###MSMS: 767/
BEGIN IONS
TITLE= Cmpd 378, +MSn(757.2405), 12.0 min
PEPMASS=757.24054	13596

228.84790	274	
495.84556	339	
557.11951	634	
568.29926	1349	
584.43580	824	
639.48830	664	
643.95452	299	
649.09896	447	
663.44075	2772	
665.86163	816	1+
706.63568	702	
711.64057	2379	
721.90000	324	
728.83179	694	
737.78681	2171	1+
739.26413	652	
743.84062	1327	
746.04004	762	
END IONS

###FS:    #m/z: 767.1767 #charge-128
###MaxRes:#m/z:   0.0000 #charge-128
###MS: 766/
###MSMS: 768/
BEGIN IONS
TITLE= Cmpd 379, +MSn(767.1767), 12.0 min
PEPMASS=767.17671	4543

355.91238	522	
555.03443	554	
621.09652	567	
632.23314	604	
669.19211	1124	1+
676.89438	644	
677.14055	1456	1+
688.52266	2192	
695.63845	1759	
699.03511	449	
701.83265	932	
707.13589	869	
715.86089	809	
717.13064	904	
722.75382	1159	
725.68345	364	
730.04374	724	1+
736.43630	3366	1+
746.43670	267	
747.72636	1664	1+
750.83807	387	
758.12199	699	
787.24462	719	
967.50925	502	
1016.23252	309	
1190.18510	497	
END IONS

###FS:    #m/z: 730.7304 #charge-128
###MaxRes:#m/z:   0.0000 #charge-128
###MS: 769/
###MSMS: 770/
BEGIN IONS
TITLE= Cmpd 380, +MSn(730.7305), 12.0 min
PEPMASS=730.73045	13224

404.68111	344	
438.21381	364	
470.28788	254	
555.11314	254	
584.54701	1462	
611.12194	389	
628.67160	572	
638.58932	883	1+
661.64841	627	
678.23674	1187	
683.31378	289	
684.89639	289	
695.25124	477	
696.22050	2551	1+
702.20805	1556	1+
712.09865	782	
715.03928	884	
718.64536	1969	
739.02694	534	
748.68678	414	
779.03591	477	
994.24133	622	
END IONS

###FS:    #m/z: 842.7187 #charge-128
###MaxRes:#m/z:   0.0000 #charge-128
###MS: 769/
###MSMS: 771/
BEGIN IONS
TITLE= Cmpd 381, +MSn(842.7187), 12.0 min
PEPMASS=842.71869	10845

305.03837	1032	
340.24679	354	
441.24672	269	
457.83416	437	
615.23300	602	
658.94129	527	
662.96782	704	
707.63633	499	
723.80543	557	
733.83735	707	
737.83601	617	
753.02972	509	
761.30329	434	
788.15280	1392	
790.50603	317	
798.25404	429	
801.23876	3112	
803.92615	357	
817.04234	1002	
818.64254	4674	
822.52970	262	
839.07069	412	
1009.52305	307	
1144.24310	482	
1187.63298	407	
END IONS

###FS:    #m/z: 765.8715 #charge-128
###MaxRes:#m/z:   0.0000 #charge-128
###MS: 772/
###MSMS: 773/
BEGIN IONS
TITLE= Cmpd 382, +MSn(765.8715), 12.1 min
PEPMASS=765.87150	7550

280.02716	1334	
343.52009	544	
567.99026	254	
580.68423	997	
640.63183	317	
647.75916	417	
653.55493	1014	
654.83519	922	
674.03537	952	
676.97186	1546	1+
680.30707	1322	
686.30216	272	
688.03840	504	
689.43984	427	
704.63703	997	
711.72216	1392	
725.71659	492	
729.96200	1087	
732.04083	722	
745.92651	637	
748.68773	654	
750.55218	984	
932.83464	1272	
END IONS

###FS:    #m/z: 878.7298 #charge-128
###MaxRes:#m/z:   0.0000 #charge-128
###MS: 772/
###MSMS: 774/
BEGIN IONS
TITLE= Cmpd 383, +MSn(878.7299), 12.1 min
PEPMASS=878.72985	12250

500.43282	382	
612.36023	1269	
679.43191	654	
760.23152	294	
761.47175	252	
772.26583	524	
776.23311	1023	1+
781.43854	559	
795.49645	459	
812.84960	1599	
851.53775	1642	
853.70159	259	
857.16471	784	
858.96282	254	
860.29576	1311	1+
1122.37944	1484	
1209.06799	794	
1320.85338	442	
END IONS

###FS:    #m/z: 839.0516 #charge-128
###MaxRes:#m/z:   0.0000 #charge-128
###MS: 775/
###MSMS: 776/
BEGIN IONS
TITLE= Cmpd 384, +MSn(839.0516), 12.1 min
PEPMASS=839.05161	14070

481.28988	804	
580.33866	547	
601.44862	322	
657.04186	362	
663.43187	574	
672.23752	507	
681.62342	507	
683.88984	1039	
688.43774	852	
704.04350	297	
748.99255	356	1+
771.23718	662	
773.43494	1332	
774.86245	562	
794.99545	859	
796.30131	1714	1+
806.23778	387	
810.70531	752	
815.72854	304	
819.01861	2541	1+
821.63829	379	
822.18201	2648	1+
1453.23599	319	
END IONS

###FS:    #m/z: 908.3449 #charge-128
###MaxRes:#m/z:   0.0000 #charge-128
###MS: 775/
###MSMS: 777/
BEGIN IONS
TITLE= Cmpd 385, +MSn(908.3449), 12.1 min
PEPMASS=908.34492	15435

589.03615	434	
591.31164	969	
712.13967	514	
717.03501	377	
728.97612	369	
755.84612	387	
759.00031	1659	1+
772.15495	1626	1+
781.13739	327	
799.84160	1612	
820.21287	642	
824.20707	1409	
825.89404	379	
841.90383	989	
858.19065	2128	1+
862.06063	1403	1+
865.69539	459	
872.34068	1392	
886.91823	347	
890.90996	1822	
927.48750	264	
933.41462	317	
1286.18599	1102	
END IONS

###FS:    #m/z: 560.0039 #charge-128
###MaxRes:#m/z:   0.0000 #charge-128
###MS: 778/
###MSMS: 779/
BEGIN IONS
TITLE= Cmpd 386, +MSn(560.0039), 12.2 min
PEPMASS=560.00391	5975

226.93438	342	
285.03591	314	
412.85109	867	
417.42956	719	
421.45143	739	
425.06582	464	
427.00079	2870	1+
431.10708	862	
432.87041	792	
442.49775	1124	
446.80000	1354	
461.03827	687	
468.27073	464	
468.99095	1179	
470.93846	387	
482.83514	322	
483.66074	867	
485.66174	677	
490.09637	304	
495.13106	327	
504.28955	362	
509.90984	374	
517.23834	549	
519.03593	747	
526.63889	2322	
528.44492	569	
532.10273	877	
537.63597	342	
538.89630	377	
539.84589	1662	
540.88537	609	
541.41568	2083	1+
544.25954	1454	
548.50427	1029	
731.09969	949	
796.24295	604	
823.65005	817	
842.33837	952	
877.46369	904	
END IONS

###FS:    #m/z: 833.7388 #charge-128
###MaxRes:#m/z:   0.0000 #charge-128
###MS: 778/
###MSMS: 780/
BEGIN IONS
TITLE= Cmpd 387, +MSn(833.7388), 12.2 min
PEPMASS=833.73880	13487

500.03376	394	
601.11236	259	
654.11294	467	
673.61069	637	
696.83553	287	
718.31938	499	
723.23284	882	
753.69507	459	
767.26301	849	
771.93429	652	
783.83574	2452	
788.83245	1369	
799.43295	529	
805.44214	2094	
812.73374	1544	
814.92027	1684	
816.19674	1774	1+
820.24092	1257	
863.25076	932	
907.67686	1322	
1078.72013	367	
1434.53212	364	
END IONS

###FS:    #m/z: 683.9532 #charge-128
###MaxRes:#m/z:   0.0000 #charge-128
###MS: 781/
###MSMS: 782/
BEGIN IONS
TITLE= Cmpd 388, +MSn(683.9532), 12.2 min
PEPMASS=683.95323	12195

363.89647	492	
465.25031	774	
501.08625	409	
507.05643	1039	
525.94961	665	
537.85899	276	
547.63261	959	
554.83766	607	
567.06587	858	1+
577.63420	349	
590.02469	1668	1+
595.29257	1092	
602.66259	1264	
614.11173	1876	
621.24223	609	
628.52050	582	
656.90972	1431	1+
660.63682	1781	
664.13518	1615	1+
665.52384	289	
667.95024	637	
1150.64079	889	
1171.96735	369	
1182.68038	422	
END IONS

###FS:    #m/z: 981.9811 #charge-128
###MaxRes:#m/z:   0.0000 #charge-128
###MS: 781/
###MSMS: 783/
BEGIN IONS
TITLE= Cmpd 389, +MSn(981.9811), 12.2 min
PEPMASS=981.98111	9159

558.83750	669	
667.46057	1004	
705.63133	652	
835.77908	274	
858.23295	289	
885.51546	392	
891.78295	322	
897.56985	1014	
906.85172	1732	
932.09546	2494	1+
945.04288	529	
950.23630	1852	
952.24609	2184	
957.63802	889	
963.43171	329	
1153.83670	867	
1173.40346	284	
1296.73835	1194	
END IONS

###FS:    #m/z: 468.5680 #charge-128
###MaxRes:#m/z:   0.0000 #charge-128
###MS: 784/
###MSMS: 785/
BEGIN IONS
TITLE= Cmpd 390, +MSn(468.5680), 12.3 min
PEPMASS=468.56800	17153

193.63711	434	
207.03267	826	
219.84034	589	
227.84101	562	
245.85622	567	
254.83688	547	
263.30128	1674	
266.70525	399	
279.79335	669	
281.83455	273	
290.43551	474	
302.83382	1226	
304.48120	269	
317.97695	1804	
321.11827	174	1+
323.84161	1258	
336.08468	469	
349.02134	2195	1+
350.86749	886	
354.89077	477	
362.09518	749	
365.30245	1716	2+
369.04545	464	
376.86315	1893	1+
386.03756	552	
390.09705	364	
405.43320	447	
407.85585	922	
410.68065	291	
412.09894	2717	2+
416.43638	1144	
420.51877	386	
422.19644	915	1+
431.03333	452	
433.04397	3605	1+
443.08752	967	
445.12063	293	2+
446.63728	489	
447.83818	1130	
449.00040	2653	1+
451.29903	4259	1+
453.87173	688	
467.43879	1274	
478.83542	302	
499.08493	729	
591.23859	251	
608.05475	1216	
801.45286	887	
END IONS

###FS:    #m/z: 812.3234 #charge-128
###MaxRes:#m/z:   0.0000 #charge-128
###MS: 784/
###MSMS: 786/
BEGIN IONS
TITLE= Cmpd 391, +MSn(812.3234), 12.3 min
PEPMASS=812.32342	5057

325.39344	1622	
486.48227	472	
650.07500	497	
659.99128	146	1+
663.04881	254	
667.20760	944	1+
681.22723	1082	
688.70218	739	
702.83961	352	
721.22129	1263	1+
723.51751	727	
743.65228	1924	
756.86435	2529	
759.55055	822	
770.30100	699	
788.64733	664	
793.10061	3960	1+
795.65035	2252	
1105.23385	319	
END IONS

###FS:    #m/z: 436.8033 #charge-128
###MaxRes:#m/z:   0.0000 #charge-128
###MS: 787/
###MSMS: 788/
BEGIN IONS
TITLE= Cmpd 392, +MSn(436.8033), 12.3 min
PEPMASS=436.80328	10219

180.88863	434	
183.69370	548	
186.04073	262	
235.26061	2179	
236.84051	590	
247.88863	432	
250.23227	817	
260.04493	1513	
261.83425	575	1+
285.31129	542	
302.84595	302	
303.81413	1308	
305.78165	317	1+
310.50364	1152	2+
315.63861	749	
316.92634	6927	1+
327.89025	444	
332.75764	623	
337.10157	746	2+
344.97790	3626	1+
346.99740	3379	
348.65053	751	
350.70628	316	
354.31944	771	
360.56294	299	
366.04786	1141	
370.65888	1644	
373.46090	497	1+
390.70524	1147	
401.65036	994	
405.39014	964	
408.22403	2792	
414.83264	1093	
416.96427	617	
417.83644	2344	
419.10597	3856	1+
425.51538	3340	1+
434.82523	578	
436.30301	892	
445.06281	535	
461.68392	623	
481.65880	2078	
509.46847	480	
590.69458	817	
614.83349	542	
636.23853	622	
641.43483	294	
674.44782	1204	1+
689.34132	443	1+
END IONS

###FS:    #m/z: 671.1107 #charge-128
###MaxRes:#m/z:   0.0000 #charge-128
###MS: 787/
###MSMS: 789/
BEGIN IONS
TITLE= Cmpd 393, +MSn(671.1107), 12.3 min
PEPMASS=671.11069	14489

228.83463	619	
244.84915	1124	
312.83703	1044	
387.07757	912	
405.41225	1059	
426.29846	992	
486.12775	587	
504.24435	574	
505.91477	421	1+
510.84762	422	
518.03317	337	
525.81290	462	
530.51670	664	
534.15206	756	1+
537.43313	299	
574.89779	432	
580.76842	704	
596.86671	1194	
606.90984	1702	
608.48254	289	
618.03853	3244	
623.90000	1464	
625.15341	854	
635.28513	487	
643.74101	937	
646.22760	914	
648.50285	1344	
651.00471	1921	1+
653.42536	974	
658.06842	897	
671.34786	397	
761.24315	972	
825.51065	457	
890.48342	379	
901.85289	262	
END IONS

###FS:    #m/z: 489.2508 #charge-128
###MaxRes:#m/z:   0.0000 #charge-128
###MS: 790/
###MSMS: 791/
BEGIN IONS
TITLE= Cmpd 394, +MSn(489.2508), 12.4 min
PEPMASS=489.25083	5894

180.83134	859	
202.80967	219	1+
213.12141	1361	2+
217.69078	345	
252.88735	367	
260.03808	652	
271.03924	1180	
285.10482	292	
305.83006	407	
316.83493	523	
333.33222	449	2+
339.23360	971	
343.07858	1586	
344.79716	1040	
346.70376	482	
352.86837	1169	1+
357.07738	197	1+
358.96473	3318	1+
370.04442	267	1+
371.83227	343	
373.13482	879	
389.04072	356	
390.87992	1348	2+
398.82768	1090	1+
399.90764	502	2+
412.03584	797	
421.23207	394	
427.30221	655	1+
429.10243	749	
434.52386	687	2+
436.08674	482	
437.57642	2344	2+
439.43815	2238	
442.06191	366	
445.30183	482	
452.97897	1393	1+
460.23147	889	
463.12355	1967	
465.64505	929	
469.03554	1457	1+
471.34327	2377	
473.12034	2553	2+
474.50625	305	
475.83639	1572	
479.09318	314	
480.75868	672	
492.48369	396	
496.51991	789	
502.62766	1482	
591.43779	369	
635.43435	299	
652.70946	1762	
664.43838	772	
736.14798	384	
757.49940	587	
END IONS

###FS:    #m/z: 998.3184 #charge-128
###MaxRes:#m/z:   0.0000 #charge-128
###MS: 790/
###MSMS: 792/
BEGIN IONS
TITLE= Cmpd 395, +MSn(998.3184), 12.4 min
PEPMASS=998.31835	3923

499.86209	457	
527.43188	602	
806.00239	414	
822.07633	322	
855.64204	424	
907.79087	751	1+
915.08906	792	
930.23789	437	
937.51237	1672	
943.50616	339	
945.30147	899	
947.06623	1217	
963.43866	552	
976.91754	794	
978.46217	3436	1+
983.50052	554	
END IONS

###FS:    #m/z: 417.1365 #charge-128
###MaxRes:#m/z:   0.0000 #charge-128
###MS: 793/
###MSMS: 794/
BEGIN IONS
TITLE= Cmpd 396, +MSn(417.1365), 12.4 min
PEPMASS=417.13647	11208

148.68719	431	
153.79815	429	1+
172.03782	1100	
191.83686	907	
198.83540	389	
210.83341	1162	
216.03337	799	
217.85205	744	
228.85414	2639	
239.30975	304	
241.05844	878	2+
242.75045	2210	1+
258.92374	1144	
271.97726	421	
272.84561	1221	1+
288.73954	397	
299.88734	457	
300.87493	1971	
310.92131	427	
312.89224	496	1+
315.07366	612	
323.28582	367	
324.91166	1042	1+
326.84150	1277	
329.15773	1214	
331.14783	459	
343.43655	1344	
348.36606	2141	2+
350.63422	1458	
352.25245	899	
353.94181	1118	1+
356.21453	1676	1+
370.83077	1004	
371.54778	2665	2+
374.17843	446	2+
377.83926	722	
381.11160	1028	1+
383.07849	342	
383.89424	697	
384.10246	1544	1+
388.83994	1212	
391.02528	1042	
394.52939	843	
396.88093	596	
398.19316	1402	
398.96915	1719	
399.85255	3090	1+
400.91865	1842	2+
404.14010	407	
407.17587	729	
411.42002	1837	
419.23709	512	
422.89858	745	
431.94814	497	
442.63149	412	
457.87194	690	
484.83591	329	
492.03518	342	
519.10173	1846	
530.79887	228	1+
537.55017	990	
546.51254	727	
574.41637	849	
585.12324	517	
589.11207	362	
594.72400	509	
END IONS

###FS:    #m/z: 940.8193 #charge-128
###MaxRes:#m/z:   0.0000 #charge-128
###MS: 793/
###MSMS: 795/
BEGIN IONS
TITLE= Cmpd 397, +MSn(940.8193), 12.4 min
PEPMASS=940.81932	16702

749.83481	1257	
804.89717	382	
806.31858	804	1+
829.63416	457	
832.30977	657	
846.24017	1154	
847.85075	374	1+
851.27392	749	
859.84625	507	
863.23956	292	
864.48469	1054	
884.74488	1167	
895.47118	799	1+
900.46375	1443	1+
905.83868	1197	
911.72641	639	
917.37527	1134	
920.04567	1137	
921.49641	1271	1+
929.04466	1319	
930.87091	1962	
935.49702	304	
1235.83206	1004	
END IONS

###FS:    #m/z: 431.2501 #charge-128
###MaxRes:#m/z:   0.0000 #charge-128
###MS: 796/
###MSMS: 797/
BEGIN IONS
TITLE= Cmpd 398, +MSn(431.2501), 12.4 min
PEPMASS=431.25013	38227

133.84825	554	
139.03348	582	
153.78726	441	
156.85408	754	
158.88949	378	
172.89047	539	
190.82540	1370	1+
212.83458	484	
221.76515	1317	1+
227.84522	1103	
228.92213	1376	1+
231.63727	426	
239.93199	568	1+
242.09509	557	
242.86372	892	1+
250.89215	732	
253.91652	907	1+
268.90446	617	
270.08658	1333	
274.77604	933	
276.88921	667	1+
287.05785	349	
289.02019	862	
293.17066	925	
299.76180	510	
301.02741	702	1+
312.98475	1634	1+
317.70936	2119	2+
318.31527	2311	1+
324.44939	1978	2+
326.91275	973	
329.91541	1794	
334.06151	456	
336.23396	682	
340.88911	2220	
342.89435	1265	
355.54401	782	
360.91188	731	2+
363.07033	1288	2+
365.28291	1521	
368.70977	242	2+
372.03725	869	
377.23738	1955	
379.00794	2553	1+
381.02857	491	
384.15576	1449	1+
387.06072	1718	1+
391.83259	816	
393.16279	1053	1+
394.75383	921	2+
398.42228	1502	1+
404.64565	2602	
409.93663	746	
411.27930	529	
411.96962	3231	
413.11655	14418	1+
450.44139	481	
452.70046	890	
483.15948	1342	
484.46126	1211	1+
501.10458	900	
515.28245	423	
524.27697	601	
541.17804	796	1+
560.28834	1527	
570.33755	881	
588.10312	580	
632.39086	522	
653.83826	968	
671.36883	2589	1+
673.04160	764	
673.51904	382	
691.14959	362	
701.70647	1120	
728.53117	1385	1+
731.63938	968	
END IONS

###FS:    #m/z: 838.6567 #charge-128
###MaxRes:#m/z:   0.0000 #charge-128
###MS: 796/
###MSMS: 798/
BEGIN IONS
TITLE= Cmpd 399, +MSn(838.6567), 12.5 min
PEPMASS=838.65673	15299

311.73132	434	
337.04236	572	
623.92487	1047	
640.84349	482	
692.44073	1044	
703.01939	354	
740.03599	319	
748.28677	722	
764.10452	319	
768.83814	1392	
782.65060	402	
788.84301	1949	
811.70728	457	
819.23687	1832	
820.78643	1992	
907.69189	367	
1055.30350	614	
END IONS

###FS:    #m/z: 893.4552 #charge-128
###MaxRes:#m/z:   0.0000 #charge-128
###MS: 799/
###MSMS: 800/
BEGIN IONS
TITLE= Cmpd 400, +MSn(893.4552), 12.5 min
PEPMASS=893.45520	3232

644.03439	1482	
676.04552	1094	
714.23118	399	
733.05537	422	
737.33693	597	
759.94780	1361	1+
765.26930	739	
770.49455	279	
786.28325	262	
800.43379	699	
801.73023	364	
815.45152	2007	
824.69763	702	
829.68601	312	
835.43341	1112	
837.05330	332	
840.30851	984	
850.24525	364	
851.61958	619	
855.85077	567	
857.34568	1467	
875.63971	684	
1187.03367	689	
END IONS

###FS:    #m/z: 1044.4680 #charge-128
###MaxRes:#m/z:   0.0000 #charge-128
###MS: 799/
###MSMS: 801/
BEGIN IONS
TITLE= Cmpd 401, +MSn(1044.4680), 12.5 min
PEPMASS=1044.46802	15039

836.64010	327	
865.83730	589	
908.23913	1042	
931.03992	822	
934.73294	454	
968.09973	439	
989.52573	1764	
1003.27312	962	
1007.42455	1042	
1012.84872	1929	
1024.12179	1132	
1075.03578	562	
1157.42287	1264	
2048.51802	262	
END IONS

###FS:    #m/z: 431.2465 #charge-128
###MaxRes:#m/z:   0.0000 #charge-128
###MS: 802/
###MSMS: 803/
BEGIN IONS
TITLE= Cmpd 402, +MSn(431.2465), 12.5 min
PEPMASS=431.24648	28419

130.85251	1367	
133.72605	1142	
136.83213	626	
143.83269	859	
158.73852	500	
172.72056	1274	
185.88692	580	
190.82196	2792	1+
198.64997	1300	
206.66226	1072	
210.10034	2293	2+
222.80202	354	1+
224.82786	1156	
227.99506	307	1+
242.89284	1037	
245.79038	551	1+
252.91870	2315	1+
262.70000	481	
269.93509	2284	1+
272.23546	853	2+
273.98275	1092	
278.91486	433	1+
282.04441	512	
288.84211	484	
291.95652	4540	
294.06501	560	
312.56806	1266	2+
314.95673	1858	
318.86003	902	
325.06849	3429	1+
328.49331	757	
330.76507	530	1+
334.07815	514	2+
341.14457	4302	2+
342.94914	4416	
344.25271	549	
345.04075	1564	
347.05917	3934	
349.44960	1299	
360.50283	1029	2+
364.10000	1710	2+
366.23208	836	
368.48006	2052	1+
379.09868	4571	1+
383.84146	841	
385.26313	1834	2+
387.23934	560	
389.04612	679	
391.60051	2849	
394.23521	867	
395.06090	2292	
396.20823	2608	1+
399.44438	829	
404.08891	4799	1+
409.16300	1297	1+
410.82235	632	
412.28901	1695	
413.10225	15129	
415.67928	484	
422.29977	2043	
431.23746	1384	
435.36960	634	1+
447.23973	993	
483.26891	11646	1+
488.45573	532	
494.84747	654	
516.43043	524	
524.28606	1277	
528.63896	552	
561.69328	497	
570.34723	10461	1+
572.25602	1131	1+
592.21908	3058	1+
620.33925	1052	
645.32662	578	
653.31280	1123	1+
662.63045	549	
671.37009	7952	1+
728.53016	4094	1+
744.03115	676	
END IONS

###FS:    #m/z: 1048.2014 #charge-128
###MaxRes:#m/z:   0.0000 #charge-128
###MS: 802/
###MSMS: 804/
BEGIN IONS
TITLE= Cmpd 403, +MSn(1048.2014), 12.5 min
PEPMASS=1048.20142	16888

455.16604	577	
585.23343	877	
730.01960	794	
731.65403	1067	
837.24140	574	
866.84305	254	
877.69567	389	
945.24800	1422	
963.64388	1254	
970.16543	1244	
994.45022	354	
1004.12510	947	
1028.81915	1624	
END IONS

###FS:    #m/z: 431.2621 #charge-128
###MaxRes:#m/z:   0.0000 #charge-128
###MS: 805/
###MSMS: 806/
BEGIN IONS
TITLE= Cmpd 404, +MSn(431.2621), 12.6 min
PEPMASS=431.26211	29900

133.84366	2525	
158.77169	2180	1+
168.80637	1020	1+
176.76020	1233	1+
184.65878	740	
190.78827	4998	1+
192.83627	677	
210.99789	1222	
214.81329	1889	
218.83543	938	
224.76093	659	
227.88322	1180	1+
240.92386	584	1+
245.67541	971	1+
259.92284	745	
269.93657	2655	1+
273.98374	2012	
281.96101	541	
290.66517	647	
291.82056	4861	
296.07562	2662	1+
299.83462	667	
301.76043	3097	1+
307.58625	4325	1+
312.04201	1660	1+
313.82315	771	1+
317.95570	1441	
324.72769	1456	1+
327.04742	1044	
330.79710	1357	
332.11547	1332	
338.06101	2212	
341.00417	963	2+
342.29617	659	
343.03963	4376	1+
346.80789	3262	
350.59931	1014	
355.64524	2169	
359.08982	1175	
362.00196	1682	
363.95775	504	
368.03403	817	
369.68974	950	
377.21585	2368	1+
379.03307	4107	
382.47613	1868	2+
384.24408	1340	
385.15410	2534	1+
387.63043	585	
390.74280	779	
392.04621	546	1+
393.89832	1038	
402.09358	1269	
404.23935	4134	2+
411.09125	494	
411.98305	1647	
412.29247	1571	
413.18698	19175	1+
418.11170	1567	
420.07235	1842	1+
422.05553	1687	
438.63477	857	
447.78257	847	1+
455.32758	2451	1+
483.31270	12145	1+
514.27385	853	1+
524.19375	930	
531.23922	1504	
539.30952	817	
542.33474	493	
550.64723	1289	
552.25211	1290	1+
568.10551	619	
569.72479	1472	
570.35890	9494	1+
591.34072	2009	1+
611.47728	448	1+
648.63485	1282	
671.38014	5966	1+
675.26763	842	
709.37500	1008	
728.43195	5711	1+
732.32860	697	
760.40224	1256	1+
END IONS

###FS:    #m/z: 483.9515 #charge-128
###MaxRes:#m/z:   0.0000 #charge-128
###MS: 805/
###MSMS: 807/
BEGIN IONS
TITLE= Cmpd 405, +MSn(483.9515), 12.6 min
PEPMASS=483.95153	16371

177.09940	489	
197.95484	384	
222.84147	519	
226.87497	1334	
240.83097	382	
250.32418	1207	
257.03265	929	
259.16736	887	
296.67206	519	
310.64010	307	
317.40797	499	
318.83439	629	
324.08907	392	
329.45486	1099	
335.43240	837	
336.83155	347	
345.23805	357	
351.03906	967	
354.01517	329	
354.83850	993	1+
367.03649	1253	1+
373.24653	254	
380.56885	607	
384.06513	468	1+
389.43358	592	
393.08969	2434	1+
407.74751	267	
413.01024	539	
421.06602	749	2+
432.43605	639	
437.93072	2133	1+
440.04990	2527	1+
447.29099	557	
448.17584	1446	1+
454.30233	667	
455.23108	1466	1+
458.71290	897	
462.89644	664	
464.43946	2797	
465.85736	4434	2+
467.23989	1527	
472.32415	2159	
485.29700	457	
490.45122	777	
505.28986	367	
530.24979	937	
532.10737	444	
560.77182	1238	1+
611.84426	504	
621.23744	369	
665.43694	1339	
671.09553	342	
675.47807	379	
END IONS

###FS:    #m/z: 519.1135 #charge-128
###MaxRes:#m/z:   0.0000 #charge-128
###MS: 808/
###MSMS: 809/
BEGIN IONS
TITLE= Cmpd 406, +MSn(519.1135), 12.6 min
PEPMASS=519.11349	12394

156.83242	759	
248.83282	779	
256.90169	1195	
259.03409	292	
260.88821	312	
263.95535	254	
341.09756	370	
343.86689	867	
347.13102	264	
359.83531	1057	
373.01236	2136	
387.04258	905	
390.02847	468	2+
394.50430	569	
395.85799	257	
401.00477	1055	1+
405.09484	259	
413.43543	764	
416.06136	534	
420.08016	491	
423.11687	284	
427.63335	2283	2+
428.89501	622	
430.53311	427	
438.69740	2248	2+
443.71535	357	
444.89814	1104	
452.51355	622	1+
455.68483	1891	2+
461.11295	368	
464.58789	506	
466.09129	451	
467.43487	982	
474.06377	2933	1+
479.23836	1227	
483.39539	847	
484.63759	449	
485.70526	1061	
488.50380	1044	
490.52912	2735	2+
492.84700	2316	1+
495.44360	859	
499.17246	1146	
500.40970	776	
500.97599	3043	1+
502.93879	2888	1+
509.16298	2152	1+
519.68367	292	
522.43866	683	
536.64952	585	
541.12858	2092	
574.63392	350	
595.31081	605	
632.25966	1535	
717.15512	477	
736.30273	358	
775.24066	756	
796.44101	890	
812.63842	517	
830.40877	456	
868.44231	345	
1106.23718	254	
END IONS

###FS:    #m/z: 565.9795 #charge-128
###MaxRes:#m/z:   0.0000 #charge-128
###MS: 808/
###MSMS: 810/
BEGIN IONS
TITLE= Cmpd 407, +MSn(565.9795), 12.6 min
PEPMASS=565.97948	7812

276.04312	1302	
293.23663	1469	
344.87030	289	
363.91263	437	
380.84557	579	
382.89670	557	
384.90571	564	
404.43291	474	
435.23990	1354	
447.26904	329	
450.55088	1499	
455.83811	1282	
458.69877	574	
467.06404	1676	1+
475.83788	983	1+
477.74762	279	
478.63449	1491	1+
487.24464	559	
490.10890	1390	1+
494.43422	1644	
497.09692	679	2+
500.46685	774	
506.23527	957	
509.10200	1112	
512.03979	1089	
526.02346	1437	
530.54747	3743	1+
536.07212	996	1+
538.65670	1227	
541.23706	2292	
542.64854	2859	1+
545.28642	1759	
546.86478	1461	1+
549.19178	4088	2+
553.05245	1112	
553.73945	4473	1+
999.25195	669	
END IONS

###FS:    #m/z: 820.7145 #charge-128
###MaxRes:#m/z:   0.0000 #charge-128
###MS: 811/
###MSMS: 812/
BEGIN IONS
TITLE= Cmpd 408, +MSn(820.7145), 12.7 min
PEPMASS=820.71447	13468

268.64288	914	
334.44197	571	
337.05176	728	
364.84159	1564	
421.88579	985	
446.62309	1752	1+
464.24638	724	
465.44427	2529	2+
466.88335	1110	
471.48841	872	
478.83958	412	
489.49294	664	
491.04011	616	
591.91506	298	
627.09821	267	
638.62977	277	1+
640.87211	2442	
644.84778	634	
647.05455	1155	
666.83685	509	
687.08733	797	
689.94355	701	
714.03390	458	
730.11418	560	1+
757.93655	3381	1+
767.23251	1268	
779.27598	350	
794.84960	1097	
797.35123	676	
801.25948	872	
801.74834	685	1+
808.27739	734	
1024.22285	779	
1478.11496	365	
END IONS

###FS:    #m/z: 1003.3906 #charge-128
###MaxRes:#m/z:   0.0000 #charge-128
###MS: 811/
###MSMS: 813/
BEGIN IONS
TITLE= Cmpd 409, +MSn(1003.3906), 12.7 min
PEPMASS=1003.39061	6246

453.04331	629	
647.05055	294	
749.11630	339	
797.83636	369	
799.48993	272	
809.63566	467	
847.65285	304	
884.83472	357	
896.90759	637	
905.40953	1284	
945.85161	1172	
972.25199	1469	
972.63750	467	
982.88770	424	1+
985.96502	434	
988.04022	1192	
1260.03236	564	
1543.67740	379	
END IONS

###FS:    #m/z: 422.1214 #charge-128
###MaxRes:#m/z:   0.0000 #charge-128
###MS: 814/
###MSMS: 815/
BEGIN IONS
TITLE= Cmpd 410, +MSn(422.1214), 12.7 min
PEPMASS=422.12140	3588

133.83255	627	
154.83421	429	
184.83364	2206	1+
191.69404	1414	1+
201.23027	1045	
208.84007	501	
216.83166	952	
218.17590	365	
219.83182	370	
229.92929	1107	1+
231.87531	2583	
238.90909	708	
245.88927	589	
248.78153	1279	1+
254.63374	404	
255.94681	360	1+
261.63531	519	
265.50795	723	
268.08471	370	
276.66496	947	1+
284.87757	1795	
286.63774	1117	
290.71238	422	
292.64339	843	1+
295.83923	657	
302.98251	3020	1+
313.88417	367	
314.51583	1996	2+
321.02813	2413	1+
329.09575	2823	2+
330.91199	4920	1+
332.88035	2801	1+
336.83376	1194	
343.24124	512	
349.44328	1669	
358.87044	562	
364.03874	907	
365.73322	1030	2+
368.11664	1076	
370.93847	679	2+
374.48125	489	
376.16137	2313	
379.03113	499	
379.81133	1128	
384.50077	745	
387.95391	2102	1+
389.34633	725	
394.48081	2673	2+
400.03889	423	
401.10589	2730	
402.73404	6458	1+
403.64333	5224	2+
405.09686	10489	1+
407.30520	1962	2+
409.63870	749	
410.43642	1479	
412.14872	2120	
432.12198	1282	
450.08798	1164	
451.86052	1038	
489.11968	2148	
523.43733	1379	
531.63958	1909	
560.36267	816	1+
581.49738	452	
590.29511	1188	
594.84537	1088	
597.40899	1280	
629.28834	816	
661.46988	3385	
663.63521	793	
714.14593	448	
END IONS

###FS:    #m/z: 602.8663 #charge-128
###MaxRes:#m/z:   0.0000 #charge-128
###MS: 814/
###MSMS: 816/
BEGIN IONS
TITLE= Cmpd 411, +MSn(602.8663), 12.7 min
PEPMASS=602.86625	17452

289.84121	854	
296.89208	452	
328.29168	397	
359.05152	297	
369.00559	1124	
382.83208	462	
388.01467	986	1+
394.15768	652	
398.44275	432	
403.54106	347	
421.23450	1304	
425.03529	1377	
441.06932	252	
452.29033	357	
468.23243	707	
470.83547	744	
478.23792	1522	
482.63678	599	
487.83923	962	
489.23268	384	
507.04194	309	
511.99350	1381	1+
513.93072	629	
525.42355	569	
536.36923	924	
540.19520	732	
547.19247	2607	
555.10000	602	
556.84177	857	
563.97204	1434	
566.03480	1189	1+
568.15245	931	1+
576.11099	404	
581.98847	1811	1+
585.67557	4668	1+
588.04810	1342	
589.32576	1389	
615.70413	802	
623.55407	369	
650.52021	342	
669.12270	1289	
677.65396	522	
721.24371	3222	
723.24243	2767	
796.24924	629	
821.49672	422	
825.24482	482	
833.44011	279	
837.72799	967	
END IONS

###FS:    #m/z: 402.6982 #charge-128
###MaxRes:#m/z:   0.0000 #charge-128
###MS: 817/
###MSMS: 818/
BEGIN IONS
TITLE= Cmpd 412, +MSn(402.6982), 12.8 min
PEPMASS=402.69823	16621

130.83564	392	
154.74137	422	
168.68955	404	
174.77874	849	
183.70171	739	
196.70640	949	
201.05557	562	
208.70525	376	
212.78977	1985	1+
222.03551	511	
226.82505	1203	1+
228.41605	1663	2+
230.63953	574	
240.84324	1121	1+
243.83918	981	
248.43030	504	
254.76246	945	1+
258.52548	3248	1+
271.83683	1252	
284.89592	374	
287.90334	652	
298.91694	542	
300.84406	427	
302.83318	379	
312.03354	548	
312.83958	2763	1+
323.64027	369	
326.10583	356	2+
332.26733	791	
334.04252	562	
337.20545	884	
340.52473	674	2+
342.49211	1307	2+
344.67140	1868	2+
347.06057	1444	1+
349.68877	4168	2+
359.23403	459	
361.96716	1333	1+
365.04388	2795	1+
371.08556	359	
375.11207	1207	
378.33241	1977	
382.95082	3388	
384.02837	9851	1+
389.07117	1306	
393.10881	834	
399.83704	1419	
401.69178	361	
403.10023	503	
405.43532	404	
456.10892	402	
472.03448	644	
482.09197	447	
486.29578	932	
503.04309	1012	
515.43876	1539	
517.15525	746	
524.03980	1355	
528.55327	1768	
570.23526	787	
589.30546	513	
605.03363	574	
628.43198	414	
656.32286	516	
671.26672	867	
870.74282	537	
END IONS

###FS:    #m/z: 448.0752 #charge-128
###MaxRes:#m/z:   0.0000 #charge-128
###MS: 817/
###MSMS: 819/
BEGIN IONS
TITLE= Cmpd 413, +MSn(448.0752), 12.8 min
PEPMASS=448.07523	10098

168.83873	279	
170.89193	709	1+
189.89755	1102	
204.88807	309	
209.63178	397	
258.83585	489	
261.70966	1277	
271.03422	1004	
277.81133	776	1+
279.21276	384	
282.11598	889	
284.09134	569	
285.88555	332	
288.55387	497	
288.94694	677	
292.88617	802	
296.03478	1314	
301.76950	1266	1+
314.23133	652	
315.81328	1104	
317.09152	1114	
318.88764	737	
326.69189	617	
329.55650	404	
330.87629	6263	1+
340.84323	1743	1+
347.15040	749	
348.23145	1393	1+
350.69495	364	
352.03333	527	
353.98782	484	1+
356.03216	1159	
356.87111	2504	1+
359.01140	6037	1+
366.24088	794	
369.12750	1064	
375.48146	1186	1+
382.05452	667	
383.40355	1131	2+
384.91336	1161	1+
389.04169	1562	
390.51101	504	
401.05976	982	
402.05215	1879	1+
403.62040	1549	
409.11014	554	
411.27155	1466	1+
413.09617	792	
428.12738	442	
429.11295	3604	
430.00604	6673	1+
431.20110	2674	
435.42494	727	
436.56774	1429	
438.83224	1034	
446.85169	327	
451.37603	404	
453.26308	641	1+
489.88425	742	
510.97590	678	1+
518.83155	347	
522.23601	934	
553.10459	369	
558.23475	1867	
605.66141	454	
647.24673	2112	
734.24361	312	
END IONS

###FS:    #m/z: 473.6797 #charge-128
###MaxRes:#m/z:   0.0000 #charge-128
###MS: 820/
###MSMS: 821/
BEGIN IONS
TITLE= Cmpd 414, +MSn(473.6797), 12.8 min
PEPMASS=473.67973	14701

132.83728	524	
166.95277	372	
182.83367	949	
184.94682	782	
186.83472	357	
226.77013	2022	
244.85292	5438	1+
256.04307	1606	1+
262.87153	1362	
266.70743	1032	
282.53620	809	
292.89571	624	
310.74306	1153	1+
315.03388	942	
316.84057	334	
322.78058	437	
329.83821	507	
330.94575	1569	
334.27270	1431	2+
338.92982	1019	
339.97368	1436	1+
341.89182	1186	1+
343.37107	1111	2+
343.81539	1191	1+
356.95310	1494	
358.68775	268	2+
361.07616	732	
369.63429	687	
373.89921	372	
375.03227	563	1+
379.85804	1357	
383.03986	492	
384.10335	1904	1+
404.89993	1486	1+
407.26329	1371	1+
412.03882	1346	1+
415.09278	344	
418.09790	564	
419.47291	427	
422.02083	579	
423.89848	394	
427.16315	487	
430.92358	1207	
434.83489	1064	
438.89796	942	
452.95161	1162	
453.90495	1672	
455.14938	1901	1+
456.17841	1804	2+
457.46109	2149	2+
460.57647	2681	1+
463.69909	2541	1+
467.11019	319	
476.84000	692	
483.65059	1129	
492.72738	442	
494.23612	394	
497.55291	789	
529.32182	522	
574.03595	522	
583.36697	364	
592.97261	2634	
617.23685	1229	
628.28749	9932	
630.23411	484	
654.70771	574	
669.31374	807	
729.23920	502	
759.10367	572	
END IONS

###FS:    #m/z: 820.4553 #charge-128
###MaxRes:#m/z:   0.0000 #charge-128
###MS: 820/
###MSMS: 822/
BEGIN IONS
TITLE= Cmpd 415, +MSn(820.4553), 12.8 min
PEPMASS=820.45529	8423

240.68520	537	
268.84413	2477	
328.68510	274	
336.87526	1452	
377.83633	409	
442.83580	1092	
448.95088	2024	
461.28767	787	
463.10597	299	
466.48757	897	
468.04456	682	
498.03178	967	
555.03255	624	
562.44021	487	
570.83631	819	
572.64112	892	
622.25810	572	
626.23458	287	
627.30797	569	
628.09944	854	1+
639.15716	3271	1+
641.00063	2703	1+
646.60827	394	
662.05918	614	1+
687.17831	1024	
702.89891	277	
713.71787	254	
718.12490	597	
718.62646	1009	
731.31303	504	
743.39757	1627	
776.63271	1257	
781.05014	277	
782.84643	857	
797.19848	262	
801.03420	2296	1+
802.31754	1918	1+
810.33665	727	
END IONS

###FS:    #m/z: 531.7992 #charge-128
###MaxRes:#m/z:   0.0000 #charge-128
###MS: 823/
###MSMS: 824/
BEGIN IONS
TITLE= Cmpd 416, +MSn(531.7992), 12.9 min
PEPMASS=531.79921	15986

169.49021	422	
204.83383	459	
222.68775	594	
264.84083	882	
287.07739	475	
298.45064	979	
313.88968	339	
315.68396	367	
316.43337	754	
328.09326	445	
330.83963	364	
344.10211	1050	1+
351.03184	701	
355.03371	296	
356.17165	1388	1+
370.77803	794	
372.95280	369	
384.83602	1144	
387.01349	1061	
395.09855	809	
399.23733	292	
400.93339	751	
408.45661	374	
412.27567	1436	1+
426.03993	667	
430.43664	727	
431.96148	858	1+
437.03583	252	
438.06569	502	
440.95678	344	
442.07576	1564	1+
444.51260	1144	1+
457.03365	554	
461.29004	316	
463.77252	722	
467.47662	2302	1+
475.83197	515	
477.83690	1245	
483.30613	425	
484.97636	1731	
486.42343	525	
487.34651	1589	1+
497.23196	1164	1+
504.49643	704	
506.09143	774	
508.63908	1714	
509.95086	1902	1+
512.05596	1400	
512.87928	5073	1+
519.11278	384	
519.63908	4922	
549.09038	709	
555.45760	1499	
606.83951	1292	
684.84206	882	
694.72250	294	
708.44412	1018	
737.04276	602	
END IONS

###FS:    #m/z: 820.9876 #charge-128
###MaxRes:#m/z:   0.0000 #charge-128
###MS: 823/
###MSMS: 825/
BEGIN IONS
TITLE= Cmpd 417, +MSn(820.9875), 12.9 min
PEPMASS=820.98758	16478

258.31022	539	
305.02701	1754	
317.03826	817	
336.56053	549	
413.03249	464	
448.77382	1239	
460.05022	554	
463.83569	1444	1+
466.17772	2533	1+
491.43457	532	
515.73742	527	
573.36687	554	
591.83444	274	
611.03787	1537	
617.50810	479	
621.68220	502	
626.34774	389	
627.02090	1771	1+
628.87993	1169	
639.25507	1237	
640.96635	3609	1+
645.95952	834	1+
660.28253	489	
661.04135	1474	
699.43407	414	
708.44288	3009	
714.83171	329	
719.24946	742	
745.64010	1032	
758.04337	307	
763.38609	1151	1+
766.63173	669	
775.73475	2803	1+
781.24259	357	
790.63963	344	
803.27345	3561	1+
811.88265	417	
835.43324	599	
1364.33820	407	
END IONS

###FS:    #m/z: 550.1504 #charge-128
###MaxRes:#m/z:   0.0000 #charge-128
###MS: 826/
###MSMS: 827/
BEGIN IONS
TITLE= Cmpd 418, +MSn(550.1504), 12.9 min
PEPMASS=550.15037	12488

207.83372	372	
246.97297	384	
285.91674	538	1+
295.04240	564	
315.89917	564	
332.04341	1474	
351.06197	584	
353.52611	442	
354.50047	1472	
358.03542	494	
376.55343	786	2+
403.20387	1584	
404.90044	399	
413.83670	462	
416.98090	791	1+
432.64127	549	
438.33360	507	
439.04229	1139	
444.03640	444	
445.70708	1572	
451.03498	1004	
453.13569	1196	1+
456.64697	1634	
459.03379	1257	
461.10262	1831	2+
464.84188	1109	
468.51697	1054	
472.90547	382	
476.43902	824	
482.85611	704	
488.24364	2004	
498.10318	397	
504.09149	372	
506.10123	1267	
507.89979	832	
513.19428	1179	
515.11965	542	
516.49888	527	
519.70102	569	
526.78642	324	1+
529.13759	4760	1+
532.07832	1517	
532.64831	1177	
534.28902	542	
540.70137	504	
572.25588	692	
589.91390	1229	
613.24084	517	
661.64793	369	
682.30324	652	
717.63942	1844	
750.03754	997	
784.90844	344	
797.85720	1962	
838.69611	569	
856.70284	642	
932.29421	529	
END IONS

###FS:    #m/z: 865.6129 #charge-128
###MaxRes:#m/z:   0.0000 #charge-128
###MS: 826/
###MSMS: 828/
BEGIN IONS
TITLE= Cmpd 419, +MSn(865.6129), 12.9 min
PEPMASS=865.61293	12175

547.03933	1454	
590.30274	772	
684.03052	372	
691.90174	889	
698.84011	1577	
721.50882	329	
742.63514	519	
805.43204	367	
821.43803	1572	
834.24277	712	
844.86134	1167	
847.03202	404	
848.47717	299	
849.16958	779	1+
851.64245	4592	
889.27105	324	
1229.48734	599	
1237.23663	699	
END IONS

###FS:    #m/z: 801.2908 #charge-128
###MaxRes:#m/z:   0.0000 #charge-128
###MS: 829/
###MSMS: 830/
BEGIN IONS
TITLE= Cmpd 420, +MSn(801.2908), 12.9 min
PEPMASS=801.29081	21746

260.88980	344	
364.84032	837	
412.03575	340	
444.61871	1291	
466.23041	474	
471.24841	404	
526.64387	474	
529.84312	440	
566.04268	407	
590.48873	268	
619.31565	580	
638.29849	544	
677.69443	417	
691.76520	705	1+
696.31254	794	
735.23370	782	
737.69094	415	
746.25833	275	
762.86333	443	
769.72548	559	
779.66013	622	
781.27500	359	
782.16226	5569	1+
786.24282	2719	1+
914.44989	747	
1018.44029	464	
END IONS

###FS:    #m/z: 924.2184 #charge-128
###MaxRes:#m/z:   0.0000 #charge-128
###MS: 829/
###MSMS: 831/
BEGIN IONS
TITLE= Cmpd 421, +MSn(924.2184), 13.0 min
PEPMASS=924.21837	24274

363.90566	497	
489.03833	484	
524.83373	944	
626.38540	597	
654.84010	324	
705.69275	887	
743.90042	419	
748.08646	372	
760.98228	689	
775.57104	874	
787.80573	817	
832.30012	992	
863.88707	297	
886.31137	857	
896.06477	1764	
901.71622	627	
941.05123	517	
END IONS

###FS:    #m/z: 431.6984 #charge-128
###MaxRes:#m/z:   0.0000 #charge-128
###MS: 832/
###MSMS: 833/
BEGIN IONS
TITLE= Cmpd 422, +MSn(431.6984), 13.0 min
PEPMASS=431.69838	22028

158.96645	910	
173.83237	783	
183.87270	243	1+
188.68853	705	
196.71456	665	
228.96835	293	1+
231.56547	1332	
240.93308	3442	1+
246.66708	946	
255.65970	1038	
267.89047	542	
273.06471	599	
274.87074	547	
284.88268	2070	1+
295.73566	1263	
298.88663	1076	1+
300.94469	2168	
301.96778	2458	1+
307.15267	629	
308.90323	1054	
311.24225	1172	
312.90643	1079	
314.04350	6091	1+
316.65003	2176	1+
319.97604	894	
332.00761	1489	1+
334.83138	592	
339.88363	524	
340.96432	1644	
342.03636	4493	1+
346.10435	2252	2+
348.84677	664	
355.63843	664	
357.28615	974	
360.24088	568	
362.14894	940	1+
367.06166	2209	1+
371.03643	1109	
374.84938	829	
377.30277	1258	
378.10211	3401	1+
383.54629	839	
385.87015	542	
386.91746	1349	
392.63440	1046	
394.44905	1083	1+
397.32191	2510	1+
399.95652	738	
404.64045	1717	
409.95109	587	
411.08559	3001	2+
412.26375	5677	
413.54535	5867	
415.09398	1073	
416.54581	645	2+
420.89968	4153	1+
439.26159	874	
452.84502	1387	
483.27270	2116	1+
505.23172	664	
517.23435	1009	
535.63523	1022	
562.03635	877	
570.45850	1032	1+
573.33600	1885	
593.09787	776	
646.37975	577	
653.44132	528	
663.43552	1379	
671.70430	884	
746.49492	750	
END IONS

###FS:    #m/z: 703.3010 #charge-128
###MaxRes:#m/z:   0.0000 #charge-128
###MS: 832/
###MSMS: 834/
BEGIN IONS
TITLE= Cmpd 423, +MSn(703.3010), 13.0 min
PEPMASS=703.30097	13632

246.92181	782	
315.09070	324	
324.70114	254	
331.23933	1054	
416.02949	532	
438.06235	624	
507.71461	557	
512.90351	1084	
546.64698	196	1+
556.04124	402	
561.45663	637	
569.03333	707	
573.85902	417	
578.96252	542	
581.64545	289	
596.03639	537	
606.04024	707	
612.88099	459	
615.04196	1699	
624.69731	357	
632.59006	994	
637.81280	729	
648.46167	622	
653.86491	502	
659.35110	1029	
668.83534	724	
670.15582	582	
675.03992	862	
683.13689	2547	
684.71745	3607	
686.27336	564	
705.45362	1062	
876.91780	579	
1121.83774	1064	
1190.43854	1472	
1210.83160	437	
END IONS

###FS:    #m/z: 906.3854 #charge-128
###MaxRes:#m/z:   0.0000 #charge-128
###MS: 835/
###MSMS: 836/
BEGIN IONS
TITLE= Cmpd 424, +MSn(906.3854), 13.0 min
PEPMASS=906.38543	7256

342.03543	747	
601.43586	617	
628.05644	589	
742.81746	757	
758.23644	637	
809.04143	1984	
816.09825	277	
817.01317	791	1+
823.24082	737	
853.24412	782	
860.69489	707	
862.05346	444	
870.23613	1179	
888.05796	271	1+
979.34331	1087	
1754.64864	564	
END IONS

###FS:    #m/z: 1083.7291 #charge-128
###MaxRes:#m/z:   0.0000 #charge-128
###MS: 835/
###MSMS: 837/
BEGIN IONS
TITLE= Cmpd 425, +MSn(1083.7291), 13.0 min
PEPMASS=1083.72915	21097

691.24341	972	
701.23614	712	
773.83069	469	
821.11296	547	
943.51228	384	
950.78486	342	
975.03558	402	
986.63321	482	
988.83478	592	
1028.43195	924	
1051.70618	947	
1061.85401	2944	
1064.02413	554	
1148.96306	309	
1359.43892	269	
END IONS

###FS:    #m/z: 421.5476 #charge-128
###MaxRes:#m/z:   0.0000 #charge-128
###MS: 838/
###MSMS: 839/
BEGIN IONS
TITLE= Cmpd 426, +MSn(421.5476), 13.1 min
PEPMASS=421.54764	11236

144.90000	534	
158.70394	497	
182.73885	277	
214.87789	352	
219.83374	904	1+
228.41661	531	1+
233.88743	319	
243.25739	534	
250.92216	714	
261.91206	567	
267.66606	477	
274.07155	792	
277.01617	1737	
284.20376	434	
286.98371	1446	1+
292.84720	1449	1+
301.03408	1282	
301.87422	2300	1+
304.99359	2014	1+
306.92395	577	
314.28804	469	
317.01983	459	
321.85864	382	
324.84365	1874	
326.09027	322	
328.85766	908	1+
330.91982	17346	1+
344.72225	577	
353.01884	1556	1+
358.12351	477	
359.06512	1988	1+
364.50096	604	
369.09513	314	
373.30615	322	
374.83598	569	
376.11466	542	
377.10959	828	1+
379.82718	1752	
383.23438	289	
384.65099	1182	
387.06154	1353	1+
392.64064	3272	
394.83910	1754	
400.76249	1752	
402.04532	3332	
403.09982	11329	1+
406.44319	2619	
410.03594	2676	1+
417.88755	662	
421.69488	1079	
423.48223	387	
434.25920	2009	
440.24822	299	
456.05042	287	
464.83566	1077	
526.53029	1714	
545.23567	559	
552.29246	454	
572.23882	2977	
582.45328	799	
584.43403	947	
596.96811	659	
598.23839	709	
710.77023	829	
END IONS

###FS:    #m/z: 987.1293 #charge-128
###MaxRes:#m/z:   0.0000 #charge-128
###MS: 838/
###MSMS: 840/
BEGIN IONS
TITLE= Cmpd 427, +MSn(987.1293), 13.1 min
PEPMASS=987.12933	12862

440.23573	394	
478.91816	667	
644.28840	374	
807.04657	979	
824.04287	1219	
840.23343	1539	1+
849.67521	402	
859.32976	739	
867.03467	559	
875.18531	141	1+
919.03139	567	
940.93065	324	
952.90331	739	
954.49337	427	
963.04213	3212	
967.47428	1079	1+
999.43806	454	
1117.48919	419	
1285.72321	714	
1328.15624	832	
1410.12907	504	
END IONS

###FS:    #m/z: 446.7549 #charge-128
###MaxRes:#m/z:   0.0000 #charge-128
###MS: 841/
###MSMS: 842/
BEGIN IONS
TITLE= Cmpd 428, +MSn(446.7549), 13.1 min
PEPMASS=446.75492	13517

129.02871	734	
130.84004	822	
139.83910	524	
158.84056	1072	
176.83443	597	
210.73251	377	
215.00829	1273	1+
230.00772	324	
238.23896	392	
258.76921	742	
269.28975	522	
273.87079	492	
275.83352	757	
282.03448	1274	
285.23794	479	
288.71802	442	
301.03464	2402	
314.03560	254	
314.96101	3274	1+
316.91029	2264	
318.67021	704	
321.70000	424	
323.05205	462	
327.01554	1044	
328.99052	1446	1+
333.73333	574	
335.63680	394	
336.91153	532	
344.85095	664	
354.04541	756	2+
355.76714	1511	2+
356.96943	4006	1+
358.66300	842	
363.03204	367	
367.21508	979	
368.56193	957	
370.09258	1032	
372.11231	1696	2+
374.34214	1061	1+
377.23951	1017	
380.45167	2338	1+
383.23793	1319	
385.09509	1639	
388.48811	277	
394.60225	1829	
398.72366	567	
400.95283	499	
402.20664	3298	1+
408.20158	2518	1+
411.13628	1795	1+
417.96091	1132	
420.58382	1233	1+
426.51289	3019	2+
428.05709	5710	1+
433.54588	1852	
452.08172	624	
468.63721	912	
506.09680	649	
547.53096	3033	1+
578.09723	452	
605.35043	349	
629.31362	292	
693.23717	652	
744.44145	1504	
799.74345	657	
END IONS

###FS:    #m/z: 1077.9904 #charge-128
###MaxRes:#m/z:   0.0000 #charge-128
###MS: 841/
###MSMS: 843/
BEGIN IONS
TITLE= Cmpd 429, +MSn(1077.9904), 13.1 min
PEPMASS=1077.99036	16416

672.64430	1124	
817.88540	354	
926.53093	417	
941.11742	792	
967.70601	807	
972.85022	917	
982.25675	499	
1013.47916	539	
1023.44067	1642	
END IONS

###FS:    #m/z: 436.8039 #charge-128
###MaxRes:#m/z:   0.0000 #charge-128
###MS: 844/
###MSMS: 845/
BEGIN IONS
TITLE= Cmpd 430, +MSn(436.8039), 13.2 min
PEPMASS=436.80387	3856

128.87228	2532	
146.71431	747	
153.83776	994	
159.69861	719	
190.70329	469	
198.83593	607	
201.83439	1109	
204.03905	774	
211.69476	554	
214.89323	642	
218.83391	1529	
236.83333	507	
240.71102	947	
257.91255	592	
266.89532	794	
272.63393	534	
275.83585	467	
279.99226	1416	1+
290.85012	1469	1+
292.84131	584	
303.23353	732	
304.89197	858	1+
308.90019	627	
316.78610	1476	1+
321.03465	652	
332.23102	474	
335.28978	1301	2+
335.80977	894	1+
337.70828	1074	
344.97101	607	
345.97445	1647	
346.99963	5751	1+
351.05404	1549	
361.49693	1087	
362.77814	1429	2+
372.63413	1082	
379.63595	1279	
391.98688	1469	2+
393.59439	867	
399.05999	1539	
401.46192	2404	2+
403.06567	897	
413.05354	4342	
415.07807	3419	1+
417.10162	3864	
418.03877	11333	1+
420.90794	389	
423.45176	1179	
425.51110	5901	1+
427.57684	1824	
455.49272	1219	
458.23103	392	
473.63536	1374	
483.28827	637	
507.89907	5062	
519.23720	594	
526.16164	1436	1+
539.50463	1114	
573.69895	617	
580.03834	1099	
599.70965	892	
625.53903	846	1+
639.33860	353	1+
662.09928	404	
671.41638	866	1+
689.62845	1444	1+
738.24403	1042	
746.44076	1352	
END IONS

###FS:    #m/z: 925.6338 #charge-128
###MaxRes:#m/z:   0.0000 #charge-128
###MS: 844/
###MSMS: 846/
BEGIN IONS
TITLE= Cmpd 431, +MSn(925.6339), 13.2 min
PEPMASS=925.63384	40643

469.09368	397	
791.38415	2289	
793.05050	319	
797.89197	254	
821.83695	1082	
826.71889	1004	
861.14804	744	1+
869.48534	2504	
890.48930	907	
899.71770	522	
903.49088	397	
906.13842	2311	1+
908.58926	661	1+
END IONS

###FS:    #m/z: 402.2656 #charge-128
###MaxRes:#m/z:   0.0000 #charge-128
###MS: 847/
###MSMS: 848/
BEGIN IONS
TITLE= Cmpd 432, +MSn(402.2656), 13.2 min
PEPMASS=402.26562	7455

128.91439	477	
138.43247	572	
141.89102	1438	1+
145.03694	404	
163.97524	1699	
165.84775	1283	1+
170.81545	856	1+
174.63250	587	
182.69400	587	
186.88219	1146	
196.69275	617	
208.74723	1303	
210.81204	2154	1+
214.83480	4594	1+
224.84175	736	
227.77832	784	1+
229.73316	1089	1+
246.92256	1447	1+
258.89064	947	1+
272.98291	701	1+
282.83870	2068	
284.65519	999	1+
287.71025	642	
302.86582	909	
310.95353	674	
311.74493	4215	1+
320.23234	494	
321.10018	989	
324.25267	606	2+
327.67111	2939	
330.74375	658	1+
337.43932	1818	
339.81875	1419	1+
342.85754	1975	
344.71593	568	2+
347.92561	569	
350.07345	520	
351.72647	846	
354.88688	672	
357.94628	2500	
360.64755	479	
362.08736	2426	1+
367.05195	3225	1+
371.11614	716	
376.04570	412	
378.90257	2289	1+
380.50975	2750	2+
383.04348	6412	
384.19311	6002	
385.10886	10157	1+
390.12819	1255	
392.44189	3929	1+
393.56097	3352	2+
406.68269	497	
411.03418	1454	
416.63586	1298	
436.02994	426	
438.03174	568	
446.25300	1053	
478.40574	2280	
482.69775	529	
503.10092	442	
508.29813	1770	
573.12197	1362	1+
590.30597	5223	
591.50143	1623	1+
604.68064	502	
608.90051	797	
636.68633	669	
654.24204	970	
655.85904	989	
660.43533	1081	
670.93468	1530	1+
691.42911	414	
700.68303	3924	1+
746.81495	574	
1059.89755	626	
END IONS

###FS:    #m/z: 461.4088 #charge-128
###MaxRes:#m/z:   0.0000 #charge-128
###MS: 847/
###MSMS: 849/
BEGIN IONS
TITLE= Cmpd 433, +MSn(461.4088), 13.2 min
PEPMASS=461.40884	15810

173.91548	317	
202.84757	787	
216.84380	987	
225.23769	267	
229.03324	627	
247.84461	657	
257.95925	977	
262.89200	888	1+
272.88930	409	
307.03359	322	
310.01316	284	
312.92699	378	1+
314.90775	1454	
317.04071	554	
326.70575	457	
327.82224	997	
329.09599	967	
331.02462	6791	1+
341.10948	257	
341.85227	2624	1+
344.96356	1029	1+
352.93371	942	
358.27133	854	2+
362.83700	894	
366.64398	787	
369.87872	1584	1+
372.00271	2678	2+
376.22875	926	2+
387.09130	257	
390.11420	2099	
398.22469	1099	1+
403.43038	402	
404.91783	337	
416.97639	838	2+
419.12162	512	
421.43723	1752	
424.03325	689	
426.08031	2206	1+
427.12091	839	2+
429.03174	1217	
432.75133	1973	1+
437.49379	329	
439.10953	3184	
440.51648	2242	
442.06911	3377	
443.19318	5623	1+
444.74636	2476	2+
446.36523	879	
447.43753	2007	
451.68482	982	
496.63861	514	
557.89778	1282	
569.43415	357	
601.27457	391	1+
605.43788	667	
608.30507	974	
614.29431	302	
846.63667	854	
923.44748	829	
END IONS

###FS:    #m/z: 402.7762 #charge-128
###MaxRes:#m/z:   0.0000 #charge-128
###MS: 850/
###MSMS: 851/
BEGIN IONS
TITLE= Cmpd 434, +MSn(402.7762), 13.3 min
PEPMASS=402.77624	19013

127.43235	880	
133.83969	935	1+
145.89952	501	1+
147.83602	1217	
152.76345	653	
156.83267	742	
174.90383	2036	
176.83414	817	
186.73333	600	
200.92812	863	
201.30633	1010	
210.09822	1164	
211.85962	1959	1+
225.81701	1113	1+
228.83914	2679	
230.96321	2054	
232.49233	699	
238.00904	1219	1+
243.84017	582	
256.83836	1412	
266.91492	1017	
269.88771	1288	2+
272.51476	1598	2+
272.96314	1111	1+
275.43840	1462	
284.96459	1378	1+
293.91113	1607	
295.89356	786	1+
300.98168	575	2+
311.27037	995	
312.85301	1440	
314.82715	1495	
316.63924	842	
324.84609	1584	2+
327.05259	1407	1+
330.73386	2759	1+
334.72179	1037	
338.12183	1220	1+
339.99097	683	1+
346.03860	911	
349.14934	1066	1+
358.00059	1526	
359.04574	865	
360.97644	574	
364.58170	2578	2+
366.02058	1390	
367.14975	2626	1+
375.43739	1388	
378.56495	1203	
380.00177	1154	
383.10826	9946	1+
385.03331	13266	1+
390.60729	683	
392.03627	835	
393.70323	5533	1+
399.88465	617	2+
422.18892	1415	
433.09655	1007	
437.11974	652	
477.46125	962	1+
495.63765	1322	
527.63729	1247	
548.63632	1024	
581.23725	1012	
584.35466	837	1+
590.30891	2778	
613.63803	1439	
636.43927	643	
654.31890	714	
684.59697	649	
691.11912	3401	1+
696.10395	677	
701.30754	622	
702.58499	1235	
719.30416	1057	
914.68432	582	
END IONS

###FS:    #m/z: 441.2289 #charge-128
###MaxRes:#m/z:   0.0000 #charge-128
###MS: 850/
###MSMS: 852/
BEGIN IONS
TITLE= Cmpd 435, +MSn(441.2289), 13.3 min
PEPMASS=441.22892	18099

174.91605	922	
176.28472	299	
190.26368	1144	
194.86716	489	
199.72200	402	
208.89669	574	
258.91732	447	
260.03382	872	
269.62065	747	
275.06217	1179	1+
286.03631	1742	
290.83644	849	
292.82187	958	1+
298.95982	771	1+
300.83623	1172	
303.03977	282	
317.93913	512	
320.45343	857	
324.87629	474	1+
330.04318	802	
337.90053	549	
341.04426	509	
350.88512	1504	1+
352.88214	517	
357.56351	1068	2+
363.23249	2248	1+
366.34176	311	1+
368.12484	809	2+
373.03590	639	
375.95892	494	
378.71358	414	
382.04272	524	
384.90277	1193	1+
389.04078	557	
395.31873	1534	1+
399.39399	1129	
405.93108	1437	
409.70089	1562	
420.12493	973	2+
421.99417	4164	
423.20343	6051	1+
424.92539	2457	
426.29611	497	
428.74771	2082	
432.05026	2107	
443.23262	694	
445.64938	1337	
447.94518	429	
451.54344	1509	
464.89807	309	
474.77071	1224	
481.11448	344	
529.23382	764	
546.88713	389	
570.42153	859	
572.44014	707	
595.64847	317	
606.25013	1654	1+
614.64845	1277	
690.94049	347	
692.43412	389	
715.24228	507	
750.30441	537	
798.92906	282	
END IONS

###FS:    #m/z: 488.3086 #charge-128
###MaxRes:#m/z:   0.0000 #charge-128
###MS: 853/
###MSMS: 854/
BEGIN IONS
TITLE= Cmpd 436, +MSn(488.3086), 13.3 min
PEPMASS=488.30861	5716

178.83272	797	
182.64544	629	
196.83568	792	
199.86031	2265	1+
226.84098	978	
227.87589	1791	1+
245.25432	852	1+
256.43760	439	
260.98450	4692	1+
271.83333	550	
280.93216	1471	1+
281.93348	2028	2+
284.86025	479	1+
292.75688	1066	1+
298.89455	444	
302.94128	462	
304.43585	1876	
306.82787	423	
315.38169	639	1+
317.16220	993	2+
321.28405	436	
326.07544	656	
328.23493	589	
330.61542	16572	
332.10744	1739	
335.16549	537	
337.51735	416	
340.00375	1089	1+
342.05574	2443	1+
355.03725	977	
356.92445	2472	1+
358.87195	1929	
362.33097	647	1+
365.23333	552	
366.08860	1101	1+
370.83657	726	
372.90233	489	
376.35293	744	
384.63244	1777	
390.99366	631	1+
393.65747	1325	
398.03100	2000	
398.86745	2401	1+
402.89076	859	
408.03643	457	
414.09728	1287	
415.96573	1391	1+
422.37354	1118	2+
424.90601	339	2+
427.15453	469	
430.98521	1285	
436.85777	1686	
441.10095	3440	1+
444.09203	1105	
445.40895	1810	1+
451.11826	803	1+
456.35862	802	1+
461.88919	833	
463.10009	1956	
467.25032	625	
468.80549	4067	2+
470.11315	770	
470.66447	6180	2+
472.18096	1750	
478.30348	3958	2+
490.08520	589	
496.11848	686	
511.26761	517	
519.09770	414	
522.31345	540	
563.42901	602	
591.63688	1201	
608.09866	441	
657.70545	1522	
660.45399	7697	1+
710.03539	1716	
840.63095	664	
889.23585	914	
END IONS

###FS:    #m/z: 701.0998 #charge-128
###MaxRes:#m/z:   0.0000 #charge-128
###MS: 853/
###MSMS: 855/
BEGIN IONS
TITLE= Cmpd 437, +MSn(701.0998), 13.3 min
PEPMASS=701.09976	14564

198.90972	525	
273.75599	319	
374.03423	703	
398.23457	999	
411.52389	389	
452.10578	839	
487.14829	348	1+
510.13637	843	1+
523.65605	902	
525.03631	257	
533.91165	369	
575.90664	1897	
586.05895	732	
590.93551	1091	1+
596.14103	452	
605.05413	569	
611.28030	2173	1+
619.23834	253	
643.03821	1339	
645.23362	381	
654.03564	492	
657.63297	1668	
663.68830	386	
665.84720	259	
673.66082	2224	
678.03672	603	
682.12936	2107	2+
683.80508	3288	1+
708.65078	2505	
717.45614	747	
736.34885	806	
749.29960	1802	1+
774.10158	1022	
976.31005	520	
END IONS

###FS:    #m/z: 401.2820 #charge-128
###MaxRes:#m/z:   0.0000 #charge-128
###MS: 856/
###MSMS: 857/
BEGIN IONS
TITLE= Cmpd 438, +MSn(401.2820), 13.4 min
PEPMASS=401.28200	12095

142.01522	729	
151.83393	539	
156.91837	1473	1+
168.83387	589	
174.76138	1826	
182.99315	1521	1+
184.68744	1046	1+
188.83401	759	
193.45220	679	
200.68918	482	
208.03697	604	
209.83292	629	
210.88632	982	1+
212.74199	2269	
214.84591	455	
226.74665	3257	1+
229.04432	1314	
236.83250	486	
239.83865	872	
242.15253	468	
242.73521	1615	
246.90771	1970	1+
252.15907	472	
254.83386	422	
262.94854	233	1+
270.93846	2387	1+
274.04457	6701	1+
285.64237	1401	1+
294.09765	729	
296.44713	1689	
300.27941	1291	2+
301.89338	489	
302.87540	1464	
304.45387	2573	
306.00676	1907	1+
310.07571	1696	2+
312.98414	1985	
314.89103	389	1+
324.08907	840	1+
339.09186	1560	
340.98699	3574	1+
346.48085	3214	2+
348.27436	451	
352.44425	469	
354.34946	917	1+
355.60426	464	
358.06068	639	1+
359.94115	1080	1+
364.71135	537	
365.42412	1042	1+
367.02895	992	
368.29945	719	1+
370.86637	799	
372.13430	2942	1+
379.76517	422	
380.33137	2645	2+
381.87392	2690	
383.08966	21086	1+
388.45722	589	
391.97668	1076	
403.39173	1158	1+
416.95285	577	
423.17419	1110	1+
426.64767	692	
445.23710	1025	
455.23754	511	
468.23044	699	
492.54476	587	
498.13268	877	
518.35212	1020	
527.27848	10595	1+
540.30522	1054	
572.07176	1620	1+
574.34931	741	1+
590.26848	1457	
591.30300	3649	1+
598.23520	1117	
668.11005	1287	
671.43791	516	
691.26024	1183	
699.04377	861	
701.64337	757	1+
END IONS

###FS:    #m/z: 842.2285 #charge-128
###MaxRes:#m/z:   0.0000 #charge-128
###MS: 856/
###MSMS: 858/
BEGIN IONS
TITLE= Cmpd 439, +MSn(842.2285), 13.4 min
PEPMASS=842.22851	14642

382.83571	362	
452.18615	783	2+
580.13651	1247	
589.91340	474	
598.75490	419	
627.23333	1107	
677.64681	269	
697.71596	327	
706.72170	959	
710.27703	1042	
717.03799	307	
750.63564	367	
751.99886	584	
763.86341	489	
770.86768	727	
772.81896	937	
776.10304	1249	
795.43221	647	
803.09720	1054	
808.28482	932	
812.48766	912	
END IONS

###FS:    #m/z: 423.7040 #charge-128
###MaxRes:#m/z:   0.0000 #charge-128
###MS: 859/
###MSMS: 860/
BEGIN IONS
TITLE= Cmpd 440, +MSn(423.7039), 13.4 min
PEPMASS=423.70396	15517

153.84897	1899	
156.89158	792	
172.89564	1253	1+
184.93718	921	1+
203.03665	701	
208.08735	547	
219.80600	1683	1+
224.74516	595	1+
235.08279	447	
238.87133	532	
248.17134	1003	2+
249.74513	2183	1+
258.90013	445	
260.90611	737	
271.83245	650	
273.45490	442	
274.89782	916	1+
276.85056	1479	
286.29262	1279	
291.43496	511	
292.83605	703	
294.96034	341	1+
298.05530	1026	
300.05646	769	
302.99568	479	
303.89018	2531	1+
306.89352	482	
318.92639	682	1+
324.23903	1071	1+
329.08757	743	
331.97954	6530	1+
336.46881	1049	
339.28478	801	
341.63408	1082	
348.11414	517	1+
355.03390	507	
358.09266	857	
364.19220	2447	1+
375.92849	881	1+
377.49234	1747	2+
378.97480	992	
379.29714	1234	1+
385.86730	1316	1+
389.29356	1490	
390.83707	1010	2+
402.90119	1495	
403.95532	4765	1+
405.62253	1322	
406.86215	3045	1+
411.89204	487	
414.41028	1542	
423.96194	468	
442.96021	372	1+
452.23380	622	
501.50079	1097	
519.69904	729	
553.30573	1099	
561.64939	1238	
567.42734	683	
571.24536	884	
598.16953	612	
614.33394	1841	1+
643.63478	947	
646.32717	2080	1+
648.24721	752	
653.85967	824	
663.26799	762	
671.44569	990	
679.44752	749	
688.68774	491	
695.67009	473	
749.43653	670	
770.10602	941	
775.48637	749	
END IONS

###FS:    #m/z: 647.7611 #charge-128
###MaxRes:#m/z:   0.0000 #charge-128
###MS: 859/
###MSMS: 861/
BEGIN IONS
TITLE= Cmpd 441, +MSn(647.7612), 13.4 min
PEPMASS=647.76114	14768

211.89907	629	
301.03466	752	
373.31459	322	
385.84510	417	
397.11522	492	
411.90574	989	
476.66181	554	
481.87498	772	
501.34491	1650	1+
511.89412	347	
515.70909	744	
517.03473	1082	
529.68798	1965	1+
539.23815	1037	
540.80949	571	1+
544.23725	402	
558.86541	3014	
560.30185	624	
561.82889	1254	
567.23623	1134	
581.43567	739	
588.25257	869	
593.72681	509	
598.43923	612	
603.63292	484	
607.10254	2161	1+
609.16398	1286	1+
615.50394	557	
618.53375	609	
623.64196	339	
628.24826	2531	1+
630.47917	772	
632.50029	797	
635.24867	2427	
675.29527	409	
694.24441	467	
784.85817	967	
885.23378	369	
905.23110	1134	
1145.83794	719	
END IONS

###FS:    #m/z: 401.2112 #charge-128
###MaxRes:#m/z:   0.0000 #charge-128
###MS: 862/
###MSMS: 863/
BEGIN IONS
TITLE= Cmpd 442, +MSn(401.2112), 13.4 min
PEPMASS=401.21122	19317

128.89380	567	
133.89251	892	
151.98042	1139	1+
157.87815	870	1+
174.82204	1378	
184.52561	922	
185.89342	772	
191.84143	882	
195.44357	1002	
202.90518	738	
205.87013	1754	1+
209.80826	976	1+
211.78469	772	1+
213.63694	309	
214.68148	1642	1+
226.83440	361	
228.63203	544	
230.88810	1239	1+
239.04046	952	
240.37772	331	1+
242.86944	601	1+
248.32064	892	
255.01582	861	1+
269.71219	664	1+
273.99628	20960	1+
276.54865	1475	
281.69530	1002	1+
289.74774	733	
294.83594	879	
299.88812	462	
300.99001	1402	1+
305.00849	2293	1+
307.84446	979	
309.12033	577	
309.93326	2199	1+
312.95695	2181	1+
316.22998	567	
318.33180	2939	1+
322.74369	612	1+
325.71178	982	
328.15583	1073	1+
331.14890	604	
338.96489	540	
340.94081	1053	1+
344.23314	732	
345.90927	910	1+
348.92785	824	
351.01541	1284	1+
354.43879	1009	1+
358.01337	1573	1+
361.91363	671	
364.16200	4336	1+
375.14244	344	
378.50385	1145	
380.08602	1482	1+
382.16822	4101	
383.23477	7575	1+
384.34554	5100	2+
386.29012	474	
386.83779	2840	
390.63398	1208	
397.27486	737	
401.36467	909	
420.03088	879	
455.23937	644	
474.07622	573	
492.03772	917	
503.04857	560	
508.83865	1462	
527.23422	22045	1+
537.52367	525	
572.43983	399	
590.25755	1092	1+
593.25597	642	
627.43443	857	
639.49603	723	1+
644.30593	377	
669.43761	495	
671.46342	998	1+
674.49627	671	
701.27977	512	
702.74540	892	
715.24086	622	
END IONS

###FS:    #m/z: 423.8499 #charge-128
###MaxRes:#m/z:   0.0000 #charge-128
###MS: 862/
###MSMS: 864/
BEGIN IONS
TITLE= Cmpd 443, +MSn(423.8499), 13.5 min
PEPMASS=423.84990	31392

142.74482	1362	
172.90701	1527	
189.83984	1914	
191.63435	649	
197.50880	927	
200.65923	529	
210.64657	798	1+
215.04094	739	
219.65005	1444	
225.91179	564	
229.92850	518	1+
232.98805	806	1+
236.71839	1072	
240.72993	834	1+
247.23378	972	
248.85052	454	
264.88884	1039	
273.60020	913	1+
276.39272	1806	2+
283.23178	509	
289.89901	1057	
292.89197	497	
296.76658	1723	1+
300.90131	616	1+
302.85088	2512	
304.68527	534	
306.84795	1321	1+
324.84096	597	
330.92382	401	2+
332.05542	947	
332.94364	3474	1+
335.10271	2118	1+
349.04654	416	1+
354.63286	907	
358.49677	1759	
363.54317	3371	2+
368.90284	482	
372.28274	2432	
378.26699	477	
379.41964	1278	1+
381.91319	1938	1+
385.98635	1699	1+
387.45960	514	
388.23947	454	1+
390.09443	1009	
392.23748	619	
396.63464	942	
399.11723	1422	
400.62620	649	
401.92295	1029	
403.14322	2875	1+
406.21337	3156	1+
408.05333	1837	
409.83547	1132	
411.63359	1127	
413.11256	1584	
417.06896	1034	
431.23215	659	
448.90880	757	
494.90389	584	
497.43199	949	
553.10345	904	
580.51217	1588	1+
585.29339	554	
587.24041	2744	
640.23910	709	
645.87652	809	
647.29827	1006	1+
701.83676	1019	
713.23305	1017	
716.43164	1112	
721.24310	544	
END IONS

###FS:    #m/z: 582.2787 #charge-128
###MaxRes:#m/z:   0.0000 #charge-128
###MS: 865/
###MSMS: 866/
BEGIN IONS
TITLE= Cmpd 444, +MSn(582.2787), 13.5 min
PEPMASS=582.27866	20460

186.83454	547	
234.83746	282	
333.09096	429	
365.03834	952	
392.96764	974	
398.94028	357	
400.03461	964	
409.03424	414	
413.68805	634	
431.83300	339	
436.09285	452	
443.03581	667	
445.09541	954	
448.77683	702	
454.86485	1919	
463.04516	264	
465.41771	1179	
467.63888	419	
472.31945	347	
473.77064	1938	1+
481.64249	1729	
490.20717	667	
490.89109	2621	1+
494.16937	647	
500.01775	896	1+
507.43421	412	
510.33426	511	1+
515.26756	964	
528.16203	1567	1+
532.12393	1274	
537.43902	4416	2+
539.23094	1592	
542.85066	724	
544.40176	2084	
547.34017	649	
549.42371	409	
552.43805	1537	
558.93571	924	
560.99557	1691	1+
562.59289	2090	1+
565.29878	1557	
568.64488	1344	
572.63666	837	
594.10230	1574	
595.63408	809	
600.11499	372	
635.95085	267	
645.25687	649	
731.49184	264	
758.10635	399	
841.52437	694	
959.43636	944	
962.72093	312	
1025.43769	267	
END IONS

###FS:    #m/z: 926.6903 #charge-128
###MaxRes:#m/z:   0.0000 #charge-128
###MS: 865/
###MSMS: 867/
BEGIN IONS
TITLE= Cmpd 445, +MSn(926.6902), 13.5 min
PEPMASS=926.69027	3570

593.10432	392	
643.69709	714	
745.46271	539	
778.88468	592	
787.24912	404	
810.00830	277	
817.08450	1109	
818.53874	582	
819.02303	294	
855.71588	529	
883.84142	772	
893.03836	492	
896.44391	344	
903.66381	919	1+
907.17184	962	
1038.10113	364	
END IONS

###FS:    #m/z: 603.6389 #charge-128
###MaxRes:#m/z:   0.0000 #charge-128
###MS: 868/
###MSMS: 869/
BEGIN IONS
TITLE= Cmpd 446, +MSn(603.6389), 13.5 min
PEPMASS=603.63888	10067

225.04469	285	
240.26659	623	
324.03467	1521	
337.83411	633	
374.03644	852	
381.28041	462	
389.92543	535	1+
412.27424	318	
422.30159	257	
452.63375	1367	
456.16528	914	
469.92519	2101	2+
472.97205	1146	1+
487.11428	2220	1+
494.03426	862	
504.92558	429	
510.83417	418	
513.08458	730	1+
514.82179	1691	
524.23848	906	
530.96199	618	
540.44474	3753	1+
544.43500	330	
545.69996	6128	1+
550.05594	1589	
553.23997	2267	
555.04077	699	
569.29831	527	
573.69682	1177	
581.25203	931	
582.65188	1067	
584.04293	2942	
585.45249	2612	1+
588.10023	512	
591.50647	811	
611.88863	859	
618.44015	460	
659.41695	503	
679.25087	1094	
803.15459	708	
808.43482	677	
823.84029	2299	
837.24126	766	
END IONS

###FS:    #m/z: 866.6727 #charge-128
###MaxRes:#m/z:   0.0000 #charge-128
###MS: 868/
###MSMS: 870/
BEGIN IONS
TITLE= Cmpd 447, +MSn(866.6727), 13.5 min
PEPMASS=866.67272	19933

347.86842	547	
417.83311	1149	
513.96795	262	
584.43309	587	
671.03939	387	
718.83509	329	
729.86959	823	1+
753.24828	1162	
756.17992	672	
757.65757	257	
767.63638	864	
772.52748	712	
802.23588	984	
803.63281	557	
815.03607	409	
846.12501	1611	1+
848.84232	402	
883.24657	989	
END IONS

###FS:    #m/z: 491.2048 #charge-128
###MaxRes:#m/z:   0.0000 #charge-128
###MS: 871/
###MSMS: 872/
BEGIN IONS
TITLE= Cmpd 448, +MSn(491.2048), 13.6 min
PEPMASS=491.20481	18610

151.84129	1105	
169.69878	1199	
174.79745	542	
200.83435	509	
213.69711	1214	
218.83448	825	
230.68481	474	
240.04455	987	
242.83886	1970	
245.89527	320	
261.83956	529	
267.89447	818	1+
285.83397	579	
290.10558	942	
295.08490	369	
298.23849	534	
301.85437	1251	1+
313.03932	348	
316.88916	724	
326.04450	624	
330.83177	1194	
340.75247	932	1+
344.13377	1341	1+
345.69505	3220	1+
358.03236	652	
358.97288	3494	1+
371.84509	614	
372.90787	2651	1+
377.18257	924	2+
393.04513	1396	
399.87948	422	
401.08527	1010	
404.06283	3977	
409.50239	577	
411.03805	557	
412.97221	1573	1+
414.77572	1339	
419.79996	1707	1+
423.64450	1199	
429.14391	2037	
433.64751	582	
449.90870	922	
453.23302	639	
455.03660	611	
456.07755	1207	
457.70328	1247	
460.11022	1122	
463.63543	1891	
465.30007	1744	
469.08364	846	2+
471.11207	1970	
472.17948	5865	1+
474.42234	2359	1+
478.03260	344	
481.04927	822	
495.47131	839	
539.09395	524	
553.90278	352	
601.19286	761	1+
605.83701	1417	
607.23599	672	
634.51735	2391	1+
661.40178	756	
687.43501	595	
703.29564	705	
808.25459	1031	1+
END IONS

###FS:    #m/z: 563.0261 #charge-128
###MaxRes:#m/z:   0.0000 #charge-128
###MS: 871/
###MSMS: 873/
BEGIN IONS
TITLE= Cmpd 449, +MSn(563.0261), 13.6 min
PEPMASS=563.02607	15825

180.83631	302	
183.03355	799	
237.96176	362	
257.70421	367	
284.90260	1041	1+
317.84643	634	
324.09387	789	
329.11988	582	
342.63633	499	
345.13154	469	1+
362.03362	807	
376.29572	327	
389.83635	1207	
398.44294	1514	
403.84848	1157	
412.05561	469	1+
414.33802	2613	2+
417.09339	1948	1+
429.08770	567	
435.05153	619	
438.03597	342	
449.67693	1231	2+
452.08721	1027	
454.03360	324	
464.87681	359	
471.78377	1473	1+
473.75755	643	1+
477.42283	669	
492.83409	292	
494.32975	1271	2+
500.36133	751	1+
503.88987	667	
509.88976	1629	
513.55114	802	
516.75871	2043	1+
519.18760	1458	1+
522.03794	474	
524.83887	257	
526.09737	252	
527.06532	1706	1+
528.84829	422	
530.41101	1327	
539.68858	499	
541.14654	529	1+
543.20043	3544	1+
544.63881	3733	1+
545.99439	3118	1+
553.23679	1439	
559.33974	1389	
565.91961	732	
584.24306	849	
626.52105	332	
646.64008	1249	
652.29216	259	
730.24050	399	
767.29447	472	
799.43462	777	
859.50218	397	
865.37122	952	
873.61863	292	
878.43060	714	
END IONS

###FS:    #m/z: 451.1960 #charge-128
###MaxRes:#m/z:   0.0000 #charge-128
###MS: 874/
###MSMS: 875/
BEGIN IONS
TITLE= Cmpd 450, +MSn(451.1960), 13.6 min
PEPMASS=451.19595	12200

135.03361	1151	
141.28693	602	
174.85492	1055	
206.83260	267	
212.83326	819	
218.72331	529	
221.89752	554	
231.03346	445	
252.89168	496	
255.23438	265	
256.89536	360	1+
263.98634	2168	1+
273.86505	273	
275.87475	1430	1+
277.80819	1401	1+
289.08962	857	
299.03243	931	
301.72726	677	
303.93055	908	
316.78671	439	1+
318.96442	804	
321.03584	284	
324.01466	354	
330.91287	1029	1+
332.94716	1455	1+
335.03745	412	
337.03254	732	
338.66102	399	
340.10129	317	
342.78155	492	
344.03506	1268	
347.08492	329	1+
348.90614	483	
355.04207	944	
357.14283	1143	1+
358.35105	445	2+
361.01060	3746	1+
370.15765	1504	
372.29102	919	
374.49509	309	
376.02502	594	1+
376.97256	1029	2+
380.28613	486	
383.60699	1139	
386.85066	697	1+
387.74841	758	2+
397.44260	1089	
398.85976	1024	
401.23171	699	
405.30447	317	
414.25116	1209	1+
417.72635	954	
418.65862	749	
422.08329	537	1+
425.03636	849	
427.51726	1247	
431.05706	314	
432.47546	4363	2+
434.15297	2435	1+
440.35508	1515	1+
473.26254	746	
499.29378	349	
512.16609	387	
605.23487	519	
623.03643	741	
681.43745	434	
717.24037	257	
736.28622	257	
988.83639	679	
1088.83375	769	
END IONS

###FS:    #m/z: 549.3185 #charge-128
###MaxRes:#m/z:   0.0000 #charge-128
###MS: 874/
###MSMS: 876/
BEGIN IONS
TITLE= Cmpd 451, +MSn(549.3185), 13.6 min
PEPMASS=549.31850	15237

176.89583	337	
182.92800	547	
200.68993	272	
219.89407	462	
245.94297	879	1+
312.07934	879	1+
319.03970	787	
329.03286	739	
341.68277	314	
347.99849	394	
353.10081	1217	
382.67804	999	
391.08265	674	
393.36368	622	
396.34417	439	
401.07323	2493	1+
403.27542	377	
413.56154	1029	
415.33224	1787	1+
422.63597	629	
427.23660	1167	
429.08014	389	
432.04068	439	
440.14993	646	1+
451.24138	1257	
457.55659	404	
459.03098	1729	
465.30262	592	
476.09076	442	
479.44248	472	
482.79615	509	
484.05605	264	
485.23409	684	
486.52690	894	
488.91019	984	
490.90231	374	
502.48200	307	
505.94176	662	
508.47159	1208	1+
510.71233	419	
511.33462	1942	
514.10683	607	
515.04884	4063	1+
522.35575	2379	1+
528.90033	778	1+
529.80668	3345	2+
532.23354	1397	
547.52163	329	
570.86011	274	
578.24174	919	
596.23355	399	
617.41280	802	
634.37595	436	1+
678.66854	254	
691.84143	489	
706.64552	1553	1+
730.43107	897	
774.21461	1047	
786.43879	337	
863.48741	747	
END IONS

###FS:    #m/z: 431.2015 #charge-128
###MaxRes:#m/z:   0.0000 #charge-128
###MS: 877/
###MSMS: 878/
BEGIN IONS
TITLE= Cmpd 452, +MSn(431.2015), 13.7 min
PEPMASS=431.20150	7573

144.88824	452	
145.79232	1536	1+
154.04584	887	
181.73582	582	
196.87349	470	
198.84740	1111	
207.68851	300	
211.63454	1447	
214.80463	1139	1+
217.76320	296	1+
231.96267	1776	1+
240.69793	475	1+
243.03782	792	1+
257.05180	419	
259.84721	829	
270.66771	653	
277.85092	475	
281.75704	386	
282.85802	1730	1+
285.96788	990	1+
288.12227	615	
293.03293	864	
300.03268	297	
301.82036	1021	
302.97897	2984	1+
314.98995	2135	
317.05684	1038	
327.09357	664	
329.12936	672	
330.71873	3018	1+
331.69537	2901	2+
334.94973	782	1+
340.96808	2105	2+
342.95859	1777	
346.11799	564	
348.94859	1045	1+
352.89628	338	
357.05722	1834	
360.19497	654	1+
362.60759	864	
366.01704	1007	
369.11347	1464	
370.20266	3529	
372.45810	590	
378.04211	1967	1+
384.91171	3471	1+
394.13296	966	1+
396.01779	5633	1+
407.07246	6815	2+
409.87364	627	
412.18423	16677	1+
417.27855	3377	
421.05485	2829	1+
426.10354	529	
440.84444	962	
449.09466	668	
486.27749	871	
501.43658	344	
503.44474	367	
509.10649	954	
533.24057	2522	
562.50267	1354	
565.22362	981	1+
573.22757	489	1+
575.28870	372	
579.04535	2392	
587.96726	2223	1+
600.03663	356	
605.63611	544	
617.41583	1283	
617.84805	602	
625.24063	849	
709.39959	1202	1+
714.31329	635	
746.21097	801	
844.51918	379	
END IONS

###FS:    #m/z: 533.7312 #charge-128
###MaxRes:#m/z:   0.0000 #charge-128
###MS: 877/
###MSMS: 879/
BEGIN IONS
TITLE= Cmpd 453, +MSn(533.7312), 13.7 min
PEPMASS=533.73118	8171

151.88923	612	
203.83448	264	
229.46525	489	
270.90917	372	
277.03990	677	
283.89474	382	
292.86676	524	
297.80998	588	1+
299.83390	1522	
311.04235	859	
316.83983	784	
322.89544	1089	
330.90584	334	
340.83862	297	
344.35745	259	
350.63333	842	
357.09752	907	
374.89842	297	
384.14106	359	
385.73457	1853	2+
387.16852	1736	1+
388.96540	2314	
390.40514	379	
399.69686	549	1+
413.63572	849	
417.05680	849	
425.76354	853	2+
429.04545	309	
432.80843	674	1+
439.63429	1052	
443.03530	1492	
444.79596	874	
453.27846	819	
456.83786	822	
461.04612	307	
469.44651	317	
470.60936	717	
472.72735	2068	2+
481.87502	2624	1+
488.26027	763	1+
489.66472	3358	1+
493.84862	1422	
495.34535	659	1+
499.36425	823	1+
501.66478	1249	
502.01860	2311	1+
512.33767	343	1+
514.29410	6785	1+
517.23153	3517	
519.83914	1752	
523.67543	1319	
545.26961	1239	
547.63181	1052	
566.23179	644	
591.20842	477	
628.78221	1004	
635.06306	1384	
659.84143	949	
684.03116	967	
746.23689	252	
END IONS

###FS:    #m/z: 413.8730 #charge-128
###MaxRes:#m/z:   0.0000 #charge-128
###MS: 880/
###MSMS: 881/
BEGIN IONS
TITLE= Cmpd 454, +MSn(413.8730), 13.7 min
PEPMASS=413.87304	54920

128.85393	1113	
135.93393	7005	1+
150.84766	1419	
156.84464	2837	
180.85180	1961	1+
183.74980	749	
198.88966	738	
206.76955	2361	1+
210.84602	1306	1+
214.86317	8930	
222.63444	1724	
223.85622	7791	1+
226.77427	1591	1+
236.89460	3356	
239.87609	3718	1+
245.84742	900	1+
252.89451	1319	
254.83725	1704	
257.38498	1121	
261.83839	3627	1+
266.87028	809	
274.85503	2405	1+
278.76164	1010	2+
280.93617	693	1+
283.09274	939	
287.91665	2401	2+
291.94815	12503	1+
297.13865	4377	1+
301.57876	3573	
305.50868	40022	
307.17758	1975	
312.91177	1557	
315.48564	13048	2+
317.00389	981	1+
319.05010	43682	1+
322.51540	1753	2+
323.10010	1786	1+
324.86692	1814	
326.27947	995	2+
329.51886	1943	1+
339.78129	1254	
346.61256	8176	
351.00639	2782	1+
353.42965	1841	1+
355.14807	12973	2+
357.63699	1752	
361.08550	1690	
364.04325	1632	
367.22550	734	1+
369.01538	1245	
370.57149	2153	
376.03533	1259	
379.00506	3790	1+
383.04837	4677	1+
388.10460	2768	2+
391.23236	2086	
392.95084	1786	
394.09900	11407	1+
397.06772	21390	
401.97153	1487	
403.54737	2171	2+
419.03297	709	
430.11889	3630	1+
432.31725	971	1+
434.97627	1042	
437.02366	874	
443.17006	2885	2+
445.12261	1299	
447.24328	33687	1+
452.15342	6378	
459.88528	1068	
461.17265	20397	2+
471.52773	1089	2+
477.04137	1549	
480.63605	1179	
483.38165	1084	2+
489.53866	3051	2+
494.70042	962	
501.30663	2171	1+
513.23145	1248	
524.12435	1144	
524.60838	1046	
531.29014	30492	1+
536.53836	1251	1+
575.20612	1175	1+
590.89799	1024	
593.30247	1327	1+
610.36392	35504	1+
616.64049	1439	
620.94226	924	
630.37087	60915	1+
649.26777	1185	1+
665.25156	1427	1+
670.90736	782	
705.22361	1524	1+
709.30499	3554	
710.54134	2217	1+
713.44262	957	
756.48605	817	
793.38183	5088	1+
805.60484	1163	
END IONS

###FS:    #m/z: 620.3630 #charge-128
###MaxRes:#m/z:   0.0000 #charge-128
###MS: 880/
###MSMS: 882/
BEGIN IONS
TITLE= Cmpd 455, +MSn(620.3630), 13.7 min
PEPMASS=620.36305	35238

295.05583	1180	
297.83645	350	
305.24948	681	
310.00688	1481	
316.11105	804	
320.03353	439	
345.03343	580	
375.20542	632	
393.45661	614	
415.03301	880	
429.09113	352	
430.23097	757	
439.82378	647	
447.12732	501	
456.10895	154	1+
458.06557	438	1+
460.23846	1312	
461.15839	2025	1+
463.14823	753	
478.08889	387	
486.26021	1693	
496.31465	633	
498.43922	782	
501.43058	663	
512.09461	824	
514.15121	849	
525.05694	880	
528.80583	1098	1+
531.20118	2379	1+
538.85173	437	
558.05595	2140	1+
568.63638	819	
576.12172	947	
583.83230	1488	
585.18485	427	
586.69943	353	
592.36445	784	
593.11879	2912	1+
595.55022	3169	1+
598.76754	971	1+
600.22234	2725	1+
601.85590	5201	1+
605.26043	1874	
605.65113	1389	
610.28318	8600	1+
614.82707	627	
620.63305	389	
630.43701	695	
644.69275	467	
663.29840	374	
709.45985	12487	1+
739.49557	382	
790.24957	468	
808.51206	3384	1+
815.10602	489	
878.42322	555	
891.25358	795	
895.46533	3191	1+
1024.52701	971	
1025.71979	1516	
1027.29765	557	
1066.31751	547	
1093.47506	874	
1110.56660	434	
1111.63852	11106	1+
1135.44196	471	
END IONS

###FS:    #m/z: 413.9196 #charge-128
###MaxRes:#m/z:   0.0000 #charge-128
###MS: 883/
###MSMS: 884/
BEGIN IONS
TITLE= Cmpd 456, +MSn(413.9196), 13.8 min
PEPMASS=413.91964	142642

118.89217	1909	
135.87100	11686	1+
173.83489	2514	1+
181.08412	1240	
182.71608	1260	
185.83175	2608	1+
198.84730	1425	
206.44677	2678	1+
215.82805	5201	1+
223.67753	5471	1+
225.84532	2629	1+
228.89806	1432	
235.05194	4359	1+
239.77778	1841	1+
242.83981	1213	
251.85060	990	
254.92623	2457	
262.02852	7240	1+
263.98878	1774	
266.43855	1199	
284.04643	2302	
287.90504	1183	
290.74167	2686	
291.95776	19346	1+
296.97603	21962	
300.99561	10238	2+
305.51844	70448	
315.50703	15762	
318.30462	2521	
319.08058	100358	1+
322.41337	4873	2+
345.25529	2756	1+
347.14941	1196	
355.21896	14958	
357.09867	1196	
366.23254	1344	
367.37628	3535	1+
369.09138	1785	1+
378.67367	6840	2+
379.21750	5541	1+
381.04246	2466	1+
383.29060	3643	1+
385.03243	2827	
388.11711	6496	
388.54247	7119	
389.89667	1567	
391.11999	3457	1+
392.54134	3631	2+
394.53048	5260	
394.87322	5198	
396.17935	4656	
397.12473	28030	1+
401.16204	6307	1+
405.04048	1590	
429.27536	2080	
430.26939	7348	1+
431.73764	1350	
432.22292	2477	1+
434.03666	2254	
435.63616	1587	
438.16735	2062	1+
439.28343	1689	2+
447.19788	84684	1+
450.91574	1213	
452.25939	7794	
461.15733	55663	
464.74983	3050	1+
480.63534	2390	
483.69812	1616	2+
486.33978	1611	
489.70890	11119	2+
502.10219	3648	1+
505.23274	1409	
513.22319	4037	1+
519.20518	2610	
524.34871	2160	
531.25695	71451	1+
537.24029	1488	
547.25209	4957	
575.21239	1879	
576.46266	1908	1+
578.04210	1060	
592.18295	3194	1+
610.35304	67706	1+
620.44951	1796	
630.35966	120345	1+
649.39072	1952	1+
665.24628	1184	
666.36429	2788	1+
678.40380	1065	
697.30564	1402	
709.44390	3179	1+
757.40819	1850	1+
775.18684	5403	1+
793.46898	15257	1+
814.50184	1469	
END IONS

###FS:    #m/z: 620.3683 #charge-128
###MaxRes:#m/z:   0.0000 #charge-128
###MS: 883/
###MSMS: 885/
BEGIN IONS
TITLE= Cmpd 457, +MSn(620.3683), 13.8 min
PEPMASS=620.36831	50272

199.89608	804	
216.91288	1103	1+
245.67121	1004	
281.98525	741	
285.89594	944	
296.93545	1047	
310.89502	494	
315.10111	527	
318.89978	789	
373.14783	246	1+
391.04310	932	
394.13065	925	
396.09106	674	
402.96036	1194	1+
411.89518	710	
414.08536	1229	
430.96222	1657	1+
434.83801	542	
436.83977	891	
449.03383	747	
455.55018	624	
460.23486	1717	
471.03240	869	
473.06240	489	
476.21944	672	
485.24460	611	2+
489.43310	469	
494.10956	1990	1+
501.26605	3289	1+
503.58400	1736	
513.23616	684	
527.93966	699	
530.15989	1914	1+
532.04100	2204	1+
545.03907	1088	
555.80008	3175	1+
558.51036	1092	
563.68583	1337	
564.18598	2610	
574.62146	729	
576.23678	1368	
579.29285	624	
587.33247	975	
591.90015	788	
596.24637	2686	
597.45840	4770	1+
599.01860	499	
599.45917	2083	1+
600.85862	3224	1+
602.43289	5155	1+
606.94613	1056	1+
610.42125	6957	
611.64790	2728	1+
630.25960	454	
673.41322	1094	
691.38311	476	1+
709.38832	8392	1+
775.46751	538	1+
789.85676	567	
808.49054	1905	1+
863.83199	479	
895.52541	4539	1+
898.33599	903	
903.58773	560	1+
921.37681	631	1+
1006.41110	1218	
1024.66013	7250	1+
1093.60051	831	
1094.52341	572	
1111.60562	9984	
1112.66505	2251	
1113.71179	4666	
1121.91190	1426	
1122.67939	667	
END IONS

###FS:    #m/z: 459.3322 #charge-128
###MaxRes:#m/z:   0.0000 #charge-128
###MS: 886/
###MSMS: 887/
BEGIN IONS
TITLE= Cmpd 458, +MSn(459.3322), 13.8 min
PEPMASS=459.33222	29253

143.23326	782	
180.75075	348	1+
184.69912	451	1+
203.83874	644	
216.03217	526	
241.85747	1922	
276.89104	577	
283.27197	887	
284.86745	1247	1+
291.91514	654	
293.86596	824	
303.71674	529	1+
315.06692	1269	1+
316.85452	704	
323.92644	738	1+
326.13696	756	
328.86936	1399	1+
331.02470	3297	
333.84324	866	
340.04188	986	1+
342.95514	1563	
344.93041	594	
346.92010	467	1+
357.07836	747	
358.76980	1265	
361.00429	424	1+
362.91508	664	
368.91146	739	
370.87421	2459	
376.31913	3588	1+
378.58439	1249	1+
385.14541	1950	1+
387.83294	588	
392.18761	1287	
394.76058	763	1+
396.88638	545	
400.72670	2372	2+
403.63205	609	
408.69570	1074	
410.04176	712	
412.18057	864	
414.29704	1467	2+
414.83394	1578	1+
417.39514	1567	
418.91877	712	
421.02010	550	
424.15026	2410	1+
425.08132	2814	2+
428.44179	1513	
436.94425	1211	
437.48804	3630	2+
440.14458	4794	1+
442.13939	11210	1+
449.66035	3733	2+
459.82382	817	
467.04524	1981	
471.60294	846	1+
475.09110	356	1+
477.89286	1206	
503.10547	539	
506.49684	1701	1+
522.23517	731	
529.70695	1292	
539.45326	1429	
572.49401	552	
579.47077	687	
584.54332	1289	1+
586.13420	542	
601.88150	582	
604.33594	299	1+
612.65877	862	
630.26794	831	
677.10846	675	
685.32508	897	
688.23665	749	
717.37094	1120	1+
719.29700	659	
760.63529	667	
784.13290	810	
END IONS

###FS:    #m/z: 469.2603 #charge-128
###MaxRes:#m/z:   0.0000 #charge-128
###MS: 886/
###MSMS: 888/
BEGIN IONS
TITLE= Cmpd 459, +MSn(469.2603), 13.8 min
PEPMASS=469.26035	22085

196.92271	752	
199.89121	447	
217.83233	924	
224.89026	544	
226.85162	1479	
229.51640	479	
232.89595	639	
247.87541	1439	
252.89010	674	
262.89832	424	
281.45605	1464	
282.83559	709	
297.84710	442	
306.42574	3392	
307.94338	2190	1+
311.14761	634	
317.07094	1308	1+
322.37852	899	
323.79936	451	1+
325.95983	2513	1+
328.16971	2129	
330.00814	1406	1+
334.43936	3381	2+
337.00181	2730	1+
340.63351	499	
348.11794	1236	2+
348.64574	1153	1+
350.91138	2483	1+
357.09127	2524	
360.11882	1384	2+
362.23840	1979	
364.28849	459	
365.45362	2584	
370.80745	816	1+
371.68845	281	2+
373.91969	4326	1+
377.92967	437	
378.49643	1608	2+
379.82123	1894	1+
389.83280	489	
394.12281	829	1+
399.23129	469	
402.70588	2496	1+
404.08387	596	1+
406.48862	1597	
406.95367	1643	1+
408.95064	1134	
411.53571	1144	
414.04993	542	
414.91776	2154	2+
422.95023	934	1+
426.08324	599	1+
429.64394	2703	1+
434.35134	606	2+
437.04828	1344	
439.18372	1219	
442.23821	866	1+
444.44393	1734	
448.38098	2713	2+
449.98656	1624	
450.92554	3617	
452.26414	517	
453.31991	3913	1+
457.85829	3866	1+
460.23179	3034	
467.85001	2654	
472.23230	617	
478.46026	522	
485.09752	479	
522.05591	1579	
527.04171	1504	
541.34193	6356	1+
557.89709	837	
598.31613	414	
610.39708	2162	
612.33641	1942	1+
642.43868	434	
720.64188	1419	
730.45269	1154	
749.42198	1257	
829.30378	449	
END IONS

###FS:    #m/z: 469.2497 #charge-128
###MaxRes:#m/z:   0.0000 #charge-128
###MS: 889/
###MSMS: 890/
BEGIN IONS
TITLE= Cmpd 460, +MSn(469.2497), 13.9 min
PEPMASS=469.24970	41380

166.83409	1374	
177.63440	834	
188.88712	764	
198.04407	2506	1+
211.86214	1521	1+
214.77425	1164	
244.23404	732	
246.88343	999	1+
277.05289	1894	
282.87365	739	
291.03866	1152	
294.84593	609	
296.10419	568	1+
299.63729	2242	
306.13854	1292	
308.06647	1877	
309.54235	869	
309.92158	1247	
318.48916	544	2+
323.83510	887	
325.95988	1614	
333.03551	1059	
336.91600	2606	1+
351.09499	2599	1+
357.09058	1139	
360.04082	2021	2+
362.06495	2636	1+
365.05338	1667	
369.11006	3635	2+
371.23251	669	
371.94635	1394	1+
374.10559	5138	2+
377.64203	1168	1+
380.33374	756	2+
390.76689	1204	1+
396.44733	622	
402.69836	807	
406.83374	697	
409.23090	1784	
411.55484	6389	1+
413.23005	647	
416.49621	1182	
422.30973	1239	
426.39634	1329	
427.64351	2142	
432.08026	727	
433.24856	5471	2+
434.53154	1811	1+
437.47023	2014	
439.28709	306	2+
442.83936	627	
445.83817	2737	
447.94560	902	
449.14162	2434	
450.14436	10200	1+
457.70264	1299	
459.00209	4086	1+
467.75575	441	1+
470.63341	1932	
477.09745	649	
485.08309	777	
517.09097	606	1+
523.24296	1769	
536.03774	1919	
538.23412	654	
541.14516	667	
542.43311	2549	
579.70155	1379	
611.35127	2368	1+
646.44040	662	
713.36484	219	1+
724.24905	1342	
729.23569	967	
731.45353	639	
802.83862	707	
END IONS

###FS:    #m/z: 474.2870 #charge-128
###MaxRes:#m/z:   0.0000 #charge-128
###MS: 889/
###MSMS: 891/
BEGIN IONS
TITLE= Cmpd 461, +MSn(474.2870), 13.9 min
PEPMASS=474.28698	18604

133.10146	789	
197.85173	482	
198.83702	1552	
203.94691	642	
208.79802	499	
228.63090	717	
255.85105	604	
257.88575	457	
261.07947	614	
268.84313	1114	
284.83571	1072	
286.03824	2137	
294.89605	709	
299.03699	1374	
306.61462	659	
311.78021	1229	
315.97334	1434	1+
320.80943	1172	
326.86659	2104	1+
328.49630	537	
329.97835	412	
331.02604	2354	
333.09226	924	
339.13907	1397	
340.92140	1452	
342.06448	2173	1+
345.03653	1237	
352.65488	764	
356.94507	2052	
367.10542	1061	2+
370.07675	1411	1+
373.56867	1021	2+
375.10310	1749	
378.23378	714	
383.17593	841	1+
385.16262	1127	
387.09862	536	1+
400.83520	1187	
403.30020	572	
404.39466	1818	1+
410.06366	1659	1+
414.31065	1597	
416.03772	2084	
420.40027	1527	
427.53393	673	2+
430.98527	1524	1+
438.03813	3403	1+
443.03191	449	
444.05308	1679	1+
446.33394	657	
449.71824	564	
453.85620	1634	
455.12425	3752	
456.07368	10365	1+
463.09666	807	
481.03409	472	
519.64816	634	
521.08693	729	
524.29661	619	
531.31137	612	
547.11006	722	
573.44664	732	
578.32282	444	
589.43558	422	
662.24993	532	
END IONS

###FS:    #m/z: 496.7599 #charge-128
###MaxRes:#m/z:   0.0000 #charge-128
###MS: 892/
###MSMS: 893/
BEGIN IONS
TITLE= Cmpd 462, +MSn(496.7599), 13.9 min
PEPMASS=496.75988	24815

163.83939	557	
174.85123	987	
184.83653	557	
198.71464	779	
210.74548	547	
225.73375	1064	
230.64282	1559	
242.92012	634	
249.90545	258	1+
267.43167	1042	
275.92949	472	
279.84006	537	
284.99029	1372	
286.04323	1974	1+
289.60034	766	1+
290.52043	934	2+
298.92242	838	2+
301.88401	622	
303.11673	1021	1+
314.70279	934	1+
323.93835	1051	1+
331.07005	1194	1+
336.83814	1157	
347.03598	482	
348.23615	1910	1+
351.05882	1174	
355.23270	639	
356.64470	1129	
359.10094	882	
364.77150	685	2+
370.23862	1194	
377.04122	1082	
378.94992	919	
387.15308	749	1+
390.83492	649	
394.09683	504	
399.09594	702	
402.68181	974	
405.05251	1462	
406.93387	1858	1+
408.70163	1284	2+
416.13097	5202	1+
422.05193	1843	1+
423.83189	1617	
427.43439	622	
432.56184	3032	
435.05504	1798	1+
437.73235	1837	
443.61722	694	
444.41479	2886	1+
450.84716	557	
452.66084	416	2+
455.02599	1312	
456.07072	11856	1+
459.05338	2679	1+
461.47276	1122	
462.02050	1336	1+
464.44110	844	
466.63727	2839	
474.41427	3941	1+
476.89157	1022	
478.06857	5878	1+
480.45450	3206	1+
486.44360	669	
487.73286	2468	2+
530.31094	507	
548.03365	719	
560.29912	864	
561.38271	4080	1+
575.43828	529	
592.24851	644	
600.43547	509	
609.28657	492	
630.43341	1197	
645.36599	3754	1+
673.29757	4431	1+
717.40528	2136	1+
755.64841	339	1+
802.23329	1192	
803.49708	719	
844.10733	849	
END IONS

###FS:    #m/z: 722.1720 #charge-128
###MaxRes:#m/z:   0.0000 #charge-128
###MS: 892/
###MSMS: 894/
BEGIN IONS
TITLE= Cmpd 463, +MSn(722.1720), 13.9 min
PEPMASS=722.17201	11163

280.68126	362	
498.29900	414	
515.12309	886	1+
533.83245	492	
550.23529	872	
573.04835	493	1+
590.14160	434	
592.14618	1032	
602.86190	1353	1+
604.66000	382	
617.50369	614	
626.09438	357	
630.83609	997	
632.12266	709	
642.03817	1322	
666.88762	262	
667.83312	2619	1+
678.09538	367	
702.66208	3655	1+
713.43504	634	
END IONS

###FS:    #m/z: 475.0420 #charge-128
###MaxRes:#m/z:   0.0000 #charge-128
###MS: 895/
###MSMS: 896/
BEGIN IONS
TITLE= Cmpd 464, +MSn(475.0420), 13.9 min
PEPMASS=475.04199	7701

153.81718	447	
159.83359	322	
170.83896	454	
188.69205	412	
215.03716	1774	
228.10621	359	
228.91386	772	
232.84446	979	
236.89243	469	
240.83420	662	
248.83370	1007	
255.09061	379	
258.15388	317	
262.03578	1084	
271.83417	1132	
284.83259	852	
286.74256	573	1+
290.91078	704	
297.82730	1858	2+
300.94886	736	1+
303.58241	871	1+
307.23314	287	
307.83323	1064	
309.29072	469	
314.06565	1123	1+
327.13167	422	
328.06656	1753	1+
330.97875	4716	1+
342.03510	2926	1+
344.63931	327	
345.96121	532	
346.83641	1731	1+
351.95408	751	1+
356.98695	3258	1+
361.51276	1133	2+
364.03531	2714	1+
367.67041	1653	2+
373.18070	1086	1+
377.83541	1514	
380.30751	659	
382.68724	524	
387.03509	3186	1+
390.03426	404	
398.49896	1692	
404.34107	1537	
412.70788	679	2+
413.25603	1106	1+
415.07133	2959	
418.99517	334	
421.48845	669	
422.90119	579	
430.87952	569	
432.01028	1277	
439.45757	1609	
441.21556	814	1+
446.09424	427	
455.09530	714	
455.97194	5821	1+
458.63904	10250	1+
464.46374	1853	1+
467.17686	344	
473.30260	549	
479.63323	574	
489.71553	372	
515.49800	739	
524.47792	432	
538.23974	1302	
562.08027	299	
620.89438	627	
623.84077	909	
665.23360	307	
773.43802	887	
END IONS

###FS:    #m/z: 496.6822 #charge-128
###MaxRes:#m/z:   0.0000 #charge-128
###MS: 895/
###MSMS: 897/
BEGIN IONS
TITLE= Cmpd 465, +MSn(496.6822), 14.0 min
PEPMASS=496.68219	14930

229.83316	664	
241.93478	511	1+
258.96983	1424	
261.23629	1319	
263.00416	994	
275.65040	599	
277.83442	657	
283.63664	1179	
286.19441	1844	
303.12773	1527	
332.92094	632	
334.23388	1312	
347.11483	569	
348.90106	1027	
351.67462	1184	
354.84610	459	
358.74091	1631	1+
362.00226	1024	1+
364.82467	527	
373.83344	1297	
377.28192	1039	2+
378.90647	669	
381.71593	2166	1+
387.19726	901	1+
388.90480	637	
397.85645	576	1+
411.03208	624	
415.75055	1731	2+
418.09190	439	
420.48132	794	2+
424.50157	444	
434.39216	436	2+
437.66392	1319	2+
439.68769	834	
441.50230	1802	
444.05333	514	
449.86497	1317	
452.03403	3583	2+
455.09096	459	
455.75181	3779	
456.09068	3599	
459.86029	488	1+
464.72926	5124	
467.05624	852	
467.89320	1866	1+
471.88406	582	
473.73327	687	
475.00759	1051	1+
476.86078	1604	
477.92969	2399	
479.13310	6191	1+
485.43333	552	
487.66997	2394	
498.90906	587	
507.94989	1657	
509.31108	837	
560.22080	1134	
582.25423	1199	
614.90000	1472	
623.27314	524	
644.09564	452	
645.40296	1186	1+
672.63304	692	
673.40855	2379	
682.75693	419	
689.37587	2221	1+
717.41730	904	
801.14541	1337	
END IONS

###FS:    #m/z: 437.0306 #charge-128
###MaxRes:#m/z:   0.0000 #charge-128
###MS: 898/
###MSMS: 899/
BEGIN IONS
TITLE= Cmpd 466, +MSn(437.0306), 14.0 min
PEPMASS=437.03061	8128

152.90904	1314	1+
155.88869	553	
172.66621	746	
174.76216	1337	
224.44786	1013	
234.83825	562	
248.12324	555	2+
248.70800	708	1+
257.05229	387	1+
260.01312	777	
269.03413	474	
272.89425	369	
274.90803	378	
280.04075	490	
282.88151	1050	1+
287.27706	322	
290.85633	1089	1+
294.12914	421	
297.03496	932	
299.25580	281	
300.94757	1226	1+
303.88617	1041	1+
306.06673	1502	1+
310.23633	1284	
316.00660	1557	1+
317.94937	1059	
318.86348	2791	
320.86182	1227	1+
323.07018	397	
328.21242	3084	1+
338.83666	2089	
344.08398	358	
345.05200	1798	
346.95006	3073	1+
349.06500	1425	
352.10968	1569	
358.23613	1599	
360.83765	811	1+
364.16408	539	
366.96417	1533	1+
370.56136	1048	2+
377.18587	1212	1+
380.09394	692	1+
389.03690	924	
390.67348	3436	1+
393.09314	547	
398.86426	654	
400.14704	317	
401.08473	4151	1+
405.06647	476	1+
407.46662	1067	
409.18298	261	
410.87884	375	
411.68668	2704	1+
414.99907	3511	1+
416.87051	10041	1+
420.27010	4324	1+
421.99029	1525	
428.51998	1862	
439.26928	1539	
453.24785	1414	
469.30326	581	
502.25346	329	
514.71679	845	
527.10798	992	
572.23475	426	
581.14349	386	
640.17804	746	
690.23149	632	
705.41874	416	
END IONS

###FS:    #m/z: 449.3057 #charge-128
###MaxRes:#m/z:   0.0000 #charge-128
###MS: 898/
###MSMS: 900/
BEGIN IONS
TITLE= Cmpd 467, +MSn(449.3057), 14.0 min
PEPMASS=449.30570	7786

153.84020	1019	
168.85526	587	
171.73630	5534	1+
200.83991	754	
205.74584	342	
209.88849	457	
212.84444	522	
215.89249	374	
220.86501	758	1+
232.76697	1056	1+
256.64057	1217	
268.70149	1122	
272.23746	589	
276.87034	2008	1+
278.94738	20463	1+
282.63590	839	
286.75867	334	
300.94389	659	
303.05283	412	
304.01160	1412	
315.04362	752	
317.08994	1666	2+
318.29319	477	
318.96152	1349	
320.94096	1239	
329.03929	472	
330.90558	4721	1+
333.23236	1394	
336.93540	1729	
341.91834	484	
346.89457	317	
349.87522	1122	
359.05777	4574	1+
360.90879	3872	1+
364.98691	1042	
366.24570	417	
370.46660	677	
372.86113	697	
374.84076	489	
376.10511	1236	1+
380.10197	439	
385.05587	947	
386.02636	1521	2+
387.84525	897	
389.08497	658	1+
404.93731	639	
406.43090	669	1+
408.25649	502	
411.03708	1324	
413.05785	664	1+
414.52703	547	
415.88927	542	
416.66804	1818	1+
428.20416	2071	1+
429.12208	1923	2+
431.09653	2007	
432.01167	4743	1+
433.15819	3163	2+
434.42963	4329	
438.84008	2097	
440.83440	699	
475.23286	1433	2+
494.46178	1354	
502.83786	414	
519.23969	1302	
532.84049	2552	
602.23684	482	
631.09902	594	
678.96419	513	1+
731.03819	1062	
785.23751	977	
END IONS

###FS:    #m/z: 496.8463 #charge-128
###MaxRes:#m/z:   0.0000 #charge-128
###MS: 901/
###MSMS: 902/
BEGIN IONS
TITLE= Cmpd 468, +MSn(496.8463), 14.0 min
PEPMASS=496.84629	18948

156.13013	1302	
229.91603	1140	1+
239.83610	597	
254.89036	416	
267.90926	844	
271.89233	507	
298.44443	1205	
302.09040	687	
306.90701	827	
326.29564	1097	
343.03884	1842	
346.79754	965	
349.97083	1367	1+
365.03940	1313	1+
370.10092	1151	1+
377.88818	1464	
379.17242	1844	
380.44651	1768	2+
387.62676	624	
392.39538	1089	2+
404.87149	1440	
406.33345	458	2+
408.25231	1482	
410.03386	712	
411.65737	1534	
415.03471	889	
416.30992	1714	
421.48325	1491	1+
425.28318	422	
431.10000	994	
433.66223	1838	1+
434.54148	1242	2+
441.03364	739	
443.39281	493	1+
447.44316	854	
449.05146	688	1+
453.08895	1617	
455.43820	2032	
458.69038	625	
461.23452	1033	1+
464.89530	751	2+
469.43170	964	
471.63574	1217	
475.22754	352	1+
478.15054	3879	1+
480.14965	3537	1+
482.43563	907	
485.12197	1582	
486.70275	419	
487.72829	2045	
499.23667	449	
505.28821	577	
509.41739	390	
519.12463	897	1+
525.24404	629	
532.30546	389	
543.43416	700	
560.05116	552	
603.24811	486	
607.43458	754	
613.78037	776	1+
620.44196	592	
647.23844	2070	
662.21484	491	
674.50895	362	
713.03651	423	
725.70997	524	
737.43234	1053	
801.63286	1037	
END IONS

###FS:    #m/z: 982.6558 #charge-128
###MaxRes:#m/z:   0.0000 #charge-128
###MS: 901/
###MSMS: 903/
BEGIN IONS
TITLE= Cmpd 469, +MSn(982.6558), 14.0 min
PEPMASS=982.65579	15700

529.23962	1067	
717.84107	407	
789.83244	439	
800.24892	817	
817.43137	874	
846.11056	382	
882.43946	1062	
892.54425	732	
921.24376	642	
932.63829	1487	
939.44173	347	
955.73570	1302	
963.32523	2726	1+
1115.63805	677	
END IONS

###FS:    #m/z: 406.2756 #charge-128
###MaxRes:#m/z:   0.0000 #charge-128
###MS: 904/
###MSMS: 905/
BEGIN IONS
TITLE= Cmpd 470, +MSn(406.2756), 14.1 min
PEPMASS=406.27562	3702

129.95339	1934	
137.84425	1508	
150.88990	310	1+
155.63676	617	
156.89074	1063	
161.03669	577	
164.69238	916	1+
169.80995	513	1+
184.63253	470	
186.84123	491	
188.76843	364	1+
190.83865	682	
199.70556	900	1+
201.83248	584	
205.60643	913	
213.90561	1048	
215.60193	354	1+
218.42932	1387	
227.84303	1262	1+
232.87860	1105	1+
239.96670	801	
245.81980	2190	2+
249.73279	879	1+
256.94751	1237	
258.85435	707	
262.07409	1063	1+
271.83196	569	
284.34371	652	2+
287.94312	2179	1+
294.44485	632	
299.72070	668	1+
302.03314	908	
304.06286	2249	1+
306.88912	873	1+
309.00837	2043	1+
312.51112	1259	
317.01048	4847	1+
319.08649	1596	1+
324.67489	1694	
328.23544	1676	
331.89962	824	
333.01330	1703	
336.16490	927	
344.93485	505	
350.23257	832	
355.03298	979	
358.46193	2117	
360.20509	669	1+
362.23389	2416	1+
363.24831	928	2+
365.21181	1723	
367.82613	384	1+
371.10372	1966	1+
374.01341	836	2+
381.48363	519	
386.10207	635	
387.14746	2775	
387.93231	8811	1+
390.16871	11273	1+
393.48272	1640	
397.50088	1253	
402.23360	644	
416.14307	1445	
447.75066	687	
477.72766	630	
484.30155	521	
487.10047	1897	1+
488.87249	539	
501.66625	1493	
505.13280	496	
520.17574	1043	
527.30323	701	
545.93701	572	
562.23686	749	
579.24682	802	
586.28491	2192	
634.83434	939	
640.23756	1439	
END IONS

###FS:    #m/z: 1055.2052 #charge-128
###MaxRes:#m/z:   0.0000 #charge-128
###MS: 904/
###MSMS: 906/
BEGIN IONS
TITLE= Cmpd 471, +MSn(1055.2052), 14.1 min
PEPMASS=1055.20520	19570

346.83709	512	
349.13563	472	
528.03889	319	
695.43683	339	
842.90724	472	
874.48375	362	
878.46422	802	
892.67646	292	
908.28828	531	1+
926.99184	752	
975.03166	642	
977.86879	1049	
985.90063	2242	
1026.69239	484	
1033.83922	287	
1035.44258	2052	
1036.08092	477	
END IONS

###FS:    #m/z: 476.2782 #charge-128
###MaxRes:#m/z:   0.0000 #charge-128
###MS: 907/
###MSMS: 908/
BEGIN IONS
TITLE= Cmpd 472, +MSn(476.2782), 14.1 min
PEPMASS=476.27822	16954

162.88741	439	
184.89228	382	
191.73350	871	1+
208.19759	1029	1+
230.84453	1031	1+
244.80467	1878	
254.11921	317	2+
260.83847	530	
269.83341	1194	
278.03386	979	
288.92734	885	
291.88883	1361	1+
296.95616	220	1+
298.70979	690	
302.43172	720	
307.03404	607	
316.91872	1779	
323.36474	1085	1+
326.96562	583	
328.96356	5746	1+
330.95836	5713	
336.45530	297	
342.03072	3615	1+
345.96552	2438	1+
351.44421	682	
357.02038	1225	
358.73498	1310	
360.72544	1591	1+
368.89976	2461	1+
369.73437	1458	2+
372.04149	402	
372.99780	901	
377.07097	600	1+
378.89108	577	
385.04368	1001	1+
386.88399	709	
389.11067	1247	2+
393.17542	499	2+
398.93038	309	
399.64521	730	
406.29984	709	
413.19103	809	
413.91018	989	1+
415.91320	337	2+
417.49986	1225	
423.30217	1036	2+
424.68563	462	
427.43000	357	
430.17545	3268	1+
433.32408	2247	
437.84765	693	1+
447.01428	1315	1+
452.23504	1889	1+
454.31230	1391	2+
455.52410	4275	2+
457.05072	6984	1+
460.07737	3858	1+
466.07286	1135	2+
473.66096	296	
482.03268	667	
499.48931	1057	
505.25588	684	
525.43578	499	
528.43598	482	
559.09679	360	
580.68836	477	
582.84354	329	
596.43518	634	
623.52533	804	
632.49326	332	
635.34997	1079	
644.83659	697	
649.18555	565	
650.03941	1987	
689.43465	719	
713.45769	439	
745.50611	492	
774.30018	994	
791.64662	349	
END IONS

###FS:    #m/z: 627.9828 #charge-128
###MaxRes:#m/z:   0.0000 #charge-128
###MS: 907/
###MSMS: 909/
BEGIN IONS
TITLE= Cmpd 473, +MSn(627.9828), 14.1 min
PEPMASS=627.98278	17321

200.89282	537	
225.97728	969	1+
246.86642	572	
250.89342	532	
310.92067	502	
363.97093	611	1+
381.23262	692	
444.66576	962	
452.03624	644	
455.43696	472	
458.83777	874	
470.12682	2589	1+
476.10061	1104	1+
480.16481	934	1+
481.87171	469	
483.30845	522	
484.27894	1564	
493.83853	457	
502.21394	554	
508.24785	987	
511.23282	422	
520.41846	792	
523.10316	899	
526.41393	1012	
530.53409	2466	1+
537.56494	1129	
543.50982	963	1+
550.30670	533	1+
553.71405	414	
554.22214	777	
560.30188	1132	
562.88789	427	
563.39101	2703	1+
565.85491	1252	
566.27901	639	
574.93907	2152	
576.04543	1137	
580.38708	364	1+
582.04596	2237	
583.30612	957	
591.43980	699	
594.09400	2219	1+
596.63664	2864	
604.44415	1787	
609.33270	729	
610.13621	3694	1+
614.87376	3544	
639.04258	1317	
659.22015	328	1+
694.87106	917	
695.20102	614	
703.63382	762	
708.43820	827	
713.30935	702	
715.34080	1988	1+
717.27783	977	
776.29514	1082	
791.43864	719	
793.28573	1779	
799.03883	432	
829.34336	1062	1+
859.26687	952	
922.35667	941	1+
975.39250	466	1+
1051.44591	624	
1052.51086	659	
1307.48144	682	
END IONS

###FS:    #m/z: 498.5674 #charge-128
###MaxRes:#m/z:   0.0000 #charge-128
###MS: 910/
###MSMS: 911/
BEGIN IONS
TITLE= Cmpd 474, +MSn(498.5674), 14.2 min
PEPMASS=498.56737	6584

239.83360	1077	
244.76065	788	
246.83226	862	
252.88918	1049	1+
259.86206	1076	1+
266.87045	312	
277.96037	701	1+
289.03734	392	
308.03834	735	
310.32623	234	2+
317.48585	781	
325.07114	861	1+
327.03821	504	
331.33943	859	2+
342.03474	333	
350.64154	927	
352.06581	1286	
359.84949	315	
365.35877	755	
368.03456	889	
373.63535	1160	
381.04161	517	1+
383.19543	1276	1+
389.03399	616	
390.93061	399	
400.09168	603	1+
402.12004	539	
409.07882	1706	
410.45715	1894	1+
412.06587	1662	1+
417.23318	352	
422.43926	409	
425.16666	3022	1+
428.10025	477	
430.85960	969	
433.29565	1475	1+
435.25184	2571	2+
440.90371	914	
445.03650	1713	
448.23700	962	
451.03225	1362	2+
454.15120	3853	1+
460.83988	1114	
462.16347	537	
463.12864	2531	
467.68002	3281	2+
469.24304	319	
474.25363	1233	
476.50354	1114	
478.95241	1296	
480.09620	5665	1+
482.36695	4157	
487.50896	1537	
489.22005	3657	
499.43750	397	
513.03233	389	
519.91207	599	
534.26834	626	
553.03320	427	
591.09398	864	
600.64476	1203	
609.57630	2514	
632.91196	1802	
672.20257	384	
741.27767	1164	
747.30257	709	
767.69463	664	
866.07478	315	
END IONS

###FS:    #m/z: 867.9023 #charge-128
###MaxRes:#m/z:   0.0000 #charge-128
###MS: 910/
###MSMS: 912/
BEGIN IONS
TITLE= Cmpd 475, +MSn(867.9023), 14.2 min
PEPMASS=867.90235	17133

545.05652	352	
588.90203	649	
661.17405	1239	
734.23292	487	
737.03534	382	
749.44904	379	
756.03459	572	
771.49589	1242	
777.95058	193	1+
785.70524	429	
800.05101	474	
813.23389	968	1+
821.68733	754	
831.14090	1452	
842.30625	1477	
845.66883	439	
847.90114	257	
848.76483	4608	1+
941.43339	1612	
END IONS

###FS:    #m/z: 460.9926 #charge-128
###MaxRes:#m/z:   0.0000 #charge-128
###MS: 913/
###MSMS: 914/
BEGIN IONS
TITLE= Cmpd 476, +MSn(460.9926), 14.2 min
PEPMASS=460.99264	7929

128.94545	592	
136.85111	464	
143.69259	403	
158.89020	414	
160.85000	952	
172.83550	437	
194.88449	564	1+
196.83905	1098	
199.83169	744	
203.90109	524	
223.84045	666	
232.88953	458	
245.86924	806	1+
270.89501	979	
272.85616	1015	1+
275.11196	749	
281.03731	610	1+
282.84469	1027	
293.94770	1221	1+
297.01443	1328	1+
298.01421	1177	2+
299.91676	634	
305.05112	386	
311.86201	699	
314.91848	2024	1+
317.11738	2018	
318.67909	777	
327.71762	554	
328.96192	3025	1+
331.04453	4050	
332.27315	1270	1+
338.32746	912	
341.09876	427	2+
342.85580	1940	
345.02651	1646	
354.04373	1958	1+
359.15204	1140	
361.29128	1243	2+
366.95980	966	1+
370.97335	4202	1+
373.03234	2638	1+
380.06105	664	
386.28838	982	
387.80069	892	
392.65838	1626	
395.48908	997	1+
398.93724	751	2+
402.10686	512	1+
408.08016	513	
408.94517	1687	
409.93180	4201	1+
414.87493	1459	1+
415.98812	4490	2+
419.15464	1601	1+
424.85937	1686	2+
426.95010	2666	2+
429.37590	1022	
437.90366	496	
440.04836	538	
441.04217	1155	
442.19862	3425	
443.03819	8031	1+
444.64350	2546	
446.03421	1772	
450.56558	1193	
451.14407	6814	2+
486.91595	1334	
562.83571	574	
584.53544	514	
600.03667	767	
603.43364	462	
616.50262	278	1+
628.49513	493	
679.03979	649	
697.10842	606	
717.25869	1281	
719.47825	1863	1+
754.04468	706	
819.82286	862	
END IONS

###FS:    #m/z: 531.0377 #charge-128
###MaxRes:#m/z:   0.0000 #charge-128
###MS: 913/
###MSMS: 915/
BEGIN IONS
TITLE= Cmpd 477, +MSn(531.0377), 14.2 min
PEPMASS=531.03773	15304

156.69097	364	
163.83086	422	
169.89652	394	
226.82573	804	
246.63561	574	
259.85011	372	
266.83440	354	
273.58190	422	
282.89157	462	
286.91220	552	
313.05768	901	2+
314.22901	629	
318.93169	374	
326.03762	427	
330.92084	687	
333.25828	594	
359.03603	1041	1+
369.63160	437	
372.83452	437	
382.94956	184	1+
384.98676	917	
385.97891	2461	1+
389.44797	477	
394.03749	834	
409.26108	809	2+
413.00522	1671	1+
418.30214	431	2+
425.36029	767	
430.64368	712	
432.05782	251	1+
434.89733	1237	
441.94334	1149	1+
445.09461	652	
447.23320	444	
449.08440	439	
450.87196	664	
455.34274	636	2+
459.23602	387	
460.22869	1274	
461.93229	932	
471.43445	394	
474.24480	1022	
484.19459	1906	2+
485.47303	1457	
486.44118	3034	1+
491.63018	3324	1+
495.21940	419	
495.99987	1696	2+
497.22003	2309	
498.67538	1314	
500.48354	724	
502.34037	454	1+
509.57735	573	1+
511.58963	1308	1+
513.08886	1654	
514.18560	7046	1+
518.43608	2069	
521.23871	962	
557.32553	917	
607.11538	964	
611.69016	2487	
682.10276	579	
747.32234	1169	
770.83609	1472	
802.44603	627	
857.83352	474	
879.04568	979	
956.69016	922	
END IONS

###FS:    #m/z: 503.9142 #charge-128
###MaxRes:#m/z:   0.0000 #charge-128
###MS: 916/
###MSMS: 917/
BEGIN IONS
TITLE= Cmpd 478, +MSn(503.9142), 14.3 min
PEPMASS=503.91417	8513

175.89669	627	
199.16774	832	
211.84946	589	
217.83286	854	
226.23148	814	
245.64549	449	1+
247.53541	434	
257.23799	1082	
260.89013	1216	1+
266.09668	772	
268.03351	502	
285.80115	892	
303.20345	597	
316.84815	459	
318.05077	1126	1+
324.09600	888	2+
326.13996	791	1+
328.11183	926	1+
330.08820	1083	1+
338.72657	1082	
341.04735	1642	
343.18113	1006	1+
347.02559	1321	1+
350.69577	1532	
355.03057	399	
356.05566	2472	
356.93635	5976	1+
359.02720	4373	1+
371.26985	1971	2+
372.93009	2564	1+
374.71370	809	
379.23016	456	2+
384.04407	787	
385.95290	433	1+
387.94070	716	1+
392.11845	414	
411.03849	424	
413.05298	567	
414.11869	2064	1+
415.13977	2041	2+
427.07519	457	
428.51456	478	2+
431.88986	536	1+
434.93306	644	
441.84244	2224	1+
443.24204	3252	
449.16467	948	1+
450.28256	1186	2+
452.14613	1077	
456.24543	959	1+
458.83287	3174	
460.41224	1573	1+
462.04074	2804	
463.57358	2227	
470.09184	2746	2+
470.57975	3151	1+
474.10713	929	
480.83890	669	
482.93562	3533	1+
483.95977	3928	2+
485.10568	6256	1+
487.00427	4243	1+
491.16265	479	
491.63796	4199	
494.28724	1422	
506.14154	1179	
575.94372	669	
581.24848	507	
597.08500	784	
597.46491	554	
618.63662	1744	
632.91225	472	
643.50144	682	
665.43490	1237	
690.23834	1099	
719.24691	902	
733.33301	1662	
793.43621	497	
801.23226	597	
817.31503	639	
819.64432	424	
END IONS

###FS:    #m/z: 878.9649 #charge-128
###MaxRes:#m/z:   0.0000 #charge-128
###MS: 916/
###MSMS: 918/
BEGIN IONS
TITLE= Cmpd 479, +MSn(878.9649), 14.3 min
PEPMASS=878.96489	16847

519.43878	1077	
633.43144	252	
644.23891	927	
684.26630	917	
691.56730	394	
712.91317	1117	
760.26012	369	
760.84006	1542	
769.23806	1682	
784.29840	482	
794.40248	822	
823.51181	374	
824.43672	2397	
826.90915	549	
859.76582	2113	1+
864.05511	2706	1+
868.30882	1194	
890.48613	264	
1066.48620	829	
1501.88968	357	
END IONS

###FS:    #m/z: 484.2285 #charge-128
###MaxRes:#m/z:   0.0000 #charge-128
###MS: 919/
###MSMS: 920/
BEGIN IONS
TITLE= Cmpd 480, +MSn(484.2285), 14.3 min
PEPMASS=484.22850	15668

166.84614	807	
180.76390	7391	1+
188.83767	494	
192.70050	864	1+
197.77558	2276	1+
202.83472	1194	
209.83355	652	
216.91433	1344	
224.08658	658	2+
225.43321	1157	
227.85935	958	1+
233.03486	747	
240.23339	494	
241.90646	676	1+
243.88291	1827	
244.84116	2686	1+
250.90064	627	
251.85049	2316	1+
256.78217	1351	1+
260.04845	1606	1+
261.90137	9738	1+
268.95473	2048	1+
272.87861	1042	
282.24111	779	
286.83683	899	
288.84809	1479	
294.11927	676	2+
295.21661	574	
298.02860	1206	1+
302.14601	1598	1+
304.03418	1399	
313.03429	629	
313.91571	2218	1+
317.83340	454	
325.09976	1084	2+
329.38543	509	
333.13318	4649	
335.05618	762	
336.88127	603	1+
340.01191	1581	1+
343.03415	919	
349.39532	1404	
352.60994	806	1+
356.05956	2513	1+
366.21746	546	1+
370.46679	866	1+
373.12923	1412	
384.81390	1096	1+
387.04938	1778	1+
389.02312	957	
394.89079	592	
403.05288	434	
406.43842	691	2+
408.74462	1258	2+
410.27908	1614	2+
413.54905	1038	1+
417.83505	547	
420.51474	1082	
422.19303	554	
423.25879	2112	
425.04448	567	
427.03981	5674	
431.59018	2171	2+
434.86033	5663	1+
443.22777	6938	2+
443.77762	7008	1+
446.13970	1089	
447.05557	3111	1+
451.67698	5446	1+
454.44273	2326	1+
458.21417	1209	
459.37637	3331	1+
461.61265	1347	
462.98992	3614	1+
465.30630	4511	2+
467.17854	15203	2+
468.35681	2764	1+
472.12761	1276	1+
474.36520	1956	1+
511.24248	1009	
523.49860	714	
538.56250	842	
546.93916	462	
559.22251	577	
588.71605	1164	
617.33220	999	1+
635.44501	28393	1+
649.23558	892	
688.49213	1173	1+
706.46370	23529	1+
717.43609	904	
722.36821	1071	1+
724.06478	1292	
740.04265	1072	
801.43846	657	
804.21015	1208	1+
821.57643	1914	
824.44154	1309	
863.28900	1907	
END IONS

###FS:    #m/z: 655.5578 #charge-128
###MaxRes:#m/z:   0.0000 #charge-128
###MS: 919/
###MSMS: 921/
BEGIN IONS
TITLE= Cmpd 481, +MSn(655.5578), 14.3 min
PEPMASS=655.55777	17062

225.85986	637	
262.83696	467	
343.34952	388	
353.45175	519	
389.23265	1091	
427.25867	287	
430.07067	254	
461.08458	284	
472.77885	1068	1+
478.44564	1019	
486.03785	639	2+
487.64451	262	
489.91178	783	
493.34084	269	
504.28802	322	
506.35354	304	
511.07165	454	
515.17661	944	
521.69945	536	
523.23578	1429	
534.82030	2230	
537.02488	3055	1+
538.43256	1014	
546.94728	922	
552.91624	2686	1+
558.01054	705	
563.52657	1969	1+
568.70661	952	
579.03495	989	
581.43383	1386	
584.66466	1251	1+
601.66109	2190	
611.32358	1627	1+
613.48938	2753	1+
616.80805	656	1+
619.69992	776	
622.34913	428	
627.23362	708	
628.56481	829	
632.29330	809	
632.81399	801	
636.23799	1364	1+
637.34838	782	2+
644.23124	652	
649.83579	413	
654.45935	559	
677.87490	339	
734.25104	537	
736.28822	632	
744.05784	403	
814.31356	289	
820.55874	404	
889.63958	405	
END IONS

###FS:    #m/z: 484.2942 #charge-128
###MaxRes:#m/z:   0.0000 #charge-128
###MS: 922/
###MSMS: 923/
BEGIN IONS
TITLE= Cmpd 482, +MSn(484.2942), 14.4 min
PEPMASS=484.29417	93517

152.83925	1510	
161.63324	1462	
164.79059	1499	
169.84267	2685	
180.83892	9955	1+
191.15612	1506	2+
192.71737	1385	1+
196.10194	4147	2+
197.91142	3552	
206.43421	783	
216.54828	1227	
226.87006	2617	1+
234.76313	1907	
243.69622	707	
244.80512	8698	1+
250.83400	812	
252.01731	2842	1+
256.83963	2573	
258.87560	1014	1+
261.10320	2302	
261.86775	25871	1+
266.87050	1069	1+
268.91253	4008	1+
271.83545	2090	
278.96486	807	
280.45359	1086	
286.82006	2116	1+
298.93399	2556	
301.83287	808	
303.99093	737	
311.19300	2150	
315.06803	1982	1+
317.18231	948	
326.83800	964	
332.06025	1649	
333.03368	4715	1+
334.89764	1205	1+
337.20681	1490	1+
340.12906	2066	1+
352.10321	781	
354.83462	713	
359.49751	1157	
365.48758	679	
384.10872	2127	1+
389.23407	972	
390.03913	2967	
394.81503	1524	
399.63284	1549	
404.23358	1524	
409.23686	4343	1+
411.32847	3018	1+
412.89103	3415	1+
418.52562	2265	1+
422.65036	1878	
425.95101	823	
427.13940	9987	2+
430.74541	1624	
432.71206	1334	
435.13975	16518	
437.73333	2239	
443.71633	10612	
445.09285	2385	1+
448.14867	1732	1+
450.05273	1587	1+
452.09179	6914	1+
453.12774	2282	2+
455.45012	1804	
458.16386	9900	2+
460.98980	1042	
463.04218	1714	1+
465.26318	5455	1+
467.19947	31867	2+
470.83565	921	
472.54658	3430	2+
474.71053	1160	
540.20002	1587	1+
559.26710	1540	1+
599.20386	1731	1+
617.10733	1040	
635.42070	56757	1+
653.30276	988	
688.34089	2598	1+
704.39928	3814	1+
706.44908	111534	1+
719.13435	921	
734.04507	2057	
755.30495	1080	
800.43323	1383	
804.34368	2953	
806.83429	692	
821.45535	9772	1+
853.27153	691	1+
END IONS

###FS:    #m/z: 775.2497 #charge-128
###MaxRes:#m/z:   0.0000 #charge-128
###MS: 922/
###MSMS: 924/
BEGIN IONS
TITLE= Cmpd 483, +MSn(775.2497), 14.4 min
PEPMASS=775.24969	24089

238.84134	1726	
581.83757	762	
589.44134	895	
596.03396	509	
599.03358	332	
605.43165	862	
615.10600	1307	1+
629.16048	502	
640.20752	979	
642.25825	1463	
648.63449	1744	
654.04536	567	
662.83778	674	
666.42458	947	
671.64179	1206	
678.50059	1184	
681.23371	632	
682.68311	294	
683.63292	1121	
684.92885	297	
686.83612	894	
698.29494	894	
702.98788	341	
713.51831	504	
715.45958	759	
724.23446	269	
734.24335	1314	
740.23465	862	
747.63092	339	
754.20777	1134	1+
756.44282	1661	1+
759.11730	1688	
782.93487	350	
1172.64310	400	
1345.71628	532	
END IONS

###FS:    #m/z: 484.2563 #charge-128
###MaxRes:#m/z:   0.0000 #charge-128
###MS: 925/
###MSMS: 926/
BEGIN IONS
TITLE= Cmpd 484, +MSn(484.2563), 14.4 min
PEPMASS=484.25626	207458

146.85606	3341	
152.84774	1958	
163.70133	3620	1+
169.88671	2571	
180.77655	26314	1+
190.74640	1300	
192.81861	10950	1+
195.79772	1824	
197.77658	5320	
218.84353	2112	
226.77245	2509	1+
234.96001	7002	1+
236.85477	1353	1+
242.64778	1298	1+
244.87701	15519	1+
249.87549	1359	
261.04351	3260	
261.85650	52500	1+
267.02745	2320	
268.98412	5055	
270.86247	2451	1+
280.02217	2483	1+
281.85798	2457	
294.93986	1372	
298.88594	5490	1+
305.03760	2140	
309.03491	2256	
315.18726	2687	
315.92501	5622	1+
317.95491	4956	1+
330.75254	2514	1+
333.06125	19420	1+
340.15163	3414	
362.24543	1387	
376.96216	2007	1+
387.03268	1634	
390.14297	6947	1+
395.00439	2260	1+
402.21855	1737	1+
407.74449	1744	
409.11266	10383	1+
410.07979	5175	2+
412.30143	1887	
413.10805	3879	1+
416.27315	2168	
423.63611	1607	
426.12240	9168	1+
427.14780	5792	2+
428.33078	2112	
432.08298	2913	1+
434.49634	2985	
435.31829	22571	
437.11953	4867	2+
439.23864	2632	1+
442.04332	1979	
443.64556	18873	
446.10288	13067	2+
448.12738	2849	2+
452.34048	12431	
457.18184	10586	1+
459.66228	1558	
461.42587	2749	
463.06253	2090	1+
467.41091	28672	
468.55740	10001	1+
472.15471	2692	
488.88643	1552	
504.35758	1408	
507.23536	2088	
520.29879	2565	
523.89792	1614	
538.29846	8379	1+
542.19223	4055	
560.36856	1496	
573.83309	1397	
600.03252	1325	
617.63679	1808	
635.42516	132548	1+
640.03451	1457	
642.44252	1397	
660.23070	1461	
662.86000	1359	
688.49371	3546	1+
705.37762	2781	
706.46612	146300	1+
722.29907	5319	1+
804.40838	5509	1+
822.40054	2548	
853.34032	1425	
863.46974	2987	1+
END IONS

###FS:    #m/z: 537.7860 #charge-128
###MaxRes:#m/z:   0.0000 #charge-128
###MS: 925/
###MSMS: 927/
BEGIN IONS
TITLE= Cmpd 485, +MSn(537.7861), 14.4 min
PEPMASS=537.78604	49634

152.69129	588	
186.83479	2137	
214.76806	847	
231.78580	661	1+
268.87794	768	
269.86462	1689	
271.24389	871	2+
272.68977	664	
293.03425	621	
323.09518	564	
338.23138	966	
343.79326	1233	
354.04084	717	
357.04444	1142	
361.06592	1297	
364.94595	347	1+
373.41974	2387	1+
386.71091	852	
388.35072	1988	1+
403.64256	640	
410.43537	1577	
415.41625	2358	
419.01284	667	
422.29420	627	
424.03119	849	
427.97595	574	1+
430.49381	1823	2+
432.09440	574	
440.20626	3072	2+
442.15453	2277	
445.93523	1102	1+
448.92167	2035	1+
453.77909	4291	
454.04535	4021	
455.37603	1028	
458.01259	1823	1+
460.05406	1894	1+
462.69268	3546	
469.42165	1571	
471.75007	4939	2+
481.11066	2126	1+
483.37256	6691	
484.62814	1888	1+
488.09089	745	
492.45012	668	
499.05354	772	
500.29809	1880	1+
504.30625	1894	1+
511.09923	534	
514.24577	924	1+
516.90876	1850	1+
519.17643	11223	2+
521.37276	2492	
523.51042	1890	1+
526.25754	3523	1+
555.33236	2413	1+
570.10957	1319	
570.56246	1948	1+
592.19723	712	
597.26545	1314	
630.43093	751	
642.26229	581	
666.23581	1262	
669.60850	733	
671.40746	2280	
672.73096	866	
678.07163	261	1+
689.51409	749	
700.23725	752	1+
713.23841	2189	
722.44032	938	
729.39962	654	
732.54706	1081	1+
805.04723	1277	
825.38593	670	1+
843.49300	6392	1+
885.31774	574	
924.47672	724	
940.50062	568	
942.49286	18875	1+
END IONS

###FS:    #m/z: 537.7567 #charge-128
###MaxRes:#m/z:   0.0000 #charge-128
###MS: 928/
###MSMS: 929/
BEGIN IONS
TITLE= Cmpd 486, +MSn(537.7567), 14.4 min
PEPMASS=537.75666	42586

198.83282	1069	
206.86024	625	
231.31328	1395	2+
243.64232	827	
252.71283	450	2+
259.83007	665	1+
273.84545	1445	
325.09248	697	
329.85605	787	
340.43486	1599	
351.05086	549	
355.68642	622	
357.04438	1385	
366.64049	1072	
368.03458	1372	
376.83490	1054	
390.92519	887	
392.99115	2073	
402.91265	977	2+
403.42672	1101	1+
404.50914	1960	2+
408.03645	1318	
411.02245	729	
414.25834	832	
422.09183	4191	1+
425.02678	1366	
431.03301	789	
439.76062	1572	2+
445.07852	837	
447.04846	3422	
448.53143	2849	2+
450.64449	2080	
454.15650	2694	1+
457.23424	3958	2+
458.23879	4200	2+
460.32896	594	
462.69806	1687	
463.62154	3721	
467.41434	2080	
471.57032	6031	2+
480.76121	579	2+
483.33636	2376	1+
492.22653	996	1+
496.70653	1868	
498.28928	1923	
500.69053	539	
502.02601	2638	
503.94562	544	
505.16795	2400	
506.53784	1607	
508.56280	1273	1+
510.90609	2701	
515.31142	1679	
516.97953	2163	1+
519.75656	14092	2+
521.89962	1407	
523.26703	3660	
528.15892	3728	1+
569.30130	747	1+
574.23106	982	
582.96834	670	
592.08817	542	
593.36531	1025	1+
635.36213	1183	1+
649.29942	704	
671.46073	1858	1+
684.23416	1207	
741.43694	1091	
755.69758	857	
787.23822	929	
788.83852	842	
829.43925	1294	
843.55770	5033	1+
906.74897	2074	1+
924.48186	430	1+
942.58222	11341	1+
945.83474	534	
961.62098	716	
END IONS

###FS:    #m/z: 644.3543 #charge-128
###MaxRes:#m/z:   0.0000 #charge-128
###MS: 928/
###MSMS: 930/
BEGIN IONS
TITLE= Cmpd 487, +MSn(644.3542), 14.4 min
PEPMASS=644.35427	19151

184.83431	764	
209.84424	1023	1+
256.83380	1412	
321.03770	1774	
322.38935	679	1+
324.13277	924	
341.23513	369	
369.04815	432	
387.08977	464	
391.08359	1648	1+
399.08494	357	
409.67186	647	
420.23113	434	
424.33364	317	
448.03801	1642	
452.26118	2821	1+
462.23420	992	
467.94357	832	
470.19519	1058	1+
473.84674	874	1+
484.70373	454	
488.30000	667	
507.05217	769	
513.24496	1119	
518.63798	2729	
534.05085	1842	
537.25721	339	
539.03594	554	
546.01003	296	1+
550.69522	879	
552.88918	1396	1+
567.94835	949	1+
571.28095	307	
581.83931	834	
596.47114	1268	1+
599.13562	1268	1+
604.63094	959	
609.58648	1531	1+
612.45702	2341	1+
614.82537	1047	
616.23678	517	
618.68861	787	
620.30369	342	
623.06239	987	
623.97441	3916	1+
626.41070	2335	1+
629.10706	944	
630.54584	1007	
633.27836	2293	1+
635.15578	6437	
635.70505	8387	
703.43879	527	
721.43871	1329	
731.51810	584	
800.42379	1128	1+
803.43833	384	
809.23883	437	
818.44317	13117	1+
834.44645	627	
848.32060	682	
859.13139	699	
879.51959	1079	1+
929.55090	759	
947.33510	1149	
948.36949	2089	1+
992.11797	302	
1060.67543	2374	
1061.67490	1459	
1081.63494	712	
1111.52742	639	
END IONS

###FS:    #m/z: 430.7097 #charge-128
###MaxRes:#m/z:   0.0000 #charge-128
###MS: 931/
###MSMS: 932/
BEGIN IONS
TITLE= Cmpd 488, +MSn(430.7097), 14.5 min
PEPMASS=430.70971	19981

142.92681	2357	
148.69066	947	
152.83272	802	
194.83190	749	
209.83271	889	
212.73374	1209	
221.10423	839	
223.85987	714	
226.79012	564	1+
229.83948	1417	
234.83124	767	
238.72448	896	2+
239.34018	926	1+
241.29638	1751	2+
241.82517	2384	1+
256.92605	3401	1+
259.95138	1589	1+
262.85511	749	
275.03418	782	
275.90985	1844	
282.88675	1311	1+
284.87003	1456	1+
294.21216	1034	
298.47410	1886	2+
299.85721	3420	1+
305.63801	1222	
308.43533	1497	
310.04925	508	1+
313.00183	1810	1+
315.94824	1202	
318.83811	1454	
324.70017	1192	
327.83147	967	
329.13443	559	1+
331.05369	1709	1+
339.00276	3244	1+
340.96814	4222	
343.54172	1309	1+
346.82332	1484	1+
348.74468	2294	2+
349.22301	2186	1+
352.23224	792	
354.27274	1584	
356.80238	1182	
358.43977	1037	
359.13870	2342	1+
362.04965	1254	
364.40796	763	1+
365.34659	503	2+
368.29836	724	
369.10439	1871	2+
370.49750	499	2+
372.96772	1338	1+
375.12626	3749	1+
378.68917	742	
386.09366	3275	1+
389.83857	752	
393.33902	1531	1+
395.20786	3146	1+
398.77249	2234	
402.13794	809	
408.45231	2019	
409.86782	1847	
410.96097	6482	
412.50791	7399	
414.19461	2344	
418.39224	8179	
420.58893	4754	1+
428.01780	1777	
430.10636	784	
456.07579	3664	
469.15357	439	1+
484.23587	1354	
506.08249	1834	1+
507.96273	1714	
530.43807	1292	
542.89913	1689	
560.03607	1119	
586.44375	1029	
589.31016	2234	1+
611.23457	1482	
635.95142	1056	1+
643.09005	1067	
654.31444	939	
700.49679	4384	1+
718.50186	13398	1+
772.52463	1227	
END IONS

###FS:    #m/z: 459.2900 #charge-128
###MaxRes:#m/z:   0.0000 #charge-128
###MS: 931/
###MSMS: 933/
BEGIN IONS
TITLE= Cmpd 489, +MSn(459.2900), 14.5 min
PEPMASS=459.29004	21712

167.83354	424	
177.69625	442	
182.77146	546	1+
190.88691	397	
197.69173	574	
201.02206	874	
214.82966	2366	1+
216.70822	1339	
222.85344	358	1+
230.04062	662	
230.80779	936	1+
236.52614	636	1+
240.73670	609	
246.04175	812	
257.88397	2326	1+
261.88064	907	
270.87583	1527	
282.89077	1186	1+
285.47448	559	
288.08965	614	
299.83065	2596	1+
303.83643	894	
309.91393	364	
313.04756	869	1+
319.01554	1655	1+
323.88629	412	
326.89802	594	
329.05175	627	
330.04787	1481	1+
341.03708	2212	
342.51781	2878	1+
348.50482	452	
350.47291	686	2+
352.99385	694	
354.91341	799	
360.01379	1251	1+
364.83304	616	1+
367.80638	1177	
369.14216	1158	2+
371.07614	1706	1+
374.03461	1104	1+
377.03817	1999	
382.72881	1626	1+
396.10555	742	
398.59118	1669	
400.79781	381	1+
403.23275	1291	1+
407.08147	497	
411.15380	789	
412.26510	2576	1+
414.03251	2400	1+
421.91216	1504	2+
423.28188	539	
424.83457	2912	
431.23654	509	
435.54718	1594	
438.44585	4402	
440.22806	8426	1+
442.07108	8744	1+
444.64153	499	
446.03836	917	
450.70015	1169	
463.43231	759	
481.09564	702	
495.64521	474	
523.23373	932	
542.09432	392	
561.07148	997	
581.09659	389	
660.02657	642	
675.48693	597	
695.08963	782	
726.23744	927	
761.57150	349	
779.50947	474	
816.83894	1304	
END IONS

###FS:    #m/z: 644.2727 #charge-128
###MaxRes:#m/z:   0.0000 #charge-128
###MS: 934/
###MSMS: 935/
BEGIN IONS
TITLE= Cmpd 490, +MSn(644.2727), 14.5 min
PEPMASS=644.27268	17149

242.85314	2159	
283.85818	569	
286.08794	787	
295.74071	1037	
318.03554	534	
324.14684	674	
339.13161	687	
370.88880	497	
386.83532	379	
391.49534	294	
403.09935	274	
406.84479	517	
409.56054	3609	
424.68692	472	
428.29195	557	
452.36370	922	
453.11001	2484	1+
459.41921	1067	
468.65479	287	
470.15622	339	
474.89129	608	2+
480.04157	487	
484.44322	1337	
493.46601	519	
496.07902	953	1+
499.25302	1207	
509.89127	729	1+
517.07257	654	
531.29312	647	
546.15956	1821	1+
552.91627	1552	1+
565.83456	719	
575.64727	764	
577.02153	1966	1+
580.43196	574	
582.51882	516	1+
586.85295	897	
589.68619	1177	
591.44244	314	
595.75228	734	
597.18655	2546	1+
602.09399	779	
606.10776	617	
608.68131	329	
610.83627	2211	1+
614.10969	464	
617.32250	436	1+
621.24810	2354	1+
623.42091	4608	1+
626.36173	3353	1+
635.69743	4739	
694.23914	1752	
721.32104	417	
752.30672	597	
754.03276	612	
798.39341	352	
800.33440	750	1+
818.46610	11526	1+
914.40694	862	
929.41900	993	1+
944.43850	1102	
947.45973	1659	1+
999.62154	439	
1051.52911	459	
1060.55944	4142	
1061.43828	2029	
1203.48405	439	
1523.70963	427	
END IONS

###FS:    #m/z: 726.6026 #charge-128
###MaxRes:#m/z:   0.0000 #charge-128
###MS: 934/
###MSMS: 936/
BEGIN IONS
TITLE= Cmpd 491, +MSn(726.6027), 14.5 min
PEPMASS=726.60265	20638

216.88856	474	
235.88347	317	
284.49194	317	
381.21550	374	
403.24535	344	
429.23513	1049	
433.91484	1304	
493.04093	399	
519.03377	1184	
541.12164	534	
548.03672	289	
549.63905	957	
562.49267	347	
565.09474	362	
601.28011	936	1+
611.43222	1227	
620.32692	1002	
626.35090	1727	
628.02542	582	
633.35071	1226	1+
635.02553	2123	1+
637.05976	754	
640.46661	166	1+
645.14097	769	
649.84558	1774	
657.50678	678	1+
662.88405	504	
666.84138	2542	
669.85429	817	
671.30286	899	
675.23871	1302	
677.23574	1744	
687.03128	807	
688.58715	516	1+
695.24103	487	
705.39446	3397	1+
709.36370	2299	
710.70377	2082	
712.84021	2494	
740.39317	424	
827.83931	437	
875.23101	714	
922.61220	539	
963.33745	679	
1313.71049	474	
END IONS

###FS:    #m/z: 404.5708 #charge-128
###MaxRes:#m/z:   0.0000 #charge-128
###MS: 937/
###MSMS: 938/
BEGIN IONS
TITLE= Cmpd 492, +MSn(404.5708), 14.6 min
PEPMASS=404.57084	18471

139.04661	787	
153.96513	772	
166.82110	1139	
170.83823	2139	1+
173.91087	852	
184.71438	1489	2+
187.75284	871	1+
189.79319	1277	
203.43048	759	
205.79442	627	
216.02954	1109	1+
217.73960	1449	
221.03327	897	
229.07472	589	
231.91662	3578	1+
234.63385	562	
237.70893	2706	1+
239.06602	474	
241.30263	477	
251.77264	2019	
254.83415	629	
256.97711	1026	1+
258.78856	2856	1+
263.04017	1169	
268.89390	1324	
270.34141	1127	
271.98814	1554	
282.67488	917	
283.92510	2142	1+
286.62735	1834	
287.85550	2722	1+
298.21741	1136	2+
299.98158	308	1+
304.92060	1293	1+
307.06626	531	1+
310.06233	971	1+
313.13298	1299	
314.88788	6894	
316.53690	1091	2+
319.18863	3653	1+
323.86423	652	
329.07134	1321	1+
331.76350	2228	1+
334.91867	894	2+
335.36531	929	1+
336.79689	1613	1+
341.22727	1231	1+
344.85061	1634	
345.95498	2794	1+
351.00933	572	
352.09553	1430	1+
361.28762	514	
361.89772	1056	1+
364.09288	2182	
365.43316	3229	
367.17418	2261	1+
369.01356	4757	1+
373.33718	571	2+
383.11834	3379	
385.05844	35936	1+
394.08502	5036	2+
405.83846	1527	
408.68724	819	
412.03177	687	
413.63908	697	
416.29668	1773	1+
427.24896	539	
464.29330	434	
467.63904	1719	
490.30690	732	
499.69902	599	
526.43265	1774	
542.43890	2247	
547.04114	527	
587.31967	867	
614.29374	534	
616.24008	419	
631.24438	864	
657.36292	747	
661.63297	709	
699.43578	507	
716.29561	452	
END IONS

###FS:    #m/z: 417.0983 #charge-128
###MaxRes:#m/z:   0.0000 #charge-128
###MS: 937/
###MSMS: 939/
BEGIN IONS
TITLE= Cmpd 493, +MSn(417.0983), 14.6 min
PEPMASS=417.09829	18134

130.83099	1082	
146.99143	566	1+
151.84317	447	
164.04575	741	1+
172.71427	949	
181.83069	1449	1+
185.51313	1309	1+
198.56792	641	1+
211.71272	831	1+
220.03671	1457	
228.92161	712	
233.84638	1877	
239.08484	811	1+
242.02948	1581	1+
245.10918	414	
246.01430	2002	1+
248.83270	779	
252.43349	552	
256.91279	579	1+
267.83267	437	
268.65652	1367	
271.03575	1172	
272.88197	1647	1+
278.90863	682	
280.53296	343	1+
282.57598	670	1+
285.45163	1914	1+
291.89857	1067	
293.20871	439	
296.83735	2444	1+
299.63869	1542	
300.89514	1257	
307.23534	427	
308.26438	2744	2+
310.87090	376	1+
313.43031	504	
316.90063	474	1+
319.05886	3187	1+
321.98012	2321	1+
326.15882	899	
326.99710	1999	
328.99713	1169	
330.55646	1343	2+
333.67918	622	
337.70394	582	
339.80797	1061	1+
341.92415	4263	1+
347.38627	407	
356.37276	444	
357.51794	943	1+
360.23651	662	
361.08223	1799	
363.46789	373	1+
366.63991	1464	
370.41603	1804	
371.98403	2139	1+
375.28030	624	
379.66018	3481	2+
381.10323	1958	1+
384.63246	559	
386.40676	429	
388.66365	517	
392.48145	424	
393.93610	1913	1+
397.07510	14612	1+
400.06412	10857	1+
403.91445	3864	1+
406.60283	2234	2+
419.05182	734	
430.26285	714	
437.22000	404	
447.24469	444	
475.10066	439	
502.39393	479	
515.26736	1717	
536.24870	399	
584.25846	757	
586.04142	422	
587.63270	639	
591.28585	692	
603.63826	1144	
618.63708	1247	
697.43779	917	
730.00619	409	1+
END IONS

###FS:    #m/z: 689.4497 #charge-128
###MaxRes:#m/z:   0.0000 #charge-128
###MS: 940/
###MSMS: 941/
BEGIN IONS
TITLE= Cmpd 494, +MSn(689.4497), 14.6 min
PEPMASS=689.44973	6431

217.77273	241	1+
243.00235	1129	
267.90405	1084	
346.10144	287	
392.23109	672	
413.83297	562	
470.04794	779	
472.24350	312	
476.89763	299	
486.08333	676	1+
488.43143	1832	
491.30731	732	
498.93436	479	
506.86993	304	
511.24399	914	
540.24901	962	
553.34589	639	
555.69314	592	
572.89318	924	
587.03353	1604	
589.63617	394	
599.77291	1271	1+
601.22254	1229	1+
604.04015	1082	
614.06615	1497	
617.44710	1042	
619.56576	857	
620.88560	1641	1+
627.09207	2958	1+
631.67078	774	
636.62995	352	
644.37381	1294	
646.15365	758	1+
647.52102	1366	1+
654.80206	1319	
668.57664	2417	
669.80224	1918	1+
671.34866	6430	1+
679.90838	1629	
831.24302	1227	
966.70798	362	
1015.63885	704	
END IONS

###FS:    #m/z: 864.4442 #charge-128
###MaxRes:#m/z:   0.0000 #charge-128
###MS: 940/
###MSMS: 942/
BEGIN IONS
TITLE= Cmpd 495, +MSn(864.4442), 14.6 min
PEPMASS=864.44422	4773

484.11983	287	
665.04461	659	
685.89858	252	
701.09772	339	
712.79000	342	
717.10712	442	
734.13284	542	
740.03610	412	
755.10361	413	1+
783.70040	292	
785.95163	674	
791.77784	1669	
795.68354	464	
801.46358	562	
802.98031	412	
810.91432	519	
826.28490	544	
828.33959	291	1+
844.01893	666	1+
846.35716	1748	1+
1161.44110	307	
END IONS

###FS:    #m/z: 462.4713 #charge-128
###MaxRes:#m/z:   0.0000 #charge-128
###MS: 943/
###MSMS: 944/
BEGIN IONS
TITLE= Cmpd 496, +MSn(462.4713), 14.7 min
PEPMASS=462.47134	17909

155.63934	712	
168.69279	561	
184.74779	569	
186.23840	501	
199.08423	753	
200.70356	516	
225.83795	790	
231.81703	527	
239.83582	912	
242.86698	1077	
244.88211	1082	
271.38287	619	
275.85167	729	
277.93069	391	1+
291.15922	664	1+
295.27855	928	2+
298.01445	1180	1+
305.12408	565	1+
312.92272	1339	1+
315.03785	3132	1+
316.91413	888	1+
319.02500	1496	1+
329.15401	601	
330.97809	2204	1+
333.01075	1860	1+
343.00551	933	
344.08878	2411	1+
346.93891	498	
350.03860	814	
361.23064	942	
368.97436	1140	1+
370.82247	3321	1+
372.94957	1954	
375.78752	1081	1+
380.23110	574	
382.50118	1722	
386.12559	763	
388.86299	1338	1+
390.94658	576	
393.59206	919	
403.35910	1328	1+
405.89966	517	
419.16173	710	
421.11192	765	
423.10498	674	
424.94747	1241	
427.08669	3449	1+
431.02857	1057	
435.07163	772	1+
438.71463	1835	
441.10628	2316	1+
443.01112	8928	1+
445.18648	5441	1+
450.21515	1789	
452.09494	2637	1+
459.03536	1449	
460.28596	1329	
476.03405	914	
477.84384	1794	
483.27588	839	
493.06044	533	
508.24190	752	
512.23523	1427	
532.90341	947	
543.00458	1854	
576.26423	979	
580.49242	493	
590.04229	812	
618.64043	622	
673.83528	735	
681.69962	464	
700.04825	942	
717.49964	489	
749.44817	1092	1+
END IONS

###FS:    #m/z: 543.4185 #charge-128
###MaxRes:#m/z:   0.0000 #charge-128
###MS: 943/
###MSMS: 945/
BEGIN IONS
TITLE= Cmpd 497, +MSn(543.4185), 14.7 min
PEPMASS=543.41845	20480

155.44897	2039	
158.88954	509	
196.91003	702	
243.63378	509	
268.85546	787	
276.68331	482	
301.84852	567	
312.84489	1104	
314.92226	773	1+
329.87295	506	2+
331.23708	659	
343.23460	1312	
364.01288	1202	
369.06190	453	1+
372.03208	627	
375.15849	1086	1+
378.92517	547	
385.27273	1278	2+
387.93505	1218	2+
395.12897	1293	2+
398.94322	3200	1+
411.22593	1114	
413.04843	534	
415.07065	424	
417.20129	806	1+
428.27372	1147	
432.83459	457	
435.14553	887	
440.90979	544	
443.93118	1584	
447.28870	1106	1+
451.88983	509	
453.14963	502	
455.09744	487	
457.31477	1818	2+
459.04075	637	
460.13551	563	1+
470.23681	1794	
472.24017	587	
479.52744	2283	1+
483.30754	1038	1+
488.23396	1264	
490.69973	644	
498.01994	1379	1+
500.23774	2007	
502.72272	559	
504.44145	867	
505.03409	1629	
506.01801	1823	1+
508.70000	622	
512.76532	1806	1+
520.64694	1234	
521.22081	1711	1+
522.88537	1384	
524.21797	3364	1+
526.66674	1997	
527.23069	1742	
529.04394	1597	
532.53751	922	
533.24130	3909	
571.43577	677	
581.23654	514	
628.84442	2694	
634.20074	569	
739.52303	1314	
757.10881	854	
858.47560	542	
953.68356	619	
978.50399	622	
END IONS

###FS:    #m/z: 556.2925 #charge-128
###MaxRes:#m/z:   0.0000 #charge-128
###MS: 946/
###MSMS: 947/
BEGIN IONS
TITLE= Cmpd 498, +MSn(556.2925), 14.7 min
PEPMASS=556.29249	43699

170.63658	567	
216.84288	2672	
222.83701	1312	
225.97633	873	1+
247.29119	879	
256.85439	1146	1+
263.02663	769	
283.64018	1132	
285.89096	3258	1+
292.09639	577	
303.86335	1507	
317.03297	787	
318.43129	1619	
319.08616	6741	1+
335.83441	872	
338.41644	1929	2+
348.98553	859	
356.96936	2416	1+
367.17272	1207	
370.05127	1436	1+
375.41402	552	
376.85472	714	
384.04093	1104	
385.07671	4941	1+
390.98416	1052	
397.09653	649	
398.42849	2149	
401.57914	1271	1+
403.05572	589	
404.45512	814	
409.04887	989	
431.70199	1731	1+
436.75752	571	1+
438.56694	734	
439.20419	4439	
441.63834	1189	
447.20393	10158	1+
451.86351	769	1+
455.97217	2448	1+
465.73472	3231	2+
466.97417	1728	1+
470.19466	729	
475.36784	1028	1+
477.07656	711	1+
479.12789	2544	1+
483.57559	554	
484.24068	4262	
489.24520	737	
492.45461	854	
498.05228	1161	1+
502.28922	2181	1+
512.48053	597	
519.17418	1929	1+
521.19032	2176	1+
522.46276	1262	
525.90283	844	
530.23557	1592	
533.20243	1166	1+
534.87093	1908	1+
537.06865	914	
538.23328	6738	1+
542.90517	838	1+
546.62336	1567	
562.10724	783	1+
577.28900	849	
593.27946	1594	
610.36193	18185	1+
635.31583	1276	1+
646.05663	1059	
646.56073	1394	
647.39064	2428	1+
656.36788	1202	
665.08200	871	1+
668.91040	1444	
697.29199	1106	1+
708.63626	1109	
709.45133	30387	1+
723.09916	557	
757.50931	1292	
763.23627	1427	
793.46944	566	1+
808.47118	3478	1+
809.93863	649	
848.54166	624	
868.51824	632	
895.50735	11433	1+
937.38444	737	
END IONS

###FS:    #m/z: 884.4947 #charge-128
###MaxRes:#m/z:   0.0000 #charge-128
###MS: 946/
###MSMS: 948/
BEGIN IONS
TITLE= Cmpd 499, +MSn(884.4947), 14.7 min
PEPMASS=884.49467	6152

594.40199	299	
634.13185	414	
636.43652	607	
648.90124	374	
706.03648	407	
708.23192	964	
735.28693	722	
741.88517	339	
745.55170	402	
767.03234	792	
777.04641	879	
779.63900	2369	
793.00300	1059	
795.09227	679	
797.27415	627	
810.43600	1517	
821.04401	1007	
826.37228	404	
839.21425	2888	1+
840.74093	1012	
843.00210	489	
848.33084	297	
864.09713	474	
866.47630	577	
867.00895	427	
869.23532	429	
870.94947	917	
1253.03442	477	
2361.36855	1222	
END IONS

###FS:    #m/z: 483.1492 #charge-128
###MaxRes:#m/z:   0.0000 #charge-128
###MS: 949/
###MSMS: 950/
BEGIN IONS
TITLE= Cmpd 500, +MSn(483.1492), 14.8 min
PEPMASS=483.14917	12959

146.92679	1247	
180.75893	1223	
190.83340	888	
192.85218	1323	1+
204.83559	820	
209.88657	724	
214.63060	984	
217.63636	664	
224.96568	842	1+
238.84748	1344	
242.81292	497	1+
244.69062	619	
251.90803	2057	1+
261.93823	1759	
267.80381	1231	1+
278.04519	1302	
280.04048	1924	
282.23323	1174	
285.17576	1866	1+
294.99842	3548	1+
298.83605	858	
299.92745	1538	1+
306.03713	762	
310.34420	1169	2+
311.99174	1429	1+
315.23537	1042	
334.43235	644	
335.03979	2118	
337.96169	857	1+
340.30442	698	1+
343.49305	682	
351.04539	2082	2+
355.03599	669	
365.25482	652	
369.03483	686	
373.10015	1177	
383.43255	624	
387.04711	1708	
388.34563	1427	1+
392.59734	2377	
402.13346	2958	1+
407.96122	1196	1+
411.24314	1679	
418.66279	1269	
421.41003	754	1+
424.12276	526	1+
427.75770	1232	2+
428.24482	2092	1+
429.21443	1654	2+
431.04573	335	1+
434.65742	2339	2+
436.06993	1302	
438.25280	4065	2+
441.19946	734	
444.29220	1154	
445.78573	1951	1+
446.74989	5466	2+
448.07388	3830	1+
452.11167	1723	
458.17300	3125	
462.65285	983	
464.35206	6548	1+
467.12548	7802	1+
471.03706	4450	1+
472.64408	1487	
473.52967	3319	
497.86476	1889	
520.70245	1447	
538.44043	1563	
543.63616	684	
554.32557	1424	
556.03337	779	
575.45115	619	
593.03222	699	
595.04178	1207	
635.32749	3628	1+
665.78843	928	
680.23340	918	
688.43246	1257	
706.38718	7234	1+
761.43758	1718	
819.10902	937	
END IONS

###FS:    #m/z: 556.2984 #charge-128
###MaxRes:#m/z:   0.0000 #charge-128
###MS: 949/
###MSMS: 951/
BEGIN IONS
TITLE= Cmpd 501, +MSn(556.2984), 14.8 min
PEPMASS=556.29839	123605

158.87331	868	
170.75641	2092	
174.69669	855	2+
180.59194	952	
187.59806	937	
188.75391	1523	1+
199.40000	919	
216.84846	11639	1+
232.81384	1540	
251.03208	789	
262.03969	3239	
267.90494	3917	1+
269.41799	1271	
284.06579	1759	
285.88025	13550	1+
294.84917	1392	
296.18570	714	
297.94073	1021	2+
301.04214	2916	
303.98396	2100	
319.10859	17525	1+
335.29491	2905	2+
337.27314	3352	1+
339.89019	2076	1+
343.27736	911	
350.14167	2406	1+
356.54053	7304	2+
359.49964	1144	
366.54578	1737	2+
374.96683	1725	
383.03261	959	
385.10961	13667	1+
388.90055	1023	1+
391.04927	1469	
401.26429	1449	1+
403.09724	3476	
412.13104	1275	1+
424.07633	1060	1+
429.18947	2475	1+
431.88474	2238	1+
434.91998	1147	
437.32862	1365	1+
439.29982	9268	
447.14876	12763	1+
456.16130	734	
466.22540	5281	1+
470.63383	1627	
474.14897	1813	
475.28300	1395	
480.12053	734	
481.95114	3207	1+
484.16708	12146	1+
490.43653	1956	
492.81300	1163	1+
501.59902	2232	
502.16513	6958	1+
503.90774	1115	1+
510.78237	1778	1+
513.69049	1370	1+
519.38577	1475	1+
524.56869	1474	1+
529.26753	2117	
529.93104	5586	1+
533.12088	877	
535.23801	7229	1+
538.13418	11451	2+
539.99863	1152	
540.49576	907	
543.54793	3235	1+
547.31546	2151	
564.23939	932	
566.24858	1184	
578.14394	873	1+
610.36943	70336	1+
620.24704	1928	
629.43491	4170	1+
637.04626	1072	1+
647.21218	2121	1+
665.33823	6184	1+
679.69841	847	
692.40942	2430	1+
703.84165	4428	
709.44813	63154	1+
719.23744	849	
722.50425	1247	
729.07046	2064	1+
757.40948	2734	1+
774.58189	3068	1+
778.44417	874	
786.90708	993	
793.37417	5762	1+
804.64162	734	
808.67368	11852	1+
814.43158	729	
823.61786	897	
850.16720	786	
877.56206	1919	1+
895.50947	30653	1+
902.46441	2253	1+
919.09084	911	
919.60241	1020	
936.44864	1931	1+
939.34694	925	
END IONS

###FS:    #m/z: 416.5295 #charge-128
###MaxRes:#m/z:   0.0000 #charge-128
###MS: 952/
###MSMS: 953/
BEGIN IONS
TITLE= Cmpd 502, +MSn(416.5295), 14.8 min
PEPMASS=416.52953	16776

130.46566	924	2+
146.03641	920	
156.83268	532	
167.93422	555	
192.93260	604	
194.64363	968	
198.90288	484	1+
200.85221	1480	1+
202.84571	675	
209.56331	816	1+
212.89017	1069	
214.65702	1479	1+
219.88411	1082	
222.77536	1032	
224.00741	1132	1+
227.77585	983	
228.89698	1562	1+
231.87994	629	1+
234.83199	993	
237.80058	373	1+
242.82855	1148	
243.85754	2108	1+
246.91561	864	1+
254.90053	560	
258.64754	1472	1+
263.02412	3487	1+
266.72120	2349	1+
269.12863	1215	
269.84714	1831	1+
272.16013	1462	1+
280.87951	1099	1+
283.85230	1089	1+
285.85485	957	
286.87566	1165	1+
289.02463	762	
293.09167	595	
295.31237	900	
297.05543	927	
301.84895	1516	1+
307.11873	599	
312.41575	1484	1+
315.95937	1078	
317.23474	1539	
324.76396	2786	1+
327.07561	3128	
328.63958	1112	
335.29144	1040	
339.02356	2528	
341.29852	1788	
342.12608	2981	1+
344.65541	3876	
348.11752	644	
349.77567	2014	2+
353.06805	672	1+
355.14669	992	1+
357.99291	952	
360.03368	667	
361.77307	4436	2+
365.22418	520	
369.04031	1785	1+
370.93842	2113	1+
372.83409	869	
374.29228	1277	
376.83405	1714	1+
381.04738	4733	1+
385.03488	737	
386.43300	612	
387.65775	1912	1+
393.58428	1137	
394.96939	2737	1+
397.14864	18937	1+
399.07068	12803	1+
404.24126	2367	
405.51526	2019	1+
529.11575	1282	
539.25982	1014	
550.29010	504	
560.43167	960	
565.67262	569	1+
572.55994	990	
592.24216	1175	
596.64342	1242	
616.46294	1596	1+
645.43746	733	
664.43712	694	
676.83349	539	
705.23994	1596	
730.44190	539	
END IONS

###FS:    #m/z: 430.2566 #charge-128
###MaxRes:#m/z:   0.0000 #charge-128
###MS: 952/
###MSMS: 954/
BEGIN IONS
TITLE= Cmpd 503, +MSn(430.2566), 14.8 min
PEPMASS=430.25657	10791

129.86878	787	
141.03795	679	
143.03613	2982	
158.89151	692	
171.87525	1042	
174.72726	852	
186.83293	707	
190.89109	437	
210.92213	1087	
215.83406	614	1+
220.09006	928	2+
225.86975	1272	1+
230.07731	829	
231.83926	682	
239.66289	759	
240.67463	1699	
243.69304	466	1+
253.06518	1319	1+
256.89391	2211	1+
264.26632	391	2+
265.49556	784	
266.85849	684	
273.08287	629	
277.08529	649	
279.94903	961	1+
284.04861	2446	1+
297.03190	994	
298.66333	854	
299.95658	876	1+
302.85530	684	2+
304.83462	878	1+
307.82875	1817	
310.84307	1384	
313.02463	2828	1+
315.04605	1024	
317.93740	1161	1+
326.06629	1341	1+
330.97463	2241	1+
334.00671	1169	1+
335.90052	779	
338.95836	1966	1+
341.01174	6745	1+
344.63775	8097	
346.50000	614	
348.60304	2354	
352.19259	1169	
355.07422	1851	1+
357.08627	3611	1+
359.91769	722	
365.68627	597	
368.04196	3910	1+
370.96674	1056	2+
372.23655	729	
374.09193	1009	
376.18398	884	
377.92015	502	
379.15349	923	1+
383.06431	592	
383.72470	2444	1+
385.87837	1649	
388.30223	2163	2+
391.08567	852	
392.55279	2113	2+
393.05662	2858	1+
395.07841	2246	1+
400.03807	666	1+
407.56527	2056	2+
409.05393	1671	1+
411.08821	23576	1+
418.43967	1704	
420.04917	1334	
429.73041	922	
442.99336	1081	1+
449.03424	664	
460.42328	1057	
470.15201	814	
475.23689	677	
483.03455	1167	
533.49942	1642	
570.42857	717	
589.38888	286	1+
613.43695	789	
614.74219	787	
688.04330	562	
704.63557	864	
718.46104	1231	1+
END IONS

###FS:    #m/z: 445.4769 #charge-128
###MaxRes:#m/z:   0.0000 #charge-128
###MS: 955/
###MSMS: 956/
BEGIN IONS
TITLE= Cmpd 504, +MSn(445.4769), 14.8 min
PEPMASS=445.47693	18634

157.89922	894	
170.74517	1157	
182.85630	1902	
188.79935	798	1+
201.73369	504	
203.69256	599	
208.64286	739	
210.84949	1494	
213.96174	731	1+
216.69046	671	1+
222.86708	1451	1+
225.78069	2986	1+
231.71462	1656	2+
254.86918	361	1+
256.88860	306	1+
260.93513	732	
275.95309	2246	1+
278.83266	647	
280.04385	1409	1+
284.86311	686	1+
290.92286	737	
297.91153	804	1+
302.47933	1144	2+
304.05486	438	2+
306.86011	1816	1+
309.93662	1024	
313.85220	2153	1+
315.94852	502	
323.04118	877	
326.99014	2197	
328.98369	2534	1+
330.33570	201	1+
332.12484	1051	1+
338.68723	327	
340.98610	304	1+
342.89102	894	
344.43141	322	
345.44645	1109	1+
347.02061	1772	
349.03308	562	
352.98677	952	
354.95898	1199	1+
356.96794	739	
358.02798	1844	
362.43217	1089	
366.03615	1853	1+
368.85862	1654	
370.84298	1927	
372.32136	3211	2+
373.72715	1002	
379.68834	387	
382.12194	667	
383.11270	943	1+
385.02880	1009	
386.26777	881	1+
389.01131	367	
391.25191	654	
398.23520	532	
399.12009	3373	1+
401.20464	1634	1+
403.16637	349	
405.15968	711	1+
408.09660	842	
409.09528	5631	1+
412.53635	751	2+
414.12785	739	
415.97510	422	
421.09433	672	
422.05895	3206	1+
424.84267	487	
426.17106	2949	
427.01313	14615	1+
435.15498	3581	1+
450.47408	1444	1+
472.29448	857	
477.49684	437	
519.16480	749	
545.83448	822	
548.10083	1392	
587.30194	529	
642.83901	392	
689.12227	464	
728.11142	439	
794.23838	1142	
850.23316	327	
END IONS

###FS:    #m/z: 952.9966 #charge-128
###MaxRes:#m/z:   0.0000 #charge-128
###MS: 955/
###MSMS: 957/
BEGIN IONS
TITLE= Cmpd 505, +MSn(952.9966), 14.8 min
PEPMASS=952.99655	10571

271.84536	397	
284.03585	937	
423.09664	972	
756.03222	839	
786.64265	509	
790.90162	884	
793.88617	447	
810.06825	1034	1+
812.87500	277	
823.10159	382	
828.99613	507	
839.03993	514	
862.23160	1087	
886.00424	369	
891.46709	1254	
894.91187	377	
905.24037	1172	
910.47696	307	
933.67371	284	
937.03918	499	
972.73244	347	
1047.99840	372	
1340.49102	1204	
END IONS

###FS:    #m/z: 458.2196 #charge-128
###MaxRes:#m/z:   0.0000 #charge-128
###MS: 958/
###MSMS: 959/
BEGIN IONS
TITLE= Cmpd 506, +MSn(458.2196), 14.9 min
PEPMASS=458.21962	4020

148.84402	809	
151.70522	889	
156.12416	323	2+
157.83501	767	
168.75941	948	2+
179.71085	649	
184.84413	1346	1+
210.73594	539	
212.89458	841	2+
228.89320	494	
236.84094	942	
238.44089	862	
241.72132	466	1+
249.84201	714	
254.96590	934	
256.85156	502	
263.84700	244	1+
269.06462	954	
272.35218	1439	
274.03605	1369	
277.99930	1248	1+
282.72121	759	1+
285.89731	401	1+
299.70160	754	
300.55045	2154	1+
302.23063	1001	2+
303.43428	1002	
312.84224	2272	
314.92279	1172	
316.89819	589	
320.95720	1899	
326.99086	3333	1+
334.16429	311	1+
340.90975	1844	1+
343.02392	3537	
347.23199	904	
353.36478	889	
356.10620	1158	1+
358.98891	356	1+
361.44222	532	
363.81993	1303	1+
369.09501	3514	
370.86236	674	
372.43216	912	
378.18938	2460	1+
383.14188	711	1+
385.04399	1119	
387.03094	874	
390.83021	777	
396.09656	1247	
400.44316	1689	
402.10049	1169	
403.87881	2059	
408.27237	586	2+
411.94772	673	1+
415.38236	566	1+
422.13214	1803	1+
427.45227	892	
429.57439	2439	1+
436.27012	1081	2+
439.20601	3002	
439.99758	8583	1+
442.03375	6866	1+
449.63412	659	
471.45497	3282	
498.08653	559	
579.88080	594	
600.09071	717	
617.43925	537	
629.90594	1512	
632.43745	561	1+
634.72257	657	
654.23814	1159	
670.63466	752	
679.43473	717	
702.37776	999	
714.58116	577	
748.60632	857	
END IONS

###FS:    #m/z: 759.6552 #charge-128
###MaxRes:#m/z:   0.0000 #charge-128
###MS: 958/
###MSMS: 960/
BEGIN IONS
TITLE= Cmpd 507, +MSn(759.6552), 14.9 min
PEPMASS=759.65516	6825

266.03500	517	
269.04604	1929	
321.09476	577	
360.30500	614	
439.08453	297	
493.35760	342	
509.29104	357	
601.09010	424	
608.23402	417	
612.85109	647	
616.43333	452	
623.23622	424	
628.33915	359	
653.03843	1009	
662.29195	614	
666.88725	3122	1+
673.26100	491	1+
684.83507	759	
686.23603	877	
696.89203	692	
699.03368	827	
702.48777	417	
704.63270	394	
713.50604	629	
740.39378	861	1+
832.63685	989	
857.70337	639	
873.76314	1849	1+
939.45484	427	
1070.45737	1654	
1087.23204	367	
END IONS

###FS:    #m/z: 492.2439 #charge-128
###MaxRes:#m/z:   0.0000 #charge-128
###MS: 961/
###MSMS: 962/
BEGIN IONS
TITLE= Cmpd 508, +MSn(492.2439), 14.9 min
PEPMASS=492.24386	33178

146.76270	554	
152.62529	722	
169.63849	799	
191.83297	954	
196.63678	749	
239.83674	982	
241.23591	477	
246.16262	559	1+
255.44379	1362	
258.01696	814	
267.83614	992	
277.94730	2432	
279.97756	919	1+
286.03590	728	1+
289.83698	1032	
297.03431	1399	
299.08872	618	1+
300.83264	1124	
314.03922	819	
318.65815	474	
320.21373	634	1+
329.72035	547	
330.95459	1634	
333.03781	1668	1+
337.17397	493	1+
340.64087	689	
343.11740	914	
344.90415	1665	1+
348.99530	4081	1+
358.90973	3445	1+
365.23452	744	
367.89139	632	
373.02747	3172	
374.87614	2041	1+
391.07045	954	1+
398.03506	1317	
400.72380	4231	1+
403.05443	2054	1+
404.09817	1154	2+
409.18597	2378	1+
413.23947	614	
418.10185	1960	2+
423.31371	767	
433.36076	799	
437.94234	1899	1+
440.13649	4184	
442.33039	1348	2+
445.31299	1116	2+
446.49997	2317	
448.03601	527	
448.89751	1167	
451.87455	751	1+
455.04363	3523	1+
458.30973	404	1+
460.69533	2209	
462.23236	654	
464.11478	1071	2+
466.06409	2818	1+
470.37534	1001	2+
472.10321	3262	
473.05950	7846	1+
475.13915	5596	1+
477.88323	1078	1+
508.27225	947	
544.03718	869	
587.55346	544	
591.17855	774	
592.44512	804	
606.24093	3783	1+
635.31622	4602	
636.68861	859	
638.43578	654	
658.19323	714	
662.84528	2357	
664.43884	552	
692.27069	639	
706.43575	9545	1+
720.43477	914	
722.52145	471	1+
831.37089	1029	
849.63822	794	
880.48669	934	
END IONS

###FS:    #m/z: 538.2734 #charge-128
###MaxRes:#m/z:   0.0000 #charge-128
###MS: 961/
###MSMS: 963/
BEGIN IONS
TITLE= Cmpd 509, +MSn(538.2734), 14.9 min
PEPMASS=538.27343	24556

180.84044	689	
186.89254	644	
228.88906	562	
232.76623	531	1+
242.99114	1089	1+
245.03525	1117	
293.07622	636	2+
302.97585	781	1+
325.04000	712	
327.25705	1966	2+
338.04007	451	1+
343.03720	594	
345.32412	597	
351.96593	1169	
353.40218	939	
360.89956	1334	
364.02659	1210	1+
368.36877	388	2+
371.97797	1516	1+
372.98847	1813	2+
377.71313	767	
383.23318	764	
386.49238	929	
392.83073	694	
394.46132	1354	1+
398.03846	772	
400.83428	644	
404.94941	2302	
410.22602	1261	2+
411.66340	664	
414.49710	954	2+
418.68193	2535	1+
420.53872	1446	2+
422.13099	547	
425.08403	1901	1+
428.08200	1953	1+
432.51046	739	
438.87500	692	
440.12244	2073	1+
444.07192	1556	1+
447.92988	1981	1+
448.82173	1748	2+
452.49897	1017	
453.65834	11892	
455.05291	1914	1+
457.70123	7529	
460.12177	2771	1+
462.18430	6245	1+
470.10918	654	
471.58542	5409	2+
475.88707	994	
478.88332	2938	2+
483.29614	3800	1+
488.34181	619	
489.24973	2359	
490.63674	857	
493.23987	1999	1+
495.45882	924	
501.89630	744	
503.66584	989	
505.13141	3894	1+
507.51890	1606	1+
516.96841	1501	1+
519.00986	1079	
520.58677	5607	
522.21967	3034	
526.70378	1382	
528.03624	984	
541.66961	1154	
551.33098	1081	1+
571.44818	3779	1+
592.23429	827	
593.25492	2871	1+
628.25055	1292	
652.43572	634	
671.04876	802	
672.31723	1344	
711.38949	311	1+
726.83649	599	
729.34498	2004	
754.63928	647	
773.03523	879	
808.63188	2074	
825.09718	739	
831.40844	734	1+
840.07016	429	1+
843.44111	7056	1+
859.55676	707	
942.16357	1064	1+
END IONS

###FS:    #m/z: 538.7667 #charge-128
###MaxRes:#m/z:   0.0000 #charge-128
###MS: 964/
###MSMS: 965/
BEGIN IONS
TITLE= Cmpd 510, +MSn(538.7667), 15.0 min
PEPMASS=538.76673	35334

183.83306	636	
186.80335	552	
206.90216	794	
212.79427	769	1+
221.08878	652	
232.94828	839	1+
280.92231	603	
301.04552	1007	
324.00125	718	1+
342.20593	1390	1+
348.06212	857	
357.03550	877	1+
361.00784	936	
364.22099	1106	2+
370.04749	1307	1+
372.79148	1259	
380.03906	1141	
392.63300	2082	2+
403.01795	813	
404.52455	3545	2+
407.09910	2868	2+
410.01246	1259	2+
413.11096	1577	1+
417.63400	562	
421.08957	735	
422.07461	2811	
425.06813	1127	1+
431.22312	1424	
434.63180	1133	
440.10645	2280	
441.83831	1219	
448.98247	3652	2+
450.22317	750	
454.09566	5830	
457.70745	1485	
458.22186	4300	2+
460.26795	1301	1+
463.05170	6793	1+
471.72203	8113	2+
475.09610	1141	1+
476.12812	1831	2+
478.42081	431	1+
480.34084	2935	1+
483.28022	6228	1+
486.15431	689	
487.63121	1264	
490.68909	822	
493.12248	602	
494.53753	1868	1+
498.24602	1435	
499.97031	2671	1+
503.27256	825	
504.47329	659	1+
506.09123	917	
512.29121	2110	1+
516.10706	1437	
518.00840	3284	1+
520.19263	2981	
520.58585	3762	
521.16373	5630	
523.25299	1460	1+
525.03516	2144	
528.33630	5065	1+
570.67849	2789	
584.29946	649	
593.49222	1456	
620.36675	662	
657.11951	919	
660.30660	846	
669.49595	1404	
671.29937	3887	
701.26129	366	1+
706.83360	872	
711.83506	778	
717.90929	747	
728.50449	2015	1+
745.13793	1460	
780.44622	720	
826.42681	742	
841.51072	749	
843.36045	6210	1+
915.41479	1115	
943.49525	1237	
END IONS

###FS:    #m/z: 829.8228 #charge-128
###MaxRes:#m/z:   0.0000 #charge-128
###MS: 964/
###MSMS: 966/
BEGIN IONS
TITLE= Cmpd 511, +MSn(829.8228), 15.0 min
PEPMASS=829.82283	47359

281.03446	1344	
324.83978	599	
379.43426	467	
507.79433	514	
598.23472	319	
610.23427	857	
615.05350	668	1+
637.03267	614	
649.78188	532	
658.07081	602	
660.64223	609	
663.89184	262	
682.45346	722	
698.63282	672	
703.80391	1552	
718.11207	539	
725.88073	982	
734.87276	1064	
737.93072	1019	
746.72555	344	
754.58703	577	
762.48618	672	
780.03823	649	
784.15691	1129	
796.48447	739	
799.09631	279	
809.73327	1994	
812.30280	1089	
984.26366	277	
1169.32662	792	
1203.25400	424	
1411.72007	652	
END IONS

###FS:    #m/z: 448.1849 #charge-128
###MaxRes:#m/z:   0.0000 #charge-128
###MS: 967/
###MSMS: 968/
BEGIN IONS
TITLE= Cmpd 512, +MSn(448.1849), 15.0 min
PEPMASS=448.18488	20511

175.03686	2004	
180.63286	607	
196.75095	477	
200.70910	826	1+
204.91470	1139	
205.87291	2136	1+
208.83424	732	
231.83539	1037	
236.93454	1042	
244.57431	1162	
248.28536	627	
249.89132	522	
267.83650	1284	
270.88062	1019	1+
276.74634	1077	
277.04695	1304	
288.55302	1329	
291.70089	457	
293.85146	967	
295.96380	1789	1+
302.51861	1077	
303.97614	1856	1+
315.34244	1762	
316.79237	454	
319.10183	822	
326.03531	519	
327.44523	504	
328.42408	1804	2+
330.90960	1202	
332.76868	657	
345.05714	819	1+
347.24606	1406	1+
350.08690	889	
353.73471	1241	1+
354.52487	471	2+
355.80827	684	
356.98494	7651	1+
361.61066	491	1+
367.30021	2284	2+
371.04934	1354	
375.29163	452	
377.18079	2406	2+
379.31630	1017	
385.35956	441	1+
387.22880	1224	
390.15450	1326	1+
393.44676	1502	
395.74610	916	2+
397.45191	1487	
399.08930	1254	
400.35477	1448	2+
401.93370	484	
402.90687	972	
404.26223	3029	
409.38398	2342	
410.96236	962	
412.09362	5091	1+
416.46439	3514	1+
420.43859	2059	
425.65070	507	
426.94296	1689	
429.07492	17090	1+
432.95084	684	1+
437.81462	2052	
448.25747	699	2+
463.23212	507	
512.69665	934	
540.43509	537	
604.63690	462	
629.64361	1369	
655.64396	897	
695.10853	944	
732.03816	497	
END IONS

###FS:    #m/z: 523.3368 #charge-128
###MaxRes:#m/z:   0.0000 #charge-128
###MS: 967/
###MSMS: 969/
BEGIN IONS
TITLE= Cmpd 513, +MSn(523.3367), 15.0 min
PEPMASS=523.33675	17415

182.83858	2527	
200.24494	439	
204.29071	622	
214.04928	504	
236.85217	1214	1+
247.71940	517	
252.83782	804	
269.91057	779	
276.93615	1141	1+
298.03303	657	
317.89236	859	
320.45624	1429	
323.09298	659	
325.05178	729	
337.03519	742	
339.42983	1396	1+
346.13661	709	
349.53486	826	2+
351.03289	657	
355.03340	488	1+
367.93286	562	
374.28302	419	
376.04467	1296	1+
379.68985	3281	2+
382.04694	417	
389.05518	1004	
389.99444	2262	1+
392.72609	1399	
405.51842	3264	2+
411.97351	1314	
414.15792	4969	
423.26582	2514	
424.95982	529	1+
432.98951	1938	1+
434.11389	1048	2+
436.05485	419	
443.03590	999	
443.95608	2494	1+
448.90959	1946	1+
450.63755	679	
457.63201	987	
461.47423	1998	2+
464.19407	423	1+
468.28012	452	
470.24010	1359	
473.23729	1797	
476.09294	477	
478.27535	3453	2+
485.03695	1084	
487.35735	878	1+
489.57400	746	2+
492.03445	2606	1+
501.39563	1814	
503.00948	1134	
504.07769	3982	
505.06430	9932	2+
507.84137	5369	1+
513.66634	1502	
527.43771	547	
544.03876	1244	
574.43348	1007	
590.26252	2307	
590.63724	1666	1+
602.23759	727	
630.09752	479	
642.83925	1514	
653.26195	381	1+
701.50316	577	
758.37242	4921	1+
785.44013	754	
823.51656	447	
839.44216	629	
845.64852	677	
902.47673	492	
932.71597	599	
END IONS

###FS:    #m/z: 551.7618 #charge-128
###MaxRes:#m/z:   0.0000 #charge-128
###MS: 970/
###MSMS: 971/
BEGIN IONS
TITLE= Cmpd 514, +MSn(551.7618), 15.1 min
PEPMASS=551.76175	3827

175.63401	982	
205.76747	162	1+
212.84052	764	
223.05279	1017	
229.90559	1017	
240.66955	542	
243.03851	656	
282.04437	1012	1+
284.69561	409	
291.84422	1596	
293.93525	447	
317.03508	1432	
333.12470	705	1+
336.30212	942	
339.05181	502	
354.31603	645	1+
369.00494	1020	
375.10091	1171	1+
376.23203	772	2+
380.90541	432	
381.83235	882	
383.60352	691	
385.97100	519	
395.85471	1615	1+
404.91858	2768	1+
410.12999	687	
412.11167	622	
417.35707	272	2+
418.71616	550	
435.80508	2184	
438.92552	904	
439.25044	837	
450.43333	452	
454.77699	546	
457.05532	821	
462.05217	603	
464.31492	2034	1+
468.04282	1297	
473.50422	999	
479.10515	462	
479.83613	2513	
486.52264	761	
489.17065	1093	
491.28473	2286	1+
495.09516	641	1+
497.23629	1729	
498.88409	550	
500.23740	509	
506.91549	917	
509.19479	276	1+
513.95925	900	1+
520.54135	588	
521.03615	1134	1+
528.23063	487	
529.00206	2001	1+
530.90001	1308	1+
532.40248	1024	
533.24266	5363	1+
534.90608	2249	
535.81177	2762	1+
543.03829	1123	
568.90979	600	
570.27811	547	
572.51054	1143	
584.12846	677	
591.29195	721	
876.05774	587	
886.50341	799	
1110.03939	766	
END IONS

###FS:    #m/z: 674.4006 #charge-128
###MaxRes:#m/z:   0.0000 #charge-128
###MS: 970/
###MSMS: 972/
BEGIN IONS
TITLE= Cmpd 515, +MSn(674.4006), 15.1 min
PEPMASS=674.40064	19973

212.09596	272	
258.89078	274	
280.91217	424	
311.63856	449	
394.96684	163	1+
414.10514	329	
415.93790	1238	1+
437.08774	402	
456.09708	374	
466.30782	537	
474.72248	267	
487.25195	307	
491.63098	1139	
494.10471	399	
522.11949	282	
525.23586	654	
554.81558	631	1+
557.12388	1074	
558.54280	394	
562.24946	1674	
575.15818	833	1+
580.89478	787	
584.91518	1084	1+
593.96334	1047	
596.03153	374	
613.42701	1659	
625.04727	824	
629.44351	3381	1+
638.25072	947	
639.91906	609	
644.88434	314	
646.04863	2177	
649.30297	1344	
653.85490	662	
655.49377	4523	1+
657.08108	924	
657.52593	1164	1+
756.03196	574	
808.89033	932	
863.33205	377	
977.23793	1079	
1042.03939	314	
END IONS

###FS:    #m/z: 558.4502 #charge-128
###MaxRes:#m/z:   0.0000 #charge-128
###MS: 973/
###MSMS: 974/
BEGIN IONS
TITLE= Cmpd 516, +MSn(558.4503), 15.1 min
PEPMASS=558.45023	8074

156.89784	630	
176.83712	294	
209.64344	842	
213.73147	282	
224.83329	633	
325.15818	435	
328.35579	370	
343.21071	1054	1+
355.87015	435	
366.66876	594	
368.72146	1299	
372.98342	507	2+
374.12289	1372	2+
386.95603	370	
394.72390	397	
397.03148	817	
402.08994	494	
406.10951	518	
407.07763	1339	1+
410.08782	1728	1+
413.07854	3217	
421.03529	490	
423.52556	1347	2+
424.89907	755	
426.26273	687	1+
427.87466	389	
438.47193	625	2+
453.23492	725	
458.98880	1908	1+
461.13322	1203	
462.59315	282	
464.16965	789	1+
467.05517	1898	2+
469.04253	1984	
472.07580	1016	1+
479.08699	610	
485.17505	400	
486.95164	1002	
491.53868	864	
493.39905	2117	1+
497.09696	2411	2+
499.10854	2795	2+
506.14730	914	
509.21085	1736	1+
511.82155	1873	1+
514.23290	1850	1+
516.74327	1798	
521.26702	274	
525.43361	297	
526.64359	7897	
531.63279	408	
533.81144	429	
536.98482	1507	1+
539.01281	2034	
540.20266	7408	1+
542.09769	3639	1+
546.74489	2241	1+
548.50218	1067	
568.04835	633	
576.50150	654	
597.29184	272	
611.32667	558	
636.10248	2125	
649.83880	420	
652.33641	429	
711.55515	1394	
743.23321	710	
756.48707	339	
811.55928	352	
846.34147	423	
941.16537	382	
954.23605	452	
END IONS

###FS:    #m/z: 624.3039 #charge-128
###MaxRes:#m/z:   0.0000 #charge-128
###MS: 973/
###MSMS: 975/
BEGIN IONS
TITLE= Cmpd 517, +MSn(624.3039), 15.1 min
PEPMASS=624.30388	23647

239.89350	572	
253.03124	654	
264.29314	517	
279.43752	1284	
287.83300	339	
290.83429	537	
317.03325	707	
342.30854	439	
351.23343	299	
369.23352	757	
375.15448	414	
412.44090	1037	
418.60890	557	
421.63258	914	
448.31036	442	
450.84047	759	2+
466.23463	399	
477.42340	1114	
480.34545	312	
487.69490	474	
491.54297	341	1+
493.23679	1434	
496.75414	1032	
502.12189	1334	1+
505.04309	721	1+
506.99118	1866	1+
512.63649	987	
518.48045	417	
524.00438	300	1+
529.02443	597	
532.24634	731	1+
533.94366	1166	1+
540.96051	1146	1+
559.42042	2204	1+
562.36306	376	1+
571.92391	802	
572.25787	782	
573.89096	414	
578.38899	1751	1+
579.93630	934	1+
585.87912	944	
586.44427	389	1+
589.13310	633	1+
590.43360	307	
591.03223	972	
603.02019	1397	
604.19651	5297	1+
607.29293	2471	1+
611.23621	2596	1+
636.29531	324	
639.70282	264	
656.63348	1002	
684.26557	1504	
698.24418	1117	
749.43480	742	
783.64016	624	
873.52479	302	
END IONS

###FS:    #m/z: 448.6393 #charge-128
###MaxRes:#m/z:   0.0000 #charge-128
###MS: 976/
###MSMS: 977/
BEGIN IONS
TITLE= Cmpd 518, +MSn(448.6393), 15.2 min
PEPMASS=448.63928	10380

134.43390	1370	
143.83506	1254	
164.86877	907	
186.17911	1485	1+
188.69945	532	
198.06222	2257	1+
208.84111	837	
213.29208	639	
220.03168	612	
223.34231	740	
224.77193	937	
229.83305	1239	
231.89815	639	1+
255.90696	368	1+
259.03297	822	
260.06585	1394	1+
261.90203	1229	1+
263.93091	739	
266.33803	600	
268.98206	1492	
278.99927	1139	1+
282.69247	1437	
289.43949	535	
293.02094	1576	2+
294.89485	585	
299.70692	577	
300.84161	1492	
304.69912	532	
306.99612	607	
315.08564	1642	1+
316.87184	727	
317.88481	1577	1+
325.03370	869	
329.24213	1149	1+
330.96725	1505	
332.02872	3555	1+
339.35309	904	
340.83228	712	
341.89818	1291	1+
348.09573	507	
349.89560	707	
358.95394	5700	1+
369.05728	792	
375.09423	625	
376.54663	534	1+
377.69772	934	2+
379.07921	945	
380.70550	700	
389.04683	402	1+
391.11004	805	
393.18264	1214	1+
397.04141	1357	
400.59381	720	
403.14870	2967	1+
403.95172	2611	2+
408.78997	974	1+
412.31639	1084	1+
414.04279	1453	
415.50709	522	2+
417.79466	1202	1+
428.07639	890	
429.97344	1657	
430.54864	5878	2+
432.19503	3453	1+
439.10708	2406	2+
449.52298	1129	
466.44243	1273	1+
472.04030	560	
476.53998	884	
525.85541	905	
544.33660	1422	
564.25038	834	
577.28350	600	
603.64639	752	
638.63987	507	
642.44554	737	
749.43409	682	
820.83270	595	
END IONS

###FS:    #m/z: 453.8476 #charge-128
###MaxRes:#m/z:   0.0000 #charge-128
###MS: 976/
###MSMS: 978/
BEGIN IONS
TITLE= Cmpd 519, +MSn(453.8476), 15.2 min
PEPMASS=453.84759	8065

143.04522	817	
146.84249	1487	
156.90368	694	
168.83510	1132	
193.83313	574	
198.12842	1161	2+
205.69485	679	
208.84040	2062	
210.65792	697	
222.83850	1062	
233.90097	714	
236.89585	772	
238.84188	723	1+
245.83382	774	
250.85965	652	
252.98400	681	1+
254.93437	1212	
257.44989	702	
261.69782	892	
266.73806	584	
268.03318	2256	1+
271.85465	729	
277.43432	722	
280.84098	1112	
283.11190	1592	
287.45367	1614	
295.03317	704	
305.08819	2606	1+
309.64620	1277	
312.84671	677	
320.86047	746	1+
326.04219	664	1+
331.83446	1649	
335.04107	611	1+
336.91337	574	1+
338.81882	1574	
340.10287	754	
342.50315	383	1+
346.07793	1236	1+
347.95280	1264	1+
353.09248	494	
356.16914	946	1+
357.67153	879	1+
360.02002	2894	
362.14682	2493	2+
363.41087	634	
364.93193	802	
371.25168	2139	2+
375.34183	608	2+
378.86271	952	
381.14275	1191	1+
382.93640	1259	
386.09670	997	
388.06243	1229	1+
393.04861	2781	1+
395.49799	1174	
407.10892	2507	
407.42364	1607	
409.09378	1267	
411.10633	1851	2+
417.08847	2137	
419.04269	1806	1+
421.31611	2654	1+
423.07283	2796	1+
425.90853	676	2+
432.59392	957	
434.37308	514	
435.17799	20222	1+
439.81851	2019	
443.58230	5156	1+
454.05652	1232	
471.93069	953	1+
474.64588	502	
579.80953	2783	1+
601.03460	1457	
618.63708	539	
725.10736	767	
730.30262	807	
769.28420	477	
END IONS

###FS:    #m/z: 430.7624 #charge-128
###MaxRes:#m/z:   0.0000 #charge-128
###MS: 979/
###MSMS: 980/
BEGIN IONS
TITLE= Cmpd 520, +MSn(430.7624), 15.2 min
PEPMASS=430.76237	9391

132.03742	1294	
152.84598	850	1+
156.05178	619	
158.03261	1033	
163.83336	919	
172.15787	652	
185.83466	1330	
186.82036	3702	1+
200.68993	521	
212.85483	654	
215.84834	2169	1+
221.83423	1025	1+
226.75777	736	
230.63290	1325	
238.73528	1843	1+
246.82831	3248	1+
252.89151	733	
256.72491	1012	1+
258.92158	1373	1+
260.83789	703	
268.44181	2022	
277.90037	880	2+
280.89303	599	
282.65920	821	
285.79723	2140	1+
296.87869	3831	2+
298.84581	2273	
306.47388	943	2+
308.70845	843	1+
311.89572	879	
313.12278	2148	
315.97453	603	1+
328.97562	1084	
332.21348	1895	1+
338.97110	659	1+
340.95175	11096	1+
343.44798	594	
345.34613	1264	
345.62565	1177	
350.08178	1100	1+
353.31336	1552	1+
354.33521	1623	2+
356.08627	559	
358.45235	599	
364.16728	501	
365.19344	2198	1+
367.17377	4111	1+
369.14846	1446	
370.05457	3636	1+
376.03740	507	
377.27416	534	1+
379.23663	680	
381.30629	1751	
383.04812	1417	1+
385.00108	690	
387.59842	2260	
393.32844	1846	1+
395.04428	5556	1+
399.03288	1082	
399.85191	2912	
409.09309	1614	
411.02684	12349	1+
413.03922	8248	1+
416.53274	1184	
419.43209	1327	
421.00177	2704	1+
439.22970	476	
442.05119	728	
549.43636	967	
562.26183	1004	
564.70607	1789	
567.05008	1497	
573.23152	503	
603.59676	682	
619.27050	497	
631.83464	767	
647.03611	1920	
701.70621	629	
716.23650	774	
1066.53730	589	
END IONS

###FS:    #m/z: 686.7180 #charge-128
###MaxRes:#m/z:   0.0000 #charge-128
###MS: 979/
###MSMS: 981/
BEGIN IONS
TITLE= Cmpd 521, +MSn(686.7180), 15.2 min
PEPMASS=686.71799	20860

301.06064	677	
338.03365	902	
400.09741	304	
417.93282	257	
445.24837	1319	
446.69066	277	
460.08891	633	1+
465.48747	287	
473.27385	259	
476.16737	1539	
484.08148	339	
485.23150	664	
499.83378	369	
501.12134	307	
503.31475	1019	
504.63320	402	
507.71824	859	
512.49358	1202	
513.01814	961	1+
522.03847	1409	
526.06118	482	
545.05492	339	
550.44579	552	
551.02492	547	
552.30347	882	
576.35569	534	
582.23290	804	
584.43400	559	
588.84348	324	
594.93050	2543	1+
604.03353	1437	
613.18143	762	
626.05633	937	
629.63894	539	
641.70063	1821	1+
644.45163	267	
645.08677	914	
650.28714	467	
655.77227	2342	
659.64131	1472	
660.20375	262	
660.83543	952	
664.01563	354	
665.07962	1074	
667.19645	4495	1+
669.82645	332	
670.54410	994	
863.84169	2364	
907.21893	594	
1046.03953	434	
1109.00176	584	
END IONS

###FS:    #m/z: 413.1031 #charge-128
###MaxRes:#m/z:   0.0000 #charge-128
###MS: 982/
###MSMS: 983/
BEGIN IONS
TITLE= Cmpd 522, +MSn(413.1031), 15.2 min
PEPMASS=413.10314	16352

116.93195	857	
122.00348	1416	1+
125.83226	644	
130.29069	422	
143.63675	1469	
156.75325	531	
157.63461	1235	
167.69797	664	
175.24508	717	2+
176.83392	377	
182.82380	718	1+
184.81322	1496	1+
196.36190	553	2+
199.66372	1391	
205.70719	614	
207.90886	2283	1+
212.85066	420	
213.89083	902	
219.83708	664	
223.79597	1763	1+
225.82372	3164	1+
228.24146	435	
232.03422	453	
232.93472	571	1+
238.88051	3569	1+
240.80905	3741	
242.75272	684	
246.89217	420	
253.90072	1099	1+
260.95642	883	1+
263.03018	1134	2+
264.01659	854	
266.00896	1879	1+
276.17085	1647	1+
279.02309	2129	1+
282.94291	3102	1+
287.86525	1039	
289.22817	681	
294.91587	3341	1+
306.07520	1048	
308.23333	465	
310.89616	832	
312.01048	1945	1+
316.83731	625	
318.11146	559	
318.85986	1115	
320.26291	1714	2+
322.01997	3137	1+
325.21090	3420	1+
327.03915	1894	
330.96915	716	1+
333.10751	1834	
335.03646	2189	1+
338.10026	442	
339.09499	6881	1+
343.69785	851	
345.40986	961	1+
348.17123	539	1+
350.25765	981	
351.05475	2189	1+
353.01185	1939	1+
359.03668	833	1+
361.04734	2073	
366.14525	3084	1+
368.01540	6212	1+
375.30268	3421	1+
377.11067	3425	1+
379.09887	2318	1+
390.98144	904	1+
391.97920	977	2+
393.11479	3192	
394.08139	19659	1+
396.05946	18305	1+
400.19440	1973	1+
402.92208	1954	1+
431.51685	742	
433.03876	542	
452.23296	534	
456.04033	709	
475.00737	392	
494.23597	1779	
502.85125	909	
539.23501	614	
546.31140	689	
566.71897	402	1+
577.23704	1164	
586.70305	417	
630.23677	1137	
632.31580	931	
639.29028	727	
671.13031	961	
697.43495	759	
END IONS

###FS:    #m/z: 443.2819 #charge-128
###MaxRes:#m/z:   0.0000 #charge-128
###MS: 982/
###MSMS: 984/
BEGIN IONS
TITLE= Cmpd 523, +MSn(443.2819), 15.3 min
PEPMASS=443.28193	17052

126.03239	414	
140.83353	432	
186.85271	1049	1+
194.74790	494	
196.83935	979	
212.81643	1397	
214.96030	747	
216.63467	642	
219.63006	407	
224.96887	971	1+
228.83365	1162	
235.89621	597	
238.71916	482	
239.85674	1332	
242.03107	1187	
254.88907	3702	1+
262.91863	554	
266.73883	509	
267.08512	592	
269.87714	2531	1+
274.84147	429	
279.13372	2361	2+
285.08764	464	
300.17627	394	
300.98430	726	1+
306.09509	1017	
309.03587	624	
311.85374	2080	1+
319.63211	1067	
323.55782	1317	
325.03696	1973	1+
327.00554	4155	1+
336.32944	1686	1+
340.15250	599	2+
342.14488	756	1+
345.07411	1277	
347.17289	616	1+
351.43760	829	
353.00310	6572	1+
356.03947	637	
361.26632	2083	2+
364.31207	3663	1+
368.05180	572	
371.12153	756	1+
373.08881	947	
377.13362	1084	1+
378.87977	4065	2+
382.11240	689	
383.67027	957	
386.02425	1187	
387.30016	606	2+
389.14992	2964	1+
392.97593	869	
395.06268	1857	
396.71929	1089	2+
398.03183	502	
399.77902	846	1+
404.44203	1434	
406.18696	1804	
407.08830	2671	1+
408.30087	807	
409.15325	3555	1+
414.18334	308	1+
415.11371	293	2+
419.83167	372	
420.87378	874	
422.33958	2656	1+
424.20274	5392	
425.13762	12321	1+
427.12813	10688	1+
432.43563	2338	2+
462.64552	2608	1+
478.11362	1864	
535.30000	484	
562.90559	649	
570.04459	769	
586.43568	889	
587.77278	584	
598.63964	2217	
678.23651	537	
702.04534	644	
718.59646	389	
END IONS

###FS:    #m/z: 463.7790 #charge-128
###MaxRes:#m/z:   0.0000 #charge-128
###MS: 985/
###MSMS: 986/
BEGIN IONS
TITLE= Cmpd 524, +MSn(463.7790), 15.3 min
PEPMASS=463.77897	7572

167.62504	527	
186.89416	624	
199.78468	1104	1+
208.89060	687	
212.85812	817	
214.88956	714	
219.84837	1049	
224.07987	1361	1+
231.77596	2064	
233.23568	1207	
242.98859	496	
247.64812	869	
249.68369	671	1+
253.03328	1074	
257.85696	764	1+
262.64785	1084	
263.99788	1279	1+
268.94033	1139	1+
274.03203	908	
294.61270	891	2+
296.83836	662	
301.89864	915	1+
305.03919	1415	
313.12234	597	
314.71368	665	
316.96170	1884	1+
321.03346	5066	
327.26020	1298	1+
328.36135	1374	2+
330.51839	684	2+
330.98255	761	1+
334.09219	2312	1+
336.68767	860	
343.64907	1104	
344.96867	962	
346.91325	1431	1+
355.68016	1349	
356.87086	2665	1+
359.03276	1056	
362.97330	1006	
366.04177	1561	1+
369.10629	1950	
371.22847	806	
373.04707	2261	
374.87057	737	
385.04806	1089	
389.74619	671	
401.12611	973	1+
402.25646	1377	2+
404.97083	575	1+
410.14180	1251	2+
412.07689	2367	1+
416.76134	830	
419.27502	1996	2+
422.49133	512	
426.41804	5248	2+
427.97535	3547	1+
431.26622	877	2+
433.12378	544	
436.40575	2915	
443.13878	2710	
444.08992	2319	2+
445.22492	4198	2+
446.78204	9161	
448.07662	1599	
451.20551	4567	
453.05944	1006	1+
509.03697	2171	
517.40924	923	
535.10711	529	
545.15673	902	
559.24150	622	
562.25743	1646	
576.10564	3232	1+
609.23067	809	
631.43469	802	
638.25517	557	
678.16267	1565	
686.25766	743	1+
722.70589	587	
732.69401	539	
END IONS

###FS:    #m/z: 468.1363 #charge-128
###MaxRes:#m/z:   0.0000 #charge-128
###MS: 985/
###MSMS: 987/
BEGIN IONS
TITLE= Cmpd 525, +MSn(468.1363), 15.3 min
PEPMASS=468.13631	17283

148.80290	2322	
154.93915	1076	1+
158.84199	747	
168.63272	804	
174.85512	859	
186.88901	1670	1+
194.94917	534	
199.69740	982	
207.79071	1304	1+
216.83284	1001	1+
224.74409	764	
235.84460	1391	1+
238.83607	1712	
245.69429	827	
250.76866	676	1+
252.92436	594	
256.79227	1048	1+
264.03380	917	
278.82345	2784	
283.05136	1748	1+
284.87559	2026	1+
289.08208	1087	2+
308.90212	1214	
310.87663	476	1+
314.03109	544	
316.17314	709	
316.91677	2243	1+
319.10511	912	
321.21861	2359	
334.10640	1161	1+
335.83251	669	
337.31967	784	
342.15364	374	2+
345.03929	519	
349.02756	1966	1+
351.09589	1441	1+
362.43604	1239	
367.23481	1252	
371.04739	602	
373.23569	1067	
376.10760	769	
377.00732	1808	1+
380.32882	1573	2+
383.07035	2257	
388.10290	456	1+
390.60094	1102	
392.96831	547	
394.04110	912	
395.21431	2756	1+
398.44852	629	
402.69701	997	
404.28682	1177	
408.08324	1191	1+
412.97113	1987	
416.16558	388	1+
419.93185	478	1+
421.92000	617	
423.85538	572	
425.63422	1709	
429.30106	1249	
431.04261	3949	2+
432.19520	4490	1+
436.86060	1151	2+
441.71134	619	
447.11151	6016	1+
449.22735	14324	1+
454.90041	567	
456.37659	2339	1+
458.64471	2184	
476.23753	1894	
484.03681	692	
490.11387	1726	2+
498.35455	1396	2+
526.64717	1149	
528.71014	652	
590.28763	732	
625.44230	759	
630.44362	554	
646.31546	982	
718.50314	759	
741.43550	539	
755.24529	791	1+
END IONS

###FS:    #m/z: 416.2354 #charge-128
###MaxRes:#m/z:   0.0000 #charge-128
###MS: 988/
###MSMS: 989/
BEGIN IONS
TITLE= Cmpd 526, +MSn(416.2354), 15.3 min
PEPMASS=416.23536	9781

131.77311	328	1+
164.69397	737	
182.79923	1879	1+
184.42353	707	
194.63564	754	
197.86845	2545	1+
200.84508	2442	
203.02582	587	
212.89062	1183	
213.86942	2385	1+
226.82008	2239	1+
228.00192	752	
228.96348	510	
230.73269	1926	1+
231.77967	2329	2+
238.72099	2218	1+
242.83493	1149	1+
244.77072	683	
249.23121	642	
251.65364	1034	
257.80379	1232	
261.93361	1503	1+
266.77166	421	1+
269.82725	2086	1+
272.14313	1946	2+
275.94669	860	1+
278.72502	713	1+
280.79298	1099	
281.84711	1448	1+
283.91554	688	1+
292.03429	960	1+
297.09430	3048	1+
300.02151	2610	1+
301.89531	1252	
303.94132	1169	1+
309.04092	1238	
311.90221	1521	1+
315.19392	1979	2+
316.96844	758	
320.14879	1477	1+
321.99716	1688	
325.05216	2716	1+
326.93400	5938	
328.90644	1495	
330.30432	1988	1+
333.11106	961	1+
337.37568	3028	1+
339.13766	3928	1+
341.83709	1020	
346.25210	820	
349.25788	1762	
352.29010	720	
354.04858	943	
356.35031	1322	
358.02316	769	
359.17862	2174	1+
362.13264	682	
363.91551	525	
365.46483	1669	
367.09433	672	
368.92568	699	
370.27026	577	
371.08793	1030	1+
372.92506	554	
375.27372	2515	1+
378.09290	874	
379.08541	2724	1+
381.10361	4168	1+
386.15510	1626	1+
388.68651	3169	2+
389.12061	3610	1+
393.08860	3560	2+
395.27474	2248	2+
397.08033	37708	1+
401.51928	891	
406.71081	1194	1+
417.75886	496	2+
427.71162	419	2+
436.05503	577	
440.31174	476	
443.21371	1148	1+
447.44043	782	
451.51823	436	1+
469.43541	589	
475.63499	725	
485.24714	1099	
498.03804	2064	1+
520.91167	464	
522.92910	2494	1+
524.22158	1054	
529.64798	1272	
550.64033	1302	
588.34498	780	1+
604.16804	850	1+
606.39774	2003	
674.45678	1147	
704.89878	464	
732.03959	729	
740.44433	804	
END IONS

###FS:    #m/z: 426.2488 #charge-128
###MaxRes:#m/z:   0.0000 #charge-128
###MS: 988/
###MSMS: 990/
BEGIN IONS
TITLE= Cmpd 527, +MSn(426.2488), 15.3 min
PEPMASS=426.24881	16158

123.03352	1247	
128.89062	617	
132.97486	450	1+
141.83365	729	
150.76190	2210	
152.83705	1569	
174.58550	729	
175.83953	1195	1+
193.03509	732	
194.83892	1918	
200.54468	965	
201.86022	1236	
208.81094	1606	1+
210.86998	939	
214.84242	1133	
224.84738	1505	1+
226.83416	692	
233.76386	884	
236.83372	962	
239.05695	1681	1+
240.90346	2913	1+
244.50914	753	1+
252.86743	4091	
254.92344	1349	
258.80300	1165	
260.86971	1093	1+
265.79238	332	1+
270.04143	652	
274.93820	2711	1+
277.83681	1073	
281.04805	2020	1+
282.87562	3222	1+
285.90911	147	1+
288.80276	235	1+
290.84324	834	1+
292.86056	1638	1+
294.95806	1043	1+
297.11003	519	2+
298.31721	618	1+
301.13544	1049	
303.11579	1419	1+
307.53084	669	2+
309.90838	769	1+
312.83509	782	
313.99696	2138	
319.12009	927	
319.99405	1987	1+
323.04472	1397	
324.99667	1533	1+
327.07708	1634	1+
331.00515	784	
332.97951	2325	1+
336.74000	1512	2+
337.17261	1231	1+
344.84229	1234	
346.34511	1161	2+
348.09132	1417	1+
349.91377	1330	
351.57944	2512	2+
353.88276	824	
355.01944	3044	1+
358.77087	874	1+
363.13341	1499	1+
368.12109	1901	1+
373.18470	2328	1+
377.05615	1711	
378.99072	3241	1+
381.06069	5921	1+
388.52364	880	
388.82204	804	
390.08337	997	
390.97971	3518	1+
392.69212	1113	
395.16637	1538	1+
397.11028	3458	1+
399.03694	1677	
402.04081	1148	1+
403.02396	767	2+
404.92786	1769	
407.08880	8553	
408.11159	22324	1+
413.82494	2449	
416.41468	1459	
485.07218	534	
487.47954	541	2+
491.06016	1303	
504.24896	541	
506.84474	1549	
529.24000	1689	
532.91034	1405	1+
537.46074	2551	1+
560.43300	865	
563.03784	1652	
575.24050	1054	
585.85778	1150	
731.29803	569	
1113.44171	877	
END IONS

###FS:    #m/z: 578.4228 #charge-128
###MaxRes:#m/z:   0.0000 #charge-128
###MS: 991/
###MSMS: 992/
BEGIN IONS
TITLE= Cmpd 528, +MSn(578.4229), 15.4 min
PEPMASS=578.42285	6281

187.65589	664	
244.89650	1583	1+
311.09216	954	
321.76622	984	
347.09723	666	
349.33928	439	2+
354.40771	627	1+
366.83110	563	
372.43419	507	
376.19247	844	
383.23380	497	
396.28982	1030	2+
403.20778	1354	1+
405.06167	1287	
408.23400	689	
411.09152	681	
418.09159	545	
420.04262	691	
428.45272	563	
432.09112	721	2+
435.97797	560	1+
444.94784	372	1+
447.34069	679	1+
454.22861	1800	
456.99528	854	2+
460.21770	2368	1+
463.63511	1009	
465.22185	961	1+
473.99443	593	
476.03604	1237	
479.03255	624	
489.83845	871	
496.16203	512	
499.19319	881	1+
502.03456	676	
503.12283	1494	1+
507.06701	694	
525.03995	664	
532.13832	1211	
533.65661	2372	
535.11991	1568	1+
536.89826	684	
538.30872	2330	1+
541.47644	4352	
545.34583	3042	
548.13924	1088	1+
557.54664	896	
559.34685	916	
560.79353	2253	
561.27838	6295	1+
562.74249	1578	
563.02615	1398	
563.49990	1380	
565.82522	2406	
567.92269	484	
569.84231	2403	
650.23685	1312	
670.05405	604	
672.36305	1494	1+
681.31316	589	
682.27084	2183	
715.71561	722	
720.36425	1507	
720.86031	2109	1+
726.70867	873	
728.37869	587	
751.23964	1572	
917.45151	469	
929.24323	497	
984.81701	723	
END IONS

###FS:    #m/z: 698.3370 #charge-128
###MaxRes:#m/z:   0.0000 #charge-128
###MS: 991/
###MSMS: 993/
BEGIN IONS
TITLE= Cmpd 529, +MSn(698.3370), 15.4 min
PEPMASS=698.33702	2653

244.88900	259	
297.69594	347	
350.05481	522	
351.43505	552	
383.83649	594	
404.09944	724	
408.18071	2864	1+
465.03836	312	
473.23503	309	
480.10553	509	
517.03398	447	
518.83647	734	
535.31498	729	
540.89466	677	
547.25300	2007	
549.48903	404	
551.90561	994	
554.26826	629	
565.03155	634	
567.26393	707	
581.01553	529	1+
590.36914	422	
595.23614	1092	
599.92505	337	
603.23361	527	
608.35474	742	
612.08045	769	
614.07985	359	
617.90205	537	
624.03666	254	
626.09393	924	
644.56900	296	1+
649.50117	254	
652.70037	1104	
660.32172	552	
661.49612	2241	1+
667.90271	1782	
669.25440	957	
673.45926	407	
675.43976	262	
676.68792	1553	1+
679.29351	539	1+
681.12422	1513	1+
685.51451	659	
714.43627	1112	
753.08142	412	
834.89450	1852	
883.23630	532	
897.52364	489	
945.68934	317	
1011.92026	549	
1149.52831	809	
END IONS

###FS:    #m/z: 408.7043 #charge-128
###MaxRes:#m/z:   0.0000 #charge-128
###MS: 994/
###MSMS: 995/
BEGIN IONS
TITLE= Cmpd 530, +MSn(408.7043), 15.4 min
PEPMASS=408.70427	19824

121.04228	507	
128.93667	2399	1+
132.78779	2209	1+
138.88054	788	1+
147.82563	227	1+
150.71491	1166	
162.82914	1803	1+
165.70296	791	
170.90593	1135	
172.91467	596	
174.44593	2209	
179.75538	754	1+
186.68943	1915	
194.84739	1229	1+
198.83625	1336	
202.14145	636	2+
203.73969	1406	
206.83139	718	
208.85250	424	
213.77142	2998	1+
216.04545	807	
218.99446	618	1+
220.90820	1518	
222.73199	1906	1+
225.85334	2632	1+
230.84544	454	
232.70152	688	1+
234.34844	642	
235.86118	1342	
236.86208	7499	
238.93905	567	1+
241.04027	850	
243.00896	453	
243.80690	3946	1+
251.84167	697	
255.83239	519	
258.02831	943	
258.95579	2214	1+
261.77669	802	1+
264.69516	439	
274.77005	946	1+
276.75002	2024	1+
280.11004	1895	1+
282.58757	845	
283.42951	2027	
285.96678	711	1+
288.77730	566	1+
290.49290	1734	
291.91399	672	
292.84764	1519	1+
301.08735	1078	2+
302.90618	1082	1+
310.03134	542	
317.84822	566	
319.03108	2442	1+
320.93804	1293	1+
330.18813	2558	2+
332.17006	2287	1+
334.57181	1704	1+
336.03049	300	1+
343.23406	553	
344.00418	1568	
346.07414	2560	1+
347.99153	1833	
350.27973	1070	2+
352.06707	1935	1+
356.74368	2224	1+
358.79565	1170	2+
361.24783	1725	2+
363.13510	3304	1+
371.07578	1983	1+
373.06576	2237	
374.07623	3100	1+
376.03331	1576	1+
379.09818	3028	1+
382.01795	1407	1+
385.50063	842	
387.02588	2191	1+
389.10043	20615	1+
397.43809	2708	
398.71171	1609	1+
404.58753	677	
408.49717	379	
418.41939	1537	1+
442.64240	1038	
446.27295	471	
461.30268	1450	
463.19757	732	
470.23658	2329	1+
473.49959	843	
502.37294	454	1+
504.48338	717	
521.52836	706	
542.21913	556	
559.44589	386	
574.43873	717	
615.13398	694	
616.47020	839	1+
631.51157	859	1+
700.23556	447	
714.48482	394	
END IONS

###FS:    #m/z: 602.1872 #charge-128
###MaxRes:#m/z:   0.0000 #charge-128
###MS: 994/
###MSMS: 996/
BEGIN IONS
TITLE= Cmpd 531, +MSn(602.1872), 15.4 min
PEPMASS=602.18722	9822

169.09196	522	
216.90356	714	
227.91894	496	1+
243.80534	318	1+
255.03702	444	
289.85305	487	
311.96976	724	1+
316.83286	607	
331.23521	607	
338.15311	382	
342.83807	1204	
357.81034	509	
359.83787	969	
366.04306	412	
370.00485	2291	1+
373.93826	744	1+
389.04866	659	
397.82046	509	
401.09890	424	
414.04115	667	
421.96696	394	1+
425.83417	941	1+
428.23865	422	
435.09681	852	
437.04365	457	
442.12746	444	2+
444.79767	849	
450.99241	887	
455.25334	1259	
456.61751	1619	1+
461.69914	1913	2+
468.43602	724	
470.66328	839	
472.03384	572	
477.83712	747	
482.67671	752	
484.91349	429	
486.97727	702	
492.68365	477	
495.05969	1272	
497.20622	899	
499.12185	816	2+
503.85373	2121	1+
509.84692	1269	
511.19508	1886	1+
512.94813	2461	1+
521.99491	574	
527.68896	422	
531.06263	742	
535.35179	614	
540.40539	1169	1+
541.90914	731	1+
551.35490	2026	1+
555.93146	727	
561.10035	829	
565.13530	1116	1+
566.44182	694	
567.19328	1798	1+
569.48575	567	
580.99786	1058	1+
583.10243	2274	
584.03978	4057	
585.30776	1779	
586.76575	3828	1+
589.26629	1071	1+
591.15957	711	1+
605.42611	1482	
614.43383	867	
628.63590	807	
657.22528	723	1+
748.03854	419	
794.56792	602	
806.30775	722	
920.05458	2372	
END IONS

###FS:    #m/z: 541.2398 #charge-128
###MaxRes:#m/z:   0.0000 #charge-128
###MS: 997/
###MSMS: 998/
BEGIN IONS
TITLE= Cmpd 532, +MSn(541.2398), 15.5 min
PEPMASS=541.23983	22849

156.90847	1240	
172.83241	565	
183.93291	2350	1+
227.83127	928	
229.89238	754	
239.89562	657	
242.03819	2171	
245.05296	1082	
264.84413	1002	
269.03343	879	
274.97313	1472	1+
293.02749	2216	
294.56891	406	2+
302.97052	1336	
310.99051	837	1+
326.90935	614	
330.84066	912	
339.09983	1132	1+
348.03154	3618	1+
353.08113	637	
355.16024	1108	1+
357.08685	966	
359.03694	776	
366.03791	890	
370.83525	1115	
373.93359	671	1+
386.16330	789	
387.02430	910	1+
395.98369	385	1+
397.12217	326	2+
402.02992	749	
404.23689	1784	
406.02434	506	1+
408.11981	1539	1+
412.69413	794	
422.24269	997	
423.83824	1892	
427.05570	584	
443.85525	760	
447.23424	1042	
448.66382	13716	2+
453.18828	1366	1+
458.05979	1391	1+
459.46456	334	1+
463.03939	777	
465.02385	1767	2+
469.92760	1818	1+
475.08486	1607	
478.04027	1000	
480.28809	1061	
483.03736	1537	
487.84118	734	
489.73284	712	
494.63946	617	
496.36858	681	2+
500.36567	2280	1+
504.22471	650	
505.61064	1408	1+
508.14573	819	1+
510.27431	836	
514.09459	1988	2+
520.91840	682	
522.09258	2115	
523.14728	5435	1+
525.66501	585	
531.63871	1219	
542.39727	1085	
577.63395	2229	
586.27012	780	
604.32220	6722	1+
677.30735	2109	1+
695.24611	614	
704.71251	1151	
714.35868	1483	1+
733.33273	6672	1+
789.34309	963	
806.51063	1037	
832.70182	727	
878.45401	831	1+
896.32036	15115	1+
1009.70158	617	
END IONS

###FS:    #m/z: 589.2509 #charge-128
###MaxRes:#m/z:   0.0000 #charge-128
###MS: 997/
###MSMS: 999/
BEGIN IONS
TITLE= Cmpd 533, +MSn(589.2509), 15.5 min
PEPMASS=589.25092	11259

182.04504	732	
185.83327	934	
201.83356	1014	
217.71296	1024	
220.68748	382	
229.89861	847	
240.83883	917	
247.83336	1099	
260.09020	582	
268.91452	489	
291.87180	1023	1+
330.70187	372	
343.11572	786	1+
352.16159	836	1+
357.03474	1534	
362.28305	1049	
369.96126	2507	1+
375.47214	742	
385.32370	1894	
393.86997	2334	2+
397.92903	949	
404.51844	2236	2+
418.03459	457	
427.99145	1146	1+
435.00179	332	
440.49796	322	
441.33486	764	1+
443.03620	864	
445.06127	1991	1+
454.13509	591	2+
457.03322	1512	1+
461.44950	567	
463.70355	647	
471.13294	1804	
474.43429	779	
475.89484	617	
479.83837	562	
489.84444	662	
492.89819	974	
494.44164	524	
497.15243	439	
498.63809	1254	2+
499.83446	1558	1+
503.09746	1209	
510.91265	334	
515.23582	892	
518.76147	1996	1+
523.83980	994	
525.85366	1346	1+
528.58250	876	1+
535.07119	512	
538.26708	1951	1+
543.29151	2211	1+
545.30595	904	
552.06965	2069	
553.38736	394	
553.63702	377	
554.41474	1817	
555.66760	1297	
557.83879	2721	1+
561.75175	442	
563.07419	1523	1+
569.95429	2159	
571.33384	3674	1+
573.38086	2027	
574.03380	3209	1+
579.86024	499	
586.89349	674	
623.12502	667	
676.04155	987	
894.50549	589	
980.43983	807	
END IONS

###FS:    #m/z: 488.9282 #charge-128
###MaxRes:#m/z:   0.0000 #charge-128
###MS: 1000/
###MSMS: 1001/
BEGIN IONS
TITLE= Cmpd 534, +MSn(488.9282), 15.5 min
PEPMASS=488.92823	10881

142.83400	554	
171.87379	2263	1+
186.46929	1284	
219.29767	1734	
225.04917	1294	
229.65935	406	1+
232.69144	513	
240.87284	3659	
242.95385	590	
245.81852	654	1+
254.72269	1789	
257.83480	625	1+
259.64655	902	
263.74060	1359	1+
266.53213	1137	
270.03687	1433	
273.80929	1785	
280.64020	1002	
288.89453	1157	
290.99706	1165	1+
312.04194	954	
314.03852	1274	
316.09255	1877	1+
329.09914	938	1+
331.08664	601	1+
338.06438	797	
339.11996	2519	1+
340.86107	831	
342.86892	1812	
344.08615	2220	1+
351.16433	1005	2+
353.08839	948	
354.18348	581	1+
356.03549	1264	
357.02983	4634	1+
361.03428	1239	
365.20710	1471	1+
370.26603	2441	1+
372.37754	1342	2+
374.47971	1687	2+
379.03451	847	
382.12371	3299	1+
386.11753	940	
387.02773	2212	
390.50927	849	
395.52066	2362	
398.02832	552	
399.02086	2860	1+
401.01856	1019	
402.07616	2754	2+
406.52306	3611	1+
412.49707	826	
414.09965	2044	1+
426.11327	524	1+
428.84452	1375	1+
431.23627	735	1+
435.27442	1480	1+
437.16019	1638	1+
440.06927	1052	
442.18582	739	1+
444.31260	961	
445.12615	2950	1+
449.12775	1211	2+
452.12168	1041	
453.05101	1369	
454.19209	2043	1+
455.77579	804	
457.61507	2190	
460.23429	1202	
462.30379	504	
463.67153	2996	2+
467.16409	1624	2+
469.05605	610	
470.14306	10696	1+
472.11485	9277	1+
477.68559	4487	1+
491.43438	632	
500.10311	677	
550.27618	4490	1+
588.10425	730	1+
624.23585	962	
635.30585	745	
645.43639	1722	
652.31673	1001	
673.43354	824	
678.51487	1773	2+
680.39836	1259	1+
752.31250	774	
763.31216	632	
790.31249	527	
804.49722	597	
806.27971	406	1+
809.42275	560	1+
848.24989	1411	1+
865.33686	5179	1+
END IONS

###FS:    #m/z: 540.8425 #charge-128
###MaxRes:#m/z:   0.0000 #charge-128
###MS: 1000/
###MSMS: 1002/
BEGIN IONS
TITLE= Cmpd 535, +MSn(540.8425), 15.5 min
PEPMASS=540.84247	31895

156.77749	749	
184.70307	2927	
233.90920	742	
235.83642	827	
243.89215	647	
251.10205	779	
252.67726	1054	
256.99085	1184	1+
264.83506	789	
275.06807	206	1+
276.94690	1586	1+
281.90594	1108	1+
288.85714	962	
292.89896	587	
294.05168	1091	1+
302.91307	882	
308.08574	608	1+
341.03373	727	
347.97539	1354	
349.16653	2008	1+
365.24226	674	
370.03574	341	1+
372.85170	1177	
384.06067	1360	1+
386.36401	513	2+
395.22489	804	
396.50896	742	
404.20298	1334	
410.34497	756	2+
416.28029	639	
420.17881	666	1+
422.05270	1596	1+
427.85448	1229	
429.45905	1283	2+
431.06008	1474	
440.99291	3402	
448.69584	7699	
449.13117	6459	
451.10318	4634	2+
451.62496	4476	1+
454.50301	664	
459.05817	1854	1+
460.20544	3160	2+
468.63135	1057	
470.00200	568	1+
471.92765	854	
475.26660	2639	
477.21035	2989	
480.38165	2291	1+
481.30321	943	2+
485.03225	286	1+
486.48713	802	
492.03250	2746	1+
495.25035	2773	2+
497.52615	1381	1+
499.27161	1848	2+
504.22325	1471	1+
506.38470	5284	1+
509.57589	1379	
510.19508	3709	1+
516.44848	709	
517.43065	2236	1+
519.32938	3501	1+
521.21118	10882	2+
523.36941	4056	1+
529.81572	3939	1+
568.90162	782	
574.75853	627	
578.82053	704	
584.41688	974	
586.17815	1117	
603.34786	984	
604.32419	4862	
607.84675	704	
620.93692	1832	
667.69608	1032	
677.28914	1276	1+
699.51774	604	
715.22617	824	
716.50133	786	1+
724.44050	877	
733.33028	14222	1+
785.48878	1047	
805.49374	936	1+
835.25614	657	
844.43357	617	
869.61206	612	
878.62160	1029	1+
895.52512	772	
896.48399	21072	1+
917.37970	364	1+
934.32907	1741	1+
END IONS

###FS:    #m/z: 412.2343 #charge-128
###MaxRes:#m/z:   0.0000 #charge-128
###MS: 1003/
###MSMS: 1004/
BEGIN IONS
TITLE= Cmpd 536, +MSn(412.2343), 15.6 min
PEPMASS=412.23432	5761

123.84185	481	
135.88580	412	
155.91522	928	1+
161.69916	350	
163.69032	523	1+
170.88928	1369	
180.76948	682	1+
185.87991	648	1+
190.69604	409	
200.08931	399	
200.91704	701	1+
205.63432	420	
208.87096	593	
210.23010	491	
211.00762	2269	1+
214.94714	1029	1+
220.69089	497	
222.60236	1630	1+
224.77785	1936	1+
226.77778	927	
231.04195	493	
234.03473	839	
236.79735	2846	1+
238.85472	9555	1+
243.02231	2058	2+
246.29346	518	
248.88903	704	
250.84053	822	
252.56338	1200	
254.23107	2110	1+
257.68803	472	
260.49973	448	
261.86867	834	
265.03444	1481	1+
266.88820	1026	1+
268.97064	744	
275.64435	574	
283.14455	1571	1+
287.34981	797	
288.82414	1687	1+
292.13466	1018	2+
294.76964	921	1+
304.71502	517	
306.09255	912	1+
308.96553	557	
310.98842	500	1+
313.88782	1941	1+
318.11031	1019	
318.89393	1849	1+
320.96124	7147	1+
323.90668	1139	
330.95568	2128	2+
332.89311	1220	1+
335.05293	2350	1+
338.00610	3273	1+
344.23067	806	
349.26840	1753	
350.22189	4208	1+
353.13237	3854	1+
356.50213	552	2+
358.95113	1052	1+
362.90671	1205	2+
366.09966	5820	1+
370.32366	784	
372.05324	3039	1+
375.00485	1409	2+
377.02692	3325	1+
379.63118	3529	2+
381.91421	611	
390.39219	545	
391.11739	1650	
393.13627	26543	1+
401.70308	2760	
405.03333	375	
415.81279	483	
418.50325	526	
432.30885	1004	
444.08754	1017	
446.64977	686	
457.14505	498	1+
490.72645	514	
515.84598	1949	
542.24019	1059	
543.52018	1057	
550.69492	747	
578.10938	1044	
610.29526	482	
670.29156	529	1+
763.44501	669	
770.43142	1124	
779.27727	576	
END IONS

###FS:    #m/z: 540.7855 #charge-128
###MaxRes:#m/z:   0.0000 #charge-128
###MS: 1003/
###MSMS: 1005/
BEGIN IONS
TITLE= Cmpd 537, +MSn(540.7855), 15.6 min
PEPMASS=540.78553	43002

156.84783	1432	
184.93285	2055	1+
201.78732	709	
204.64022	1232	
218.69557	639	
239.85053	1319	
244.83667	444	1+
257.89122	1237	
275.77347	654	
283.28652	677	
288.07735	1172	
293.00630	2251	1+
306.04356	939	
326.89625	677	
329.03925	984	
335.09548	889	
346.79825	2639	1+
354.41852	762	
366.90716	1232	
371.84867	1039	
386.61600	1488	2+
391.03774	1302	
392.88954	1127	
394.32949	652	
395.94659	1918	1+
399.09489	802	
407.18404	692	
415.63997	1239	
420.99436	783	1+
423.13017	1349	
432.85964	2179	
438.14806	1012	
439.69904	3324	
440.07966	2409	
445.92176	711	2+
447.98355	2087	
448.68495	14744	
452.93750	1177	
457.23364	757	
459.27611	697	
463.69995	1366	2+
466.88382	759	
468.43473	677	
471.54445	940	1+
474.50723	1536	1+
477.21235	1822	
480.24708	2749	1+
485.70849	1604	2+
491.52766	1533	1+
495.10671	1001	1+
496.96195	1129	
499.10312	1499	
502.26773	2461	1+
503.87305	1094	
505.39792	1487	
510.31804	1464	1+
512.09304	1202	
514.23630	2622	
517.63747	654	
519.03053	2506	1+
521.07020	4591	1+
523.29759	6876	1+
524.86100	1134	
527.52869	6229	1+
553.03172	807	
604.21907	4116	1+
605.66096	647	
698.05342	626	1+
715.36818	581	1+
733.41248	2494	1+
735.31399	1327	
805.24686	2159	
806.57189	1437	
896.43968	23670	1+
899.45284	2572	
911.04209	1312	
934.44566	938	1+
942.17671	2709	1+
END IONS

###FS:    #m/z: 444.7641 #charge-128
###MaxRes:#m/z:   0.0000 #charge-128
###MS: 1006/
###MSMS: 1007/
BEGIN IONS
TITLE= Cmpd 538, +MSn(444.7641), 15.6 min
PEPMASS=444.76409	24694

142.83389	772	
146.83408	809	
164.71741	304	1+
183.83442	641	1+
187.72201	1119	1+
198.76667	922	
205.69236	1044	1+
214.01159	681	1+
222.83416	593	
226.84474	1055	1+
232.81713	279	1+
235.23924	2097	
236.84399	914	
247.03346	346	1+
254.75749	1330	1+
271.86379	2048	
273.89443	1249	
277.41595	407	1+
280.68244	1729	1+
284.04059	1127	
284.89931	1901	1+
297.07585	913	
300.90917	1626	1+
305.83860	1197	
308.09996	1362	
314.91075	1292	
316.43906	612	
327.21192	4999	
334.86627	1317	
338.50823	859	
340.92559	1092	
343.94361	3545	1+
355.00297	5753	1+
357.93126	1837	
359.23639	596	
359.96796	1388	
367.25624	702	1+
371.06751	1059	1+
374.19165	1771	2+
377.42180	1260	
380.06331	564	1+
382.94315	1347	
384.93033	3004	1+
387.12410	901	
388.68553	789	
390.23781	649	
391.63504	1302	
393.17214	933	
398.00128	4741	1+
401.96093	1034	
406.65270	2617	2+
408.28149	7880	1+
410.17880	6084	1+
414.19786	4443	1+
418.85308	1462	
421.15569	1765	
424.06481	1151	
425.08214	4372	
426.19470	19693	1+
433.44911	583	
435.19754	2407	
435.66250	9221	
456.20490	739	
466.04326	987	
468.15969	691	1+
472.20653	762	1+
489.28727	552	
525.03693	1419	
543.29057	850	1+
548.03836	638	
562.24016	1470	
583.48127	623	
587.28689	2864	1+
615.99396	707	
644.34096	616	
645.42314	1203	1+
647.29613	649	
676.43784	769	
691.30574	731	
700.35517	3698	1+
702.64566	1093	
823.43600	1944	
END IONS

###FS:    #m/z: 679.6028 #charge-128
###MaxRes:#m/z:   0.0000 #charge-128
###MS: 1006/
###MSMS: 1008/
BEGIN IONS
TITLE= Cmpd 539, +MSn(679.6028), 15.6 min
PEPMASS=679.60278	5017

220.83811	522	
254.83510	1182	
282.88883	674	
297.68946	367	
381.25664	437	
411.08909	352	
444.51624	569	
447.24873	377	
457.60117	339	
469.09367	512	
489.68266	282	
505.10980	299	
508.80782	834	
523.10094	429	
532.29526	618	1+
534.93777	271	1+
540.43517	664	
549.86444	382	
558.10697	539	
561.03512	399	
572.65358	587	
576.29733	297	
582.09452	629	
583.33951	1092	
589.90245	803	1+
593.63779	1967	
597.44360	842	
599.43651	652	
602.31000	741	1+
611.83751	1182	
614.69545	337	
621.03536	312	
621.63904	1567	
634.09584	2521	1+
636.21920	1039	1+
641.26774	312	
653.67653	322	
657.44438	1104	
658.00852	354	
658.98006	1607	
660.55556	802	
661.12391	1937	
662.76646	1227	
664.32431	1862	
671.12818	1344	
672.44580	949	
770.57659	1169	
804.31377	814	
805.86987	3027	
822.23538	459	
854.34812	354	
867.70332	684	
898.41285	982	
939.24255	429	
1131.43776	827	
1225.51391	344	
END IONS

###FS:    #m/z: 415.2545 #charge-128
###MaxRes:#m/z:   0.0000 #charge-128
###MS: 1009/
###MSMS: 1010/
BEGIN IONS
TITLE= Cmpd 540, +MSn(415.2545), 15.7 min
PEPMASS=415.25453	59718

129.03333	812	
146.83774	1257	
154.79662	896	1+
156.89342	1505	1+
169.81548	2120	1+
171.73660	3329	1+
174.86176	660	
182.54705	1707	
198.82575	2299	
200.75629	1723	1+
205.04529	877	
210.82769	3994	1+
221.65877	1802	
224.28741	924	
224.81932	5934	1+
229.67831	1238	
233.23182	1089	
234.83307	663	
236.80806	994	1+
240.03699	2608	1+
242.79316	2890	1+
246.03143	1054	
253.97159	1709	
257.90774	3740	1+
263.90938	1776	1+
267.84770	935	1+
272.03727	799	
274.63688	1738	
281.98028	1777	
282.89130	4496	
288.95919	7258	1+
294.10037	1560	1+
297.88568	914	1+
300.86135	793	1+
303.05994	793	
304.83796	713	
306.40142	1840	2+
308.03187	4145	1+
311.03283	1728	
311.92552	5866	1+
314.84260	2285	2+
318.89751	1499	
321.09618	42651	
323.82969	655	
325.21944	9581	2+
327.11144	1939	1+
330.03749	2432	2+
335.23289	779	
336.17368	1549	1+
338.08010	3745	2+
339.33908	699	
340.44009	2041	1+
342.13246	1233	
343.07562	4684	1+
345.33235	808	
346.09320	2776	1+
348.68271	2579	1+
351.16968	1524	1+
353.00317	13053	1+
357.34436	4689	2+
360.12937	20304	1+
363.13186	4562	1+
368.31482	8786	1+
371.00336	5068	1+
372.71351	672	
377.23274	1084	
378.16908	3854	1+
380.09695	5261	1+
384.98823	3019	2+
386.90517	1784	
391.41983	2464	
392.24082	6852	1+
395.14158	4232	
396.12985	32383	1+
404.58693	672	
405.35766	2291	
406.13492	12327	
423.23285	697	
424.05596	1406	1+
428.18768	1021	2+
433.21135	891	1+
438.33151	964	
452.28605	4685	1+
454.44272	1141	
458.28952	978	
459.25093	35187	1+
470.38232	2815	2+
474.23558	672	
495.03168	970	
502.84415	1351	
513.20246	909	
523.39487	1630	1+
535.43329	713	
538.09724	1892	1+
541.19203	1109	
572.26752	3826	1+
574.36446	870	
582.03865	922	
588.30134	812	
610.44441	964	
657.42685	1424	
659.37855	16436	1+
698.37875	1532	1+
716.46078	9816	1+
END IONS

###FS:    #m/z: 424.1202 #charge-128
###MaxRes:#m/z:   0.0000 #charge-128
###MS: 1009/
###MSMS: 1011/
BEGIN IONS
TITLE= Cmpd 541, +MSn(424.1202), 15.7 min
PEPMASS=424.12016	21982

128.83677	426	
134.86307	522	
148.15970	535	
172.37130	1462	
174.81688	662	
179.03310	878	
190.75853	1933	1+
193.72842	2392	1+
206.72138	667	
209.88390	812	1+
220.65098	689	
225.89574	1179	
228.07703	681	
235.04237	1525	
236.83478	2941	
238.87780	701	
239.83899	1617	
243.96999	998	1+
248.83444	621	
250.83228	1701	1+
252.77871	856	
256.96204	1665	
260.87233	1052	
264.95917	2336	1+
269.03965	869	
271.85561	722	1+
278.32331	2135	2+
280.24652	4834	2+
280.78092	3149	1+
283.04891	1017	
286.69177	1054	
288.68225	1788	2+
292.03673	1244	
292.98939	2918	1+
294.05403	1719	2+
298.78545	599	
304.99831	808	1+
306.86050	1294	
310.04269	1161	1+
314.62224	789	1+
318.17076	1076	1+
320.45394	749	
321.20608	2399	1+
324.07797	471	1+
326.25758	1044	
332.90329	2124	
334.32613	497	
334.97335	3378	2+
343.98111	366	1+
346.01723	993	
349.20000	866	
350.93669	764	
351.97149	2063	
354.63600	637	
357.11778	4207	1+
361.09332	1881	1+
363.24469	2738	1+
366.07334	2041	1+
371.52680	486	2+
372.90222	721	
377.33659	2119	2+
379.14600	3137	1+
383.13879	1864	
384.03690	2472	
385.01270	2764	1+
388.02418	7016	1+
391.20993	1575	1+
393.56808	3059	
396.37425	986	2+
403.14441	439	
404.10175	1818	
405.13727	14126	1+
413.19738	602	
413.94242	4218	1+
424.43311	1282	
426.15659	653	
432.03340	1224	
440.27867	809	2+
487.23527	487	
489.25168	609	
511.29504	801	
541.43349	1119	
550.29704	824	
645.03102	801	
704.49970	394	
END IONS

###FS:    #m/z: 415.2448 #charge-128
###MaxRes:#m/z:   0.0000 #charge-128
###MS: 1012/
###MSMS: 1013/
BEGIN IONS
TITLE= Cmpd 542, +MSn(415.2448), 15.7 min
PEPMASS=415.24479	89824

131.87695	1362	
134.83516	1219	
142.83741	487	
143.91337	2293	1+
154.80033	3163	1+
170.81990	5288	1+
172.82684	1631	
174.90142	1069	
180.64864	736	
182.92671	3202	1+
185.29317	759	
186.86366	479	
189.39032	964	1+
199.02538	959	
199.86464	1675	1+
211.87196	2049	1+
215.73303	1458	1+
226.72493	927	
228.16947	970	2+
229.88850	3491	1+
239.76775	2687	1+
242.72144	597	
246.84524	964	
247.82942	1729	1+
252.95554	1200	1+
257.95093	7275	1+
262.82188	854	1+
264.84815	2382	
269.95394	2185	1+
276.90545	1334	1+
281.97034	2590	
284.95727	525	1+
287.02345	2147	
289.07907	3890	1+
290.63384	681	
294.34774	950	
296.95688	3238	1+
299.92808	593	
301.53465	1044	1+
303.07865	638	1+
305.72265	1034	1+
311.16343	1543	1+
312.93732	3035	2+
316.48243	1035	2+
318.09327	2709	1+
321.09193	25945	
322.61591	1326	
324.38700	910	
325.05599	11730	1+
329.29344	1662	1+
334.98764	794	1+
336.81221	667	
339.12606	2129	1+
341.19266	1234	
342.99400	1519	
346.04312	1701	
350.14849	3887	1+
353.11798	4640	
354.00921	7818	1+
357.03745	3293	1+
360.20663	23306	1+
364.76175	592	
367.32537	577	
368.00805	3053	1+
370.16812	5736	1+
373.19157	1659	
377.73413	3527	1+
381.10241	2382	2+
383.15395	3077	1+
388.11756	699	1+
390.47364	1946	2+
392.03176	2103	1+
394.07372	2302	
396.12364	5043	
397.06350	9373	
398.09610	17672	1+
404.84923	6449	2+
406.15434	19850	
413.36474	2009	1+
442.16871	3651	1+
451.26102	557	
452.19890	3998	1+
459.23301	46396	1+
467.93410	639	
470.36915	1241	1+
471.43235	1238	2+
519.43821	789	
523.16227	1299	
531.64089	597	
556.42181	2156	
562.63309	593	
570.43860	1132	
572.41465	6960	1+
580.23677	842	
582.36029	523	1+
600.25561	746	1+
604.44138	482	
606.55812	725	
625.24380	569	
631.24278	609	
637.24606	1451	1+
656.23972	484	
659.40185	7983	1+
701.18127	784	
716.45551	6116	1+
723.55514	657	
758.63145	892	
END IONS

###FS:    #m/z: 523.3292 #charge-128
###MaxRes:#m/z:   0.0000 #charge-128
###MS: 1012/
###MSMS: 1014/
BEGIN IONS
TITLE= Cmpd 543, +MSn(523.3292), 15.7 min
PEPMASS=523.32923	37084

152.63756	654	
168.90169	688	
200.86774	2079	1+
236.83629	1095	
237.85562	7003	1+
244.03484	1007	
261.92288	1517	
269.89650	3368	
280.84513	1146	1+
282.85841	1102	
284.53584	1067	
320.04095	627	
321.07939	943	1+
325.03340	1238	
336.08004	1221	
340.23252	1001	1+
348.93416	638	1+
351.01984	1423	
370.50164	947	
371.23757	4154	2+
375.04205	1184	
376.15658	2146	1+
379.68272	11695	2+
391.07199	683	
393.35874	1348	1+
396.09797	897	
403.95474	1412	
405.16280	12105	2+
406.90479	1612	
414.13772	33827	
417.43408	809	
419.33854	2562	1+
423.17224	16596	2+
425.61024	1292	2+
430.14100	1116	
432.74287	1833	
442.10160	971	
444.23323	1100	
448.13682	3888	1+
451.94901	1429	
456.37791	2239	
457.69225	1071	2+
459.28119	2654	1+
462.69707	1667	
465.31482	1259	
468.32061	1264	1+
470.28255	1733	
478.86763	1256	
480.33406	1224	
483.77127	1949	
485.99566	2230	1+
487.00626	1768	2+
489.20162	1544	
493.68201	1528	2+
495.77142	3485	
497.15579	2703	1+
500.66225	2060	1+
502.02816	2108	
503.18008	8210	1+
505.20754	16620	1+
509.92542	1147	
512.52850	3719	1+
555.24664	822	
574.63593	759	
577.76049	1044	
588.84153	757	
590.38547	11212	1+
608.28776	872	
634.60626	742	
649.54889	2555	
661.32166	1013	1+
663.33652	770	
694.31764	707	
699.43384	1977	
737.43703	1884	
750.52412	947	1+
757.50290	1053	
758.35816	15021	1+
818.63283	1028	
845.33721	3567	1+
889.04459	751	
932.38038	3122	1+
END IONS

###FS:    #m/z: 523.3347 #charge-128
###MaxRes:#m/z:   0.0000 #charge-128
###MS: 1015/
###MSMS: 1016/
BEGIN IONS
TITLE= Cmpd 544, +MSn(523.3347), 15.7 min
PEPMASS=523.33467	90388

156.83526	1064	
181.82927	2020	1+
182.84206	1295	2+
221.83587	1193	
237.90340	14636	1+
254.91584	1510	1+
261.88093	1183	
263.83601	1782	
269.76389	2920	
287.90229	847	
312.03900	1582	1+
315.89090	817	
322.06749	2177	2+
346.02102	2675	
353.18910	833	
357.66219	2178	
369.58457	1340	
370.92640	4726	2+
376.23258	4181	
378.71395	2520	
379.71152	12180	
386.89129	1060	1+
390.81381	1136	
392.29525	1599	
393.69047	1716	2+
399.29306	1196	
403.92638	4797	2+
405.72079	5637	
408.21415	1074	
413.10422	1297	
414.18358	73061	
423.19309	30277	
424.64683	3766	1+
428.12927	1472	1+
433.08707	2321	1+
438.06896	2494	
442.99244	1683	1+
448.37307	1542	1+
452.13848	1861	
457.63121	1227	
459.01835	4579	2+
460.15102	3201	1+
462.63696	1579	
471.29198	1794	2+
474.83530	1608	
476.24279	1643	1+
485.23328	2112	1+
487.81634	819	
489.30105	848	
490.18725	1719	
494.63931	2124	
496.16331	2112	2+
498.45728	3786	2+
501.25949	4155	
503.22937	5511	1+
505.28552	14603	
506.81635	1690	1+
508.93717	1489	
513.07249	3832	
524.04510	1127	
539.18356	1633	1+
542.68581	1209	
572.30880	1588	1+
590.38294	21263	1+
599.71526	1031	
605.31463	866	
607.80000	2834	
633.10810	1357	
643.37072	1207	
651.58201	1614	1+
654.23463	952	
661.59665	2395	1+
673.07059	889	
739.60565	1557	1+
742.63532	909	
750.77148	914	
758.46160	18901	1+
763.38910	2486	1+
767.31812	955	
836.85266	1012	
845.50182	10910	1+
925.83622	1163	
933.42276	2110	
942.58002	474	1+
END IONS

###FS:    #m/z: 853.7501 #charge-128
###MaxRes:#m/z:   0.0000 #charge-128
###MS: 1015/
###MSMS: 1017/
BEGIN IONS
TITLE= Cmpd 545, +MSn(853.7501), 15.7 min
PEPMASS=853.75010	22749

388.04574	369	
503.03387	1609	
601.23561	604	
608.92398	884	
617.24594	1147	
672.27957	379	
682.23454	297	
684.44253	1004	
703.63371	1514	
706.49638	1172	
711.79713	1856	1+
715.91444	2371	1+
741.66160	1009	
745.63353	454	
753.84131	584	
757.25149	797	
788.63396	489	
791.12746	1056	
800.34994	650	
803.23680	679	
808.23846	699	
810.39438	386	1+
820.29274	444	
832.92803	354	
834.23766	897	
835.78272	1859	1+
975.88806	858	
999.86503	1304	
1073.49580	429	
1272.64179	265	
1406.61232	259	
END IONS

###FS:    #m/z: 613.4303 #charge-128
###MaxRes:#m/z:   0.0000 #charge-128
###MS: 1018/
###MSMS: 1019/
BEGIN IONS
TITLE= Cmpd 546, +MSn(613.4303), 15.8 min
PEPMASS=613.43030	11729

242.73990	994	
245.03590	532	
250.84287	702	
268.03451	759	
311.04095	839	
331.11957	504	
336.03256	562	
342.43779	369	
373.04167	892	
392.04098	709	
406.90338	384	
438.91720	694	
443.07613	514	
447.07832	532	
450.12563	522	
462.24064	579	
468.59219	1424	1+
470.87181	387	
471.97347	837	
480.99088	341	1+
489.49161	514	
490.90170	1179	
507.10290	652	
515.47905	507	
515.91464	472	
516.66487	789	
522.89612	509	
523.97378	3345	1+
539.29108	762	
539.68442	524	
541.26913	466	1+
543.43018	377	
548.60100	399	
557.03074	927	
566.57148	527	
569.98088	504	
570.23124	559	
571.12416	689	
577.61546	407	
578.20343	809	1+
580.49828	892	
584.21302	1307	1+
587.27302	1249	
591.90934	392	
593.01559	766	1+
595.28440	2262	
597.14952	3376	1+
599.64039	1367	
612.35207	809	
621.69190	447	
627.10958	612	
678.24648	499	
681.23338	594	
743.08945	787	
765.53211	397	
911.75238	432	
986.83688	1024	
1016.90742	654	
END IONS

###FS:    #m/z: 884.0821 #charge-128
###MaxRes:#m/z:   0.0000 #charge-128
###MS: 1018/
###MSMS: 1020/
BEGIN IONS
TITLE= Cmpd 547, +MSn(884.0822), 15.8 min
PEPMASS=884.08214	7459

335.61200	727	
518.90194	439	
563.05093	469	
586.08329	532	
628.84898	1252	
705.38436	999	1+
709.43842	449	
712.71811	587	
734.46593	264	
748.37827	2004	
775.45075	422	
788.37275	1192	
793.83444	274	
825.09828	282	
825.64811	814	
832.44100	1094	
836.15330	279	
855.43289	254	
856.64288	3777	
865.12378	702	
865.66064	1918	1+
867.26083	1931	1+
990.63953	1572	
1168.23709	547	
1482.85570	354	
END IONS

###FS:    #m/z: 411.1553 #charge-128
###MaxRes:#m/z:   0.0000 #charge-128
###MS: 1021/
###MSMS: 1022/
BEGIN IONS
TITLE= Cmpd 548, +MSn(411.1553), 15.8 min
PEPMASS=411.15528	20294

135.88806	479	
150.87301	589	
166.05153	1518	1+
168.88683	1214	
170.63452	509	
172.85751	1192	
179.63499	914	
181.50440	1337	
182.93317	532	
194.85250	1638	1+
196.74343	1009	
203.82278	1069	
208.76812	2614	1+
211.82120	1796	1+
217.07637	627	
220.74564	1266	1+
224.83745	3256	1+
231.80341	774	
234.65007	559	
236.87466	6481	1+
238.89007	5875	1+
242.70918	844	
245.88601	497	
246.50931	1924	
248.80000	519	
250.95712	1941	1+
253.85923	2179	
257.99298	1449	1+
261.25374	503	2+
263.87369	970	1+
266.91976	1598	1+
270.61317	1076	1+
273.24659	1563	2+
278.81150	1314	
284.83482	2257	
286.89069	1422	
290.02968	1943	1+
292.23623	822	
294.92146	2201	1+
297.93417	899	
300.91861	462	
303.08492	1344	
304.97301	1077	
307.06864	436	2+
310.87121	939	1+
313.94158	386	1+
316.51026	602	
319.09968	1758	2+
321.05330	2781	1+
324.42653	2879	2+
327.15978	749	1+
331.15282	2496	1+
334.97663	869	
337.00844	2091	1+
340.30369	578	2+
341.71098	642	
342.26371	1286	2+
349.11649	2478	1+
352.09598	709	1+
355.16731	681	1+
356.92415	4951	2+
361.67667	1081	1+
363.21042	1282	
365.99006	2126	1+
366.93566	411	2+
368.11121	1958	1+
371.05294	842	
372.89982	1506	1+
375.13772	4749	1+
382.83218	549	1+
383.89533	1404	2+
388.17823	1744	
389.49350	3731	2+
391.28914	1927	
392.00100	8622	
393.11014	14258	1+
395.08668	6931	1+
399.23759	2542	
401.22803	1172	
409.82367	467	
420.03913	1537	
424.68788	658	2+
430.70438	463	2+
434.86881	554	
444.02985	632	
475.23518	512	
482.23826	1569	
517.43468	1127	
523.63156	524	
532.28993	1222	
588.23532	1292	
624.20700	1184	
634.23716	502	
688.30168	482	
767.65469	497	
END IONS

###FS:    #m/z: 675.7582 #charge-128
###MaxRes:#m/z:   0.0000 #charge-128
###MS: 1021/
###MSMS: 1023/
BEGIN IONS
TITLE= Cmpd 549, +MSn(675.7582), 15.8 min
PEPMASS=675.75824	32297

221.63602	902	
255.34716	1142	
284.08956	722	
285.65052	767	
342.64399	1114	
371.05489	324	
416.83089	764	
421.31937	724	
428.09747	569	
430.15338	477	
443.89942	504	
454.19823	811	1+
458.03195	737	
467.24879	806	1+
473.08716	332	
487.35245	233	2+
489.54153	489	
504.03309	484	
509.22885	1164	
513.03379	817	
518.23924	254	
523.28934	744	
528.04660	968	1+
529.70765	464	
533.09951	599	
536.10166	349	
542.03529	457	
543.67612	382	
552.31737	282	
557.08092	264	
559.23043	429	
568.23234	1017	
572.83552	794	
575.83638	1494	
577.08585	277	
582.09610	277	
583.88813	427	
585.43584	284	
586.03219	1494	
588.08253	1391	1+
600.24022	822	
612.45746	1461	1+
616.22148	1166	1+
625.03751	1717	
627.65854	653	1+
629.46459	1691	1+
631.33347	1944	
639.90140	909	
647.10162	309	
652.50738	1009	
655.24981	1122	
656.29489	3879	1+
657.22868	4505	1+
662.90336	1579	
665.03447	707	
667.50514	599	
888.29615	367	
936.13261	492	
952.34158	332	
END IONS

###FS:    #m/z: 429.2057 #charge-128
###MaxRes:#m/z:   0.0000 #charge-128
###MS: 1024/
###MSMS: 1025/
BEGIN IONS
TITLE= Cmpd 550, +MSn(429.2057), 15.9 min
PEPMASS=429.20566	29254

123.03247	567	
144.86235	1105	
166.77935	634	
171.03859	1678	
179.96382	598	1+
181.87598	576	1+
193.79298	1099	
197.74480	1136	1+
200.84527	642	
202.01512	1379	
207.75541	1206	
210.86476	2385	
214.84336	2709	
216.92249	768	
220.26019	642	
224.79895	3232	
226.76123	3735	1+
234.89300	613	
240.72310	506	2+
242.03488	885	
244.03461	1077	
245.87170	1858	1+
254.94852	1143	1+
256.75082	1723	1+
260.39561	2539	1+
262.85624	753	
268.86892	1339	
270.85217	1386	1+
274.93157	473	2+
278.88778	391	1+
282.09424	964	
283.85737	983	1+
286.33553	560	2+
292.38867	916	
293.35710	1447	1+
298.94017	4128	1+
301.43461	1774	
310.97323	752	1+
312.79028	587	
315.92006	535	1+
318.02386	1470	1+
322.13235	1601	1+
325.11934	2680	1+
328.04047	1430	
329.98441	1599	1+
335.61729	1674	1+
339.13506	2082	
340.68138	4044	2+
341.10707	3381	1+
343.03552	3507	1+
346.48998	985	2+
347.73021	3166	
349.51246	817	
351.57342	1657	2+
353.94356	1385	1+
356.70734	2127	1+
366.45821	567	1+
367.58949	1585	2+
369.18889	714	
372.22896	3382	1+
373.89513	684	
374.97084	1715	1+
375.90225	1287	2+
377.18369	878	1+
383.14891	2545	1+
385.19966	2343	
386.19345	2473	1+
392.06673	763	
392.77927	1738	
394.23299	3203	1+
396.89706	594	
397.39344	859	
398.66492	1193	
405.56378	1354	2+
407.60624	1146	1+
410.07886	6278	
411.00076	19096	1+
413.09227	8634	
414.93786	1642	
416.22833	3244	2+
418.46156	2372	
419.79827	2275	1+
437.23373	582	
451.24218	852	
475.23261	677	
499.51118	572	
545.26360	866	1+
575.23575	1583	
583.84490	1147	
585.81333	722	
590.29986	837	
661.72454	647	
663.43894	1172	
709.25535	738	
726.29592	704	1+
801.63859	598	
END IONS

###FS:    #m/z: 492.2657 #charge-128
###MaxRes:#m/z:   0.0000 #charge-128
###MS: 1024/
###MSMS: 1026/
BEGIN IONS
TITLE= Cmpd 551, +MSn(492.2657), 15.9 min
PEPMASS=492.26571	12597

171.79303	724	1+
202.62336	848	1+
219.83345	732	
229.79460	674	1+
231.77110	604	
233.90755	544	
244.74582	697	
246.96247	1338	1+
249.96572	1064	1+
255.89274	278	1+
259.76893	852	
273.24079	762	
286.74816	1138	1+
289.26965	1103	2+
293.00562	2833	1+
299.97345	1531	1+
303.84708	924	
307.11332	787	
310.03320	834	
315.10267	787	
317.25126	557	
322.08795	1656	1+
330.26486	894	
332.93468	499	
345.01272	2564	1+
346.91545	1431	1+
348.99768	1299	1+
356.10504	1538	1+
358.96669	2934	
360.97882	1246	1+
364.14155	1728	2+
366.93397	2511	2+
371.76014	1436	1+
374.95359	887	
384.83701	1129	
389.16233	757	
391.68333	884	
393.05390	1463	1+
394.95317	964	
401.01072	4175	1+
403.62124	522	
405.62400	4593	1+
407.91421	1359	
410.19232	1018	1+
412.91123	819	2+
416.48487	994	2+
419.84178	484	
422.12712	4838	2+
426.67409	1382	
427.97397	654	1+
430.64461	542	
432.21538	1067	
438.23402	522	
447.03713	1909	
448.54369	1324	2+
450.63787	1414	
454.43563	609	
455.16875	2538	1+
459.17044	1482	
468.65249	879	
471.35500	2536	1+
473.17469	4549	
474.17940	17295	1+
483.70417	742	
488.12669	1832	
505.60628	1281	1+
507.37775	934	
511.44501	597	
533.83657	684	
568.37801	607	
600.30914	567	
605.68612	682	
615.26990	1284	
625.29742	459	
631.71958	632	
633.62907	1016	1+
648.31748	1522	
695.05523	784	
723.25132	772	
808.88775	737	
843.45936	644	
845.53376	727	
1002.00130	479	
END IONS

###FS:    #m/z: 444.2411 #charge-128
###MaxRes:#m/z:   0.0000 #charge-128
###MS: 1027/
###MSMS: 1028/
BEGIN IONS
TITLE= Cmpd 552, +MSn(444.2411), 15.9 min
PEPMASS=444.24108	12511

125.03263	477	
152.03727	1229	
158.89810	464	
165.83302	1014	1+
170.82384	1079	1+
185.03094	959	
186.95031	1294	1+
196.81505	1104	
198.73466	1523	
200.40730	709	
206.70347	1593	
210.84380	1618	1+
224.83891	1046	
226.80657	697	
232.11291	1173	1+
235.23750	477	
237.84191	453	
238.81444	1726	1+
240.63325	730	
242.73743	2093	
244.88949	4285	1+
248.83143	472	
254.88872	1423	
256.01558	4337	1+
260.64736	1025	2+
261.96662	514	1+
266.75525	837	
268.88401	2600	
274.85397	668	
277.01728	1204	
282.90906	1343	
284.87395	2046	1+
288.88291	794	
290.70806	1355	1+
298.97649	2193	1+
300.89626	2284	1+
308.08975	562	
311.01300	2037	1+
313.01795	612	
313.89907	2831	1+
324.94891	3155	1+
327.98825	1679	1+
329.97550	3046	2+
333.01921	728	1+
336.64273	1446	2+
340.98920	2360	1+
343.13256	1522	1+
344.98229	3140	
347.19435	1369	1+
352.03367	883	1+
354.03121	613	
355.08869	6463	
357.01917	2009	1+
363.08838	1961	
365.10461	2003	1+
368.38662	2653	2+
370.07178	1015	1+
371.15132	1588	2+
373.05304	1336	2+
375.03768	2556	
381.15007	2469	1+
384.24754	1054	
390.92118	638	
392.55373	958	2+
394.84190	843	
395.92532	4539	1+
399.17148	3009	1+
402.45020	600	
406.04044	2483	
407.31432	1611	1+
409.15062	4571	1+
410.99599	3872	1+
416.01465	1084	1+
421.07350	2428	1+
422.31950	861	2+
425.03738	28641	1+
428.55658	3140	2+
431.64313	2483	
433.09966	1025	
433.68700	3035	2+
434.95656	701	
448.63246	986	
485.26364	492	
514.15851	917	
534.09113	516	
557.69840	1061	
564.42494	904	1+
567.23769	1707	
580.49499	547	
623.23502	926	
634.31634	719	
670.45376	1082	
675.23964	662	
754.24163	610	
832.43169	1184	
END IONS

###FS:    #m/z: 683.5464 #charge-128
###MaxRes:#m/z:   0.0000 #charge-128
###MS: 1027/
###MSMS: 1029/
BEGIN IONS
TITLE= Cmpd 553, +MSn(683.5464), 15.9 min
PEPMASS=683.54644	26335

204.64154	1242	
232.89540	334	
261.85120	564	
326.89412	494	
369.38628	584	
387.85747	402	
423.03538	1182	
468.08756	562	
486.52759	259	
501.83854	1367	
505.83693	287	
522.47465	2006	1+
525.09985	1012	
529.04076	702	
533.29602	937	
534.63497	1184	
537.73048	702	
540.14166	539	
549.09285	372	
550.72369	319	1+
556.13194	1512	
569.83525	447	
578.14621	617	
584.08536	419	
585.85851	322	
591.08705	414	
592.06314	941	1+
593.70594	447	
595.14274	349	
597.24277	904	
599.63522	1524	
602.52253	1541	1+
607.48507	884	
628.29175	1179	1+
638.41949	526	1+
642.03907	502	
647.43573	377	
660.25263	567	
661.37835	3013	1+
662.88862	592	
664.40625	6040	2+
666.29659	3042	
671.14182	2072	
794.23101	1054	
805.09169	2014	
817.31918	379	
902.03160	357	
1004.61896	382	
1083.06395	862	
END IONS

###FS:    #m/z: 427.2348 #charge-128
###MaxRes:#m/z:   0.0000 #charge-128
###MS: 1030/
###MSMS: 1031/
BEGIN IONS
TITLE= Cmpd 554, +MSn(427.2348), 16.0 min
PEPMASS=427.23483	48365

119.86454	943	1+
121.89497	762	
147.69145	627	
159.84937	1687	1+
166.85148	3545	1+
170.96035	1054	
172.80502	1226	1+
196.77248	425	1+
204.83593	1071	
211.04785	723	
212.68218	732	
217.73900	456	1+
224.04774	439	2+
228.10466	1828	2+
231.16703	1998	1+
233.83973	612	
236.84222	4242	1+
238.90905	3357	
243.74495	941	1+
246.37108	603	
248.85641	1243	
250.84854	962	1+
252.89861	2512	
254.84256	2659	
256.70932	774	
260.27118	550	
261.86940	272	1+
264.83528	535	
266.73911	2675	
268.03385	936	
268.83771	2232	
270.95797	1045	
276.03185	819	
280.89346	804	
281.96014	3106	1+
284.85346	1909	1+
290.19178	893	1+
292.05928	2302	1+
298.91945	725	1+
303.94164	439	1+
309.89177	534	1+
317.62831	1334	
319.04161	3491	2+
323.08960	1531	
326.07390	539	1+
329.02232	3132	
333.02205	391	1+
335.10228	1308	2+
336.98759	1674	1+
338.63411	928	
343.08795	953	1+
346.35807	1938	2+
348.35123	1107	
351.20284	1623	1+
354.16425	2087	1+
357.07584	1566	
358.43358	1294	
361.59480	3223	
363.21437	679	
364.30889	1728	1+
366.10193	919	
366.88001	2989	
368.11681	5274	1+
371.33811	2637	2+
373.03940	4972	1+
380.13027	1134	
380.92704	2031	
382.18682	872	
382.52816	1971	1+
388.18031	2150	1+
391.06429	9895	1+
393.07638	2578	
394.98142	1338	
396.67188	1705	2+
399.78895	3295	1+
403.72618	1551	1+
406.04008	1319	
407.10274	42090	1+
410.08507	7295	2+
413.06858	5032	2+
416.08646	3355	1+
453.29899	986	
465.76404	707	
493.04868	699	
497.65250	3574	
525.26057	456	1+
528.24101	2062	
549.39049	681	
555.52678	535	
571.96102	1456	1+
574.23774	1776	
599.03361	1027	
658.52704	909	
693.24125	667	
709.33317	532	
END IONS

###FS:    #m/z: 787.2929 #charge-128
###MaxRes:#m/z:   0.0000 #charge-128
###MS: 1030/
###MSMS: 1032/
BEGIN IONS
TITLE= Cmpd 555, +MSn(787.2929), 16.0 min
PEPMASS=787.29289	53548

262.90415	397	
342.90334	1054	
464.65444	872	
548.44072	1468	
577.08292	289	
594.91925	384	
597.91490	644	
615.50000	582	
624.25910	1110	
627.17544	250	
628.03940	1115	
635.29486	357	
650.05972	1024	
689.44759	849	
695.87016	330	1+
710.44585	452	
715.84096	687	
725.64658	429	
735.32443	382	
739.22665	1026	1+
740.20982	1662	1+
744.63633	412	
751.93932	545	
752.33815	885	
764.23993	939	
765.41218	4173	1+
767.79045	1532	
769.03355	677	
769.59643	1942	1+
797.23041	502	
830.49558	1663	1+
876.52317	319	
971.10953	362	
1030.13784	1193	
1134.64444	252	
1214.63762	427	
1262.47001	765	
END IONS

###FS:    #m/z: 429.5985 #charge-128
###MaxRes:#m/z:   0.0000 #charge-128
###MS: 1033/
###MSMS: 1034/
BEGIN IONS
TITLE= Cmpd 556, +MSn(429.5985), 16.0 min
PEPMASS=429.59855	44596

141.79054	850	1+
156.86892	1199	1+
170.92393	600	
171.93251	728	1+
182.71557	547	1+
186.08717	869	2+
190.81228	629	
192.83630	895	1+
210.89058	2383	
213.05232	658	
213.86410	1707	
221.76638	1559	
224.88329	1281	
226.88063	648	
227.82166	1723	1+
236.89238	697	1+
238.83037	1083	1+
240.69577	1139	
242.90448	1283	
244.77755	783	
246.30787	1020	2+
249.45309	984	
250.74818	692	
254.02454	1754	1+
256.93040	3182	1+
260.63113	1033	
263.50038	771	2+
265.84546	2012	1+
268.91006	536	
271.07305	2188	
272.35699	1073	
273.91765	1010	1+
278.03541	691	
284.03153	807	
286.81538	1536	2+
288.27184	957	
290.03757	623	
291.03729	2683	1+
295.07287	489	1+
297.91487	1726	1+
300.74993	1217	
304.07017	1334	
309.03411	1835	1+
314.97867	1248	
318.85845	2167	
324.49831	2531	2+
328.05922	648	
333.03727	2682	
334.49448	1534	
337.03248	1449	1+
339.03967	2438	1+
341.11570	5508	2+
347.47776	2284	2+
349.26847	589	1+
352.97294	718	1+
355.03402	1169	
361.67765	1437	
365.08678	5433	1+
372.30529	2469	
376.43249	2215	
380.49017	612	
382.13791	1290	1+
383.78944	579	
385.08215	2458	1+
388.91683	722	
392.09831	4340	1+
394.12569	2420	
395.07839	3665	1+
397.42898	2310	1+
398.27560	1561	2+
400.43949	949	
401.92114	914	
402.51661	2385	2+
403.60432	1651	
405.37266	1655	1+
406.36673	2942	2+
408.08732	6604	1+
410.13889	8635	
411.12843	27751	1+
418.97276	4170	1+
429.93577	496	1+
441.19211	2324	1+
488.46882	618	
546.83619	1342	
551.43133	929	
566.82414	1052	
614.43130	559	
628.33013	879	
629.90037	784	
631.63172	929	
636.68688	1263	1+
672.89015	592	
691.08410	536	
724.33551	584	1+
END IONS

###FS:    #m/z: 852.3266 #charge-128
###MaxRes:#m/z:   0.0000 #charge-128
###MS: 1033/
###MSMS: 1035/
BEGIN IONS
TITLE= Cmpd 557, +MSn(852.3266), 16.0 min
PEPMASS=852.32657	26759

268.83416	687	
284.89324	274	
368.12611	512	
414.61711	374	
432.09458	337	
483.31841	254	
566.33815	574	
683.03685	1712	
689.12609	1334	
692.94299	469	
700.16028	1259	
710.24033	1909	
725.93912	834	
731.58039	552	
744.83653	812	
753.91544	329	
759.14909	694	
772.23149	412	
798.10940	422	
802.83257	1089	
809.30387	612	
810.90416	2732	
815.37062	986	1+
820.49811	379	
832.50336	1799	1+
834.73054	2506	1+
836.44814	2142	
925.24405	1619	
958.04872	497	
1130.84043	462	
1188.71892	264	
END IONS

###FS:    #m/z: 544.9016 #charge-128
###MaxRes:#m/z:   0.0000 #charge-128
###MS: 1036/
###MSMS: 1037/
BEGIN IONS
TITLE= Cmpd 558, +MSn(544.9016), 16.0 min
PEPMASS=544.90158	10662

154.89406	1132	
210.79365	314	1+
216.83439	1357	
229.83681	864	
237.80064	5437	1+
261.45864	1874	
267.86060	1145	1+
287.07206	2321	2+
294.99366	956	1+
313.03101	569	1+
323.95068	836	1+
333.24132	1502	
336.94213	2289	1+
341.01339	823	1+
343.08127	1824	
345.02790	747	
353.31471	757	
356.21346	2166	2+
357.97750	1813	1+
366.25194	1236	1+
368.14426	1846	2+
370.07407	2474	
370.89384	3511	1+
374.68370	1008	2+
376.26914	2698	1+
378.29485	1331	1+
380.19893	7066	1+
382.99851	3397	
384.05811	2907	
384.94051	12263	1+
391.11897	1342	
399.12151	2127	
400.48986	2804	
401.12509	12129	2+
402.91907	1576	2+
407.18092	699	1+
409.23733	1374	
412.36863	2654	1+
414.05705	2274	1+
415.09813	1726	2+
419.22512	749	
422.19317	1167	
423.12255	4027	
425.17847	1041	1+
428.23539	1727	
432.63522	977	
435.11994	2644	
436.19383	9689	
437.02263	5299	
439.69258	1439	
443.16014	1074	2+
445.13488	7901	1+
448.56399	1934	
453.05094	1285	1+
456.03652	1188	1+
458.63342	992	
462.25596	1341	1+
463.97839	2098	1+
466.07569	3690	1+
469.29156	1812	1+
473.63638	2542	
479.83231	764	
482.10283	1331	1+
484.25130	1426	1+
489.24405	4943	1+
491.10058	766	1+
498.10619	3828	1+
500.49567	912	
502.04877	2923	1+
506.19924	2609	1+
509.14157	1112	
510.23196	2838	1+
511.83630	1509	
515.63929	919	
517.49983	2923	1+
519.22241	3889	
520.53885	1929	
521.05060	3404	1+
523.27399	5389	
525.17132	9938	1+
527.13009	12222	
532.62832	1689	
534.32755	2304	1+
565.14974	714	1+
590.29857	2578	1+
629.10569	1027	
634.33990	3665	1+
646.49629	804	
652.56609	1489	
678.43260	1126	1+
680.43905	774	
686.83564	1214	
705.47296	626	1+
722.23952	2212	
725.70213	1047	
741.44260	1379	
748.23973	749	
756.60014	519	1+
758.28773	3787	1+
774.21775	1214	1+
782.53224	846	1+
786.45410	1272	
798.51019	744	1+
801.61847	1634	
802.24624	3253	1+
812.44091	1387	
845.49792	676	1+
885.31300	1006	1+
889.52551	3212	1+
896.03148	814	
897.31748	343	1+
END IONS

###FS:    #m/z: 952.0558 #charge-128
###MaxRes:#m/z:   0.0000 #charge-128
###MS: 1036/
###MSMS: 1038/
BEGIN IONS
TITLE= Cmpd 559, +MSn(952.6834), 16.1 min
PEPMASS=952.05580	36267

521.09634	409	
606.76611	647	
697.23761	367	
748.09004	302	
759.23567	941	1+
771.25105	1089	
777.91881	259	
786.63599	319	
790.29142	1242	
817.23094	972	
853.78669	1024	
859.65677	529	
861.29676	697	
861.85786	349	
880.60175	592	
906.08956	932	
922.24302	939	
925.23277	619	
931.48554	434	
933.46115	1259	
935.03490	2394	
936.29015	682	
1024.64907	1027	
1165.17281	394	
END IONS

###FS:    #m/z: 401.3137 #charge-128
###MaxRes:#m/z:   0.0000 #charge-128
###MS: 1039/
###MSMS: 1040/
BEGIN IONS
TITLE= Cmpd 560, +MSn(401.3137), 16.1 min
PEPMASS=401.31369	12421

122.90539	1090	
128.90582	1454	1+
132.86315	879	
153.90065	526	
164.91879	512	
167.03418	714	
168.83633	961	
170.84538	3587	1+
176.71381	725	
179.81028	1143	1+
184.86788	1765	1+
186.63502	832	
187.74843	1620	1+
194.72748	457	
196.77175	1550	
198.83029	847	
201.74656	2055	1+
204.23377	520	
207.87488	1613	1+
210.98280	2653	2+
212.96178	2822	2+
214.98559	2044	1+
224.94785	811	1+
226.88365	3103	1+
228.83585	5604	1+
232.32086	617	
236.83167	1029	
238.84277	3402	1+
240.87727	3793	1+
242.89722	1992	2+
245.61255	1358	1+
248.49032	2034	2+
254.03813	947	1+
256.13104	1177	
256.81945	1027	
257.84105	2360	1+
260.72886	1217	
263.88741	2949	1+
267.91067	1046	1+
269.78827	1003	1+
272.28971	622	
272.98487	1283	1+
274.07025	889	2+
276.09665	1991	1+
279.02298	2635	1+
282.90222	1448	1+
285.87722	1626	1+
287.98189	849	2+
289.88882	612	
293.05614	1903	2+
294.99587	1090	
295.35141	2171	2+
300.89384	417	
302.87727	2191	1+
307.03096	436	
308.03681	795	1+
311.03141	924	1+
313.06330	1306	1+
316.16188	1961	1+
317.98122	4430	1+
320.93713	3902	1+
325.14456	1397	1+
327.02117	1353	
328.22283	2701	1+
332.68094	1977	1+
338.30838	2618	2+
340.03425	1938	
341.10817	4339	
343.16243	1572	
344.88725	689	
346.22558	3610	
348.24087	3485	1+
349.86693	3698	1+
353.07122	636	1+
355.18753	4069	1+
357.01212	4359	1+
359.11260	4256	1+
361.24072	2096	2+
364.17418	1222	
365.07460	8356	1+
367.00543	5707	1+
371.06002	761	
372.34070	420	
374.14480	2041	1+
379.29939	2169	1+
381.09521	15365	1+
383.06067	45678	1+
385.01846	17820	1+
389.63657	514	
390.64378	2144	
392.10201	2873	2+
398.83791	467	
414.50121	1042	
433.70442	472	
449.83457	420	
452.10142	1345	
497.31478	1037	
516.34896	537	
526.84231	1074	
536.63870	1965	
544.23685	1681	
558.83372	819	
583.53833	969	
585.34664	437	
642.44389	794	
669.50140	617	
696.23248	919	
709.43506	599	
END IONS

###FS:    #m/z: 413.0284 #charge-128
###MaxRes:#m/z:   0.0000 #charge-128
###MS: 1039/
###MSMS: 1041/
BEGIN IONS
TITLE= Cmpd 561, +MSn(413.0284), 16.1 min
PEPMASS=413.02838	37738

126.20186	552	
138.87901	1185	
143.05828	920	
144.75044	1284	
146.63380	622	
151.89256	1217	
153.90629	529	
164.88998	571	
168.93507	957	
174.93903	1308	1+
182.69693	1182	
184.65378	1110	1+
188.90659	811	
191.92091	2212	1+
194.88027	1286	1+
197.05198	1753	2+
200.89778	1064	
205.90541	571	
207.29044	1440	2+
208.80402	5803	1+
210.83170	4500	
212.88999	712	
213.90166	2271	1+
219.80287	1516	1+
222.96551	2970	2+
224.80456	7681	1+
229.73066	1498	
238.93493	1624	1+
240.82120	4281	
242.57514	867	1+
251.88099	2951	
252.82802	5186	1+
258.84255	622	
265.02669	718	1+
266.87661	581	
274.83201	3071	
279.83390	507	
280.84944	1690	
284.86738	1019	1+
291.03422	1639	
294.84612	626	1+
304.81119	1104	
309.04059	2536	1+
314.88332	784	
316.21720	1759	
319.10725	2639	2+
321.06431	1492	
323.01645	2077	1+
325.90000	843	
327.68337	653	
331.98896	2636	
336.08399	1328	1+
338.15897	1039	1+
339.96764	564	1+
347.18909	1178	
348.51453	6306	2+
349.06298	10451	1+
351.10285	4430	2+
354.20666	5127	1+
355.08643	1802	2+
360.19647	2670	1+
365.26249	1235	1+
369.04348	649	
370.24291	2274	2+
372.05491	1709	
375.06846	4363	1+
377.09001	7214	1+
379.32075	829	
381.22816	1417	
384.14345	895	1+
386.08389	1334	
390.53104	2056	2+
392.03175	2854	
393.09669	19513	1+
395.08920	25852	1+
398.63888	1321	
401.56522	1029	2+
402.76801	1123	1+
405.03724	664	
406.48146	507	
435.10769	694	
467.84087	3288	
523.51824	795	1+
552.10009	1239	
587.90627	1107	
610.73965	715	
615.43591	1549	
628.41819	1334	1+
643.03225	773	
653.51786	617	
661.07179	557	
END IONS

###FS:    #m/z: 545.7075 #charge-128
###MaxRes:#m/z:   0.0000 #charge-128
###MS: 1042/
###MSMS: 1043/
BEGIN IONS
TITLE= Cmpd 562, +MSn(545.7075), 16.1 min
PEPMASS=545.70750	19446

172.89509	627	
222.79367	438	1+
227.83292	1143	1+
236.98976	416	1+
239.85941	614	
241.85082	1511	1+
244.65463	967	
254.76005	296	1+
261.95917	1824	1+
269.53297	709	2+
270.86929	2446	1+
284.83658	917	
288.17507	1666	1+
304.23275	939	
322.99794	1247	
328.89737	844	2+
330.05062	1946	1+
337.54783	1289	
343.02313	1673	1+
344.96644	982	
357.30413	589	
359.08339	889	
368.01699	1657	1+
370.93479	1114	
373.48007	1659	2+
376.06442	3572	
377.40179	798	2+
381.04717	1806	1+
382.95435	1027	
384.97367	13898	1+
389.15152	772	
392.60798	744	
394.03142	1119	
396.03417	1307	
397.12016	4110	1+
400.04649	1594	
401.04089	5521	1+
403.07906	694	
405.17184	1366	1+
409.92869	1056	1+
412.88594	1839	
414.16981	2431	1+
416.66375	677	
423.63170	834	
426.82750	1299	
428.15488	2469	1+
436.43840	5723	1+
439.27561	1481	1+
440.24453	1526	2+
442.04342	1064	
445.10938	1784	
446.00372	5705	1+
453.73308	866	2+
454.96978	1128	1+
456.99796	2192	
459.45909	1987	
464.36386	2111	1+
468.47515	1791	1+
469.63136	1733	2+
473.09409	1554	
474.41646	772	
477.19903	1024	
479.97379	2109	
482.19386	1399	1+
484.09377	1837	
490.25380	3999	
492.22210	3253	1+
495.58592	1677	
498.99824	1001	2+
500.15158	2036	1+
504.17595	6321	1+
507.49443	1304	1+
514.21818	5145	2+
519.32695	2049	
521.51686	5514	1+
523.72539	3189	
526.24741	4589	
527.67849	5089	
528.23876	4474	1+
530.53860	2044	
535.24096	2434	
566.25312	1594	1+
583.20020	1648	1+
590.15905	2221	1+
631.04151	1709	
634.35298	861	1+
661.23604	664	
664.43472	579	
699.01920	1049	
723.24304	577	
758.27423	1154	
784.33054	934	
802.47593	2287	
803.34286	4575	1+
834.24070	909	
888.63405	1068	1+
958.57523	1132	
977.45761	661	1+
END IONS

###FS:    #m/z: 818.8481 #charge-128
###MaxRes:#m/z:   0.0000 #charge-128
###MS: 1042/
###MSMS: 1044/
BEGIN IONS
TITLE= Cmpd 563, +MSn(818.8481), 16.1 min
PEPMASS=818.84811	31059

355.10206	337	
399.23345	749	
425.13495	1172	
475.14739	594	
514.75237	982	
525.23471	522	
567.04753	842	
583.43689	252	
617.23750	732	
656.91522	689	
668.95110	309	
692.83197	789	
708.87772	407	
715.09445	342	
719.90768	1004	
726.51471	1189	
729.16518	1312	
729.49210	1292	
748.04141	732	
764.99216	564	
765.39573	1252	
772.97248	702	
773.39746	2868	1+
777.85586	2547	
784.42533	1694	
787.36933	1104	
797.90210	547	
799.26515	3718	1+
801.54868	1164	1+
849.52166	337	
858.43670	867	
917.31071	1344	
1444.28675	389	
END IONS

###FS:    #m/z: 773.9109 #charge-128
###MaxRes:#m/z:   0.0000 #charge-128
###MS: 1045/
###MSMS: 1046/
BEGIN IONS
TITLE= Cmpd 564, +MSn(773.9109), 16.2 min
PEPMASS=773.91087	15424

404.93269	414	
480.83157	939	
489.23669	994	
533.63110	574	
551.03723	479	
558.89205	337	
564.24250	979	
579.13364	292	
587.44398	584	
593.83343	274	
597.47356	602	
613.10876	491	1+
615.00638	1081	1+
630.00078	874	
647.76266	784	
649.64936	1182	
651.14702	469	
652.89484	1494	
670.08608	939	
672.10817	809	
675.30397	289	
693.44535	419	
695.26991	699	
699.35100	379	
701.83346	679	
710.28710	264	
711.72166	764	
713.25102	292	
723.70000	659	
727.49896	287	
728.25937	1327	
728.71796	1009	
731.56177	402	
753.33090	2386	1+
755.22192	1412	
756.41425	2594	1+
765.24783	372	
816.29787	364	
910.50358	954	
979.04003	1129	
1049.43234	1162	
END IONS

###FS:    #m/z: 785.0792 #charge-128
###MaxRes:#m/z:   0.0000 #charge-128
###MS: 1045/
###MSMS: 1047/
BEGIN IONS
TITLE= Cmpd 565, +MSn(785.0792), 16.2 min
PEPMASS=785.07920	26016

295.23172	577	
328.23604	947	
336.11052	578	1+
374.23668	534	
435.11455	669	
521.49433	547	
558.21111	357	
565.24164	1369	
591.19939	1642	
595.04298	997	
623.99795	772	
629.35613	879	
638.65070	624	
662.90894	264	
667.08253	712	
676.23726	2422	
677.63152	294	
689.37967	442	
694.07281	359	1+
696.04847	469	
698.49511	1394	
703.24402	1859	
706.70073	712	
714.25114	691	1+
731.63643	894	
738.43976	569	
741.10031	524	
750.51566	416	1+
753.47533	257	
756.43806	939	
761.51073	774	
763.23416	457	
765.42270	6771	1+
766.91475	1689	1+
768.40558	1077	
854.24700	1367	
856.10828	337	
1007.05227	352	
1065.91095	922	
1142.06580	612	
1245.24046	1162	
END IONS

###FS:    #m/z: 420.1861 #charge-128
###MaxRes:#m/z:   0.0000 #charge-128
###MS: 1048/
###MSMS: 1049/
BEGIN IONS
TITLE= Cmpd 566, +MSn(420.1861), 16.2 min
PEPMASS=420.18605	9510

118.89089	714	
126.08530	1251	1+
139.01320	1347	
148.92727	977	
150.83280	642	
166.71951	637	
168.92331	1402	
176.08610	1376	2+
182.77645	1643	1+
186.77688	1926	1+
196.89319	1062	
200.77715	1926	1+
202.80960	3587	1+
209.83438	574	
212.94660	1289	1+
214.91636	1689	
217.91700	1239	
218.84886	3684	
219.81192	6786	1+
226.66159	1469	
228.97773	626	1+
230.94852	1001	1+
232.92236	2089	1+
235.88931	1269	1+
238.83253	717	
239.76686	2173	1+
242.84200	797	
243.76654	2383	1+
246.29054	453	1+
247.78616	1934	1+
251.04090	769	
252.83576	1402	
257.74308	484	1+
261.02038	1619	
262.55786	1867	
264.03284	1274	
268.03797	1184	1+
271.88455	2809	
273.21173	1201	1+
274.29085	2116	2+
275.88047	2583	1+
277.83542	1334	
283.08216	541	1+
287.89307	1201	1+
290.86248	1570	1+
295.94033	4543	1+
298.63587	594	
300.86526	1204	
302.49609	1081	2+
306.54876	2006	1+
312.98809	1294	1+
314.95524	1661	1+
320.00232	1096	1+
323.04929	1034	
327.53878	3566	2+
329.00736	4761	1+
331.00541	3823	1+
333.07484	7704	
335.09338	734	
340.92237	1006	1+
343.06333	1451	1+
345.20353	754	
346.19934	4341	1+
349.03822	2856	1+
353.03732	657	
357.29573	659	
359.95967	2096	1+
362.90982	2626	1+
366.11021	844	
367.23801	1104	
368.15885	2046	1+
371.23369	1279	
373.05897	614	
374.03050	4872	1+
378.26076	1089	
379.68988	1602	
380.95391	1319	
383.08503	7119	1+
385.17749	7130	1+
388.08746	569	
389.06363	2833	1+
394.43094	714	
399.09837	13244	1+
401.06047	45061	1+
405.95310	1631	1+
409.10094	1529	
409.82261	2543	1+
411.47809	934	
472.14440	3226	1+
494.07270	1252	
522.64227	1634	
530.45195	749	
549.23407	1014	
553.23515	644	
571.62105	634	
605.04018	1127	
672.84453	1231	1+
677.21102	1027	
697.45101	592	
806.06475	814	
END IONS

###FS:    #m/z: 442.1315 #charge-128
###MaxRes:#m/z:   0.0000 #charge-128
###MS: 1048/
###MSMS: 1050/
BEGIN IONS
TITLE= Cmpd 567, +MSn(442.1315), 16.2 min
PEPMASS=442.13146	31062

150.85069	1024	
167.83314	959	1+
183.89167	842	
194.63569	1479	
211.84611	619	
214.92319	749	
221.93830	677	
224.78827	1434	1+
226.92696	799	1+
229.83824	2369	
236.79692	4401	1+
238.86170	4194	
240.85668	1584	1+
250.84434	2379	1+
252.83627	2311	1+
255.01357	2182	
256.74398	1278	1+
258.89194	551	1+
263.99274	381	1+
266.98977	742	
268.39060	1431	2+
269.92894	1506	1+
271.89372	677	
278.48525	1057	
279.86049	2526	1+
282.86927	2241	1+
284.70297	1202	
287.90524	864	1+
290.03274	487	
295.09625	2481	2+
296.74164	2826	2+
300.23504	854	
307.10201	1466	1+
309.02546	2529	
311.02650	644	
311.98301	1243	1+
314.85819	736	1+
319.09600	991	1+
321.16721	2420	2+
324.28829	724	
327.10624	1634	1+
329.66952	2014	
338.89605	1779	
340.24397	2021	1+
342.99569	2098	1+
344.63023	649	
349.26372	1019	2+
351.08674	1414	
352.88104	2344	1+
357.00659	1334	
358.07285	2757	
361.46038	686	2+
364.65468	391	2+
366.07069	2319	1+
369.19722	3226	2+
376.18324	1368	1+
380.23389	814	
382.14369	938	1+
384.04760	1399	
385.83788	2129	
387.20664	604	
388.24054	1412	
388.98143	3461	1+
391.51790	1119	1+
394.05274	3646	1+
395.99486	1734	
396.34721	4096	2+
397.92676	3444	1+
399.89296	859	2+
403.96508	2189	
404.93169	3916	1+
407.10876	2433	1+
408.84070	2502	
410.23759	1099	1+
414.93633	1214	
418.10181	622	
421.05793	952	
422.16338	1252	
423.10924	8747	
424.09338	9819	
425.09590	12389	1+
428.51048	1611	2+
431.06600	509	
431.90190	3149	2+
441.86922	686	2+
456.51504	547	
509.24013	2369	
518.30929	1416	1+
543.39865	957	
558.03443	602	
562.26009	704	
576.11631	1052	
586.53340	1044	1+
611.68383	504	
672.71106	1039	
741.86084	787	
771.63974	887	
793.43596	1354	
END IONS

###FS:    #m/z: 422.2671 #charge-128
###MaxRes:#m/z:   0.0000 #charge-128
###MS: 1051/
###MSMS: 1052/
BEGIN IONS
TITLE= Cmpd 568, +MSn(422.2672), 16.3 min
PEPMASS=422.26715	29230

141.70468	742	
146.86391	2548	1+
154.92186	836	1+
158.84595	962	
166.37857	764	
170.72490	1392	
175.83117	737	
184.81933	1528	1+
186.83363	1322	
196.73771	1181	1+
198.64763	539	1+
202.85266	2821	1+
208.98392	1484	
211.00296	692	
213.92192	862	
216.83584	714	
217.75254	2088	1+
219.75779	11503	2+
222.23577	1536	2+
224.84716	724	
226.89082	794	
228.67704	1102	
229.89014	1586	1+
233.93542	1754	1+
236.86606	7621	1+
240.84818	1715	1+
244.83881	1483	1+
248.88054	1121	1+
250.97282	3526	1+
253.90520	829	
255.16073	1271	1+
256.94799	1276	1+
260.87597	2106	1+
265.10598	804	
266.43878	1224	
272.13606	1172	
274.82430	984	1+
278.93610	4231	1+
[truncated: 1,527,301 more chars]
