# Supplementary material for: Comparative proteome analysis of Saccharomyces cerevisiae: A global overview of in vivo targets of the yeast activator protein 1
Source: BMC Genomics. 2012 Jun 9;13:230. doi: 10.1186/1471-2164-13-230 (PMC3476450; doi:10.1186/1471-2164-13-230)
Supplement: Additional file 21 — 78_LC_MS_MS. [file 1471-2164-13-230-S21.zip › 78 LC_MS_MS_data/spot_78__yeast_S30_C4_01_export_mzML]

<?xml version="1.0" encoding="ISO-8859-1"?>
<mzML xmlns="http://psi.hupo.org/ms/mzml" xsi:schemaLocation="http://psi.hupo.org/ms/mzml http://psidev.info/files/ms/mzML/xsd/mzML1.1.0.xsd" version="1.1.0" xmlns:xsi="http://www.w3.org/2001/XMLSchema-instance">
<cvList count="2">
<cv id="MS" fullName="Proteomics Standards Initiative Mass Spectrometry Vocabularies" version="2.37.0" URI="http://psidev.cvs.sourceforge.net/*checkout*/psidev/psi/psi-ms/mzML/controlledVocabulary/psi-ms.obo"/>
<cv id="UO" fullName="unit" version="1.20" URI="http://obo.cvs.sourceforge.net/*checkout*/obo/obo/ontology/phenotype/unit.obo?revision=1.20"/>
</cvList>
<fileDescription>
<fileContent>
<cvParam cvRef="MS" accession="MS:1000579" name="MS1 spectrum"/>
<cvParam cvRef="MS" accession="MS:1000580" name="MSn spectrum"/>
<cvParam cvRef="MS" accession="MS:1000127" name="centroid spectrum"/>
</fileContent>
<sourceFileList count="1">
<sourceFile id="sourceFile" location="D:/data/Thomas_K/2011_05_31_yeast/Yeast_S30_C4_01_1447.d" name="analysis.yep">
<cvParam cvRef="MS" accession="MS:1000771" name="Bruker/Agilent YEP nativeID format"/>
<cvParam cvRef="MS" accession="MS:1000567" name="Bruker/Agilent YEP file"/>
<cvParam cvRef="MS" accession="MS:1000569" name="SHA-1" value="a656a6baf01636c3d3f28d144c5084a93d2e165f"/>
</sourceFile>
</sourceFileList>
<contact>
<cvParam cvRef="MS" accession="MS:1000586" name="contact name" value=" umea"/>
<cvParam cvRef="MS" accession="MS:1000590" name="contact organization" value=""/>
</contact>
</fileDescription>
<sampleList count="1">
<sample id="sample" name="Yeast_S30">
</sample>
</sampleList>
<softwareList count="2">
<software id="exportSoftware" version="3.0.5">
<cvParam cvRef="MS" accession="MS:1000717" name="CompassXport"/>
</software>
<software id="instrumentSoftware" version="6.2 Build No. 62.24">
<cvParam cvRef="MS" accession="MS:1000692" name="Bruker software"/>
<userParam name="AcquisitionProgram" value="esquireControl"/>
</software>
</softwareList>
<instrumentConfigurationList count="1">
<instrumentConfiguration id="instrument">
<cvParam cvRef="MS" accession="MS:1000122" name="Bruker Daltonics instrument model"/>
<userParam name="InstrumentDescription" value="HCTultra ETD II"/>
<componentList count="3">
<source order="1">
<cvParam cvRef="MS" accession="MS:1000008" name="ionization type"/>
</source>
<analyzer order="2">
<cvParam cvRef="MS" accession="MS:1000264" name="ion trap"/>
</analyzer>
<detector order="3">
<cvParam cvRef="MS" accession="MS:1000253" name="electron multiplier"/>
</detector>
</componentList>
<softwareRef ref="instrumentSoftware"/>
</instrumentConfiguration>
</instrumentConfigurationList>
<dataProcessingList count="1">
<dataProcessing id="exportation">
<processingMethod order="1" softwareRef="instrumentSoftware">
<cvParam cvRef="MS" accession="MS:1000035" name="peak picking"/>
</processingMethod>
<processingMethod order="2" softwareRef="exportSoftware">
<cvParam cvRef="MS" accession="MS:1000544" name="Conversion to mzML"/>
<cvParam cvRef="MS" accession="MS:1000747" name="completion time" value="2012-02-13T12:29:10"/>
</processingMethod>
</dataProcessing>
</dataProcessingList>
<run id="run" defaultInstrumentConfigurationRef="instrument" startTimeStamp="2011-06-02T03:19:31.912+02:00">
<spectrumList count="2314" defaultDataProcessingRef="exportation">
<spectrum index="0" id="scan=1" defaultArrayLength="1533">
<cvParam cvRef="MS" accession="MS:1000130" name="positive scan"/>
<cvParam cvRef="MS" accession="MS:1000579" name="MS1 spectrum"/>
<cvParam cvRef="MS" accession="MS:1000127" name="centroid spectrum"/>
<cvParam cvRef="MS" accession="MS:1000285" name="total ion current" value="8352043.02198792"/>
<cvParam cvRef="MS" accession="MS:1000504" name="base peak m/z" value="639.73046875" unitCvRef="MS" unitAccession="MS:1000040" unitName="m/z"/>
<cvParam cvRef="MS" accession="MS:1000505" name="base peak intensity" value="49417.81250000" unitCvRef="MS" unitAccession="MS:1000131" unitName="number of counts"/>
<cvParam cvRef="MS" accession="MS:1000511" name="ms level" value="1"/>
<cvParam cvRef="MS" accession="MS:1000527" name="highest observed m/z" value="1299.88916016" unitCvRef="MS" unitAccession="MS:1000040" unitName="m/z"/>
<cvParam cvRef="MS" accession="MS:1000528" name="lowest observed m/z" value="400.34259033" unitCvRef="MS" unitAccession="MS:1000040" unitName="m/z"/>
<scanList count="1">
<cvParam cvRef="MS" accession="MS:1000795" name="no combination"/>
<scan instrumentConfigurationRef="instrument">
<cvParam cvRef="MS" accession="MS:1000016" name="scan start time" value="0.0329995" unitCvRef="UO" unitAccession="UO:0000031" unitName="minute"/>
</scan>
</scanList>
<binaryDataArrayList count="2">
<binaryDataArray encodedLength="7136">
<cvParam cvRef="MS" accession="MS:1000574" name="zlib compression"/>
<cvParam cvRef="MS" accession="MS:1000514" name="m/z array" value="" unitCvRef="MS" unitAccession="MS:1000040" unitName="m/z"/>
<cvParam cvRef="MS" accession="MS:1000521" name="32-bit float"/>
<binary>eNoNl3k4EFgXxpHKUpKI7JVKlC0hW3J/CZUQKiKVFElIsiU72QkJScvXtE2m3ZimZdKmdUql0qZN+95E4vPHed73nPf+cZ77nHvfe+8ZXhCnfC+IazsviDSti2Kt6UXhHnpRnC66KJaoNIlpi5rE6UNNYve5JiG0LgkJk0vi2IpLQjnvkrC6d0m8lLosdrleFg8SLotjhy+L3VpXxFW7KyKs8or4ceiKeDbuqlgQeFUEtV4VD62vieLQa+Kf09fEzRHXxcq06yJj33XhJfmvcDX4V3jU/SueaNwQx31uiO9rb4iirzdE/1E3RcDpm2Jq503hYdQslkY0C8MDzULjS7PoN+KWWB1zSwTvuCU2td8SRsm3RfGl2yLrw23xxPeOqI69I+7evCP2q7aIcxNaRFVsi8jY0yJuS90VnW53xYVVd8WXfXfFiZ93RZDxPRG98Z6YcPWeeChxX7SG3hd7Nt8XBy1axZJdrcJA/oEonPRALPrjgYjQeigCfR+KrZkPxYumh2Jv90Nxd/wjMTr+kSje9Uhs6XkkrqU+FmqNj4XMkCci1/+JKIl4ImzqnojKUW2izLdN1NW3iUtv28QG7afi3Yanovv4U5Gi+Ux0hjwTNwY/F+ctnosCr+di8sXnIu/Xc1Fn/EJ0RrwQBadfiCDZl6Kl5KUI3PNSWA9sF1JJ7cL9TLvw7mgXz0xfiRH/vhLf+r0Wz5e9Flue9+KgN2L4/DfC8Pgb8bXjjQg3eiv2tb0V/4x/J8aKd6Iz/p0IePpOrJ/9XuhGvhcBO96L396+F1HGH8TwgA9iZ/YHcefUBzHK9KNoDPsolLZ/FBZKn0RD6CeRvPWTaHrzSTxY+FkkFH0WSzs+i1aXL+LOoy+ij+5XsSPlq7he/1U80/ombvl/E38XfRMpr74JHe3v4o33d3F0+3fxUv4/sWvCf2K+/3/in4r/hMml/0Ssxg+hPuOHMMz6IYad/yEuyXYIO90OkRHWIWp3dIjoJx3C37ZTrInqFK2ZnWJPW6eQ1/4pZLx/iozYn+LAvp9C36hLhM/uEosOdYmAti5xWP2XUI78JcxP/hKP/vslRhl2C9WYbrGoqVsEDO4RVTE94sThHrGmrwTRoyU44iBBZ4AEMtkSNByVwO2FBAelJHG3lMTGXZItMZJsLpdkynZJbpyVRPeRJBqfJEkfLEWYjRRys6VwXyPF1QIpkmqlaKmXYlezFP8N78OjaX04HtiHB8l9+N/hPvyjII3MJGkWeUmTEibNqXxpauuk8TwtjbdkX5LV+lJh3Zdfi/rSld6X3X/1ZUBLX2qk+3FqYD/Cpvejcl0/rtf2I+NRP2x7+nFVtz+bbPrz2qs/ZyL78++u/txs709jd3+cNWWYbCGDip8MNjkyKJTL4LNXBu/LMrzulOG2kiyD9WRxdJMldKUsQ8plKWiQpb1VlvKfssxTliPGWA7FKXLci5Oj6Hc5zv8lR3abHDv6yLNQWZ6DtvJEJcjTWiNP1Vl5CtvkMf8sT7fmALKnDmB79ABCfh+A1c8B6AwbSKnDQFKXDMQsdiDPKwdy7chA9rYMROfNQJolFUi3UmDdHAVq4xQ4WNiLxxUI+6nAO6VBzDAaxNuJg5i+YBB9UwcRtHcQ+n8OYv7jQez9MghFSUXSTBSRsFXEPFyRAWcU+XhTEf0virwcPZhsMZhGv8FY7B6M7t+DGd4ymFHtg0lUUaJnkhLDPZVYF6eEep4SWQeVuPdciaOSQ3inNwTpoCGsSB5CZNMQJD4O4YCBMseFMkvmKfP0N2WC25Q5NVKFjEAVJMJUsEpT4Z/dKty+qEI/qaEM1R7KfvOh7HEZin3oUD5XDmXC6aHoPh6K7UBVKi1VMfRVZVKcKg3bVJlRr4rafVXuf1elXEGNP6zU0ApR49BaNSz3qSF/Wo1f7WqMlxpGgP4w5J2GYX50GB4XhvH+6TDUfw3ji4Y6F+zUyfVTJz5VHeUadfQb1HFqUefjf+rkqGiwREeD9IkajHHXID5OA4d9GoQ1aeByU4POXxrYGGiS4qKJRbAmTTGaZNdqsvusJk/aNHn8Q5OnE7U44q+FdrwWLbu0+H5IC+fbWrz5psVzZW26TbUZMk8bxRhtdjVoY3ROm4L72rR3aRM6VIc9Jjrsd9HhSLgOd1J1CN6ow9FjOpx6r8PhDh08THW5566L2QpdjjTqItepy3Wt4RyzH06P53B8lwynO284w/YO59eF4egPGoGX4Qjqpo+gIngE20pHoHN6BC5dIxhoNJKl00fyY/lIFFJG8nb/SO5cGMmxByM5IaVHlK4ezh567Fysx5M8PRp36uFbr8fqO738ix7Sk0axK2EUziWjCD83CosXo7jxaxSjFEeTajwa11mjsU4cjVn9aKTvjsbpS29NfgyFJmMYMHUMzpVj+HphDPObx/Cqewz7DPTZ46jP9Vh9ZAr1udqoj1WbPje69KmQHctjp7FY+47FNWosmRVjeX95LIn/jeX+IAN+jDGgwcSAud4GaKcY4FptwLh6AwZcNODzZwNQN+TOVEP2LDOkIdaQE6WGfD9uiNxFQ569NsSq05ADhuNocxqHo+84RiSNI6Z8HE114zj3fBzPJcfTbD4elUXjUYwYz+ec8dw7Mp6S5+NJlzXi7BAjro4zQsPLCBFhxKdWI659M+JPWWMuDDdG2c6YkiBjQjKM+VltTPsJYwa0GzN6lAkOZiYELDfBKMMEqy0mVF834WuXCQt0TAmwMmWbuynRK0zJrzHldb0poX3MyFU1w8LBjCsBZphkmHHkeG/tuhk+3WYY95/AxxET6F41AcnSCbTunYD61wmckDWnyMKcC7PMcVhhTnuROXMOmlN6zxzRaU7DwIlIGE4k02EiZvMm4h45kZySiZgc6+UXJ7Ln60TOy1uQZWZB9iwLVkdY8KPUgkmHLai4YsH2XxakG1iybaIlhv6WXF9pyf0aS94fs0TzliWuny1plLPC1tOK9jgrfLKten3ACp1zVnS1WxHxy4pRZpPQWDiJi5GTKM+fhNPBSZidmMT095OokbFmj6s1TaHWZCdZ47LFGvud1uy8ak1KuzXbOqyJHW9D9xQbDvraIBdtg3KGDT01Nlzfb0PZWRscPtgQrWnLCktbsgNtuZdli9Efthw9Y4vJA1usf9lywdCu986047iPHfmJdrjW2CF90g5u2TH/jR2J0vYEq9rzcJw9ci69PMqe43n25P9pz6Vb9oyQncxr88moLJjMs+DJ9M2bzI8Dk5lxZTJvPk1GWcEBRX0HIoQDCn4OtK5xoGi7A58POiDd5EDwIwdS+0/h6ugp6NtNQWH+FPblT2He2SkYtU7h0ccpuGk4ctrakW5nRy4sdeRuqiOh5Y60HnBkwjlHPn9x5KScYJyJoMRRoLRYoLxOYJcvaN0kKDolkG0TdHYIGlThqwe4JcDvOfDzHLT/C/YSU9E1nkrHrKlExUylM2cqzY1TUXs8lXuSTmSrOqFk1IvTnTgT5cTR7U7o/elEzCsnKrudaNeeRrfdNPI8p9EaP40H+dOw+Gsa1bemcfv1NETXNOLVnCm3cOaRjzOjVzgTVuzM9H3ORDQ5M+ahM997nNmq7cKbqS5sCHJhVYIL23e5oHfbhbZPLhxWdsXX2pUbc1yxW+rKiT2uXD7pyrTbrkR1uGKpPp0//adjWzCdjIPT+XBtOqFvp2M2bAanTGeg5jqD+oAZzCqbweP9M3jQNgP9r701xZk8HTuT5WtmUpo5k8D/zeTt8ZnEvJ1JVT83Lhi4McPWjcM+bvhGuOGX6YbRFjeO7Hfj6kM3mj65MbLvLJR1ZiHjPQuv6FkkZs+i4OQsZryaxc4+7tRouyNl5I69rzvqa9yJ2eGO/j/u/HXfHddOdySMPejx8KB+rQePSj2YXOfB92YPhjzzwF7Kk2dDPWkz8uTyVM9ej/VEsdoTneOe2N70xP6HJ4Zqs0lymk3w4tnYRM7Gcv9szM7M5ms/L95qe+Fr48ULVy+0I71QPuRFZ7MXDh+9CB7mjdYcbwYneKP4uzf6Z7yZ3eLN753evfvtg9YoH17b+3Az3AfVKh9OXPbB9YMPe/vOwcR0Dvf859CYNAfN4jl47pvD2xtzKH3WywfPpdJwLvunzaXddy76qXPJLJ2L0YG5nG6dy+5vc/lbch7XtecRaDqPUrd5VEXN42jWvN731DzcHs5DU9qXVCtfZvj5MqDAl4ZWXx5/90VtsB8Khn5McPDD1McPr9V++Nb4cb7ej8+X/fB+7oe75HwO681nkel8XrvOp6CgN7bNJ+zf+Rx/NR8JeX9ujPSneLY/K5f5czzZnwk7/dl/xJ8/HvuT3e7Ptr4BROsE8H1iQK+/BdAZHEBbRgA9tQH8Wx+AzJ0AJnwOoKsngB/aCwgTC0iMXcDXmgUEHFuA6cUFfGpbwDmVQPprB+JAIEZ+gdSkBqK+JZDzJwN7z38gad8C6WO0kPqJC2kMXohnwkIKChfycvdCSi4uxKhjIWWmi3DxXsTV0kVU1C1ieesizPsv5obBYtbaL+ac72J+RS1GtXgxTmcXE9yzGJvhQYS5BnEqKAiP4iBu/RZE3ckgal8GUTxiCUtmLcEusTf2LqHi7yWM7x/MWctgps8PZtuqYO5uDybgRDADHwRz+X0wqbpLee20lDNBS5mTvpTKa0t753spHpLLWDpgGVX2yzCLWsbJ4mVcrl+G9L1lpH1aRqtSCPZGISxwDiE+JIRrGSGc/F8IhVdCSP4QwifpUOKHhWLgG8qzqFBct4SieSqU+y9CaZBazkH95fRMW05JyHKOVC9H7+xyop8uJ7VnObe0woizDuOQexiS4WG0lYXhviOM8X+FceRbGHdVVxDkuIKLy1bQXLWCA89WkCUVTu34cG5NCadgUTiH48I58b9wxNNw3nb3avIr0TRaSd95KzEvWEnYnyspfrCSvQoRHNGP4OWsCMaFRFBXE8HrvyPI6YhARTOS9imR6C2IZH1MJKb1kSRdi2RQeyRvZaM4ZxVF/uIoOmOjmFcRxR91Ubz7K4o9j6Ook1hF3dBVXBm7CtO5q0jJW4X9llXMbVzFuRuriO5chZtcNMajo2lxiqY9JBr5+Gje1UXj8SQak45ownRXY2+2utfLV2O0ejV6hasZs3U1L0+tJvfpapKGxNBlHEPn1BiWBsTwPbk33x1D+5sYznTGsNxsDXnT1tC4dg1xZWt4UL+GFVfWUP15Ddv6xRI8Mpa0ubFMTYxFtiKWsMOxPL0fy6excRQQx9nlcUTHxTGkKo43O+Kob4xj4LM4mj/H4TUknsuG8VQ5x7MgPp7coniKjsUz9Xo8c3riydZMYIxBAhqBCViXJWD1WwK6dxOYp5OIrGEiSxcnEpeRSEdJIs3HE6lrTkTpfSLzhq5lpN1alnmupTFtLTu3rSX+r7VoqyRxaFISu3yS2LAyiSFlSTjtSsLiWxK/VNZhNXEdMYHrcNy2jtyGdSTeWUfVm3W4KyYTbJJM+cxkmuYmExOSTNG6ZJrLk0mq69Uaknl3qRdfJfPHp2SU+6cgoZdCukkveqTgsiAFx+gUElNScCpJYcK2FA4dSaHfoxRefEjhsGQqBgNS8VRNJUYvFSvLVMwcUrH3SOW8fyr7MlKZXZnKq92pPDvUqx1PJa85FZuPqTzqSWV0/zRa1NJYZJjGkxlptPuk8Sg1jU8VaQRsSWP/7jSWnUrj+800Pj9Mw+d1Gic60nj6K4258umUD0nnhF46Po7phDmn4+WXjvSCdPzC07m3Nh3ls+kkNafT+DodGckMrAdm8FotA+2xGSy2yuCgUwY3ZmdgE5hBeXgGDeszaKrJoHJ3BsmNGbTdz0DpaQbpXzLw+pHBIKVM/nHI5NyMTA4vy8QpMhO54kxW1mZSWpdJ7LVMvNozkf2USaJkFv8MyGK0ehbtBlk8tsrij+VZOMVloZWdheKGLGJqs3i1M4vGo1m4XcliwoMsJD5nEdQvm2albHp0s/lhko2nyGaXdzbmOdmEVmYjczu718uzqZRdDyrrSRqxnrcO69nivp4Ji9fjGLqehKRebdN6lm5fT80f67nRsJ6glt61fXJQ0M1hj2kOmlNySJ+eQ3xADoHxOdwoymFndQ5n9+QQdTyH8005XH2Ww/pXObh9y+GKXC4XxuVy0CKXO5NzKfTt5cG53IjIJSUhl+6MXPbW5fLhSG7vvzOXnle5NHblIiGVR+nwPELH56FonYeyax5yfnl0Lc5jYHQeP5PzWLojD/eGPJ6dz+P67TxsP+ZxSCqfUNV8zurlc8Ayn4gF+XwJySevOJ8PO/NpupCP1f18jN/lY9edT75SAd5jClCbU8C+pQXUxhRgkF6Aa1kBbrUFVOwp4HJjAda3C5B+U4D+zwLeShRyXqUQH5NCFrkWEhhYSGpeIYsPF8L5Qn5eLyT6USG2rwpR6ynEWamI0RpFBOoXcd+siITQIioyi0jaXITttiK6GopIlCtGYlwx45yLORhRjGdeMb/tK6b772JMnhbT9aWYMOkS5qiX4DOuBAn7EnRdSrAILOFBcgnrS0to+V8J4fUlnL9ZwtmHJUx/XUKXxQZSxQb0PDZQH7aBudkb8KreQMuVDTTc3UDPjw38rlzKFfNSAp1L+bKkFNPwUixul/bOShmHLcqwmVrGEt8yjsSUEVtSRt7OMjYcLaPfgzJq3pbRKlXOYYVyBmiVUzi2nMHm5ch5laOfUI5eejnNReUYXizHoM9GwhU3stFiI/HWG1FdsbG3n40UnNnIjc8bSZarwFe3gpKwCmKSK8jbVsG8ExVkt1XQ872Cp9KbkFHdhMfwTfiyiSj3Tfj7bKIiaBOjIzfhlb6JEVWbGPLbJqL3b+LkrU1ItG0iZnglIyZVEjejEpvgShZlV/JwcyVluypJaKoksLMSOYUqWqhigHcV+aFVJMRUUZZaRdDRKk7/qEJduhoFlWraLap57FrN7YBqAkKqSSiuZkZZNZ77q8m7Xk3q92rWqW1mg/lmPO03s2XmZgKqNvN7+2aCpWt4pVfDouAako/X8PZqDdkyW7Cw3ELp3C04hWzhY3JvfmILMU+2YDC2lvZZtXTOryUysRaLnFqMT9YS0FLLgCFbKXHZyqnDW9E7sRXPZ1uZr7gNWbGN6MRt/B9jVf6/</binary>
</binaryDataArray>
<binaryDataArray encodedLength="7404">
<cvParam cvRef="MS" accession="MS:1000574" name="zlib compression"/>
<cvParam cvRef="MS" accession="MS:1000515" name="intensity array" value="" unitCvRef="MS" unitAccession="MS:1000131" unitName="number of counts"/>
<cvParam cvRef="MS" accession="MS:1000521" name="32-bit float"/>
<binary>eNoNl3dYyA0QxyukXUZSUSlFSUOKIo3ffU/oDVE0VPYIGZEtUWkpUYlIUVLehkqoEEKUN7MlGZFIRElD3v6/57l77r539/2UPCiBWNpIMh1ljRSbiZz3XB6NbW1IlpGg996v8F7mDs7FFmO8tzYZO0zgTTvO0M6KJIhlGCOzYSDpyB0QhphtYf2IB6S20UwIUnDDy9dvyORSH1WWH6GzZb9x6NkDCoyMR9F7WX5ouhQLe+uh1CrK9/aM5ZOZBvCV1GCP+i5cPhTEfSVnuW+MD2aeJehfsaOZT6Tx9lSSMNF2M270LofuagGHF+7CtKARJN7wF3EJGvjrNJrW78nCVdsUxJMtXM99oFq/GMTPFMXx6TXwVDgF/+huwdd+FwyE0cj3fAEVt9u4vbqRXsrZ0f1NPzCgxwSZsfr88UMVHowfIbhHibN0QgWO3TaD5Ot/IT7cgQc1zMYX6b+C8MsCfwc2kG7RSkhpnaHLFufpx4QFGKMciryWKcIkeRmeUa2A1Xl3oa75L56YHYeNcjrd7VCkukprzD39lN5KP8be4wvhu+kqPatagOruGvrwVpz3+j6jGeLm/PtoLEZs08SkS44kZR8KGY0m6MTUkerEiRAzbSXb1LFMHcpIHe7MvpHinPFgNN3bUylkB04iedknkNCbwW+kM7FV5Bis4o5TdXE8fVQ5DMUyN+x1zcWmr7rQDB7I7qplZHhmM54MPYBXHyow1eQpzbyxBdYhwdhhqMJ94UehIW6NILvRbJDSSi8SVPm5aQslFXzG/kdyHGfuxwNG6PCwTyP5hVsAPcrsJcOxKcL4u+9x6S3Y0dyRH21rhqTeIC7SVufje6bw1SpHHEhT44YndqRkXokW7yZYTSrCuiXiPFVqIp7rPBI+nfxLt14EYMOcMShs9YdWSypm7CskyZAKKn1zmBpz90Plbh+as6VgfWA+zc4dQDeWZcJllxn2xZcLg88qsFXvNZwQn4eLDk0UmjoEpXOrMGr/f1DILUdAXgGurEqFlbQsV4uN4UaNodyQKs03ZJQxuvYW6mqqkHQhle4GCjC4PpxXK0VBrWoIP/s9hHOubOV92op0eup6WlA4nRP+qGF80gBEJE7mA/lKUPXLxy2braiMmohNl01YM/U/ZDgYUE6nBTTcBuKl5VyElinzOuNEmrsuDwsPfhMcUhIR834mHJL08WuXNmIOhnNznDgHPBiEZt1TSPZX4raf51D8rgTCdze4WZzHKZlgWlFdgcLnKlT/MxAVq0qo5fRYFOw6w8l9r+C3eTuN0jtKMbv9EKCgTXSoDv7TrclpsxdZj/SCgnY6xgWshH2YHM8LEkGJYi0F+2Zg9as01AQr8cMSBao2WAbjPSGYcHMrFOQBnScm/DlmMArGugiBQ39SXX21kDJsCH9KfozGz0+F0GKQ7eBBfHpuDrlaP0HVsR7cMzFmCadAjNg3kbP69FnGfiNH+/TPRiKA+9o0Iau1GO82juT9k+/inY8ir7+sRHOlsqF84TD+emrwlJxIJOQ10ZfLS/lTuxif+hpLRSL3hWaLCqo7fgb3alpoo9m/6PVfQumna3Ha+DF2SDpwnt1UnLm+nlf63aMHFqE0wyUEuaGTyOCuDhdIO6FWYyvdcLxGHT0uyI2JENp7D2OBrhZb+hXCRzsAv9Z9FdLCVSHSLYHfVRGIH6PKKlevCKv3ZODbjskYuLuE9OWH4+H7+bh3wQilu8TYcaMNX+1qhe2LQaySd5OivhSjcakd17jexO2SElqQnC+In+hE9SBP+rZ8JBfxEZyNmoaQ8FxSzZiB+hPzYBdZjLA8Mzxv8cZYD01YmZ2gH1FqFD34DP3KcMO17fXo3FmGUWrD+U5hAJUtns73x2lSZvgrIXmyDkwHR1DIB3MK6BjDHW8jUaY/GRJKK1Hz/TqpSd4kr+eirPf7OLR/HsEbTymu7F0Hm4tRgug5XZqpEYmmzqvwS9qMuY2+FDxwADaV5yGnKJqNp4/ix65zeWdnHm35MwU6e1KEb7MD0dIShSCZyaRdYIKEcyux970xndB9RxdU72KBSi0rbryCyu35KGh7SYGbt6D7wQC+uuE53iyKhd3LYyiU9UVtcBZviqijbwWqtG9eMfLW6cLaUJFnl+ljiUYz353wkuBeQErrPFEpaTPzWeV7NKS8Z4NEJ67fcoP3lM1BT4MK5rgnIEPMHIm1B/HfVnF6mqDGdy9mwm3RU8rztELecRksHtoCbw059O4SaNKwAlxrlKPbFQfw0ywLM4a58ByPPbwkvgar1/Wg4s1O7Ks2YGlIs8ufDnTfSUFfdQAyXerRpVGK8p5upIn+C5mBetyaHojYZ+nQ67qBStOBWDmtBoHGLhigkS3MLp4JG6/LcH0ajzm1x3DUbjGknY3Y9acVKlTFUR7+GprOTf2xH4WXSyqwwn0allh2ws5GhdUqG2mEKKB4cBgsvxtj0cFDZByeguWLf8BwYDfknoRC2HuYTz2W5Yi8CViv7Amdd0RGP6SR928MRwdkoMdZBCMOydL22vVoDJflYVPGonbbNA51tsWfNS3Y/9ae3x3ooawXI/hIVxSNGWPH3ru+4++eROxaswkWU6Q4IncvBx+uo0+qRxCl7sS3xPzZqKaSrCU/IT9tAqsP748fVk3/NcjR2kHFsHiYhOHBOuz97RpMGwvgNfwKVEsb8O+KXAS6+cNQUwQuo2vw92sqOT57j/c519E1yBpy4x9gk40i5+h10f7UsTjwXBUagiqbny7C1ogcLFNIR8LgURwVJ4JLIfFIX+6PLY+I7fqy8Otce//+jGT9PidYV0pRXdt9QVFiJ1/qasKqvR7cUxcM2WA3yOSqQzLYFF/E5sMqXg0GspdJ69Rx/jj7HsYt1+G5O3/RQRNDPiijT81vwlAvmo+wJYRju8/D+E0FeW/4heyXq5D64i1KNkixWqgamoyCOeKjGbveLEGy90Cs/pEIo92OtPCuOYvVdKN2/gkO2dUMQTmTTpdbYntPOSWa2eOqij6XKwSAllXifqsGfLYrcP6upWg6MYCDnfrIq8qZYmcXQHKJMqweHRRaHztBb5ExS7bO4YXTG5EU9x4P7Pp13jkSc+X0sFa3C7G7jiN6kiWfN8nAjrNG2Jd5BSvnN9P69l3YWD2AxDwkKNInAkunrWKxv8RZbUn4XWCMrGmHEFlWTs+nq2DBTF/WCjPlMyKtglhTHDojFPFgdyeFlaRiLNviuqc2fNsTID1fF2b3NAXnxqG436WCfVGvYRf3k+7q7sabyLcUXmOEbPehuLdtNumW1+O0Tyi+RIZTwa2nsD+nzOfH/8SRjOuY1WzJn1N0MHmDOb5JKpP8/ieI+5qCYwbN1OU1iQMuDuOEkqVYhSCUeM3mer0hnHbrF528uYTbzgXAXCWZpCdEsHvQKX6tK89Ov0/B4ZQYtDLVWf31Twg6gbwv4jc2auhxua06o6+Oigafp7Cs03Q+W5+1pD5htl0ENCcuwT3ntP7+F9L6AgMOUIzDagNlljdqpUY1Re7obAcv0sRfv3Tcis5GjXowLCe1Qdz3HRKbPbhyliauXHPllJxD/foYCfH9eTDRek3PZP9A99pa/NSrg9mSfg2XefH8/a+Rv34jUo450AJDPWwWseGuvAi0PEuh1dLfoZ+3RfgY6YT691tIUteGpTtPICigj2p+7cKfqzth/KUNA0t1+F3wRBpe6IV4SU0O/fIW6dXxOF28gj92SXOFTCTMuzJQbjoZOs63MD7NBFfO9+B7TSxMu1y40PYQsvZMg0OQOAelJ+J2RCemNPhAOnsblPNV6N5fb1jGdCFyrD2KR/f/jzE3oRIszxFLvuCE4U7Urh7MW6KUOfCfcwi1V+Lhdz5AfVC/Z5KUgdHKo2zQ/AYXZm7AonEnsftKJpzH+fCk3m/km2jETUXSrNX4ATfMYqCn+oF6rAbjYUknnIad4IKjiVgQbw0Zl4d4NW4E/+03FwZ+a/h3tApXiRzFWatWSI9ThPrwo1hf9p7uO70Q5GcIGJvzgNK22HCqyFj2GN9FS9x9YCL7HLMcIyG+1hcyFc5UOGkCd9UloNblJHvMmsoPMk14wJQriE9ayuO5HJarWxA+z0twTKpBg4cEfz0/hn0e78Dp62mYrCjPNneuY7e+BBsKFmTYGUJqav+y9S8laFi9wH/DAyFnlYGLCxm34obw4sAR3JL/FHWXFHjFHFOulBLjlEeXYLKVcNKRkPLHBjILN6HVxQlLgtNhafwZl7om8K/zTvgT6ccR9i/pdcMU7l2hxG/VdvCJE9fhdG0Gd9/RpftRbSh7dRfBMQHssaYClSNSKWBfv37KprP/kXCyfGCO4g+acNFJwq0vI9jr2kgS2Vor7L0jw6bWlzH8RhcNFpPDhDPXkBT6B1ln5Hj72ec4LPYGg0d2ILfGBR4OIXQ0bT62Jytyz7HZCJhqxmvzR8FucxG2wR1Lf2jy9UB1yIR0kVvqZSRnV6FBXR4zyjbTLNFHMOw8TU3mb1BORTy0vy6bNYlcMVWOP8WL87XTxzErdj1XJozFLfNurFD+ThqORryFjFBcXwtzTzWO/0eTe05kYoZNJG1e0omUhcHQySgns0IL6P1V4d+Wl6k8MZQ3b1/IFxJiuepkIapeDWHJCV+wd7oZ6+Qz6uOakOT3AW3pFvTt6ho4VM3g3xMt8HugG4u+tYR99SIe4rcD3H+PopwvoEPoovbYk7BSLsWJVadIfEkvjVixCO8y9vP2qaN4kGw1vIs82N4pku4Kg3jdxRwcKelnui5LMnS2w86DOSjojOI090Fc8N8G2BSkUt1zW1b+5zWMW8wgUtWC6S+Gcs7iUzBIaIPKhFwUrJJjtZoEPInYTj+OtyHadxmf2JIPL4laVCfmwHPhGnR3PSL/+gewCDvC2sZPoO2riaHzAkl30mN464A3bnJnEbMLqHkXjHiXY7jRYcMXoiX59hRZ1r7njWEpW/HbMIBMR5bSwRWr2DxblCvN78Dqphssviihs2wH5AUFrlM9x8kXDqC4zIgTetXR4zaTdS40QSnpMrY+jaCRT9KxVK6azNo/QW9mAuJyI3nnlU/wXjCN3Tcq8cSb7TjyR4wn3rLjyOtOsPmqx+YhUmwTq8OhzzdxuD2xSckKaMZkwfrkc+pK/wbd1gacdcgFZFvRFhaNIEMNMr59jqJOP0ZcqRpc43Kp5V05fNKM+VT2HuyWEGe7K8pQ6u+j2dhkhEzro1IXHyiozeeH84ewwxMR3r8zHzlb9pL7xkVoKtKj8n6murae+Gn6SL7uMxIWm3IwxPE6zj98hVnr7PFOVJ0fjM/Hhq8m7GPhzwNNr8O+/9ZcGPwvhj4pg6iKNod9vYHxVyW5zm8fJQ9Q4sZvYfjvTiXGDfmE5c0eiJqmwzbpN/H95BqYuEvx9u4qFNfVwmSIOOzatqMl46ugdGc10qdN44XeilgxrxJ6UTdoeslQaN3J4FmGB7D0nzz8M1kEPU2ZWLPcC58NSwV3134GHtPvbS4swzvhJ7TMFyMjOYjiwlJwNLkUI2d8pqEvpOHha47KX/mCfMNarNjyDJ92BMLHfyecLnYjY/9N7PR8S/zoMPw3lJLspDwKSFbj7rXugm7tVzzzPUY/lp9Fe3YlEt+3Y1yUG4y3OSHNYwTvzIyn7PtTUI1UaM7+hZlVTpBKG8RVu405UNOD/cQ7aLN0AQ5kZ2PEgfm40QvOLZ4gaGQ/x/U1J4Xj2hV00jWLTLq24H6YEtueHETbJtdBZE0A3+ZPuLJXGqVhETif9JuiNzzDY0M57jrbQAEJQzha+AxR7XFsrBVCV/vuYMqoYuoJiqd/njyjZbYfKLw7GZtSVRC2tIeOTr6CwkQ7DglugJ51NGKMrflr1ScqcVSgiuWb0GH/XFjqFYh3Y0UppqCffxd6UE6HKdeoatG9xKswKlbnPOOjuLSsDpMi4umUpTEF572l7rOGXLk2BzXOxtz3+hGtTjeCm81otjz1TEh4YUafBBtIVmfAbloFwm974dzDyTR/tgeGfd4AtVH+3H7zOXTeR9N5TRNWr9cHnLNx/Zg5hJsfUVgozqFOGegwa6GLHX9pxZhk0jeQh+ywaizbY4sXtU1UKDkG1uVGGO2mg5It/azhWwijjJ+kOcWP7vi/o40T9yNlVaxQl6yH89eTEf5ClWJahwiFkjnCpMAf1J73lLacm4+WeZmQj/5KnhJKbBAei9KzHtg95j9cS9uF226HkVxkDLm4bpyNcUargzE2XhlIZrEppH7Pkk+8VsLBx+fgmbEG1htvoC/zADbfOgJHcQXWaRKQY34MF1/ZkHGtKrco1iG/WRtOBcfos8hEqr4fDa3Zqnwvwp/EXaNhe/4MKT5eAMeV2RQnL02CTxb2OUnyvN4gUjHqIA9l0C+7F5jj911Y4OqKNTQGU8Ne48P2T+SlOIjzy+T5yMdG4de6JqQE1+Ogxwi4S8lwnfcrlNdtg+zhr9QbdoK8i7xBF0civnU8UoMycCoymEzmHMPMpkvC3bZsKnU8Sn9nKiAwwBFjLhnS6hQ9GIt4Yof/YPivD8eAXTHYXi7CSrO/UI/oMD5w9TMW13dg8ncDGEpthnVGH3JVozCkYQYK5weR1wFXEjeYCgdVCThN94SciTiHPGogldsWcO19TF9cJPnOxl4qHK0P2pyHiERnkox3hL6pNTT3qiFR2YGbijXg3mhMK/JMKJAiIZZmLigIc3HkkRJHjK+jLbMtMU59I7ZP38qle4voXLE5Sy7uJZutO6hAQ0XY2uOHsyNloWFYhuVLYrCgvyaJtsO4etQfYValeNt3EdvXh9CjbSP45EQtnPMxR0z5XUp/w1RcehiLJlyk/xJ3o/fSM7K4/UtI/xxCXaPaYZ95g66ZPCFO1WaJ+BdYVRZFwYtv0IqNrzDKdgfiHujSMa2ZvG2PCD9vPM0H/VuF4RbdpF0h0NcsWdT8Pg3/huXYumgUrsib0YCUdnr4KRgqQYkUW/6IfvnEYt4HKfIU94emtwn9lA1F30AJPt9sB1HfrfT9kTiiR6eTm6oIJjxcSym7QLPaoqAW+Axd/meR0/cP7Dc1I6qimXRvzSSLx6/JtG0tRbgvh3yROF62r4aGWJYw7VAeXn7stM1a15+vYy1FaRzHha2FKPWxguVPSwyPH8zhqlJIK4kln65W+DuYCEnjLmHPp3oht6ULVvVHqdV+A0QrgxHgaYvLmzdhN1Jw+MYUUrbrpdv+1dRueh66K98LDk8cSHfPU2FAVQCOunuR6CIP/scujoIi4zE6YB5qhyegrjtYuPgwHCJ1cqiWnkUrvPTIIkEWU4NAizZPQ49/HWZlnaRBP5xhtsGVVlwshMbNLKFas5cKOlKwrV2N90ddwHpTE1q3Upb1tSRwt2wqLFR7heWBhbRfcwq92llHf/L18T+rYW//</binary>
</binaryDataArray>
</binaryDataArrayList>
</spectrum>
<spectrum index="1" id="scan=2" defaultArrayLength="28">
<cvParam cvRef="MS" accession="MS:1000130" name="positive scan"/>
<cvParam cvRef="MS" accession="MS:1000580" name="MSn spectrum"/>
<cvParam cvRef="MS" accession="MS:1000127" name="centroid spectrum"/>
<cvParam cvRef="MS" accession="MS:1000285" name="total ion current" value="28824.00499725"/>
<cvParam cvRef="MS" accession="MS:1000504" name="base peak m/z" value="539.96600342" unitCvRef="MS" unitAccession="MS:1000040" unitName="m/z"/>
<cvParam cvRef="MS" accession="MS:1000505" name="base peak intensity" value="3686.48706055" unitCvRef="MS" unitAccession="MS:1000131" unitName="number of counts"/>
<cvParam cvRef="MS" accession="MS:1000511" name="ms level" value="2"/>
<cvParam cvRef="MS" accession="MS:1000527" name="highest observed m/z" value="699.11199951" unitCvRef="MS" unitAccession="MS:1000040" unitName="m/z"/>
<cvParam cvRef="MS" accession="MS:1000528" name="lowest observed m/z" value="416.09957886" unitCvRef="MS" unitAccession="MS:1000040" unitName="m/z"/>
<scanList count="1">
<cvParam cvRef="MS" accession="MS:1000795" name="no combination"/>
<scan instrumentConfigurationRef="instrument">
<cvParam cvRef="MS" accession="MS:1000016" name="scan start time" value="0.0489995" unitCvRef="UO" unitAccession="UO:0000031" unitName="minute"/>
</scan>
</scanList>
<precursorList count="1">
<precursor>
<selectedIonList count="1">
<selectedIon>
<cvParam cvRef="MS" accession="MS:1000744" name="selected ion m/z" value="629.801" unitCvRef="MS" unitAccession="MS:1000040" unitName="m/z"/>
</selectedIon>
</selectedIonList>
<activation>
<cvParam cvRef="MS" accession="MS:1000433" name="low-energy collision-induced dissociation"/>
</activation>
</precursor>
</precursorList>
<binaryDataArrayList count="2">
<binaryDataArray encodedLength="164">
<cvParam cvRef="MS" accession="MS:1000574" name="zlib compression"/>
<cvParam cvRef="MS" accession="MS:1000514" name="m/z array" value="" unitCvRef="MS" unitAccession="MS:1000040" unitName="m/z"/>
<cvParam cvRef="MS" accession="MS:1000521" name="32-bit float"/>
<binary>eNoBcACP/78M0EOra9hD1W3sQ9Nm7UOTDO9Djjf5QzdpAES90QREYAIFRNP9BkScNgdEfsYHRLvuCUQizwpE5c4LRHfdD0REOhREqoEURP62FERUwhZEr3gYRBe3GEQgIxlE4DcZRLfcGUQEByNEwostRCvHLkSNzSvf</binary>
</binaryDataArray>
<binaryDataArray encodedLength="164">
<cvParam cvRef="MS" accession="MS:1000574" name="zlib compression"/>
<cvParam cvRef="MS" accession="MS:1000515" name="intensity array" value="" unitCvRef="MS" unitAccession="MS:1000131" unitName="number of counts"/>
<cvParam cvRef="MS" accession="MS:1000521" name="32-bit float"/>
<binary>eNoBcACP/0pGL0SHuTZEw2XbRI1KFkSMrE1Es2SSQ0f5b0TLhjhEaIRTRMtnZkVVVvNE1CjUQ4rN2kQrNE9ETDDpQ3jTFkXQKjtEz7exRIOoNUTtd5BDDzszQ62OH0UkfKREbSc/Q4tZ10J+dAREXznSQ1QVrESdyS6+</binary>
</binaryDataArray>
</binaryDataArrayList>
</spectrum>
<spectrum index="2" id="scan=3" defaultArrayLength="1527">
<cvParam cvRef="MS" accession="MS:1000130" name="positive scan"/>
<cvParam cvRef="MS" accession="MS:1000579" name="MS1 spectrum"/>
<cvParam cvRef="MS" accession="MS:1000127" name="centroid spectrum"/>
<cvParam cvRef="MS" accession="MS:1000285" name="total ion current" value="7941971.85689545"/>
<cvParam cvRef="MS" accession="MS:1000504" name="base peak m/z" value="639.71899414" unitCvRef="MS" unitAccession="MS:1000040" unitName="m/z"/>
<cvParam cvRef="MS" accession="MS:1000505" name="base peak intensity" value="44335.08984375" unitCvRef="MS" unitAccession="MS:1000131" unitName="number of counts"/>
<cvParam cvRef="MS" accession="MS:1000511" name="ms level" value="1"/>
<cvParam cvRef="MS" accession="MS:1000527" name="highest observed m/z" value="1299.44946289" unitCvRef="MS" unitAccession="MS:1000040" unitName="m/z"/>
<cvParam cvRef="MS" accession="MS:1000528" name="lowest observed m/z" value="400.32492065" unitCvRef="MS" unitAccession="MS:1000040" unitName="m/z"/>
<scanList count="1">
<cvParam cvRef="MS" accession="MS:1000795" name="no combination"/>
<scan instrumentConfigurationRef="instrument">
<cvParam cvRef="MS" accession="MS:1000016" name="scan start time" value="0.0646997" unitCvRef="UO" unitAccession="UO:0000031" unitName="minute"/>
</scan>
</scanList>
<binaryDataArrayList count="2">
<binaryDataArray encodedLength="7100">
<cvParam cvRef="MS" accession="MS:1000574" name="zlib compression"/>
<cvParam cvRef="MS" accession="MS:1000514" name="m/z array" value="" unitCvRef="MS" unitAccession="MS:1000040" unitName="m/z"/>
<cvParam cvRef="MS" accession="MS:1000521" name="32-bit float"/>
<binary>eNoNlnc4F9ofxyVJQghJQoUQEirZnFdCC0nDDElWGUkl2XuvtLR36bZu3XvVbd1+KXVL2kt7XKmkReP3/ePzvN+f13P+OM9zzuec92rjC+LqyguiZ8cFIXX0grit2yR+WjWJc+FNQuVUk+j1rUkMmXRRnEy8KAZvvSjufLooguUviezES6Jl6yXR+vqSyNFqFoqhzSJvS7Mof9EsOs0ui9T1l8V2tStCb9IVYRB5Rfx75Ipw1v1XuJ/6V/Tvc1UcHntVfEu9KtyVrol2/WuCnGti9q5rorpvi0ie2SKyylqExqEW0Tbouvhr1XXR99h1Effyuvhi3irUk1tF18ZWUXqhVewafEMsiLkh9m+6Ibh/Q8TG3xTem2+KFulbQnbsLTEj/JYwWHNLHLx+S2wddlskT74tTJfdFpubbwuHXneEDHeEz6o7Yvq+O6JV665IXHVXTDxwVwT9uivGW94TN2PuiVyV+6JG3Bd3C++L+Kv3xdaBD8SHgAciPP2BiLj/QLR8fCBODX8oxPaHYoj8IxFh90i8WPZIdF1/JEpHtonB5W3ieFObmPGmTSzUeixWBD8WrbmPheyuxyL1xmNhOe6JqAh5IpqOPxG5T5+IexZPxaXOp+J3g2dCyfuZaFJ5Lnr7PBetdc+Fyq3nIkbnhdCKfSEaB7wUHn4vRcWel0Lmw0txS+GV0PN7JSpWvhKep1+JU4NeC50Zr8W+5Nei8bfX4sHT16LS/o0ISHwj9v7vjZj964147/afEIf/E9bt/4nFZu1i5eJ20bm9XVRpvxUW4W+Fx7a34s83b0WOTod45tIhAlZ2iPfS78TTCe+EXsw7cX7LOyFv+l4opLwXR/a/Fy1v34uooR9EeswHobrtg8i4/EH0N+kU+yo7hdy3TqFn91HIL/ooyp98FPe1usSW3C7xd1OXkDH8JCICP4nBKz6Jewc/iUzNz8I39rPI2vRZlHz5LCabfRGV4V9E+J4v4rHiV6Ft+1W47PsqFMy/CSX3b0In65uoe/lNeBt0i+bAbiGb1S2SW7pFL+sekZTYI/Kv9Yha0++iKf676Nr/XSi5/BDSPj/E3es/xDLpn8J0l6R6fgpbq1/idvEvseDpL1GuIsUKRynsA6WIT5bic5UUg59Ise2nFOdsetEa1IvhZ3th3NIL8aIX+5Sk2WEvzV5faRKTpXFaJ43OAWm4Ic37bxJu0ps/XXsj490bz1W9aV/dm+w/e9N8sze7PvTGu7cMuybI8NhPhmkZMlivkSH/kAxbnsgwu0cGzVF9cBjXh3Mz+zBzWR/eVfch5lwfrD72IdtAljgXWUJXyLK0XBbPw7KY/k+WkE+y6Gv2JXhyX+5E96VsQ1+q7/cltrsva5Xl+DpGjl1T5Rg0X47AXDle18vhdVaOvx7I4d4txxKlfvzPpR/3fPuhs6QfPXX9SD/XjzH3+tH+pR9G8vJ80pfnkIc8fTLk2XNEHtlr8nxvl8fbvj97UvszeG1/ai7156WqAmqWCuR6KxASq8DpYgWOHlVg1w0FhKwiZ/QUOWuniFqkImMKFGk6pIjPX4r806KIRZcit6WVMDRToslDicwlSvRUKKFwRAnL50qMVBuAltkAxNwBRK4fwJfGAXx/NYCT3wdgM0KZKldlDJYp41umTNJhZZqfK6MqpcI1RRXmmajg5KFCsY8KH+NUqNykQscRFRqfquAqq8oqHVW22KjyapoqlZGqtKWpEn5aldYbqnz7ocoA7YFUTBiIXPJA4tcOpOXQQOQfDmRB90BeqqnhaqbGohlqyC9UozZPDY8Navz6XY1d99WYLKXOrVHq2KNOWqg6z/PV0d+qzqcT6thdV+f9C3UC5DSoGalBnocGClEaXEjR4NtWDbquaLDkrQb6hoOocx/EnrhBzM8chNvmQVw4MYjc1kHIy2riOEoT10maXJ+jSeYKTWIOa3L8gibhzzUpkR5MmO1gjswYTFvVYJxPDqb62mBMng5msqwWMaO1aPPVoiNWi14lWlj/rkW05hCGOg9h88Ih6NcOwf/EEEIfDmGIlDbH1bS5a6dNVqI2B3O1cazX5soFbUIfa2OpP5QjDkPp6zWUeUuGYl8+lEenh5L0YighvXQ4aaOD90Qd9kTo8CNXh3ObdDh7QeJf6qD5Q4cz6rpkRuiivlIX6QO6yHToItejywldPe6P0eOXox7hoXrorpL09XocO6qH8Rk9Ol/qsUFmGLI6wzg/YRhpfsP4O3kY+oXDSGkYRtudYYR/GMZczeFcHD+chwHDubB8OArVw5l5cjiavUeQMnAEciYjqIobgVvuCA5uGUHeHyOofDSCKz9HYKeiT/g4fb666TMiQp+iHH1m/6aP61N9ivsYoKluQKGDAc6BBhSlGHDmoAFHPhvQLm9I/CBDrhoaYjPdkOqlhjyrMaTruCGjWwwJ7TQkVWcktWNH0spIMueNRDlfUsdHEn51JB0KRkgPN+KkgxG/eRtRm25EU6ER+vuNuHjeCNMHRjwbZMxDC2NuuRsjG22MZ4YxQzcac+ecMaY3jXF5a0y9tAlG402Im27C3kUm3Cg14cBWE+rOm9B83YTdr03Q6z0KbYNR3HQcRZfnKLxiRxFVPwrVA6NYfGcUM4xMuR5syo1kU0KyTanYbIrNK1O8pczQ05GUuRkaM834ssoM1xozyYyZYXDZDOVnZozpNmOLqTlqruZc8zWnJdocuUpzdE+bc77dnKcqowkfNZpv9hKNH4108WgCt4zm0B+jKbw3muavo0HDgmo7Cz5FWRBSa8H53RYUN1tw+KUFpvJjkBk9BimbMbxbOoaO+jEkN43ht44x7OhjSbKNJenTLOmOtMQ81RKTNZZ4/2aJ9d+WHPpoieYgK16NtkLTz4o/06y4u9oKjlmR0mrFxpdW5P60YouGNXsdrGkLsObCJms0/7FG6oc1DSPH0jh2LGPmjWVj4li6Do7l1fmxfLk3luzOsQwzG0fF1HHsiRrH59RxGG0Yh//FcXi+GIdQHU9vk/HcnTqeKQvG80fGeOrWj0fv8XjSfo4nZoQNG8bZ8NPTBvNgG+6utGF4vQ3Hj9qwvskGm4c2VH6yoVFzAqrTJ0jmYwLVaROYu2cCCvcmMO3rBNw0bSV325b1TrZoTbXlzyRbbCttsTlvy7+ttqh12dI53I6rNnYkLbTjUIYdihvskDlnx5I7dnh22vFjoD16Y+yRDrGne5E9QWX2rNltT367Pa/6OuBj4YDCVAdy4x24lONAW50DZScdCHjkQPUvB2q0HNEzcOSMqyPlYY40pTjyV60jF4854tXkyNXXjmj9dMRS3YnTHk6YhDkRluBE7xon9hx3IuCJE5tUndEY7sxiW2f0I515k+/MsX3O/PaHM5vvOWP5XsJNXDD1cOH7chfitrhgcd4FxVsu/PvUhV2fXZik7oqzgyurYlzpSnZFebsr1o2uGD11pe6LK2/1BDvLBMVnBEmS2HqlWxA5EGrNIMgHHkVBbgnwDyj8C1bPQElqIqrGE/FxmcifSyaStnEi545OZMC5idxrn4iGvBvnDd2ocHCjPs4N1yI3ru5zI+MfN5QeuPH4oxvHVSexUmcS/zpM4mTZJFQ3TaLr2CS0nk7ip5E7CdbuFEe7I53ujvJWd9qeuWPYywNbQw9KHT3oNdcD/UUeNBd4cO2UB9cfe5Cu5Ym8pScNkzwhwBPX5Z58rfBE7agnns89qev2pHrUZP72nMzsyMl45E+m4cBk/ro8mWdvJxOqN4VDnlP4b8kUru6YgmnTFH5/PgUZ3anUTZjKm8ypFNZORa1xKlF3plLfOZUdctO4aT2NfI9prA2eRkLKNDaXTsPpz2mSs5hGyuNpfFKZzm7z6YQvmM7OpdMZUT2dp39NZ8uL6WTreBFp6YX9XC/KV3phV+WF3zUvPnR4MbK3N9rW3pgv9KZntzfBZ7w59tybZmUf+hr7IGXtg3yYD+HVPvj/44PFGx8mas1A02gGxU4zaAidgX7qDK6vn8GMEzNI6p5Bem9fZtv60uDli0+8RFf7knzKF9P/fNkhOxM53Zm0MJMrkTMxPT2TW89novBhJgX9/Vg00o9I/Ghf5kd1lR952/2YftOPyV/9mKI9i9+nzKIzYRZTVs+i/eQsNNtmkfp2FucUZrPdZTaJS2fTvH82+XdmI9NvDicc5vAmYA6+KXN4WjWH/c1zsLw5h4D2OdgrzaXZaC5WU+fyOXouijvn0nB6Lgof55Kr5U9/C39yvPzxm++PzG/+pP7nz3f1AHzMA4jyCKDZO4AjCQF8bQgg+bxEXwdws08gJkMC0bcL5JRfIB5xgXQVBZJwIJCH5wKZ/F8grzWDaLEIopAghs0LQictiFWVEj0YhMXFIHZ+C2K+SjCK5sEEuQSjMyuYr0nBzM0PJndDMN8PBlNzLRi3d8FE9Q/hvkUIF5eHIJUfguWuEHzbQuj+EsKzAfPoHDOP567zcI+dh/+SebzZMY+vb+dxxTUU7ehQVHeEsq05lHK1MM4ThmtcGM01YXxpCJPMaRgn+oSzQDucTqtwtLzDmZAYzrzScHRWh3PlbDjxt8Nx+BGOtNZ87C3nM3XqfPoumM+movnE1s8nrHE+2h/nM0sxgrEGERz0iyA/L4I/GyLouRHBpbcR9FdbwI2RC/idBXyftwBRuADXbQvQfbgA9/cLMFeJJNwpksv+kVSWRxJxLpI7HyKR+hnJGo2FuLov5P7chainLaTo2EIK/7cQ7faFvFOLwsE8iqEeUXjmRVHaEEXw/6KQ64xCxyQaV6donsRFM3R5NHEHogl6FE16RzRF/WMYrhLDVesYlk2JYaJ/DLIpMXTXxrDvaAzXLktYTwzn5WIpNIwlZUosseGxjMiN5eGeWD6eiOXFvVjE11i69OIoNo8jZnIcUwLj6F8SR+vWOBwb45B9JeFGi/hr5iISlyxCpmgRjtsXcfOfRdh1LKJUdjFvdBbj67mYn/MXk5mymPJ9i4k8vZjbXxazRTqeU1rxvDWXaGg8a1fEc3xLPCGn43neFE/gq3i0ByaQNSyBYLcE7kYkoJCXwN49CbxvTGDlswSGfEjgnFIi+WGJvChOZNGpRIb2SeKYdhK6VkmkByWxfHESd7Yn8fl8EvPeJLFRdwnJY5dgFrwEj6VLkClZQtqtJZxVSKbLMhkdu2Quz0jm6PJk5qxO5lhDMio3k+n5nkyj6lI8jJfyZN5SBscuxWXnUmb9vpSMtqX0DEph5+QUbi9MoSAxhbLKFK40pLDqSgpbTZbh7LwM9bBlaGYu48mpZezoWcZNjeVsM1vOHI/lVCQuxyh7OX22L+fJ5eXc/rGc+LErsPZfwaWkFRwrX4HH/hVcaVrB944VfP0hYSqpXDdMRd4hFY+gVFqjUvGvSYUDqfR7nopydyr1uisZMnslrWEr+bt2Je6HV7Lz4kqUVdNgaBo9oWnMTEhDeWUad2vTcLmUxvO2NGLep1FivYqy0FUcLlvF3p2raDyzioTbqzCWSsdLMZ0GrXRMLNPR9UqH4HQ0ItOxWZZOXFU6jxsk7HI62+6lo/4yHdmP6fhLZ7BdKwNjwwxSvDKYHZBBxMIMRiRmcDgzgwtVGXzdmcHwYxlYncmg81IGRu0ZvJPOxFwxE4sRmZiMzqTDKZPCSZnIBGdyPjqT2qWZLM7IxHJNJkd2ZBJyPJPZVzKJ68ik5Xsm4wZlETg2Cy/3LDb6ZhEdniXJmll4bM7iYkMWhiey8L2cheWNLGweZ6HblcVJ5WzeDskmwDqbxrnZaOdk47Y7G8tj2dw+m836x9lId2cTo5DDKqMcbEQOn31y2ByXw9rKHDI25PCmIUeSyXL42pLD9yc5vOqUsB85kv3kctM1l0yfXI5G5BKemotvUS7KNbkk7s3F+Ggun87konYtl6i3udh+z2WgQh5PhuThPyyPUtM8fnnl0Sckj8WxeRTG51GcmodUeR6tu/P43JBH8+k8ZC5K/F0J78xDSTafy575GM7J53REPrlL8ykryUdqbT7le/NZfjmfxrv5OHzIp+hXPt/VCpDXK0BnTgFG8wu4ECfxOQWEVBTwbFsBrscKqLhYwKkbBdQ/LMD5YwGzlQtxsirkpW0hAWGF5CwqJC67EIUNhZj8UYjv/UJqPxWS3KsIe8Ui0ocW4WZWhItrERO8ijgVVoR7chHbq4s4tLsIyz+KkDpXhNbrIs7IFJM+uJjMkcX0syzmtE8xUhHFzE8u5p91xbzcWcyZE8Xsv1SMzoNiLL4UM6+nmKeKJYzXK6HDrIREuxLaPUt4GFYi+StKiEwvwXp1CUGHSyT/fwmdF0q4+L6Eb9KlFKqUompSSoBlKaHOpdhHllK0tBSLjFLky0rp2FBK26FSuhtLuXteou9L+TmwDFmTMnymlHEloIzPSWUsLijjdHUZUmfKOHW9DPn7ZcyXLWe3Zjne5uWYOZXzw6sc7dhy9iwtJ7W8HPv6ciKby/naVs7lt+Us+lHOOoUKGk0qGOdeweKZFdxOqkA1vQLZDxVoq1Tia1hJq3Ul2a6VXMypRKq4EoPTlZI3T9LLV1E4sIp0kyo6xlXxz5Qq9EKraIyqIjuliiMbqlA7WEXlhSqO35Ws+1HFZ/1qlJ2q8ZxTzdzwakkWqqYwrZrwgmoMN1YT9Fc15y9WI9VWje27am5+riZUtobawTXoDqvhgGkNpyxrsJ5Yw+6pNTgH1JBVWoPsxhrenKxh29Ua4l7X4Ne3lm7TWi671XLOv1aSjWqJPl3L8Nu1ND+rpU59NR/DV5O9bDUFBat50KeOwgF1DBxZxyPrOvRP1DH7Th3TftbxUH4N0Tpr+G6+hmGs4VjMGvYtW8P09DW8P7uG9NtrOKqwllzNtfiar2WM71pqg9aSErOWTXlrySlfS9yetaQdW8t+mXVEGa2jr/c6rmatY0/1Olp3rWPc2XW8+rgO5RHr8fRdT3LCeur+Xk/vTokfvoG/zTeg3rqB5Qr19FWtZ+KoemZ51rO9tp74/9XTc7Uen8/1dA/fyDHrjdx13EhyyEYOLdrI/PyN9L28ESWDTaSEbCJ1wyb27d6E1JFNlLZs4uXLTYRKbcZ+9GauztjMz8zNKFVspmHaFkLjtvB/LqnQRA==</binary>
</binaryDataArray>
<binaryDataArray encodedLength="7376">
<cvParam cvRef="MS" accession="MS:1000574" name="zlib compression"/>
<cvParam cvRef="MS" accession="MS:1000515" name="intensity array" value="" unitCvRef="MS" unitAccession="MS:1000131" unitName="number of counts"/>
<cvParam cvRef="MS" accession="MS:1000521" name="32-bit float"/>
<binary>eNoNl/dbDgwYhVNpaChpkiSVV/KVZERD73OeNERElJD4UDJK9qhEQ3tQKZsomkpKlE8RUomoCJFRSEIk9fkHzi/nXNd9n3+X28DjtyNcOn6QMk4IHccr8Ju9o2maZzkshyryJOOpvFP7E/xCJZESN4NMRE6j2ceR6nenoPqRgMd6xkFlQwi2fkkj0yEroOefBeWnschUv4qnm9V4w8cELIsdEPZFDUDGoQv5nrtxYbkGtj01QNseMwarsspCaZz/eojfenlym8dCfpUjZN87LuzZNJmuFOnyD3M3zjVbg6LTQSiZcxgTfgUi8fFnRGZqI+LsIN4xVZkko07giv1meio1iKcYbMbt663gCEveFHEfh1Nr8M07n7Qnj8KG40G0pawfhq3Lkb1Sg1vaRiKyfTLtXZiGhFQvNCkMgkV/I8Lv9OFf99HsrRtN7aOThd3J36heO4yelE9ga5UZNE5LEZPl59KxvSOwtPs45TS8Jou5dRQ86AlcbRXwILJZePBFOdYbWPHNQdO5T+onlBSUsHm2GWJPaON01Q3aYK9BjvJ+BNNglI86QS+qxnPkhR9k8G0J/HOHg9ieXX62UXf2WqxslkDnyjH4XVdNAw0/oBP2m/zDF5OtfTd5JYvj4vZq1CS/IsvDx1DXYo8lCteoY/tFPOjIQlRbAyLWPxNKTnASGntG8xQPaxQpiLJ/oxgPHaEOiQmTeNK0TGwPq4dydgFGD1PAk/QiZM3fjIyMCED5AGV3S8D1oRxi+23RmyGKYd7HMVVQSi6PKjAxqpJ+Rhlj6AgjtHkawarlJBqTv1B6YwVs7MKh+sAVumu9saXcEbaVMRB75gQjXS9hd0YXIgdfg3n0A1h4aHL9Fi30PBUh1eLd0NG4gC6zmfwtWoOOfWzDEtdvsApKJimRcCwS0ePLf2ZQA9pJPrYWD54KSLTrNdbPLKWHHzyw52Q3uVZk0RgFH0y/PQSWx3Xg9E6T96i2w1RPj4via2ixmyrMS4xpZ2S9sKTeAaKlEzHNTpENpGT5gmE0v46cjRDvSbCbG4DugU9018qWB72JoSkfl3D1ozO4M2kd9FvlEdgyhEnWHA9dY8ncWhfO2tLs3J6EnNWmPP6mMf6UXRSq936kZskK8loRA2k/KQTsC6TC7rlcLRdHreJLaJyfDjokRVnhuD/1iUbgoMYwjBEA4xsOQfmLLlTGynPN4jhUKWlD6owYCVJkWfDoN07MmAOV4pFYqBEOG6e9GOn8h2obluJ7kSSXBS8iM30VmuwtySfNxFg8w4bvl5ylKxNP0wjJN8Iu/8tof6+FYylFdPxHBt0ZmEL9l9uQbx+L/jRLdo+VxPQdV3Fu00wMrq9C/ALGp5Y7NGq+O146X4OYcwGk5p/CA8sAvP++QThtiiHrNpyCbu1IdktMRUyTPPIbV/Ng926YbpyNhOtL2Wz8MVxpKcYdmzNw/69b6H5iJAnmtpPPvxsgeCwFOTEHnGUPtl20CV6nfdBmU4aiGnUUPRCnZRrHIfYqDDQrGcsXl9CB7XGYfSsVBdmDODR4J+yTnkM85AIk5T9g/WAbaNaP5WUp3dj5nzZmRtxFPyvxHXGG85CL5OM0iM96+rLbIjv+kBiIrZ/VWSlehL8GT6azMlGUbVcPf4EUDreGIP1gBGSV7sHi4XGs7FFHaJ4cZtj9oTxM4cqsE7CT1scuTy2kX+6kxsd/YOJcQNsP7UPK/Bra/18NfTB+TF7D/WFACjx2rR58U+9DMVuRJmun4J5LMO15moFr0WP4c6kbolT0OSfQgsW8LkP8zGi+jgyKXFRCrWfGseM8F7iMzabzynO4fKwvTVr3d5d9DlTu54asoGJskJDlwjvSbPLCC7UPNBAU8R/ZxZjTmimnsGpUHCj7Ju5tlGbFfZeRO/sillhFUoJ5B+aOiKUZ2yTZ3us1mqvT4TRxCTRzf5DM3H6qMbXAue8xuLj4KCTVRGBfdgVhvsfw5e4jJEpX4EzBarYcMoO2GXfibZo29TX3UbTEUdKvScfzFgvuO3aCrg/azC9PpWPOxzR6LP4PG2z8SG63vgt9W/UxrG8xavZkQUqiAi2fXkDh2SyeKqqJynMHURldDsH1KkQZKLL4w2PQs32P583SfIhN2C/+PVzHuLDqP4Y2eV3TuPl0B0uUnmQHx214Vr+It0y7QEthwOI9++Gkr4aQgwc4fOQhYZfdIfxqeETipbew98wtbMn9gQG1X7TrRwGCZQVwC1dElYgXLU5/hHKTKXzIZDiqdG6gzVvIOcqO8Lo/jRM/6vOHVcPZPDYFPub/sIbJRH5m9RtpHlZ0sE6En/x3GU+N13NmTiSVPZPmP5391FvShcaDZhhScw3CV7bcm23C2W6ROBIYgnJLE1yUMSHV04+EojmbUf02GF9LCjHf6BVSfx2mCWuKYQkBT6l6it/Ox+nE5P/o7NrhXHv5LbacW4ZlmSM5P9EGDxUzsUzWEiMCHSFf/FuoXGXJSdMiEZDynUqXGMJN4zEtkFbBV4+xrNHTg4lZt3H21Uv8jlaEVIQdsnPkcOn4XXz5pxGTlzTDQ6uKRFedorTNTjCeKIOyuvNw8l/ESddGsIjKGK6XC6aX4+exhJccG73aj/vjx/OzOC/Y1o9k5+XxMJVWRMeMTCTu8IHDPgckLgilR17dwvvZd3H1dCn6TgRCf24eJvcZc1XPexg5BePtdjW+d/EqxWS+E+Y03aElt3rwNtoVJRsNWd7hEzYVydJc0wM0W0eNY09Vo/LzUD6s5YW8qydh2WGOPUH2uPHdBkNOJqB7VyxTsR8euyZjxZrnSNQRQ6aUOtde9KNRoepc0WPFPacbcKZGCp4H3GnjQPVf5i1FsO46HvdTjFBUQDq5d4XhmrXC13u1eM7fjB+typjX8p0yuovhYBGCC1ImGFv8FUdVTiL9ejKdvzKcjfa2w2+kOvf/7e9d1jUqOmWB9qbBHNwcgdjOhxDUTKJA2XCeHfge7ZvG4ZbNDeyX7MfmFm96J2vGP99dpg1blbjmVzzKE1qQNnk6u0cqQba9F7scW/+y/SHKXN2EFhktqNC0wPM0M85ouwVrx3D0yAyQVH8+4i6dQvMkOY5bJMMjQuxg8nI2zfssxubnNvHhoCJMXyjAu7GzEa6oyjNeufHXzRu4OsAUvX2uaK6/ShpSIvx5wzIIlqvxn8brNCLmLE76b4JWphwJvPdAxb+IWvavxpn9E1hS3QyD+oJw9HMbgjbGQHZaDve986JD8p2oniWLc6Wl+KC3GlcFq0lpYjDuiE/hob/leVVVLbn2+KFJtQP0phnZ606hZ8l7inPIhoXLFjxt6cO0p/14OPoWBFX5eJbuBAu7YZS88C2pz81nHTl9pL6VRN54NRbJvClUfZ0H0z02rF34lY5szCVH3VQo/NqNpo5PKHfVguNSAYqfb4XCeAN4FM7muBFSvP7tCyobps0iMcU0ueMIdcx8Q11OlZivN5mtNW157ksNvH1vwBfjtiLtngmXaX/Bi1EreHd6BIy8byFbPI+0bo9necsO3FlYjNYyEmbttsDDqtco+TyIDUKGQtpuNI3yUyGFLxfQHRaKi0u7IfNuKrYUDGWXhI8UE5iAe58WoW+HHKs3iML5rBw7aEViTM0FxA4PpVRXNW6YK899ubWYvHQfKcUcFerOsOc158bh2OHpFL9Ji+u8jDjjoz/5vfgJVXN3+laSj4KYAKyMjqDom28pO06e7VqOYMGC89BoLKLQMBce+0aar1SPxISlbzGw3BU3H4lyxfUizDsuwh3VWjz6cx7+GMeTXYI0O8n/h0MylyGz8iGFh33Fm03JSLkbj029N3DYbh87jH5B698G4LLoKyzzaUfwBk9+LK6A7YZGbF4zFWmGOhzQuotdqQuV3wpQ6qDD5NeGEWOTyWLid+QrH4BZfDCv3+6J4iRTvu8sz2tKz9Kldf1wKg+AbsRNLJr+gbIskjEox4oN9K9ir4IUlxQU4eulaVhbfwIb3R0R+48v9r6uw+fUHPyUncULWw1Re30m7nyMwzbbSpgaMK3e7oPS/HV4F1mHKe4G+HMkjc3mtyDBZRWcjl5A0fhC7HkZTx0ZqlTpq8cyCzWxf+8gdhT4oPOcMlv5XkBmlxJL5Nymk0N/Y9zvGbRuxTMa8BqFZc1mPNsvh9vCPlH0iP10MMIen15MgI8icXzMJ/S1/KLMb4exRnY/AqvtybEtF/0vtHhByQ1cDTNnjWHqrN5oRBcmXsPz2V3Cqx6KPMd7GAcIjPnLqg7cnm/NMffH8UHBRsyqK8G7588R+ayA1gY9F75xNGfHgdVsNU2Tj5xV4OEPhnLL9IOwvzuYV53awUO/MLu+Gc6zQvvpx8kaxD64gn/xBx4jAzi1UINDdA/Q1m5XuGUZcLT4MvYs3YPcu0v4aJosD/MPRbTDBRQIA/BgtCTfX/gMySvKyHihEi/TyIOfMAdjbiZgoH0w/nAeovSH8tshGqyYfxvm4aFIXZsk/PzmA+QW3qaPOGJtPuQ3jr0Ziyit9SgbVYoyJwkOTLtBrLUPoduOQ3aGLpupG1Kt+hs4+waCD/6DMedsufyWFzcMlGC2nT2/z9iEM/VbYflPEIfcr0Gz21IOeHn/L8emUrDlXXS9uErqKyKgMS8BhmVXSGnsG+SJF1KVoQQ3f4zCiJNKHPVEkwsD09D/8wm1GWYg7upfz30xBGarm6B/TZ4HnjfC7N1+3P5diZ6Tx0jL/jrufmdee0CM4399JysLw7/sSEWhzHLs9E3EppO38EuyEKahQlg98mCDe4+hM2kMrxucjhsXZNkyVggZYS9WqF7H6mYVzii6hBMe6qzjq8FzjT9T9R9nCp2izNbeWThsk02Gv3qRse4IKaEJCBXhEtlnuL1gG4ovLcK/fkbU6NyHW8Io7HXWQMv1QFrps46lt/cSp3yi98muHDo6F2G2i/jn7/M0WP8uLu7djRepu+le2yrU7peFwpWnKO2d87cLaR5Yp46Vah8R97YDoTFj0F4hwnkTl/AP3UoYKp3AUMnzGH7OgO3vrUDV5SbqvKtDVQoqaPcdhfLBm/lBmThrj4rC8Q3BvGJJFnjpftzjlfh0uw5ze6XZJ8mNtO13wL9JmmV97Pjx8Bl88OETtKgKsF1CjkODBsi2vw75ciOhdaoB/rb3qODnHWzsO4JJdZoUvWMk7iEIclZSqJSWwSqPAnLNy4b9k12shkC0/jmOp6QH5bovuNO4nxVXJ2Fu5XLM3ybKKUeDWUI5F+pn7FhP+j3E1xdA4qsU+yyeJ4zViubNao7QcRnGbilZ+NK4Cu4jzXhN0SGkLhzFq1tuklXIRszOsuWBnZJ8xP0s+TR8p2+DFrC/vTbUlqtz1b9ynBlnR5s6R/H9oHFQtF4M6zneLPQdzjJbS7E14gQleobgiuMv0ktqphuP07E4IkG40GofHSpoQb2sDJ/JUeSVX10glvuMbDtSUfezBWqLL1N0x0FUmNynwa5ZUO2ZgLoRytyWp0A1ISNo3y0BGnPqMFr0IYyVJdGWZYRpXRoIqe0mNzUBF2yopqarEahaKo3H21+hq6MVVQPtWFfbhQflevjqWAm9hEk8//Eyinlejx3z+qgx6SDb0hpoW1bTkYnn4HE0HypGZnxz+nZqL38O/lAHnfRmhOprs8bhxaTlnUgNOyuxzmEZJNyz6HG/Lp9NWsJrKy7D4Im18Pi3LBwTi8eCqdlQ1l+GgsAtyPeMxQvdKXSl5TNys66jvN1TmFIai+tJYTivLgbjbY20YuI8hAwN4voPOdiVngjrldIodhFF6e0UfBvzGU3r43Gidg0nW0aRrJE4H2r7SHdjjkLvZwBaR46kvHWOMDldiwbZXdj7Ix/3O+3YYdQkWtV6A/rDDlPn3hRcS25BUFMIbi+eiuEbjuFu1CDmrGno2DmAaO5A7qMVCFQMg825BzRz3ny8ehaE2OKZpLNQwMW+81irIx1nUtaR4sIeTNmswpO+i+LZTAFa//5QKRxF4IIAHLLLJZv2fFwSE0X112baf+kl1ZztpN1DPEhzlzWazmcKHwYUoutiBNSPNuD5kK28Uvw8xlwXwbWlarRXpRtFCRV/v4MShsWI85y5b2Cgbcx1cu8QKNJEwriJFL89klw+rkKYpDOqWn9hzn92pNXqTeburdYe7qfZb2onncv9Al/kCT10ioVTeQMGy3yjy1K/aGCNt/BewChOtwrBMYEhSzmUWStPmgonl2gop1wVHlQejKIuVVi+LMDddnnMUZ6C96a/yaR1F6b1BGCUvQCJ/46Dyqw4jHy/A2z6kRKfT6HRnZHYrZoFowppnm8soKTvO/DrzRrKc8ihbaX7oTH9gDAn4QXJt7yAiW8ozd95UaiQ54japBx4ZZfAV92At93W5x3hQsj6zcHtvDz4botF4aw66+0eVkjpcMZJlf04s1MVEivOCNNdH5DjTEXhp0glMnudRLmKCcjv9UG9xTP6efwKDXn+FBX+v6gwUhMvNRPg4q/MjRscEGV6CiM8u2h3rxTydj+h4vJZIKcakhhyAw/nK0P36170tIlypcddjNsxHneGDyfNjbPooUIyPJyvU6ngNL2x2Epz3xxB+MwC9DkzfZtnTd/ezkBIZBvEOjso+p/xsH0sED66Y41qsfHQl/dGb8UQoZlRKESt28nkhzTa1EZBz1UMTUZ/3eQS4G47GO71ujArkeaWx+VCd8P90FsloAL5wZCYIoW9twIw3mWcsHifKexnxZCF6AuoWejivdQSLDggxSuaozB663xIOkVgo0g8hc4QCCe27MIClwhssJPhza0FNCtQDi9d0hCweDD/SUrC7KapKLyYQPGOl8h7dAlqDX8Jvyaswe44bbK2nyW8HxYOrZ7jFLJrAqLTDEh+RT/RsiTaaBNFiakC6Bs6wXTxfKF2nwO2DcTTPAd1nFgjyU5rlZBTnIrQV1ZE75Yi5ag32S7JoEk9veTe4Uoi7ZsxXd4KBXqlFDSuV1i86bzQ9kEEhv6xxdqTYfBueUVXnv4mu8QPJL88gjKrwzCQc4jKt07GURFN9EQW4skMC0QWyFHrsEo8nuSA8ouBVBnnDpojh/AtZig8dRYFC/RpzbImqkhRoMxbbpj47qawcs9oOK8MxuLJ+RQyejpmddqS+rESSqyop/tDO4WTZsXTPi1FYWGDFCssnYyF88fCxVgHjT4h6Ew6Qj7hDvAUX4TqiuUY0+v01x96IMgLgcXNJASs8EGy1U2SKlCCcuAd6Jsl0w8bc2SZZgklEofykdXttDTzMk2PuCpsO8HQ1/SiXfXVJG6vwV41K8jz75a3NOjh4r0EYayjELE9Tbhm7ouB6V7Y3jEHlBuEC+fiaOgOKdgp76C8+stQiphBZWGbMCHIAv8D3SpWZw==</binary>
</binaryDataArray>
</binaryDataArrayList>
</spectrum>
<spectrum index="3" id="scan=4" defaultArrayLength="1530">
<cvParam cvRef="MS" accession="MS:1000130" name="positive scan"/>
<cvParam cvRef="MS" accession="MS:1000579" name="MS1 spectrum"/>
<cvParam cvRef="MS" accession="MS:1000127" name="centroid spectrum"/>
<cvParam cvRef="MS" accession="MS:1000285" name="total ion current" value="7831691.57931519"/>
<cvParam cvRef="MS" accession="MS:1000504" name="base peak m/z" value="639.79809570" unitCvRef="MS" unitAccession="MS:1000040" unitName="m/z"/>
<cvParam cvRef="MS" accession="MS:1000505" name="base peak intensity" value="43079.65234375" unitCvRef="MS" unitAccession="MS:1000131" unitName="number of counts"/>
<cvParam cvRef="MS" accession="MS:1000511" name="ms level" value="1"/>
<cvParam cvRef="MS" accession="MS:1000527" name="highest observed m/z" value="1299.51208496" unitCvRef="MS" unitAccession="MS:1000040" unitName="m/z"/>
<cvParam cvRef="MS" accession="MS:1000528" name="lowest observed m/z" value="400.25967407" unitCvRef="MS" unitAccession="MS:1000040" unitName="m/z"/>
<scanList count="1">
<cvParam cvRef="MS" accession="MS:1000795" name="no combination"/>
<scan instrumentConfigurationRef="instrument">
<cvParam cvRef="MS" accession="MS:1000016" name="scan start time" value="0.0814827" unitCvRef="UO" unitAccession="UO:0000031" unitName="minute"/>
</scan>
</scanList>
<binaryDataArrayList count="2">
<binaryDataArray encodedLength="7120">
<cvParam cvRef="MS" accession="MS:1000574" name="zlib compression"/>
<cvParam cvRef="MS" accession="MS:1000514" name="m/z array" value="" unitCvRef="MS" unitAccession="MS:1000040" unitName="m/z"/>
<cvParam cvRef="MS" accession="MS:1000521" name="32-bit float"/>
<binary>eNoNl3lYD1gbhitR2iSVUEmyJ0nSUKnOrZK0SVJJlCRJpV2lfd8llYTGkmXw2ceYxi77lj0xhBSGSNm/3x/P9Zz7ea/z3/te7zmWwxrF5mONQvlVo/jb+KIwCbsoWvZdFFcvXxTdEy4Js9hLQuryJTF+zGWh5HVZOGRfFtK7L4sVXy+LBxZXxD/xV0To7itC4+0VEaBzVdTZXRWnjl8VQQOuifrEa2LK/66JxIjrYudf10VJnxvivfEN0ZJ/Qzx4eEOsHnpTmHncFLHpN0Xz3ptiie8t0Zp9S4x5eUtYK94WjpG3xdnfb4vxKk1CfnqT6JXcJDo2N4lovTvikN8d0b31jjhy7I6Y2SNx77uiT/VdsfXHXdFqeE9Ih90Tf/7vnrB6f090T7wvkpbeF+4H7guHz/dF4cQHYt6qB+L1Hw9EiPJD0dvtoXje81D0G/9ITMt/JC7ufyS2KzSLOU7NouXPZjGro1mg8Vg8XfZYzH7zWKRNbhHy8S1C9UiLGN7UIhoMnojtSU/Erpon4o/HT0Rs36diW8BTMWT9U3H60lNR9eGpYOy/on7xv8Jy679ivPYz8c7rmZiV9UwMP/RM/Gx/JnLUngvd8OdCOe+5mPTtuXgxs1WoN7eK+vetonzSC7En6YV4df6FKB/6Uqx0fSlK178UV468FJ0vXoopE16J/ateicayV2Lg/Vfir5o2kXClTUQpvRZ7Cl+L9OuvhYZau3gU0C5uNLWL7K52MdS4Q+xY1iHu7+0Q9Zc7xFXDN6LJ7Y1Ymf5GBJ16I9Z2vxHzfd6Kpsq3Qv7VWzHd9J1ICnonJp99J74M+E9sT/hPmFz8T2h8+k+EGbwXl2a9F1Hl78WJW+/FT5UPIm76BxEb8kGYHfogqsZ0iqw1neL3I52i4FansFb/KBStPwrrdImf+Ch+aXwSq9d9Eq4Nn0SgcpewdOwSR6O7BOu6xNB3XSJL47Pwj/0slDZ+Fq3vPgvZOd1iZFm3uL23W2R86BbrTHvEoYAeMXRbjzjZ3SO8Tb6I6xlfxOpLX8SVvl9Fd/xXsfHqVyHz86sY2P+bUJz7Taz//Zt40fFNpOl+F6azvouDWd/FxLvfxTjdHyJxwg8RlPRDeO79Ic6/+SHea/8Uf2X+FH57fopdL36Ka4t+iR2Fv4SenhT/eEnRL12KSduksDwjxZibUnw1lubjDImipTGtlmbVSWkcP0nzr4UMSz1kuBsvw/tsGb6dl0HntQzNCr3o0e9FsmMvxnj3wjC+F9alvdDZ3gvfi73Q+tiL9/KyWFvLUhYtS+8SWVz3ytLVKMvYZllMZHrjMLk3w8J6U1fRm/iu3oQp9WHJyD50T+3DJ/c+KET2wXJrH7ae6cOJd32Ik5fDZpocMS5yLIuQQy1Xjpxdcnw5J8ej53L0l5One6A8TWby7HWRZ6i/PMWR8ozaJU/9SXk8P8ljN7gvey37ohHRl4X5fan+qy8hj/ri392XS+oKVDgr0BytwLktCjQeUWDRLQXGfVXgy3BFmqwVueKjSEakIq7pigz+W5H8B4pc/6LIpX5KrLNVInGJEueKlVi4SQnLQ0pYXFVibrsSkT+VGK6tjImhModclBlTq8zTw8ocvqSMzEtl/pNRIdhKhWMzVZAOUyH7HxW0WlRIGNiP9Vb9aJ7Rj2ML+xEV3g/nvRJu6cfLPqoM0lDlvJkq2bNUGbxYFY8MVbR3qqLyVJXvn1V52r8/Ry36U+zZH7Oo/ihm9efrqf78bO3P4f5q3LBSY+4iNUakqfGmVo2cM2q8a1LDoF2N7m9q9PQfQI3HAEKjBqC4ZQDGRwdgpqzOPTt1SvPU6f2POhtfqqPQrY6pjQYqfhqSXtGgZbMGV05qcPydBvH9NOmarIlVsiZjKjRJfazJkN4Dmaw7kEvTB3LRayCxYQMZmzyQ678P5MjdgTS9G4ipnBbW47S4NVuLZcFaHErQ4m6JFoYNWsTe10LtoxZvBgxi/4hBlNgMQs1vEG2Rg4gpG8SNI4O41jiIrb0Gk6k6GG+rwVxwGoxs4mACiwdjtn0wKQ2D0f80mJzRQ9hpNYSukiFY7RrCP+1DUFXWlvSnNh4LtDkZpY3sDm2+NGrT+FEbN30d6h10+Jysw88SHYx26/DstA7u93Qw+6jDOj1drE11MXDXJWqNLupbdEk7pUu/f3U5Ij2UMp2hRNsPRX3lUH7PGsqeI0MZcEbCH4fi1luPsyP1uOanx+IYPX7U62HTqIf9Uz2OqQ1jqNMw7mUPw3D3MJQvDuPIf8OQ66WP7xR9yoQ+ddH6VJbrc+egPgq39Cn5ro+B3nB+2gzH3GM441YMp/zP4Rx4MpzHMgbYDjNg2hQDDq004Eq5ATZnDHj52AA11RGcNRvBfr8RPEscwYjdI0i/OoLIjhG8lRnJH6oj+ctqJEULRlK9diQTdo6k59hIOu+PRFd6FE91RlE5cRSXnUYxM2YUr/JG0fnXKIwbR/Hu6Si69EbzUowmbeloStJG82zTaMYeGI3Kk9EEfhvNfpUxpJmP4UbIGKQyxtC1ZQxjz4+h880YKgaMxW7aWAwWjOXSnrG4vx7Leq1xPJw5DsvF4ziSNA7jveNYe2EcDb0Mma1hyC9TQz6nGdKwxZD7jYbUPDPkiNp4jA3H4+85HvvI8RypHM+gbeMxOjGeuCfj+aVrhL2tEVouRmhGGqFaYkT2cSPMH0n8uxFnh03AdtUEMndO4P6pCYR3T+ChhjHRk41ZNt+Y0DBjwnONeXrQmNOtxrRqTkTLaSJxYRM5ljYRr/0TUeqaiLOCCbnDTbCaYkLCTBOeLjMhucSEwAMSvm3C218m+A2ZhPH0SQxzn0RB7CSCSydheGoSn5omsf3NJPTVTPEZYsrg6abIrzRlRZYp/baYsuWoKartpkz7YIqt2mTeTp3M/iWTkVozmdlbJzPpwGTeNU7GtXMynQZm1HqbkRdphlytGYMumlH/wgznHjO0Bk2hbukUKlKn0KtqCj5XpiDbNoWlGuZEG5qDjzlRy8ypLjAnd785JifMMWwyR7fVnHKt32j3/o1Pu3/jx+nf2N/zG4FmU6nxnkp5+FS2F07l2c6pnLo4lTHPp1L/aypvNKeB7TS8lk7Db8009p6bhmLLNBZ/msaLfhbYjragTliwwtuCa6kWNKy3oKbNAjtFS24ZW/Le0RLpAEta4i1pX2vJ+X8sqb1riX2bJQUmVjyzssI8yoprWVZ832jF52NWHGuz4uOQ6eSK6RhFTce/ajolh6dT+GQ6hrLWhE23ZvhCa9wirNn1P2tM7ljT0WpNt5INtQY2NM+0wXuODVeKbdDeYYPBWRtGP7bBVMYW39G2hNpLNNcWlxhbgstsMTpoS8czWwp6bJHpLzhkJHjjJwiKFsQWC7R3CcpOCmTGQshsOB0Cd/NAZiNs/Rv+vgfm7eAkP4OzljPIKJxB64MZ8GUGVQPs2DPKDn87O/QC7LgRZUdHuR3eB+1Iv2xHUbsd76XtKRxpT6ejPf8G23Nyiz0/j9hz6LU92r0dKNFx4IqZA9UhDngnOdC/1oHK4w74v3YgqtdMDhjOpGveTFKCZ5KYNRPtzTMx+msmnbKOxAx0ZLmZI9+8HKmLdKSo3hGDE46UvXKkvtsR80Gz6G0xC6d5sxArZpGQOQvVw7MwuDiLTV2z8FNyImikE7U4SfaeE3dXOaG73Qnts05EtjjhrDMbf7PZxKyfTfCu2ZRcnM3hvs4kmDjjYO+M0Xxn9sQ6c6DCmY5DzpTdc8aw25ljfV2oHeWC42IXpBJcGJjvwsltLqiecqG50wU1dVfChrvSNMOViDBXZJNcub7PldAbrlz+5kqbphuOk9xoc3NjWoQbWyvduLXXjec33dD65EZkX3fqB7ujMM6dFY7ujF3hTmO1Ox4X3HnY7k6P0hwOjJ+Dls8cTOPm4Fk0h5p9c+hzaw4qb+ZQJ+1BP0sPvsz3QFR4cP+gB33aPdgvM5dLOnOxEhKtmEtc/lzmH55Lwe25SDXPxba3J3rDPDFz8yQ02hPNNE/ub/Tk61FPLO568nefedRpzuP0uHnoz5lHYvA8jqTNo7F2HpEn5lHwbh5be3txdIIXl+d7YZbiRVadF8HHvGi85sXxVi+qleazePx8UoLmExgxn2sl83HeMZ+Wk5KsbT5+0t5sHuKNu7E38q7etEV443vKWzKX3nxT8MFgmA8XbHzQ8PPhWYYPOw/4kPjNB2tlX8p/80W4+pJQ4cv9nRJd8MXgrcQHLUDfYgHD5i9APnkBRqULsD6+AJMzC6h+t4BaOT+ch/jhPcmPmEA/+ib4kbDFD60GPxqu+BGluhA97YUcmrWQ5NiFiE0Labq3kNcfFsIEf6xc/en08mfSCn/sivwJPunP1BZ/1L7581N7ES9ZxH9hi9Bbu4jE3YvofL0IU+XFHJy0mN+dF1MZthitysW837uYLWcW0zY5gNkOARxaEkBQXAA7tgVw/E4A1l0BXFAMJN8gkHuWgTwPCEStMJDiE4FsbwpE5V0gO3svIctqCQVRS1AvXILF/5bw5fISlj5bwqJPS7g9Lgi9GUGsXxLE8TSJ7w4i6kQQJ9uDOPUziK4BS9kxeSkWC5aSn7SUrm1LST23lNonS2mRCkZJJ5hU82DGLghGOzmYkfnBzL8RjFFHMNP7LOOt4TLOzF8meYst43jyMgYeWcaqG8tQeLOM4aohWBiG8EuEoB4TwoUNISicCKHiTgjTukLIUFjOB6PlqNstp2HhckJClqO7cTlPryxHsWM5MXKhdOiF0kwoYxaE0rkmlH01odg3hCLXFopvVyjFSiuYabOCpIAVhJevYFbdClovr2DOixVESoeRMSSMc9PC+OAaRtqyMM4nhElmN4zfLoQxvzuMwXIr8bRYyWT3lbSErGRk+krOl6/k1LmVbHuxEv/OlezTDMdnbDhZNuHcdAsnJzSc0PxwdA6F43kznC8Pw5mtFIHH2AgG2UXgEhTBkdwI1tdHsOV4BDyNwEgukn46kTQ4R5LgG4lqTCSHCyNxPRCJ7vVIanoi2dB/FevtVkn24iq81q7in5OreP5wFQGfV7FLM4qrk6I45hKFdUAUh5Oi+LE2Cqc/ojh7PYpx9yTcEQVS0WwYF03g3GhuxETTOyeaxLvRTG+PplUuhkNjYjCyj2Htohj2psWwcW0Mr+tjSLgUg91rCavHkjE1FimHWG4FxrIuMpa6rFj+OB5LystY2gfEYTE1DjE3jtGRcQSvi+O3LRJuiOPdyzjWacaz3iyeBbPiuZoSz4rd8UQ0xGNzL56sjniiVBII108gbFoCXqsT0KtO4POBBLafScCwNYHNqqv5OXU1Sa6rWRS1GpfK1WScWs2OB6u52rWapSMTUbJJ5JV/Ir/HJ2JanMjuzYlIHUrE7l0ix74lclI5iQCLJFYvSeJ+XRIXGpKQfpLEi64kevSSqXdJZlBcMn/kJyPqknFoSKbjfTJV35OR0l6DudUayb9oDW171nD01Rp2yKagpJfCowkptJul8N0uBU/vFHaEpOARkYJJTgota1NwPJiC1d8pJDanEPVdckc5FVPjVEKnpaLuk8rLsFT0E1I5k5tKVGUqJrtScTuWyp7GVPZeTcXvRSraymkk66Zx3ywNGZs0FrumobswjbCYNKTS0jhbkMal39M4vTuNwpNpPL2Uht2LNIy709CWSefwoHSyTNOJs0hHxTWddt90mpZLsvR0/qhM59yOdK7tT8evIZ2GFxJ/n46zbAa+gzOQmpDBVvsMguZmELYsA4/wDPasyWBkdgZbqjOov5DBpwcZGLZkkPomA8vvGZT0z0RrWCYqhpm4W2Ti55rJ+YWZvAvNRL00k0c7MzE4nkmfc5lsvZeJ5udMvOSyOKCfxZ4JWUhbZqHrksVtnyyCQrPwLJPk27Pw+zsL/6tZGNzPkvRdFhVfs9inkM0T9Wyu6WdjYZ1NmVM2rVHZyK7JZn5JNmEbsulbn03wiWxCLmdz42E2ezuzae7O5rBMDutG56BokcNL3xzcE3M4UZHDvt05JPyZQ9t5CT/JwaotB73uHPyVcnEYlkvYxFwKvXNZG5jL28RcrpTkUrsxF/UduYSfyqX7uqT+OBfDF7kc6MllRN88pIfnMdsyj7Ez87gzLw/fFXnkpOexLy+PjbV5yO/Lo+d4Hksu5hH+PI+VPXnMUclHZkQ+cSb5HHfMR2VuPmcD83HKz0dzYz4ZDfn8eyWfrwoFxKgXoDGigFLjAr7NKKDCs4CapQU4RBaQllKAQnkB8fsKuPVnAVLPJPm3ApJVCjEYXMgz80LuzivExK+QKcsLuZVVSH5dIUeOFeJ3p5DaTkldpgj30UXoiiJuzSqS7JYixmYWYbahiGdbi5i6t4isv4qYeakIrTdFFMkXkziomE6jYh5YFxMzpxiZ4GLq4iVeUoxORTGmfxfzpLEY2XvFnH1UTHJnMbrfi2nVLeFPyxL2u5bwYW4JgwNKyFhXwokdJSScLuHTzRJCnpRwuW8p3weWEj62lCVTSwl2LuW0Tylty0tpDS+l95pSvE6WovS8lAk/SjnhUsaA+DLGZJYRWFdGy94yxp0pI/duGXFSa1F3W0tp+FqkstZytXktYa/XoihdzmnDcj7bl7PKtZy9ceV82ldOzJ/lhJ8t5/71cqQeluP+sZxG2XXEGq9DPXkdHRvWMWDrOpZdWEeBZgVVhhW02VZw3L2CVUEVHK2pIHZfBR6nK7jRUkF4WwWaPyo4Z70e19Xrkdu4nqv163l1ej0219ZjoFVJyvhKZF0qaQytpHdcpWQmKsk7WIn6hUp8n1XioVBFUP8qmqdWsYcqFvpXoR9dRciGKl4eqGLn1Srq71YR1VYl+RtX8Um3mnGm1RTZViO7vBqr0mpS6qpZeb6aa5+qSVbfQK9pG1B028DP4A1URm0gJ20DPwo2sPT2Blo6N1DbpwbNITX0GVFDoGkNqm41+PrU8KWwhvc7a/C8X8Mxj42MLtyI6raNJCnWEqJdyzy7WlJ9aglNrmVCXi3yf9Sy/1Itaq9ryXPcxN3ATSxK3ER9nuS8ZxMxDZswvbyJ5p5NWI/fzNGUzVzM28zjps1seroZx1+bKVHZgq/HFuKStiC1awvhBnUEhNfxf2iZ8U4=</binary>
</binaryDataArray>
<binaryDataArray encodedLength="7396">
<cvParam cvRef="MS" accession="MS:1000574" name="zlib compression"/>
<cvParam cvRef="MS" accession="MS:1000515" name="intensity array" value="" unitCvRef="MS" unitAccession="MS:1000131" unitName="number of counts"/>
<cvParam cvRef="MS" accession="MS:1000521" name="32-bit float"/>
<binary>eNoNl4c/0H0XhpEZySoiIpIIUUlR5HfubxIiJEkoylZpaQgpO1mVkZSnJUrGmyhRVikVoiUrGkqFBqVe/8G5z/mcc65r8YnJLDBTmZ3/OB+i3nFMzECMaYwKsWsLQmlm3iJWmLKOje2+BjObqez42krqLlWBl1I6PVUPxMckacTwh+Cmth3JaWfCXUCKbiiWY8DpIaQ2J3FVGe+w1V8XBntcoO0oAdtCftDGfBzsO4vOogls3ebpLLpflAVM9GCWLxYy000+EE0Jwlh6Ej46piBauBWHZHvodLk6NrVGI+TvYVx08ySf+L1s1uJqxNzKxqNmTyo8ug1JNlPYvg9e6Ar7hIamNpCfMbz3fyHbXx5Yt4qfwtMk2E2Hi3gWexDVSaWYfFccXedfYbnyeQybrMIuhQjaoHkUdjxezNj/J2fJJwH5nw0U9ek1RAV18V9rBnLOiCKSzwQGFAn1zvNIi7iIhRSPk1kHsL/hOISF+Ug15zVKv13Ab4v7VL6PwX16GnpD7OB1eD4KytMxw06cpb4ahH/uA/Ae/w9/XHyxYXcHmXunUeLT7+gMs0ZNwXIEnc7ATilLPPQypgMJL6jnuTtTk7uKjGE/tk2Kw8Sjmqwz+TpZFmqyH7NbSXW9HjP+tBSP1vZh3jU1Nmn1eSinucHg/E7k7xDBmopY8laZwMquDCAsYBnFpoSRTq4JlJ5+IPEXTfTH8TH7di0cC10fkuwPV0oXGKOWtFBm1f2TUk2EsWjxNHZo2BlvlmVQmYQUulTOUrqyM/sVZ42xhdlU161J79wMUb/5II6884LNIXua22yIPNVgVFx5SbvL1PALfOximTCMqts5pRtKiJU1ZsvvX6Rql0IsbXwBgY44VMcG07ZZC5mewGN8t+qh6f9TAAw88LM4C0EW8XgdYYSZpntRox2LGRLW1JZhTY582ZivL8DmLfFDmKoyrgmZ0tzUKFztCUa23Ck4tl7FYYd6SpU+AiPl9STwYwA+wh7w4pkA+XUq7B1/H5rHeyrktxw8quvRxp9H7rVtUOjQgfG1mczhhDcrEvJBup0FfBbk0pCnCY01zqLJTz5Qett8VE/QQ6XVGeJU3mBD/irSKrqA7Df36WjpDYR+KkFdrCNWru+l8IdV+HcxhwS912DP8Y0kN1BOYxu7uWsnL8N32xC5qaqi8YE6Tbu8EP1FiSgDL5PS/we1EXuK21+IhttVaC+4Ac2CuygUcuFmTu1CY/dqhKcsxOeZYPl8gwgtM0Xgo3+4diieU8vUwf1aDfAc5cW7e5swJSUOuX75CLG/BZL0YroyCqylNx1PFM8TpfOxCx5xdMRlBup1XkCXLwdvl7SR8gMblCzrx5sPr+il4f+4JccN8Wt/M2dj3gKlyjbMSlHEx5uyrE3+F3f5shKzM52PpP/qMawhzfSVOtE06RceLY3HfZ5RqsEoYv83SJ25Fbhvy+GgYDNUZoizM1r+2PGHl42lF1PE9tvI2ncGx7/fRfXaKvhqdCNPuxavgj6Ror8PdiSoUNyfLCqZ24Lg++lk3h2Gl7FZ8PK/glsyIsz7xAD17bWC9Moh2Dln03TDB7Szax3G1lWR03U3DL0+DosMN1rccQolq/jwK0WO2YuVozJhDvtv9BjJbn8PgSspyGo7gtDeXYgfFGYpwTH4O9KO7YeNqT3tO4wkT1DBZWm2fe0UxH5hrODDImR9UGGjKZEIemHCAqUzUZAli+1uW5lc6TuseBuAtwGl+O3nQyYG/0G84wjiREwYmcVC/VEhHAQLsC6lEYP1zqzPMhY7YhZTY7YoE60yx8Ov/WYj5jXwKZnGJrv2oy1VGrWvzyF02jcMCV7CSkt+GP86Dyne5bC7zsvoQS8G3UVh++Uu1/BGh9Wax+N0dgc8Pq3GzKg9uDjpAmyHXdmdoOfotAum/BwzLOmNgPomA2i327NrW/lRbK+EuHI+3BAqot7yC9Q40I6s5YWkp30PNtscKHWiJYu5qwTjjcVwoXtkZ5MG/YN6UA+ZwrQDFJnv5hJOy/UAs/d4RvtSS8E9TkV14HXKlpZA5Ccx7gsPDyTU5Njd//GyyyeWYnTDamrzz8R+boRb0d2IqDc+7KaXJJXLJkHRWIdlTjHgagytuEiSYGYGNnRD5zC8d7/mVviAjbSHwb/oJ6a+O8bcItOgqR2DVUV8dHGFxooX4VqsYqoz8x3oh1zyabZDX5tNmJ3M9NJLuERB/fH6hmBf9p0at6hDRhrEpzOBHTV7jyXD05hy2Xps7KqHsak4c8r9iOw+I8gq2bHHH7souf8SLJatxaYvFoid24ZjTe3g3zeF1TufwMsz3dR8ogmH8mJQJOME5ahR3GnQYSp7vsDBzgpi6U1waizE85nJ+JmjwE4GLsL05tt0tDKY9Qb30lLRS9j3cC+2edyhtvvJ6Lb0YAJbs8C74waw/Rl17ItmedstMYvPHwJ8DtSVlkBXYj0gJOPN6GcE2rfMZO6KF3Ba+CUtSRjBiYIXiMnIQru3FOK8oxAgEW2mWjefPZKqJ/4qQTYh3ohFH1ZmBnYvuNlVm9lnsTn4Lj+KKeOzbOrzo0SZLUzjVQdyXlzF/swpTHNuO/STGVWqtqLs5SC+Pq9AmvwA5xewDwOdEoznUzjMhcZIa/0KCAk2041BE8Y/sQi+eWbssvR5aKnkUcfoTBZr+x8MtlylreK5eHYiATGmoczaQJFZ2E5nR0Z80aK6GluW6WOhvDnTESnGbLUtOLv3K+a7qbM/qhFUbB6Mly+bUStmzOalZjJpuVwsuJyEcLunWPnRirWHmrCaYz0kmtOPyNBafJGzoj+BtbgsYIzvSfVwjIjFbYPnpFJcQoFafCx4WIo9GU4Cj4gSzBL52IZfqpgTm4K96/RYVY8I/pm2YK0RP9NrXMR0L7ym4g1abNLJGNgZWLL4M/+wycmeRa+8jY92o1yNxmFMjOumbdJHmNLXRorfuBfPv0Wh8F4qFJ7nU3ahKbTvNdDw4DWuDS5wK56BzVEhEL2hxrq69JEWoMdcR1ahcKwOc7+LMk2NtzRD7AWEf8TSZ8MvCLP3h9rdYVjvrKLL8nWIfruBTTbTYKs6dqLG7ygSyxLxyGovJh0xwEajMpQXzmbLPkizT8EdKMt4Q63zN3NFyZKsarozOkpUKXGREFqf20B0cB/Zvn+BhoNFWOT/DJd739H6cFl4L63jSna4okZhOTOW+EHW9XGIUb6Kx3YaxFOZhHvLJ0PwXykqUv7QNpf7cDziwlb9k2YCmAr3vmmsoUOMXcrsQrBMBWqdNtPggl1YKyDFLF9LsxLLIVo1J4HV9m1lTSox5FglhhajJ6T+fDcEDz0jpx8tGJmkSmKDVmiXeggz4XD4C05jk35Y0OF9jK64TmbHLypia9d8Jvj+GHK8SrAwfZRSRmuQ9k+ZmQaLI65GlsktekTbG1SZUHUJlk14hdnON7lf9hlYYyMJnn2OTKpADzNyVWCa3Irew18gKzyRbZJbwy4mSzH76Rtw3KoEtzoTEKbwFlz/Hbp+hg/F02ayh+a1mFodi/Bj/7gMzTt0z1CEaelG4PHlZqjavCHZY7bgGecT/Qp3lPp4QvhUJfxcL2CpcTI8t+3CjuZ76Jx9A7d2xWNjlC7TzHegzBeZeB8kz5ZoS8FauwcBBwawwyaSfKXCkHiAn7l4foa0/UGy1eFnG700UBpbj81VSdgz3IKG8Ea47IiE6cP7eJILupkjyoJ6HXCbfwxa+c5QyhOEZWgSmvu0mFGwDxOQPElv52szE8U25Mf9QqzoILxkb5NU4nr4PWew2loGiYcVFNI4gYX/3oy6157su4A1m73CmeVbFEBuZwyb4BDAjiRNYpcGomHVIcBuTeylvjlPYCmjxLwnXScf83ns5K9KeIgoQvCeCgtb2Y18kyY4CAXi7uEwfJvYiSxLXvYtuRDbZ37HVMcIdCxZww5O3ITwv9Y0uKWGuzYUS+6l5Uh4IYeH1ctY2PjtOveqEln6UXhqcIRdMmghH+d/JN5xDWuuHMX1q230c/AJbSiqZOaWk9iw211KzlFhRS39kD8oj/euO2G7+CaE+rqQn7YX75XO4tj+Hhiu16C8IUmm/E8Je7+WQPBMDaLKgulRxGSmbWDO1hWvQM1bxmYtPI78bxHYN7CSua40xdaaKgT2vydNNX2MDYqzvOofEPLYg6LofOzw5pjn64lM2mICBqeN0VqfcC70yUV20k+WfS3lX3EpeBoMTazgFPOB9jhfheURfYTOCSVnzTr0CVtyy2U3Q8PbDqvPa5OyvTgT35ZEtpKVtOmZMjR9dsPB8D5eKauzkbhAJi6Vgf3vQ9mF0w9Q48HDPDtTgO/JuKC2Cs+LIpm18FvYuggzxfoVTLvnKO5m2GHN48VkLCPNzpyawRS7crH1TA6KW57hwM1Ryhw7hiXXBjCn5gJdKmqCUUsrV/NjfCcazsGh9wjaNW6y2y7z2KKEFLx6x8taXFrIVWeA67TIpUtyekyF9zkZUzVUCg2hsCcWAtMXMdtbHI5PTsOZla9hL56NZ/LmePWxmRYt74PuBn/4530jEflW1LaKsy0hqSg+ZsG+9T7kbtybB4s/R9lv2XD81EpFSMs0ZhVbSXlTeqhVtAm/pm5lFc+ms4BIFcQen4vjQXmI/27CxFf1Y/+X7Xhl+Yb6F85mu7z56UnyNMyRnY3A+U6QV+GF+U9fVmBtQFLnXCDY/wTXnS4h9LQLa1bMxNsFZ9HfFsV0rJbjYmMnHhzZRnd2cqggfobMw9jbq4g416mk7lMD/5FyGhHyh/Pq7+j324bjb7yhE9rMzZ6cjVypKDhoJeHD3f9oxPoutIckWE77AH6dvIPv6x/h/MTPUG65jV51H2wVOInGC+fBVz5E8iHfuTcGe1H8txcSNlp4uWP83kjfw7DPEGyiVFjPg3vkPM6niTOiaJfZCJK6XTHxgy8imwxRrfsTmu072d9iJcyVeQpBBU1WqCbMwjl/XOp8h3VWh5lX/21kDlrS82W3cD/+GRzuxCFblBfnVBawsZJr6E5agZ15echYPBkXivcxt1kL4O76maz0VVl58UxWZuEOp5sLUeyUjaDnF7FTPBQFVaVQ2C5C5caSzGjREGa3nqNNn4IxnP8HRbu9mNsib2T87YRYdwLX8+Ubpy7vzNSe3yaZtbshbWfLJi4yR+x43rcj/nRamAd9l+5iwuxj+BdRiCvjzr5Z/SlW2Scw18aZTCp53OH/jmcek4Zs0XF6Jsmgf02ORZ2rQseaCrISuktuBxIhksDPwoZ40GqgxPStH3Cnth9ge3750mhdLe7rJEP+nDATsK+E109N2HhMI4UpDjQkchrrHhxlxa3mWB5nCM0MAW6sYQb7+KiDmlu1SFesH2Z/4nEo0ITpjtRhpHo3Qh0U2IbcRgzhMg3YrMUqJ8bemfeO89cJGIr0wKp6NSatnYOyiM90rs4e2yRD8NzSCFqBQTDiXUnbJm6kuYbRSI+og8odFypXVmCLs7Lobkgt6Fg8fRLQRtN2KRb4WBB/a4Wh6GGGly5xCHCKgXXpd7S894bEKXFENMmQZ16l2Q7qwthZfYTNX4vfIsfY0dwrqPQUZSLaz1CnPhl1+5XB4ziPfFLfQSHkBnK0JaAdHYYKvcUY9VzGPiRPQcCyicx8ZQMJKLVSk99vemxSiVix+HEf+4L6nkjM7zKgpWUHoJT+gKvx7oa35xS6E6/A9jpU0I9sLXZVKhtrsqJp5+ebCBG1gXBABsTfq8DPcwfa2lKxSS+F6xI0Yl8kj2DhIROc4ZvHUq71I21UDHMLq3BrfQOe5F+B0NF3MDlxANM+RsFRsgyt7mJ4me/NvTeYi4MKa9js0qu0qdgYHbN+kivyaMdeLwRFT2AHZy0hB5FuPMuygnD9HHZN7wA2PVTDj9NDcNeeQE+11XChbgeqw6q42cr3Ydo6Aa91apBzqhPVjrqcwvb/4ceVIMxo/gRu4T3q33AXe+3s8GTpZ8wJXM6ch6SYdGIxTbAVZHz5Xlg6JQYDwrwwK5tEpU+Tcb7VlGzieXBjrxI8X3FQ6rxF7W6eiCjUwdyOCGg9dodHYwIG4jOgc2kABp5Psdj2LXnb/KXeo6mc5IkrCLRUw/xGMSx5YogFygncHz4Z2pz4m35ZF9CyXGsq09sCR91a4JIK2aRV4fC4Wyz/VEE9/YLIDYjEq47HKA9awaw2n0XPYSFmlTUDN21SEblcllXt+oPbCyWZ1UoHDPcspdRja2Edmoiq93+p8asu+9O2B1+nxmGriiEGjV7S+6BmiN1PhH1VL9W3vMFCdQ+s7ctANuNBdcN1+m2QgsCPKTBVmIoTGpVwdr6IZ6/+A/fpN061DJNgXykSKiayFDMJtuulMAJsb9OBhVNgqblrnGf5cPt1EpxXGkJd9yzmzLhF1TpRVCkgzfL8lVgHbyO3zSkcfw1asclxO2If2FNoUDea9ytzmf/2kXz1IL2uvIO+Ry249XwO1srsgb97KP0azaCwdH/2qmSU/M4pcRYNRRTeIcTObLjMlSwNwbIrgqgbAv2Ii4BMZyT2dfaT3ZomtAnso1UieVjpXQwZUx+yUnOHocYAtyH8DK6vLeQCYsVY3bb3WDVtLfm5H+GuehZgd8UZqMXU438xmlhaep9b3TbIJfqoYrX2fKjlCSB1vTE2h9nTjdWS2KBQQBMfdJPKHqKU4Uwk5FznXvLpIqw+EHPaxll1TjjJLVPDsoIDxFMnzvaweO63Wx1WHePgUvpwXPuSMN9pD/VotlDQxj7iD31NSxJXQEV/Al3N9ICl70yaZXYaDb59GExZjTP1cijOK4bn01Za53GK/u1Sw6MEe1xSSkLpBll0hNWS4+4Os9ZhXzi4KI7/mEe0viwcHrbXUV5zmHw0SxBgbQ7xrx0keGcujvVKsG5+P05lJAprBrWQMpjNuWbHI6gjhFlUuCJHIRpBoeos4WU2Iq7HQm3+DxKJjoRCdAMGpgbg8rlRMtk4Ha62GhRS60u8beqwiVyHv2RG0dbL6dE8PqY5nM/FXnXDrCIj2i8qgIK8dCzoSUJF+kzcPRRJJ0bNoVCXxCklLkCPnykpJlaSR+cjmiTPg98pcxk+OMGq9A/tHwiG5NxlpJdzHiE77WGbm8a5y1nhh6MyrPMLcHNdNd1rekXb23lxM6qLKrT1oHB+5bije2CysTlZ5FsibLIEzr2qp5joEgh9zSGdBH8o5zvg6MwCWpk0wj3xvwyDx/vxY5I1Xn83Be8mX8qtFYKNmi7Zv5CGs3U5im8b0fpp0aSxuxK3l/qA+XnSijXKSJfkxZKaT7RCxALrhjdxgTKbsOXRfTorfZp83WTwRO8PzWzdgM+Lz2LLBRcyMnIm3Y2+sDx4ifvT1A/L/k4KWlPGadwWwd4nfJzzggXM4mUL93/q3VYv</binary>
</binaryDataArray>
</binaryDataArrayList>
</spectrum>
<spectrum index="4" id="scan=5" defaultArrayLength="47">
<cvParam cvRef="MS" accession="MS:1000130" name="positive scan"/>
<cvParam cvRef="MS" accession="MS:1000580" name="MSn spectrum"/>
<cvParam cvRef="MS" accession="MS:1000127" name="centroid spectrum"/>
<cvParam cvRef="MS" accession="MS:1000285" name="total ion current" value="41979.36917305"/>
<cvParam cvRef="MS" accession="MS:1000504" name="base peak m/z" value="231.11329651" unitCvRef="MS" unitAccession="MS:1000040" unitName="m/z"/>
<cvParam cvRef="MS" accession="MS:1000505" name="base peak intensity" value="2562.78979492" unitCvRef="MS" unitAccession="MS:1000131" unitName="number of counts"/>
<cvParam cvRef="MS" accession="MS:1000511" name="ms level" value="2"/>
<cvParam cvRef="MS" accession="MS:1000527" name="highest observed m/z" value="1074.71435547" unitCvRef="MS" unitAccession="MS:1000040" unitName="m/z"/>
<cvParam cvRef="MS" accession="MS:1000528" name="lowest observed m/z" value="194.66667175" unitCvRef="MS" unitAccession="MS:1000040" unitName="m/z"/>
<scanList count="1">
<cvParam cvRef="MS" accession="MS:1000795" name="no combination"/>
<scan instrumentConfigurationRef="instrument">
<cvParam cvRef="MS" accession="MS:1000016" name="scan start time" value="0.0971829" unitCvRef="UO" unitAccession="UO:0000031" unitName="minute"/>
</scan>
</scanList>
<precursorList count="1">
<precursor spectrumRef="scan=4">
<selectedIonList count="1">
<selectedIon>
<cvParam cvRef="MS" accession="MS:1000744" name="selected ion m/z" value="639.943" unitCvRef="MS" unitAccession="MS:1000040" unitName="m/z"/>
<cvParam cvRef="MS" accession="MS:1001141" name="intensity of precursor ion" value="10976.7119140625"/>
</selectedIon>
</selectedIonList>
<activation>
<cvParam cvRef="MS" accession="MS:1000433" name="low-energy collision-induced dissociation"/>
</activation>
</precursor>
</precursorList>
<binaryDataArrayList count="2">
<binaryDataArray encodedLength="268">
<cvParam cvRef="MS" accession="MS:1000574" name="zlib compression"/>
<cvParam cvRef="MS" accession="MS:1000514" name="m/z array" value="" unitCvRef="MS" unitAccession="MS:1000040" unitName="m/z"/>
<cvParam cvRef="MS" accession="MS:1000521" name="32-bit float"/>
<binary>eNoBvABD/6uqQkNmZkpDAR1nQ+zyikPiHo5D4euZQ5qZm0OrJqRDP7ikQzgfpUOdBaZD7lCoQwqNr0NKrbFD7PCxQ4tWyUMBp8pDPaDLQ/rsy0OspsxDmCrSQ5QW1EP2UOpDP9wDRA9SBER+4QlERVMLRA85DkTn4RJE98ITRPOXFERIqRRE87IWRG3cFkTqHhdE5E0ZRGUpGkR4ahtEkIIbREkSHkQUdiBEpaggREwKIUQRHiJEW7YyRPFkOUTcVoZE7L9Nrg==</binary>
</binaryDataArray>
<binaryDataArray encodedLength="268">
<cvParam cvRef="MS" accession="MS:1000574" name="zlib compression"/>
<cvParam cvRef="MS" accession="MS:1000515" name="intensity array" value="" unitCvRef="MS" unitAccession="MS:1000131" unitName="number of counts"/>
<cvParam cvRef="MS" accession="MS:1000521" name="32-bit float"/>
<binary>eNoBvABD/7QB7EPY6lJCoywgRffbSERk3LZDo7AxRC346kFpq7FE6iWsRM7plkTrNyBEh6+HQ9y620Q+3gBFXqIXRKsUBkS9cxxEAUVvRPxmGETT9xRFa3q0QxJ89kNZW+lDHoOFQ3hCH0MJic1EGlSMQ5HpE0XpbxlEB8kTRSi3VUP0RbJDhjd6ROuaLkStwBZDUtfJQ1OekkQWEh5FWBflQ6MX70JD2R5ERSOXRFwKJkSadcREly/bQ8YPNUSdS5FEMBFQNQ==</binary>
</binaryDataArray>
</binaryDataArrayList>
</spectrum>
<spectrum index="5" id="scan=6" defaultArrayLength="14">
<cvParam cvRef="MS" accession="MS:1000130" name="positive scan"/>
<cvParam cvRef="MS" accession="MS:1000580" name="MSn spectrum"/>
<cvParam cvRef="MS" accession="MS:1000127" name="centroid spectrum"/>
<cvParam cvRef="MS" accession="MS:1000285" name="total ion current" value="8604.45043564"/>
<cvParam cvRef="MS" accession="MS:1000504" name="base peak m/z" value="640.90722656" unitCvRef="MS" unitAccession="MS:1000040" unitName="m/z"/>
<cvParam cvRef="MS" accession="MS:1000505" name="base peak intensity" value="1228.65136719" unitCvRef="MS" unitAccession="MS:1000131" unitName="number of counts"/>
<cvParam cvRef="MS" accession="MS:1000511" name="ms level" value="2"/>
<cvParam cvRef="MS" accession="MS:1000527" name="highest observed m/z" value="871.17218018" unitCvRef="MS" unitAccession="MS:1000040" unitName="m/z"/>
<cvParam cvRef="MS" accession="MS:1000528" name="lowest observed m/z" value="495.20001221" unitCvRef="MS" unitAccession="MS:1000040" unitName="m/z"/>
<scanList count="1">
<cvParam cvRef="MS" accession="MS:1000795" name="no combination"/>
<scan instrumentConfigurationRef="instrument">
<cvParam cvRef="MS" accession="MS:1000016" name="scan start time" value="0.112483" unitCvRef="UO" unitAccession="UO:0000031" unitName="minute"/>
</scan>
</scanList>
<precursorList count="1">
<precursor spectrumRef="scan=4">
<selectedIonList count="1">
<selectedIon>
<cvParam cvRef="MS" accession="MS:1000744" name="selected ion m/z" value="869.323" unitCvRef="MS" unitAccession="MS:1000040" unitName="m/z"/>
<cvParam cvRef="MS" accession="MS:1001141" name="intensity of precursor ion" value="33976.9375"/>
</selectedIon>
</selectedIonList>
<activation>
<cvParam cvRef="MS" accession="MS:1000433" name="low-energy collision-induced dissociation"/>
</activation>
</precursor>
</precursorList>
<binaryDataArrayList count="2">
<binaryDataArray encodedLength="88">
<cvParam cvRef="MS" accession="MS:1000574" name="zlib compression"/>
<cvParam cvRef="MS" accession="MS:1000514" name="m/z array" value="" unitCvRef="MS" unitAccession="MS:1000040" unitName="m/z"/>
<cvParam cvRef="MS" accession="MS:1000521" name="32-bit float"/>
<binary>eNqbNfO7c6Als4uAlYKL/yEll+wVZi6ifdYuN6KdXGYxerqkM3m52H7zdZFe6+eiuyHQ5f38YBfW05EuAC/aFA0=</binary>
</binaryDataArray>
<binaryDataArray encodedLength="92">
<cvParam cvRef="MS" accession="MS:1000574" name="zlib compression"/>
<cvParam cvRef="MS" accession="MS:1000515" name="intensity array" value="" unitCvRef="MS" unitAccession="MS:1000131" unitName="number of counts"/>
<cvParam cvRef="MS" accession="MS:1000521" name="32-bit float"/>
<binary>eNoBOADH/1yuUUICNOND2JSZRGPelUQLk+9DQ44SQkR93kORFopE1HX9Q7AVjkRAFxpEFko/REmsj0MKC5JDpmoWEg==</binary>
</binaryDataArray>
</binaryDataArrayList>
</spectrum>
<spectrum index="6" id="scan=7" defaultArrayLength="1535">
<cvParam cvRef="MS" accession="MS:1000130" name="positive scan"/>
<cvParam cvRef="MS" accession="MS:1000579" name="MS1 spectrum"/>
<cvParam cvRef="MS" accession="MS:1000127" name="centroid spectrum"/>
<cvParam cvRef="MS" accession="MS:1000285" name="total ion current" value="7798007.12722015"/>
<cvParam cvRef="MS" accession="MS:1000504" name="base peak m/z" value="639.66101074" unitCvRef="MS" unitAccession="MS:1000040" unitName="m/z"/>
<cvParam cvRef="MS" accession="MS:1000505" name="base peak intensity" value="55854.78125000" unitCvRef="MS" unitAccession="MS:1000131" unitName="number of counts"/>
<cvParam cvRef="MS" accession="MS:1000511" name="ms level" value="1"/>
<cvParam cvRef="MS" accession="MS:1000527" name="highest observed m/z" value="1299.98242188" unitCvRef="MS" unitAccession="MS:1000040" unitName="m/z"/>
<cvParam cvRef="MS" accession="MS:1000528" name="lowest observed m/z" value="400.25366211" unitCvRef="MS" unitAccession="MS:1000040" unitName="m/z"/>
<scanList count="1">
<cvParam cvRef="MS" accession="MS:1000795" name="no combination"/>
<scan instrumentConfigurationRef="instrument">
<cvParam cvRef="MS" accession="MS:1000016" name="scan start time" value="0.12825" unitCvRef="UO" unitAccession="UO:0000031" unitName="minute"/>
</scan>
</scanList>
<binaryDataArrayList count="2">
<binaryDataArray encodedLength="7140">
<cvParam cvRef="MS" accession="MS:1000574" name="zlib compression"/>
<cvParam cvRef="MS" accession="MS:1000514" name="m/z array" value="" unitCvRef="MS" unitAccession="MS:1000040" unitName="m/z"/>
<cvParam cvRef="MS" accession="MS:1000521" name="32-bit float"/>
<binary>eNoNl3k0FloXxt9Kk0QhCakkGTNUREjOD80JyRQqFAmZolTmOSEKSbhNt/lKc6nrVl+j3OY5lSSV20Bp/t4/nrWffYZ11jrrWXvvJ274RZG496JY3XFRvDO7JObEXxJN+y6JI58viYCRl8WMuZeF8R+XxcL2y+KK/RURt+KKGLvvipj97orw0L4qqtyvii31V4Xs56vCVvea+FB0TWSevCZChjSIgRENovZCg3DWuS727r8uaL8uhhs0Co+oRiG/vVHIPmkUNyT/iokZ/4obB/8VOoNuCM9NN8Tx0zeEvOlNsd3tpqj/66YwfXNTyKndEt+Cb4mcrbeEcu0tsdb6ttgWdlu477otLjXfFhtM74ixx+8Io7d3hPHAu2Ll9Luie/Rdsb3vPZFlfU80rb0nWmvuie1N98QJx/viWM19UfT5vrhq+kC0hj0QbrUPROWOh8L39kNxSv2R+Or1SEQXPhJPrz8S72Ufi0Fej8Xeksfi3avHwlblidho90QElj4RISpPRYL1U3Ey4KkwrH0qzEc1CX3PJnE5s0lUtjSJm8rPhP6qZyLgr2cisfOZaPN9LpalPReP7z8XqaovRILpC2Gb+kJEP3shtg1pFgbVzeLrzWbhMeuliFj+UmRtfSnOP3gp4lRbRIRjiyjZ2SLkrrWIlz1eiag5r0Sv2lfiy5BWMTeqVZzZ2yrqhr0WF/xei105r8UsjTax27NNPI1oE0s3t4n9z9rEIIM34mX8G5Fq+VY0+r4Vu9LfincH3grd5rdCYvdO/P3jneg+pl28CmkXkop2oXCmXRx73S4uq/wndvr9J1Tv/ScKx7wXCdHvxaSq98Lv2Hvh/+u9SB38Qfzy/SAOrvsgyuo+CD2lj0Ir7aOoOP5RnLv2UZzp8UlUmXwSNeGfRNR/0qjRIY4EdYjZmzpE+bMOkS46RXVEp5CUdArVn53is+FnMbvksxBPPws9vgiyvwi7nl2i2/QuMaeqSwTKfRXHp3wVDdu+ihO3vopm3W+i985vwqjpm8gf8l04bPkuHtZ/Fwbfv4u8/j/EXH4I3/Qf4r+zP8RbyU/RrvNTeBT9FMq/fopn7r+EXt0v8fztL3Hf+beIivstXPQlpMyUUBUoYcx6CVFVEpYdleB0V8Lh6d24tagbGindeH+4G42Pu3H0ZzdGqnfnwLjurPDvTvXa7sRv7I5LQ3fKFHtQa92D7pE98MvqwdHrPTBv78EONRkuI8OpEBmc02XIL5PB9aIMi1/KENuzJ4mjerImrSczT/dk/Zee1PTrhUS1FyPtemE7qxfmYb24d7AX/g29OPatFwmDemM4Vgqv3mhH9ia5tDenT/Rm79XeGPTvQ61RHzRFH45E9iEipw/lO/qw6WQfztzvwz9tfaiR7Usv477g2pfkoL5Y5fTFcnNfLv3bl45usuTryxLvIktcjCzu62XJ3SaL7BlZ+t2W5ew3WXzU+2Hq3A8dz350rejHnnX9CNreD++7/VAeK0eohxy9V8jRUinHy9NyfLglR8+Pcvyr3J9as/7EufXnVmJ/vPf2Z8Lh/mx815/OPvKcc5LHzF8e53h56vPlKdopz7E78oR1ymOlpICjgQJ3bBVY6a1Ae5QCz7cpoHdegYgXCjzrVKCi/wDemg9gzsIBnF8+gOiCASypH0DjjwGcYyDNywfyR/5AVI4N5M61gRz5OJBD8orIjlZE4qbIvmBFzhUrUn9SkdnXFPFqViRKRYmuqUrcDVXCNlsJmQolTp1UwuOBEsNapPy3Ep6WyrTNU0YSocze9crkHVHm6t/KqHUqE2I0iH6OgyjzGsTJ1EG8+XMQj24OYkd3Fap1VdgYrEJ7mgrLTqlw4oIKFb0Gg/Fg3BwH89J/MPIZg9E+NhifS4Mp/z4YS1NVDvmocnaNKqv/UsX8lCqSZ6oMkxlCnsUQdOyHMMFnCC9jh/Dr6BD+vTiEv7uGkKKqRr2lGh0z1VgerMbMdDXkDqlR/I8a75+roTFAnf0m6tyao45bvDorC9WZtEedGRfUKX6oTtcvdQwHa9A6QQOnmRpcKdbgzXEN1E2HcsBtKJELhvJs9VBS9g/lTMNQjL4MZb6CJgeNNNF20GR5oCaTEjVJr9Dk0xNNin5qEqs/jIWxw9DdMozGk8OY1TYMk65h/KE3nPdjh1MXNpxr64djd3k441qH06w8gl3jRrAxagTDS0fQp2YEY16OoLmnFvZOWmgEaqG8W4voRi1+fNdildVIjviNRDVuJO5lI4l8OJLh3bQJHa9NmYs20ZHanCnQ5uBhbQxvayPzU5u6vqMwHjGK306jyIsehXz6KN7tGEVj/ShUro/iXssopvXToWywDv5jdQibrcOhYB1uFOogV6VD3D0d7nzTwXbgaCSmo/G3Gk2L92gGxEr5sdFoPRmN2s/RPB6qyyNLXeYLXXS8dPm4TJfupbrEHtWluU0XbQ09HjjrIRerh3uhHgdP6NH1QI+9X/Q4MUSfehN91trpM2i+PneW67MtXx/DPfqcPKvP7lZ9kmUMeKVtwO6ZBjQXGGB33IDYRgPuvTNARc6QO66G9NhiyIAXhmh1M6JV2QgFMyM8vY1wWmHEtAwjDlUaUf/BCDX1MZRbjOH3ojHYho4hP2MMR3aPoc+9MXh0jWGCmjFL9I1pm2bM3QhjfmQZI7/fGMNGY651GCOrZILHRBPuzjHh63IT/lpngs9+E1wvmXDquQlxv0yYomaKjTBl20JT7KtNCTphSuYNUwa8MqXpmykRymY8NTLjuo0ZOsFm7Ko2o+GEGRX3zNj93Iy3smP5n+ZYOl3GohU+Fp/SsXyvHsuOH2Op0BmHi/U4eniMY27iOBSrx/Hw1Dgce4/HdsR4NMzHUxw9Hu2C8Tw6Op6zjeOZ0zUeRptTHm7OgQxzbPebo3jbHMkvc76oWTDF1oKP7hYc9bNAJdKC+gMWSI5Z8McDC/rKTMBWfQK3zCZwznkCF4In4HF4AuOuT2DFywkckrHEUdWSdEtLJmDJjiWWNGVaErrdErlblnRrs6R8hBXnJ1nR4GVFQIwVGmVWFO63YsItKzp/W2GsNpG6kRPxXDaRkWUTMX88EYXPE3lgZI2HjTXFi6yZtcKauxusufzAmo4ua3wG23BnnA13HWxwS7ShLNeG/x2wQf2dDZnfbaiRt8VfyxYtR1tk023pPGBL2z+2aN615YT2JCptJvHLbxIJKZPI3TUJrZNSvJyErYId+YZ2yFnZMd3LjsQ4O9RK7Gj6044dZ+xouWMnfcOOOJXJqBpMRs11MgPDJ+OaPBnrQ5PxvTAZ75bJRMvakzDPntNx9iyutufbOXte3bQnrt2eRH1B83TB2aUCu1LB1TrBj1cC+0+CW9JWNsoCJHagvwiSEqCuAuRfwVdlByR6DjxxdWBRjAN3Njjw4KoDLhJHEoY6YjXeUXrPkTtejrQnO3KgxJFyTSeqRztRa+9EurcTNSuc+LrLiRnXnbjxyomLPaaQrTKFc6ZTpJqfwo2AKYQlTaFl0xRaa6dw4vIUatqmoCYzleEGU7EaNxW5mVN5FDwV661TObZ9KrltUykdOI0w/WnIhk2jtHga2/6axvMr0+hQms7H0dPZNmE6R7ymczhgOvczpuNePR2rI9PJbZ1OdL8Z7NeYwenxM9BwmIHX8hmoF8xA7fEM3F7NoG//mYw3m8kOt5kEL5jJhbUzya+cidqVmbx7OhPNDzP5oTaLxumz+JEwi90Zs4j+Yxb+l2dR+2IWdj9n4W48G/+ps7EMmk3j6tmU7plN4KXZDP8txRBnUk2c0XV2xjnGGZl1zmjtd2baE2dmdDpTrTOHDw5z8Fo2h4bcOfg0zEH3vzmck3UhwdCFt/YuFM13wb7QRVpLXKird0HltQut3VzR7u/KP8aufMlxJWi3K7XHXdn42JVYiRu7NN3omuzGaG83Li6VIsWNhGI3ThxyQ7/Bje1v3PCXzGXMiLkMmDSXra5zUcybS+OeucScn0v787l0V3Vnh6070fPcaQxzpyvXnbC/3Nl92Z1zTe4c+OpOs+I8xunNo2XyPBp952GdPg+TnfM4dXYeB5/MY3gPD/zGeBA+0YNxnh4krvGgttaDojYP6YzkQayqJw9MPQma7kmonyeKaZ7obvdk7ylPNr7yJPeLJ0s1vMh18MI6xotvFV48O+/FkSde7O3pzXl1b7bhjb+/N8cSvPm+2xu1Rm9WvvImWOJDyVQfvOb58GC5D0k7fRhzxofWtz6U95yP96T5Uk3OJzJ1Pgmb56N9eD4Xrs6n6ON81gz2xUvPl0x7Xy7M9WVavC+VWb48qvBl+XlfGt/5IqPgR+ZEP+Rc/ZiV7Ef7Hj9eHvMj4Y4frc1+fFDy58EYf8zxR+LjT3KyPwW1/gRd8qek2R8PmQXIqiyg3HIB7osX8DZ7ARNrFvCjfgHRTQtIV1/IGrOFLAhayJbChZw7vpCSSwupf7UQuxGLmDJ+ETOjFhGTu4jKmkV4NC8iTimA0bYBnHANYMOqALSzAyjaLeX1AbjdC+D7fwHEyAdye3wga50CORcYSP+YQGoqAvl6KpCGW4FYyAdhPj+I/Pggyo8GceVqEK9/BDFMZzFywYvRTV1MSP5iLHYv5tj5xci3LObckCWMtllCqtMS/AKWUFm4hLTdSzh4dgkzHi/hzI8lbNMM5qNFMC5xwQyqDubSyWD6twZjKB+CGB3CWfsQLH1DMI8OoTE3BLsrIVh8CsG131JGay1lLEsx9VjK6+ilnC5diu+ppcy6vpTstqXky4Syb1QowxeHMjgulM07Q1lzPZSOplAOdIVyod8ygs2WUTttGS0Jy7iSu4yRtcvwP7+Mq0+WUflpGev7hpE1PgwL5zBWhISx448wAt6FcahbOEYG4RyYHY55YDhyqeFoF4UTuT+czvPhHH0azr+fwzHpG4GvWgTvnSLIDY5AKyUCvV0RXDgRwclPERQOWs4KliNiluP3lzReW07Fg+W87BZJ48hICo0jqZsSyfOgSGxSIgnfGklebSSjrkXSSzGKaUOjOGkdReSiKFwyozi3MYpHZ6MIfhdFnUw0v7WjcbGRRp9oLqdF87wsmsaL0VzrFsO+YTFIdGOocY/hU0wMP3bGYHYqhpFPpbwrhtvqsfg6xFISGMuJ5Fj0DsWy9HosLe2x7NRaga3DCtLmr+BC+goWnV3B+qcrKPi8AtUxcSxZFEdtehzt2+OoehZHze849qrG0210vNQbxtMRHo/Punhs9sVL/yuewlfxzBm0UloXVxLksZI3YStZtn4lrYdXsvj+SpZ/XYmyzipMrFfR4b2K4tRV+FetQvbhKox7J+CpnkA9CfRdkoBuZgK7/5fAi9sJbOtIIHLIaswcVuO8ZDWf81ej+X41zw3W8FiswctrDX9EruFI7hoM69ZQcHMNya/XoN99Lbe012LhsJaM+WvZlCZF7lp6717L6r/X0q1zLRt7J/JeJ5FjVomUOyci8UyUaiGRl5FSnpqIQmEi7TsTyT6dSOWFREyeJKLWkcgo5SR2aSVxzyyJYtsk6mYk0S8gSeqBkri8MolZudL9kiTW/JnEgUNJTGtM4ujzJGo/J7G2TzJvBicjMUimxSSZTOtkpIWGpOBkEhKSObQ9mdp/kqlrSObfe8nc+Cw92yuFNvkUirVS+DIuhV92KSi7pHDPL4XO4BRyI1PYUZLC4B0pJO9LwfR4CopXpLibIq05KQwfnEqAWSpmU1PRck1FZ2kq9hGpVGxL5WlNKqWnUzH/Xyqpj1Npak2l7FcqyYppFFikcdUxTepZ0+jjk8aR0DTuRKaRtyoN7fQ0vP5Mw/yfNGZeTMP/gZS/SmP3xzSe/JTm6um81UvHbHw6fezSqZ6TTlhAOirx6TzPSedXYTqPt6WjcDwdxfp0mhvS4WE6d1vTSexIZ6tiBkmaGTTqZ6A4MYOWqRkkumXwwy+DAekZRJdkoH0gg876DJ40ZODWlEH3DxlEfsvgxaBM7hhnkm+ZKfV0mbAsE6tVmTxKzuTdnky0/slk4stMQj9kcuhnJgvUsphtkoX85CwcZmdR4p9FSGQWqWuyiMzLwnFrFmqnszC8mYXM4yyaPmQRpJRNT/1slCyyuTE9G5vF2eyLzCY6NRufzdlE7MlmWl02MbeyqW7KpkYmh1CFHPx0czg3IQf7uTkkrczhQV4ONWU5ZNbkYHolhyFtOVz+moOCei4RurkEmudibp+L56xctgfl8j4qF6vUXMqqcok9mIvm2Vx03+aiJVmHjOk66iau447bOtT81hEeuY6ubeu4engdja+kcWge8cZ5KE7NY/TcPD7559EYmkdEZh6Sijzk9+Vxo07Kb+QR8zWPCqX15Kmu5/LY9SxwWE9H0Hq+xa0nsmI9H/avZ/fV9cxrWs8jST5H5PKl2swnYGq+tP/kUxaSz/e8fBoq8rl4PJ+OS/kY9iugSLsAPZMCDCngmHMBZ30LuLOygBnFBZzYV8DdGwXSOaCA228LiOpRyE2NQmrdCpFfVMiHZYVYxRYyOaMQpS2FbD5bSFxDIZKHhdLeXMhOyQbeT9mAsusGfkRs4FLiBvbnb0Dy5wbU7m2g6OkGUj9uwP3nBiJ7FXHRrIhtU4pwqSjCrraI5CtFhL0pIuFbEZsHFBNmWoxEFEv1XkxrajEhRcXE7i/m4+1iKp4U49VVzEKrjSS4buSzz0bcKzby6/ZGFJ5tpM/bjXw32kSn4yZGzNqEVckmnJs2se+/TQTrlGAiSmhZXEJFRAnxCSXkniph6e0SHn0soVa+lDqzUjLiSxmeWopGeSnuB0tRPlJK2flSImXKeK9dRrhFGbp2ZdTPKEPbt4yQ0DIebSxjw4kyvjZK8+Yy4rU389FjM/5Rm+naupn7ezbTcXYzdtc20/ZsMz17ltPTvpwjTuVELSxnzPJy5I+Wk3muHOXr5cx7WE7Yy3KSPpfzWnsLzvO38N/KLeRmbUFs2oLGH1uk3lC6rlTBwuEVzDeqIHtiBUbuFTQsqWDa2gpksisI+auCCxcqaP9dgaTPVqbpbmWHzVYU5mzFLHwrLYlbWdm8FdV+lZjoVaI1vpJmKrmxupLH+ZXk9qoi2amKvAVV3CisIrWyCrnmKh59qiLsdxVX5aspVK2mzaiaCqtqZAOriVhbzf8BNpAHSQ==</binary>
</binaryDataArray>
<binaryDataArray encodedLength="7412">
<cvParam cvRef="MS" accession="MS:1000574" name="zlib compression"/>
<cvParam cvRef="MS" accession="MS:1000515" name="intensity array" value="" unitCvRef="MS" unitAccession="MS:1000131" unitName="number of counts"/>
<cvParam cvRef="MS" accession="MS:1000521" name="32-bit float"/>
<binary>eNoNl2c80H0UxZGMiIQkSiRRtI0Gyv+en5GRCkWFCGmgNERlRINkqxAqK1uFFFKUFCVpaFBGIqmeKJIer++be+79ns+5N/fnPbT/eILEdz1oV1HFbxE+8KuuQI32JQhYj2ffvkpzs7oiqOyIP5R7U5E6Sxud+6TY+ppRrNPej/5Xc6BQr88OnF4C6I3SkbKzqHLSwCzNbKhPcULJrV8Y+laIT4fnswM7VmHd96sQWKWByrXpeH34HVmNlnPlZe7sm89dpO/rRYrKBUi8HAfFfhPWJrAZ/ZOWk2W9Fk24comEuipQ4B4GC8mzZOcUhOSQfHyUC8I+3XY4XjSD2t1+FKg+wbCsAD7L++MF+0Wnv71FnV0gag6KYNFCSdZ40pDm17WirH8FszgUj5T4BCybLIgpPVegYzOBbeOuYbGqOHvjU0za7Zro7g0nJdHpLKGxier459PKij4ScfTG92PJZF3vjtGkZWzfpN2w/fuQHtz4SzYD/dj5aDfyJy7HY+NrzKfTC08P2EFgpxJnqt1J4Usf4e32GbAWsIN5ijGsR5Vpc1jQ2AzrOMcLdmTnGA6h6Bi03Z6Ns+px5DZkR4pxBpzwhNMIu6SDEfEHyG8s4a7c/kIHl5tD9XMy7Gs00F9UhmdaCVwxp4VXhrJsYSMvPBaXYUOlM7Nwisb3/Wtx1iYC0w3E2e/vu3Ak6RsyB27TLI8lEGtyhl7uCE67zOI2Di9gurzvSPlHHrx55rLG8RVY+PEC9pxKA7KDwcmnoVN3FbyE17Abu1KRblNI1VobwK2s4vZH3sGqH0HkkfOd+Eq+Y5lxDwJ2ayKj3Il8mQsy/v3BE/MBdHgLsL3ha1F5ZBrm+6mz25rPUS8Zx7aNOGGK1huDk/EMrh8k0aQ9he7aZ3EzFqrgxt9nFNYTThfbcxDj74zfceoseZ085n+ZhnbxRhxecwCzHxRglXoI3E5LgD07gvTxtuCt78HTUSVY6n/gvJTbSc9qFTt55jnMplrgGI8TsGU18+n1RaOtOOszvIOI0Cg0yx2B130/1rfrNaZ0BSJc0hmRYz14zOqg79vUWQBvK+RSXtDy7jTMbRnHih4qoMXqPPaaCrJxtsq03GkUnldXw+dLCsQeLGY7LQthXpwNwa2FKF2Sjt/eOiz28gKM7u1E6I2fRHmvMUM/i2IrXnMS1VHs58JoHNmwnVGwA5O9F47ziwRZkNBqND8TQWjdS26r9Qy2OjURJ4MOo2XSLtSO16SNB+sQOnIG57524rTRBNaT+5QOr8oj8ZcybLKtMCY+CMe/Q9fh7tpG8qFtyJOJQIpMGNz2/iahG0Zsn+ZXUnE+S3r+tSTdbQ6T/bMg/FeYSb8spPeVl2CvdQlv7TMwLykbvIEcC/wugLr6eFrgHUN5Lj0Gl8Zqqac3Y9WJOBatZIa0W8fhYFRF6X8XYnC0BkGCBtiveho5h7aj92QL9QS0E8/xashnCbL7LrtRYTYHe7V7kHYyBby/JVBqxkuGR9XYqGcOW7eUj870ikNxhSL4A2ZAzVGMnbwYga6trzA1/SzdG9dGm3Lmk6rFPfgmC2POm3F4cfoabS8XRXXaYbzTCsPgdEU2pX0leD3uUZWcOEuI2EATFC/g/Yxd1Oc/m9VJaFBoQjL0JvQRZxwEebwlSilDuD244K5hdK6VY6JBwmw43A3v/IYNEkSnQTx0C/X+scTxXwOIsu6nJAl/XOAZz46sHSJhqQ6y2BpHIZI74fGyC75KH7HBVpf59UiQZ00VMlkalrZMx8e1h3HFTB95xoOonjkE7eqp7E/XK+5Dw2ccmlNHvVt4mceGaHpeuZIZ2D7AhI5iWnrnHEV7fsThKSHI7JZDrE8ADnLlWNcbz417NQin92kQKZSnCNUcbJq2FQu+27OnNflU1REC4axSUl94Alf8xTDyY4zrjAQIlX1Ak+0EtiPpCgRX22PH6jVswhwBJlvpR6FDz7ApJxDXfreidycP2z9aDttP7/HK+SCkR7IQ+EGSFeyrpqyezSgSHk+tygHIkRZCd6galt6ph8LUUNS0ReJczmQUpk5j9yalQepZH5yCPOC2/hueyByH2ApHqE47j3+7e9G+LxWVBTZsc+15ZvbBEy8Tf6F2vq3hTocg9p+bH2sSn4m9Bi6Y2OmKD0dFmcLXAjzq0GZSsUUw4X9OWuVZ1Lv3E6L3SrOr+VF4ppYKw4IvJBbHx+b05FNDRzmiP4fjp1AmbnYIMSuFUejom0PdQI6dtbqI9UpXoT2kwx4kPOXOeD/CxFplTOzNR+yZj8R1SSCkcDX7kBGE/kENapBbyta/rYJ8SgmVp1VzJTvScXb+HRKsj8LLsGy48t0jDYkuyJw/ARdZM3C9R3BQ/wUsV3zB0xlutKZDGWpMFLEvhLC/JBU8dTWYc7qDeIpMYJCRxpXo9NCKK4uRttQTGzU70a0ySjs+8bB1K59j3rgsvN5lwrXaqzIVu8U0jpNk24+oIFCmAz63XpB/mwz09a5R7SFCne1E9qzoO9Y7Xmba6bPZnTEmbTxGMblOgsa5CzNjzRi6O20ik4tLhFFBC9zr23E0eDoz5JmHnKVCCCg4iZGnabi+bC5yTpyiyOyFSBzXiLmyYTAzLISNJyAaLklKe0pIXDIdTx3+YbljEcwiErCGJ494vp6jo2WvqNi8EOUbBdjlwmIkW0xgjwf/4TXvMBI0ZmPquJOsYpUDu7SnFX/zlODX/Qni0aKwGn2Jt5ulWH//V7Rvf43zW8opSWYbbiwJop4NufTNOBsTYpMhMvkfiWTOZ2khN/FKSpsZzPXBkMlB2m2Sh+LPr1Ae+AUaxn1wjnBmdv5hCC99hKzl71BvJMpcdMuxfUcjthjMZNdPJJBVvQ5qldfg0acRTtayk9paNRGnU48CLXVme96ISRZdxorWAZiWLkCk3zlaOHoebfw7IPx0AX5KBTOrPS+xdPENcrXt4LyOJeDCY3HqSDpEN2Z24IDiMZySiiLnBnH2zWwmq3ANZiGZw+Df3c75GL5Ecm8Kd8JiDhNZPEwyd3Vw6X095EKWsHtMjP2IciHOTpjdq1oGMwt5dvXYRqi8+w/FU12x2/IeC3OORIhjI2ozekhhowjztJVkXxfvY/ZNwiwgmJd5JidT+mNNNmudMsv8+BLtRlaomvMLvPpTmLjXK+zNFsekFWVoWv6X+601ibkdW8PWt8+CvZgOtNy1sG1KARLSniBn63ukXS+Hyz956jbrh9vZeWhQ6YJ26QvcNVFn5XcVcfDjRDS/C4H4lXQs3PCA2n6fgHiPKVTM5qLZoZt+pzyCl68Gtvqowje8E4smL8a1TWCv1j/CxlIFRFtp4WWNAf4IyYInJRlPbNfToHUydZ7JxbD7T7AlMWQyMQleb0yY/axs2DjyMUW+KUzhQzLYhHRk292hb3sVmVuuE9jb6XTsBA8TWsgx4fQB5EZvYRWqTizY1AV1upbsOe8ZbAvgQWHK6THmHPD6zUHM5/dH8f2H3DsfHVx5NI0p6udAbtd7fJi9EhFqdTAsPYZD4grIZ9rsTW4u7Jok2dOTsgzPjfHpwhwmpvUWx4qGuPeHjzLVzJ+Y+cwQYiVSyKx+jbvbU0FVTdT46wUXpBYHWekmXDXyY+/G9rbtgA6T+sVYUqoAVaiLjWlTZv7PzFh7ijCL0ipkOkdicXnIBHy651Hskc8NbhVi0+wcYNGqxuku88VQEZh9VCQmSrvTbO9I7sSzMU8IR6BkxiBmT5qKQs1afC4Og/3mQRiFPaKmiQJMK3osv3RlmeX0XZBxrsbPgLVoTSU2fkEENNV/kFnCWTg8LsZ20UD2Z3wCXuiWoDw3DCGrVKk5YTY4IUOWvsSIBLqCaKG1AZMTVWA/fEoo/6oaG6g4x/6LCaKX1uYsdzcfNpfXQL7fmgpVDLH/SQQ2emfAe242Tpn2kvjX+8gzH0bBlMf4+12KVYi6Q771LlWP12YLG+Sxf28kVU8xgXv7VfC4puFspQldcD0Ib2kTZuBrAjmVBUxkWSYLb0yDf9Mu5FZ1kJ/rBRiEt9Py6Y04+1oKP85FoLL7IZo9pViGzxnkLasg37xAHIkuhN/NJAw4OGLfjjo0HV1ED5NKITuay+YaHsfUqTxMPtGc8bX0oLXSksH8BMabb2Ij3jG4NBCJ3TlWSKnKwJpESWi8PoP7QbGk1r8ZP92CkbLEn8brBbCocgXIdn3DNfcn+FeZw+k0CJH9LE88Um4lFTnCqepE7LEvo1b1Oex2qRNLygjEIkkrpuMSDVfHfOhc/IpJs5JoRlwd3c85BP+XX+D4K4YVhZ2D5dxqtEQKMZfdOUivVMaevtvYs+ohymLu4I5bPtyMZeC8zxQx62wg6BYP/+xk/JUMRpanCAUp+8IhvgY8D9VQJFgKuXOx9J+2CuP7/o7EPQYwLaQRpabn4X5RiZ3crMLkX8nC5Hg+VU+0YB7nBGEzlZ/5rM+kLzEHmMxxZSTtbcSf318MNo8xfFmxBId2iSFVqQsCHgexbWiIhgwM2FGV+ezdgBhTbFZj2msu08MJh7B+/DLm9WuMvRWDaAqXZGo2vOzYTXV84v8HNa8zqP2hQpVXo+F2SonDoVIq5mmmX3vHs8/v03FrnzG71eyLH/ecSXAPP7v3PRpqq/ZBXc4LfR0y6B7ohEjYb7oT92qMk0RawqPGLMc06i+9Rk6jmuyJRw6i9rVDfo0OluV4QEycn5lM9sG+xhB2U94UssyNZM0DoLjjJZe6/xZ9Wr+HuZVasw7GhwtZV2DyfpjEao1wuCEYfy2foPBWNrqVopiNRiJmFbxl3rnqTN/JGlP9ZrLo3U8RL9hIdc0mUDztg/hBHdSpnMStKaYY4OdhyjUROMJnhsvhrWAv1uKmywcsPpvOJZVYsoiESOoa6aHMhCWYrP1jzPdrWKCfKkSX87Mjx2cwB7cAPBa8i9q3FWQZr4LEDAG8ddBgc2Q9qVShCfM3utGX6gBcPfsAntPOQGDSRYjECTMrsalsW880JrlYiZ2wHQde91i0uuowv9UFWGl6AaFdcSTWdxValpmYrqQAs5V5kNvrCzeJVOo+voRN3xUGAd0KjNrrs9GWPXCMMWSukeIsSn4b856txQZF2/BeWYO5FOmi689TlBaHQm6nH6029yChTS8g05KBzwmTsIzcIXR0JjuUu4iNDj+hieTPhk1X4qdLMBIaLpL37XF4ZCWL4xLNyCsQZbFKSTCV8EbDtTksm/yRE11PgV6p9MntNmQSwun0u1Q46s5kX0qu4HqjCQw31kM5rI3ua2oyh28WWHl7GVvXcpri+oaxxnUF+2rgjg8NlRR/qZNGjY1YjTQ/c1YJwJdZitBTz4bwtStMXb4Ujz352NvGGNz2ckX5LxccmHMAdb/m4+1XPWwfTGTb3wQjileJSSdswHrFsT9//yMsWySO8KI8hOMgTDe+pA3COejxaMbfjAYY6X1Fv24xpg970ryZEmzJtEHUvZdEZO1bTH4wQklp02EsfQ2r/mQi2TUTe//NwES5bfg44QyuPc6AucUy+H13xF/b42h7+AJNS1vw7bURfvWthkHBFbz+Tx05RZVUODOTyt2lmeo3E7rOdwveL3ixfVMnBscV0falPMDPU9DLD2U9a8uJG4pCuZY4ii3C2OejWahstEYanx3o1iJcTjDFFGhjYIEIExH2hePjFHyscMT18jQEDr7Fmpuh8B/0xYqCZMrzM2GaYZac2wIPLnJhOZnkrkF4+2tqmBmCwfIpZL3zGeTPRIJ/5wy2xKKarK+eZT19ErhuaIFX32XgIVUI+bkj2OC8Bglea1n+silw6DLgXGyD4Pu1Hlsa/GCsvQdrIlTZxbs2sFRYjJey35DrGoaAm10GxraZKDJQZQ6lXSTQuAOL+YcQpqHJVIOXUWnOGRir+aOmg49pJAkhJ/49zbgrRh8DsuAcKMPOdoeBp0ODioLloac3QnprZOBl5orWL830qMYGK2444p9GLVlK9GCvz05c6AxGxrbf3NPPl8DNK4BgSD8dUgZJqJSQ9OgGRFxxx6MfRvRp5n00rNsCWZ0BePAOc+bT/qOy+cHoCM2imOp47sadj3TkUg0e/ucEP6cbUD0VhBEeB/q5+p3BotJO5OgnIkt2KuO79RdGlMLtyAknx0mJNNsyGc3vA9DdGQsBM4aS5Pn46gWM7qvAp8ZyzubuC3TWasMyJxFynsHIXJoF0dcJ+PPffJKIqyI6uZB+qgwiRlyWNQ9sR398BoxUrsNzjMWNvf6Y5m/KVptrItJQkZqbT1LA4zDc9nyAoX9ZmHd7JdaO3YjiDzpIa/oSGK5axC6tEGeaekupm9sPa7FkLqaUH2VRoah8spIljxzD1qZGilnygl5onqLF1gto5gkxtrOljJpFomh911XiJj4maRtJlpRdSqd+RKD24mbS6BWjtjscRUmZcw5i/jTH7RTpTXmLWe3FSApWYt0TR5CvrEc5m6oxvHAm/hb7Mv3ATdgSPMblzzSmsicPMwLi8XHuRkp9mogm7Sf4sFoXJ9oYzn0Uh67jRAS0/OKky6/ggUQRvB3mcdIjfiR3UAzb4q259Q9PYdobOyo3quEyXsXgV9lajIsrxpL+AQyXzsQFrVbu65fnUF/ezPXNmY4eT10sLFvA7od7QV93Pdbq3eZ05BZD48sIt5VXmESezoRCNj+zZ8txKl6ABuwDSUyuEnYOe2jG5yWIi61CVVcolPjGsUvXhdiN+yKUmegGV9ufXKxnGKLMBSHVmQc7t83k5ykMhVIHRM6eBW4s6++olXDq0pfojkk6utUekrh/CN4uN2KrT09gK1VvUKb3dk5A7Aadz51AX2uMYXNLFMN9EjRNSRthlT4IyKym4lArRPULoPGOE6rqhPGiXp72lTthf+VFyjO4Sw9l1PHGNoTcT3QDTiKI+RhL/xwVqX2tIv5k3EDD3EaqOLmOzCI7IX4xBUOhvODNL4eq2AXonxHEbbdoPFgUSG6XP9BAgBXY0lo8ru4ikd8T6P7aODJtO4cF9cn4XpgFL6sCWNirUXxcFFwU/SlZdivtrquEWexJ2pVWTppKDyirfhmEHq7ARjcDspEygjl3lpq532SltojKXp+HpF4QZxanTcGL/8Ht9nj0vDOG4qHd6D/wjFRjtwBHajiFgVq0ONhTdukvani2mpwpDDqBbvR6yI3W6vvT37/5nP7prahTikeFUSr+Jd3Ahu3aeGCnie3zLmNB9V/OKK+Ny+7oo7wiX3zs8eaet/SR7c5CbmtAALKFL8NvUj23oo8HnR4KkJrNy8oeiTPnCgFy4ilC56d4+vlcFgfKK3HL9hdXJTqb3NoTMdxmQYKpMqR46RhnUduApJwsOrXHG9d5p+KD7xwk9hggJes6BXpmY3+jKSbHFWDtYBaaq4LoQksLnYgJpfq7JXhy7jn9D9mKcOk=</binary>
</binaryDataArray>
</binaryDataArrayList>
</spectrum>
<spectrum index="7" id="scan=8" defaultArrayLength="19">
<cvParam cvRef="MS" accession="MS:1000130" name="positive scan"/>
<cvParam cvRef="MS" accession="MS:1000580" name="MSn spectrum"/>
<cvParam cvRef="MS" accession="MS:1000127" name="centroid spectrum"/>
<cvParam cvRef="MS" accession="MS:1000285" name="total ion current" value="22414.54893494"/>
<cvParam cvRef="MS" accession="MS:1000504" name="base peak m/z" value="917.44726563" unitCvRef="MS" unitAccession="MS:1000040" unitName="m/z"/>
<cvParam cvRef="MS" accession="MS:1000505" name="base peak intensity" value="3754.45825195" unitCvRef="MS" unitAccession="MS:1000131" unitName="number of counts"/>
<cvParam cvRef="MS" accession="MS:1000511" name="ms level" value="2"/>
<cvParam cvRef="MS" accession="MS:1000527" name="highest observed m/z" value="1771.49633789" unitCvRef="MS" unitAccession="MS:1000040" unitName="m/z"/>
<cvParam cvRef="MS" accession="MS:1000528" name="lowest observed m/z" value="661.69085693" unitCvRef="MS" unitAccession="MS:1000040" unitName="m/z"/>
<scanList count="1">
<cvParam cvRef="MS" accession="MS:1000795" name="no combination"/>
<scan instrumentConfigurationRef="instrument">
<cvParam cvRef="MS" accession="MS:1000016" name="scan start time" value="0.14395" unitCvRef="UO" unitAccession="UO:0000031" unitName="minute"/>
</scan>
</scanList>
<precursorList count="1">
<precursor spectrumRef="scan=7">
<selectedIonList count="1">
<selectedIon>
<cvParam cvRef="MS" accession="MS:1000744" name="selected ion m/z" value="933.738" unitCvRef="MS" unitAccession="MS:1000040" unitName="m/z"/>
<cvParam cvRef="MS" accession="MS:1001141" name="intensity of precursor ion" value="28248.068359375"/>
</selectedIon>
</selectedIonList>
<activation>
<cvParam cvRef="MS" accession="MS:1000433" name="low-energy collision-induced dissociation"/>
</activation>
</precursor>
</precursorList>
<binaryDataArrayList count="2">
<binaryDataArray encodedLength="116">
<cvParam cvRef="MS" accession="MS:1000574" name="zlib compression"/>
<cvParam cvRef="MS" accession="MS:1000514" name="m/z array" value="" unitCvRef="MS" unitAccession="MS:1000040" unitName="m/z"/>
<cvParam cvRef="MS" accession="MS:1000521" name="32-bit float"/>
<binary>eNoBTACz/zdsJURQajVEUy48RGP5RkQbHEtE47lLRA/9TESs4U9EyLVQRB/QU0SDwlZEsdxXRAu2X0Qz02BE1yBjREDIZESgXGVEuxNuROJv3URyPB9l</binary>
</binaryDataArray>
<binaryDataArray encodedLength="116">
<cvParam cvRef="MS" accession="MS:1000574" name="zlib compression"/>
<cvParam cvRef="MS" accession="MS:1000515" name="intensity array" value="" unitCvRef="MS" unitAccession="MS:1000131" unitName="number of counts"/>
<cvParam cvRef="MS" accession="MS:1000521" name="32-bit float"/>
<binary>eNoBTACz/64YJETAF+RDUIKnRD6EKENMJgFFgF2URKJg6USgekBEkvayQ+hWAUWuaJNDBwB5Qyefd0RTeuNDSRVaRXGCtENVp2pFFbHORI4tZEOG9R5B</binary>
</binaryDataArray>
</binaryDataArrayList>
</spectrum>
<spectrum index="8" id="scan=9" defaultArrayLength="1586">
<cvParam cvRef="MS" accession="MS:1000130" name="positive scan"/>
<cvParam cvRef="MS" accession="MS:1000579" name="MS1 spectrum"/>
<cvParam cvRef="MS" accession="MS:1000127" name="centroid spectrum"/>
<cvParam cvRef="MS" accession="MS:1000285" name="total ion current" value="8564384.39745331"/>
<cvParam cvRef="MS" accession="MS:1000504" name="base peak m/z" value="639.81072998" unitCvRef="MS" unitAccession="MS:1000040" unitName="m/z"/>
<cvParam cvRef="MS" accession="MS:1000505" name="base peak intensity" value="33102.92578125" unitCvRef="MS" unitAccession="MS:1000131" unitName="number of counts"/>
<cvParam cvRef="MS" accession="MS:1000511" name="ms level" value="1"/>
<cvParam cvRef="MS" accession="MS:1000527" name="highest observed m/z" value="1299.39050293" unitCvRef="MS" unitAccession="MS:1000040" unitName="m/z"/>
<cvParam cvRef="MS" accession="MS:1000528" name="lowest observed m/z" value="400.41781616" unitCvRef="MS" unitAccession="MS:1000040" unitName="m/z"/>
<scanList count="1">
<cvParam cvRef="MS" accession="MS:1000795" name="no combination"/>
<scan instrumentConfigurationRef="instrument">
<cvParam cvRef="MS" accession="MS:1000016" name="scan start time" value="0.159749" unitCvRef="UO" unitAccession="UO:0000031" unitName="minute"/>
</scan>
</scanList>
<binaryDataArrayList count="2">
<binaryDataArray encodedLength="7380">
<cvParam cvRef="MS" accession="MS:1000574" name="zlib compression"/>
<cvParam cvRef="MS" accession="MS:1000514" name="m/z array" value="" unitCvRef="MS" unitAccession="MS:1000040" unitName="m/z"/>
<cvParam cvRef="MS" accession="MS:1000521" name="32-bit float"/>
<binary>eNoNl3lYD+gXxZMipSShTULaJYmSJL0foZIkJJVKJUkpldKifdNOqVTSzM/OYDCNfZvG2CW7QvYQskbl9/3jPuc89/z3vue599z4CRfE1KAL4ljdBZFj+J+wdf1PxKpeFPXiojiRe1H8dfaicOh/SZwzvyTeRF0SD3MuiX8vXRInBl0WC2ZeFrIFl0XCycvibPtlcdrkirBdfkUs2n5FNLy+Iv6nflUsn3dVbK24Kmw+XhXBetdEwtpr4ugf18SGJ9fEQIvr4n7sdWG5/bro/HRdnFhzQ0hvvSGkrt8QcuMbhYJ3o1iT0yhmHG0U3bI3hYfFTeG09KaYkX9TZJ6/KfJ+3hQORk3iN98m8aOqSbQY3hJv7G4Js6hbIuG3W+Jo5y3hZ3xbdIXcFosP3BaNr26LJv07QtP+jvDNvSPe/XNHKOXcFSqH7opdI+6JlsJ7orLpnojSvy8OT7ovcnfeFydv3RcDuu6LhAkPRJTvA1GS+UAY/vlA7Pv4QLw1fiha8x6KpkHNwjG4WfysbRYdD5tFqGqLsE9oEYMOt4iSthbxUveRWBXxSJyvfSQWf38kjlQ/FlNHPBGnPJ8In4tPxKRBrSJ/aqtIjWoVxvWtQv5Hqzhm9lRYVz4VQReeilVTnokrus/Fuojn4sb/nov2J89Fk9YL0ZrwQhQcfCHK5F+KheNfCrW4l6Ly35dCT+2VqM15JTLfvBLGFq9FR+VrYS7VJmws20TtqTaR1dImNLTeCN+1b0Te/jei8esb8WzoW/HW+q2oXv9WLGx9K4b2eydO270TtcnvxE/ldlGS2C4W7GkX9mbvxYio92JQx3sRPP6DqAr5IM4d+yD2vf8gHM0+itqKjyJ6SIc4ktEhUv/pECXDP4lXEZ/EocZP4nmvzyLY8rMYHPRZaNz4LNZ1fhZ7R34RCQVfhKXhV3Gj5qvokf0m3DW/iVC7b8J+wzfx78VvYvr87+Jqznfx7fJ3odv8XfwY0SkUvTvFvcJOwe1O4W/5Q3Qv+yGG7vshymV+iicWP8XLFT/FnuqfokevS3yI7hIzt3cJueddordVtzD07xZRf3QLx6fdIlyrR5x06xFteT3C9H6PGCr7SxQk/hKPTv8SY579EmEqUvxpIYXcQiksoqS4Uy1Fn/+k0GmRIqxdineKvci078XVhb2Qze6F9K5eBDT04nZ7L+rlpDEcLo2MhTSP3KUpiZWmqViaxr3S8FyasC5pJk/tTah7b2TjejNoV2+u3ejNiee9GThLhhXeMgyqkeHv3TL8c0kGty4ZVEfLcs5GlqC1sigWyhKzXZb6BlkGv5Ol/5A+aJj04aDog0pEHywK+mBd14dnd/uwpaMPxwf25YxxXxQj+uKY0hf7vX3JPdOX67f7UiEnh5qNHNn+ctjkyTHwbznk7srx9JMceQr9qB3WD/lJ/Tjl1Y/Hsf0YWdmPzrZ+SH3uh7uSPFEj5JlvLY+jmzz/BslTliHPp53yPLkgz702eXq65ZmircAFawVqVyswOEuBx5sViD+qgPM3BZKV+qNi2Z+7Xv1xS+6PdXV/Xj3ozzEpRU6qK1Jio4j2TEUs/RQZlqSIQ6UiP04rMvm+InadirzTUeLLBCWqnZU4Gq3E991KfGhVwl96ADIaA3jpNADbtQPwLB5A0cUBHHs2gPzuAbyfoExfV2V+W6GMQ5YyRYeVOXBFmcb3yvgpDOSQxUBeeA7katFASo8PpI+0Cp4qKrSZq5AcqsKy7So4nlMh4Y4Kl7pU8LEcxCy/QUTFDWLi7kHYPxzEMylVVKarkhusyt4YVbS2q/L2uCqut1UZ916V+kGD0Z88GIWFg5HJGMyF2sESfw3mVPdgdgwZwjajIfT2HkJIzhD2bxtCbsMQGpSGUmQ8lPEMJSdjKN+OD2Xe/aHofh3KuXFq1DmpsTxEjc4ENfZUqFF+SI3jV9SI/qXGDgV16rTViZuiTra7OmGR6jRlq9Neqc698+pcea5O8w913qlrMN1Eg6IADXav02DoVg3aDmigf1GDW80a2HyRcCVNLAw1cXbQ5O4iTXbEa3LtjCY+dzWx/qiJnLEW56ZqcTlOi5m/aXHnvBbjpIdxf9QwnCcOQ9pjGGuSh3Fg+zCenBrGlPvDMJDRpnm4NuqW2oR7ajMxTJtlqdpE1mtTdF2bDx3aFAwcjrvpcJpdh3M9ajhbMiT8z+ESvw7nkbQOe9V1+DhWh6IVOuxcp8P8Mh0e7Nfhf490eNatw7+DRjDfYgQO3iNYHTWC97UjaDs5giltIxgsO5IK7ZEcmTCSM7EjeV0+komtI7HpGknauFHY2IxiYcQoOjaOQvWihN8ZRaeSLvJmulj56TIoXZcXZbq079LF619dzj/V5b8eXVYNHU2q2WgcxWh2LR5Nv/jR6BSPpvvQaIKbRmPWX48kEz28JukxP1AP53I9Bv+tR8BdPRq+6/FOXh/l8foUu+izMUCfLSX6BG3TJ+SUPp+u6nP3vT4t8gbsmWBAyywD5NcaMLnOAJM9BgSdMqDkiQGF8oZgaEh7gCFdpYYo7TOk/JYhfToN0RlgxJwpRmjPM+L+GiNkao0IP2vEyzdGXOlnTB9jY353NuZIlDEDa42ZtseYp1eNqbprjNEYE5Y4miCTa8LEWhMsjppQ99qEcIUxGA0Zw0irMVR5jCEmewzPDo+h8d4YTL+M4dF4Uy5EmWKcZ4rZAVN+PDbF/acp6UPHIqUzlvppY0lbMBb9jLEEbB/LpGNjWdgo0d6O5Ws/M7R1zHCwNyPA24xTkWYE5Zkhv82MhstmrHttRrvCOHT1xjHTYRymvuOoTxjHyE3juL9rHO3/jMNa2xwLC3PqPM0Zttocq3RzkmrNOf6XOfMemvNvn/HoWIznost49mSMJ/DgePIaxzO2vwUNBhZcnmZBp58FZxMskK61wPGUBX+9t8BNawIJhhMomTYBNV8Jj55A644JXHk4gdeyE7mgPZGTUyZy33Mih2ImUrN7IlrHJ6L7aiIFAyzxGmGJjK0lV/0t+T3NEotNlsj9Z4lGkyVHPlqyS9aKF+OtaHS1QjnUirosKy7ut2LXKSvq31txX3kS3y0m8dxtEiorJ1GzcRL1ByZhf3sS2z5OIsDOGofF1qwNtUYmR4K7rFl11Jqm59ao/bTm9LTJNERMZn3OZNbtmUzRs8lEq9pgM9qG6uk2PPO24Ue0DVczbLDYbYP1vzacvWFD4w8bbLWn8Mt5CsrLp/C5aAp/HJyCzM0pePWy5a2OLQ0zbCmZa4tZiC3OtbaEXrXlj3ZblGWm0mA0lUNTprJr4VS+rp2K0vapDPtnKjUPp6L2ayqr5OzoNrajx8+OLYl2uG+1Y9tuO9422/HnNztMBk6jy3wame7T2BQ4jT4l09h5fhrOrdOQ1rJnv7k9rkH2uITZE5Nuz/Mae7LP2qP80Z7pSoKHJoJWW0GOv6B/neDzAUH5FcF+SdTQngRbBPT3hfpUeFgOHX+B/xXo9wxaFKYTNWE67i7TWRs/nSEbpxNxYDo2l6fT9XE6jXIOxOo4kOfsQHOiA1KlDiw64EDuUQdMOxzYqjmD3y1m8N55Bs3LZhCTPINx22cgfXUG/V/OQK9rBkMMZnLEYiauTjNZGzaTa//MRKdtJnKfZhKpPYtHNrNoj5mF2p+zaDk2i/CWWXj+nMVJbUf2WjuycrEjvaIcUdviiNFpR5TfO3JP2ol9uk58dXLCzNOJjHVO2JQ4EbjLie8nJb1nTrz55cRVDWesJjhz3MOZxWnOuP3ujMs1Z85/deaw2mx09GazzWc26XGzuVU9m6a/Z1N3czY1nbOpGuyCpZELFwNcUEt1IbbShdbdLmw47cKlhy6oS8/BYcwcgpbMYfG6OShVzGH70TnsuzSHk4/mcF3TFXULV3R8XJm22hWZ9a5ob3fF56Qrod2uGJjNpd1lLnuWzaU1ei6DiuYSfGIubY0SVHTD0MoNqwVunI9zY3GJG/eOu/HXPTdCO9xokJlHmN08DD3nMTppHov2zmPvmXlcfDoP38552PV3R0ffnYDp7rwKdOfQTndmnnPn1wt3SlXnI209n8u58/n8+3zWXZtPR898tg1egJvRAmaEL0AlcwEaOxfQcH4B4s4CziovxM14IUPsF9Lss5D2yIU4H1/Ini8Sru+BtoMHR1I9iN/gwY7DHhy460HFKw+2yS7ir4mLSHNchMaKRRzJWERI3SLU9y5Cp2ER51sX8aVzEcFKnpKZ5clNV09m+ntiEOdJQbUnDcck+NgTzy5PnposRvISXFi2GLn0xeyqWszE/YuJvLIY8/eLKZP1osXUi8cOXtiFe2FV7kXRfi92/OuFQYsXZh1e3JLzZvVYb4zsvela7s3IFG/u7fZG64w3CW+92dHLh8CBPiyw9eHxQh+Op/qgdkCCx3w4ed2HjV99eDR6Cap2S0jzXYJn7BJO5y0hcvsSdM4v4eHLJYQo+rJtpC+9pvpS4uFL1ypfWqp8ubLfl9pjvvR/5EvAF1+U9Py47emHVIYfZYf9CLrlh24vf2aO8Jf8mz+ZUf5o7/Bn4gN/yj/40yG/lIBRS9k3ZSlhS5aSulpS+Utx37aU8xeWYnt7KSXfltJbPgAZ3QDeWAfwLTWAml0BeN4OQPZDAKtkA5E2DSTZMxCHsEC8cgKZURvItT8Dsb8USHZLIEe7A/GWCyJ2bBC95gahvjKI++lBPN8VxOhjQbi0BTFAZRllo5cx2nEZH5YtY0LyMrLrliF1ZhmuH5cRqhjMfqtg+nsGY1ESjOWhYFyvBhMgtZxSjeUEmiznktdynsQvpyNvOaO3LSf34nIK+oRgqB/CT/sQHANCCM0J4eH/Quh8G8LA7hA6DFagMWsFQcErOBG3gubjK/jt3grJnA7FwySU+ZNCGTE3lL5xoVTUhbLpRCjvH4fy6m0oAZorsTNeyVP7lRj5rsQ3eyVR9SsZ9XIlMl0rkR8WxjbrMApdwhi1NIzHcWFszw/jzu9h9PwTxqeOMP7sG84Lm3D2zglnSWI4kXXh1B8MJ74hnEEvw+kcsIrAYatIHb+KrR6raIpcxa2aVdRdWMXSj6uoHxiBlFYEtuMjyFwUgf6qCG7VRTD5WgQanyPYox1Jj4jEKiKSNxsi8d0Vyda2SOR6r6ZQZTV3WU2vJau5GbQauZrVxF5czfuXq3lkFsWwOVGohkahXRFFzMEomk9HceNOFLIq0aw0iiaJaDwXRTMvIpr7m6P5ciSa1w3R3HwWzV8d0bxTjiFveAwDPWL4khyDZ10MLn/HUPQghlPvYqhQWMMt6zVsnLOG2yFr+CN/DQn71lBzbw2VMrF0GMfyyicWzahYmjfHovJHLAtvxFL0Khbj3nE4mMVRmRTHlZ1xDG2Mo+JNHDO64mhVW4vyjLV8W76Wg7Vreb13LbNb1tKkEc9qy3jU58eTnhQvuYPimVETz/B/4pnZHs/7IQmkjk3Axi2B9VEJGBQn4PdHAmcfJ+DSN5GP6onITUrk+OJEOhISERsTObIzEbubiZKdn8jKUUmsGJfEba8kTNcmcak0iep9SYy+lITXgyS6vybh0m8dN1hHTMA6zuavY3f9Op7cWIfZl3XY903GSi2ZY0bJNC1ORjMxGZmyZI7WJGN/NhmjlmT++5KMgUIK/mopzB6fwq4pKXQsTGGHbwphYSn8yEzhRWkKSr+n8L8/Jfq5FDIbU5j6NAXVtynIdafgoZWKpm4qleapklsxlYcLUvELTcUxKZUpOamkl6RitisV/Uup2LVI6mUqpr3T+DogjQsaaZw0S0PTKg2xJA3rxDRK09L4UZKGR20awX+ncboxjdYnaWx4kYby1zSkNNKxsUiXeC2d9pnpSHunUxSZjkFKOqEl6aTuTcf8bDrqN9PZ/zqd2vfplPak810rg1DjDA5bZ1DukIHO4gwcgzI4n5RB9oYMNlVnELYjg1X1GVify0DmVgYfWzPY/y4Di28ZSElloqKdSatZJhaWmSx1yiRqeSa/x2XilpaJ96ZM/H7LlGTuTBrPSPBhJkHvMvkxJotEuyyGzMvCxDsLq/AsujKy+FaQRW15Fu1/ZHH27ywOXsgi5U4WWq+yWNYj0TWyOWGcDZOz6Ts7G2vfbJRDsjkekc3jpGy2ZWdz9lA2wdezSXmSjcKHbOZ+k2i9cpipksPZkTlIjcmh0zKHSKccat1zmOOfw4/lORhl59BnQw47tuRQuS+HmnM5uN/I4WNbDglfc2hVykV5WC725rksssnljWsuPaG5lERIeH4u/6vIJWBbLmaHc9l/OpfOy7noPcnl1YdcDkivZ9/o9Rwcv54+HutJXLueouz1XKmT9A5I6sh6tC+vx+7+espfrqfn63q2KOaxf2QezhPyJP+axyHHPF5455G6Io//wvP4WpZH9+Y8so/k0dich9enPIxV8tkxLJ9Qm3y0nfKJ9MlHKjOfHzX5+P+dT/LzfHre5ZPdlc/rfgVkGhTgZV6A3vQC9rkWkLe8ALWEAkZmF1BUWoDNzgKWHiig8miBJJ8W4PmsgFdtBUSpFvJWu5CnzoUSrxXyLqoQ0+xC9m0sxGxLIY77CzE4VciC/wpReVxI+cdCzsoUsXNAEefViwiYWIS/XxHWK4qQiSvCJasIg5oi5m0r4uBfRXw/V8S760U0yRQzV6mYFwbFqFgVU+NcjJ53Mf6RxbwpLGbBjmJMDxcjf6YYj7fF9HQXs8eghDdeJTwOKyEpqQSTwhIObS6hvraEb0dKGHmzhCFPSgj5XML0vhvQ0t/AFfsNKOZswKB0A611Gwg8soH28xvwb9pA0IsNfP0uQfWNLBi5kRjTjQxy2ki+30ZCkzZidVDSP7mRkPaNnO5fiv+oUs5YlfJ9QSmBq0opTyylPbsUl8pS+h0vRa6xlFMtpZS1lXL8VymtWmV8cChj7fwyfgaVcSaqjBVpZVhsL+PE/jKsmsr4PnQTHWxiq/smRvhtwiRiE55Zm7Ar2UR93SZON2xCu3kTXd830aBVjsP4clrcyxmyohzN+HIuVpSjfa4c65vl7JYcFFpfynnbqwId1QpJnq2gzaeCkvAKviZU8C63AucTFUR/raCnVyW6upVUOlXiEV+JVFklpgcr+f1OJbuGbsZ9+mY05m2mJ3szrtWbkTq2GdWmzdi+3sys75thYBXFulVUTqriSmAV2aFVKBVXEVNdhcfOKuLrq8g7WUX1xSr2fayS7MxqktSryQ6uxj+6muCSar5fqGbB42rSrGqQcqgh1L+Gd+E13M2p4fjOGh4211DyrAbNwVsYOGILvqFbCNi8haodWzh8dwsxXVuIla8lSqeWaMda9DxquetTS8jGWn47Usuvy7Uk3qvluvlWgmy30id8K8u2baW7YytyCnVUqdXx0q+OdaF1/B+xUVw9</binary>
</binaryDataArray>
<binaryDataArray encodedLength="7668">
<cvParam cvRef="MS" accession="MS:1000574" name="zlib compression"/>
<cvParam cvRef="MS" accession="MS:1000515" name="intensity array" value="" unitCvRef="MS" unitAccession="MS:1000131" unitName="number of counts"/>
<cvParam cvRef="MS" accession="MS:1000521" name="32-bit float"/>
<binary>eNoNl4dbyG8XxhuUhqJSJC0iNESEyPie+yAqISohs6hQKaVoioaI0ptUaEqLCCmUkYz0o2RGFE0jElLe/oLnuu7zfO6hsukXKTtcFZKMdvHaogzu/RtLOe7ebGD2HDkdW3CkURRewZ2QnaVIVz5+xd5XIyFh/gal6xJxaYYM8LGZunIccOh8MS2UdeZh0a545enK2W/mY/wLJxTIf8WFC/rYa6jKPrKraIucITs3yfEb7xZMSvkfJEXa4WlyBj2Hx/Ds+gX8oM6dw59/m591Low39SRAyyQOKTUKOKkrA8/AYuyb/xw1HUUY8i0F6i9UcPzzPFjYWuLaoWkUsKAS4foJ9P1AAPKmZELeMxbWj31wWW0qWTu+xsFdE+Hj3wrLFfH0760mfuzygE/hRH6w5CteXZ9Eg2KqscBJFtabK7HWzIcy37Rhlc1tBHytQW6mPZblS/C68FzUvUon37+fqWrOacx9EQTN1cmCqnsWrOPkoT7gMFbNScAptSAYBYfh6E8H1Eu44es+JdZsDKLEKn+kWcbCKsWcO8tncEKOFgZ7zGT9ejV8qJmByF2NdLBLj32ry6nLLwg+Sjth7SPDTb79msrK4utpbVz0Hc1Nh+KQWaIJaemHgpH1BM5rySVV6fVcdFich8U/pj/j/qBaYimdMf1KeiIvoZG9G64ZI7m4dhqfqTHCqZu7YVwyklvPZwhpmwRODukj1wE24OZxKDt4jaIm7BUaeioR2j6MO3/LceA8cbqlVU1T7XLRtkyDV89xQ9TAeajL1xAUis5R9GU3NMRloeXpUnLtHMNJ/bfb98aBnNc8Qu7TeWR7fz9CRGUhO1gEWp8jacuBATzn0X9w9CjBDON53FInweqWYWwz+QxrV0XAsCpCuHKlHRbaLbQhyoTvbXuMuVY7MOKbGB0I10bGiUEoiV6NNWo2UAy5gXB/Nb6Wnwjzj9Ic9/GxkNM6Dac/2mPf1QKIFu9G92o5/lqeK7ilfYC9fxx8C/VYQ8oIE9b7YJFNAr6nX0PTYh1+2HgAx25qsq9ZLz4lmuJEUCfpKD1E7cHvUIsQx9853VR19Q3+rRqGkR2hQt6u/TD2qaX2l3dotY8n+kZ8J1GpBLxpXoGnuoa41LwcivVZ9Ou9FHzHZ8P04VPU2IlyaLMXS11UhO7LP6Tf9lOoFVWAt+t5tL9KQdXYv2Tbz4/BaQ9Ujlbiu4OvIVn+A36bRkDtaCC6bV+TdlA3BJGbEJYfwudDiiybW8IJf5oQ7S/NWVn/6OncIpTaZ0AnuVmw6WzFWJMl0IgvpCwnBU5J0GCX31OQvX8HpRl6ky/EhFlJc1Dgr8XStzywMCUUcHfH/JBgrF2xGHkpDeRwyB+WYQqYlqYFxx95uC/pCbr6g063ilDApys4LLMbdr2ZlHD7NQyHG6C8cQCLR+uzwfSjmJ++CjH2mZQ7QJc8dEH+2YH4F+EF8TtpMG3xBqmLssPkOyhRH8BZ56KEt/F58LV2x3SzU+h4I4qZThnQ52qMyTtPoT3j4Pv4GZwbPRBcpkLzPhrTms+HhN9hyjzJJo9EpQfwNMPpKHpgijD3GJr1/SS+PLyDlsYXtDFgHC3brITo5HEclBoJ8YiT9CzPjtRev6XylaIsoRWElBtifArHUXl4C+QXJPCXhAs41jQCo24N4mWnRnHAD2e4qi6nQq4gi2GDuGrUfZi0S9BQm1TqOi/OIl5HcNdaD+11wyE5ayj7b3mMZQXldNV8C6eJLecHJnuw3lGDNBSLcP3gA/Jzk+ea3fKcXGnOZ4I18OeOJBsMWCIsrf4FlbvVGLfyIXacn4a1TjEIFCnFRP11yL77BmWxaZBb4gR9lROCyLxB/KETKLRfTVI3RuOdWCn9dzlX2KIfC6mXrWTVVULupqqcZN1NDwuCkL4gkFSC0zBJcYkwfvBsfA55Q6NtDlCKdgZ5iczHZttCiHUrY8K6R6QMJXo8tg85KoN5xlNPuDpcpbWDmiCakYTftQXkkh2NXXMforx2B9IOZZN4v0cmKiRg5/hwalj3iUTyfdihKQLC1Aj8lVsEBT1piGx+TyM+SnD1dF/8/Z1NJyrjYBrWhc3VnkiK0uELg/oQGbGin2V39KWsgN8EOdidVkfOiqW8oWqxoHK5CEdqRnNV8jF42lwE/gvljNm2aLM14g5L0QUNWs+w9+UYznlry//mB/OMuqXQ3f6CvA5chFvLb9TnSbHO9RBk+ajyrWgXzJ0iSh3bV2HZvgg8q9jAjQdD4JHTSJIbgOhPI7lO5jjCTpnj1qyxLIHZ7Ds5nDrKnmBuzDws8pDgkW1ZlNK8GRp/StHj4cxvdC3Z8m4qrI0yKVFUhDpzE/Fvxz2ac3AJPFu64G6eRSFr70LFo5pyciOwquIIGnPS0DMwjNdbmHL3oSFIdJdiL57M1astec4qe6gv3w55uRzaoaDBM+1LEHdbG9cVnWBbD5h+18X+b7IIVdRkG38LnBk8jmv2mWLu0D3YMnQba94woGevROiOQgBq353C28ZYXPp7GZv/rOYrEX7sWDoTcRdakPY4CZef3MXG26exf5sbLxmpycMDNLhe3p5fbjrMnnMTcLBXjye/PIaKzDRc+/WIFrxKwuaKFoEzl7NdyGF6UxHI+1O8yZ7ihU5vXda/VomA9kU0pFIZ+/oyqKt8N79oMuHmPbMxwrmQZoYMYXmPrWw4PATljyaz+qoX1GfxHlc3RyFvTySZhFzkGTUdsI3Yjma1LZypn0KBT9JxIeDO/PSH0+GjrsX75I+itMYbqxLVePT2T5h3rhMN38dyhMVwfhY5GDVnh/DfiTVIdHlCCuOasCXmf5j+Ox1TXo5E4iQ3THIrRkvbEQy8JQ3fg/ak5WmMqZ87SKZzGFbElcFRchxLKtqyzcCP2HN5Dgduj4d88IX+f12HDGjzTaV+zT5Js4VpMwZMncnSumpYI/0JZ6JPQ0fVCgkvz+CnWSF6ui5At60Qx3e8wDfDKnj9+IVgI222aKqAk18uvpS9EWTaJWGWrcYvGww5cv9nyH07i5/B/9BqdArrDi1FqUksPdqkwv6PBtEv3ct44FuLJjZm2dAbqNbL4HeTRvOWVUb8OzOVXFpv48Klp5iyIwUX1vlBXrYYr33S8PrJGk5afhSKe7ezvUUXxvxcDCW3RD7mGoo6UVGu/BuE/XMeQCrRAU0BUzDi+HPIZivxwfgJXJZ3FZGCI7tWdWKW+CPElHyhnca6MC9KRcJ//4QZ0b38IdwK/l35GBJbhytHRuLHOAmeMTCAd93JR0SJFdn/zsTCoxG0KN0JppvV2PB/uVipnQ0d2wcoy5Jms4GjcaWfl3e//0J8wCs4GU5DkeNBqgjNgFO6ETl1VqLhcCJc9ffj+aXLyHLcThYHv8J5vg4MTijgYnMm9gcEsNrW71QUtAaLMw/AZ5Uhrjz62t/D3LH1khVb3DXE2LJoOpxUiLKtF/C9zBlJg5LowScBvF8aMvo1GHrdgNfK1FLFozoyzm6DseZwnrwoirLbJuLo4BG4ftQEdyau5GY3CdT91UVg5RwMDd3GPb2radcVB061DIPDooVMsxKENxpjobHcEO1Wl0lh+SxOlhdnv2En0GZfjjZrpqTmOijXvIeJRQ1pqg3kz6slYHSkj0J37UKFoTYrn36PzPm+gvuYRNRmZdKCc/YYmVsBjw+OqGi4jrKKaxSrfBNhvAaGu0y4JesnHLydqMAxGErZy6G85xE+xYzALoNubIUUf7k4mE8W3IVndh885aR5ePVYzDgcz+vOz0Xw7mI0WTbQmN31VBXnAZX3ozglL5ny+3P+hkokFrTug9OEaEQmDOK5V/ZxwLovNO6qNi81V4WHehm7KBvwTMX5bDJKD45ZknCYcROVPTlY0j0OH1vakTgKHLC9Cp++ZmN9xG2qdNTknAM/0ZiqzvFi6khOuAeX79GIexvF8/TfQm+RPv7uiMOK64rsMHgSf4vPgsIPRf5ovgApxb0otNTmgkP/MGTaXdRV1CHKg2GYvIrPrMzE+NoGSjN9h215dTjbJ88nkpdwk3IyDXzbi9tQ53xVTZ5/cAif/LIOn3sB6ZZ4jq8348bdkzn5x3j+YJqAWWrapLexFKUZzzC3gXikqzjveXMJA77ch2SsPivqRZDhJhXS6v2LyNn93rtMkqvHqfCkNXWQUZzHylN/Ij9yAEsGqCA7r4zWvJ7LE+7IsEZ4K85tV0JGUDrtejeCh/+YxpNPG/Eq2TwIPYH8VcuQzVrjETZ6Hed9iMfVoONYu34op/pPxn99D7HkUgLvSDXlRyqJZGpyC63Bs3n6qBlcaOWA3ze+UGS9IVs2LkGFzAG0yn1ClU0Uxpy6hBF9oljncQPngxR4Rdp9WEybhjl70zB9zjs6PSyAyzPzMcqom+5vWsnGM6sxcqYVd7eKsZtCA/RkB/Knfu9wPZiFoO82mDglC86q10npsShHyTTgVU4E+2k9gVJ/Vv4LP4zk2ZVkVz6RdngpcuOGSWz8S4eDJL9Rcq0L7Lr7aFJTH1RfHMBzJRXu2KSNbl8BZudCKPxxLMotV2JJZwmeDy0TKGsMnzaygXhJAsac/wixfF/4CiH0WdWsn8coOj9KnS+9u8GDxcpw9WIgvt+dyR5q9ZiuMY0hKkfZl7oxeZ4otz55jZglDtCLOcJ2ZpNZZfYUvhrhBqeKM3RgrgV7dG3i58/NYC8hQT1FZ5GeHkUj/mhwj8pw/vL7HnxHHeOLEWN4vE8YxFryoeRiAj/1WvT2d88St3cYv2cz5998hJNjFeDZ6YDIfadwcYsPweIsxjhZcuh6Y3KcFohtMxzx4OpaHD5C/Ey5jXbsmkKuw62poMYKzvUn2LloONYb78QG7z39b4TwYZdsDPhvOtsVFMNbbiFO75yMXYOW0nA3KbZruEQLZ/phX2k9fGLU0CNaiOix5xH5az9OXLPAxLdaMK8ayoHGqZRz8xhOPxnMayqPCb+T18LE6xhc/rzGyv7tOctqNRs4p2DN0CL861rC3lmlZLHgMWoXnyWr8O90D07ofavL6SGrSfGQBI6fsqZEmcVIGH6Pho6eyAZCMDb2Z45c8Wo8nlmALv+v8BjegcJeMR4mXEenTxsFrUyFl0sj1SyS4rpmO4Tv7cOO8VnInGuC//4Ec6O1GeqndFNlv8+cfqjHhh+HQfTSKmg+voia1DX8JCOVu58OQWjQIl4WWodv1Sspx/EDGXWdglHaPSy4PojdV8TzVkt/HDJfxv9sm6F+MxxmGczQlOaNRnq8xb8S2z5cpuK2heibPwVNGnZ0JWo6L90ziUdvfkAvEmLg+yQXG+va4ZNci9O25RhyUAkvS0bR5AMDEbM2Eh9036KsuA2r5X+RyIV3mBSxkCVG2+HB7GSUTo+jjVsfwaN0BkI1H+Ko+GSuuDcME7b2UpLBV/RctcDxjgR2tjgJ8WdZOK86FbJypdDtLcYKN4G7LfU5cuEw3nl8Lr+QFcVT86Es3iTKWzb7IfmHObSMZXBs+Ao80xzJgbstMOr4eih1KUF+0CR6m3cYM8T+0amJi3A7uRnhXSaY8MUIpqePokVyN8tlSGPRhyhe7H0MKqtv9O+QUC4V0+VPQ9RRk50M37phfGxmJL6738cbnMTu9hncGxABI+uRMBGdBZWNBWRUUU+Fzw5iw/0a2mP1Arz+KVZ4b+ZohSHwmfhDSGnv31otGfT+ggei4u+ioykWyooO/MywAPvlspBcowbvFjkeOv0kTW00xe4d9ZjlbIefBr9hu6kLR08a8FMVS5ZY5E/3Z2vQm1E6HHd4CS9vbMYpr88kanUC1r96sHbuKzwzeY1zJ17QqeDFqAgyxLTkZGxomyrE5BZSTFcf9kqtRpn4Fxwy24FeiYsYcVKPJ4aFkUHGIYiq/YB+czIK7V4LN3PmYNwgPejFRdIXT2UOMnmP/Z/F+ZXOTPz3OAbpuqpYGf2VgopNuWTLBbppmAdltRo8PR5CG/cEs39bvmDwbh0un+9G48Gb2BlcK6QsriSxwUpCZEsVfkrtQYvnJYJ8Pxttroiabgkxk4V4J7GTbh8bC4/Vp/CgWYwLTiST0bdp2FPwGduMz8B59jg0vH+E8P2jWWFsGPX9T4c7tZOgoeZBP9x+kNY+NaiIhsJwwBWqNb+Ai00ncCT1Eum6vZ2/sjkN61z6Of42CjaVMpyat4K3mZzEZemh/VvCCRu8dmK7RgX5JUlzXkc1VvTYQtLqLjJrxNh9nzuNCVXHZ0M5iNlkwk7vJs6VeJOWvDl/WvKIKkdthFnsfnRO6xBSx0Tx3oUp8O6ZgNA6cxSPNaSd70/CdPwy1C97SnUeIpgeZId1i6cidl8uJs17jLBndkg+tI1uOldSstNF7E2yxLkX5+hvbxQ0PVXZ4uRnetW7HyJGxvT00UB26imGWpMracb/pcezrmLi94VIsc7i9RcSYRw9hWQfrCXtbccpzWuD8JebIfnwNtyOnaXm+7fIz8wP4elxdO5oLr7/rERv9wiot+ix1qosfJnzmFwMnsEl2ZEqqrMgMzsQo6//xPijfoJzHWHXXV1Kf/EeERkpkN+9HYWb/5CLzSAmiy+QaP5Dv09NxK0ma1KO7yM2d0D+Qk/yElfkDx9uUXNGDTksewp1XQ0o5jbSzskP4NnaSlvbzZA+1R/B7SMFt6hiepc6BEFLBrL83THQrZJBtPtI/JO+DfMDMSh4d4nMdY7S6hnj2edMGFJir+FDdTGVbw3i78mgpJAb5FU+ByZlKbhxYi6FRw2BtuUQTFlxvz9HP8F26VTU7ymlmunK0Bx1lipD76Mm2A3v4wdh3/ta1ObaIkOuCxK7ZWFxayDalSTR4dVOOtvV6Gtif2/a9hl9YlWQs14JU+7B/KDb1KQjjc0qQzjn0lIhfsQvRFVF0vlxzbRwoxjbDzgBqdK3lCUTTAk54cLN4GLhxsdR2HHuO103msRn3n6AvamVMCYuhiQbK1Asmo/nc8vJdMd+LL+fShStQ95ehPtFsrgv1gP5gkLhp04RNigJFLMhn9I7k5F+QIeW2E4ARAiDNEpoXpY6y0V/EKoPBNKdqVq4M+8kOhIW0fWGEPxTH4MfV8LQoSOJo7eu0baBtUJdgTciBwTT2u419NRbHC/Fj5N4lDGsfVvp+J5UcspIplR5OWzX/imEF1kj9II5zix9hVUJi1HfVYTzzdfoXkSzYHKu/z7lBzBaIUhwVWCsbEzCogcGOHJ2LELWzxBiHT3hF1JB9vPiMHS2H41W6aKJJrmQWnGcyu89ws/2EKrcJMJ+KpMhcbgFSwcsREF/zh09VyycOL8CXUNihb5XcljsfQh7xb/C/tcl+CScQ4OuH75sPS8otJlyQ3A8TYjwpDODFwtF8e/o2h5/am6xpo6ak+T+U0IYqupAqj89BSnJbfQ7fxLumTylcZtFUfRiKofqnoDqpo10XK9VCLIeLThaxZLalk4yDRHDwC0TIDVzHhX7x2KPiBgmXZ9AtSUhWPDfVfxJ/x+FeN1A9uBjNFHhAnZrBCJP8+z8l/6z8UU7uF/zL+S7bAw5vUqHjfJPOndEHktVigTLg1spyE8Rk4NqSaxAFa7pnSSh1EnyM50gqh+ID4MXk4vzD6Hm7xYsjPyfoNLtRar6kfDPv0qPp0RiuJULBr2RwnLN2f3bo47mn9VHa7se3vn60f8B6sfI0Q==</binary>
</binaryDataArray>
</binaryDataArrayList>
</spectrum>
<spectrum index="9" id="scan=10" defaultArrayLength="19">
<cvParam cvRef="MS" accession="MS:1000130" name="positive scan"/>
<cvParam cvRef="MS" accession="MS:1000580" name="MSn spectrum"/>
<cvParam cvRef="MS" accession="MS:1000127" name="centroid spectrum"/>
<cvParam cvRef="MS" accession="MS:1000285" name="total ion current" value="20515.53524780"/>
<cvParam cvRef="MS" accession="MS:1000504" name="base peak m/z" value="701.63958740" unitCvRef="MS" unitAccession="MS:1000040" unitName="m/z"/>
<cvParam cvRef="MS" accession="MS:1000505" name="base peak intensity" value="2937.62817383" unitCvRef="MS" unitAccession="MS:1000131" unitName="number of counts"/>
<cvParam cvRef="MS" accession="MS:1000511" name="ms level" value="2"/>
<cvParam cvRef="MS" accession="MS:1000527" name="highest observed m/z" value="910.52630615" unitCvRef="MS" unitAccession="MS:1000040" unitName="m/z"/>
<cvParam cvRef="MS" accession="MS:1000528" name="lowest observed m/z" value="497.27917480" unitCvRef="MS" unitAccession="MS:1000040" unitName="m/z"/>
<scanList count="1">
<cvParam cvRef="MS" accession="MS:1000795" name="no combination"/>
<scan instrumentConfigurationRef="instrument">
<cvParam cvRef="MS" accession="MS:1000016" name="scan start time" value="0.17545" unitCvRef="UO" unitAccession="UO:0000031" unitName="minute"/>
</scan>
</scanList>
<precursorList count="1">
<precursor spectrumRef="scan=9">
<selectedIonList count="1">
<selectedIon>
<cvParam cvRef="MS" accession="MS:1000744" name="selected ion m/z" value="755.69" unitCvRef="MS" unitAccession="MS:1000040" unitName="m/z"/>
<cvParam cvRef="MS" accession="MS:1001141" name="intensity of precursor ion" value="32455.111328125"/>
</selectedIon>
</selectedIonList>
<activation>
<cvParam cvRef="MS" accession="MS:1000433" name="low-energy collision-induced dissociation"/>
</activation>
</precursor>
</precursorList>
<binaryDataArrayList count="2">
<binaryDataArray encodedLength="116">
<cvParam cvRef="MS" accession="MS:1000574" name="zlib compression"/>
<cvParam cvRef="MS" accession="MS:1000514" name="m/z array" value="" unitCvRef="MS" unitAccession="MS:1000040" unitName="m/z"/>
<cvParam cvRef="MS" accession="MS:1000521" name="32-bit float"/>
<binary>eNoBTACz/7yj+EOSbAFEz8gaRAKcIURdPSJEgF0iRDxuJkTTKSlE9FstRDYHL0QPMS9E72gvRFc3M0QmqTREwig4ROJpOEQrtThERg4+RK+hY0QTwRol</binary>
</binaryDataArray>
<binaryDataArray encodedLength="116">
<cvParam cvRef="MS" accession="MS:1000574" name="zlib compression"/>
<cvParam cvRef="MS" accession="MS:1000515" name="intensity array" value="" unitCvRef="MS" unitAccession="MS:1000131" unitName="number of counts"/>
<cvParam cvRef="MS" accession="MS:1000521" name="32-bit float"/>
<binary>eNoBTACz/5cuCEPcfl5ENvnYQ6HZrERJ6W1EXRIVRD99uER055hES/OoRMXLNkS754tEDZo3Rc4TvUI2Pg1EtnOZRCmUJ0V+PMNDTb4VRMMB2EQi+SD7</binary>
</binaryDataArray>
</binaryDataArrayList>
</spectrum>
<spectrum index="10" id="scan=11" defaultArrayLength="1547">
<cvParam cvRef="MS" accession="MS:1000130" name="positive scan"/>
<cvParam cvRef="MS" accession="MS:1000579" name="MS1 spectrum"/>
<cvParam cvRef="MS" accession="MS:1000127" name="centroid spectrum"/>
<cvParam cvRef="MS" accession="MS:1000285" name="total ion current" value="7968902.60639191"/>
<cvParam cvRef="MS" accession="MS:1000504" name="base peak m/z" value="696.59851074" unitCvRef="MS" unitAccession="MS:1000040" unitName="m/z"/>
<cvParam cvRef="MS" accession="MS:1000505" name="base peak intensity" value="36826.44140625" unitCvRef="MS" unitAccession="MS:1000131" unitName="number of counts"/>
<cvParam cvRef="MS" accession="MS:1000511" name="ms level" value="1"/>
<cvParam cvRef="MS" accession="MS:1000527" name="highest observed m/z" value="1299.14868164" unitCvRef="MS" unitAccession="MS:1000040" unitName="m/z"/>
<cvParam cvRef="MS" accession="MS:1000528" name="lowest observed m/z" value="400.15133667" unitCvRef="MS" unitAccession="MS:1000040" unitName="m/z"/>
<scanList count="1">
<cvParam cvRef="MS" accession="MS:1000795" name="no combination"/>
<scan instrumentConfigurationRef="instrument">
<cvParam cvRef="MS" accession="MS:1000016" name="scan start time" value="0.191183" unitCvRef="UO" unitAccession="UO:0000031" unitName="minute"/>
</scan>
</scanList>
<binaryDataArrayList count="2">
<binaryDataArray encodedLength="7204">
<cvParam cvRef="MS" accession="MS:1000574" name="zlib compression"/>
<cvParam cvRef="MS" accession="MS:1000514" name="m/z array" value="" unitCvRef="MS" unitAccession="MS:1000040" unitName="m/z"/>
<cvParam cvRef="MS" accession="MS:1000521" name="32-bit float"/>
<binary>eNoNl3dcD9obxxOSlpbKSpJEGpSUSum8pZKEVJJ2IUmDpKW9tSRJJatrXfzsa+ReIyF7h6xkZcelG37fPz6vz/N8nvPHeZ1znnH81ZrE/jFNYu/+JrF4wAXRMeOC+JJ0QTz/84JonnBRbPK/KKL+uChah10S4yIvCefaS0JKtlm45zUL+x/NwsHmsti/+LKo33pZ2LZcFiqGV8TcmCvi3KYrYvD7K2LXzKuiPeuqiD5zVVS9vSp8Jl8TMnHXxK8z14Se8nVx2/q62FZ1Xbx8fl2cMb0hjoTdEC/33xDVb24IjZE3xQGrm0Ix/KZwqb4ppD/fFP1cb4nhsbeEyYlb4vvs28Iy67ZI/ue2MJC5I3oOvCPK4++IlrN3hP2zO+K+2V3RL+quOPHXXXHv411hN/6ecAi7JwbU3xPN1+6JRo37YlDQfSG15b7Yd+u+mN67RfwxtkX8iG0RYw60iJ+nW8TRIQ9EVvgD8brmgYh58ECMH/dQSNU9FPptD0XjhEcifOUjEXHkkTDTbRVDnVtF+ppWoXuoVTTIPxZVXo/F/OTHIv7gY5H5/LHQG/RENIonInrlE1Hy9Imwd3oqeuQ8FWePPRVacs9Ea8QzMeD4M2Hb/UwEBj0X63c8F5FqbaJwdJtQn9kmOta3iXev28QjoxciPfaF6Kh/IWb2aBe6Nu2iaEe70NZ5KTZNeSnuxrwUW4+8FMUWr8TSgFdCqvGV2GH0WjR5vhYXil+LLw9fi+kGb0RZ0RtxUf+tOLH+rXAZ0yFOOnSIE8s6xPiDHeJ6R4foPeydiPR9Jw5vfCfq778Tk5TfiwmO78Wfke+FlNYHsdb5gyDvgxi15YNwef5BVCl8FBmOH4XKko/C4flHIWX9SYSt+CTSKz6JoJufxPGfn4SJxWdRWfhZTKiT4NlnEar+Rdgt/yJUNn0R5Z+/iIgRnaIxtlP03twpOm92ig75ryJ3xlfhvfKrUD/yVUhd+ypeG34TKYnfRMSpbyL6yzfRZfqv0J/7rzhd+69wOfGv2PnuX/HJ+Lvw9f0uMs58F/EBP8S22h/C4MsP0eDVJfLTu0T2ty6ha/KfOLv7P6H16D/h27dbNJV3i/bt3cLnR7fILfgpHP76Kf7346dQN/slHif+EvPqf4nYa79Evsxv4T7qtziy4Le4uPm36PX2t3BSkKLaUgprLyleRkpRu1WKrZekGPxGipq+PUjT6UGMSQ9SPXvwJLcHO6t7kHKsB/fO96CtrQf3paQ5MEwaOQdpfsyX5m65NL13SSPfKk1DhzQ6Sj05Na4npVY9aU3oSU1FT/7e25Pt13tytLsnbZa9eOHRi+rwXkxY1YuF9b0ION2LD696EWHZm4cOvTFe0RuZot5UXe5NwcfeRKrJ8I+VDB7uMuyJkuF1sQxb98kw4IIMNV9l2K7Vh6DJfdji24fq5X14u6MPbo19ONXdhw/9ZXlvJ8vWSFkqsmTx2i3LhFZZQr7LIq3Sl/uWfdkT3JfcxL6Y1/Xlfwf78vhTX7q05DhsK0dLsRyae+W4cUGO7S/kMJCVx09Fnl6T5emaL09bijxaufJsOCOPWYs8tu/k2a2swDJ7BSyCFRiTosDSdRL7pAKzPymg2U8RKR1F0q0V+XeZIvplirzeqYjyKUV+P1TEslMRD3Ulto1VgnlKDMlWImm/Eg+blMh5q4SufD+mDe+H08x+dG3sR+qRfrTd74fH137IyCnz7xhl1JyV2eivjHKmMmnHlfF7oMzgHiqU9FfBwUQFy6kq+PmpMCdZhdgyFW6fVeHWexW2T1LlkrsqwUmqaNeoUn5Mlb7PVHH7rkrpKDXkHdUoC1TjcpwaBhvVOLpXjbPNavi8UyNWSZ00PXWqbdX5K1qdkGp1Ag+pM+amOuXv1PGU7o/d1P74pvXn19r+lO/rj2Vjf9ye9qfhS3+mDNLAZ7oGF3ZrYHtDA5nvGqxX06TfEE1yJ2riE6lJQqUmgw9o0veiJvMeaaI4XgvV6VrcDtPiSLIW9ge1OH9Wi/eftOgcNoDTDOCD1wDq4wYgVzuAx3cG8OjXAF4PGsilyQMpSR+IwuaBtO0biOydgfxsG8jonwPxtBpEn5mDOBM2COOEQUjXDGLw3kEMOyfx3w9i0Y9BdGgNZqDFYP7zHMysY4MJeTQYfaUh3DEfwvwVQ7A9PYS7j4bQ0kObzQba+FloYzNTm+o4bdq2afP5rjayn7Tp3WcoSsOHYmU3FGXfoajEDUW6bCgH6ofy6e+hND4dSm4fHbaM0GGcuQ4jl+jwLU+H8zU6BBzVIeWiDm+e6KAyZBh3Zg3jSNgw8lOH8WrnMORbhrFriC7RFrps89RlXoIu1sW6nNqvi/wZXbTe6qKpOJx80+HcnDGc28HDUV0p4Q3D6T46HMd7wzn7czhBQ/TYbq2Hm6sevhl6RKzTQ/+UHlce6HFaYwQus0ewOnQEehkjWLV+BCcOjyClZQQeXyTQ1EfVWZ+mmfr4ZulzepOEL+pj+UufVo2R2I0byQvHkczxG0lz7EhWrR6JzbGRtNwbyXkZAz4bG+DuZMCL5QaYpBugsMsAv5MGPLluQMnAUYRMGMW5xaMIWDWKwnWjkDs0iszLozDsHMUkrdFojhvNvlmjublsNA21o3l+cDQGp0eT+n40G/oYIqNvyHsPQ+p3GVLVZMiJVkNmdRliOmYMo6eNodF3DOGZY3hTOYawI2N43zKG8V/HsMbJiNYwIwZnG6FZaYTVfiOONBph8cmIHr+McNM3pucUYwLSjJl0WsIvjNnz25jdmiaYWZpQH2KCcYoJHytMiDtggvQNE06/NuH2TxNap5iycLYp9jGmfCw1JXyvKdoXTNnxxhTPvmNJshiLY9xYHq4fS+mBsZKzGkvcr7GMUh1Hv0njGOkxjoPR46gsG4d6/Tj23hiHvooZcpPN2O9vhnGiGX8XmBG23Yxnh8wYfMmM2nYzglXNUR5mzjkrc/a5mpMdbM6Z5eaoF5sz67w5L76bIzdwPK+mjWdS5HiUCsbzYut4Sf0ez5v744nulsRGWlBlb0EfbwsU4iyoL7Rg0X4L2m9ItC4L4pUmcNVoAos8JqC9eAI7N03A/NoEyVucQIKyJfFGlpz1t2T4ckuurrXk4F+WzH9qiaycFUssrDicbIVqpRVlDVb4tFixos9E7mlORNd0IlFhEzmweiJrT07Ep3UiGz9NJEjfmnZhLanF1kzJssas1hr1c9a4PbJG4b01OzVtMDezoWqKDZ1LbagusUH9DxvsL9vg2G3DPi1bXBxs+bbAloOJtnSV28IFW/JbbVH9z5ajspPw1J+Eus8klgVPojllEm7FEvvgJI59mMQdFTteGdqR7miHTqAdSbF2tJXY0b7PjqyLdoR32yGrZs/7EfZUO9sT4m/Pt832WBy3Z1W7PWF9J3PTZDI6bpP5uGoyomoy4Qcnc+vOZGTfSvjHZAzGOiBt58DbxQ4EJTtw/H8OeL10oF5dSHq5wN5JcDpCcGWT4Nt9gZYMGA6HgeOgJBhWlYLcKST5Cp4aUwizm8It7yksi5vC5twpeByZgtTNKXT3dkTLyJFWa0feezqyO9oRu22OVByU6K2OFH5xJFd+KmkGU0n0msqL6KmYlkxl+66p1J+ays47U7nYPpWTP6bySceJAc5OpP/pROVxJ3bfdCKu04kgJWecrZz5I9GZul3O6F50ZnenM98HuNBi6MK2GS5Il0vsbS4kHnfheYsL5z654Nh7Gmla03hoM433XtPoipqGYfY0/HdMY2vLNDykXTEd4YrBNFeq57uyIM6V8jWuPNzjyun7rjzpcMVBbzoPrKZzxX86Ugem03x1OtfeTOeJihvmxm6sdXTjV6gbY+LceFnuxolmN5S73MjVmkG28QykmIFH8gzur51B4sUZFH6egc5Id1zN3NFycScg2p1bBe407nFH/bw7r565S/q2O46qM/lsPxNv35lop85E74+Z7Lo4kyePZnJFfhatI2ZR4TiLHaGz0F01C6mKWXQcnEXjrVns/yiJqc3GY/RsQm1mExY0G+2Vs/lVMRuNXbO5dW021QYeRE3ywMXXg4UxHlze5sG+ix40PJXgmwfVRnMw8ZxD35Q5bM+dw/m6OdhcmEPz4zlo/ZyD3iRPZsz0xC/Tkyu1npid9KTjticnP3pK4p5Y9PcixsWL7jAvtuZ4kbbZi6IGLw4+80Lnuxez1LyRtfQmP8SbZ+XebGnyprLTG70ec5k4fi4aMXNp2zyX6uNzcW2fS+XXuWzV9CFurA/1AT6Yx/rQsNYHpyM+KF71oedPHyrV5jHQap4k7+bhHjOPn/vmkdo8j71v5mEm54vxZF/MXXzZF+WLf54vert8efe3L/1bfJn43pd2pfnUGczHmfn4+M5ne/x8LhdLeNt8Ohvmc6F5Pgt+zWerkh8TjfxQCfHDt8CPgbv80Gn0Y8EzP2w++uGk6U+lmT/dTv4U+PnTVOJPzX5/TC/4o/3Wn5Tv/rSNDkDKJoC2mAAatwaw8UwAn+8F8FQ2kPYhgayxDKTYNZCWsEC+ZQTSsSWQ7H8CqX8WSJ1MEObaQfxhF0Tq0iCac4PQ3RDEntNBFD0Mor0jiCu9grljGMwz62AezgnmXXgwuUXBvK4N5tahYILuBbPnWzD/jA6RzN8huC0JQSo9hK2bQvjjtMR/HYKTcShieigOIaFMTwhlSXko4w+FEtEeyv1foRweGUYvhzBc5oXRLy+MlL/COHk+TLLHMDZ/DcNdYwH7zRcw1XUBXkELOH9yAdpXFjCrfQGhXQvwM1uInMtC5s9aiNLShXj9uZDoMwup61jI6/6LcBy7CDP/RSSsWMSW6kXs+nsRTncW4Swbjv7QcN7YhrNgZTgeNeHoHgmn/mI4Ue/DMdZfjIPtYqTnL6Y7djGfqxZzbd9ihl5YLJmvFkvONwIr1wg+xkawqyoC1eMRTLkfgfK3CP4bsIQFBku4ZruEAO8l2GUuYULDEp4+X8L1L0uYZxpJwdxIHi6NxCg/ktG1kZw4GsmNp5E874pkhuJSXCYsRWnuUmSrlrLy6FJsXizl3NelSClEscA2ija/KLQXRhGVHsWMhiis70Wx80sUKxWjaRoRTaOI5qd/NAo7oyk8F41hnxhyLGMwnBXDsrAYdI5I/AsxjHgRw22FWC6Mj6XNNxaXqFhCq2P50BDLltex9Oq9jDWGy9BxXMZj72WsSl5GxM5lZJxYRs39ZbT1WM60wcu5Yb2ckZ7LORS9HNm05XRWLidw93KCriznSe84ag3iuDg7jv3hcZxIjePDn3HsaI5j8Y84FORXED5nBZcWr0AjfQV5tSuwblrB9NYV9O0bzxz9eKSt47nrH4/ioniGlsezal88E/6Op+5rPKUKK3kzciWh5itJi1uJTPFKAretJOXySoxkEnBVTyDBKoGBAQmkpyeguzmBd5cT2NqWQNfXBJQ0Erlhk0j43ERGr0jkcmkieXcTcemRhOXwJP6ankR2QBJHEpOwWZfErENJBD1KIvlrEqVGySx2TsYjJJkBOckMOpRMzrNkUr8nc1IlheChKZRNS0EnJYXPO1KoPpZC+qMUHP9N4UTgKiauWUW/w6tw61rF/xRTydRIxUIvlYSxqZSQio97KlejU9FNTCUkK5Xwzal470nl+MlUlK+k0nEnla7WVHp+SmX311Te9E/jhV4aFuZpeAekcTAmDb0/08jdn8bh82mMuZzGoidpVHxK45JUOp1K6SgPTSfBMJ1uy3SuO6ej4ZlO25J0jFak809VOkm70znUlE7MXYn2Kh1z6QxalDJoGJxBvF4GjVYZxDlncM0/A7+4DJJzMkivyEB/p0RrzuDe0wwq32Tg+S2DqX0yydXIxEc/U/K3zsRveiaW/pn0WpXJxJpMpK9mMu12JtpPMpH6nInyz0wO989CykQCmywK3bOY6JvFx5QsAvOy8NuSRdz2LBJPZmFxJYvMdsm6zizse2XzTjebYTbZaIhsOj2y0Q/J5nNsNl3p2dwuyqa1OpvmA9msPZON041svLuzyZLLQXlIDgEOObwNzOFBZA7PUnMwK8xhYl0OwftyyLydQ6lsLntUc/E1yCXSM5f84FzS43MJT8vFvDIXva0S7M2lV0Mu4n4u39/kEvgrl2bNPMLN8zAVeZi55nHaO4/GhXlYxOdxLCuPovI8HLflcet4HnuuSezXedh25aHYO58O5XyKnfLx8M0nIiqf9rR85IrysTmQz8hT+fS/mU/S43zqXuSj1pXPAPkCOkYVUDm5gL89CihcUcDF/ALstxUQ3VxAyPcCfqkU8tmxkFz3QhLCC0mNL+RlQSFROwuJ/KeQu1cKkb9TyKjnhQz+WYhln9W0jFpNkljNwdmrGRe0mqLo1aiuWk3T5tVYnVjNnnurCXyxGrcvqwmSKWJwvyIKDYu451iEsmcRTYESLaqI1JoignYW8bmpiPC2Ip79LiJ9SDEDDYuZM0nCM4uxyCzGtLCYb3XFHD9VjG5zMWEfixmkWELD8BL2G5cQ7ltC1MIS3MpKcNpWwpcTJeidL0HndgmD3pUg86OE9QqlOIwsxW9cKUmzS5keVcqJdaXsv1yKyvNSPnaWMlC+DG+LMq45lNHgWkbTvDJeRJZxPLuM9uoy/j5ShsrlMt7fKaNWeg1SEyVIW0N9xRoaN6+hfM8anM6t4fMtifZ4Dcqv1+DZvYaFquXkjyinYnw5KfblbPAoxzW0nJup5XzfVU7piXK0/iuX3O9apMau5aHzWs54ryUsZC3fEyXamrUEbFzLpjtrKXwh0dUrUBAV5MypYMGyClIOV0hmugqCXlYQoL8OG+t1+MWsw7J4HQf3rqPo6Dq0Hqwj4uU6lAZVYjShkqa5lRQuquTKskq6NlcSdLySkPOVHLxRSdG/Er+7krEq6ymZtB4X5/XcKFvP0tr1WHSux/T3ejzUq1AdXkWdRRVfHatIXljFj+wqxPYqjl2pwvxdFTX9NqBrtYEDbOBJ1AYSGjdwvnMD6oOq2WpTjZRbNZ0h1awsrZbUtWpMm6pJ+lZNkWwNHho1PBlXw9U5NewJqWFUXA3xUrW80alF37iWYo9a9ifXopJTK7mbWvIaaunormWi6kbCHDYS6r6R1sCNnI3YiGvmRj4Xb2RP5Ub8tm3ksHIdFuPruDenjunhdVS01dH2q46OPpuo0t+E9NhNTGrfhOKXTUTYbMZh2mZOh2zm/2YzCFg=</binary>
</binaryDataArray>
<binaryDataArray encodedLength="7484">
<cvParam cvRef="MS" accession="MS:1000574" name="zlib compression"/>
<cvParam cvRef="MS" accession="MS:1000515" name="intensity array" value="" unitCvRef="MS" unitAccession="MS:1000131" unitName="number of counts"/>
<cvParam cvRef="MS" accession="MS:1000521" name="32-bit float"/>
<binary>eNoVmIdbyG8XhxtKiZLQUIpoINpJP6Hv+Rx7pUQRWSVJGSW0hNCiIikJkVVaEkohSkbDKhQi0tAyKsXb+wc81/Vc5zzn3PfnGZ8zlB0iDKEbk4mvVhfR/+FirC7PxnSzedgzYRIvbzZGw8VaRMdE4nx0GkZHlkJhywChpaYSAw4NhVFOFxkoP0T9TgnMePuW4vIOo2RNr5ASFwmF8iBqWe1E9dVGeJIwkJOVR3BK8RX4Sg1A84MSWhU4hs2XnoOC8WV+lizD3jubsaTiKAoMvuOGjyTsh0bBaqABNeTqC8Z/ktHfSAlxhtpcMUEWS5b6c5b9AhgbDYH1liSSsR3CGzCLQtzTYHq+CrmtC+n1u1+QUQiGg8hajDBS5PcuF3mjlxrXKB/Dy+hbGKw9iO16TsBy8QfSsjyB3Zf9sfebCpZvv4T108Q44k4e6S8NBkKcUaUcBrcw8N7yy7h3eIRwL3e6kNQjQPXfYVo4xYBWFplBzWwzZm5RxLV9idQ0YBLMJOqh7L4LGd7yOOz1ktSf/YSfTRq1bB7LwjoFMnodQ+7Ft6C1VB77cpPIa8hvMpGPxEONLBxsHY2L1p0IjJdj+Un9oG86U1j7IJKCh2oiIGsW77otgbShk+A8OI7Kc39gUbsHJMQNYSPdIWg8zoF6WBtNPujI4+1fIuD4HAg9svggro3Vux4iaFMZRu9diVq581Dol4krYzR4ToMKa4v7wmXqcfhczCGp6slc1XESIf/KsLiljWpKnmNS5zbYJzfDeshD7KnVF1wl6ig5xhyZiutpnc9gjllmgW4ZKY7+fhFZat202vY2Vd21wOsF9XTA3JbhFk4tPZlw2yDCazZaUNjGWCSvyCXP0DHYfvwQ8pZkYkDNbfz9+wSJ45TIR1+KJVPs4FYwjC9rvCJXsVe4MtueEvZv4Jnq01B5JgMFsZ2k5qIIC08ZZChtRNteaVq/5bwwL06ENB7MQbNTI0TspDh1FDA/Ezgj68Ct8zOp33VH6F9wwhudDeyjBnby2ovG49H4oflUkLKKIvGemX132k/KyeK8RywPwR7L8XN9EayTimASrMxd/n4oLa2iuqExuNeozhM3LCXL23fIJns5TO3OwuptKCXvTYS5gRxkJFvx+9RgDJGdSVUTPmG+dSOZjB+FHX6tyPB3ps7Gl7RpvgADPSe8nrkYndc04N6dCvcPn1BacxdbLw+H+2ZQodtWjLYtEyYai+JLUiM0rhTBcLcOm6tlC5p/x/COAbPZ2aOKdO454IuKD/wXiXOM8VlE9SvEwEe9dKjMnGadC8F/I9Lwcb0sMufaYP3MsVySayCUNNhS5tkCuGoP5uZD4oiwfY4MCxOe470Qhx4lodAwlnSGjeP6YkMc/KrKw8wdaIoaQbdhF2dPi0HCf9YosforQNEYhac24/hIAszvIe9kApSzYjDsgBLNmvmPEovm86etadCxX4vu/BbUfNMgj8t+dMLiNSLUdGhh1AysSTokpPr1x9et4vTYYgxSXySSVM9eIdbtPByu6rF+7BJUdk1B+5UZcL18inzCKmlcJrG2ux5dUR3NGJ0HtbXqXJ9oitB/Gtj4sJGeiAQjaaY0F4xKpzhfeb5VsZNTzqdi/twPUDVPg8ZwLzTl1mOyRCJ1dylwQdM2OARFY0JBMYYGfSWxMel0VCMZ2VWuuCouyaeHBmL7n2yUFTxDjtNvGJk5wDTdG49+vcCukInMPTP4+e5sqptuwNMGWnP2vUZaOb4Zt55aku6p9bghHwLnxGG49iYD/U7sxYHsUXzPsj8CH4qxheMxXGzSgXBuL5y7DlHYkG76ViKFCMk4WJz9hguKcrSiVgtFpy7iq7gPdh9QYpcsCxwdEy2kOEbAPyuMfim5IX7hPRIu7YBKwHyOP2POo4IGQvTjAP44WBFn6sfQNvNxnCSug/Fz1qK1bzxXLFXm0tPRZHtCCbt9dkOu1o/MAqRo9WJpNp73nOxSjCDfCd5XnYHDT0ei+bwsSf15hFCHU5grNx7zEo3R/5kkB13uhI2QitzlpjTr51NM13stXBx3DMOM82HulAqp4Ur4fD6Aph1R4zX9xsK59CDpPLdjc5s7FF99Ge+rNsA1xxYv7wrscvEIaWcdgYiEE2csH8sDqQ7BI84jYs89NJ8dzd1H6shrsC/U/P2xfuE26h35Gcts3qHMwh454vVUOO42/lP/gZHlknz+qQS3v5HhJ9YdUJlVwsoe8/nMI192vDIRNtNHsUFFLNKPPYP4cms29lFBhqQ0Bud+xICf29BPrxsdETJkduAcLpzxYaupCbjbJMmHF91GRWYZVWbvhvVSCbbfPwaj4l/CIiQBqsbXMfeEPFeb/sHqY4M4ZXcMzsUehZdcGhwLdDltthR7eRZg61cjwfCxLo9d8BLFM39SkZEu3nEkPBNWcFxxII2wlYHfjnarv/oPybFOFLfbH5L6iTiMW1CCy7FTSXXyOxRfDYVDzCbETBTni86abHZiAs81j0DsxGgK9kqAvGcZjX6jwQmn/PDr+kA+WhqNcSbtaD9ZBteOGgpwPAinspnQaezBpDun0eRizAu/meK1aCiM7YfzSWs35DzbiqVDm+mGtCbpHSkVLvwcxAlbRiJGoxbOy/4iOjqYdLUMQNre9G5fIdYv28p7O10QlVqFCwfq4KSYT5N21sDzrB9PGT2IPyu4QmrIVaEj6QuFDh/FrWuDGOFZsC3zRPh5Lf4yoUPw9RdFeZUeqUTt5syn3uT5Rm7miNFurL/2Hwy/n8FsnRT0tn/Bx2gLkj4yBz+P7cNB8/koU76AX6sbycGkHyuE7MPrHz+ov/YrWAvpFC1TRTslNuFXryJ3dPuTam0ULtQN4tnldbSnoQ7JM7LhI5UOJYlFfK55PaT+LcHS1NWsb1gpuFQN4I2eP2mQuwoOookaJPzZMG0y54XUU+TMAPy2Xkd5sYegLjsJ/XyysHzMWtyV+oJBbebQNYigdxky9NsogL6GrqfUYdehFfeYtLeO4qySqdB5+R2r5LNhaqrBq0cM5I48E3QnfiDTLReRGJ8NYWo8PtJ/pBkii8vm/lh4pxWSMeqs3ecqcv95Ytn7SPKWk2VPkTYKM4hBb0Mp2tul+eeTAjSJW8HQLh5dwVmY4aeJjnV/ycTfCvGw5D8SMti+sZIjjOfhcfcBeNcUkq+uJB+SPohDwxV5qo4hHKSjECdSjLuwwyvLcAwU88DYGRH4UniYx09Oo7jSC5B23QMlN3WcG32QFh5W4Q8S7eiedIjePrpKxhbXcfSKO1x1XyH2+T4MHXEXB0dro2HadFb8doU+XfbEihopPr50rTDcqhq1ufmkWxtLonYxeLsiizIfT0ZkUTvpe4izgsFs+FlegHcfD/bUu+CFVgyCl+/G3EpXrD1dhsGefqi7vAA+p14hoLGOvq9Ug8fGPQhSCeKAQmksKKpB1HFVniAWxA7V2vjb7wg8j2Whv+lFOLb8gM/KSpRt+UHNH6bzignnqHRU3yxnvBbsG//SpvpINNTk4tXbZkqmp1TbcBX/Dq1jvQwzvno3ilUsXDnwqifqnXajovoFCnP7+lE4iBUnFWP7tWNo9auGyHNRzvecARXLRiSOrMGjUX6IrS1EaYI+JOY8wq6tOji56yZKjN8K33IjYVJYB2OFJdjwQZznLJuBSOdJ8B4WjsMVlqwT3IRPBTo843QoprvmwqpbnN235PBitSmcqncSXo7P4dT1C/2HBeBP71ckzd3PzXphSNCIgPvPGHQdUWczfzVYGvYx2kyd486sxRE1S1bdoIWKiD4Ptt4C29woel1Wg5X9PJFucgcW+/NJds0CPGvphkvkCaySXMSyL3aiRfUOqY8fLtyYsJ/H5kQhukGd324MpMIbF1AV9YMspxQi4YkWRdflUo+RP4n5f6EQmXm0oeUY2ievYYvn9+Bf1UKdRlXCb/lzGP5iB0e3hCPwvJRgUB2HxmrTvj2zEIqzBrHV5lZE+kVThpoxVmzWxqVaLWrPBX8sOY0U7dH8e1o54meqsLyqM/7IOHDnzas41XuTBs0NR2HRUJbueYb83JGIFs3EdwMnRGcOZ61hDjxy01aE3g9H6bokPDeaz8dtNiGoI5Ui7r0hkdr+1Nu7lzcWaXF6yFwM0tLjW7N98EgilDNExmHXYlOhs6ebQpZ9wN+7PSS+yp6HSwRxzsuFUHU6Lxhf2UFzkt143f1hCFK7gEYZcR6ZrUpWaRrctKYVBYq98NfszwrawZAUjaLKIbaonB8J1dL38Osx465Bltz07gBsS94hdFqMUD3OSogOzMNr5yjIf9jGp22G8NRR8fgw4gvZpq1lnvoCH04/wIeTA/FTR5WrrqWgaLMlIpXbKDDPi587vcD3O/+QptoF721bOfzQWh4a+wCLD77DuMp/FF/njYdXX8Fs1zD+qajCxmNeUoCpET+xK6T4d2epxSYAyRUyUA/q7PO7wXw/S5ZXfZjMC47Vw0VtF1tnxPEar0EcPjMHKhbiHOsQguyIFsGvYjjbyb7GpJRg2Bn+Q87EhzAueorAgTo8aIoqU34wxkYVQ1X2AZ57ZqAp6Rq52I9hL6UAdja0o+CAeliLSdKEFzbcKlon2FwpwSv9J+R1KxDnVo9jO6Wp7PJPGcMCMnDmbCiKp4zku0Ye/E1uEiyPvEKrmSdiDnZD83pPXwYsh/pTGZ73ZCTrzUtHx8cOREQp8WHHavoCZ9hKzWbf2cN4uORNuDzy7XN5MT5c4AOtoIOY4tbZ5+U2yByzlOMW+UO6TIf99wTjQP4NhArXME+rkqLqXmH5YDEe6CvBd1Ll8ENdgdueL8KqYE2+26bCLU//4/yKzWReGk5z/cW5KYkwffsVcl12D+vOKGNa9EMgbgif3LUCT7clUZOYPsta/6F3Ck5sKx/On3Y8gJe4NQYo3xbeb/XlKiklfjuiBwoOC1jy0nr+vlgfvqkWeOi9HgX1Wqh9JMfNAao8vEyGVy81w7KPSVDRjKTcr+ZIvfYRI3e74O2vYazSLM53ulKxxqkWcRcLhaoDHvh68AhezPwNW71d+N7bhTjd3VjR+oKm3F/HbVb9sZq7SXPBfpy17zv7XhOnliwlcRFJpK++hf6pB9n4wUFeoSPKO8I1+Kfmb1iJi/J97e1kkP5ZkCzYTneloqCypj8nj3mEtd+t0BJghZ7r+yDSOx7xbz8jNHQa7lCr1Z9fNdC+LM2X8h6T68r3xH/zEXhdDiuN1aHj8QkDV82D+aAaTEpV5tbWHC452U5hDgP5lH0Uzjk78xo5EU6oUGdR51ionHtN6tKZfTlmKt+4XwR9jU0oXlGC6IG6vI7seFiOBbm98+D3U//QvNAwEi20pewn3+DmXkWv2iWQdeI64n8tQuziMBpXrscti2S4uDIMGi+OwniGCRTGPkDb76c4/aYYr1Ik8KclFwou+/rqPYY3WPZ5TvkuSMSY0c1/UzDP2wiXQ7NIXEKPu1pEUWbUD9uOLMG8Wj/O3FoDmT0CJ210wbAkOfYuOoSu6AD6OFQWp2zrIfLUAoHVS2lOygQ+YSgg0vEffDZNZd/SPDiuUqGEhbsp2GIWvtY54dreYBb37kHb12NI+j0QXY3muCF7Eesv+tAmG3kcvqfHGdZ76avIShRtCcBt33E8yPUopbsqQt3/A6r1j0OjL+K0py9Ew5422ua0mhJ3juQbDxLgcTyal4vmYWXBZ9rWO52abr0RDPqnwLghEcblItxzMwLxE7OwqX0yfu/qY/CxLqTkm8LhcxqtXGTB168+QZtpNYVN72Psi2TEzPuCo/V2iIm9BFG5LtpbZoS5sw/zv89L6b9rV+F37Rf9eZtCx4+u5c0q2ghpjEXy7uc4fmUaOq/OQkjQUkg6VcOtezzpjGuF8X9eZFFnh+/xnSiJOkOvTVtpde0slDyPoh2ms2CrkUBv0qIpXMebS4PisLmniBbUJQsaXQ04nVAG0/W6/PpWOPQu34GfowoHvWPEz31IKpdqEZsgw+OH55LvvrFcPLU////fq2LZDBpZUwnlIg0oXN+P4PBIWnwsAPM3LUNm2St0mq+hV35hMMuIx+CBJnzMZyJ8V6YLWY2qWJDgJby+cps+HO3HRnn1eOfabXXz8UfotpXQm19tpJepjn61CzhQUgS3rS9B9c9Tms/l+HP1s9XgZXZ4+7MAZvdzYfLSjZbcFWObgEqsnBtDO3e/Fwp+XEJauy3J54rB3Hcyzq5rw5M9w8jLIQZeDy4ImevEcO2XJwyQQhu1FBBb6kml2TJIk9SgDbMqoHT7AfkWiiNObR2MT1wiE0sF9Ghm4oSeIrrNrREzOxCbLqxHomMkpozNpwp7URi2hFP6KGn+bJ6IlR8NuNw8l2alubLmj3jk38vB1OQzqNgYCH2tN0gcWoGM/Lt4EDgL1+dsooqL56ljR19Wdp/D9Sc/C+7LishWwxeP8o5A6mkAgiZKsc8RFciXj4NNzSOh08UTqXOPwf/GQzhFPcCO/PswNvIiGW13FNxIo+UTSnH9215S1JZnWaU2KtfaI8Qox2Fl8TrM3uTCdW/qqFdjGl4qmCJNo1X40dP3VtLmQeTuKBz4dAaZx3+QaKQuT3WyoIixOnSpO5/iok4KSzLS+xhrj4xiCbQYZpNp82G6tGgoLfqnyDlPKulaoB6V5WXTJRMZHnquC69WydG8wjlUAEn+2jYcHjK3KV6sCfvmXKU1376gaqcR/n1YIEw5ZykckHxMuxLbKDToj7BaRINO1cdg9P7T9D79FwX1lmFanjhCqj/Bcns+OR6xQPITX5q9RReie9qEQbMv4tbGRho7IA6fi97Rqp3hSBWtRoqhNH5O9kWuUQDSHjfQmLslVD1gMxm9YCpPv0k7kUuSn/tzSGs0leyYRrfWBWF6pzHejAgEvTPB9377EBc1FOWrT1PTex1MkJPmadtDyOm6Ptnue0THa4NJ0FPl8Xn3aKG7DF5ZLKfCteORvGsB1Ceo8P5gExZLHImOA29o7LVMMm+uF7Sfy3B6rwXVySyEUvAn+u+bLoqdRVB6fRcWhF+nuU5HhU5xbWiGibG6Zz4pDHXuY+w3snRyhe/9EWh07KHCM8no9SqiySYeKN57ACldFbDS00SZzyz63Ttc8HjfRfdtxLG/4zk9dfRBV5ozxgUHYULHBUxedRjvpxeTW6gxDGIV4TdgOfTCNuNgxkThmN4m3Hz5h0YI6lQ10oZOhfwk0CqIe4vh1r5Yaph0EvXLR6E7OQDbpwdh2oMjVLPZh2ptlIXzDUWUYK9OB8TDUB0QhWspU4RTIpk0siEHDS2SmB5eSBK/dOlC8x5a/McRyqU+pNjRDNcHTyClp4Ux5nI0U1NfKGz7Si3bkwWTaDl2v9VGSg1yKFLaijuq0+nrogTSCquA9rztMBcNp2OW0dSQF4rCGaPYVX4Wxkk+hoKHB0SKy8n+Wb5QebNJ2Ho1hb7mh9HKtkeCuP4k7DAYAXv3fJyxuoErdm4YssIQ8Sst8D8vOHnK</binary>
</binaryDataArray>
</binaryDataArrayList>
</spectrum>
<spectrum index="11" id="scan=12" defaultArrayLength="26">
<cvParam cvRef="MS" accession="MS:1000130" name="positive scan"/>
<cvParam cvRef="MS" accession="MS:1000580" name="MSn spectrum"/>
<cvParam cvRef="MS" accession="MS:1000127" name="centroid spectrum"/>
<cvParam cvRef="MS" accession="MS:1000285" name="total ion current" value="25844.86842346"/>
<cvParam cvRef="MS" accession="MS:1000504" name="base peak m/z" value="636.45050049" unitCvRef="MS" unitAccession="MS:1000040" unitName="m/z"/>
<cvParam cvRef="MS" accession="MS:1000505" name="base peak intensity" value="2644.44555664" unitCvRef="MS" unitAccession="MS:1000131" unitName="number of counts"/>
<cvParam cvRef="MS" accession="MS:1000511" name="ms level" value="2"/>
<cvParam cvRef="MS" accession="MS:1000527" name="highest observed m/z" value="1311.87817383" unitCvRef="MS" unitAccession="MS:1000040" unitName="m/z"/>
<cvParam cvRef="MS" accession="MS:1000528" name="lowest observed m/z" value="333.91006470" unitCvRef="MS" unitAccession="MS:1000040" unitName="m/z"/>
<scanList count="1">
<cvParam cvRef="MS" accession="MS:1000795" name="no combination"/>
<scan instrumentConfigurationRef="instrument">
<cvParam cvRef="MS" accession="MS:1000016" name="scan start time" value="0.206866" unitCvRef="UO" unitAccession="UO:0000031" unitName="minute"/>
</scan>
</scanList>
<precursorList count="1">
<precursor spectrumRef="scan=11">
<selectedIonList count="1">
<selectedIon>
<cvParam cvRef="MS" accession="MS:1000744" name="selected ion m/z" value="696.735" unitCvRef="MS" unitAccession="MS:1000040" unitName="m/z"/>
<cvParam cvRef="MS" accession="MS:1001141" name="intensity of precursor ion" value="36826.44140625"/>
</selectedIon>
</selectedIonList>
<activation>
<cvParam cvRef="MS" accession="MS:1000433" name="low-energy collision-induced dissociation"/>
</activation>
</precursor>
</precursorList>
<binaryDataArrayList count="2">
<binaryDataArray encodedLength="156">
<cvParam cvRef="MS" accession="MS:1000574" name="zlib compression"/>
<cvParam cvRef="MS" accession="MS:1000514" name="m/z array" value="" unitCvRef="MS" unitAccession="MS:1000040" unitName="m/z"/>
<cvParam cvRef="MS" accession="MS:1000521" name="32-bit float"/>
<binary>eNoBaACX/330pkMXJsZDYF77Q2IgAET+9wBEj48BRInsBUT4ThRErTkVRIsVGUSlDxpEB0QcRM+uHER/2h5E1RwfRJxGH0Q3uh9E32klRGuQKET7KilEK6QpRNDoKUTNUy9EMEZWRDI1ikQa/KNEGncmuQ==</binary>
</binaryDataArray>
<binaryDataArray encodedLength="156">
<cvParam cvRef="MS" accession="MS:1000574" name="zlib compression"/>
<cvParam cvRef="MS" accession="MS:1000515" name="intensity array" value="" unitCvRef="MS" unitAccession="MS:1000131" unitName="number of counts"/>
<cvParam cvRef="MS" accession="MS:1000521" name="32-bit float"/>
<binary>eNoBaACX/wemF0T1LqNEw5LHQyRgUUTI1aBEpQh1RPv8+USfrydDRGmcRAo3dEOFuCJExzmWRMTJK0ROGkVDIUclRZwtz0PdqoJERgskQxE++0PIXF9Dz24bRSzvz0RVc41EGtgRRa+ng0R0QrdDKxkryg==</binary>
</binaryDataArray>
</binaryDataArrayList>
</spectrum>
<spectrum index="12" id="scan=13" defaultArrayLength="1575">
<cvParam cvRef="MS" accession="MS:1000130" name="positive scan"/>
<cvParam cvRef="MS" accession="MS:1000579" name="MS1 spectrum"/>
<cvParam cvRef="MS" accession="MS:1000127" name="centroid spectrum"/>
<cvParam cvRef="MS" accession="MS:1000285" name="total ion current" value="8670441.45762634"/>
<cvParam cvRef="MS" accession="MS:1000504" name="base peak m/z" value="639.75885010" unitCvRef="MS" unitAccession="MS:1000040" unitName="m/z"/>
<cvParam cvRef="MS" accession="MS:1000505" name="base peak intensity" value="51760.02734375" unitCvRef="MS" unitAccession="MS:1000131" unitName="number of counts"/>
<cvParam cvRef="MS" accession="MS:1000511" name="ms level" value="1"/>
<cvParam cvRef="MS" accession="MS:1000527" name="highest observed m/z" value="1298.79333496" unitCvRef="MS" unitAccession="MS:1000040" unitName="m/z"/>
<cvParam cvRef="MS" accession="MS:1000528" name="lowest observed m/z" value="400.25106812" unitCvRef="MS" unitAccession="MS:1000040" unitName="m/z"/>
<scanList count="1">
<cvParam cvRef="MS" accession="MS:1000795" name="no combination"/>
<scan instrumentConfigurationRef="instrument">
<cvParam cvRef="MS" accession="MS:1000016" name="scan start time" value="0.222549" unitCvRef="UO" unitAccession="UO:0000031" unitName="minute"/>
</scan>
</scanList>
<binaryDataArrayList count="2">
<binaryDataArray encodedLength="7328">
<cvParam cvRef="MS" accession="MS:1000574" name="zlib compression"/>
<cvParam cvRef="MS" accession="MS:1000514" name="m/z array" value="" unitCvRef="MS" unitAccession="MS:1000040" unitName="m/z"/>
<cvParam cvRef="MS" accession="MS:1000521" name="32-bit float"/>
<binary>eNoNl3lUD0obx5MkqSRJiiTZKqkUyZbmIxUtUpaQSipU2ku074sWLZJIcePaLl0X13Zd25uQrchOl5CEKFR4f398z/OZec6cmTPnme/MjNKuET/9a0R3TY24/7xGjFO6KsxnXxW7K66K2idXxbPRtUJvdq2wi6sVZX/UiuzntWKMxTVxKOSa2H/smtCTvi5maVwXDcuuC+ec68L/5HUxyuqGWFl5Q3jeuyEqHOvE29/qxLG/60SK1k1xbvZNkVJ5U7R03BRpk2+JTR63RP+jt4Rvxy1xbuRtcabytth89ba4pXNHuMy6IypC7wjRfEdkaN4VwuWu8NhxV4y4dVdoK9SLBdPqxa/19SJiZ7043FAv7IY1CMfYBmF6oUGMVLknvoh7Imv3PdHx657ozX1x/cx90avtvlg5tlGcntEoqn0ahe/2RnHqZqO4p/hAeMx8IB5mPxCi+oF41vJAhKk+FHpeD8Wikw/FEe1HYlDEIzH16iPx5MEj8WHUY2Gf+li4tT4WWXpPhHbSE3Hq0ROxLeapUNn7VPx256kwGPBMSJs8Ewvin4lXY56LI67PxcT056L06XNxS+WFkLJ+ITSTXwj7Uy9EfWqTuLG7SUQ/bxKhg/4TbS7/ib5//yd2Kr4Uh+1eiqmrX4oJf74U7dKvhL7uK/E4+JX4deSVOH/tlXiq0yyuLmsWj/KaxW/7m4Xp6NciNOi1cCh+LRo6X4ubem+Ec8Qb8d/xN6Kz542oNnsrHri9FS1Fb8XC7rdiRHaL2H6oRVh+bhE2uu+Eidc7YVP0Thx49U7cGdEqehxbxemgVpH8olVoy78Xu8e/F8vL3ov/fX4vBgxrE6kz2kTE6Tah9qlNfBz1QTzb8EGsfPBBnBz/UTTt+yhe//tR9NL6JKosPwmbLZ/EjaZPIm9Eu7i4pl1o3GwXt1U/C13HzyIz8rNoevFZOOR8EaX7vgj6dogzJh3i07oO0XiyQ2zq7hBzl3UKlZROobu/U1xq7BQblL+KlglfRVbSV7Hv2ldR/eOr+Dbpmziy+pu49PSb0NP9LtKTvgufo99F/c/volW7SxR7donbDV2iW6FbXJ7WLboCusXh3d3i451uYTS0RxQH9gjjqz3iw88eYWf7Q2hX/xBnn/4QD7R/iqplP0VHyk9x68+f4vdnP4Xl8F/CMvOXOHbxlxjw+pdQ6y9Fm5kUGxZJURwgRZ+dUmw/IcW/dVIwqBdLpvRieVQvZCp6cfxOL6Z/7cU0BWkO6ktzyUWaxUHSOCRKY/KbNLoXpXF6Js2cmb2Jcu7NzpDefMrvjfTZ3jg09GZEe28iFGQYZCiDxUwZ1ENlCMyS4f4WGYZclEGtVYZDyn2YodWHQ9Z9WLO8Dw3pfWgt74Nrg4S7+vBZU5ZuU1mO+sgis02WZXtkKb4hy7hvsoSp9eXQ5L5cmt+XMWv64l7Yl6fH+vLqal9SnvdF10KOcBc5CoLkOLVRjuJyOUIuyxH7UY5apX68MO3HRYd+XI/qx+CqfsT8rx8K7/vhPEiePTPlCVksj1G4PHMy5LE4KM+1/8lzSqo/xyb1J3lpf2LD+2OR3J+Gsv5kPu6P9/f+DFRXwMZMgUvBCrwpUUD2tgJtMoqccFEkPEgRr0xFek4qUn1VEel6RZb2VsJUS4nZS5UkY5QYkKXEsDNKlH9Q4l6/AVzUGUDljAGYuA7g76wBZFYMQP7qAGyaBmAnrYyOtjJ5E5T5vFCZ/dnKeOyV6LIyFz4oE6Y1kIPTBtI3cSCZvw1kwKmB5LweiNQXiYap8I+pCqZpKtz7S4WmmyrYtqmwQ2UQxVMGsWfuIN6sHkR2xCCiywZxumYQPBmE09tBNKuq4qavSs5sVao8VAmLVSWzUBW9g6qEv1LF/pcqj4cMpslmMEO9BlOVMRiHfwdj/n4wKvJqhGmr4TJDDTdfNdy3q+G1V40jj9XYLzOEeJ0h7LEYgqXvEEpzh/DxyhB2vZBw1xAS1dWJ1lNHylydVld11CLUGVehjvEZdTKfS/irOrenD0V+0VBaQ4aSnDeUEUeH8urfoUz/MZTHyhoc0dfATWgQtkEDi10aPDynwanHGlxT02THVE3uBGlyPFYTgwJNZPdrsueqJqrjhvFz7jAaNw7jevUw3jcOo/nbMGz6DGe5znBaGE6n53A6fhvO67vDqW4ZTo+2FkMMtTCz00JplRaZcVocyNfieo0Wfz7QwvujFqMNRnAtYAS2ySN4WTmC/I8jyJbSptBCGx20qV6hTXu+NjJV2py9oE3xM206O7X5MWQkX01HcthlJD7ZIyn7YyT3n45Eq13C8jrYDdfh5VQd3rrqMDFWB/MqHaov6XCgQwdL1VHkGI5C1X4Up/xG0RYzigGVo0iukbTbRpGorIv7VF1aXHTRT9BF+bQuerW6+L7VpU5mNJe0RtM0dzRnfEbjWTSawuOjUb09mpCW0Vj1jGaiyhgSjMfg4TwGm7VjuBs+Br8DYyT5MSyWHouTylhKzcbi7DmWu9FjmVU5lr1nxhL6dCy7uscSMWgcQePH4TdnHJc3jMOsfBzHjkrULOmTGk+Y6ngCjcajMmc8u4LHczt5PPv2j6f5yXi0PozHW0YPlZF6yC7Voz1aj4Pb9PC4qIfqfT2kuvU4PlYfD0d9ToTo01yoz6kj+uy6oo9tsz4Nv/TRGWfAGGFApJMBSusNWLXZgJ8nDfjyzAB7nQkkG0zAym4CN6Im4LV7AlfOTqD3wwnc75jALzlDpPQNkbMxpDnZkMR9hij9Y0jjHUPUug2xlpmI4fCJLDWfSLzrRBI2TaSpeiJKDyfi1jGR9n5GqI4xwt3RCMU1RmRHGzEv14ie40bE1BhR9sEI/8HGPLc0JsjVmOQCYzhhzOgbxsR8Neaiign1k0z4a4EJZ+JMqCw14cghE+xvmzD7rQnqapPYNG2SxKsn8SVwEsfTJ+F6bhKB1yYxvn0SegNMsdEypcLEFINlpiQGmiKVborTTlOiaky58dGUwxpm1BibYeVqRpynGXOyzKg+bobpDTOK5SdTP2YynbaTaV49GefYyYQVTebwmclUN0zGRW0KuvpTuBI8haQDU/C5PgXnfuYoDjHn70nmPF9kTukmc3wqzKk+YU7RS3OJV5nzYtJU/FynYhI6lVU5U6k7PpVj96bysnsquwdboGxmwRt3C2STLNC5YoFKmwXnuywk3jmNs1OncWfdNDpipzF+xzSSTk3jSuM0HLqmEao8HR+T6dgvmo5WynSOVE7Hsno6o69Mp+LTdDTVZuBuPIOmeTMICpjBx60z6Do6g9iHM4iTn8nnETM5P3kmrUtn8m/QTAb9NpP/nZ6JzNOZSHfMxEl5FvVGs2heMAv5oFkolM7i+/FZxH+chZqiJSrGlnjPsmT/YkvOpFhStcMSk7OWHP7PEivV2bTozcbbejbBjhL2mY1symy0imbj/NdsDtbOxuXdbKKkrFDUtEJ5lhWJrlZcCLIiJ9eKpN1W1N6zwq2XwE5LwHyB5wpBV6JgxR7B8tOCF3WCZ5IS+ugAXfFQvBUyjkJ+HQTJzKHafA5NfnOQDZuDR9kczl+dg/KnOcToWxNvZ43ramu8NlvjvseaQdetefrFGiWjucRZzyXHfS5y6+divmcuUWfnUvl8Lm+lbLBXsyFrkg3RNjYEe9rgHG7DyCIbbh22IaTJBt0fNmQPt6Vrui1/LbIlbL0tZ5JtOXHEljm3bSX7ass3FTuOTbbD38lOckbsMM2zI/a4HfKP7JD6bsdt/XmUe80jImcet3bMo/TkPFTq5lHZPo8xA+bjM3U+fo7zuRAwn9ZN8zEqmI/5sfk43JzPnm+SnIE98lPscVhlj0GkPTsz7ZG7Yk9HnT15bfYSn7InaqAD4/QdaJ/jgFeSAy+zHVD904H4qw70lXbEYpAjZcaOpFs7khfqiHGaI/6nHQl64cjNn468HOGEl6ETJY5OHFvnRHWiE6WHnKg/4cTVNicy1RagYbaALfMWkBW1AIfMBViWLyDz5AL2dC3guLYzUlbOXA5xZsdOZzIbnfEesZB6x4UMTFlI3u6FHDy5kIfvF/JG3oVdJi7g4EJdogsfC1w4ecCF3WddUGmW6JcLkTNdWeHiyvI4V5z3uUrmcWXwfVeKu12x1llE+pRFaK1ZxKLSRQw4sYiCJ4s407UI1ZGLWT55MYXrFmOdsJjJOxYTf1LCjxYz5v1ivmkvQXrKEoKWL+GW3xJaty2hf9US9pxbgumDJcztWkKx+lL6mSwlc+FSHnouRS5uKfN3LaXr36U8aV7K/t5uvB7pxvi5bmj4u0nOgBsWdW4EfXbjm8IyWvSXYTJ/GXIByzi1dRnjji7Do3YZ51uWkay5HG+r5Uz1W05r5XLqri3nyPAVzLdYgeayFWQGrKAsawVW1SvQql3B8tYV2Em5s8/And627pSsdGdnsTsx19zRfeSOv8xKtNRX4mKzkjL3lUhlrESjeiUm/1uJ67eVXOvnQbqWBw7TPKhZ7sG5GA8uVXngXu3BlsceyPf2xHucJ0ZzPHmzxpP3oZ5sqfBk32lPlt/2pEzOC7nBXnQberHWyQulUC/+KfRiyV5JvOiFy1svLPqt4qX2Kg5arOLx4lUcX7OKxoRVnDu7ip2PVuHey5t6E2+y53hzb5M3pVXebD/nzalb3uzv8GaP8WpMV63GecNq3uxfzaizq7nbsBqpX6s5oOyD3DQftMJ9UCyU8CkfUi75cO+5D1eUfekz3peEVb60xvhiU+yL9x++rL/jS2iHL2tH+qHk6Ieylx+R5X48/cMP4//8ODpsDe+C19CVvYbje9aQfXoN8nfX8Ov1Gl72Wkv50LUUTFzLNK+1FG5bS86TtRxRXcelietYuWwdw6PXkXRoHXsvrePBx3X0yPqjPNwfS3N/Vq70Z2+gPzfS/LGv8GfkP/4k3/Rnx1t/Orr82SAfQIhVADdWBLA4IgCbwgByTwQg/SqAHqlAbo8OZJZtIDWRgZjtDWTauUA+vg7ESW49YbrrMTVdj6Pvehri1qNYsJ5Th9djUL8ehbfr6TQNIm9pEGqeQWSlBpF0NIjgy0FM+R6EGBLMP+bBnHYLZlJGMNv+DqbrcjDNr4KJkAmhRzeE764SrQtBrySEGZdDcHoUQtS3EC6MDKXXlFCGOoRilxRKwrZQrtSEsu5ZKMt+hDJZO4x9ZmF42oQxPiOMkqowbJ+HYSAXzhnDcLZOCcdyWTirN4ZzpCwco0PhrLkdzqjmcOL6RiCnEcFfUyPId4pAMymC1gMRhNdG8PhJBLVykcQaRXLeIZJA70geREVysziSoN8jUb0QSerHSGTlozAwjuLjuih0wqOYsjUKu9+jML0Txau2KGTmbCAydgNXz29gVssGTnZvwN0wGo950XwJiKYzI5qHe6MpPBHNwDvRdD2KRvNrNNUjNrJw6kY6Fmxk26aNeBRu5PLfG5F6tZHOwZsYN2kTX1w3sTBmE/FFmyT1tYmGD5uY0CeGutExmIoYbiyJ4WdYDCeLY7j/TwxlqrF8sojlqkssDeGxiMOxSNXEsvtlLN/7xPFOKw6DGXF4uMTxJSgO7aw4XHfHUfl3HDEP43ivEI+GZjy14+O5ZBbP2tnxVNnFI7MoHvXweE4kxvOlOB6lPfFs+DNeUn/xnK2Lp6cpnrKOeJx74iVvpgTijRKosEhA3iMBcz9JOzwBj9QE9m9LQPVkAmV1CWg+ScCqOYGoHwm0D0zkL41EKg0SkTJJ5LpjIs9XJqIWkIhsdCK2aYmcy0rEqjSRqDMS3U1E/n0iIZ2J7B6YxBqjJKJnJeHrnETYiiR2JSQhXZJE459J6P2ThG5tEmcbk7B8m4TGpyQe9ySR3j8ZZeVkiX8l4zchmTaLZEqdk7kfnMzw3GSe/57M6zPJDFRKIUclhYWjUvhkmkKUYwolPikkbUpBflsK0lUp+B1PYU9NCiEvUgj6kMIK+VTMNVMJG5fKQcNUIuxSMXVP5dyaVDyiUvFKS6W0KBWdvZJ4IZV3t1NZ25TKio5URN80XLTSqDFIw9cqDa3FaSj4pZEYnIZqahrXy9PQPZHGwhtpWDxK4/P3NIr7pDNTN51K43SaRTo6rulUe6ezOTSdN5np3NuVzv6D6ZI7OR3F6+k8f5jO/OZ0/BQy2D8hA8XJGSTNzUBlQQY17hkEhGbQGZ+BS3kG0tUZ6P6bwanGDAplMnmokYmhbibNRplcmyFh60x+X5HJ7uxMfu7KZPX5TJq+ZeIpk4XfwCzOTcxCaVoWBguySPfKYn54FpnxWRhWZNF2MIuas1mkvcji0/ssur5loSCfzbrJ2ViSTff8bFoCsxmelo1dQTbDyrOROpDNyxOSeC6bxvvZuD3LpvJNNnfbs4mR30yT2maqbTfz1nkz8v6b0YjczMF9mxl2djPX6zbT2LSZG12biRuYQ5BaDl7jcrg1I4eHC3MkHpDDkcAcSmJzmLA5h6XFOSgczOH3MznUXs/hwNMcnNtzcPmRw7OBuaRr5lI7Nhf3ubkoeuZiEZyLf0IuVRm51B3OZdzfuZy8kMuUa7n0ac7FqScXB/U8Furn0T4pj32+eUwpzmNGeR5eF/J4WZ9HfGseqZ15dP3MI3NMPuEO+Ugtz+fFunwuROSzPj4f3fR8eory2V2VT9SxfD7V5CP7Lp9RXfnkym5hv+UWqhZuoSR6C0uytnBhzxYWHd1C580t9LRvwbl/AcnDC7hkWkCFewEWEQU8SSzgcXGB5P9XwME7Bax9WoD15wJalAtR1ypkn2UhYY6F1C8upNG/EMW0QuYXFPKytJDKB4UcfFeIWq8i9moVEWxSRKBlEf72RWx0K6LFt4igtCJkTxVR31aEeu9ibCYU0zqzGAu7YmIXFaPjW8yq6GI6z0nUVoxWdzF+6luRGiWR4VbUV2ylPWCrZK1bSc/cisKfW9lyZStNt7YSKFuC25gS8ixKUHUq4aJ7CSEJJRwqKaHz9xJJrZTws6aE/vdLUHhVwsAfJQQpbCN93jaU128jtnEbwz5vI1+xFC/tUl6blFLtVEpKmCTuKqXzj1Kaz5eyurGU7Nel+MlvZ5PldmzXb2dB/nbUK7YTdng7Jqe2o9Oynav9ytigUobF2DLJn6mM3ykj1kXCMWXkpJeRV1VGe20ZmR2SnPwOOox2ULV4Bz7ROzBK20FewQ78r+/gsN5OLK13MtJ1J/IbdvJH0k6yd+1kZ8NOZD/spFyuHG+jcjwoJ9G5nPoN5WimlJO9vZyZteVYPC5nXHM5y+V2ER20C6Vtu+j35y5q63axu20XbwZWUKxRQaplBW7zKvjgV4GIrCAgt4KItgp0LCqJn1vJqqWV/B9hGEJC</binary>
</binaryDataArray>
<binaryDataArray encodedLength="7596">
<cvParam cvRef="MS" accession="MS:1000574" name="zlib compression"/>
<cvParam cvRef="MS" accession="MS:1000515" name="intensity array" value="" unitCvRef="MS" unitAccession="MS:1000131" unitName="number of counts"/>
<cvParam cvRef="MS" accession="MS:1000521" name="32-bit float"/>
<binary>eNoVl3dYD9wbxrWjFGlIQ4qWpIFSlHyf+6FQRiW8oUSvREhmSZL2UISGdqSQNBAZkTdkZKdCIqOkbUS/fn+d6zp/POc+13Wf+3OfoPVDuUGmFs1TzHnocIZ8tDmO+vXS36CVbBoVS4clQpGhNQKqPkVQ+rUDNDIVk39soMk2x+jGYxmWndeND47DcD9xGsdOn8hBSaH0RUYX0qIVkLvoAS+PBHSl9uLkwDDcOvgGciu76bC8GPJX2GDHhRgUJlXC4eZMJGb6YLPpG8TLd/GJo2kQrZBgm3YNeBw3RMm36dzf94J0z2pB1WAXvAttBe9GvqLGdi3Km78DpuEhdH/FQ4GD+RWaNbdOsMD6L4m6zMPTgRrS+7sUSq5/8FisFHnnMtDcHIpbYotQ2rmW+KMSFO5J8SmT9cgT2oPjvgpQni7E9ydG0BDT0Zi2fCF93aPN0vEr4fRtH2I6lBFuVwmV3jBKlvoskP2aT7NvnqDzM50wISgSCa1XqSvEDYYT99Cq3EM01nwbRnUdo/Hr5+NQfDMWV4djCkR41Xd52njkJ1GaHB6Oi4dyUiT0x9hyzT+rSeybItLOZ5Jb3DP8OPoIkVkNaLUbBaljKyh+ZCp1HevHzOJEaGsk0sasqTji5kWOO4ywaOot5Bo4oqVViXZaKLDZvfX8GJ9RkrKQzZbdIp2aPtITroPI+PFYtWEbqlpkqOxOMvI8JmGDng8Ub90itRhP7Dk9gl80WOP8twPwNV/KHU77+MTjASQrOdDu+jLIpp9D8DQT8lr0G+Uenfj6Sxri8rnU+D2DDLVGsUJ0EBlOCMeMTjGyvpdFm23C+ZNEFrLcRDmvrJjic1w4JaMDyw/Ww/B3s8D+Vy4y1OTx+YsD2U7/Swt+pgDjQzBK9zI9fSvKBzvfonOsPx9tCcXTfg323SrE1XreWHzFDBNjv1GmbQKO3ACVKw2Di4IQ/8m+SWODRVClFwSn6WfwzUgA8+B1XPjPAZxTjsSf7EkokzKAxc1FUDRej7nRgeiaM5+1goTxPSsNV2QzkHzoMW0LnMWTjqdCJyeSKiUG56jYwLy9G37Z+vxLxx+TTP/QiDaG/QF/pGdM4LjQMFw3/0lBuS/IUPUsbpZGQf9JIrKX3oD4m6/QHPacnPku3P4twPUWTb76xRl74pIpOWULHJT7MfzgMJC5BQ7fFMe8S010tyuFpIOm4HRDJd3aHEPrS2wgdUMDVRWKrCNZgrPtU+HiJ4HTgWtpxcLzaNB/Qgtr93PTCxt8z8whK4uNFC18A+G7rThGVw4ZYrNYNV6fTswrxcK9hjh08CvE57WR89QhbPVoFB9M2o798ZPRpWRCf7gSxfBHlfVxKAyXZu/kbFJZYotu8TRoT3JliX5DDic15CplQdOhFu2qg3qNwwWb22fi1Zk6HDkRg06ez+7iUiw+ORz1n3uosdkZi7zf4McqHUTecMffj0vohDCzTrIon7L9gJlrdrLMai+8r1vMsVUH8Tb3MCcXxSHw+XlB+JUHdFr4OqQkZ+HN+GRIukXBc0YcNJPakfFtIta2HsI6x1BETjSF0eNnNP6bFe55a5NQf7Fg5JpwkusSgYLfdJ4ttBAZ6p/IX68Uju/s2fpkBfL+rMM/QWNpusIUvMgsR4BfMP7aO8Im+Dnpus6CpN06zBg5hYa9+oHs+CMYbRWHlb5ONK1uEj/oe4DsvuEQd9yCwvAIZC5bhwyzq5Q99ZAgZpu4QNFIl3ZKngFcFbmm/CBu2B1jkz3D4eqgyotmWZLKKU2Oq4nAB1d/HBb+iw8lbwGJMzRVtA5KTifIeEknXb+hwluvruGqGCn+YyvBl3vkMK5EiPerpuPHk1UoWB2OQNVlWFlQhY+Byrx+oIVUnOpgtvQ0+bQM4y1zA3HopTx2LT6BLwMXMLZqPrveLYZ22n0c/3IHNMIVeq8+YGLGaO6YM4vf501B7K7dgn2D76pl3QXEuIxi5xflggV1T/FL0gZC/fdpHEUgfZ4Oj7vnLRAJUYNJhjAZj45Cu1UAVXqKwN1vNsQLuhEmfwVPg1rhZGxD6Q/r8Co0A16NHrh6VxpLR76h3rIcDGRcxqZX8di2NwCbt8Vgyut7sF+6DI5DjKB9qEBQVSmOmiv6aH8ixt5vZfnMwXOYHP+a2rO38klLQ9Tum4xzC2ax0rzl2D3oT7lU4qh2P7SfZmi5ZWDwCNZvmsmxXXdJwshuTn/1WKZEP46yGQLHp1nUM0GSHfut0KqZiE7PWLhKPEG9/gboL7dHQsEalCTfwqJycf5y1YCbNK/D2yQDmbb6ZClfgNF2gwgpMOMX60dwW2oZ/hRb8b75Q3js4zC0OoyGT9Jsnr0iEduWZMFy/DSMu/YLXzULedgHa7jvdoPPrDzsMPZmi6YirBh3gDbN7MY29aNwtY6BcLI8C+7EQ/PJNv5oacmFP1J4iG0CbXXpEHwc+h/chqyC8E5RfH0VR9Kt9ngmyETKgnwo9AchZocDG2mmwFA+HY1+Q/jfwDqcuiTHESNs2a5GCtkhXtj2ZjjLigpzy1lT3rF6Mj7Pv4F373fjs1Y04roOoyc+CP/uOQGDj7mCtHIn3F8VwEf0U/C8XpR10x/DZP0NvNzWi5dF8SBJB+7fEQWZtmhyWZOOSQ2LOFGkEhoqZqjo3AnrDVak0r4Mf+7Uk62xJZs+O4W1dmkU5ijO48QC6EVqAbSSiwQtE/R5WVobfUl0I58AVQ4UFMAxbx9dzLyKon/WYq5fHIlvfIik1igUX1fjVSoaGHEsDz8GeRNhv4HPPT1HTbNisHyDOh83uYSvylsh3ncff5s/47OiFO+wSYLWkQ8kPeiJ7QamOG9kCPfDRpA5qs2t6kK01KIB9+b9P3c88eNFPonsUWBxF0MuPpiE6oB0PDshw/lV9SRir8BNG34hYacy91RH4NfWDfCzE/Ami3ZY5inykVItvOpwQo9yCMxKbbk7rYZeuKizzbO1KBkVQNFyMZhbfw0DHs/R/HSt4NGtYlQb/oaMqguf9zThio+qSKndh+/psyhMLxL2Rj7o8A+n0N4w7N2XCZFcYcRFTYJGmRh2J2kj390bcs8vUG56MtcmK3HBUG3+kqrAukrRKPJV5J5xzSTTkomVtpN4qPdofhm4gTdGhEM3YTmMTNIFIvVDWWUwX4z2f6azGg48+8g4/vJQgy+kNKJXNhHhg/e0G1x/DlfgiKVKrG/nxJX6bqj9NJYVmzpgLTKLOzV08EZNnlanF5Jkki12vpLmnStdodmRRMEu9+mediQeKSpwxuscDPmTRApWLXAsaIDas3KEpNqibZDXWyaFYPnhEsyWsaFUgxG8+JkF3837hHNZ3zG/egBisWOwuugePuudR/Agy4ND6qhqwJKHb3DF/rl70LQ/B8N7MlEw357XakhDbZkCl2YG4M7as3iTUESiC2Nhd/M1Xp89wcYVAp52L4x9ipfwyAUPKWduMJ24IMfHm/5BfeY5mD04B7cbvajxfAf3IMXBbmXOwUnE7+r3wsW5hcZ0JoC3irJqVw8KH6ahbo8d6/pdQbPsUnzRakPzkU1wme5Ab9Vn8NZpDzFqpCTvfC3BbQH+0P+9Fr2/tdG4dDR7ZezDuL9WtOLfZdw71oQv1f6BGFfAzOQ2tmxPRPnMERwdHQq/yv0Q3tYPJZ1yZHS+w7H6MDj9rRa8jz2GvvItGLDdTn4PtXlhlQQGNH7A+/cBqG9tgNL0Gnh3D+WvlZZcXJiHcxsL6fWj7+iRL0FHzhaK0N8G48Wj+YncFwynWhR8leTND+IgtFid28bPw1UjazaWmcgZXb4sv3IYp2csht7fBCz0VOZnxf34dmUJVBt/01ihNtq0rQlrU81ZVLYGkv0JCBDNQZy9JJTs/6MhRdY8cbIqv2n/hWedoXzfzg6+MWXQVye4bc9HWrYOG88LJr/3c3j++RN4+jMM3dajOcj/OqUtGpwz8JY2ew/BL3nwSwMTnubzmNb1F+PYq9+4ctIXLQZJVBN7Ct8WF9HZK/koXDsLjdJiVPPzK+Z3ivLPmit4qNMCJ+FL5FkhxReuzKGtX97i7EAr7qz7hJOwQ1J3EX2XVYXZxTLMrh4QiNWf4WEGKvz19Xh2XN+OX/bPkWzkzu9vybJv9AiOs9JBWeA1PHdbwuMn3UX8jDT8u6Ud+keqaYSHKGf3aZHM3v2wLm5B3Yh1nHlYGsLLtVmp9RMUXbej7n0BVZY1knx+KdbMPIVWl0/QdFzEIQ5ebBvRhpZkJ/StWY/4D8nINRbhSVpxZK+lyfmi72jzJSf+87YYQ/2s+GXnP+z3S5u/nmK0iemwbGgCfnT5o8/3LRo8lFmv97BgeBizQ14wF/8nwhf+y0Ge0mTMq/iMZd0fMX3zHhbUufLdmYZs72jEryLNWOO2LI8QEuV9VppwV8uB1sIZfFH3BzJ67yN0oScepklxw9jfsOIUPFpsza7b4+nJwAScTFvCsbZi9PTwZsRpR/LexdfgES+B+XcTB/22D1Vynlw/cggr2Hpwo40Iq72Wwey5pdhffQqWh/por9pHpD9cR1MNlHnjwT5kCEaQTEwmVik34P3dIDa7vgLuFhfpaXcplMvFWLE3jV7ddmNl3X5ysTqARfp/MPmvAS/pj+frJaVoSgygGCMFTvTax29DolFi6cTbitwxPEWIa+ZV09FUNTY478ualq0oaL6DAbMJ3PDakst7dkG4W5oX9+vwhas2PCVwJNmnm/IbN8LZ6B3cM9GL93g7wdUpml/t3sVh0c+w9J0mpoYk4/QlBZ5xcjX3Gu/D6WEnMdrYn/T9L+Jd63L2T4uh/eLeCKyW4TMq+bjC4dxoXU/0WY3b1W/icqMqFF5fhJleOp0VO4yOgU6ITzXjbz/1cDJCHP7x9SiJtOGork18zasOmu5JdNP5LWyvHeV7FaNZ5lcg7J/OQpZPDXzHH4Sheg9+HjoC06tfECFzlE+63MW0w/JsE2vMWvyR3h34hU+ae1DrrMtbF1wc7HHpeFKzD996DBCzXBzvVqhzaKUtnsf2Yf/fU/iVvppnmzwkndqfeD1dCjn9TXQs4gLaTIUxpq0UF0obIdWWjfIHiiy7sBDSgTnIdxHn8aGKnFY9iTf0ybNpw0X4/PWGfNNS7A3TQVWSNScV91HHYx1ce1+Dsi0JHDq6EjPNXiDY4yB3ukzGx+1TcOqrMIfKpVHQjoUICc3B6SeSnFPsjtm7IjkpdxN36f8i9apZ/GZ9HWpqZ5JbzQJYJi1DtqgZK1ZtgHTJyUFuiiClvxnh+e4o6a4gee1KBKg/xoCvE9QsG8j+WQRub23hB13jePuXDoweVoWsN+th0d4A9/Tl0I33xNQ+cRJaOo+2JnVCLFWczZtc4PFMHIzBDK66APm7YzHLcxm8ju7D9etj+GOtJXs73gJ5ypExe/GIhRa88PF1xE+up7nLJ8BJYrDD9rcK3kcQHK5NwbH2c6Q67iitWi/GrXE59KN0OAtb/qSGXVGo1vdH7ZdfaCiezYfcZHnes248/RGEJd/FcSPLH04BGxGtJ8Kp63Nh2l9N/eY5eGI6m9aelOI+NVX+p0ibb2nrIv2rPpsaPxaIRhtR7BJfnA0thajsXr4+4jY6lVS59uMhpIvP5CxRSV6xYSqn75bgv3ZRGDgqxxb7o1A6VAmLP/Wi0VAXtUo9KHtYhenHwpG94wvfCzsmWDmo7ZxiPdV6VqGp0BztBmWYEzCYvz32+PXTGWErI6DyooJep5dhVMYyTj2Sgh1lj1B6Rn9wXx0Tlh+jxyHhSM9ZBzXVLKTvU0eIRxUkv4fig+huHFB5h9sy0/FyVS4ZCxuj2e022tqsSeRNKvJPLEH6gwGiNavgVZgJ3RcvUdOmBAeLfKyfYSXIl/qOhEBDPpKWAXPos+vzq7TfxwGjxtchom0vbi8/h5yDldg//jP1i2nBv2YkT7aV5pfW5RioKKChGa34vHQCCoKHcN7JI6grOokUb3lO93mFDqkyLn/Ziab4v1C47k56d16S54RiipGOQ8Ko/+AboELjWQHlZ0zYZ/oGmCnOweW5aiiwnI7ShJWs5yXMStM7MfnQHnpi5AoNUzUuG5OPvse2HOheSR73tNl/eDa8HOUhyJxGlGhMrq7inCquSGFpjihSSUVqw0PBk1xjFj6kgo81H8jpdh8dDd5J+y+YoIamYtKIVlxLyaAZl+5g7PYD2FT9iPpsXOlxrwLG/quO0yX/0p1rZmgbvxS3LivjQct3+GcehfPJp9QhW0oyep1YcNkc715ewhLPbIGKdDeW3PqOZoVMNM9sokDLU4Lriz0Q+OeBQErdDeEdcbiqPg1R+0ooa648Szm2o1xZj/T6TsLnfBE5m8XSiKnH6JbTJ+w4JM4ejfFIi45B3io7aE2xZs4Pg+QET0oUDkfy+St09GmsIO6/Q+R6UZif6fTQuh2dyDW/CqVXE/n2MndYCsrxUcsYV5ercKDRHhzVTsPUyj/kczIUAQm29NxZkds3GXHFMjm2EisX7I0xIYmQfAjFAIWFeaSbFYzd6lGYr3NaEHZXDEYRCbTXfDE+psvR8uKR/ClwNmRXnKBnyiH0sV4JtY7mVLjtGonuekNLjK9RhJICWvR24vaHYZw0RAl6mRb89fwDwaWYXHK+UyCQbmoiz0wVdmqah/EXzIFTL8moMgm7L57G8o5yqkoJw/rXxZgYNQc9j3egYIIfPoruJ+WUbFwVm4LcZRnwPW/COYVKPNFQGkPoBF4bnaHsLil8u3+F7vsy1u5MpCLlubQ6woE3Pa+nLCkpnL3oQWLSreja3o5PA+Gk7/2ZToevgk3HPaT++URWe9rohb4NNRpbIMdUTpAWJ8oGWVECyb0SdM+iXPBJNYp0ZxLcZ4xhaVMZXuD8DO4i3TT6fgSOa4ei0doNf3cMxWeJGoREPieJaREQG3MbygvqBOZRFTjQKonR5/ZSwnQj1j57DPu3imJqQKugd5ge5R68Sbo/1glCphlgQUMBCkaWI/rYZLRP1MOjdXlUIfETGhVT8LhkGOtsnIDy7Voc+fossn+moHaoIozqsijY8RRNrXfG2u0hKJp2AA2tA+RakAnxMDt8K8pGvP9lWFy05jmlwrDL24VxfmexxfE6xXodx6POYZA3uYxNTyR47ixn9LwZLRD4agh8pSMH/+qa+Lf+J3IlVtLLO2Nw8rgshpyJAOtLUu3ANmjsjMaB8DgaUyIKtQoNLJ0YSjUuqwWl47QFCza9oZkulRTSnIn5w39Q3VFn4vY26k5toa6udFKZ4oLz/52n24ergQU/BPoLesgyQJT/OBjgQIexwPTGH9KX3A6hTjtYuHpQtlwjVlgtJwubaupN+YpJ13ZTwpivAm+nL1BwE8EVm16yvmIEl0cFUEhXxt6USIwvO4ruOzFYZ2GGuW8TMfvTSMg8zxXY2gZh48Yi6EyUJK26UMSZvECN8U6SajmPyKRhnEluyHsRTD9epWKB+hGoC1TJ+ZIBzgkN9t7r6rDMGQoz4xCiJQNkqPeU8s0SyUvxL560RApimw+TzxEnHNpRS3pWi2lP6iFBsN2g9jW3qUfYld4JbceGu0kY6WiMLfaTsUDuC8lOGY5OnxhcmSJEOfVW/D9rU6eC</binary>
</binaryDataArray>
</binaryDataArrayList>
</spectrum>
<spectrum index="13" id="scan=14" defaultArrayLength="14">
<cvParam cvRef="MS" accession="MS:1000130" name="positive scan"/>
<cvParam cvRef="MS" accession="MS:1000580" name="MSn spectrum"/>
<cvParam cvRef="MS" accession="MS:1000127" name="centroid spectrum"/>
<cvParam cvRef="MS" accession="MS:1000285" name="total ion current" value="11062.59776688"/>
<cvParam cvRef="MS" accession="MS:1000504" name="base peak m/z" value="939.55413818" unitCvRef="MS" unitAccession="MS:1000040" unitName="m/z"/>
<cvParam cvRef="MS" accession="MS:1000505" name="base peak intensity" value="2699.29516602" unitCvRef="MS" unitAccession="MS:1000131" unitName="number of counts"/>
<cvParam cvRef="MS" accession="MS:1000511" name="ms level" value="2"/>
<cvParam cvRef="MS" accession="MS:1000527" name="highest observed m/z" value="1691.11633301" unitCvRef="MS" unitAccession="MS:1000040" unitName="m/z"/>
<cvParam cvRef="MS" accession="MS:1000528" name="lowest observed m/z" value="518.98114014" unitCvRef="MS" unitAccession="MS:1000040" unitName="m/z"/>
<scanList count="1">
<cvParam cvRef="MS" accession="MS:1000795" name="no combination"/>
<scan instrumentConfigurationRef="instrument">
<cvParam cvRef="MS" accession="MS:1000016" name="scan start time" value="0.238316" unitCvRef="UO" unitAccession="UO:0000031" unitName="minute"/>
</scan>
</scanList>
<precursorList count="1">
<precursor spectrumRef="scan=13">
<selectedIonList count="1">
<selectedIon>
<cvParam cvRef="MS" accession="MS:1000744" name="selected ion m/z" value="976.358" unitCvRef="MS" unitAccession="MS:1000040" unitName="m/z"/>
<cvParam cvRef="MS" accession="MS:1001141" name="intensity of precursor ion" value="29625.384765625"/>
</selectedIon>
</selectedIonList>
<activation>
<cvParam cvRef="MS" accession="MS:1000433" name="low-energy collision-induced dissociation"/>
</activation>
</precursor>
</precursorList>
<binaryDataArrayList count="2">
<binaryDataArray encodedLength="92">
<cvParam cvRef="MS" accession="MS:1000574" name="zlib compression"/>
<cvParam cvRef="MS" accession="MS:1000514" name="m/z array" value="" unitCvRef="MS" unitAccession="MS:1000040" unitName="m/z"/>
<cvParam cvRef="MS" accession="MS:1000521" name="32-bit float"/>
<binary>eNoBOADH/8u+AUTZhjBElqw0RCbcUURJXFhEAEBgRLJrZkR342pEK9xvRP1rcERb03hEx0OSRK1wrES5Y9NEpKgYxw==</binary>
</binaryDataArray>
<binaryDataArray encodedLength="92">
<cvParam cvRef="MS" accession="MS:1000574" name="zlib compression"/>
<cvParam cvRef="MS" accession="MS:1000515" name="intensity array" value="" unitCvRef="MS" unitAccession="MS:1000131" unitName="number of counts"/>
<cvParam cvRef="MS" accession="MS:1000521" name="32-bit float"/>
<binary>eNoBOADH/zYsJUR2HRlE3PymQ6MdfURCYARE1aJAQmTonkK5tChFSl2dRMmPTkQ1Iy5EJLbxQ1WJikTXSjJEcL8WdA==</binary>
</binaryDataArray>
</binaryDataArrayList>
</spectrum>
<spectrum index="14" id="scan=15" defaultArrayLength="1510">
<cvParam cvRef="MS" accession="MS:1000130" name="positive scan"/>
<cvParam cvRef="MS" accession="MS:1000579" name="MS1 spectrum"/>
<cvParam cvRef="MS" accession="MS:1000127" name="centroid spectrum"/>
<cvParam cvRef="MS" accession="MS:1000285" name="total ion current" value="7732490.76344299"/>
<cvParam cvRef="MS" accession="MS:1000504" name="base peak m/z" value="419.12847900" unitCvRef="MS" unitAccession="MS:1000040" unitName="m/z"/>
<cvParam cvRef="MS" accession="MS:1000505" name="base peak intensity" value="25525.11718750" unitCvRef="MS" unitAccession="MS:1000131" unitName="number of counts"/>
<cvParam cvRef="MS" accession="MS:1000511" name="ms level" value="1"/>
<cvParam cvRef="MS" accession="MS:1000527" name="highest observed m/z" value="1299.55993652" unitCvRef="MS" unitAccession="MS:1000040" unitName="m/z"/>
<cvParam cvRef="MS" accession="MS:1000528" name="lowest observed m/z" value="400.02658081" unitCvRef="MS" unitAccession="MS:1000040" unitName="m/z"/>
<scanList count="1">
<cvParam cvRef="MS" accession="MS:1000795" name="no combination"/>
<scan instrumentConfigurationRef="instrument">
<cvParam cvRef="MS" accession="MS:1000016" name="scan start time" value="0.254049" unitCvRef="UO" unitAccession="UO:0000031" unitName="minute"/>
</scan>
</scanList>
<binaryDataArrayList count="2">
<binaryDataArray encodedLength="7020">
<cvParam cvRef="MS" accession="MS:1000574" name="zlib compression"/>
<cvParam cvRef="MS" accession="MS:1000514" name="m/z array" value="" unitCvRef="MS" unitAccession="MS:1000040" unitName="m/z"/>
<cvParam cvRef="MS" accession="MS:1000521" name="32-bit float"/>
<binary>eNoNlnlYD9gXxlNRKpSSJNnTLqWkFLqfEiUJqSTti5JKJRXaVSppIaVSg8FgjLHlR2OyZUu2EGNJKGu2bOH3/eN9Pue+555/7n3uPSdEplFsmNYo5CoaRczFRuH2qVHUGl8Qf0RfEB37Loj2IRfFt8CLoqfqopB6eVE0OFwS9msviXtVl4TBp0tii8ZlEZ14WVTsviyMX10WXWOuiKFzrwj7vCsicNcVsVevSRQFNYmmXU1ivMFVkRJ6VXRvvSrGX74qTCc1C9XlzcJ8Z7NI7H1NrJhxTcQUXhPbjl4Tz3uuCQ2v6+Lpxetiu9wNUWp0QyzPuiGkdt0Ql9/dEBM8bgq5xptio/Qt4aB3S/SU3RL7v9wSy7RbxMpVLaLrYIvQ6WkRow1ui+O+t8WW3Nvi0InbouXtbdFocUeUVN4R3/TvCrbfFbelW8XKgFZxeHOr6FfXKmx7WkWw2T0R6HlPhN69J3Yo3Rd1S+6LmPz7Yuzu++J2532xWfc/YfTkP/Gs7wPhnPpAnDv6QNS/fyDaJjwUUo4PRWbRQ6Hy8qE4ZvxImOx8JKSOPRLuHY/EnSmPxcaixyKu8bHo7nksYk3bRGZEm4jf2ya6HrSJJzpPhJPHE9Gd/ETM2fNEnPz6RHi6t4uav9rF2hvt4uL4p+KL+1Ph8L+nQmPsM7G85plo+veZKG99JgJMnwvDzOfizs3nQsh0CNvADiG9pUMsvN8hPGU6xRqTTvHnsU7xxuiF0Ex6IRpmvBS1rS9F0+hXoj3qleh/55UYrf5aWNi9Fn/GvRZL178WG8++Ftd13gi3c2/EIOW3otrmrchOfisWnH4ryuy6xPZrXcJT7Z2YFvBOfD7xTmj2fS/mBLwXJTXvxYeRH4TvgQ8it/2D0FX8KNqsP4ofoR+Fu/InMcTlk3Cp+ySUh3YLZ/duoZ7ULUxPdItvap+F06LP4k3OZ/Hu+WdxbsgX4R31RVTt+yJkP3wRpfpfhXH1V6Fu+01MSf0mzL5+E8MXfxfe276L7e+/C9P4HqHzvx7R+K1HZJv9EKk+P8Sx0xJ9+yGSDX+K3QE/hf2un0L3/k9RJ/1LBM78JZSP/hLl338J3cFSHDCRQmq+FKtjpDCvlGL931K8viyF0wcpevR70TKtF25+vbiY1Ivo/F6cvNeLfd96EawujbaRNEou0hwOkSa9Qprok9Ksvi6N73dp+sjLUDdBhvnzZbgZK8P+Shl6DsgQ/liGNntZMhJl8dgji9sFWdQ+yRI1sDdFDr1xiO7NiOreXKrrjdrt3lh39ma/XB/6iD50L+iD48o+VJb0wfBBHy7IyqE8WY74cDnebZTjzRE59l+Xo/dnOQ7IyROlLU+ruTx5gfJUlskz6ao8b17Is1O1L6Mn9eWTf1+mrOzL49/7su1yX6Qe9eXvgQr4OilgG6+AQ7kCp/cq4HNagZdtCkzpUUBxhCKnbBWpm6+I6VJF/s1XRLtOke52RYo+KaI3TgmryUo0hipxIFOJ4bVKBHUroSHdD82x/Rhn0Y9Yz36Mie+H88l+2L7qh596f15Z9ueIW3/6r+hPYE1/BvzTnzrZAewZNoBnrgOwDB9AT6pEfw1A6uIA/vffAKZ8G8DbQcos1FGmj50yXWHKyKQpM+mUMh9fKKOtqUKPjQqH1qrgVaNC7FkVzn9SIUt1IBq2A5m9YCAzlg+kPn8gkUcG4qGuSsFIVeqmqDLJRxXldFUmF6tidUoVx3ZVXsiqETVSTXKmatyao4ZhkhoNu9WI/FeNj2/VcBw+CDuDQRycOwiNpYPwrRhEn72DML84CNcR6jyYpo5BnDrrytU5fFid4P/UKVMZTM6Ewfw5bzBTMwbTfmAwu5sH8+iLJFbXYKitBmO8NQhK0MBspwab7mrg9UMDY9MhrGQI9/OGUL93CLebh7Dh7hDOy2rSZKKJ42xNbuRr0rBXkw9NmhS80GS/8lAKzIby0nco75OGklI2lEcnhsLjoWzupYX7CC1meGmRFafFzRyJDmkxsFuLW1rDmGA1jOvuw/ALH8brymHEH5V4t4cR+noYegO1mTBZm2MB2mRmaaPwtzbFD7WZ2284sjrDqbYfzrf44aTvH47yxeHYdA3Hf9wIbC1GkL9wBCdjRnBn0wgyfh/BqscjUBo6Ek3zkah5jcQrayT1pSMJOTGSiqsjmfV+JD1So+iZPoqGiFE8WzsKr8pR7Do+CoMzo3j0bRT+Q0ZTO2Y0Xx1GcyVzNP1rR7Pn9Gha2kcjqzaGTpMxnEofQ2vZGCJPjmHghzHMGDiWPVpjiXQdi2bYWOS3jOXAjbFEfB5LvYwO9wfqkKuvQ7O9Dh0ROhTl6lCzU4esRh3+a9PB9osOxkrjsNIbx/kZ48jyG8fZjHG0bhnHprpx9D8/DoVf4ziirctOc10uztfF208X13xdin/XJeaCLgeeSvhDl0fD9NDS02O7jR49c/VoL5bodz10H+rh3VufBmN92tz0OR2rT0SePquO6fP5mj5HP+vTf6IB92MNSCw3oP43AzacMeD1MwPefDMgdqghz0wN0bUzZM1yQ97nSNaHDTG5aojCO0O2qxkRMd6IY/ONkI40IqrECMc/jXh63AjN10Z8VTMmxtiYt7bGnAg1ZmeGMec2GZN8yBirVmMcPxhTIT0eqaHj+T5zPE9CxpORNR6FfeOZeH08jjImrDA34ZuTCT9WmSBfaELLSRMc/zPBot8E7llPINF9AilrJvDorwmE3p7AiRcTUFM0xcvSlGXzTKmKNqUr15Rd+0y5ecWUzjZTHNTN2G1hxpdZZrzyNWPROjO6q8woqzMjr8mMtDYzjkpN5JPDREZlTOT7zokoNkzk0I+JGOuYM9vEnL3O5mxfZo7GPnNCLpij+sacG70teDrGAlU7C2LDLNixzgK1XRbcrLegvs2CiZ8s2KoziT2TJxEUOonatZP4u3gSy49NIr55ErO+TmK7niV3bCxp9rDkVYAl7WstsSu0pPaIJSpnLWl6YsnLHkusVSaTN2Yy5Q6T8QibTHb9ZLrvTaallxUTJllh72nFgVQrLMqt8H5iRXW3FdrG1qyxtCbB25qsGGvaK6yxOGtNzz1rTny15uHgKeQYTcFy7hTJuU1BvlbClilUdk7BTdmGvXo2RNna4O1vg8wqG8QuGxY22NDw3oZIBVtCjWyRDbdFO9mWuKO2tJywRTyx5WqXLapDpnLQYCpnfKcyIHkq1yunUlE/laTrU1n4dSptRtMInzEN40XTaEqaxsWiaVTVTWPK3WlYfZ9Godp0psyczpuw6QSmTkfrj+nI3ptOSft0DKTt0NewY6exHb0j7aj9zY7gOjt6PtpxXV4QYynw8xeUxws25QkGnRVM+0/g+05gNQpO2MO4FSCbDPl74MkhmHYFbn4CFy175I3sOYQ9f82zpz7Inju77emSFFm2Swrf2uNq6oBmuANSCQ407nRg+gkHmu840PHNgXOqMzhtOQPhMgO1jBmY7p+BQ8sMlF/P4B8lR7qtHTkzx5GD4Y4EJzqys8KRYX87sve6IzFdjlxQnInC6JnkWs2kMGgmKRtm4vvXTN6fnEnbrZl8U5hFxvhZTHSehUL2LKT2z6L+9ix8ejuxyNQJNzsnsr2ceFHsxOI9TjiediLjPyf0f0qo7oyDhTOL3Z2JSHemqcYZ2wZnzn52plB7Nn2MZ1PkPJtxy2dzo2A2n/+YzfGG2fhcmk3r59l4yLtgMtYFIzsXmhJcCM92wXK/C34XXTjR7kJXrznIWs3hoPscHCLnUF04B73jc/jnzhw+vJ1DzABXYua6Yp7qSkahKxNrXWl96Mo/enPxmTuXVwlz0SqcS+S5uSi3zqWxYy61Q92ImOjGkHA3yWW5Eb/fjYZTbth1ujHruxtvDOfRMGMe2ovm4Zg+j/qz81Bomcdh2flM0ZzP6qj5nNwxH9V/53PowXy8Xs+nQ3EB20YvoGfaAqRDF5BWuIDA3Qt40bCAjI4FJEm582iSO82L3Xma4E5SpTsB191xfuNOh81CGsIW8nztQrb+tpCyMwuZ9nwho+Q8KFTx4KK1BxGuHhgu92BHqgchZR68OOzB9Mce7Jfy5JeuJ212npI+4olfiScD93ky8Ywnnx94ktzLiwRdL1TsvLCc70VEihe+ZV6MOejF8KteZPZ4IaO5iFNmiwgKWIRK4iJu7F7EnOsSflzEdxVvAk28uebvTeIWb0IPe7Pqmjd5z72ZNmAxKaaLURWLsfBezJlliyVvajEZFxdTNdQHnzE+PHD1oaPah8nXfDjx0gftHh966SxB12EJ3j5LcI1ZwsfSJfQ9vgSru0sw7OXLRFVfmix9CXD2JTDRl6o/fHE+54vUW1/UNP04YuSHFn7si/Pj3jo/pKv8OHzeD9s2P8p++VGi6c9NM39+uvsjFefPvkp/VOv90Xvnz2DFAGbNCsDUX8KVAWwtCGDZnwFknA1gfmsA2p8DmK4eyAWzQKaIQBwXBxJWGsjfjYGcfxvIL+UgNhgEsZUg7i4MIj46iKotQew6EITJ+yBKxgSzwy6YxMhgmjOCcfsrmDltwWjLhPC7YgiOdiGkBodQEBVCWmkIS+pCSHgcgkZXCPZ6oejPDeVteChyRaE4XQilb2soH2TCyNYIo0cvjAEzw9AMDePpzjC0joYhmsNY9zYMZbml3Ndeys+JSymYuRSDlUsZt2spceeX8uXnUnJUwiV/YziNEeHEpIWjfjCcYRfCEZ3hkjk5gnk6ERjaRBAXEUFTZQSNZyIY3R6B0xdJbvwyjotlnHNdRnTQMl5lLuPtDgnPL5P0i2Xsf7eMhUqRRI2J5Il1JNlLI0msiiT+dCTci8S2OxJjzeW0WSxnWMBydFYt51rJcq7sW86RG8tR7ZB4Q6KwmByFmlsU3xOiSKqIYvbhKMwbo7jbGcVT2Wj+pxnNQfto/omI5vq2aBwvRPPiTTQOGjHom8QwcFYMNxfHUBMag9ymGIL3xPD3vzGYtccwsSuGnlErCLJawd3cFYRXryDk6gqS36/AXDuW6Vax3I+I5UB6LObbYsk8HsuUa7HovoylRT6Or7pxVC6IozQxDtmqOCIfxjHvYxyFqvFIT4inj188Yk08GVXxbDocD//Gc6o5nrvyK1E1X0mgWMni4JVkbVyJ3u6VzG1YyfHOlQzqncDjsQmSuTGB6swEbu9OQJxLoKYzgaPaq9g5eRWu/qv4K24Vz0pWkXJjFYNerMJMPpHfhiQSbZyIg2ci65cl4tOUSObDRFZ3J9JHIYncUUn8nJSEZ1QSOelJOFUnsa0xiaLOJG73TsZ7YjJus5PZlJXM7CPJrH2UzHrZ1SRprSbcfDW2DqsZEr2adZmrGbZlNbfrVvN3+2qujF9D8pw1bExYw7XyNaw5voaOm2s49nENw4au5Y3pWlri13KxfC0pDWtZ92ItSUopbNZIQdMsBZ+pKciHprA9LoWq9BTSilKwrE7BcE8KuvUpWFyR5J+m4PUxhZ0KqdgNTkVhXCrm1qnou6SyxCeV4PBULOJSObY2lUfrU6nenMrW3ancOpHKwLOpODWncvN+KoYfUrnQK42a/ml0aKexdUIaFpZpFM1Lw2l5GsHr0jhUksalbWl4H0rj5a00HnelSf7VdDappXPcMh0Zt3TOLE6nT1w6CRkSrywd14PpvL+cTm1bOu69MnAdnIHM8AymWWTwbXoGzxZkcCQkgzVrMtDOy6D8jwxiDmXQUJ9Bz40MMtoy8JbO5M2wTHz1Mtlkk4kLmXzxzKQsLJPu5Ey+52TyvCoT0yOZ2JzNZF5TJqEPMnH9kEnbD8l+uSxKhmWRrJtFrchihHMWgd5ZHIqQ+MlZ5KzP4mFVFsv/yCLmnywqrmVx9VEWx15J8l+yOK20jmOj11FivI4doZJ49Tqcs9fRWrmOX3skurYO3//WEf9pHS6q2WiNzibOKpsu12xuRmUzNFfilWdjuS+b7r+y+VmfjcKVbIo0cviun4PHrBxafHKQSs5hZW4OM6pzSDiWQ597OZx4mkPnuxzJnJ3Ln1q5ZI/IxdA5lxHhuTgW5lK0I5fUA7mM+18uKpdyKejIRepHLpf7rqd53HrOma2n//T1jAhZT2ruer4cWM/b6+uJ+LGeUpU8nmnlIT8+D2f7PKI980gLyqN/Uh6ahXlUVeYRsysPt0N59JzJY2NrHsGP89j0IY/Ib3mc75ePnlY+l8ine3Y+bYvy0QjLZ9f6fPrvyCf0UD4VN/Px7cznt3f5nJIt4KNuAc1eBfivKqAlq4CEPQW0HilgbUMBRbcKOPW0AOnPBQQrb6CX5gYG6m3grPMGypZtIG/dBnQ2bqBl6wZCGzYg27SBf7s3YCVVyIghhQQaFqLgVIhDfCEpRYXI1RTy4M9C9l8qZFdzIX+0FxLbXcjBERsZbLgRJbGRtsUb8UnYiOvGjchXbuTM6Y2YXttI4CdJbFHEWLsipN2KcFhSRHJEEdk5RfjXFjHlZBHbm4t4+quIGKVi9poV02VfzH2XYlIWFRMdUczOvGL6bilmwNFiOhqLiXxVjPzXYrLlSnDTKCFep4R68xLyEkro2VHCocMlHGwpQfFDCeulStk/oBR9zVKeTyglw7mU04tKWZpcyveCUu4cLKXv3VKmK27CUmUT9mM38cZ/Ez+jNqG/bxMjlDbTob8ZqRmbCQ3cjNu+zdTVbaagYTMGXzej1LcMa9UyDIeVcWdqGVmZZdSeK2PUzTKq3pexSHELdyZvodllC1eyttDv/BaKr2+Bzi1YW5QT5FBOoX85iTHlZJVLeKKcVxfK2Xm/nA1PytF4X073oAr2jKoAmwrWzq9AKriC2KwKdu2p4GNnBcfVt6IWsJVZMVv5mb2VfsVbebpDsn68FR2TSno8KvHKkuh5JQk9lXxwrmLroSqyH1XR710VLmbVbPeoZn5INV3x1cTlVtNTWM27G9U8uFONTE81anLbJD1nG95F20jevo2U49vwaNvGz4E1SGnUkO4uYXQNh7fVsP1YDdWdNWj11JBhUYuUdy0vo2v5P2Xuz6Q=</binary>
</binaryDataArray>
<binaryDataArray encodedLength="7304">
<cvParam cvRef="MS" accession="MS:1000574" name="zlib compression"/>
<cvParam cvRef="MS" accession="MS:1000515" name="intensity array" value="" unitCvRef="MS" unitAccession="MS:1000131" unitName="number of counts"/>
<cvParam cvRef="MS" accession="MS:1000521" name="32-bit float"/>
<binary>eNoNl4c/0AsUxVVCg4xIREShpKJEIfW755IoSikaSKXxSJOnQRkvoWylrIwIRclORSqjpaUopZKiKSWN5w+4n/u5937OOffrscUH/hFxNGm+HB+cPxGl70vwdsEcTNcPw8ohtTCpMsWMuJekalmN1Fle9Cg/Gtp70uA9u5RybVRYbvowmhwmAffK/1B5vhabrqbgwc3rUJOdwM7XHgkHnM7CSk6famdtpKtfJrCKlQ3ni7eSl3+S4LEji9bX3kDCdHPM2iiNRaV5MNl0nQvCHNlIIhG4JM19GhfwdHcTZJKSMOzEG9zf/0RwLG+m2pyfiKt/gpDnDthbMA4vMi6gftATbMuQR3DDNuoolmI5RX/+b2c6vny3x/EWI0QM6USJmB/WRW3GxUoJnp8+Ewc7r0OxSRdZXRlwKmvH5qo9SLLehndZ2mzyTJzsrKVY64oy7s2Khc37GHT9DaY324zon/ZFeN00FV5Bpyn3pwf01pVgo8gO7Jn5DbtKLGmsvS6S64J5c8okTriTgn88p9MV62FYcX0K4qa6sFN6MQZ21dLxhV7U+csLfjXVqAkaALHcX2iQA0LP51JtnQvCt83H4agBHHr2Hdo2JaHlRBi045tQVnhcOL37M/3+uQRH5g6g8rvzhDQVgZX6zqAhXI3/XltFhyxPUtE5O1Lxaqa9+c10OtVUsFgdBF/fDmxflIGfRcN44zQxKpgcj50em7mjwwhmEVdh8PwYPnxpgkPtF0HHvpaGX9PmhLRNGJlyn5Iq1qDtuAg7PV9BwWsHYYloIKVPrRFSj3yBgcck1vuRiOytUmg/Mh4bsobSu5djcKPiBk65/KW6jj8kjJhINTmucLALoxezxpDikL84pxMMeccuss6Sw6VMV6SODSH3hZ/pzKp/obxmNzf4hcJ5yjAekcEs5j4T8ZpubN0kwttHKkMxN5E8R+pj3WYdnn9tOW5JEdY7PIJ1crtwqmQZkU8F6b8byLW7U5E9xQAi9ZL48/cSUuXy4PxoKlKcYsjy4xNaqfEXy6z9YTN3NCLs3kNyQhyy/IwRNzECjxSXoTzdDXU7AhB1fS+0/KfzxmX5uCvbTbbpY1FO9XQ0cgDcjIvp7pMDNOXnLSisPI6kn6cx6u9bYbzpNdw2UwP5KXNPWiR+Nc7Hqm3aGNx9kXatLaL9FRpC3cUF+L1djzISpuChvQEvF+ZAwVyXEiIXAIs3YUPdakyrt0Vo+mth6S9CuPFkDldKR+k9cfrPXAbPtrYj5fNK2ASl0fdV7hiBY/AUM0Vf8wIOaS5D1FQPUrdLoc0LzpHm4KdIezuWXucY88N5c7DYxg2jxr4kyxwV9NV20pCLjSh0DUFrz4l5kYdGcvRONVbSbkHGG3NO5nxyDblNScEJ8FMowKqp09G87BV0Hv0UPES9abNGD4yGJCDY+RVi9eTQnDaEtfY+wZVL4QjLTIZLhx50px5E1uX1dP1nMg5+McFMg/d0NdwPzfdN8WOUPg+tjEK8wzCI7xCHr5Qz7pddpFHfi6CU7IDO+Mt0S14K2nOkkSiM5JAyI3y+K83LFmqTQc8PJHxtpsEZmVSh+54C33T1z5EP26VWvC9iPSeEjEWk33jW8ViAL3qq/GPQYJb8NUaoPqGHRWX/8ZH625S5KBES+wej74Ep58Q+QkVhCPIUVXjQeTc+oKzISe4ivHuRBXqnxOOQZgJa7/pizDNlyh9zkSrEL6B61UZ8aF4PA/FWmGXdRIjtYNQmt+NY03pEGf7BCfVGQetvDH2vd4dnrQpk/7aSjtVOMg14TvF2c7nJ4gYqV1hB/8EBZBrdxZOVZfyP8UesXPhDWJV5F4nNWsJXLx9uUPyNxDRlvvc8jAMOxQhHbh9B6Op4Ei1yxLslAXSvLhqq2w7QZ43NyHkrA/fLgbQVnqgO77+r4wBUPNKhnrI01PfNYhElSQ4t9cYlqy0wNMxG+sa1eG1tjwk1q6G14h4N99HGkixFrLBUIeOOatTlTeLEGdmoyJSA6Mp8VFzKQXHecL49aRO6W2NQt2IIzJXcubM8BjOy09G29zme2HfBU06edf2OYXtoMWzbZPis1XCeeV6ST6olcYpCBEtHN+JDUB65NW6FQ3Yx/u69i41HPbE5sxpiqs78vfMhDhxtQEhPOI17cAsS77IxJWUGdu+rovS4dzR98HZ+OFIWR1xBO9wDYbfdjA5f1GBLluQJG2/SqG++sB0jzZeWz0X7039waOwd2vJ2F+a2zuTmUA0uLAiHs4EjW3g7cvNxKT6qmUhVYoPYf58nlXSpwTZWnnU6+nDitzo+qilDPfgFZi6WRd1XScjopKNyoR+3bwpmna3R8CqTYItaI/yaPh0rngchNoKpePYPXDGcyCY65qxxKgoJGXMgr2HNt6ymM/1Yj47wFjJU8yf5rLf0Vc8ZJR7zOOtBEzWKpkLNLoGk+6bg9eAIKpLRR+msxeTUco98rMV5mlIr6qMM4SAfAAXHyfD+OBoZO8Jg+WMY5zy+hI9tdxB0azo7+SbRDo93WMSfUZfoA9riB3WLlzCeMRTBt+S4+2ki/Nui6YnaEFSe8sOPr4oIOt0DpbnvodvrR//6R0HjjgQ8ZU4KO/q1cy/8oCCyoT+nNwbRqzBD2LtXIC2wjJ6mL8QMa1HWKh3F1W+Ww//8JYz/t4COjU9DcfI8BK2dgw37JbDf7h1i975H44dkrHlgyEMUvFB+XYXN5ylSrusn+Hz/BdcZD/E75hdUly2AtZcoB89VZhRI4uvMQE65aQJrBYHFu7wQ89GaJ+gPY80/DbTczIIbuz/jyrZz2Ft3ENY+MjzztAkryxbhS9twXm09CyZhcpgxYCoytnVC9kEdIhRPC8PvGPDTdYN4tu0EfJ/WJNx9tZHvNBSgPNUKTjW9ZL7VAkf/+QapryIcpB2CEOXvCLPuJPGF81Dx04QnB70i7/8c8PpNq5A9SZ1TLMKhOshFCJgty+Z544S1sRNY0jwEf12MIVuShUCpUJoW9QcSFmKICVVhO6dAQWVLN5QsBJ7uY4LqZ9KYIFOPlVX3sChnM+d2LmeNBgl+5Z8E88gc3P+ly16f+r1s7y4se/GFOoxVeIZsBh3Y+RIPt5ymvSGrETKlFK1LiuCRNJ0/NdZBImQo8hsV4d+qwlu8C6hiPHOQ62tavKkP3VJvcFvuLNxzrLhMKMDps6P5xgJbXLDRgs2VwXzmiDF+/01FcXgY2Xf1odUwlQy+q/P4xen0NGQKP/qWTeUvZvOHp5kwrgqkNb6l9M9AdcREpNKlp13gu9UwkbwEtzJfFK5S4nerbGDpsYLPti6lLTq5aErrIOGkHwojJvL9Y5Jclh+LOppMYiuyYdzUDuVTV0i2fTDn3hCD98UTGLzUnvPM8zG6SJLZbSLPbDiHF2b/UYx0DM5GGeHiln6viVLiMREiWPzBk0dXW9KCz9J85upzmi1ZjrDkO5SbocLOccFo8fVHW9FaqsuNpYKSb9DYNwzfQsIQ12BDxUUueP36KaxmKdO00BZo1xwTjvz5RmUbx2Cnw3qI3vZnXXs5jg9sgskfWVQGqnCCzmi+OF0Ks5p24mRiOgwlRPh0rza2PduBxPavcG98SOGnyqBWfh4+h1Jp5olYQbMjBSPqC1Gl640JSRr0cGMCl6eM4a6lxzltSATSFVM4dfg0ZIjuwr+qJbTvuxq77i+G55sYlDnbs7iLCU+Z1UOWzZlQCXHBiF8TceXDGjwvUICz3ghesVCF23szaJ/oRu4I9cfRF0PRKy/Fx2TSUBhUj1JJEbadsQOWzxsoaGkjPPaPwhzhDtYs/wS1Yzt4cMB7yt33BRNvpGPkkQ3CEqty+slncXzDAgRv7EOLvqngvf0T2mqWc2zGIP7sV4Nqg6PwTh/OQ2kXDCNG4Shf4fV5r/FKMQcjnRVYc5wEbsVYcvtbM/67cjyt+67H2+UmUIr1Gbw52gEfu5FsYToeaqoBvJXj8LllBEs9S0OFeyyuDc/CfV/w3sL7dO2xBfteUsL9QVfxqXYkwvpeQMqcsOHuSTKbrM+7FMT4p/s3dH/swujB2ch5PkEYd+AGDi6y5uR3BfTodSpc05rwNz8CGmnqaOhnmOAlsRi9ei56dudDwvYQJkt78Lb4Yjz5nsIhEgP5mGIGbVANgnF5EV34uQo7T8lDec977FSehWxnOY7+qo4H3VvwttGQ2zdH0IcfN3G2wxBaFk50Otu2v987CtE/yol3AnHeYy/93q3b/7eP4E4XOxrYPYaHKrmwzuhS0rx2mBqtjbhwbTV8fQ7AO2IHNqTNg87QbVA8p8s2gQ+g92U+wppGcP23sXxH6pnwIFObB56toIf79Om4YgItdQymF4uLcbLxG+JO98LmXSaNaLXDhB+fSKFGhFU9t6H+fjz92BKA7rl6PO37VSgtisQ+kyR8/JFJ4f7X4JzggOuJvVSZb8krhVjqVj8C4927WC6/HrM1rXmP52p2f5KKhHUDeUmWL1NDDRaX18PpyWnkavfSqkPnyWecKbuk2LOq9BpaNr+KwhoWkXfDV1qYP4jdrzdD1kSVM5cmoCD7IuSCN/DYpyfwSjeclj7Wh1R6AnrfDcDMHBmuGZ1NfV/EMbKyBg0xM/DSTIt982qxfEUQJlqsxcQcBUwyaSaZaVbIezAOd72SsEfzN66NWMd5YnLQvXcd9wxdWFlqBCd4DeIj3RG0foYWJLrSuXKDFPL/DYR+v4Yjiw6w2dGBSNCN5Jrq8ZxWmY32UuLc8ZM5qd+/o/OM2W2tMx6uHoNb+bfpsc5S7F85gINuikE+IhvvlGMxoGUTzvwXj5OnRsA6fyC06/zhvVyBX8aL86iNEvxttw72OZ3DW78DuGD/pp8hBnCpfQtOrL5MU70Fdi4+DkHph2DRY8nX1ldifmMb3tf9xSzJXvqYrsNFEiPhtPoxlc0Low+XpwlHV2ahu8sSAcUS7PXmMcSirwsDpCQhzOzfjctNShuXhMJyX3SZO7C3sRK/vFuK+XuO8pff7QioGshGyZJs0inH5+bb8yfxoWy08jKSxzvgmNgF1A7URsv4QNh2NcLBOFx4FbeCDEZdx6OSy0go2IuQE+9pe28GPyg8Ag2l1fAeK8bdheLI/+DOS4d1Uoq6QL+WreOgfxR4aEQotNRzsH2LB0137cZt00ZKuj+bA2Or4bZwLw/VW4YMLyXW/xyKggHDedHXKBjV6CGm1AJPX5gg2SYHy56qYVSGGw6ebSO1Kfvok8Zb6PrnQtSiB9EfU+CtogmNV7+RN9mYHQNV+WNvGC7nxlG5w1nh8VwLuHcdgXN1AG25MoI3nL1JuTqB2GxbCoPxkZh4uRXx1SIsrh4NrT/hqCpJJI28VGFoi6lg++Ya2tepI9OsDM3vB6N7dDLOLtqEVOGI0GbzEs8WTsPTDHmY+tpys4YenizYwA2uxjDvuwZDIRKeA8X4t2IOFV8dwo/kqik0zBRWiwfyA89H+DhmMyI4CI4ni5Cv5sC/HNfi4YMcXFn7CcFPslG14RaZPt1LH+u1WLq0FpKvM8n71Ct4yItzbvlh7PY7BO2QLNr18Sls1f/AwmgVFhmtwHA5Hdwq3ENOzr9RZdCG8dVlCNEqQub5mxT54xdly2fTrkAzjuiQAB1ai8f7nfmU733s+ErYW+CGkDWZaApxwquV7Wg184Oq43N6GRxCCfZj+UWfMhddKIfluXV8QieKtA7LwzKnhG4PPo+C3T4otvDA+08PcSayjGwlLaBkdJq/thgiXjQTrftceLFCOlyVxyF0rTZFFw7j8nJZnt+dQ497DqPl1mXSEAmloZPbYBg3kH8YJKL6QCAatPq5sm85puyvofkPO+lhgSTHnApA+cg7pI8zdHi1CrpiH6An24dsarvnJQ6T5pNSI+FWnwA1FSm+6Z7Ol2rjsftPJipnVtCFqBV4oZaA8LgYOnfejmuzlmCzWA35LgnBf0YJVH3blndPtmcZmTwUGpvzOsvv0F7zCHMyTTh3ow1i7kyl4QFDcWPMIIj6DoNs1lx2C5HilJGxmKOtjKgRldCecA2mateppsgdLgtjsDR8Bmm/MOOWj1bw0Z7EvYGuNKrfS6T1O8gz65xgP6SaSmKzMawsF1OHXELHDUU2c30h6H17CNtluqgW3QfNpE+0YJgbdh2Ug8aaNfz2/hxq0zwJVy0nSLvpweygKiWGraN7LT5Y0HJesFhfRnIfxtO1t45wahQTev8eogcDLgpVwVaI6NDEXrs+OO5yQc/PeMiPtkZpjilVHR7C6jnd1NH8hAxFkrEiYGs/8yujuS8NuT+PQ2yrCtaHXKe8+NmYdEgUV5OPkccsHbjOmQTV91J8KnE9bY5Q5neLA9E18Blde/2BVAPEcbdqNuTyzBHoNwtjpB1YKigennv8aVFVLKz6Gc41KgGWQ4/SgE0jIdoUS3sK8/D7TxzclmhzaYcIrM+4UZFgJcy+aodTL7cgrSEap1Kj0SlTQEmO02ixwhRsWzMaVo1i9PvPaIycbIOxbXNwfvA0OvH5BlZKB+JCz10cdVbDxwu52L54NJnObKAT02bCKtMLgVkCJkSewNaDq6Az5i4+vtKhQS6f4VV1ijRvgFRpAYldyabGyD/4fSeabnemC0qLAvC6UJmjBWnUvnhPCb5NyI0/D5mVfZiqthRdpUU4lvRQ+CQRBu1sOeSWV0FEwx8PbXbx0gflWOVnTf/oNaNINgBnonMRZnIcEh/8YPAsAqPfiFDEVCkq65TFgA4/8l54ABHHlZGoEoodI3KoWmw5TPtSaXGsl7CvVBTW18dT4X1pyjIJJef7JcL2BKLlVh2I2aOL5dYysF+2GifmVEJd4g25yx7D/LbTSC8pooNFpohZvhyDskx4kKMhTDuzKGjNbtgbtNOWmwbQVp5GeieXYZf4VbJ0mAA9YTjXVlYhaUOMoJ5uJ0Tu0Odtw3+Tc9MR5N1LEb70nCEtzYP4d/Q7qjg+iGbbWCFulR+QI8ArqT/n9o+BzSh9NLRW4vIzU+HW72BhR1IvdY21hZKZHX326aXpedIcMuQKndwWS5pZVsgtkYbq6jaoqkyg+9lpgqfCKOzpmYXIITJY0bcYDe1pkC95NM+19hth6Cu02GdRz7NWCjp8DJ7voympLxVbIxVgn/aCnOodUefYin/TDShlzzGcPhdNky721+/WpKiBzWR06xmiOz6Tj8FQKIqeE+RdU3HW0BstvS5wsDpNIfeeUvUuH8Hp7DAEZ1rg8U5xZJmNpTNuz4UoMoHnvGQ6MP8VXJaG06s7CbTm4Fnar/GNBuz4TtsSL9FswwBEOVI/J8gLNoXS+B+lgk0n</binary>
</binaryDataArray>
</binaryDataArrayList>
</spectrum>
<spectrum index="15" id="scan=16" defaultArrayLength="45">
<cvParam cvRef="MS" accession="MS:1000130" name="positive scan"/>
<cvParam cvRef="MS" accession="MS:1000580" name="MSn spectrum"/>
<cvParam cvRef="MS" accession="MS:1000127" name="centroid spectrum"/>
<cvParam cvRef="MS" accession="MS:1000285" name="total ion current" value="49017.36045074"/>
<cvParam cvRef="MS" accession="MS:1000504" name="base peak m/z" value="400.71688843" unitCvRef="MS" unitAccession="MS:1000040" unitName="m/z"/>
<cvParam cvRef="MS" accession="MS:1000505" name="base peak intensity" value="10125.23632813" unitCvRef="MS" unitAccession="MS:1000131" unitName="number of counts"/>
<cvParam cvRef="MS" accession="MS:1000511" name="ms level" value="2"/>
<cvParam cvRef="MS" accession="MS:1000527" name="highest observed m/z" value="460.83651733" unitCvRef="MS" unitAccession="MS:1000040" unitName="m/z"/>
<cvParam cvRef="MS" accession="MS:1000528" name="lowest observed m/z" value="120.83773041" unitCvRef="MS" unitAccession="MS:1000040" unitName="m/z"/>
<scanList count="1">
<cvParam cvRef="MS" accession="MS:1000795" name="no combination"/>
<scan instrumentConfigurationRef="instrument">
<cvParam cvRef="MS" accession="MS:1000016" name="scan start time" value="0.269666" unitCvRef="UO" unitAccession="UO:0000031" unitName="minute"/>
</scan>
</scanList>
<precursorList count="1">
<precursor spectrumRef="scan=15">
<selectedIonList count="1">
<selectedIon>
<cvParam cvRef="MS" accession="MS:1000744" name="selected ion m/z" value="419.277" unitCvRef="MS" unitAccession="MS:1000040" unitName="m/z"/>
<cvParam cvRef="MS" accession="MS:1001141" name="intensity of precursor ion" value="25525.1171875"/>
</selectedIon>
</selectedIonList>
<activation>
<cvParam cvRef="MS" accession="MS:1000433" name="low-energy collision-induced dissociation"/>
</activation>
</precursor>
</precursorList>
<binaryDataArrayList count="2">
<binaryDataArray encodedLength="256">
<cvParam cvRef="MS" accession="MS:1000574" name="zlib compression"/>
<cvParam cvRef="MS" accession="MS:1000514" name="m/z array" value="" unitCvRef="MS" unitAccession="MS:1000040" unitName="m/z"/>
<cvParam cvRef="MS" accession="MS:1000521" name="32-bit float"/>
<binary>eNoBtABL/+us8UIM4P1C1sIUQ8FFFUNf2SZDJtUoQw7lZkMAAG9DZxlxQ5qZh0NpPYhD9k+JQ7aCiUNU9I5DpPGPQyj0kEPvbpJD11iiQ3LrokOYhKRD0LioQzUlqUOKhaxD6IqtQwNUrkMZabZD1Qm3QyO4uUMs771DwIy+Q30kv0Pdvr9DTRLAQwtawEN7jMBDoy3DQ7I+x0PDW8hDc43IQ1UyyUPKtclDywnLQ//K0EPznuFDE2vmQ7evVow=</binary>
</binaryDataArray>
<binaryDataArray encodedLength="256">
<cvParam cvRef="MS" accession="MS:1000574" name="zlib compression"/>
<cvParam cvRef="MS" accession="MS:1000515" name="intensity array" value="" unitCvRef="MS" unitAccession="MS:1000131" unitName="number of counts"/>
<cvParam cvRef="MS" accession="MS:1000521" name="32-bit float"/>
<binary>eNoBtABL/45er0RvZFlEJ7ghRTKAh0Ni/BxE3v6BQ1XUuUNCkJVC+Vi4Q82Lm0IP3OtD790JRdXMRUQeakFDhJbgQrlG0ENAk/ZDQikNRP3UOEM4bFtD/nBqRMhT1EJ6+hNECMHDRIFLRkSJZHdEmeWYRLaIZ0OCEvhDDcq5RBFUAUXkGKdE01tDRGam5UN29aJDEoxTQ9dGgkTyNB5GBnATRWkemEVrUulEPqcgRCa8/UMGLDpDtyicRA2UTvc=</binary>
</binaryDataArray>
</binaryDataArrayList>
</spectrum>
<spectrum index="16" id="scan=17" defaultArrayLength="1542">
<cvParam cvRef="MS" accession="MS:1000130" name="positive scan"/>
<cvParam cvRef="MS" accession="MS:1000579" name="MS1 spectrum"/>
<cvParam cvRef="MS" accession="MS:1000127" name="centroid spectrum"/>
<cvParam cvRef="MS" accession="MS:1000285" name="total ion current" value="7967451.89889526"/>
<cvParam cvRef="MS" accession="MS:1000504" name="base peak m/z" value="639.70745850" unitCvRef="MS" unitAccession="MS:1000040" unitName="m/z"/>
<cvParam cvRef="MS" accession="MS:1000505" name="base peak intensity" value="25962.01562500" unitCvRef="MS" unitAccession="MS:1000131" unitName="number of counts"/>
<cvParam cvRef="MS" accession="MS:1000511" name="ms level" value="1"/>
<cvParam cvRef="MS" accession="MS:1000527" name="highest observed m/z" value="1296.66320801" unitCvRef="MS" unitAccession="MS:1000040" unitName="m/z"/>
<cvParam cvRef="MS" accession="MS:1000528" name="lowest observed m/z" value="400.22573853" unitCvRef="MS" unitAccession="MS:1000040" unitName="m/z"/>
<scanList count="1">
<cvParam cvRef="MS" accession="MS:1000795" name="no combination"/>
<scan instrumentConfigurationRef="instrument">
<cvParam cvRef="MS" accession="MS:1000016" name="scan start time" value="0.285516" unitCvRef="UO" unitAccession="UO:0000031" unitName="minute"/>
</scan>
</scanList>
<binaryDataArrayList count="2">
<binaryDataArray encodedLength="7176">
<cvParam cvRef="MS" accession="MS:1000574" name="zlib compression"/>
<cvParam cvRef="MS" accession="MS:1000514" name="m/z array" value="" unitCvRef="MS" unitAccession="MS:1000040" unitName="m/z"/>
<cvParam cvRef="MS" accession="MS:1000521" name="32-bit float"/>
<binary>eNoNl3lUD9gbxtsViUiSJKlISZEkJN1PpBQtkqSiBS0k7bb2vW+LdqmYYfwIjbGPMdbGrmiyJcvYItmT/ff94znP+zzvuefce9573vveJzrnRa+K82Lg6fNiUMAFoXP6gpD/eUH4TrwoZsZdFEYNF8W/CpdEmPklYb3jkpj37JJIUb4sYvdeFi5PL4v9C66IpaeuiJbPV4TLhKtCq+6qmDzumpBxvCbyYq6Jwb9cE3YXr4kZxk2iZXaT2LutSVzr1yyeT20WOWXNovj3ZuH6vllEjbou9s++LnYsuy7cfrku5Nuviwd6N4Rbwg0xd9cNcVyxRSjmtIj0hhaxZ/K/4uXxf0U/uVaxZlar2JPcKpo/tYrhRjfFXKebQmP3TTFI7pYo878l7pffEi2fbomTlrfFloW3RWb1bVE24o7YnXxHRB26I4623xFfjO+KF8V3hdG7uyIgtk0cLWoTkUfbhPv3NmFtf09UJN0Tpofuida394SLYbswcm8X13LaRURzuwjrdV8cs7gvtMruC+tX90WP4QNxbvkDobb9gah+/EC46D0UexwfCrmahyLzykMRNeWRUMl5JG6deiQ8Jv0naiL+E2oH/xPZD/8TX0c8Fn9ufCx6Fz4W6iOeiELfJ+Ltpici7fYTUcpTsTfoqeg89lTc6ngqWkY/E9/Snon27c/EjifPxIS+z0WK7XMxf/lz8e/R50LOqEPMX9Qhwks6xMmfHWKvxwtRuPWFkL3wQiwa/lKsL3sp/BtfiitdL4WfRaeoyOsUpjs6hYzaKxHv+Eok5rwSJy6/EkrqXSLfqUvMLu4SfU53Cf0PXSJT/bV4OfO16Prjtfhq8kacXP9G/Lz4RtRbvRXflrwVfqVvRdfLt2K51zvxKOWd6P3XO7Hj1TuRY/deFO56LyqGfhBTFn8Q9ZEfxJPfPgjJjQ9i9PSPoq3soxip1i3M13ULgwPdwu57t7jGJ/F51SdxOOuTaP32SXzX7xFaXj3iWFqPsN3bIwLf94iNwz+LkzM/i861n8XsPz+LeIMvwiL1i5i894so+vBFtE3/KsLzvorKxq9CQ+mb2GX1TeyQfBPdZ7+JT0rfxYuZ30V92nfRuPe7+DzwhxglfohnO36Ip69/iCNOP8XkvJ+id9NPkaUkwystGWIXyZAbK8O4Ohkcj8kQ9ESGL31leWEly9AVsvilyOJbIUvO77J4npdFoVuWxj5ylBrKYWYlx+0IOQolciw/KYdBpxw/vsnxfJo8JYHydGbLo7lDninN8lh3yrOrnwJpExT44KbAv6sVMN2pgMp1Bd49VUBWRRFPK0VmeypSH6jIkFxFnJoV2fBJkaMaSvw6Som3y5WQFCixY4cSyn8podehRE+/XgS79uL76l6k/q8X15t7kd3RizGKyhy1VcZwpjLxxcpoXFFm2ytl3vRV4ZqhChftVfgQrcL2YhUC/1Sh5ZoKvFNhompves/pzZ7w3sRW9WbLkd6k9epDnWYf6Xn7EOPWh5XhfahI7sOW7X0Y3yjFkz7o91Ol3kaVppWqnEhTJa9KlbqLqli1q2L/WZXRxn2p9OlLV1Ffblb3pa6xLwce9YWffRmqr0bjPDUCC9VYeEmNB2/V+PpTDT/Nfvxt0Q9Z0Y/rWf0I396PFWf7kazan/3O/fFe25+E0/3Je9iflTLqvDJUZ9JUdW4uVmdCnDoPitQxaFBnxUV1Lr5UZ/c3ddyGDKDWfgBNCwcQvGUArvsGUH5xADmdAxjxcQBCfSCyZgNpchqIQ+BAyBmI0/aB6B4cSM65gcg8H8jUERrYTdNg5UINPOI0aCnUYMhBDU5c1iD6rQYG6oOwnDuILRsGcW/fIBJuD+LI50GoDdOk2VaTYGdNFEI12bZJE5kDmkx/osmJLk2Chg4my2Awj+cNpidxMFvKBrNt92DW/zWYF02D8fo5mGeWWnjaaZEZrMWQtVpsL9DC+oAWVRe0OPtIizEDhtA1dQjVC4fQEjOEI9VDOHRiCDP7ayMzWpvIVdpYJ2tzr1Gbja3atH3X5oThULaIofztPZQrG4fiVjaU3X8MZfqdoYRo6PBuog575+uQUarDpsM6vD+vg+SVNJYfxji1YcToDuO65zBKE4ehtXUYM/4ahtP3YTj00qV8mC5KVrr8PVcXvUBdZCJ1WXJSF8truqx/okvxN12O6A9nkdNwbCOGE5A/nMd7hzPr1XAavg9nrZUetR56KIbocV+ix+l6PQ4f0+Nzkx5f3+vRqDKCU2IEgYtGcC92BN+3jmDaqRGoPBxB9Qh9zkzTJ9Zbnx9x+jxp0Mfgsj5vOvUxdx7J3OKRhDeO5Mijkcz+NJKDJgZcdjDgcaQBmpkGHKo04N1RA9a0GGD7yoBHww2JnGWIZIUh/tmG9NpuSEiHIaGyRpiPMaLLzQjrBCPu1Bqx87wRktdGdCqOwthyFHauo/gnZBQ6KaO4UzeKr3+NwuDWKM69HUXy2NHouY7mQKiUN44mqmg0uQekeD6aTlljdhkbM9rNmI/rjHleZYz5GWPuPJDqT8ZojBxD9awx3Igfg13ZGPL2jqHp1Bi07o5B+fMY9FRNOGBigjEmHA0zYanEhJJdJry/akLlRxM2TTAlzcWUS9GmLC02Rf+IKUPvmaL7zZQ3w8fyn/VYUr3GEho5ljzJWNbuG8ux82PRvzOWy91jicOMp35mrKo1Y9kRMzbcNKPlhRkFcuO4ajoOidM4dCTjqNs9jt5Px9GmZc5SR3OWRJnjU2aOxT5zyi6aoytvwZ/6Fox2sWDgYgsORVuwU2JB5A4L6lst2P3KgjrF8UTrj2eR63jSIsbjXTSeL/XjMflnPCGKE3hsMIET0yfQFTQBne0TqDkxgcb7E1jay5K7OpbEz7dEIcIS3RpLos5Y0tVsydUflrzRnchp/4ncTJ+IXe1Efh6dyJWrUk/ViqcTrVBztKJfoBVVmVZ4Vlnh3WiF1xMrWr9aoac9CW8xiZ1rJhGVL+Wdk0g8Mon2q5N48X4SQwZa03+KNeO8rWlcZU1PkjV1W61JPGZN/WNrND5YI6M6Gdlxk1Gynyy955NpSpjMr7mT6d46mfBzk7n3Rur1saF1vA3VDjbsXGxDdqYNY7fZ4PqPDY3tNkR129CjOYXfJ01BwXkKo1dNwSRjCh9qpiBzfQqv302hqM9UIm2mYrtsKj21U7HaPxXH5qlofJ2Ku/o04kdNI8llGicjpqEvmUZTwzQeX55GvyG2NIyxRTPBlovVtoQftSWx3Zber21R7TudS6bTeZg6nV7501lyfDqmN6cT/W468XJ2FFvb8cHfjrZYO/6usmPAVTtGd9uhpT6DdVNm0LR0BosTZ3AufwYPG2Zw5NoMDsnZIxljz9T59rDMnpREezr22mN21R5HDYG2icA5TNA/S5CyWWD0u8DhniBDFXxGwaM5kLgc3HPhxjZ49hcUvYBtPWBs6EDeHAfORjjQkONAfZUD7hccSG53YNsPqTacSdnUmVj7zuRY/Ezkzs3k6IOZVPXMZLTlLOJnzGJnwCx+TZtF0rFZhN+YxaWuWUSpOxJj6siJWY4cWulIXJkjew86EnXbkdJuRxYZz8Zm7mzS4mbza+Fs9u+bjf5/s2n8ORvtoU68MnPC1d0Jr2gnEiVO2Bxz4th/Tnh+ccLXyJnnwpk6P2e2rnVmW64zHnuceXZF6j12pltpDtYz5vDVYw76lXOQHJ2D8nWp93QO/Ye4UGjrQtUCF/pGuBDwmwszLrrw/p4L5z+6YG3kyr92rugsdsV3gyuX97jy7U9XlG+5suKTK88V5rIzdi5Hyuby84+5lN6ei/nbuZxXmUf5xHmk28/jbNo8ZHbMo/vYPMKfzWP0t3lsU3fjxWg3mh3cGOzjRn6iG3YSN4r/58a+RjdC3rsR3c+dJnN3epa5s3aDO8d2uWNz2p1Rd93x63JHc5IHqs4emG/0IK7Ig64rHljLe6I13pNsF0/agjzRTvakvt6Ty8+ksdp8mvXmozVzPq3F8/mldj5vbs0ntHs+i+W9kOh5scvOixlrvThe5YXBQS9e3PfCr8eLw9oLqLJYgHzwAmwkC+i9bwEbri1A4/4CtL8swHO4N614M2yDN49/9eZ0ozfXX3jTrrWQxAkLcXVdSEP4QsxyF+JydiGqD6W6jw83BvlIZy0f4lf6SN8vH7Yf8cHmqg8ybT60Dlgk3dMidMQifIMXoZy1iJW7pd61ReS9XERJL1/e6EkxzZc9Ub70VPpy9owvlo982fTTlxUjF7PUdjH7/BYjl72YkK2LsT63mLbuxZww9qPN2Y+AMD8KkvyY2eCHTbMfzc+k3OPHXC1/Lk73x9jDnz9X+GNQ6o9yrT/P//TH9ro/PjIBNFoFoDo7gMexAXSUBtD7dADR9wNo7w7A22wJ+jZLKPZbQs3GJeyvWsKvfyzhbPMSMh8t4brFUpQDl2KRthTHfUu59mgpXT+WcmxwIAvNA4meFoi+VyAqkYE8zwlE+3Agc9oDkXwLRMs8CJngIEzqgki6EMSLliBavgfxj3YwM8yC+WVGMKwOZtXeYALagikcFsIlnxBM4kJwLA9B5UQIux6FEPY2BFfFZQwYuoz7IcuoWL+MYZXLkDm+jMKry4joWIaJ4nL8Jy3Hz385rZHLUStbjvfvyxnx73LpLL+c11orGDB+BZYeK7gRtgK99St4XLqC0D9W0PB6Be7KoXjoh7LJPpTfQkNxTArlsCSUffWhlJwPpfNpKGlyYawdFsZOlzDWBIfhlhnG/powag6EselGmLT/h9PPIpzNi8NZGxlOXVk48fXh/DwTzviX4STpRlDuFMFOnwjOr44guToC5yMRuNyIoFp+JZPNVtLjtJKClJVU5K9EbfdKvP5eidzdlUSqriLBZBV3PVdhHLmKjk2r6HN6FYdurkL57SpqhkeyeWIkX/0iOR8Tyd2SSKyeR/LpTSSfNVfjMW01x4JXczJ5Na9rV6N9bDWGbasp6RPFgQlRXFgQRc36KHwlUdjtiWJdaxSPX0bxTG0NA6avYWvgGgJT1vB11xo23F7Dj/drmCUXzfPF0SwPjcanJJo1R6P5tS2aFJUYiu1i6Dc/Bv/VMdhvjMG3PIZ5v8fQcC2G+x0xHBkcS5JpLEH2sRxcEEt8ciy+hbHIH4llwplYfrkbS/mnWDpN4njmEEfNwjj8TsfRuy2Ofa/i2DQlnvte8ZxMiOdMSTxH6uMpfBrPS80EbGYkcCoigeEVCUxpSWBsRwL+ion8aZhIvE0iqxYlSv97iSwsSsRwfyIhdxOJmLuW1rS1/Ny5Ft3ja1lwdy2zv6zFdOA6DkxexzGXdVwtW0fnvnVkXlyHVd/1JNiv59Si9byNW09HyXpcL66XzhPr+ffreoKNN7DDcgMFLht4H78B/dINGF/cwKl7G9Dqu5Fh2htJExvJT9jIoJqNONzYiM2njfyukkSTfhKZFkkE2SVh5JbER78k6iKSOL4uCd+iJLQ3J7GtXpprTOJMaxK9OpOY9zmJjoHJnNdJZs24ZLyck9H0TmZpcDK+a5KxSU+W9u1kKiqSif8tGavfkyk8n8zwdumaZ8kkvUlGopJCz5AUGsxTaBEpDHFJYZ9PCqfXpJCRmYLfphS2bklB6XgK2vdS6HySwrDPKVxQSsXTJhU1u1Qy5qeyJSKVR+tTiZGkElmeitmOVMYeTmXMP6m8bUnll0epmH9LxX1wGm1D05g1Lg0zkcZ3jzQKw9KwS0zjQ3oad/6XxsD9aXj8lUbD9TSUu9LQV01HVT2dx3rpOE1Mx9suHdOwdGIT0mkqTOddRTq6v6WjdCadO5fTWXE7nTH/peP5MZ14+QyiBmTQppOBjVUGtXYZDPLM4OCyDAI2ZtCYlYFqmRRbM5iyK4Oeyxlsu5dB/76ZzB6ZyTuzTGxFJh9dMzkRlIlBZCZT12Vimp3Jm7JMlm/NxKE+k/8dzWT/uUy0rmZi9TqTjQpZWOtnMXFiFssmZ3FaZKHgk8XO5VJEZmGZmkVURRZibxaJjVmsf5iFzcssTspmc7dPNk562dwZm42hyCYtNJvxcdmUJGcTWZCN3NFs3lzM5sCtbOZ1ZiMjk8PoPjnMG5xDlVEOIVNyMHXIIW9eDt8W5xC7IofuqBzMknOk80sO/9Tk0LQ3hx8Hpfl/ctB9Ll3zIwevYblUjsvli3UuvzrlUuORS5NfLvXLcwlZk8vJ9Fyqi3JpqMlFtyWXj6p5WGnnsc04j+sT88gXeZybm0eVJI9l2/Lw25dH5Yk8zrfkYdedR4ZWPl+d88nxzudHTD4rM/JZ+ls+M/fmo38qnzHt+ax+kY/up3wS+0lQ1ZIgYyChwVrCWHcJ0aESPMolHN8l4dRhqT4hwfC1lL9I+KZYgO/gAoJGFVBtU8BS+wKUvQtYHV7A98QCdNIK2NtQwIAzBfhcLkC+Q8pdBYQrFbJSQwqjQmZMK+SZWyHXfQpRji4kpqyQW7sLKT5cKP3nFNLeWcgZ1SJMRxZxdFIRtzyL8PUrwnF1EfZFRdj9UoTn+SKWPC5iQ08RPv2LCRxRzNypxYydU0xqUTF1x4rp6CrG6Esx0cqbSNHcRD/LTYS4b6I9dBPhG6Vx7ibkK6Xxnk2sOLGJ1i4p1EqYZlHCo6klvHAoQX5JCTvXldAgKWHK5hLi95fw8X0J83pKCFEqpWtgKV6WpVxYUkpAdCnFRaU0bClF90ApY26VcqOnlIo+ZXRplrFdv4xiqzK8HctQ8yjjWlYZp7aXkXWgjKDTZag2l9F2t4y8F2XYDipnqWU5VnHlWKaXc6e0nMeby7m/qxzOlrPrVjlKH8t5Oa+CEcEVlEVVMOBoBZ6dFcT1rZTWs5JtCytRWFKJa2EltjsrsTxYyYbTlUhaK3neU8k77SpazKoYY1XFiWVV6CdIdVoVVyVVmG2tYua+KqpPVmH1sIrFn6twV9zMtwGbWeC8mTsxm3mSuBmTvM2s27aZ8ac2o6ZTzeDZ1QQGVaMdXo17djWLyqtR2leN45lqHj2spuZdNQE6W/Ax3cJZ/y1IwraQmreFyMtbWNq9BXfnGnqF1VBWUcOp8zUotNfQ0llDf9laHqjWSutSS5xLLT9DagmKq0UhtRbrvFq0a6T5Q7U0npbyx1peytYRNKsOH486ekfWkZZXR8DeOmb9U4e/zlYy7LdiGrwV8/NbmTxoG/8HE7oXIw==</binary>
</binaryDataArray>
<binaryDataArray encodedLength="7436">
<cvParam cvRef="MS" accession="MS:1000574" name="zlib compression"/>
<cvParam cvRef="MS" accession="MS:1000515" name="intensity array" value="" unitCvRef="MS" unitAccession="MS:1000131" unitName="number of counts"/>
<cvParam cvRef="MS" accession="MS:1000521" name="32-bit float"/>
<binary>eNoNV4dbDwwXlXZCJaGliEhZRaT9u+eijEJ2SLIyQsmoKO1JJSIkUkRpD4lSUikaolI+q7JFqpfG119wz33uuWdIpgpxRro2l8U3UsOCdEqw00bAjZvwcGsmzbFnkbzkLnp2/MRHRWkSSZ3IzS/P48fxzdQwdgJHvTkEg8t9uJKeTaKS2mx5ZhNWOGqQb1Aa+vzG0sAZFbw4dQ7pV+zR1ODEDb4TscsqGtYL9fnJjEa8u5zP5zJr6NHv1bAXseZzCom0J/8mjRJs5bDvBZif0yVo/SrKyyfVkIOqCIdpRCHwmQutXJxKEctX04zZdlgz+Sae123DhKFqtOl2Kvp7Q8lxuShd+E+MmxbJYa3xAi7QT8ebvpG87602tWjLosa7BWVN5ih7V4iQXb2YUjyRclddx183GWwMnsC/J43GYiNh+m02Fs/da6l1byxEDexJMk2E/WZEU/KEndBTWkIP2i7Qgfs12GC1DMm/E1H/KZEmN3lh0Zi9FBtkjOiOj1jtUQ+/4mqSePqGHjimUFZzJGSFZ+HB1yNoHHMZAbe8ULE4F5qvvUkq7SB631rgeUuawN5MjB9uy4XWcl2aqF9CJyx/QEk5DPN1NXhI2EnqLtNBis0nCDk6kpktc/MkWypILcSw0EJkbb6P9dWKvOyzASjECQd7J/PxF/kw4xUYdn4CjD2l+cq+H7g1oofONnpRZOE3nH+Sj42nl6F7aypO60yD/OHPdK19KJLfVsNnTBrmPv8KEdN+mEQdw5mudrIzToCw+AxEfbHCQPhFTB7tg+63chhpYyM4uV+Ii4f6YtGKqWwZ2ooNwzQ4O9IETxsqYNdmwf3bZqF3hiSbWdrRvlBztNm/QIG4KMbn38M3UXWeKHBiD10PiDdPgc7SHAxoaKD0MijhyjF4tE2nFJ1N8BE+BJOufjJL1Obl/WFYpBaHoq+VsBi3BefCLbEueSmmVq9Gz9A8KlMSZmNZJYRq/sOpXzJ8aIgdienvRsXn8bh38T59f1mD3P9K0PHxLAwLFnFFL2FgUg9pHr9Jq55XQLfvNl66b0DsrGMYrWhAdolOUCuMJr16SbSWTMeKvkREqo3CPuHZmKjsDkGdMhRulJPINhuElY2D45Px6Jzbho6SO7A2uIgZftaY8K0Mu6N+4OrPSnS80MDDvuc0xSQWIjXKkNlljK9TdiOzZiLXdjSgMboEZ356IPj5OMSbyPHRwnwIkrZj87MWXMi4Bkn3LqwYQnSwLRC77ynw7uNFkJqkxw7qERRkfp5bloZgVIYUfJ9tEqzPJzZqUmftO7okrmWPn8m/yXG4Mpr2l9LMkFBYhSUh7KQVvRGbxSIf5rHmzWJ0CTlh7DMfkmkoQoXDBgr6ngKB/jvaI19Ms9MFCDNiTCtTYK2wOqjIdVNaWyQMHkfCu/YpWQWeRllcKsXOW4YOs168S9fBhE8HoLl3DAXJZVDtrPOUmLiRX4yWhp3mEoz8bx8MbApp19Us+vYri9zqlyDa1xuN72NoRvdX/PiwggI7xDj20AXMNRFGbOQSdGuEwcNSBvZPYyhhcJZa6hlkhEhh9kgDjA/px4uyvxhlKMAR/Qq4aodgVqc4fxm1jU7oJqK9/Riqj50U0Kc7As3mWQgQvkK1SlFwLn5GSakNEN6eQfESRSh6Gwjb3zcw8hA4WsITTnFarHZ3NL8Ji6afPdlUGeoCmfIjglF62xD23gl5p8dyzKo95Br+TtD+gQS2zv606+lWur5YBM6P2+l3QyqG70/Dj/A7qP2RARnDdpjY7uF3rUmQt5nMm3LG8PYzcRQ/PxMXDcopQDhWoD7XGPcNVtFtvUmCqVvi8F5+LikO3j7yoxDC7T5Axfsr9dyqJQe171TXPIbWrptGMtuzkTRagyMjl1O7XxpOeTVBM3oVsi6O4zY1NYyumEhq88fi/mQZvrr/BI2IuweXGaF4a1GD0fWqnLZCSBBpnoZog2ga8NTl3lfikFcZxc8uReGq/WlUDP+KKnPmnlkWSP1xGxpLFJH4TgWZez0QWyyJjeiH5hRwy8nrmLbrPVZu9kfE9TC6s8+STjy/QZWmB6gxoQqN5XlQW/sa3b6PSL/OmyRyVOlv5EqeUW+AaPuVggeXcuGPL0TageidG4y9ExX5rMZKuDaew/KNGrj33IIl6sp550Z7ND5azO4B2XQpK5ey7Wpw8P1IvvS2gBym/aOFoYp8NVqcr4kdhIdxMRIMR+HKmvXMX88hQVGYhP1eoq4+AnYa78j33yKIvzFEyvQc8toyH3uPqLLM2zKoW6Qg6ut0FjfUxrL9OuxiehXrux7i2sERuFozDDluSWRofhu9FXPgfT8b37UaMNFbgr1nfyGFjpX0Wv4hZBps+bL1IEZ3FdZTCsY7HS8ET/4ikDAJgdfht9A87o/jNX8o6eUVCPelkLycMVU/V8HZeCUOVtVARYwh677wxfw04ndS/jhSW0SHckSQlVyBj8GbIHfBFWPXKyBAVo6D/1cJg+n3sHuLMC+4VIJJYkLs3BfCk4VE2NnBAAeHdmFg2jI4JUVjj5scF8i9J6UphmjIqsY6aTkO8BJHe1EtnLcP4XtaEcjI60OYqwbMtw1g7U8lvhMbAKdMET78UYoXrLRH+l1/dM9fwo09j1HUWkduj3NITWEem46vEtzI9YdnhhZvrvdE6kxTzF23lHfe2UvLpDeR3pfLAumbTvwqJRVRf+X5R8sFbDowBY72I/CoUog/mu1H36sl/EPmIqZM9kaEuiV0Bn3HcVUCBHNekLxVD/nHSCHyaBGuvzrCl3MDeXa4EE+flIHojcu5+1Qk/zsfKxjRlAbDFRvpU5sDOjbGUox5Cn2d5YiVi2fxh03dSMvKRtvHHNgpqkM4NZFC5ZMwoeQEzXs7nZfvL6ZHslO4pOgsL8xezgmZWaS8fdC3t02BksoNzPqRB8+u4Wz17JWgTrENYlKdUPcMIYXeIJQVx0O6tA+3axm3P+YiK3OA8jc4I6VRkoXD4pBpa4J1m/to03+GbF+SgsVeu9jvcQ/pKQoQ2q6OlMozFNUQDvXkR2STdcPc6pUPbrcY4ZN0AuYPT6EdsvJUsEaS9z8cxUkKo7jLq5aCNG/hfzcuUWVfBOIUtqIhZgLOLdbF1iu1oIO+UBhuy3sfZ8Hw113K2SrJqpdkMEbdlAeat/KppDKMFI/Gv83bQblKLJzqi8f/E8WD3WYU396Atff34KVVGhQXmfP0eFsWs1fgOam/0Zimya0HKrBwmSFmzpzApjaSvDVmHqYplsDCTwtZpbsg/76fBqIEHP9aG5V7J/OZL+WIFeij9vhJij64n3XqHPipvTDG5aXBrtAbfc8WsklQJ+n65yEnph/X84gntqzDUVtJPhJjhaCpT3Bvqywv8pPky/97hWtTX1HHanV2JBW+ZXQHd5L1eGODCTs/CMOr6Pe0c30nuj2jYPbvPLZUWpC9axkdLk/Ec6PXdFUnFM13+uBuIMvfI6WRd30UayiZ8LeeMspaNZFNnUTh/02L1y+/Cef4BKqZu5Znd7yB8RNP/PzYRJMup7Fz0TacOlsO5ZWF+Na3g3ytgsn15WkKDPVF3KZkzozoIt+t4vw9aDWUk9I4/3wgIgRNyK+7g6nytfhlGI4pOxrQAmO0+N6CbM1+/ud6AQ8HRLjt0FYeo3sbmQc34V3NF9pZ40OFZ4ZwWtZy/rOzH5a7p/PC18dxs1QaN9Y48ucP8WjQiqen4Xq8QJv59p9Z7FYtwn91irD74Cr4ld7A2BkVOLrAG89UfZCwLJiXKn6H+/0S7svPprrSVHwzzcau7GKclcmnoA2KpOW7he/t6aIDtow6DwGLl9fR0Sp/VBQJWKZkAfz/Debokfr0KVYdNWujUFv9Fj4iG7B/jDFG/7xHvgWBCMod1IpPQ+mAsiNbJlkjwqoelquL4X+iHYFXlqBIfS0XLMjD3H8dkPQX4RmVwwY5nIHx/jq0OUWHH1gHQ1PmGHTDt+P5ye3Y8UUaRw0T8NDfBXsrE/j0pcmsI2TBNPM2ejpE2dtFBisEk5Ewoxl1URF0acE9DJk7k9PiJvKpIdf4cdJ/eK1xm3YPKwW1FkL06TWK0fiLL+N6ULrvKpwdvCGRX4+xDwJ5/qT3aH89lZ0yv+JqZj5ZNKrxb80RkCqvg82auwh6MhyXA6QQM1uIgysD0Wq0cFB7TuGIsD0Pn2qOunYJlv++Bp9s78DU4St9qr0FG4PPyG0fzggdA8/+dxhwq8LPpg0wSXHhGy88YL9elaa+Gs6b37+jbiUV9pFqBa98D4XpC9n7ayu2rfuIWtM5iK3R4IUqkZhzIg/3zE+yhIMkm155i+oD8fAaFg7hsNvYEXQa0tF/sdI5AdXcisNF/gibrsVjt+3i0vIumEyTxyv/jVzyYjY3vRXw8bY9uNSYQXkyIZD/30K09j5DeV0kxqd0kvG/JLwv1OfWzakQyERjZ/8bMhwxmn0Gs8a+ggUspZ2M2AV2cGsezcPO65BLgiy/FPKmSKcfCPuQjuDXSkjo7iZ1a3t+u+oG/mxopnGDnUb/vyUcen8pnh5QxREXZTYIf0/3xP9QlY0qlAe96PGB93Ba5ABru1cU+eINzKsdMbFKjH8MfYpQaiH5/gfY9zsKmieScVE6jrywGk1FQ1jplxwbeUiw86MHkG5eyUZbq/CjOwm/Jh+B2bkAKpOVod5FQhAr/g9Nbi9hpLGPdzwfwRmCPJgaSTOFy2LmnWYYBMzieaURpDJqAD7/NrGnhMtgTk7ByBkDMDm3BpJPtHl81Sx2iJNF5pwQvnl3C4Y4buTR9vrktbOLRmvXYI7dSA7Ldcbi7eX0e9aQwf1jKNfoKvyva3KOgQGWGIjzmXfRCEx4ibWaiVCSOAlLvWT4jdzCX/f7Q9ddhz88cSa5He1I8VTg1fWucBnTiBz9ZZgkosnpaxdBL24YxE7pwnKBCNYsrkfrEG/Ur1Djj8H6rHrSkB+mD0OwvyKkpaTRue4izSQrTjgXim82V9A/eQ6fbxLjw76P8br4M13J1cAG3z9odvaFgaQc31s8hjOmzIHFxp1s0CKCobZpfPPPMs4WU8Vxk3aE2ngBfzppSsBFqFy5jzOh1hi/di6f8oiB3DElGq4eTi83Tca5jN8C38db2GdKHz4/6Id1zwPSmjGXY5zU2Th5Me+30YaipSi7ju4k/LXHsjcm2Ki6AMt5Fm60yXBBpT40Ll4FbXaFZYsXBn6XwyTvId4onMacMEsOacnCifMzYS5hwg0zp/H+e/PgsFmBjzTfpmujTFEa8YT2rNHjcb+k0Fp9SZA8+yfuFA9nvXIhOuduyB/HnUfymfH85Ysf7w7Zi+FdB+lB9BQ2vbqTK3T1IXBLR6n7Doi+WkKC2H8YsBvBYj0dFJgVBQ+9KhzNihvsPyE4PGwhzIImsdTOQR8/K8oL41TJrOcuPU3yhavQDwqb3Yr6qnYabxGP133N1OdgTw7z6lEyvgLOTeup8/RMLPh5C4dMh3DHoV28634WbVBpgmHQa/LeGoJf3+yxZkQj3g4P5mDjZFj3D/LEeBlu9fnjRvwtdC72h221KG8tzCaL++l4kDyOp8ZsR0DCMUi92sLZqkWo7SzCdotQuNl2ErvH4IC9PER699B0ETGcSnNBXtA3Ur31EwWa7oO97y+uml6D6KQQPqSnjCLTYsglfqb5DSCRgDyynQEerv2FSufnAYcnsHmJHBIlxpHjnErqtN1MnSuNWX9IMKyyQ6AvJ4rH63cjV+wS3BNzEJ02BpaDHFp92wOXH6fTfbeJmH98NXa5eqF2igvNUJnAi5QLkLhOFgYPniDcP5+e6I+FFK1Cz4cx+D2oT6eGeCFbR5kbNDNwAtFkuW8Hbt4tQMn3VIja7yH+V4VcLStsUKmB0IgflP8ijhoPivFPh4cYOrsQEfmZJLM/F6u05FjWXkSwItARLZUSeGA2jP/2tlCb52fMzjgLl4+ltLUuhfqVhCl3lxOFpg/g954RbO3Qh6x/BTisXUgtz88h7qwEZ+ro8ryH1nCT2YJY4c8oHHeMLHct5GJzH/hl7sAfj2oU+4+hEyeVKGr3D1IsOAtyz6Fzc4+ARphxc6EOjvg8RpuIEdbMTYbrf+m48yeFsnZ9oBfjn2NmWROk9iry3DdxtEVNWqAboonrgQexwVuTinP0mcq1yM1+Mivf/0xKiQUQt89GeMsMrttpjZv5t+DyS5pX+HTjU4wE79TOR154MvXulcFmc03UWalinf9HumEuBPEcacEewyrqnrUN7nHiPKe+CMvibVG5tJ9sSIRXXC7H7pBPSFHNoaG7ruDodSN4agnx69sycOmsgkJmHDx3dNJFsSV49nAOuqKeCmrtPOF3vJ5Kvx/EvY0X8V1FF3Vv/MBCVrTtxx76WChKWUvUSUHoClyceuBJVZjd8ZNc4ofj0kgbXPAT5Q0nlHncoldUfVRN8PjBdhheFmdJP3vYrtmNQHdP3Bek0du0dFwdPxS5s66h9fMX7LMpE/znnA7tthzsVBiD8SMazeNUg/BFbgGqW4voyLODiHhWQpnF8nzG+iR11VvgxKcOwdhVurghm0FPXhlwzDUprhppgN6RYuzzbCgaXyzCv4eXBc8OmEFu81gM04yjC66XEOqhQANjH9Pv89do0SD2nU+SqOanBs6PfETWxhdgrHgWrjPu4MPNtdTnowfXgAmsWJ4J/0u6ONkShJUlE9DsdoAWXE4g+QllVPp4Jry1JtE2RUkcWr8Er5cFYPdFCUznCHotEoHvuxPQ5xqCb6nPEclrMf3pHpotMZe6Qmowt/UvIcAagq3fySu9koRWniLB42j6dv87tXdfRFzuB8GhyJcUMt4JRm/WUM6uT7RA2RMtll64n6aHJLdSVN61x/Fty+j0jfPwET6F15fuEHnYwEvEDOIB5+FQfo8MClNJt1ENgnNDEagyBMta11HaUCcK+NRO8eevY75oIymnW+JJszB+jcoT2HCRIKogGzYvS9CvdxVKc2ai6VA3jQgMF6zIsULNpIVs0BmPNl01qhVdihPVGXhx+SkpWLsJ/DqVMTqrnKZXKVDKvkeCqQnHURY+QeDfrYYN1yeRhcpdevFhO46Uy6LpvBnsaDiqOhxpoa+n4Pi325hdKU4brkzHp+c6GOp7jYSMlCl5RQi+JMTT1kZhfthrjo3xWnBt+0ZdWpfp15RIdFZUocJ2Ly35Opg9ivPJfa03jC6+p+MXkmj//5RgvngJifWuR3V/D2VEHEK4+SJa/LQW5QuvCcJjB3/iZpvAzms6hiwXEwzsfkvK+bOx9O45Qan8GDzw1ILFkQEa79iJxpgiPFqlT2vuakDWaC2Ey9VJMKEWh2TDcKXIhFb8bIZ6kRd9lJKh+QUrkfm/Apo8fS8yMibB/LkRrSr/TQVFyzB8qDGi1+3F+trXFKp6iHZ8L8Lyd8uhrNFEfp7X6f8TWJCD</binary>
</binaryDataArray>
</binaryDataArrayList>
</spectrum>
<spectrum index="17" id="scan=18" defaultArrayLength="1515">
<cvParam cvRef="MS" accession="MS:1000130" name="positive scan"/>
<cvParam cvRef="MS" accession="MS:1000579" name="MS1 spectrum"/>
<cvParam cvRef="MS" accession="MS:1000127" name="centroid spectrum"/>
<cvParam cvRef="MS" accession="MS:1000285" name="total ion current" value="8105654.60723877"/>
<cvParam cvRef="MS" accession="MS:1000504" name="base peak m/z" value="861.52075195" unitCvRef="MS" unitAccession="MS:1000040" unitName="m/z"/>
<cvParam cvRef="MS" accession="MS:1000505" name="base peak intensity" value="25342.53515625" unitCvRef="MS" unitAccession="MS:1000131" unitName="number of counts"/>
<cvParam cvRef="MS" accession="MS:1000511" name="ms level" value="1"/>
<cvParam cvRef="MS" accession="MS:1000527" name="highest observed m/z" value="1297.76489258" unitCvRef="MS" unitAccession="MS:1000040" unitName="m/z"/>
<cvParam cvRef="MS" accession="MS:1000528" name="lowest observed m/z" value="400.32324219" unitCvRef="MS" unitAccession="MS:1000040" unitName="m/z"/>
<scanList count="1">
<cvParam cvRef="MS" accession="MS:1000795" name="no combination"/>
<scan instrumentConfigurationRef="instrument">
<cvParam cvRef="MS" accession="MS:1000016" name="scan start time" value="0.302283" unitCvRef="UO" unitAccession="UO:0000031" unitName="minute"/>
</scan>
</scanList>
<binaryDataArrayList count="2">
<binaryDataArray encodedLength="7052">
<cvParam cvRef="MS" accession="MS:1000574" name="zlib compression"/>
<cvParam cvRef="MS" accession="MS:1000514" name="m/z array" value="" unitCvRef="MS" unitAccession="MS:1000040" unitName="m/z"/>
<cvParam cvRef="MS" accession="MS:1000521" name="32-bit float"/>
<binary>eNoVlwlUD9j7xpM2pJJKKqFCkaSNLEn3o0hKlrQpLZKkhRQh7fu+iRZZBz9DYgzG0liTZSxFlqwxlmTCNEn0//7PPc957vPcc+55zz3nPe9zlxnVizme9eJlYr2IO1wvBr+oF2ZG18THpGti+PlrYoxSg5hi3iA0AhuE7fEGof+hQfgPvy4mn7suNrZfF7Y2N0Rh0Q2R8eOGGBp+U1z546bIu3tTTDC5JVKjbonyU7fEj/e3hLPJX+Lwgb/EGM3b4vyq28Kg8rb43ntbOI66I9zm3xHP99wRq5ruiCVSd4XPL3fFHr174qT/PRGfd0+YD2gUdRMbhe++RpF9r1Ec/K9R5Bk3iX9smsSOoCbx+4EmYdLRJGrc74v/9t0XtxUeCIsTD0TPqwdCU7NZfHFsFht3Novin83im8lDsT/hoeg2eiTivB6JxIJHwuiPR0La4LGYPvWxOLf7sVC7+lg8GvREjAh8Iqwqnoj9l5+IK+NaRIhvi6C8RWw63SLudLSIFP2non3BUyFb9FS8H/1M1Po8E3O1nwv1qufi69PnIlfthXiz+oXYfeCFCPj+Qmz2fSn8ql4KlacvhYPbK6GV9UoknXklHD+9Ek+NWoV1RKuoutAq1k98Le75vRYDdr0Wip9fiweab8SVhW/E8tQ34u3FN8Lg3zfC0eRv4Zfxt2gY8FbMDX8r+v94K4zN3wl773finXgvRvm9FzKF78Xn9veiwvSDuB/2QXQmfhCRsm1iknqbWB3ZJq49axNV8h9F57SP4mHsR+F976M4qtouVsW1C5uKdrFA+pPIn/BJ3D32Seh2fxKnwv8Rz5//I0ZP6xDSpR1i+ekOIavxWfSd+lmcrPgsrv/9WZh1fxbli76Is/u+CLv3X4Ti2K9ipJMEpV/Fqfqv4vqgf4VH1L8iS7pTRJl2CsO1naLodKc419opThj/J2pD/xPH7btEz6Yu0X64S4jB38T+o99ErWe3KD/QLWofdotGm+9Cd8t30X75u3jy4LsYYdAjol16RPK6HqHb0iPCO3qEu84P8Szwh2gr/yHGN/0Qn/r/FOOH/RQnAn6K5ls/Ra5Crzhs0yt2BfUKhS29ouZsr9jS1iuCZ0vREyeFW4UUA45JMe+RFBf69qFoSB8ej+pDP5s+RIf0QSq7D0uO9KHnTh82f+yDqoo0242lkbGXZm+wNPsLpAmtlSblsjStHdKEqPaly6ovK+b3ZfyGvnRU9cX4TF9Wf5Z4/WWwcpZhgYcMV1JkCDsjg2qTDAqDZZlsJUumhyxb1snyZp8sUjWytN6RJeqdLA1qcqROk0PdUw7rSDlafpOj54ociu/l8FGRR8VSnh/u8jSlyfOqQp4n9+Wp+yxPyUAFlEcpUOqrQHuMAluuKaD5XoHD/frRpt0PlXn9sNvcj7/39OPu+X6E3e/HWL3+/Da/P2ox/dGo6E/jqf4ceNAfTa0B9Js1AD2/AWhuHoDn9gFc/30AI1oHsOLnALSdFVGJViQ3SxGzo4qsvyfR3YpkqA9Ey2AgQz0HUrV2IPXlA/EYpcRdGyW0lyvxS6wSNQVKSNcq0XZHiVuflAjRUyZ/pTK9icoo/KKM8g1lctqUeSKnwn57Fb75qnAjWoWgayrUPFPB418V2ocOQkweRMT8QZSFDGJQ6iBa9wzC9dEg6r4M4pK8KmUzVIlapMrXKFVW5aoiV6ZKxElVTt9XxfCDKokGg7H1Gsy9iMGsKxjM1BODyWocjOnPwXgrqzFtihpDvdSYGq9GfZkaCafUuHhTDc9vathNVGfPLHWsotT5WKyOaq062Y3q1LxWhx51Osw0eBalwYsKDYz+1KCmRQOHHg0StYbQbTKEjFlD8IoYwpmqITidHMK7xiG8kdfE1USTC7M1+eKvSegGTe7nahJyUpPKn5ocHjIU5ylDqVo4FMfYoVTvHkrqdQm3DeWuihad87X4vlmLpDItVP/UouGhFt1dWpzV0cbDQZsj3trMiNDmaLI2bfu1cT6rjWaLNve6tJEaqsPfFjpY+OtQW6SD4gkdbFp0eNCpwyWtYayxGIa6yzA2bBhGbMEwHP8axuCHw3jVR5dmfV2WmOpywV8X4/W6SFXoEnRMF7UHuth16KL0XZca4+F0MZywVcPpnzec4hPDWfp6OC5qI2icMILwhSNwCh/Bus0jOLVzBEfOj5C85wjO9Ixg8JiRrHEbif6KkRTnjcS3diS6f4+kXkuP85P12OWvh0y6HoG79bBt0MO+U49xM/SRWqHPtDh9ZhboI/uHPrvq9fncos/5b/q0qxqw38GAW+EGVJQakFRjgNdfBnx9YUDOTwOkp47CJ3AUJtWjkGoaRUzXKHyHjiZz9GhOzRlNdshoSqpHk3xnNGs+jCZEYQwrLcfw1n0MFzaPYUHBGOzOSnBnDMHdY2hUNKTB1JBmG0OWhBriH2PI00OG6EgZ8cLIiJgZRvh6GFGRYsQ/+41IemCE5kcjBmmM5cLEsYQ7jOX1urHY5ozl8KGxvPwylndjxtFn2jhOBI7jTcw4lHLGEbxnHIfPjeN05zjkfo7jvpkxb2cbcyzAGItsYwqPGHOy3pivMuPRNRuP49LxHIwej+aZ8RxSMmH6dBOaC0z4fsiED3UmHOoyoU5xAtfHTEDTeQLFqyaglD2B5AMTsLk8gWXPJpDwzwR+Kply29yU5wtNGbbKFJkUU+7WmJLbZMqFr6Zoy05kssFELgZM5E3URHZsn8imuomUKZpRpW/GXkczdkaaIZdrRtYuM2bcMMPrixnTFM1RNTen1cucuERzbj0wx7PHnHeqFpxzsKDQ04Lf11lw8rgFH59ZkK1qiZKdJV4LLTlcbEnfw5YMuWhJZqMlDj8taR9khdpYKxJnWFG/1IrCCCtqLloxrcMKR8VJ2DpOYv+ySVSVTcLn4CTCzk3i97ZJzBw0mSMmk9k4dzIpiycjVTKZmquTSXwyGce+1vQaWfPYzpqpS635sMma06es+eeSNXVSU7hhPIW7i6Zwac8Udt2cQsqHKZyWm8qAMVM5N38qg1OnsvLUVLpfTKWwcyrOOtPYYzUN3eXT2Ld5Gi93TqPzr2m8ejcNS+nphA6Zzk/T6ZwOnM782un8dWc6s95O5zd1G0IsbfjqakN8nA26JTYEnLbB+bsN2doz2DVzBgOXz+Drvhn8fXIGLztmYDXYlnlGthLfliMbbPHMtkXvoC3nLtnS1W1LuvVMDJ1ncjloJhpZM3lbN5NLj2dyVMoOHT07/mdpB052SAfbYRxrh8dVO/S+2JGvJoiwECQuEdRsFmyoEGhcFFQ/FBh0CywVYIo5qHnA/S1wZjvoHYbPl+HUC2jshJABs+gaPgslh1n0C5iFe+ksHu2dxbemWVxRsifZ3p4oL3tKI+zxrLTn+kV7vD/Yc0jZgYNDHHA0c0DT0YH3UQ44VTjQWuvAkfsOuHY6oD5sNopWs7k7b7ak9tlopM2W3DGbliuzyX07G035OYwZMoe8SXNonTeH58vmEFEwh+2X52D33xw+D3XEbLYjsnGOtG1zZOyfjiTfdMTwvSPRcnNxM56L6oq5XM2bS9GBuTh2zOWSnBPnRjrhbe1E1UongtOcUNjjhNoVJ7bfc6JsyDxkps6je/E8lmyeh3PxPAxOzOPyo3mM+jmPR1rO9Jg7Mz/AmdwUZ/4+50xZvTNnW52R/tcZtWEuDLd2YYabC7NWumCW6kLXHheCal3QuOOC+kcXDvSfz2jb+QyPmc+RrfN5unc+NU3zMf04nztarjRPdMXE0xVHP1fMU1z5Y5crvZdcudvoSkWvK3oqC/jNeAFqYgEGCQtIrVyAXO0Cjl9fAM8XMEp2IcGTFvJ87UJGlC7k0Z6FFBxbSEP9Qo69XEij9CI6DRYhN2MR1XGLsKhexIIbi4h6s4jgvot52X8x7uaLOeeyGN/li/mzejHdVxdT+24xYd8W46bnhqejG5fWuaG12w2XQ26UXHND454bJt/dsFJbQo/1Ehb5LcE+Zgm3q5awv2YJs68s4e23Jfyi7I65jju3Ld0lc9adTWvc+VbiTvz/3Cmtc8fquTszf7jjqefBMkcPjgV6sCjbgwvlEl3rwZSrHni3e9Bo7kmPhyfDYj2pPu6J7CNPFPS9qLHyYqS7F2PzvTh+wAu3e150fvXCSsWbx9re6Fl583GBNxqB3vws8Kb9gjcGr7xxUVqKpeFS/n9dWrmU25lLid61lDO/LaXn4VJGyPogreNDlJUP/sKHymQfLlb6cKbWh1U3fRjT7UO0vC9Vw33xnuiLTKyvJLP4cuiiL60PfDHQWEaAzTIORy8jtnAZMnuXkfnHMg41LaPq3TJSBvjRa+lH7kw/9jn5MW2NH16ZfkQd9sP4pB8Gb/1oHujPUxN/zOb40x7iz6E0f2zL/Uk97I/TZX+kn/qj/MWf8UoB/GMQgAEBqPgH8Cg1gD2/BuDcFMDF9xKWDyRQP5Dh0wPx8Q1ka3Ig5jsDWd0QiFSzBPLL2WK8nH1iOcpLlrMuajlN8cuZWS3RTyT8YTnPFIPoHRvE3MVB/EwKYv+BIJpuSrg9iPO6K7hpsYLQZSt4sm4Fb3av4E6HhPWDkUxImv2CsQ8Pxjo/mKZjEu9RMOWdwbT2W4nFmJWYTlrJ1KCVmKSt5FjFSn45uBLXhyspHBhCpX4IMiKEeM8Q3KNDyC4I4cLBELa3hHD2vxBODl6F/NxV/Be1iscZq7ixcxUvT0l04yrmqIZyziiUFZNCMVkayrj8UFp2h7LxXCgqD0Jp/RDKS53VLJm5Gt/Q1fTduJqVxavprV3N1brVqH1ezdK+YaATxv8mhHFxcRjZW8II3RrG+9/D+NASRsyXMLYahuM5M5yLnuFcjQxHNi+c4N/DMboRTmNHOOsVI9jkGsHDkAgasiJI3B3B3NMR/NsYwd3WCA4oRrJ/fCSxjpHsXhOJVHwkZ6oj8b0byQXZNWRZruGRyxqK3dagv3qNpMY1OJ1aw4s7a+jqWIOD1Fp0LdZSZ7cWK8+1qKWvJXPrWkyPrsW6YS22r9cS/WMtc9SiGGwThZRbFM+io/DNjOLXnVEMPBfFlk8SvysKe+t13A5Yh/TVdYQ8W8f/utcxdXA0xy2jKY2KJqk+miMvo/kmH8PwkTG4T4jByDaGZI8Y7MMknBDDHztj+PVCDOPaYtihup5kk/UsclnP7tXrOV4gwdn1/PJwPes1NmA4cQNtcRtYkbaB7gsb0Pq4Af8RsVy0jqV1SSye4bEY58cy/WAszZdjmfIkltOfYmnR2Yix60aKAzfyb9RG+pVspPniRlZ/3cgKpU00j9/E0TmbKIncxNXcTUjv24Ty1U3k3t+EtupmCsZupmX6ZnoCN7Njm4SvbWZF72YKVeP4xToOKeJQXR6HWlkc1XVx9N6I49s/cXQYbuGxzRYMw7bQnLRFktu3kHBjC16dW3goH89d5XiMDOJRmxlPXkA8EbHx5GfE8/ZwPKmn4+FiPNH34nnxJJ7Zn+KpVk5g9PAEgkwS8LNKYI1LAtMCEngbnoD3xgQulSVw4/cEGuoSeHkrgZPdCTxRSGT80EQU9RMJtE6kv10ijt6JyAQl8mJ9Ik5FidTsTWTMyUTKLiTi3ZjI5KeJePyXSKNeEudMkki1T0LaKYnPQUksWJskyQNJfNibhPFvSWy6m4TSM4k3MJlO3WRWmyZTPyUZtdnJ/OKVjElAMqUbk7HMTJbM4mTadyfTdTSZK+eSOfQgma+tyRz/nIySfAq3R6ZwzCaFC74plKWnEFGcwou9KcjXprDuzxR6GlNwfJdCVW8Kw5RTOT0plS7HVKy9UzkZlIr7ulQC41PxLkglc49En08l/lYqWS9TMehMRV0uDUeNNEKt0jBzSCN8cRrVy9Io2pDGyeQ0fCrT6P9rGhZn0qh9lsaT92modKXRLp/ORNV0Tuqn42OVzuvZ6US4pfPZPx2H8HTyY9MJ3J9O98l0VtxOJ/ttOgukM6gZm0GUbQbS8zI4HpzB+HUZ3M7PoH5PBg2/Z/Dr1QzaH2Sg8lRy9iED64GZLJqQyVPnTJyXSjgqk+CsTNx2ZzLoRCZTLmfyvCWTnh+ZTJbPYvLwLKyMsngusuhyy8JkeRZ/RGcRWpqF5+ksht7MIu5NFgk9WZT3z+b6yGzOGGczwiub0QnZKJVms786m9t3s2l8mU13W7Ykj2ajJZ+DvkoOnmY5NDvn0OaeQ3ZsDmfTczhdlEP8/hze/CrZX8ihvDkH3Zc5VLXnUNebw32tXMoMc7E1y0V6Zi6NgblYZOSStCcXqRO5yNzLxVEmj/Wqebw0zkNmRh5d8/JQdMuT/MnzmJiQx5SCPJaX52FRl4fhX3nceJRHsEI+/xuRT/X4fKqs84m2yyduQT6vQ/IJ3JhPTGq+ZKbmk7tbcvY0nwi5AqqGFKAnCmj3LKAyokDSgwXoXCgguaEAtWcFhPUUsFW1kOTRhXyPLMQ0s5C+5YVU1RbypaEQ9TuF1D0tpPdjIW1Di5DSlcCqiG67Ik6FFeFUVUTNwSJGNhYh97qIxq4i4mWK8dcpptuqmJ7fimm7UYx8SzEmn4qJlC5hjnIJdrollJqV4GpfQvimEtZkllBypITZf5Rgf62EzCclvPhRwsP+pQSZllJlU8rMRaUorCpl2IZSbJNLOby1lJ97S7l6rZSotlJWKG7FVmzlqetWuty34pm5ldITW4n7upXTGmWompVJ+rcMn+Qywo6XEXWrjIrWMv5U2MZn7W3cG7uNoPnbuBK5jf4Z29Cr2kbPr9uovLGNs8+3EdCzDcMB28nV3M4b4+2k229HKnE7vxZvJ7huO2vfbGff8HIMKafIu5xzQeUURpfzX1E5kzvKUe0tx35YBQZGFTyYXIF0QAU/9lfQ+lcFhU8rSP9egeyqShQrK7E7Wkn9mUrqLlYic7OSZc2VSJlU0WlXRe6mKrKyq5h+rAqH8xLcryLofRV6Ujuo0NrBRpMdHNy8g9j0HVTd3EHkmx3sVKsmclw1hpHVpCdXU7GjmkS9nShN2Ymty07iU3cyPn8nXN2Jwa2dqMvvwkVnF7GTd/F/k6neiA==</binary>
</binaryDataArray>
<binaryDataArray encodedLength="7308">
<cvParam cvRef="MS" accession="MS:1000574" name="zlib compression"/>
<cvParam cvRef="MS" accession="MS:1000515" name="intensity array" value="" unitCvRef="MS" unitAccession="MS:1000131" unitName="number of counts"/>
<cvParam cvRef="MS" accession="MS:1000521" name="32-bit float"/>
<binary>eNoVl4c/F2wbxSkikgiRzCghCi0i+V3nalMZkYoW7SSNpxTZqUjJzlaUyEgKoUklTRQyEmkXaef1/gf3uc/1Oed7pK0TaNN/pXhlIYEfIg1IFVPjvOoyinw+iHfPtYDmqi6YBFjBfEMGPBbU0M+W84Lec1/oN3dQsvMYrozfA54+AePjLiAkTYK1TR5jqORZGlsdjpP9I5Bd0oA13Q0C8/BCqpk6BxVe2nxNIRzCf+rhM0eCfa5LsZeLO/ZtC2Ovd5qCXvtJ5BJsBv9lbfS4ayhv0O+k2VpXYWQwjEKveCJnnRjvjFbleRUpiM17RlmrxyLE6gRNafgGOeHhvL/wOvZ5PsYPUV8czUjD+huX8KRsHAcl1KMssAetBbU488MC39sOkXZSBEfV3oXbAgVIOAZAf+9CSnkSjXiXHtK6qg7ZS1rIjY/DzwRD9PsYY8o4OZ5aEIfylFSyaRbiiweFMdpnMGZPKoZHmyjPW6XOT4qSUOxYQKXfI7BiTKdgfG8tfWmdh5q1p5DS3QD3nATaslwK71VuQGFjOD6vDsPRZcX0UX4D7A7tRlryIEQ1TqPsz2fRKTYMcpFC7D1xHURCntEj8WSB/6Fcmmcpiw7/CCRfyaAl69TgVPyRYiK3Q3nvYPwpJ6qsUkHs6kyBdp0pkvo2s714Jq7q3oNiJUh141RU2K2h5w/NaVLcUXQahiJw4gOUTcuG6Rt9fvNxJpocdyEwwJcWX7LHMhFDCN0oJPWiQSR8poeEY/rg1pRFdgnesBj6VTBL7hDMShRROGQoTqdUwUzfl3KGP4Wl5RuSljyOd68OY0l1vaBT/wgrbz+O/VtMsCvUFtlal7Co/yZyKlwQPu0JQj48p1cZPjTmgxF+X00gscXH8PDYRzL4JYt3SUpkrAu4bj9CbwfLwyFZjJXytbjRtwbXstfSAZF1mJlfRC9XPKLXya7wTo0hPRMJijMXYVm5Kfi7Uhg+VwvpUMJ4kvy3HiHXxuGE7BVaP/IaVomcwJpRepS/9SJyLbvpk2cWnRBahaea3giI6aQTan9xr2McH7TOh+RncSh8qKcjBhNR2yQhsHwrz5VTRpHTqiE4/u0iDPdpsL7oOZyPfkUf5KPg4lKKPtdQfClLRPQRR9x8pMGbDgpzx49TsLXJwIp76pjU3w3ZqOVQGTaUVWK/07mFSYj6fhBJvn+xymAZbNVP484pD0z5pknZ4nugGfhj4M/HInNXJAV5WOCw2DgEhKRCafI9Umj8gqlRP+mAcwVSvn/FKNdNmLghFe7v9HHhx3fSKGmD6LgyfPGUpX8NO+AjFIi6TWI8z9GKe95nwlvnDirDX1NN8x3aZCfCq7qkcXp/A9l2JWBMuRONdfahL/qHMEz1Ay59tENqgwIPDyrF2nJb4odW1LRiQPNoce4Z7YuFHhlQNbaAzsL10Mn8SgZdjDWNc/BWewOyAu5S3ZMtWG9yXXDz+3k4LfoCkREJuPzOHn7BjhjR0AWJtgSceK8HoWXRmJMcjqkqBrz4XRS2Fs3D52uFiG2dBftvIny3NRZG864J/sZqcMhtTRi2u+O2RBlO9ZryoyEXoTx4PJQ3FWDlgin0YPwaQXzgSnidzMWd/o24bzgea2SGQ2/QBWyZPws5xZ/g+UsDR0qX0fJ5S3E1cQNWvxPDNBkZtOa1QsFbiSpj8shtSTUdmvYYj8ZXYV2xPCTVw2CgcQ7/1DfA585eLFhzFLnHnOHb/R5tYQYcsO4EzkRr4vK4zfh7UA7DV8QjoiOX5O4ZwDPeH9Z5Blgw4gjcb7yhI6WayJYsgoX7cbgsPkEbWp2peuEzLJLKgv2ffCxYEkQFxq9geUOBTzichPQ0Bf576jTWGIUiqOo3RvJ7iMu6QkfJlnH/I+w4CMITf+Cv0jpUt/0jO5ltmPnwBjS3pcL783Zu7LmDuFlXsGewOU9M+Yh7do24oBKB79/8aes+EvzpfASpJHFU+9lTVmsV1DM8YbeyC9WvWzFmqB+m5Q3hqYND4BRXgJgtK6H2oRzSvqpcmh0Cx/ejwB8uQsVSl7SWPsbCm3OwZYcGvTx0G8HjM/HL3EHgO+QQfUi3Q5y4NUZqENVJeXPfmwc06cE5HrvQBep3sxCVHs1PPpQi6PcT7BtBLKMryUtDM+nhwYm4ZKYJtR1zUZ3khK8V8lDYNJl352jgU7Y9lhQZslmkLz5+voHSWnF2k3ehV31xuOFlwQEBqhzsrI/VHY0IKB3CPcU1lD3IFgd6ZvC1y6cxwVADBdMOD/TNIFw11Oahf5W4bXkwLnxxhnCCOitdkcSRH4akIynHHp5DYd8cyFONylB77C7uJYZje444VtWcRLldMkUM/kaKO61gMuY47jxbh/wHpry00x97/2hxd38hbSoX4vvbI0hx0gv0TzmG9sp2lCuso4a2zQiYs42+Hc/FpUl/EFYh4IUNJ9ASMxODzt+Hfs8C3FTWxIWSYLzvSiC19WPwe1srFR3NxhPTCVAIUeAtvTI8rKQKWe9j6Zl0EUV/P0rDaiPQ/HwErBJkoO2oxGcfC0N+wzmsHCUBk8pAOi3qyZWKx1Cz+RD6/7PiCQvc4Zp2EetV3wisbgvxxIG+rLsRhrUvLkHDA+g39BdkOW9jmWIn7DykwAfdQzB6aTrOSG5CdVUI0p7cwfKjH7H600ZaoL8VP3tbcNm+EhknBu5/1RN4JkpATjUWddNEOCU5iy4Mr8WdKD1+YVFLtisDOPNTFdUPKsXjseK8uDWK48qlWGpEE0lbnSH7ajEeafgeMAnEX1lNrFCTZsvcm9CMGNDnqsPIC8AOY1EUT5aBybOn6DtyCHNfJqPnUAOCKtTZ+q4Qj7t3Fb4OSYgY9B7+AZPpfcUb+lXnRnniSWiqGEYdF/3xMmgvZqjFYNb9WgjU32GZkT5/1dDh/AGeuZ1+Gjf8Bjou4SYMumfyih0TMXPnLMw1E6MEHeDlrDQc0bXCTscctBe2wbZ5ImdOGskzIm9B5bYkV6TMxlQle46tKKNtc5/D7OphBC0vh7zCXMxP6EJdjxyP0nRh1S06/HR3NfqCS2DwxBzn+iqR0hJOe9xWYVWEN9Q+auKi1UpI7KhHX0sYFrXpg3etZhXrBPhkXEHE9H6sd5rLrmGZnP/blRu2KlLe8HNw/SfC0fIfaPITUc4+P4XdnTdjvtdT2rtyHCd9l+f9GxXZO/4zJcSYId1qAbqaY1EgdJxG5jZiWOdI3tYSwJOM5HmsyDls9blJpu6J8Ne7AkOjJeykJU8nohzYQDUMo1pCsPJ5PH5ZltOteA3+5B/Jr0xLoRXqCaWTMqzrZYGTOgEoUflMbicMuC3uLWqvlNIH824oL9JDYFoz1o3SgsNfAwRHS1NCey2sNZR5X1E40tesZNsZ9Xg40hW9Le9hu8IXI65as2mTOWs/i+aY3tMo3RhPQTIPcU1UiptMWzGqTITVZFIpx9Ea2l3q7B7ixKU1UpxlJ88T+sZhb5wUeW0oQX+5G9L0KuE1wCkf/R9At0+NZ1d+oSv3LuJ0RD5mH8/C64kJ0NvbCVUJA/QU3ESi5iMUJG/nAkcddi+UYiOJt3joP5WDtEMgt9WC+pf8wn6DPJj1KnJW2hg2fzSSX7muhm91KorWirO1lCfuZYSibNIM3iNZyi7eAq4adx27Nupi2F91Hm3TgvwZXdQSuIaNr5Zg8Oo8HD83hS/PUmUZ5UwsTA7FP21nviOSh22+ltzSLksTD+9AjU0uyYd5svX3p9B3W4PouIu0IMOFCyWbIBZ/ELuiHqPd4Bfyc1pR/ywfbGPOTrd0+fx8T3jn3kLy3snYukWNBU8FeF/agQa1E6R0ZAKravpCeIBvauXCkDXUmEMc1iM8NhdzM4bBwleSN07xQ07cfZh8m4LCjU24G3idgpVTIa28HWGB29hGPp3GDh9Gx+0C8OdpPHbHWPGi1lAuWrkVXgWRvLu8nK8V1MCzJJanvxbjB30qSFCS4g/h1vxX+iu5jNMGLdVBZvB0rOm1JoXBm7h25HAs+mTK5mViPNepn9JeXoNAoo2WaI3iTVF+WBT9HbJ/b3HA0Vv06vJXZKSIwvdRIuUOZKJpfD3mbGwku3vVcCqPhENhJYIqSzgiqx2LArxQeWQIx3iNZiWlPXB+GYdzb7pJYqYx1y6OwtWPPcj7lYzHMy9zR1kKVp/SYmdJHarYrQrjl7upvMiCbc8r8fLeTEzPTYbU2OkoXDqX8/qk+J/fZP7DA4xZ0wTD/85j7H5VipJdyma+Wmx6OBIWr1Jw31iBd7qko+XyXhyxkkLD9mxEKnrBdt5y7u/LB4oMePTy1gFvmqhSRZ6DlrVg3fU67FhSSkMPFuNKeDkNqu7Fl6wntLVcn514HOQXB+Jf/bcBlt2KzS2z2TZxNaeNDcBDXUuYizSTQbcBK586i7IAMf69l7myTgWLt4+jxk0dmLe3Gm9eDucMjwhSWHScpSpsuPWnGcfZGPAzu3SYFXqycqopy7hG48VJYQ4yc8B8pcHY6P4XjQO9sytpNp7fOMLnvb/QN7963M7/Rd/GbKPIsV9pWkc69hZIMl9kvi6azKoiD1C+3xzRJ9oEjR6S/Fk4nHtNL2GE4ApoehWmiV4kk7gBHyqjOdtjBSq/tSFiYHuZS6iyRI4+J0oT/43OZhMTHcxNcR14s7tg2vVwHBudirTmU+y0uBfT7ErZoN8D8R2lMH7WRunWY/mPtTlLqrmySO9CTE+KgKCiCxu7AyhKeBSf/uPJxfZCPM9IDu/bAtnJrx9TlyyAwUwtVB77iLiR1vzebRrrPD4Lt9u/4FFUj49fpoKbNvOOA7bwVBJGR+wS3nNtBByOT6TSL7Z8cnASfomY4K2sJK970A7t7c4oEESRQ2gsZluVkNA6Kyw/fBfq9nP5+eQ7IJ1VdHyVMWTb0+lj1Tx2fHQYwsatmPNND+sqniDe6xB2eoRC7ONrmNxsg/PPRFozfwmf++cLr7IzUPzqB3/XPszSeI1/O1Vw6KgW5GuuIrhNC7tld/HTc6bson0ASzoCEDlDnep8jAVxBeN5/AkR5Kms5F1hg1hMrVoQVlyCazcloP6vHHahGVyUHIvgikh69OKu4F+sLcz7dqBWox3LdAc82jcVtc1NGFF0FPtl98AmNZSV9rRTldY06H9SQpt6HUmEO/I86WNklhiMIpsNeJF/Bs5PPCAithPLO5fiwpZf8FSbQzsWf8K/i1bsI7GRf4/fw406xRCKqxJUnNGEy4XDuHhehC+cFWH9rym4JlSOxeEpdFd4OBVvq8Mpnwz4SjhR6wAz9Dh/xYP6NxD3+g63vd+x/3EHUo4Woq35Ov1bJs35gtk002wOr15rB9xYBJOSxeQ/ZwGneImype/xgV1Uhlfej5C4woKVk4/ii242xtS2QWafKHfWZ6HtwHnMqg3mIR+y0PC3jhx/vkao3h5e3irMVtsX4pl5ARzOWdAaZ+bObcux3S4CWdObUV97hGiQD96aDMbMmB/0pecVEt9uhcy8/fDNc2ElA4buxU8QXsX0u3kMld5S5OR381jpeTTFvgpG7YVsXNBNQVXvEiganaSOR+EoKAuFVJU6V6gLs5PUGMQ0SaK1vBLmn2W4+ehhElq0ApmrfbjX8SeSKuPxdMNStvp6mWzq9XiqQQQCXiuzb3Mf5n/wwR2R+6gX0sTYpIm8PkcLYvMjMLtiBf07akney/eTToccG4U8ohnflsHLTQiz7VTZQ1uKphzrQ038GBokEymoPHIL4bI/4G00lBcaySL0rjxr2/hhYZQV60+8gC5jGfzXLcR9U9Jpek4jZlfvw2tle0Rv7URT7VzsajoB/4X/oeWTAlZMuotL27z43Y5qZP93Cy2jIqC73Jf2BM4AJRrxuuf2CHRaxNODFDneUpTqx4hhxJ8Qev3zBi23Gc9BgWqYuGdgZ6iLss+YcfzhzjLUrBnQOiUFh+3akW2zkRwaW0k3TQgTGmVROPsUUkvX0PlPBfA8L46FJesEB8SM6L+2Ugr+GiRYc3ICD38fiM+dT7Hk1jRODRrJGSc1OXvpcD72NpoyrxyjqXhHipFBCORq3Kq2Q2n4UCw1UIZZ/lt8rRPgi2UFNXYuQE1pKu2JdCPD/CZB7ZZ+rI6pwSudMNQ2VdOo8NHUm6nIGXP88DVuMSb1iPPZBZXU3dYDoYA6wZ7N5SjOnYnyOUD3inYYF5rCQXqAQQyvUOdpY2jn+JPlvRbBU5tsyN3roMI3SjC8o0Jqj9tonLMSWWftgNPWp5B2rqY01xRoqA3iDa7HcSFJCbdbDwuuaS1Dc/xlvIgVwqaTE5BTZoWGLRnUPsgYckHqfEphFNb+lBGcmXse2kezoKhkTXpVBnjw9P/ZYIHY+jTeXi6Dh5sOkPocD1TVb4N0ZYHgp580PfRejQ6ehN2ZAxlX9oRE8pLhMPQRVuzxoMmKA71v5gJ3Y21KbsqhK+1dgu+iNSiU9OF9p1vIbedZsltvz1Pf1pDdURvYqR0SdIkMhTSV4vS919AMN4WKxHMKF1+Mi+rZgo1N4YKqs48pVNMPQwI24bbBZmox+CUoK0qltGJdeGgsgmCwNlsN60TBhAF+1+tGatRJKFuu4I+1yZR66zCZN4Zii589n5Z7jfkWujz3wCTEPhPD/Z520q/VRe8MEfZbqUd6j2fT6MuquKjtjlu/vRA1YSyEty5GyDlzJEAOaqfFGO0W0H5lQCs6L6A6ZR+uGX0RKHpOFtx6N5BdKoPJ0cGPpF2CkDewMwMCn9OPH6+pZoEcsk0k4PYyl0Y4aCH3oB78vvriRscu2E6JwA+luXB18qZTee30U1d6gAnyKF5DFW5p0dg4fBqKXydS1XgzhF2KRJ7nP5SIm9D+WeqcN8CIv+tl0KErim1hUWgYn44XHan0vC6RQr5th8djIdxtCiW2G47nYvfor4weGd9ciBhTZ9jZ5eBKPPG/tzew864SQnNLaX3XZbRfK6REoQpqHuxEKrd/CaY6+uG7aza1Lhno8yvpeKmZRdmdR8lrYgxys54JJIYMx1ubUERYMNvslYNEmLZA8lEw3NLP0CiJbuyc9wyt59wxPvMsbvufoojHm/nSqGaByNzLNL1QCN2FuZi1UpyUn7xGmoIlda/9QCXDpqD7pwrshR3x66QBie5YhVlNm2Fj5I8e8XS6f+AFKQaOFdj/GsYnL6vglbAFSsWK6c3l1diheod0fxjjdc48Whzlik1XAgXfFKagy20ZLB0kcTwmFUFLFVnwrYJ6ftTRpo3/IciiARM2KOPnrHb09o5g5fXrISl6C/u33qaipBeIDJZD/ihNeB92pwdhgfgfXqJJVQ==</binary>
</binaryDataArray>
</binaryDataArrayList>
</spectrum>
<spectrum index="18" id="scan=19" defaultArrayLength="1496">
<cvParam cvRef="MS" accession="MS:1000130" name="positive scan"/>
<cvParam cvRef="MS" accession="MS:1000579" name="MS1 spectrum"/>
<cvParam cvRef="MS" accession="MS:1000127" name="centroid spectrum"/>
<cvParam cvRef="MS" accession="MS:1000285" name="total ion current" value="7907115.11068726"/>
<cvParam cvRef="MS" accession="MS:1000504" name="base peak m/z" value="656.87414551" unitCvRef="MS" unitAccession="MS:1000040" unitName="m/z"/>
<cvParam cvRef="MS" accession="MS:1000505" name="base peak intensity" value="28132.10546875" unitCvRef="MS" unitAccession="MS:1000131" unitName="number of counts"/>
<cvParam cvRef="MS" accession="MS:1000511" name="ms level" value="1"/>
<cvParam cvRef="MS" accession="MS:1000527" name="highest observed m/z" value="1298.77465820" unitCvRef="MS" unitAccession="MS:1000040" unitName="m/z"/>
<cvParam cvRef="MS" accession="MS:1000528" name="lowest observed m/z" value="400.26922607" unitCvRef="MS" unitAccession="MS:1000040" unitName="m/z"/>
<scanList count="1">
<cvParam cvRef="MS" accession="MS:1000795" name="no combination"/>
<scan instrumentConfigurationRef="instrument">
<cvParam cvRef="MS" accession="MS:1000016" name="scan start time" value="0.318933" unitCvRef="UO" unitAccession="UO:0000031" unitName="minute"/>
</scan>
</scanList>
<binaryDataArrayList count="2">
<binaryDataArray encodedLength="6968">
<cvParam cvRef="MS" accession="MS:1000574" name="zlib compression"/>
<cvParam cvRef="MS" accession="MS:1000514" name="m/z array" value="" unitCvRef="MS" unitAccession="MS:1000040" unitName="m/z"/>
<cvParam cvRef="MS" accession="MS:1000521" name="32-bit float"/>
<binary>eNoNl3k0F1gbx5GttEhCm/aSIiEkKe5nkCRJKJKIkLKGkJ0sWUOWQqZMNdWU0d40TW/Tok0q7ZtkJJW0SaX398f3fO59nnvOPeee7z3P80SMuyQsqi+JwneXxAuDy0I36LLYsfuysFCtF61O9eJ+dL1w2lMvXt+pF54GV8TtpCui+eoVIaV1VUSmXBVlV64Kj+9XxX2Xa2Jx/DXR3HZNNKhfF9eXXBc98ddFccd10al5Q7Ra3BCr9t4Qhu9uiKXTG8Rfbg1iV2WD+Od0g/hX5qaYa3VT/LrtplhYd1NYPL4pRg1tFGVHGkV6T6PwS74lXuffEp3dt0SD1m1RveW2OHbmttAffEcctbwj7tTcEY9e3xH185uEfVyTKKluElIqd8Vku7sicONdUfbbXeH05a54YHhPnAm8J3oq7onSy/eE8qD7Yp3xfXHf4744U3pfPPl8X1gYPhCO6Q/E1OEPhW7OQ3Hy8ENxvuWhsBv6SPj6PBKBvz8SN98/EmU6j8XZV48Fek9E944nwuH0E1H87ok4OOqpCDV8KoqDngq/t0/F1LHPhOGSZ6LshIQ/nokal+ci2v+5OFv5XPg/eS5OD2sWPdnNYl9ds2gc+0KcO/VC1Eq3iLT5LeLv6hYxr75FxBi9FGEbXoqbV16K/V9eCq1preLFP61ixc9WMUT7P5Eb/Z8Irf1P7FRpE1GmbeL9lTax9UebUJ31Suzb+ErcbHwldn17JY7FtIvqi+1i/ZN2IS37WgwPfy0aO16LkNkd4rpLh9i9p0OYe74RTsfeiO2P3ogno9+KKZveirDat+K3l2/FXp13Qi7ynbh78p2YJtcptkd1itXbO8XDvzpFssZ7ob7yvTAOfy/27n4vEj+8F89Uu8R4ty4Rn9AlYid+EFfDPoiE3R9E66MPwn7GR7Er5qOoq/goHjd8FEu+fxSN4pMoTfkkTt37JA45fhZhdZ9F1qPP4vTEL0LB+4uYfeaLUP76ReLRbmHxuVs8mfxVnFr2VUTv/CpOjOkR/USPsD/cIwxbesSQoG9ir9p3EbTxu6jZ/V3Ma/wuqrR/iCr3H0Kt4IfYOKFXnDTvFWfdesXpkl7R+7VXWGb/FOf3/xSvHv4UmuOkMJopxT9LpWgNleJCjhTuR6SoPyvFo24p+ihJkzRRGj8HaT77SFO+UZovVdKEHZXmeb00BtIytEyWYbSVDIrLZFgeKMPtvTJkHJfh7rg+pJv0wTq6D3eP9KFRUZafY2Q5ZyPL1XBZrqTJsrRClrK/ZRnbJkt3tywqQg4HZzluhMnxV64cBw/LoXVRDuUXcsT3l8dVS54aK3mGBsjjninPm13yiFPypF+VR/aHPJ1DFVior4DPRgXWlivQfUSBwgcKtL1RYJeBIlucFNEPVKQjTxG1CkU+HVYk+roi2Z8VOaTVl+sZfUne3Zfv9X058K0vJ+jHzBf9cFRVottIiQ3uSvSNUWJ/kRLb/lRi5/+U+PZeiVrZ/nwZ0R9f4/6MC5Hwv/7M+N6fSyoDKNMZwBbbAfSmDOC3Xwdw5eoAzgwYiP3EgcyaOZDSkIFcSBuI+4GB/PhnIKqPB3J44CAsdQbhuGgQFj6DGJ87iHN1gzgrrcxOJWUOzVNmsJcy0bHKHK1SZuUpZSxvKDPvmTKnlQfzxmwwoV6Dad81mPcfBmM7WIXT81Rwi1ehpE4F17cqfFQZwuwJQ4haOgRl/yEEZQ3BZe8Qqq4M4ezTIWT9HIJUf1X0xqny00yVQQWqjKhRJfmkKucbVVn7XpXL8kPJNx5KY/BQzHcOxfDQUFqvDyV1oBpvxqlhaqVG+jo1lm9To3yfGg8uqfHoqRr/fVRjbF91Zhuqo+mmju16dTzy1Tm/T53eI+r0v6zOt1Z1pOQ1mGyggaqLBt4BGtzO1yCnRgOZRg3M2zWw/KTBzdHDmGU7jIuOw/AMHIZUxjDWHRnGzbPDOPlgGMXyw5E1HM4L5+FUHx+O+3/DWSE/goQJIwi0GMGWzSO4WjOC7FMj6HkyAunuEbwZNpI8m5F4LR7J+ZSRJP4+kmWnR9L/w0iMx4/Ca8EopJxG4bJOst40CsOiUcjXjeLq7VFo/pRIRZNGNPm3QJNxBzSpuaiJ0jtNVLs1sRs8mpF6o+lZPZqAhNEkbBtNxtXRyHwYjcaIMRKfjmHkwjGYrR2DQu4YRtSNwbtxDDO6xhDvNZYVYWPpKB1L/JGxHLo0luausZybNY7I5HGYXR7HkbZxHBowHu0p41liPZ4Q9/FkBo/HOWc8aXXjCWocj47UBLqMJ+DjMIGWlAl8qZ1A2uUJhPRM4J3hRC45TmRn5UTsjk6k+spEapsnMmn4JIr1JiHvOAnn7Ekk1UxC/9YkCl9NYtngyRTaTkYldDIxByaj3DiZfV8nkzJCCw8zLZIXadEQrIXCAS1aLmvxtFMLVY0p5FpN4WjwFE5sm0L70Skk3ZiCdfMU/vgyhVhlbaZbaBO0XBuNVG361WgTe0WbGuWpHJ8/lfX+U7mdOJWTB6cy7d+pmHdMxWjYNJrtptEUOA3HmmkUHJnG8KZpjOqvg6qRDgELdHjvqYP8Rh1Mduigf1SHSZ90MBukS+9MXQ7Z61K1Vpemrbo0XNCl+ZUu+2Sm83HYdP5ymc61qOk8KZ/O4f3TSe2cTtdgPSId9SiM0eNJmR4Fx/Vwv6NH/E896lVnYKE/A9sFM/CJnsHM3Bms/G0GunUzqH00g2VS+rho6WPlrI/sWn1Udurje0ofoyZ9IuQM6DUyIGK+AZf8DZDOMkB/lwF/XzLgSbMBz/oYMsPGkKogQ2x3GpJ01hC/ZkMO9Z1J08SZfJ0zk+ilM1FeP5OKupncbJ6J43QjTIQRn9caITKMyKs2Ivq0EReeGjFJ0Zi0acaUehpztsSYISeMaWg0xve1MR39TNDQNEFrrglWASb8V2ZC33MmBD82QVN+Fsd1Z2FoMovfls5CdcMsvPIk/H0WD0/PIuHZLLb+mIXedFPWu5hiHGiK2lZTKo+YkthuytZeUwxHzsbQeDYD5s6mbelspuXNJv3kbFrvziawazZP5M2IUDdD18GMR35mDDxjxsuXZpj3mqGvPod22zk0hcxBLW0ObbvnUHRrDh+75qCjZ85tD3NqIsw5X2BO6TFz9lw158JPc+I153JRfy4H7eYSFTIXm5q5WJ+bi8zDuZj2n0e78Tz6L5qHwfp57M6Yx6cz89CWtuDUNAtWm1kQ6mlBTpwFRtUW7GmwYPEHC46Ps0RKz5I0K0u2p1oSUW5J1R1Lmjst6VAW6OsLwlcILPIEWocFBe8EqlIwbjZ0OkN7IGhlw9HfQPsUmDSAc99f6DT8heEev5CW8gsq23/B+d9fOPjgF/L6W/F8lhV9V1qREG6FQrkVTQesGNhoRe9nK/KHWDNmujWZC6zR9LLGJ8aalhprUk5b0/7CmqQ+NhwcYEObtg16JjZc8LVBM9aGnEM29L6yYfAnG26NnI/MzPls2jgfs4L5aJ6bz5z784n6Np+firbsmmxLm40tSatsuRBnS942W0z32hJzxxazD5LcqAVULVlAq9cCzsYvwGz7Anz2LOBD4wLCPi8gSdcONRs7xiyxozjYjuOb7Xh5wI5jl+xY+dSOwoELmTZ+ITHGCzllv5Draxaik72QjCMLUX24kHf97ZmhbY+NtT3WkfZMSLbn9x32XPjLnribkvgrexQVFzF67iJOblhEddUi3A4sovL2ImS1HWizdEDF14GmjQ7o7XLg220Hqtod8B64GDPdxQTaLeZq6GLati2mrm4xBW8WM0bBkYI5jnxf48jCdEd0Cx1xOObI9SZHHg9awvDpS0gLWILv1iUUHljC6QtLoHcJmWpOmJs6obHMCcVIJzwynUj/w4mk+040jFyKzOKlmCcuZUCRhLVL6fd8KS/eL+XRFGe2mTuT6OKMzHZnzl+Q8Kkzh7qdJXXGhZCZLhj6uBAR50J7tQuWf7sw6LELc+VcmTfVlUfzXTGJcKU62ZU/97uyr8mVaLllfB+5jFCTZYxzWUZJyDJ6ipbx39llmL9YRtqA5ThqL6fVfjm3g5aTWbSc2X8up+P+ch59Ws5pFTfctdyot3NDxt+NR8fdeFfvxqEON4w+u/HrKHeeuLojFeHO/q3ufDzojsrf7mS+dme56gqkWEHN8hXsSViB0d4VcGUFrs9XUPtjBQXjPdg314MEJw+KvD0k9dmD4moPGs55YPrYg3qllTwYsRIT7ZXsXriSOq+V2P2xkprHKwloW4lv70rCDTw5u8STAD9PyjM9Ob3bkz2XPElo98RLbhXpo1bxYdUqotauYl7qKrR/W0Xxv6vIal1FvYoX9ou86OPhRVKhFxXnJWz3QlfGm1ADb+4JbxpivNGv8GbIYW/Mr3sjdc+b91Kreamzml0Rq4lMWI3fn6vZf2E1BT2rSbLywcTbhz+jfQgo8EHugA+frvnQ0+rD+G8+vJ7ty157X7aF++KZ4ovLGV/63fDFSnoNI4euwWjuGgLd1+Aat4bgMsn+2Brqrq3h+Jc1NKj4kWHqh6ybHxfT/Aj53Y8FtX70XPDD7bMfRxX92avpj4vw57WTP0oR/nSV+fP7H/5suOZPxSt/zg8OINYwgDifAFy2BiB7MICT1wMI7wpgt9Rafmit5YGTRAFr6U1fi8LhtRx5tpaXXWuJ1wjkhm4glosCyVgVyLrtgfx6KpCwp4Hc7g5Ef9A62jTXUTZzHSkZ6/hauo79h9bx9sY6TvxYh9bE9dydt55Ij/VEJK7nQeF6vp9Zz/mm9TiMDyLbOAj75UFURAbxoiiIAYeCyLkcxKlPQfwcH4zUtGDqRDChPsFMLwzG5VAwNy4Ho9YWjPzXYJaPCOHv6SEUOIewJiaEQwdCiH0RwomvISj0D0V/SiiTvEOJrgilZHcoe5tDOf89lKIxYSzTC+MiYaivDeNRSRiKDWHUtoUxQDWcFv1wLB3C+SMiXOLhcDY0hRPYFo6D3AbejN3AM7GBPXYb2OK7Aa3EDQzeu4Ev9zbw+scGIidEMNc0ggfLIigMjyD91wgWno5gZUcE4T0RLNKK5L5NpKRXicRmUyQvd0Ry8VwkGq8j8fgWyYthUfSbHkWVQxRPoqI4uTUK9fIofjRH8VJhI3O0NqJmu5ETCRuZW7YRcWQjfz7YiFSLRIrRnB4TjYlLNPbB0ezYGY3yP9F0Pohmd2c0M0bGIG8eg5tXDK9iY1DfH8O3hhhcmmMwl42lYWksdRti8UqM5eeuWE4+jOXo91h6tDfRaLQJD49N9ERtwn7HJlLrNnHt2iaUvm0iWj0O/zlxbPOLwzQxjhO5cci0xKHeFUeDfjz7iCfILZ7bafHs3h0vqfPxGN2KJ7Ytng7ZBDQHJ3BieAKhWgnEzUygn2MCTl4JHA9O4ElMAgdLEvhYk8C+PxM4eSkB2dsJNEgn8nZwIv8bncjUaYnUzUtkqFsi1esTyU1IxC83keFViZTuTaT3r0TimxJ5+SyRtI+JlI9MYoJ2Eo0LkvBySaJuUxLSGUk4VyWx63wSXfeTKHyTRHp3EoZ9k8lWS8ZoXDJ1lsnE2SYj55yMWkQyaVuSeVCWzLoDySTUJWPydzIXbiVT35qMwtdkNJRT2DoqBXeTFLqtU3jglkJbdAqLM1KYUplC7YEUqs6kUHk9hZjWFJSkUrmmkkqRdiqus1KJs0uVzHqpnAxIlcwTqaiUpWJfncr/jqWSeD2VgkeScx2p1HVL1DeNqzPS8DJNw2lVGkkRaZLeKA2P7WmY/ZlG9d9pdF1LY1KrRN1p9MptpkZlM0cnbcZt7maUF25m77LNaPtsJj5kM6uTN3M1ezO7KjZz4+xmqhs2Y/50M1LfNnOuXzqGqunIaKdz1zidMId09PzSuZiXTmdtOso30il7lY7K93RJPclARSODMzoZbJmVgTMZ1LhkoOedge66DKozMqgtzsBsTwa3zmSwqzGDrmcZfOnIQHZQJkeHZWJkkMnZeZk0O2YSvjIT57WZBKdl8mNHJr5/ZPLx30zO3Mkkt0WSl82iUy0LKZ0s2s2zaPTNwj0sC6vyLH4czyL/nyz0rmbx7m4WH1uycHiXxbDvWVw130IzW7BfuoW6gC1MjNmCR4pExVuYtHMLtfu20F63haDrW7D5IDknlS3xbTatY7Pxtc4mKjibzGPZuN7JprMlm9oP2cQq5WAyLIcozRy6jHKods7h7YocQkNysCrOIe9oDp71OTy/m8NAqVzyVXNx0M9lgm0ueqtyORCYi3N6LsY7crlXk0vbnVyK23I52JlLnEweQ0fnEWeRxwPPPDLW5uG5KQ+5IknsSh5Wn/NI0MiHyfnEz85nNfl4LMrn0pZ81pTlU3I0n8wr+SQ159PUmY+3WQGWSwvo8izgQkAB07MLMN1dQN6BAuKuF3C+owDvLwWsNNlKpudWEkK3sj52KzJZEjZvxWpmISftC/nuXiiZ6Qolf7aQh7sKKTlTyIUrhXS8K+TKj0KsFIq4rVpE1ZgiokyL8PMuIj2iCKmsIq5VF5HbVITnyyLy3xaxbXgxUlOKCVtYTF5hMee6iglU3SZ5o22o+G8jrWQb0a3bUPq0Dd2BJeQblCBlXcL+yBI+xpTgnlbCpoOS2L8lTHlSgqlMKV5TSxnoUIpdaCmBVaWonCjlWVMpJ9tLyftYyu2+ZbSolknuLaPArIzDdmV8Si/jxM4yfq8tw/LfMhxay3CXKqfPiHK6p5RTSDl27uVI+ZVTsqmcnpxyXIvLsd1VTu+Bcr48Lqf5TTlO8ttpmLodf9ftTAzajmzVdnrPb6e7bTv1P7ajpryDa1o7uBK5gwk3dlB6fwev9SpoMavgsEcFKQEVuG6uQOFUBTmdFcjIVDJOqZI01UoiplVyn0pq7Stpy6lkQV0l++sr+Xm9km/fKlEcVcVY6ypqnKpQ86lCJagKrz0SSu9k/bid2M7Yyb09O/E8uZPQ9p0EGlVT71rN/wHN4dXx</binary>
</binaryDataArray>
<binaryDataArray encodedLength="7232">
<cvParam cvRef="MS" accession="MS:1000574" name="zlib compression"/>
<cvParam cvRef="MS" accession="MS:1000515" name="intensity array" value="" unitCvRef="MS" unitAccession="MS:1000131" unitName="number of counts"/>
<cvParam cvRef="MS" accession="MS:1000521" name="32-bit float"/>
<binary>eNoVl4cjF2wXhrMiI9mjRMNKaGhS0u/cp0RUkgZFUq/mKy1FykzSQAsNs5AkVMqKSonkVRGVVMgqDUnI5/sTnvOc+9zXpbjEn/urTuJudrsgV0wJE2K1WLXxNtZ/TcGdoBqMU4yhw5pV6FusTCklstizsBxVC6R4XImfYEL3CHDgPDo6rhGvx9ch0twOjQ09VBM9Drn1slhceQmxbyshcUUVp2yCKN9GAO8MY4o4I8y5ky2w9V0zFH0bSEI2B+GzLLhu3yW+nS8MYQN7+CyfgzQxCb6mZ4TEZyF48/E8dVEhWmt/CR4mx2LRaWm8b0pBvFg5dpk00WppT6jaT4OVlzN2xmjiT+k4XDsRiDj7J/j8OxbvMyfx1XnxoAc/YKD7Duuv6HFHiTnr+gqjTsyVvGQTUW1/FVcsEqCvCx59LBLyr1Ng7f2WXB2CsVzRE9qtQjhwzR1CQpI8954ddrvfI9s/SqxxS5JTAxXg26AMia9OqCnZSi3vBUib+Bih1neg1ulBpnJHBA1eJQi6bwvNq5HkvOkG+oaawfmaLw6ezcImc2nMLVyMISWPEd+YiBPOrSgN3cFztTSRMv8Yzmw7CxsLI0Q2/KIpz4V5/aYomum8G/3SCajfm4MhUq7kH5yDI0riuL1BllfEzcayzQHkV/mGilQq0JVizRLXv0Dc4y6G1MRSt+dM+NSqYXRYKNZ9teVnIrbYK56Nx1eTcaWa+Nr9AzTpmiJnVapD+Ech2mb/otYqFUx5LcRCgij2i81EkdI3OL4pI3LPo0cXVkDnVh7WNkkj5MU5hPvcRL448MPuGcls+yyQjR7OziphtEkyhNwnNJLFpUwa+DuM5cTPoOu/XQhWscHETRdwYuI8Lv+mTcF/DuGP0C1cmNsNHZsMmNop8g3BUqoersKTyqUwcuNmvEhohP34yzjq/gUzXEvwzSqefFMn8l7R37S8pJFuZpVDS/U/mnRFDRF0HrNioqCRVEcS4d2k4F6GvrP76ITca8GEP0lkH2OAuZ0ZeJZaRfvsknA7OBlD9PfTlWm/8TG7UeC7PgrSp7R5TJI/Da824vofdXTGUoCATzdQ1neLWha9psWeWVh1Kx9tIZdoVPNHCmqxYOMhIznBzZQWPtCmZw1VlO4VIbAw9EVg0AEMuT4SScEhyC0Q4g2hXwWNNfIwL67ByrFNNPHFKLY8ugXVFXcxZnUlTTkljljKJJGkx5j/KhS6yQHonyQJmegkemszlq12R9KFedOw3XERq4VJs5HSU7TJj8PF2BxBkGEKsuaswZ36FNwvWIK/jbPYWjIGdXu00Tp+DE56GcDyQyekxnjibW4OPBwbaPf0YNrXfBkdn1KhIxRJ5m1HUDxsInTXDZCajCp9v/dF0KA+H7o7LaBy6QyKi7ZizsNwmP7XiDCVHdhQb0w7bxqwQ64+cj2Pw/j6UayZsYKTHcex3ehOiokvIRHrbAxNLhN0yw/lapdeEso8gqUaScg5IM2N5VPhPi8J4vMLsV8V8LeppYYAFyy2bMBPxU30Y3wAP5zzgb5X/cLP9OmsuegRFtr5UWp2JH76zKMvvSWUrDeMq+PzSCUmlAyPbyKbD7bYXCcHlxMVpPNzCn28H0ZPT52BeGaBIEjPkdOqhfl7RzKm7TDk9qeJeNHTAcsECX5i95Z+OV6G4aNyPBpWBpeN/4G/q1F9xhlkxMQiz0eBiwMv09O+ZTRv9WvkZ/2AhnAI6hY/w6HeFEHwu1cofm+DsQM36NWXM7THMJCWdglja+p+VO0Wwa7JqogVsccuyfNoz1XjhM5jVJkuxfeiDNjSdiJOi8izt3E9Osy16T/pcTQ39iNetXbB5lQ4m1aL8bhEBThUl2HSgR0IqlrAbWdm8ueTS5AQLYI7/hNx8aE/lWh14pm2CavqbkHm3lQyWXsFRx7Y8lOXUfDZKwPD4EaSKtLBhJBEwd2QvZC8mQG//G/INBPjzUeVoOmdQQdrS+EaZYSmuo8QrO6lkUEWeNnqzkaJq8k3MBpvSZU3TG+HjHoUaZtfw6odh0jKuoxGH5dE3JrDvOX6PqSVutOjtuUYfngW73PQ5qdLhuF2XRaC5FVI3HoWot4pIV84HE+136DgzAA4IJDlHIby7NYcrsi4DbIXYu8DZvAIuUB5pyuhrLGBUo+7Y7TJZO599hfBOSeR4voFXv75gr2dq/A9Sovb76dC6vM1+B9yxa1OdfZ4fg/bjMdwrpUkS7ySwL6fyajdOJhXEVPMy9rF0x/X8b5PC3jU+dHoq1gPFYMAemDdRM7luhylcRb3Z7XDarI23rwrotlbQzFvcjIWS3pT4fRuejEjEHz0G42IOc53r40j83l2rO7ei4xKTV7wxocrjulx7xJraA/eWF8zT8xK9kPht9OIrbZASncP6b02wZF9aZC7OxUOM8ugHLwanSec0GJ/HQ+TlsHZ+x59C44HJC4hXX8FnAOGckpSC16/7IdP9C7ePrUUc3YT9bmkk3utNMpCrmDqxe2082AYTC2XY/zfGNLL68SIpVNxzDaamqyF+UJ+GOo0IgWXXslgdu3r+f2OIfTPyXV8++AD6h69E+dz9bim/LAg+rg2t8XugnykJLeNloX+mEW4P3wV0haIQy39CFWvboXz0qNYfUeL3y8awz5CsaipN0HrcWXebz0fFw0e4oiNP6YXm+KZkhi/u6DER3MnY9Z3V7zUi0V0sja1VJ1lTUNxWO+yxp0eY+73+0ptTWrcOnc8hfmbQv5AKempzuFtEeuo/6IaS87Ip99a3ST6qQEh9omCl9vLcOeHCK/P6qCWzXeh7vcdFOkCtYwKrHYrEJgsCUDfjX8QYH6EzNIUedi/k3hqpg+/c1uGlNOirL3uM4XHqfHNzT/gXGqJS/F1OBXeLWh9fhddjj8oMWwTlpUEY7jFaVjE6PBlpxZcl7mCs16bMf7AXrhWHoWocSTNyFvBm0zzkP/mBM0sriSVkkfUOrUG6ZNc0f9mG6yW5GCD52Yal7kO57abs1qTiWDtuy68aBrA2DdOULm+HzMnCbPp7w90yX8+PRZdRc4CaR6zNw1bRbPwI8cNm7/9pnDbSrq36joW1tuxkok5GbodQYJ4Kw62K0D7xQO8GsyFwuw+OB08ibEPrlLHIjUoD92I0/tvwFXKjn987UGD70es2q6MBaM82VFdB/ERijgoXIaTQwzg/+c421SHs2ZBDPLGfkDcYhfUHhvs0sw9gvpFEii9H4ERCl3wtPqIoUojoLk1Dd72ItjgPp0tdHsxNEeHm5cdxhD3KXS61oXOXBWDe4sbuZUV4lT1DDSckuD8TPr/f/C0KTO4ROs41abp8ymzYgxsW8uyy1fyd7N2Ups8nE0nRHDQsi8Iy4imXbUeLBNdDdvCCPKxeQv74kLKlXmHlioLhC6/PZjha5g2ZSivGpAECfVhufNgJ+kE4muBIxL0hrPVEmnWLXsCO+MuHJT/TQIzb4zrqkRKx0i++XgObiy8RGK3xZG7dTT17NnO4zptBIubhvKdej+uf+GA6QO59G5sHNQTnvId9d/Utmw53tVsRnLJZHaeMhHdOw1RfWMUv8juh/4tG/R8TsOkSCW6f/Y8bgttZCknNZYul+ab029iatVMXIkpwi/LDsECrRVIVZzDrqFyfOLbLZwY3JEuBU8M0fBH9oXd3JR9F3N3PMKUqGr83HIXLW4hWJ1diY96LUi9+BzpHnp8fHIK1Dv0gcA7dCF6Ajc56/DezdqUv/gjdNP/4pfMBpjJz2GDE1Ox7PQ5ThqbLJBoE+axQ8KovsAEYp5vkH08j/QP/UV5qCfaZ9lxoeoKLo4po5+ds7hHKJa2bWC28o6Bw0E5lj68nTT708GNgbiqr83GI2dzt1wwZt3Qp+yxiRReb8IxHy7Cbf0HuuN0F1uNI3A8cjzXl8ZDzkSVC+ca8V/SYhUXXTx4koyHFpvQN8jl312e4cDrL/iyPQnz577DztRjSB81HtV9M3myiwxevtXkoP6HuJVmwro3y3nJJwU+vcQBs+pmU9wnFcG+97chXPAMnbsnIzGwEaRlSD0TleAxzxHd3//DwvJgXPfexOfCF2PVw8f03/1/OOqfYB5yVQsPjylgJomw8bZoxO6qg2PLIZiEmmL/VfDyNftZurUHL2uOo2jYBxyRcODL4TbY8UgOQ7Z6YP6vPsiaddMfUQ/S0uqFVHEgFk4O5RzBJigYCPGo3z3oH2aBkzqJdHFxGL71+5CMQye09nRil8M0wTX/gxi6+RLOBwxjj4G7GHFVeNBf3iNALR4FcR/RtLqeytU30RKPCowNjwLJnUP+sWIk1iryGC8lSJ5MEDQONMPx36XsukWDRZJn88jTieSwyR6/DZbzw5E/Mf25HKvHyPLCUYbY03EIy5Q/YvZlefjyLcwOTOI7zTfx014PMcE+yCsYhZ8BYpxhCKwas4X3dkzGnJ25ONq0mk97KXBCpTGfHLDg9fUfsEJ+L4c3d+DG1y+CGQfG8gjrRJJ5/hWhhXchNHkEX5dWgcWXDF6VHI3UzxfQ+kWIs0Vj4GT+BEFOCggJW4TbFX5oWHoeFglFaA7KhljzUDLxMOfglBc04noDtIqUoZF/HmlpcdS6ZS6udY2DZeNwjn8wFBMy78GrQBgiGsbs+X09zBdlYcm1zZgc+xgei77gn80h9MZQCme3DrJbxgTUyr3Eto8HuWOlIub3WHB76mj2+z6b5U7foH1Whzmi4l+OcrwE/XudcDgpw36OAj5fdAIy6S8BtWT4BSjz3In5KDZWwFe7EdD+8wPGz8NxLKeb7P/I8b4Nc3mz/iXYBtbBb0kRKlvaMbq8B4+scuGs+xSJ+mb40BmEZou/GO0biJTv83DebxZPfC4OtxN2nD6nCLVlPymlZQ4/Xq/CFrslubJwMonmLeKylUmQcKlD8SEzuB+8hb1TJ3BcswprPh/Bpa3dUHYIoWn3lelNQi5CH4ZB30iL33zahbiTHQjZooK/hvMhen8Vwi99x0v4kWpJNmrEm7CjYAxru2pDLfEFplkkwkf0EN7nbiPZUmXuGNkLWq7DA+b+6DIa9BPRAP62S5n/HHwMX/Ur6EtYz+qvlfixkwvZJS3jTWtVeNHI5YgYkUdVq69S1MppfHRIEeR0r9OhnFjEKktSX1MoNMfNxyetZrLLkoKNqyWmCnIh5n8O0q0rMTbTkC/LNaNifxSF9uuyaWgzTt5fjPpnktTxNhqKPkIs+lycJaYq4J8P+RBeF4OiUh94C0aw55vzmCAvQ6c2HsbfMn+MPfEQokPOIGfdFTilD2X7CbK8W16U18mdIpUKb0F4yHqkfN3Hpv01AjdvZV55yxcXRa7RPXmJQca9iEIRHbgWXMKwsFTYXlTimXmxuJKjiPbefNyqlOePiXFQgzxtPmaKEeYKHKjwLzttdOO0PSfwuV8KQ7ReYeXcSNTsFBv0iEswHP4M7S2P4HpHidMfLOK3lmP4/f54unjTG2KTVpFXiRLrVVXhu5YcZqzrIomzR7A/2hTj3VWwpuofQazRbE5NfgI5safIsEyg4mWfEMDzOXF4Mm6km/KEz/tQc/MzKs4N5lhgAV21v5ihkA2fkCN8zGQL/6NnzE6qvXDZep9KB7IQU5DH22QT8MlzGFs+vQDfJw74bbQf0m9NOGnmagQk2KD9yWFc+NwExQ91dCy/B2ayY9hj0NerhNRoAs1H6m1DLHcZyQvyI2EQKI1+KxX8zrsnqL/9Ejb2iTD+kICqHe7wfPUOwm7XMD81FYWyLeR5ej+lBb1HZbs6r1GPIYP9XyDWZskXus9QROwCZNm+RurOQOgIAknj3nnevKudHFTrcNk0mWImFkF5hCs3V/Sh5GAO0jSyMLzPAWJe59jWLAjeW27CcEcbpehYkZjwQfw++gyB4veoMzIYbs0i7OXOnGE5gq1XqqLtqgM0tj2ijjEZ9GCXv+Cwgzx7xBvCvUcUA6P30Xx9KZ7U4IueCRZYdtyMKw8FkbbCe6wqvUGnxnfTnZQt2LY3Ak6rmnFPK5aco1X46DJDDnTy5d0dCihKtaWx4aKCNS3KHLbzKQUGD9AWW39cyDmBM5Dhmqx58Ny/BR/18wbfkoJ814t04s98pK3toLULl2JHbwxc3Pww7V0x1RvkY91ucTxzNOAfLcWCo9O7aLTPKn5d4IbrRseR99qfbjoJ0N4WhosHZHnYcC8E2k2Cmc5UmmApC7fqOLpcHIWrri9odYsNhpf/C+UqJSTtHY4952dCsnke7owWx9XYXPSrd+Bvw02ybD802E1D8WLZA9L6aYVUk3SBzzlTTGqKJqm9ovQ67AtZuSnieqIQzl6PxNz78ehRXkpStno4dteIzTwjscg2BUXhvnCZIsRaOkI8aBa0pmcFAmTi8MFSn8u+VQvuh96mlJ5SHEnNIQ3fUkFbphQXfpsECc1OnIy5RzsGPbLt4RTY1jliU1oF1USUC2K8RPGkPB6/tx1FhtkFKtt0mBx+JcN2tRHNuivPIgpPoHNuHnJ1ZyBLSBL/bn2C5aVKuLjxPLx2z+F+MUXY9C7D9q4c/I5JhFVBhCBLTZ5j8ZHMu4xIrzmOMl+a4SPL4n3vPGrekEsl6c9JRkQeTipJ6OoYjRn6egjNDkDOmw6i2rFUWvKJml7IkVLeWzLwiKemgF8wKkqBfbYKpH16BWV+Vsg7soV2O70hpy3jIBJ3DQUVX8ljmhSZD2nD7YO7IPilzUnv0ojONQlKjfqooeM4XZ6dgkPNExE4ppymjG+i9YfNBT6z12C9ewFSjSLo1PR7VPNEhyL+jESa7llBq2MtvVygh2EmaoPsOwxY3oo3xeE47aWNp9cvkt9MHwR7GuG45V9I5BaS8R0/gZx1JqmJXqaZXk+AuVf411BbGGlGkMY6ptOzE7BOwREDoiexRqwTvTGGFL7LCiGnLtLa9FmU8zQExnXZCFhdTMuyxdhY1xYb8+pxLu6DQOyQKvU930CNz3JJwliFa+8m4EHFVMHl9DbsPOUI81cl9N9bcZQcK6UfXvbYZhlFrqFTSK4yDDcMVyFvWwCZHJuO95+FYGLuI/i1fAmix92C+tAogWGcJBXWnIR3lDZe1FbgXOBPCtjfBtUP7jjj7YvDxWfh96hXMH3pK4gr2kGl/xYNlJ9ASoE1nF30SaFNCOs1SjHhcxjiXs2j58lZaFC7NjiXtbCujKGA2FjqloyiD5PtKbh/NEx2y7LctmBa83Mift4eSdoz4nHotQZ91hyG/wGnojox</binary>
</binaryDataArray>
</binaryDataArrayList>
</spectrum>
<spectrum index="19" id="scan=20" defaultArrayLength="30">
<cvParam cvRef="MS" accession="MS:1000130" name="positive scan"/>
<cvParam cvRef="MS" accession="MS:1000580" name="MSn spectrum"/>
<cvParam cvRef="MS" accession="MS:1000127" name="centroid spectrum"/>
<cvParam cvRef="MS" accession="MS:1000285" name="total ion current" value="27270.32075500"/>
<cvParam cvRef="MS" accession="MS:1000504" name="base peak m/z" value="638.80566406" unitCvRef="MS" unitAccession="MS:1000040" unitName="m/z"/>
<cvParam cvRef="MS" accession="MS:1000505" name="base peak intensity" value="4858.61328125" unitCvRef="MS" unitAccession="MS:1000131" unitName="number of counts"/>
<cvParam cvRef="MS" accession="MS:1000511" name="ms level" value="2"/>
<cvParam cvRef="MS" accession="MS:1000527" name="highest observed m/z" value="808.11810303" unitCvRef="MS" unitAccession="MS:1000040" unitName="m/z"/>
<cvParam cvRef="MS" accession="MS:1000528" name="lowest observed m/z" value="280.06292725" unitCvRef="MS" unitAccession="MS:1000040" unitName="m/z"/>
<scanList count="1">
<cvParam cvRef="MS" accession="MS:1000795" name="no combination"/>
<scan instrumentConfigurationRef="instrument">
<cvParam cvRef="MS" accession="MS:1000016" name="scan start time" value="0.334683" unitCvRef="UO" unitAccession="UO:0000031" unitName="minute"/>
</scan>
</scanList>
<precursorList count="1">
<precursor spectrumRef="scan=19">
<selectedIonList count="1">
<selectedIon>
<cvParam cvRef="MS" accession="MS:1000744" name="selected ion m/z" value="656.804" unitCvRef="MS" unitAccession="MS:1000040" unitName="m/z"/>
<cvParam cvRef="MS" accession="MS:1001141" name="intensity of precursor ion" value="28132.10546875"/>
</selectedIon>
</selectedIonList>
<activation>
<cvParam cvRef="MS" accession="MS:1000433" name="low-energy collision-induced dissociation"/>
</activation>
</precursor>
</precursorList>
<binaryDataArrayList count="2">
<binaryDataArray encodedLength="176">
<cvParam cvRef="MS" accession="MS:1000574" name="zlib compression"/>
<cvParam cvRef="MS" accession="MS:1000514" name="m/z array" value="" unitCvRef="MS" unitAccession="MS:1000040" unitName="m/z"/>
<cvParam cvRef="MS" accession="MS:1000521" name="32-bit float"/>
<binary>eNoBeACH/w4IjEOLBL9DC5C/Q8dq7kPfxfZDZ2b8QwoeCUQ90AlEcqkLROEtDET/0g1EQwgORN9OD0QBDRNEsR8WRHhrFkS7xxhEOn8aRE9hG0SLtRtEo8keRHJwH0SQsx9EMwggRMcPI0Tz6SREz44lRHvoJUSEOCdEjwdKRInTK1o=</binary>
</binaryDataArray>
<binaryDataArray encodedLength="176">
<cvParam cvRef="MS" accession="MS:1000574" name="zlib compression"/>
<cvParam cvRef="MS" accession="MS:1000515" name="intensity array" value="" unitCvRef="MS" unitAccession="MS:1000131" unitName="number of counts"/>
<cvParam cvRef="MS" accession="MS:1000521" name="32-bit float"/>
<binary>eNoBeACH//5BO0Rwvq5DD/guRAMspUMbWXFESDseQpSdTUOQZhhEoiUDRDQSEUROBhlESYo1RFshjEMxiUlD3oTMQ+FjbkT61xFE09gSRAiLfkMiZ7NESzseRFQWg0Xo1JdFyNu9RBiW9EQToNBDqJOQQ0ENrkPGGDJDrFveRGn3LvE=</binary>
</binaryDataArray>
</binaryDataArrayList>
</spectrum>
<spectrum index="20" id="scan=21" defaultArrayLength="23">
<cvParam cvRef="MS" accession="MS:1000130" name="positive scan"/>
<cvParam cvRef="MS" accession="MS:1000580" name="MSn spectrum"/>
<cvParam cvRef="MS" accession="MS:1000127" name="centroid spectrum"/>
<cvParam cvRef="MS" accession="MS:1000285" name="total ion current" value="15847.34615326"/>
<cvParam cvRef="MS" accession="MS:1000504" name="base peak m/z" value="821.89227295" unitCvRef="MS" unitAccession="MS:1000040" unitName="m/z"/>
<cvParam cvRef="MS" accession="MS:1000505" name="base peak intensity" value="2137.43481445" unitCvRef="MS" unitAccession="MS:1000131" unitName="number of counts"/>
<cvParam cvRef="MS" accession="MS:1000511" name="ms level" value="2"/>
<cvParam cvRef="MS" accession="MS:1000527" name="highest observed m/z" value="876.63641357" unitCvRef="MS" unitAccession="MS:1000040" unitName="m/z"/>
<cvParam cvRef="MS" accession="MS:1000528" name="lowest observed m/z" value="539.25250244" unitCvRef="MS" unitAccession="MS:1000040" unitName="m/z"/>
<scanList count="1">
<cvParam cvRef="MS" accession="MS:1000795" name="no combination"/>
<scan instrumentConfigurationRef="instrument">
<cvParam cvRef="MS" accession="MS:1000016" name="scan start time" value="0.349983" unitCvRef="UO" unitAccession="UO:0000031" unitName="minute"/>
</scan>
</scanList>
<precursorList count="1">
<precursor spectrumRef="scan=19">
<selectedIonList count="1">
<selectedIon>
<cvParam cvRef="MS" accession="MS:1000744" name="selected ion m/z" value="858.242" unitCvRef="MS" unitAccession="MS:1000040" unitName="m/z"/>
<cvParam cvRef="MS" accession="MS:1001141" name="intensity of precursor ion" value="26329.076171875"/>
</selectedIon>
</selectedIonList>
<activation>
<cvParam cvRef="MS" accession="MS:1000433" name="low-energy collision-induced dissociation"/>
</activation>
</precursor>
</precursorList>
<binaryDataArrayList count="2">
<binaryDataArray encodedLength="140">
<cvParam cvRef="MS" accession="MS:1000574" name="zlib compression"/>
<cvParam cvRef="MS" accession="MS:1000514" name="m/z array" value="" unitCvRef="MS" unitAccession="MS:1000040" unitName="m/z"/>
<cvParam cvRef="MS" accession="MS:1000521" name="32-bit float"/>
<binary>eNoBXACj/ynQBkSeBg9EPLotRA2pM0RnNTtEl7Q7RABgPkRr4D9EMuJDRPbbREQHUkVEIwJJROdOS0QbeU1E/OhORArCT0R9BlFEcq5RRIrpUUQzQ1JETgZYROtRWUS7KFtEzEog1g==</binary>
</binaryDataArray>
<binaryDataArray encodedLength="140">
<cvParam cvRef="MS" accession="MS:1000574" name="zlib compression"/>
<cvParam cvRef="MS" accession="MS:1000515" name="intensity array" value="" unitCvRef="MS" unitAccession="MS:1000131" unitName="number of counts"/>
<cvParam cvRef="MS" accession="MS:1000521" name="32-bit float"/>
<binary>eNoBXACj/4Nn4kPJhKdDKQeeRPp2cERwpzRDcyEVRDb6bUOcBEREgvVNQ3HJ+0M9BIlENe/1Qw9+TkP1lgVFFOfrRFtaDkQh4YBExl6RRKm3v0PiupVDsFcLRAr8vENhu/dCSHspUg==</binary>
</binaryDataArray>
</binaryDataArrayList>
</spectrum>
<spectrum index="21" id="scan=22" defaultArrayLength="1485">
<cvParam cvRef="MS" accession="MS:1000130" name="positive scan"/>
<cvParam cvRef="MS" accession="MS:1000579" name="MS1 spectrum"/>
<cvParam cvRef="MS" accession="MS:1000127" name="centroid spectrum"/>
<cvParam cvRef="MS" accession="MS:1000285" name="total ion current" value="7406817.85800171"/>
<cvParam cvRef="MS" accession="MS:1000504" name="base peak m/z" value="437.16113281" unitCvRef="MS" unitAccession="MS:1000040" unitName="m/z"/>
<cvParam cvRef="MS" accession="MS:1000505" name="base peak intensity" value="24852.87109375" unitCvRef="MS" unitAccession="MS:1000131" unitName="number of counts"/>
<cvParam cvRef="MS" accession="MS:1000511" name="ms level" value="1"/>
<cvParam cvRef="MS" accession="MS:1000527" name="highest observed m/z" value="1299.45056152" unitCvRef="MS" unitAccession="MS:1000040" unitName="m/z"/>
<cvParam cvRef="MS" accession="MS:1000528" name="lowest observed m/z" value="400.05261230" unitCvRef="MS" unitAccession="MS:1000040" unitName="m/z"/>
<scanList count="1">
<cvParam cvRef="MS" accession="MS:1000795" name="no combination"/>
<scan instrumentConfigurationRef="instrument">
<cvParam cvRef="MS" accession="MS:1000016" name="scan start time" value="0.365649" unitCvRef="UO" unitAccession="UO:0000031" unitName="minute"/>
</scan>
</scanList>
<binaryDataArrayList count="2">
<binaryDataArray encodedLength="6900">
<cvParam cvRef="MS" accession="MS:1000574" name="zlib compression"/>
<cvParam cvRef="MS" accession="MS:1000514" name="m/z array" value="" unitCvRef="MS" unitAccession="MS:1000040" unitName="m/z"/>
<cvParam cvRef="MS" accession="MS:1000521" name="32-bit float"/>
<binary>eNoNl3lcD1gbxZOEKO0qU5JKpZJKkmS5X0myVdokSSqVlCUp0ubXon1TKcWYQUaWwRi8aAaTXSEJWSfGJAlJlnl/f5zPec55/rufe+9znjPyDSI3skEo1DaIOYqXRZXNZbEx/bKI3XVZaDVeFnKTrojk1CvC7NMVscz+qvicelWs7LoqKgyvibTIayJ8+zVxfMR1oe9wXXjlXhehE26I3Pwb4srvN0Trhxvi8Oibon3FTaFScVNUKNwSTjW3RM2lW+KkeqPoWNAoBlY0CpmTjWLpuCZR7NskjiU1icCXTSJT+7a4GnlbvGu6La7r3xFzF90R9uvuiOF/3RF7le6KG5Z3RXzqXSHxbRZGxc3i2IFmcULvniitvSfMVVtEXWCLkNvUIgL2t4hYnfvixbr7Irfwvsg0aRU1xa1i1J+tojzxgSgf+VA4bX8oJPceChWdR+LIykfCTq5NPDZvEyF72sRK/cfC3uexOHPwseiofyyU3j4WEqsnoq/9iTDhqShLfyrkHz0VcWOeidCCZ6Lz4jPxQP25WDD9uTia8Fx0nXou5Ae+ELa2L0R66Qsxq/uFeJL7tzA6+7foMGwXOz3bxZn8dqEw6qU4F/hShP38Umx+81Kkmr8SvUGvxJ1nr4SKxz+iIuwf4bLnH+H83z9ipulr8Xjza6Fw6rVQi/pXJB35V1xc0SFsHnWIHMc3ojHsjXAY3ilSEztF3Y5OofGhU5w1fSsu7H4rEv55KySGXeLHP7vEty9d4qbNO7Ez4p0oufFOPPv0TgTGd4vFh7vFuo5uccbrvegqfi9sjr0XMZ/fi+pVH4Ttzx+E850PwlPtoyia/FFUR30Uv5Z+FP89/yg0zXqEcmCP+PVYj3hk+EkEPPgk5Ix7RcrKXhFxuVcoKHwWpUs+iwmHPotm0z7hlNknRlzrE7e/9YmHRl+Ew5Ivwkrhq6iZ8lVI4r+KoQe+iq4p34Tzqm9C+eQ3sePrN3G++rtwb/gu6r9/FzH+/wnr5v/EdFkZluvIoDlXhm0bZDDLkMHwhAxtGv2oMu2Hkns/ujP6cbS4HzsO9uN5ez+s+/rx1kaW5nhZ9H6TZdN9WdLfyiLzVZbyif1pX9if55n9uXehP8dV5LhrJMd+Nzm6NsghKZXD66gcZdfk+PRajtj/5LitP4BbDgPYM28AjjED+GvrACyqBqDRPQAleXn0rOUZ6irP0WXy+CbKU3JMntZWeVL75NmlMhCn8QOJWjKQuviBzD43EP2WgZx7NxBd3UG8DBjElJxBRPw8iOc3BxH2YhBRxoNZMmkw6h6D+RI9GLn8wXw+MphvrYO5Z6PAobkKzAlRwHSLAqXlCmheUkCuR4GccUNIFkO4FDiE6IQhvDs5BL12qfd9CHv0hzJj3VC8s4ey/beh+DwYyskRiiQ6KvKDlyLX4xR5lqvIjIOKrO9QJHqAEq0jlHCxVuKomxJOq5T4NUeJtgNS77QSez8rYWc2jHqnYVxJGkZD9TA+7h/GkMvDmNkzDHMdZd7bKpO/VJkLG5VJqFFm8VFlAlqVWdunjJuGClVWKoxcpMLcDSqcrVWh+7wKb+6qcOidChu1VVGOVeWnElVK/6fKrDZVGj+oMnCUGocnqWEepIb3ZjUqf1HjyUU1ErvVeKimzhwrdTb4qFNdqs6z0+o0v1XHT1uD5RYaFM/QoNZPg9IoDcrzNdhbq0HkY6nfq4H5CE0memrStUaTVxWaqB3RxLNZE78uTS5+0URPbziFlsOxYTjdy4bzIWs4/xwYzozzw5mlq8Vyay0WzdPiVpwWLQe0iL+mRfA7LZpltTGZrE3Fem2OHtfG6p42/T9qs09ZB0ULHVyX6+CVrINWmQ5Rp3V426TDi791uKc4AgfLEfS6j2Bu6Ah0to9g+S8jOPp4BCdVfoAtP+Bz6QdUG3/AV0GXS6N0kVugy5S1unzN1yX3oC5953S58V2X08p6WHvrIUnQQzNbj7/P6HH7qR5WiiNZYjaSsIUjObd6JBeOj0Tu9kiOfx9J/HB9vCfr83CZPomJ+jgV6DP7rD6qb/RR6DcKdd1RHJkyivTlo7DdMoo9O0bR+Psoet6MQvnbKPoZGxDgaUDIWgMmnDTg5VUDTmuMRsZlNL97jcYucjSZJaOZdnQ0l1pGUzjAkCYTQ5ImG/Ik0BCXTYacOGbI9kZDZLoMuWRvxCNfI36JNuLGPiOU6o3QvWtE8DcjSi2MuTLbmLadxljfNOZspzFpg8dw1HIMxxaM4WHkGHZnj6H/3jGYNYxhmqwJ3wxMeGVjQrezCR/9TTiRYsL6EyaoPjah570J34eZEqFvSnGMKS2Zpmj+aIrc/0wZ9NSUa99MsdcxQ2uSGaVzzZBPM6P5gBll98xY89KMO2pj6bMeS0DcWJSyxvJ171h8747Fa5g5MlbmlLqbYx9rzpH95vxxyZzvf5tT8NWcG8Mt6B5vQa6bBaeiLajMtsBgtwWqty0oUbPEycaS2NmWxARZSv8qS/4qk+KUJeHNluzWGEcj4/hp2Tii48axp3AcnjfGMa99HFr9rXhha4WpqxUSfytKs61Y9bMVtietaHhqRYzseK4ajkfOeTwnAsbjHjMerfTx9NaO54+T4zF9Ku0pWJNpaI31HGuKw6w5ucWajn3WzGuzJuCTNf7DbLhlZcOgmTZcCbbh3Q4bgo/YoHvJhsMPbFB6Y0Ovii0DLGzpXWjL5ShbarJsyfjJlsJuWyaoTcDJfgJH507AZ80E6nZNwKxtAh5vJrB2sB2WenYMsLOj2cuOO6vtiM2yI/FnO25dsZPeZTt++c+OFOWJuI6dyOF5E4kLnYj6pom0/zyRvWcncvv2RI68mch3DXvUHexxj7BHP88er0p79l6R6of2HG63R0F7Ev5mk0hynoRG1CRyiifhemISzS2T8OqZhI6RA3vmOPA4zIHDWxxwqnGg/Y4DhR1SbTiZawsm47tqMol5k5Epm0zX9cnofZzMMCVH/hntSNZ6R9pyHHn1iyP3/3Vk3YApvDGZgpb3FOx2TcHg9RQq+zvhbu7E7NlOPI9wYmueE657nSipd6L9kRNLtafyx4SpyPhNxWLVVKL2T6Xv4lRudU5Fqf80nLWm0WA9DaUF09i3ehqiaBp1R6aRfH0atf9OY97Q6USbTsc9fDoxhdOZWDud4Prp7L47nRsfpjNCewahZjPwmDeDxIgZVBbPoOfMDGS0BcVmAp2FglnhAuUCwZrzgrpWwaYOgYwtRLtCaST8mwr998C+Jrj9L/T+BzsNZ6I6cyYtETNJ2zyTPaUzOV47k8SLM9H9MJMrU50Z6uFMZaQzjcXOXDjpjMcnZ9IUZ9FnNovgGbMIWjGL4zmzOHN5Fv+0z0JxmAsVRi7U+Lmgl+rCh2oXIupcCLzqQskrF1o/uWA2czYNfrMpXj+b+uzZ3Do1G//m2XQMcuVnC1c0vV05luLK8yJXig+54lzviv4DVww+uHJ6yBwkDnPYFzeHyvw56NTNobB+DlOezWHcxzkE6rrhPMmNHDc3wla60ZnvxsPjbpQ1uLG93Q09y7nYus/l7oa5xFycS+3LueTozaNdzCM8ZB6dafOQXJTi4zwOqM5nsPV81obP51jqfL4fmE/c1flUts3nkMoCLC0WYDFlAVnrFmB/ZAHFzxdwevxCJEEL6YhfyJOShTjWL+TR5YV8+HshXZ8WomrgThfuOKS7U1znTv1Jd+mbd2fTUA/c7T2o9fLgcIgHboke9P3swa1fPdh/1YPZHR64DPOkTt8TbztPGoI8uRTpScd2T87XenLrT082PPBk+VtPhvRbhKbtIqJmLuJO+CLOZy6ip3oRSRcWcevBIib3LqJVx4uA6V44hHkxL8uL5rNemL/3Ql7Xm0onb3r9vcmXeNPzozdfT3hz6i9vDj73JueTNy80fLgywwc9Px8qk31IPOTDtLM+xLf70DvYl1gdX9ZY+lLq6ktuiC9lWVLe64vFC19+++aL4nA/9M39aJ3lR/c6P3Sz/aj80Y/g3/x4ctcP9Q4/qgcspshgMXkOi5k1ZzFHoxbTV7AYydnF+N5bzOvOxbxS8MfT0B+dWf6URfgTl+bP1SP+bLrkj9d3f94bLMHJaQkvQpZwNnkJXgeXkFi/hNhHSzAYFEDhqAD8RQBhMQHE7Q1A9mwAoU0BmHwLIEBjKdmOS3ntvRSXqKXs27aUQfVLUbi/lLf9AzmjHYjWjEDmewSiGROIeZEUBwLJuh2IzItAAocs49zcZTyJXIZx7jJe/baM84+X8UUziGajIF77BWGVEER9YRDW+4PwuR9Ey7sgYgyWo++0nA7/5USvlKJmOWanlsPz5RzrH4zliGCWTA8mPSIYH0kwb6uCkb8UTHVLMONeBxP0NZimkStwt17BILGC+6tXMCB9BTIVKwirX0HRyxUM7BfCH2YhdMwK4dOSEELWhJBcFULTsRCOt0h5RCix1qG0uYSyNyKUB+mh5B0IZfnLULo6Q9FWDePRxDDaA8LYnBCGdmYYXTVhODeG8UdbGGHdYbz5YSXNlit577aSjStXsnz3Su78byVeLSsZ+X0lf2iFU2IWTt2icHJDw7m7J5w758JZ3RJOu34Ef/pGMDYugteZEey6FsExxUgMp0WyXhLJhJJINp2I5NDNSG4+j2TiwFV4T1lFrc8qFM+uYtffq2hSiyLGLgo9zygmrYri0I4olFqj8PoWxWrr1SxwWU1t9Gpaylfz69HVlF1cTeH71SSpRaOrEy3NKtF8DImmUBKN5EI0Qxqj8fkYTbdZjHQWxTA3PAbL7TFMPRSD5H8x9DyNIdxkDW9XrWF23hocj6+hsHUNhp/XoDl8LUbOa1kZsJaR0WuleXAtP9WtxfzaWg68WYvsD+vom7gON+917E9Yx+CT63BWXc8T4/UYOa3n6ur12GatR/XIeh7+tZ6sl+u5rxLLftNYtjnFIu8eS+X+WBzvxFLzJpY0hQ18tt7AOJcNpCRsQBRs4P2vG/j1/gZ6ujbw46g49jnGUe4bh2JiHA+3x9H2axynm+KY/jSOBzIbeaSzkVjbjTQu2oh6xkYCtm/E9M+NlN/fiMunjfykE88Cp3g6V8UjUxqP9b54hv0Zz9dn8eirJXDNPAGnuQl8C0ng4MYEvMsSeH8zgZOvEyj8lsAs7U08n7SJ4sJNHN63id6OTaiqbUbRcjOvZm9m4PLN9GZK9dnNvL62mSH/bqZbJ5GjNokE+SRiFJvIu4xEzhxO5PDNRGa+S2Sw2haKjbfgOGULfn5bGJu1hY97t+B7eQvLvm1hkEoS/mOTGDQxCWPXJHb7J1GYloTTtiSsriZBUxIZz5JY1z+ZDNVkVOyS2eSSTLB7Mn2hybxbn0xbWjIPs6VclkxmXbJ090om4G4ycU+S0X8r9b8ks3NoCk90UogcL+XpKaxZkMJQ/xSWhqUwcm8K606ksPtCCvqtKdzpSOFkTwqyQ1NR1k7liUEqm61TMZ6aSsvCVGYEpdIRm0pAeiq9halsOpxK58VUahtTsX6SSpJ0sId9SuWaUhpxY9LwH5/Gwzlp+Hql8SE4jUsxaRxJSkMjM02af9JYWptG0m9pmN9IY8y/Uk9pK0PHb6XRZSuxvluJWrGVDdFbkaRuhYytVB3Zyh/ntpLRsJWG51vZ009Cj6KEVC0JDWMlyDhLsAuTEJUkoTVPwptKCfN/kaB1QsLQ6xKM2yVYfZRwSDadBvV0okamc8sinfNT02mZn47n4nTMI9Ppjk+nLCOdtefSOdaZTp18BlE6GdSaZNDmkMFfSzJoCM8gIzWDwt0ZGF/OQLEpg9iXGYzrzcBaPhM3nUyYJOXZmbT4ZFK5IpPgqEw+xGcivy2TqopMDtZlcv1hJi5vMmmVzSJNKYv6H7JQHC+tySLXO4u42CzCtmZhuSuLoNPS+rq0/yiLgK/SWmUb6QbbGDJ3Gzf8tuETsY3vZdsI/mUbir9vQ6Z+G7WXttH5chuOg7PpVc3G2DibEPtsKtyySQjIJjo2m56CbBx+yubi4WxMzmUz7242Ha+zOaWVg6tRDqrTc3i4PIfG6BzkJTlEF+ew80wOzk05tPblMFQ9l3V6ucSa53J9Yi4nyeWGey6Fkbkk5+fSUpXLjkO5ZHfmIiObR7VaHnZGeajNzOPaojyaluSRlJfHi4o8os/n8aktD/++PJwH5mOinY/67HySPPLpXJpPYWw+dZJ8ZArzWVwpxdF8ihvyOXInH//2fCre5zO0XwF7jAr4OKMAhxUFXIgt4FZZAcPrCig4UYBlawH6TwtQ/VTA8xGFeIwsxG1mIQu9C7EPlvLmQtIKC2n6qZDzxwrJvF7Il8ZC1ncVcrZfEU8GFWE7oohjZkWMmlLE2VVF2GwoQlJTRMXhIs6fLWLH/SJmPC/i4psiPhgX88GlmM7sYnaWFbN/fzGhN4op+VKMuloJCiYlRE8roX1eCcf8S1BeXcKz+BLq00vYc6CEK1dKiLtbQm93Cc5OpbTNKeV4SCkPN5diLSlFqagUv2OlJDaVEtlZit7XUqbJbafBYDu+oduxjd5OUN52Kq9vR3VUGVp2ZRjMKqMpsAzFsjKG3S0j6FUZgXLlRKmXc9KwnJ1W5ThRTuCick4FSHV4OSvWlvM2qZwt+eX8VVVO1qVy/JrLCdKuwMi0QrofVvBkQwUfblSQ1VnBTpkdDFq5g7C6HTS82EFfzw5kVSqxcqgkPKWSLXsrmddUyQWtKt5RReyeKgoPVdFwuYq1d6ow+1jFCeWduDruxG3uTu5E7mTkrp3MOLiTuPqdPNOq5t2karTmV1MZWs2CnGpSq6s50VBNZHM1VT3V1DrWoLK0BseIGtJia3i8t4ZBR2s4+2cNob01PJu2S3rmUkTtwqxQyjt3se7ULpqv7+Lw3V24d+1CdsxuIqJ2839S27Lk</binary>
</binaryDataArray>
<binaryDataArray encodedLength="7156">
<cvParam cvRef="MS" accession="MS:1000574" name="zlib compression"/>
<cvParam cvRef="MS" accession="MS:1000515" name="intensity array" value="" unitCvRef="MS" unitAccession="MS:1000131" unitName="number of counts"/>
<cvParam cvRef="MS" accession="MS:1000521" name="32-bit float"/>
<binary>eNoNl2dAiA0UhY20p1QS0VJJJTJb6r3nyhayEi3ZNIxklpGStFNI+bQj0RQpJUmRIqPIiOwGGSW+/t8/d53nHBfJHeSzaT5HvJxDXwznYuvoCDgL7VBJGQz9qL/C3Pu7UJU0C4l3ndgrTBV124lFtLqQJfWe0ue1EmVfI8FPgyOPR8N0YA18tex5+utgdATuhOLXKpyvykekQiJ+Z2filKw5+VgpcbiINH7IlmD9yQJ4m5Uh3Oyj0JM9hR9Fu2DSaQFln+5i9AcnWDgnkU73T+H46lNIMXCCvWUoibV10Yp6Mc7zqCDLq3lQVz+KgNtR8JQbS88ni+PhlwcYs1iJxwzqz/9m9tD3c6sFnWFmUJwqz49360DWVZWL9W+yBMvSnG8zcfGwAU9TkuMpTw5gX/gMftpgD81OwtdeCbj75NCcVfKc6tBDBaWG/GjkEAzJiKaSmWFwMb+OXoVWMvj4GxNNg2FR58w3EybDbv5m7A7/gd2Wn0lVVBKhs2Vxpng3D7KWx1ovIzgcWsgn/UphX3mH5i25BdHj8vCKH4/KXTt4z9HZeOprymsmGmFLx0xoqP4i26u7qLXzAgZ3GhBHr6XcD3MgS5o0UiEShkW78blXhv7sS4f6OmJfX0b18z8IXa5NE1PlOPxyCkaMHgyphyPJNu8SnuSmwW3GJkz/XoZLKa24+ycfdVfksPnEcjpWqAoNx+HwXboGbX/VobI0g/6990L3wnTYPJHEOMdiWNZF4tGlzYiatRtv1Z5iceIoGDxIw51NaRTW0YMBDx/i2LdRmOTWiZI4OZ4R4I9NTbE4mnYU8sVDSe35MEwtTkPZqkSYZS7Fcse5GGdtDJfmA7AiAXIuZ2nD31uYXjAGai5ptF7vAGqHTmFZzVr6npBJymt1UR3eTLuWmGCQdyY8KnwwBya4O2wGuqPsUd/rBouxybAf7oKQzB2g3KV4PFgSIXGBgs6kDIhPMKJ3+S4wn3aB4jJO04BTUnA1K8VQhzs4ZH8DtuVjsFnMT0i3TaUrIptpeMxjUpwuz+vvTMCbIUCrczxUV+UjLsebNmwwQY3JWlZbVY73Bpl0XCMGoSIvcf+YDKbaRUHVxoi80hooa/9b2A3YiHf5JzBZIRtHrv1E5U9f3JgwDrPOBVL2E0tsMkmnZ0tWY/RiFVxynURz/1zH8uxNGNj4DPeXqPLzfaGIaZwNrW811FOuy/X/FGmfTiXW+G+gA//ZQ8pmDd5aSsBlpgxZrlCnAV+2QqQzEa1vU+Hm3ECiJeJcXz2LqsRbqGu+ErR/vqPUB0V4YF2FbQffUXaYD4X0JONVgT7eWO6Cnv492G6VQqddJB2tTsTexBVY9iQYRdsVuL6uDvcUC+hajC/yHZShcTwNGVYJeHIzDk/EFbG2pFWI2D2e5xw5SVHvpeFjeAjjopVJe1kKLrcoocXjAO0zG8Q7vj6lND8T3LkYjHALPf6q40ov/r2FmXEUvR1mSu+cBsIxUhKWb0/DuVmBPaOYYjdfxhYXCT40qhw9ua+wf8BrTPr5nILeliP7php7ue0VQueE0oK0UjhahdLVdb3IfmqEupp8dEZr8Z1lUtw0PxGn4k2Rm3Ie8lKS7PdYCXUPJ6K2vQpXOpLhKR9DF12+wvzBe2FIgzhvmXaEmpIUObNP3xaIfsSpuT5cdaQfgo84YWfmUPT4Tefy4Ef4u+wCdbgmYGamAT3cWkdW4b3oEltNS/310dA1GlFXG/G6yhIOjRU07JkTKX84xu++S6LU2ANbtv8SXvXLgNZGLf491h3/7OIRobAW6sZnSFShE2mxfTqhXoyUjGLozCqBavE19B92lRrabPDePR6tnoN5bPErSNf248499lB7IMlN43rRdKgT1YZruFpSBtOtNPFftDLXSotDNF6O89wjYaM4nsfOT0PvwwS05k6Cu95zhGy7hDea+rCoOkUVd09R27JLyC2pIIvQfjAcScxpsmw9Upvj13si9K8Ydz6IgtUEXYS9luL3oeG00u0OatbJIHvnRiF10ALc3iSHmoYvGGr7lz58fIpTTRJ8d4g0/5rDSDJURsr3TThzzxLj/wUhx/Euzf0nycXW1VDuyKf2f+W4sUefB556j0ljHLHHuRZKpeFYsHc0xmTI0LO/gWR1kDjsmA99meMrZKUewUDNCxRwyAkyXVO5UEGaT11qIdfSTsSaTEenUQTtfRCJK0vG49CwakiJVJHumyAy6l8kLKhxgPvjkSiU1cfSPRLc6HMZnxTUGReuIMygDUV77sLhPwfcu3+aVnr6cJl3CH3rcUTir7uCVH0bmsK88eJQCGanfkHeNRPMFkpowN0AuGvsx6eFAdTg300dv3zxR/cVpp34iqberby0/zXE+YnxkgvBeHrPH8aeSZBPWIxqa1EWuerFe88Z46CkGs8fm4QnkRdgIC7Ln3ePww2bcSSt9gttG1bgkXIqtj/VxfLw0ZAvEuGLM8W4dPYSvjfWEXa34yn1iDzkk2JwcLkVLzLtTw7x+Ujp9sME5RLasMkCumv0uTA4DJNXNSFSzYlbCmygeHgyjdpaTAb7i/p4Z0hKYt4wsrqKSGc3hC7ehePDCtA7R5LdB5RQx5uzuK92ncRT1Hn8hhTB54QHUk0aMPqANQKLriHrjDoN/a7E9Say7N71H/U7c4tW+/iRZEUXNevnoen1axgvfocWtSLED5kIu9U/cNrmKapzB6O2ZCPsa6fgyOIfmLBTi8N/SPD0pSkIoO2IEv2KPb8PY0zICWyMNQUbTML5mdP67uMe/R5Rjg2JPTin2Cms+sNYLiPK8Vk58NhbhgDp0XjWu4jXZAViSulNbGybS4qq/TH48gAWNYmg1UE2fPfXWniXXRWUfwdhll4mpplOQaS4Gt+s3AC1lluCfh8TBv8xx/cNw/C6LQPB3V2UXH0H3sPSIWgtoW8jAlC/NgKJyXJsq3weu6uu8kAl8L2c68hRu0ibUjWx/oYNbqYY8CbzCoqyZ8rw241tAzW5UC+GHEPCWMj4Sdcv3SBT3YF4PUkflxUkkevRSClTPZGuNoSLVs3H8hBtPjdNA+61pShYvx5LblvSNv/PeNBTLlw2OQPNc7/x/L4R/+0/mIs33qeQqAJSa0yGguVmjNFdjNtGVcKeumvQf2iJK07GsH3xClW1OXTNtgyrh8dCUu4+PVHU5RZjJ06QVudzEj8wapEXROdOZTFhAoe5OlHBnAUQp5FkM3coOh/Hkpl/PuyLH9Lil3KwO0yYWngXcTNUOKayC3saXfHZPQlhPt5Ys+8d/KdX04z7xly4MRY5O92xZXgNzFmHbcy1AL8+jbhnh3PJVyF3xB9GM65Ayr+c0jc0o1P0Fgzdg0hZTARKVkewef8YyFc2Y7e0Oh1YOYCysmTQ49aEHN/xHG54GqppR+D1uV1YcCcJW/fb8p7jR7Fpvjhe5lnxSgkv9qx6gMBX0rw44zskmqZiq0cU5Vh7s8W2CRxYJcfbbHdDVckXjwOuIEZHl9Z6GvJAl2RsjvsBdzdxPtUohcThBpw/QpOfDnol2LUdg9ubnXg0NRV3f1SiYkYPXEc3wWzJOrqwfDknH7qINGt7HtsrivJoFV79vaiPLWcwQ21b3599wYVGB7apaEW75Hp+83cVW416gmG3dPiXpIYQMa0H/UZp8UmdJNiXv8YjB3/21x2MJtFAWCa1oEf0HZZGKuFZ3H0cDrNiu1wd1h4RhIo0Qv32Hkj9CIT1jI8YFdxGI/4qckmlBhwn2fOPd9exsHASf5bV4UdW87FXy4LjSyqw9YYNF5/MxfjWf0Lp3wQ4LxFYsuQ5cpzXwqBsJV+30eOrNs/hO8IYOku3oulYteB5ajXLlmTayI4whFnDQtzMJEiJRZNo8WRu/zQdLwwVONA6GGezLRAquZ/dxmhi+Lo0wXJvJXxoCSNUFj/P9nFtVCSHDozGDXZFxrZ+zFOuY83DJXhx7Tm09gWTqPt4bNyyCRPTxiO6b+Y7d07i2XbF6PUsQvfcEHgU9xD1lmPCeic2+thOI3z1MfS0NK/aKrCHqAsNGnWUVmgnctT93bi3bwZ3PU0nkeF2rBUUy/p1Ezh+F/PCy9KYtkCZk6veYtliL+50uQZThXiUlsripGkKHomOZNNp7dj/bSRPcS3BAZf/YNtuzsnjk6HoZM2rh4rCYqIrknoXomjjGSyLVWTnCWW0rsOSA38d5cQnmlwWc5IGTRvBn4Kz4GYgjWQKxqPtTtDSCeasdyq8PSoPSS6/UJOij5SOB1iDc6g46U86JfXYvtCDpffm0ZIvZ/lHgAyevT+Njr215F/0Sfhvnh779t2ZcvUD9LcRJ+uGkr4epKl7qARfxHJOl+zPQ2gbjh8Yx+cMz9D9H3fxUvccpMcR+YxzxqIYaY6Vv0I+T114ueZOOKX11a2IojOLK/D5eQ6nDX8ETDyDW11aWLl3Lqfuc+QTx/u8Wkg0rpW+hca3AtiJ6MNudphQ1noHe7Si0HwqAnEi76D0VYFr66zIutMMfsM1oB7bCi3tGsic8IVG50xU7i0hu1OPEOcVjAl92eG3QjqixqTDf5sMDG5HkJOaOtoUW+H3Qo4jNA6QUuULkg3TZHfxMzixLAi0T5cmLldF1bxgjA9rovnXR5B8w1esHzofo+u0+FGCGWT6e2DsK/CSGZbC5msL8b11NhQmR5BxRSFEunTpxEwbPh13HFN03PFF5CJevVvEUemF1HxoCO342g8x2wyxcb4rT/AQ5chzOgi4YIQr60PYfHstBlpWo91xCMtG/RI0VF2R9WYNn2n7iojR/dhoz1uU9uUDoegEa8i6YpjRPXhfdmU3m29wOR/NNuHNCP94HkbRJjiYpoRYUwVufl1EZ7W7qK1cA+/kMsj6vhv/td1Ou74koLvVjKUDSujEt1lIH56GwyV9Gmqjhy1jC4XM9cFYHTYKnw95Q1NMCuqDYvG04RLNUPhJ9m+G8JsdwZjYGUT//XREQIcLVzbFwMq1DFlKkuwQIcOiNg6IXeKH+88U+U+hI6NTjtMMDvDEHGd0/6qm6v7ivELVHsnm8dimcRJhsaY8TWYL6zxJRq6zE6+00EOzwh9I2oQKRkFtFHj7vCAM/4Nus3rUzF2Pd1neCKiTwMU5+chrv46iXFk0FrZjqMpGlBnUoHKLFGanHCQHvU44xEXj1jMVDlpdj6UPBvFK2x4ald5G76Nc0G6wGb//RaNFcS8sG14iwUmFWXYxnm+Jo7yIQ/Caq4OQo7VYnPGD/BYdRYXrefp9yg93Amagn6s2REwVIdr4my7H1sPDRJGr16yFjlcSmlPE+YmKK//3k3CyayoeSUwl74QzaHgih73yn+nF7Wco06xEZasX4BGE8g2p5Ng2Hy2i87C7oB+PF4/A6m/x9OnnEi4qr6MgpVwYxnlgXmdfHtBIx8jXhrQgOAC73A1ZdOwzck4PwvNVwPX3d4Qf3mv5Q+dY+msdSaej38BkUgU2zchG3sFUqB9SQHl1EtbYleLPmB9QsiiCrhtj2xMxlD4wwIq+386afAh67hFUpx2NIlkXZIqfxuBn1/Ci6jc1pLjhYeMHOh/TSRI/Gun7dDHM3/KVDFQTOOlKIIwvtyB4pRpP7hrBlasGQ+vEfOoOt0W+7Q7sd8mmKTL5GBP3HjWjvtHJWht8eNMo3JUNwPyIzTBP8UTWT0Po+UtAtlcejh3H6fwOHdwaJEd/tBtpkFCB0l0NuNMZRT6ewwXZewY4ZHQaz6JsoL3pPdSc1ASPSWlQsuzPi1ZdoYcHI/E07RoaBxRiXLwbfRrfn7Od+7N+hB3GzJ4E8ynHUZ2siIthElw/NYcGzZWH+rLBrLn2Ht5+nMIxo64gc608DJ5rUdLvdvLe3J/HD02mCVFzMG/zlj62GyM3MhLq92tRpZCGvCHjUFt8Dh3/qmiDlQb0a7MR09tNey6+J++jA/Bo+h58P1KLADdRdmg8hLAVW2HxoRBtoS14I26B5HQvhPTl4WJxN/6SPBziFq3IXKzEusc0kfvrINZVGpPIHHNhx7YEBMxtFkovHsDrRn84xiRSiFsJJn98I4g52+PS2/4cfv4aSldNxkeRFNIWm8fqnqPZ83Ed6X36gTp9MSzMa6HDC3SQLhKIw4P/CdoVEtAoXwB/LTFAfBkHVmhzl+ZW6C2yJ8Nl56nz9ArEZY+DncYwkisOJ18RM5ZpUqHtH3OxSfIJ8iLFcWULY4DsbWxcUUBnPQvIRTmOksdLwre7Q2jJk6aGEXJsqm1GMz9Fo6ZFgmPK4nD2mweEA+GwaK4h+eZ+bDB7HWSOfyJD6WrMmRxDLzgejzttqT1GCkE+Ihiya5CQ8fIKbSBP+G4GSnVL8N14LEomuOLAn6uUlZOPxno3SN6OFprvD0Jn8VR8UW+kyot7SOLNYawbnYSWtIU8PGuwMGWoGUU9OEy2HmshVa+IHTVj+L61PZ67GXJeYhyFPOvAXBcV+BeGQicqkT6t3oajBQPwIPUGXmr0OY61QVSzIwlL25RJ/qssfbCT4KDnNeScuAgmU4/27eYU3i5biV75NMiWldHOL+EUfcEfHqqL6Py+3bCXuy3Em7vRSxVGvWM8ZWVo8aW8yVCuuiEYTEnBVb0cMtl+leQPXUfHWQM8dS0A300lzy5TGrFgKs43zaObXYkImZSMsH71aFvxj+JfDqG3DdnQLdiE+M8P6bV1ECVXvkX3zk4aPOsw9V6qQfPjGiwePR2v/g3lD0sH4t0UAxiHiVCcuAoGxOyg0iGekNNToyDPRlyIHY2WiVNxLd8cKT5h1F13FOcTtpPEMnP+sCNe6PHXRU/CBFL5OBAtEwzxeVcajlb/E+p/baTZ5hpcpjyJP4QUQkvNWGg4Wig0z5QRkrSsaY1pJdotMqljuC2lekVjZfwjGhSnhAPr5iFnix8FfNyKSofd+HOgmEYceUcaOgPJK1YVI6/kIl19GnJ0vpKdzBFUJLwUDE1VyN3nOJ3N/4AvBgn41fNSeOIow5VW5wVjvaG4/T2PSgvUsCz6lrDLpofyVeLgd0Ob9bSKaXRbNfzEX9Ozyoncs+UyXBZHQ8f8JPVblQ0HGXdUHg4R3FzOoMI8knalqMNZKYMyW7JRdekpzTJ7A0tYCdKJgZjacgIPzbUxwGwGiY1Rol7JUNqlrkqB3jqU2q2LdsWf9D9v1wFW</binary>
</binaryDataArray>
</binaryDataArrayList>
</spectrum>
<spectrum index="22" id="scan=23" defaultArrayLength="1521">
<cvParam cvRef="MS" accession="MS:1000130" name="positive scan"/>
<cvParam cvRef="MS" accession="MS:1000579" name="MS1 spectrum"/>
<cvParam cvRef="MS" accession="MS:1000127" name="centroid spectrum"/>
<cvParam cvRef="MS" accession="MS:1000285" name="total ion current" value="7220450.17929077"/>
<cvParam cvRef="MS" accession="MS:1000504" name="base peak m/z" value="419.16366577" unitCvRef="MS" unitAccession="MS:1000040" unitName="m/z"/>
<cvParam cvRef="MS" accession="MS:1000505" name="base peak intensity" value="24066.86523438" unitCvRef="MS" unitAccession="MS:1000131" unitName="number of counts"/>
<cvParam cvRef="MS" accession="MS:1000511" name="ms level" value="1"/>
<cvParam cvRef="MS" accession="MS:1000527" name="highest observed m/z" value="1299.98242188" unitCvRef="MS" unitAccession="MS:1000040" unitName="m/z"/>
<cvParam cvRef="MS" accession="MS:1000528" name="lowest observed m/z" value="400.19488525" unitCvRef="MS" unitAccession="MS:1000040" unitName="m/z"/>
<scanList count="1">
<cvParam cvRef="MS" accession="MS:1000795" name="no combination"/>
<scan instrumentConfigurationRef="instrument">
<cvParam cvRef="MS" accession="MS:1000016" name="scan start time" value="0.382499" unitCvRef="UO" unitAccession="UO:0000031" unitName="minute"/>
</scan>
</scanList>
<binaryDataArrayList count="2">
<binaryDataArray encodedLength="7084">
<cvParam cvRef="MS" accession="MS:1000574" name="zlib compression"/>
<cvParam cvRef="MS" accession="MS:1000514" name="m/z array" value="" unitCvRef="MS" unitAccession="MS:1000040" unitName="m/z"/>
<cvParam cvRef="MS" accession="MS:1000521" name="32-bit float"/>
<binary>eNoVlnlUD9r3vzNlSipJmiRJJZUklSTOI5UoTRLSYEgllQpJmktzadIsrouLa7qZ76UPvi4hU6K4ZCbJlCT5vX/rrGfts/br/HP2Wnu/9iflK+LjpitCd/8VoWTwr2jb8q/4cvNfkaF2VcQnXhWHT14VEabXhPS6a8Ki7JqY3npNeEXWi5/l9cLwS72YK66LlojrInrXdXFjxA3xwfqG+Lb6hmjbdUMU/rghfiy5KWrLbooZT2+KIrUGUb6sQZRkNIi0cbfE54JbIvT0LXF12G1Rb3RbNHjfFsbpt0XImdui/edtMW3qHSEfdEcs2ntHjDG4K3Jt7orak3eFnvM9UXjtnhgb0Cge/NEotn5vFGZ698W6sPuid+99EXPpvpDVbBL165rEvr+ahFZPk0gNeCD8dz0QUs8fiP/Neii0Ix8KqzsPhc/AZnF7fLPYENAs/jrVLNq/NIvv6i3CdFWL+HKgRUxsbRGXxz4SQxMfidf7Hwn7pkeidNpjMSLosegpeyx2/fNYOBn8J464/yfMI/8TxX/9J06qPhFnPJ+IJcefiGyDpyJp0VOh1LdV+KxoFbEJrWJ3c6swV3wm9ls/E4HBz8Tb48/EFIPnIvz0c+Fh9UIYrH8hDp15IQqMXorm9S/FhMaXIuz5S+Fg/Ercd3glggtfiX3XX4nGzlciaNxrUbfztaj897U46vhGfM14IyzM34q9R98Ka5V3Yqv/O6FW8054P3wnTiq2ic02beKFf5uIKm4T+v+1ianj3gsD3ot9h94Ln8Ht4vHadhF6rV2s/tEuVMs+CI0LH4TDsw9CMatDnLvRIRZO/Sjk8j+KRe8+ijblT+Lbik/CMOeT+P3uJ9Eo91nYG34Whms/i2//fBba7Z9Fq8EXkbPki2g//kXotH8RU7W+isnrvoqX27+K22e+iorWr+KybqcQkZ2i/HSn2D3hm8hc/E2YZH4TPx98E3und4nbpV2i9XyXCGjvElNnfRett7+Lizrdoi2sW9zq6BYXFH+IwfN+iMzoH+L5bz+E89sfwt+5R4wt6hFvf/YIX52f4mngT7Gj+Ke4fuGneCDTK+pMesXHiF7Rtq9XaNzsFU1Sv4SX3S+xK/2XuH3vl6hRlKIQKY55SeG5RYr2Qinq6qWI/irF5Al9OGjXh0ORfWgr7MOXXX1oPd8H7Qd9uPamDylSfZk3pS+eC/sSGN8X3x190azri92Lvkzr6ku5cj922vTj9+h+HCvtx67r/dB+L2F4fzxU+4Nlf2Sc+tM/oD9PMvsTf7s/da/70yM9gH8mDqBh/gD+DhzA1s0DiKoegMeJAXxRlKbEXJpBi6WJipLmSp40UielaXonjZXGQDpsBjI1dCBpaQNRLhjIjUMDibo2EO/PAzn9cyCGqoPosRrENY9BvIwbRPHuQfzXOIjB7YNo7ZVEg8E8ZTDfvAbjeGowdrcHM3fAENRHDcHJZAgHZw7BP24I0WVDuHpqCHF9hvJceSgDjIYy3moo6UuGMi56KLk1Es4NZfdgGYSCDCf0ZXjoKUPRbhkO/CnD0IsyODTLEGs9jONzhiEbO4xXlcOIPzKM8qvDiPs4jGsKsvQxk6VnvSzuR2XpuiFLjvxw0iyHo+E+HP2w4cRUDafmgIRLw3FsHk6clBzf1ORIcJbj/zbKMXK7HPePyRF3UY5NvXL0GybPSk155E3kMfWSRydKns8H5FE4K4/HS3kuyStQo6fAaR8FFoYqcKFEAeNaBZquKmDXZwRjVUdQZzYCc6cRhK0cwcHMESRVjEDr8gjW/ifRZBSxN1PEYb4ipwIVKU5WJHunIsmXFLl5S5EIw5FMdBjJKb+RnNw4knPnRtLcOpLjXSOpGqeElIESj22VmBGsRFmNEvUnlLB8qUSj4SgWLhyF/ppRxGwZhdreUQy+PIoBX0exf5gyW3WUUZmjTOFSZY4nKeN6SBm3p8qs/aVMtfJoSixH88ZnNJfTR5N1cjRu/41myBAVXrqo4BWpQky+CssuqLDyjgqunSqUGari66XKpy2qeBWo0l6ryowGVVLfq/JjqBovxqvRiBpvwtVYGqvGgnI1ZE+qcbRFjQ+darxVU6fCVB2PWHWcflfn2B117F+pc3SYBrP9NOjZIqFSg90nNNBr0aCsUwN35THcdRiDg/cYOmLG0Jk8huknxjDn0xjq+mqSOkyTR2aaHHDR5EiQJnalmozdrYlWvSYWTzUx/CXRRo7F3WosdxaNJWDDWDr3juVj/Viet43FaqQW3020yHPQ4nWEFiFZWnj8oUXTHS1OvtViZI+WpM7j6Jw9jtql49gbK4l7xqF6dByzn40jrXsc51W1iTbW5rKzNq3rtRmXrI3fb9rontLm6xttpKXGkzRjPEV247kYNZ7y8vF8+2c8S9+Op9JUh1hfHRS26BBRpIPKeR1C5CZQPncCTQETqC+YQETdBEpvTiCtdQKNproMctXFaqsuPcd0yTqjy+knunR16rLTUY+zgXqobNHjeKEe5//Ww+O9Hhfl9Amx0Cc6Wp/ubfqY79VH7ZQ+e2/rE/xEn4ZufdJ0J9LoMBFbz4nYr57I0fSJtB2cyMMXE9EZacADMwOWLTYgNsyAaekG7DptQFezAdIfDHg4dBK2PpM4FzeJ9KpJKBybxMb7k8j+OAnVgYYomhqis9QQ1yhDXKoMyao1pKHREAMpIy6OMmKBoRHOa414nWPE6YNGuP1lhMZNI0LeG5E41Bi56cZkOhjzw8+YtGRjEncYU3/VmOrXxtwbM5kjdpP5238yPjGTiSyYzJQ/J9N5YTJa/UwIH2WC+RQT/o0w4e84EzxKTbh+y4Sa7ybojptCrdkUfvOaglHIFJ5VT0H26hSsn02hfYApf+iaEu1tinaUKR55pkSeMKXklSlF8lN5azEVt5ypPD4wFYPGqVzsmspeJTPsdcx4a2OGU5EZ/S6Ykd1qxpcfZnQrT+Oy9TTKXKexImAaDb9PY8O9aSx/NY28Pua0jTfniY05Nxea07DZnPpz5rS0mmP92RwDYwuurLVAL88C6YMWND2wYNU7C/ZKWaI0whJbc0vO+lhydZMleRWWtB22pOmaJaPfW2I5djpHLKdzynU6dZnTyTo9nZXXpnO+YzqOQ6yIni3Bw4qUcCtK86ywOWdF3ScrZORmYDN5BvqrZ7AhcQajq2aw7vQMHjydQUH3DFQ1rWm3sEbP0Zq2FGv2/G6N/WkJDdbovLVGd/BMfujOxDN4Jmd3zOTQpZkovpvJ3d6ZnDewwcHeBrlgG2rzbFD9w4b+TTa8fGODrMIs6ixmccd5Fm2+s7hWMotDR2dx8ZIk/2EWP2Vn46czm4nLZ9MVOZu2y7NReD8bvZ+zSZ8sKFskCEgTrKkVJHwWdNrAUR/4Fg1DqiHwX+jqBke5OahPmUNm2Bx0f5vDorNz4MEcNLrnUKBry3ZbW+zDbRn+my1+Z2zpaLHlrfxcDuvNJdBhLqHucyW+NZe25rm0dMxFepwdjRZ2tC61oyDSjuxsO/KPSHI37Tg60J5ydXsCJtlj7G+P70Z71lXYo3XLngXv7RnTa88EWwdMQh2YlOwgqYcDpdcdcO51oF5/Hs5W83i8dh5SBfPwvjCPlifzeCLnyFkjRzQWOWIb6MjbNEcadjty8S9Ham86cvibI0pq8wnXm88H2/lkx83H5OB8pK7Mp+bZfBZrL+C5xQJ8PBaQHb2AMxkL2LR/AdHNCzjZvoAZ0k4UmDgR7ezE1UAnrFOdSN7thPspJ1w/OrFvkDO7tZ2pc3HmaJgzcRnOpNQ4s/+MMzdbnbnWdyFCYyFF1gsZ4reQ4J0LKTi/EKXGhezsWAi6Lkz3daFtkwv9K13wPePCwOsuvGt1QamvK6sNXJGa64pyoCt7E1wJ3+lK4FVXij66kj7ADcOJbsjOcUNnpZvkb25oHHDDpsWN0KHu/D7JnQond0rWuTMvzZ3GSnea/3HH+ok7Rm3u3DXyoGOBB6t8PFiR5UHnKQ9snnmgO2wR+pMW4b54EaNiFyGqF/H8ySJ2v1/EnAGeyI315JyNJ0eWe/L3Vk8893jy+pwnj996UvDZk5Chi6kdu5ib9hI2LObQ7sX0/2cxSvcX8/brYgYpedHl6sXs1V547fAi9B8vVF54Me6nFw/HLqHBewkK4Uu4u3sJVY1LyOlewqGBS2kds5TT85aiu2Yp1dFLMa1ZSlz9Usw/LWXPkGUcnrIMk5XLUN+0jKNFy3CsW0Zt4zJ6BnrjNsqbh/rePLPxpmelN3urvAk95I3ZM2/yv3iTK7scH5Pl1NovR2xbzpNjy+m4upwFb5ajJe3D3TGS5hE+7HXyYel6CXE+1Jf5sLrOh5JmH4I6fUiQ9+WQpi9pLr64BfnSneDLtypfVE/7Uv7Bl3BpP7LV/Yia4ceVSD9U9/qhdM6P3m4/rA38UXb3R2mLP7OL/ak97I/lZX9GffHno9IK1k1bQevMFfTzW4FW8Qq+/LGCe3dXoNKxAlXFlVRqruSg7UpWLV7J5U0rifptJY8vrKSnfSW/+q9CXmMVVutWEZaxCuMayf3fVdi1riK7axVr1VfT6bWa0UGrMc5cTcfl1Ti0rGaJTADP9ALQtgzAYHkALTkBNP8ZQPSFAOQaA9jZFsDrAWuw0FrDzxlr+OK7htSQNVhuW8NvZ9dQ9GYNP9QDsbYJZPrSQJ5EBDKqJJCqw4EoXw7EqyeQhSFBXMsK4lJtENdvBhHcHsSvgcH8/9PgFYznxmAMtweT8FcwYVck2Y5gqrXXEua/FquitfgfWov6q7WSvTWEMWYhrJ4fwg6/EIkHhnC+IoTUCyHcfRaCTq8kqq8j1X0d2zeuY0LZOoyOr2PL9XU0DA5FfnIoRo6hmGwOZdX+UO7eDWVO/zC2G4Sx3jWM+jVhHMgN48P+MBrrwvC4G0bdzzDOaoaTbBJOi2c4CQnhTD4QzpHn4ezoCCdUcz1l9uu5F7yepu3rGVO3nt2P1pNiHEGPSwTlQRGciYtgUlEEuvURVHdHcFAuEoeZkWxbFcmZ6EhciyOJOBBJ46VIRrZGwuAo3PSieOgSxd6gKKQiolhRFcXQ/4tCrzWKS++juDlyAyozN3Bo8Qa+x23AbucGztzbQGLvBgbP2kjp0o3MDdpIxraNkt1sIw43N3Lo9UaS+m/Cd8wmnhlv4u7CTbyK3MTrmk10H9iE+btNGMtEM3lmNF4roklIj6Z/WTTXj0VTXReN+BBNkPRmmrU2U2+9mbqkzfhWb0b6r808u7GZOY82M6lzM10DYpilEcPZOTEkBcRwKCWGpuoYdP+K4fSDGFJ7Y2iV38L/LLYQu2gL/mVbOHZzC/bvt9AwKpY8w1jeucUSkxHL5JOxfO+IZZvCVj7qbGW/41Z6t27Fd89WbM9s5c9bW8lp38rsAXEcl4vDdkwcw6fFISPiSPOIo8svDrWNcRhmxWF9Io6LDXF4PIljRUccmv3j6RgdT7R2PCpG8ey2isfRPp7brvF0RsSTkBmPS1k8f++Lx+Go5M2deI6+jOdM3wQ0hybQPiqBYWMTODspgVKzBMlcSWD1wgTi/RMYFJfA4ewEWvckkFabQPGFBLiZIOmHBNSHJ+KikkiwcSINMxPxdk4ka0UichGJKJckcrcmEelDiYSdTmRQUyLdLxI59TmR48pJ/NRIot0giWzLJPJnJtE9L4knnkl8DkhCd1OSxJuSOF2SxPGTSYy7kMShhiTS25Ow7E3CVDYZO5VkkvSTUTdNRsU+GVmnZBICkqncmMzZhGTyi5LR/iMZsxPJHH+aTE13MrtHp5A/NYUW5xR6/VPYvSEFz7gUcnNSMKpJ4cbhFExrU/h4OQWNRynM6UyhRCqVwBGpvDNK5YxIZdP8VNLXptKUkMqHmlT0DqdSdyuVe62pZPZNo1MlDR/DNB7apfHUJ42pQWmEJKRxPiuNSVVpGBxOQ+psGrdep5GptA1/022EztmG5sJt1Phv43HwNtZmb0OqfBs+5yTa5W0EvN/GkG/b0JNJ56dyOrv00xk6LZ0Q23Ra3NKxDkgndnM62dvTSdiTTsyf6bifTGf5xXSeN6RzvCUdrdZ0ZL+m09AvAx+FDKInZBAxNYNvDhk0LcsgLigDhdgM+mdmIFeQwfzDGSg+zeDhtwxc+2aSopbJRt1MKswzObAkk3+KMzE7kMn0k5nU1mVy9HEmim8yGSSXRdikLBKss/jkkIX08iwurckiOiqLIzuyMPk9C/3mLF6/zqKxM0viZdkYqmfzSiebRabZKM3MpicgG6e0bKZmZ5P+WzbXa7Pxvp2NTG82IYNycJbN4U+tHKKMcyTzLocUnxzYmkNJaQ4+B3J4fDWH4Oc5rPmSww65XMkel8vPCbksWJKLxdpciuNzUU7JxTMvF8d9uXw4n0vptVwSGnN53zePW2Z5eK/LQyEmj8zSPK7uy0P+YR65L/Lo05GH5oB8zk3M5+3sfE655NOdks+63Hzm78nH4kA+Mv/Lp+tuPlYv8rn1LZ8rctsl9dtO3ITtFE3ZTo/Ddg6Hb8e2YDtp77fjPKSAJAMJMwo4bFfAkMUF1KYXSPqngFfHC2j7uwCrjgLGyRcSNb6QWuNC7nsW8iiwkLP5hShUFZJyrJD8ukK6Wgt5315IjFQRx/WKWGdVhJ9zES4riwg+VMSBq0XselPES81ipOcUM8O5GKugYsI3FHM0sZgb+cW47S9G7XIxZ58Vc6q9mBbpEnTkSxigUcIQtxL8lpfgs7oEmX478NLZgZz9DrKjdmBasQOX8ztwuLED9fGlGBiVUuNZyuvgUk6klNK4p5RfZ0slu2AZe6aX4eBTRlh4GdNTyti7p4zz9WW8VSrnsVU5s9zLcQstR+pUOTMvlnP1dTk9gyvQH12B5YIKqt0qOJkloaSCxfsriDhRwfEbFeQ+rqDpSwWJgypJ0qhklU0lV0Iq+Tuxks7tlciWVqJRX8mw5kqi2ir5KV2FlEwVHi5VVK+sYvj6KpbnVmFdWYXzQYn2oIrgtiqudVWx26Aa5ZnVyAdUszalmn3V1QRcrcbxezVnlXaSr72TkgU76SrdSc+VnSh/20l6nxpWGUqwqUHDqYbQrTX8Pyos/Lg=</binary>
</binaryDataArray>
<binaryDataArray encodedLength="7348">
<cvParam cvRef="MS" accession="MS:1000574" name="zlib compression"/>
<cvParam cvRef="MS" accession="MS:1000515" name="intensity array" value="" unitCvRef="MS" unitAccession="MS:1000131" unitName="number of counts"/>
<cvParam cvRef="MS" accession="MS:1000521" name="32-bit float"/>
<binary>eNoNl4dbyP8XxVOIlrQ0aNBA89eQFKrPPW/KSONbpEGlUlaJItJUSRrS0lCaSCQZCU1EVEaRShFlREZW+PUP3Oe5zzn33Nf5pXgEX2PqwXjaKMKewy4zYRa6bybrCfZjJXoy7MHUyUzMMQXnNSWh5NfPeQ0YU0G2AcIXVJPf6CipO0gzr/wAGIU+p87OWNzc9pbGvPPQEXAH31ufUS1vEgIuCLDr0SpsftNXtEt0wqBXn9yaDVn1pGsszJ+HSZpdgNr7yyS//xy8Ps+iF5KGYBtyEKE6QsMY4Wa9csTn78lQjA+g9HcG7AFJs9aJLlhq94ETWzmH2XTfov2yG/CfpCnTTlmKOCF+SCoeR9OPMgiVesKi1ZN2frqBrcY38PPsBARZttGJaTMQH/QWVcKLkfh5HZ6dXYMPl3Xw3eABtmvq4nxTJsqPqrHTyrKYP8Bh793tCF90CGW3b3CyWcchrvyYUgVNIDhwkVzrzZli63MK3uJCn40F0Ns9hFWPGjHzWTGONF1FqXY8dnm64I/5RJY6J50eCf5FxdVuWFxvo8ZLU8nMNAWK/sYspJjDpy3BOBksxAzeJOCB2T3sP63Opkh+xfEvJhRxrxJl5YsoZ20RZFa4QP38bITWJDCP4DB8eORP86V3win9Nkqq+Jnt5WL0ODmRS3QuVEymwPqzGHoXxMNH4TA5GUURx68HbhkPJJdGwqvpIrGd92DZZgmnNQMY1jmG2B09GGnyRbCCFy3YrkU/vNXYrzERxLlVwKbgIvwXmoE3JZkK+HORuTSdLom2Y0dmKrzWWeK57RyIOl9B97pCfGleDdNOPnzvP4ZVdan0+HcL1fw4gyVSpzE/phAvQwro0go5NmFzFsr+c8FGTXtEu0xgde+PYFsdDxTUv9NZeS3ExBXQVBdhtB10Q3NLFv2N6aLNiyyZ6+93cNxojT9Ni/HGMwEVKzeAT+Az1lhfRvXpmfQiXwCZ8fZ4sUsT711HqERFD9FBC1CV9Iu4/S6oOxIKdQVz/P1ViG+Tk2GqvBdhi5VJyaUL5e6C7PDFftqsXYtjgwNU0MBwwXYizjv9o9FceRq4MYIhRxfk1Y/7j+cWmaWq4ZzoO2KpcdyVLapMivcDjoX3cUuln9AjCzvMHfcPM7Pi0nodMK3aH7MHs8hK6yi0E/eh7eldigushnDZZppMHrgQXkBvPj8h64mRaGm/RrETFbgLTXtQORhO5Yc2I0U9FouqhfBJqQhtco4Yvn+Slr3pwzs/M9pbw0+dwVK00VGGc812ZoeuOUIl+So0zl3G/JwTiNr9hds0+QgM62tRNNSME9dH6ZpwKWls/Edy1hbk+54waXAl5QV/5d56NuCGxW/6lQ/0CZXBIl+Rjcw2wTZxV8Q+LoZNdT7cMwqQqtLHVRUfJdGhMmp+95GbNd0dLdt34ozqFCRuSOT2+GXhlnkWzrQexNMaWfLVmIr6lYJUxL+LzK6pkoRhG57/1IXJ72UU6BcFTVsHdtxNDMq1hSjIicHt3EHidfemvTZqLNO0AtE2AnAJNsXxf9HMVTOaRkoecrG/+NkunVO4VzgR3sdvIKBSHapWUbRDKY92exzA7eCTmJ2ag5M+HehcoIbYK7thl8ZR/+0ZzLBpOnoy3SH19j3nUFuFPVwdPdSxZE/n5uIik4K9dChsbvHg4Jgo4n/f5Hiu6jCzPX5INjSClsJB/DhyH82/66lPQIOuO1dBQqwALnN/kHWbJwKunsZS/2j6fOYmXbMbn9vBcZfzTqOlMgly4THg1jdQWtoFLP86SK/OZmPTpQksI2AQg14uWH8+BXfDE7AodBY9WM4LL705bHDnU0h/KCfORgh+79Ng8MuFUqZkYPXhT9T9/R7+hp/D1prlsPesJjenP8S9WkClcKCvF/mgNOkEKXZdIZ7sp5Tz9ivZiVihZEkx6uPUmGSaKtt37xoKxYvwvXgx8/JogCTfdHbqsSXKf4z7zqEGzUMZ+JIzD6cPGbCA/ylglvwhnBD8hp5vH9DbdgJ207+S5i9d1Jl3Id79NtVrXyCrz9k4nDGJDjMzyrmaTOcqz47nwiD4Bv6HpqVzaGO0Hg4EemCyVDu8Q9rJdbgYwqILqUg2DoGq1RCTF8Gk+gKwc/fwr4sHwa/lKXmlBNvBE8D884WgdvEiLcqdDJ/8fBxJbMHBeB6W/zCHho1uUbKgD+32FcGIfjk56YYg0KeU9qRXkVDLSqjfCoS7WCAlB1pDrdgeIUtEkHPUBk96ZiFlsAI3tbSxW14PrkGmXOP+SLgMh8DdXg4eNXewYPAX1AIUEfnMH4uOKeK+dCMcGpyw+tV2NOSJM78tpynywl1UXk/FPdWJTEX/Af0sGIDzVk3S71OBjGgoyZ2PhZBXPkLPR0M6ETizJw4XFqVieWk35n/pAlyfkON4Jr2YPAuz7JXZtIjl2LM8DDWlk9CR/AzN/+JxSu063k08SZzVWbwq7KbJ59vINLSPsv+V05UiCZY35R0mOFZwCSOVyHM4gjlBJYi6HkImArLsXLkhjBucUV0TTUXVEeTOSTKxwxk4llfGJV6M5RzspRiTyEBhlBctwR1UbXGC884pzMgnFRGCwrAwr8Wm/GNQHeZFu7UEW7RsGDInbqJt+CeGtK/haXsrmQ6lIHtUBBYzSyC/o4WcNlyjsik9ePyXl0VaCiOurRa8pa8huukJptXfhNjiScxufQBT8xbHFvVeuhMxzh+mXfjcp8FSLyTiX9BZRL5+C6XFwxTurI9t1XfQNtMRu9dJ47VhHeKqdnLB9/mZlMtG+MfIYE+eDjusNf6LFFTg8d9CHHdbQY8/3sJHgSHiM0xHmNi4Z9lVWE9tgVPKX+6/11+h3ZmHKJ1+8+2L99LYMiVW/V8pDJTcEfI8mnbwV+CVy33YePHh2PMhaOavZTbRCuy00SYkJp1BxYdqvN6lhjeHxFhvEgerDz8pwSoBCwzKSahEgLWelmFitQNIjFyL7M/foe2hgKZ7f0iqVpgNJpphbZInumBO4UkSTNoknF0I+YijAoNked4ee19WYvh/mkzuVA9ebrZjCco5MCnVQYCrHP0p282s6mzYv195xLNtG3Y3W9Bv3WckEHYARzMsmYpIJQaqVrM1ggkYyOJhf/RGoLLJEVJKi0lrvjazqOfH4+aXmBKRTmPnd6PkiSDTaynCZqn90Ph0EvmHeFlD4gS0XvCnxCOvIXjrGixNeeCamINtV3w479Rq+NVFYGakKPi8xzlumzjrKBJAVsr/6LfzbfzzmMQyFU3wV3cni7EVYo9y57NN7Z6Y2jSXKhYVweKkMvPLnc7OfXfHPFc3tMdtYO3MEqV5kpQ+3ZKctdpoep86Isot2PPnN3Dp6z7cvqnAJs0Vga9DDDVHnMLrQB3y8bNhGa12CHpfi+O96biVZ41Ha5UgOVRCMzYaoUvxF+wtpkLReD0LeaXHDHkuIcA+AKu7urHsRgtUxRWhfOk3GuvS2QvtJwj3zUH53M3sQM1eVPu0YNo2I9wUfEg3I+4Sd7+Cy7ycCP+ecpx40QOntimsoVuPaau7o8gtnPwDOim2MBvn7R1J/J09m79jGvMKlAKnHUFzVj+jz1bWWDjkzj7uLsaaPB90ZExCQctcZuCXgFnTNzF+4Ty0YzYdmbCdPfx2Duk7TiLIhp97/KmSzViuzfgH76LFXIEtPbyZCew/jF9za7Am7gys9pjTNruP47p0QO3bC+ypm0lCgzswebUT00t+isB+Ua65iYNenDGUSx9whoUdFK6wnb1buxT//lnBbUyYlZyaySzTpmBucQ4Waq1jY3aezFfCi/KNvZn4mVrI7vwE72lxSFIZxdIBMbqzUgJjttWovZcN5W9CLMN7JxJzFdjrAzzsf+Z1mDOzALlazmz5DTfwPrHhjrlqIo9HnOVHPIDrJ1ucNamlzkZZNtO5G+vNG6GQ/ZD8Ls9gfNeOUtk6ARakvRFqwa6wWzwF+T5GEKlbTWv05Njjn6vxMsCexooOUrBIBpJi97KK1DT8nhaAdY0T2bd4K6YscY9ez3tDu7YmY1vDLrZB9g4VhGxkNUdj8cihnHyfT2IPRoDVg4GsKjARhmoxdEJvHtqmWNAHp27a6hwF4wIXKno8EckVXpizyYAt0rqLnS1fEDOxkAzT1kCeReB5cTyNmeXRUT5BmCj1Ek/uA+x4ZDGeW0nYHKnG4nOe0Zt6jrr8X0KO6bE79cuYW40Ta/RNxxbZZFy58QTuITawaVmHwPcB0Noiw9SnyrKtL3bTMUEneJdKYbVwLywkr+J5TyKJc+dJTD8byXy8MHStRx/vFxTItULHOpJYxWW0L5lMi5onMK2sYIgH9GG72n3oz3ZiPPuM2bpv0XBzCGX/rZqAi4Wb6df/LLA72pmKt/xGUfZeaD1tR9SkXnLKCYKrfS4iHTRY3kc96AqtYlNNX5GPmis31PmE2vokWeHwYVaZlwVlVTNyGdBlxn1O7GHqSlZhKjzOLk/RJdgGr+mrMDf6IWhIkLW5HEbmbQumWKfIBt4XoCPLgi2pnc3qJyThcqIcmWg1QmzPPKahMEy9gntI0+YmNUKE9iz8BzF3AbYuwQqnnTPgmRyGkKX1KDPXxM8dlqzz9wt0FDUipLaY9XaOYcyAF8MSSqR8Qxy/FmaxZ6MB4+wZAu3rbixVj5d61D0QPlyJ+NhMmF6Vgad0DJROVGG3nBF+Vkuw8JNL0CDK6GrCRchlyDEDrw4EqycjwVMMo2KPEWAhyhb/lAMnq8r2fk9BoWcRBb6bj2caaSy2MB9yWe8h8ycGcSrKGHk6gMf6Ixzxr8WKkg/cqphKyPy9SpH7HnIt9yPR7lmD1Dv6CHh8h1T7jzGJze2Y+S6IVWSGktXhD9COPYRWhStoe+jGQoV6kDWjGebZPEzzxzB8zyug1foMHZoQA6nRo7AOP46Ak/pIz+NnqePd8YGgKXvxuZ9EgjKQ0yfOVI+oIH2yPHs1qIgPZyezlhUvIaZaAGmNKPT/KGHNZqJM/vJVzNuihYrn91AkowenQ35U5vWHWuv08VFViNQDmynh0xLoq0nhVehRrBvPF5EyM3bJxpV5e92hLTc4/BOQZBHFXzByYzYC9FrBTsyllvwHOFKmyNTmCCEnSoSd3f6K9g+Ks9Xisuy3SSe6q5Jwxr0JHk18LCLal7W/a8A0DX42rSoMNxvycT9wKw5KZkNwlxGCyoa4nkAZ1G3hZREdaWw0rpdU5DNhHJTM3qc9QsfiRDhdSGTFTwoh7zwI2+4AHPm+idWmHSWzgRls4MNSFhv7gKby/MbGf/dhVanCLh1IId5+c+Z/dbzrJ1mzwvJcmt0RCsPWZeMMo8v2LjBk/eei0OQriYN7pViz/DhXzFuGId0NMJqVi8Ivs9ibuKu41azJpgaFwcfzJ4Y/xdOaTh7mdHYtzfVwpfj7azhu73+w+kZsfX8XDjVPxM0DA5Rm4ANjwbfUFSXPevhr4dfYDaG0RHrucxfbWq8hfaUou5Osx+QsR0C1USxlE8fmTl5LdHuA3EryaPoqEebtWI7sqIVs/39FCDcTZoJq7fAKf4GakmCqrzuIc0yUNdZmIih8IioUg1AZ/5ne7GzCNMs0SN3xp5JZOnAwi4Fcy20c1P1GAjJ8aG8QQLSdEr77vqTzqwWxKKQGCkPqFOEzgwXtMKJVa06Ax/s83o7v7v+xEQZd+nD5VkIRgZchUvOJTuafoo9ujnThUSviamxZ39sXeDPyFE+av9O7lz7k9nchLK1GYXzlHex052NDWShWF7VR38u/nK/ccWTOK6JLdy9C/vIfKnMNpmtRLZR+pRi7G8d7hJoAq/myC7ZrpmJJgSjU6+pgy3jAuy2LjEds0ZNXNN41QknTKwIVo1W0S1KGLfnQNT7/LsZSO+i+dScyLJ/i5pTjEA6UR0lhJf1ccANpn1ZRm9EDJIlZ4XjkN5qalYzSP60wyfkDo9L/4eSPdm7WiTwEJOQiVswVU/f+hXVbElb0O1PYJws8Yxr4zRlhfZgB9eV20TvNXzBunc9uhCSQmf19VD1tQJCZCvu56QdCtksiqTuS2xg7zjI7Ein06E8szHVAkXgjKR2qRlBBLa18rszcj9VwYYtW0WjWCTQmnYVaaRV3LfMiAqRfmR+UncRanlzBQuHxG/l2AV/2WUBeQ58e1jMq5FelmhN3zM+vtyPNURVu6wYHbKvjx/DL94gp1aGXfWvoIt2E1sxk5Ohk0X7lVdAr98EF19kQCRNhGScGqXnUh5tTMwlSz1Kx9uQYvWi9xF0zcyarNzPY+inO1LSxFEPmR7B+sipGnb7SkpOdtOm5PFs4OQE7/lzl/B5NoPiMTLzPW4lr9yxIcakDPKY8I+8iY+xK9Wfry2eyCRo9NGyhgeBeXZT1H8X7G4fgLNGAjd091CZ1E7Y3JwBv+eDzdzr6fWMRYH2O3FRjISiiA5E/sqgSu28uPhaGq9av0OG9Bf22wkxxmgmGTiliKjcfEpZidG9sHRZb9UJqUTQ3bXEKns3VQFOGDB36KwqPPxPxGfMwZXg2bGfHIk/9CDqdFOiyfzhXX+gyXtAMYVabistV+Uj5GkcZB/dg8G0a9JcnQtylkoRThBBgYoygM9MxlDOd1bz1JelrH7ktY8/JPSkZxzo1kdLZxN1O70VKviOOTbgIJUNBGrgXiH56SNePOdJMhRH4dA/jcLcAnR82QpLBL85r6ChtmqjE9sUo4LoyH0sPSsfXl83E45tLcbbleCKpyi6pZuHw9wA4KpxFyPRKbrGPGDunWUp3fcMwsYqjw6ISbMX+WojNLoOe4WGYS5shybMI0NlJhe5X6IK0GgRl07k1+uLsYGwpDRdVITF7LlaPhGDvoybORUcRubfruZkDu3A9Wwff+b6Rx5EJ4H1lRJe+NqAt8QDyYlsRODwPoqoKbLfGVAoS3g9ZrRR0SXnTopXC0F/BywwzxiXsJ2ypfUW5t+ZBS/MUPj4+ikem/+jVtsXUrvGDy3kQiWczxvUo1MW/aA9KGD2Nncf3wyW2HFFnxuBetJQUymLI9O5abv04T88R/Eob9jqg9pUxy77/idPdrY7FWo/I+ksUWVcth2xLGyTL+mF3VZZEG2ppxaIMbrfwZm5dVgHuG8zHPn8DNA4soXXdMqiOtaT42Tvp2yU12HC14KIs6eGKSG50oRJuxyfiSdSEce9p0Hzt6zDTtUdm0FNOOsYMD+KSSdJjiIy2po7/NyP645JPk9a8pbXS6kx73gqUh11Brspskvq2hMSjUnBgVBL6B9dQXP0CZBxUp8i/2rh7IBSaIR2km2hHPHumY49zGIpsp7CqWQo4aMKH2SaO1Dl3BewdJFBXy2FOnxa0fSTo/zPNWB8=</binary>
</binaryDataArray>
</binaryDataArrayList>
</spectrum>
<spectrum index="23" id="scan=24" defaultArrayLength="1523">
<cvParam cvRef="MS" accession="MS:1000130" name="positive scan"/>
<cvParam cvRef="MS" accession="MS:1000579" name="MS1 spectrum"/>
<cvParam cvRef="MS" accession="MS:1000127" name="centroid spectrum"/>
<cvParam cvRef="MS" accession="MS:1000285" name="total ion current" value="7326073.76004028"/>
<cvParam cvRef="MS" accession="MS:1000504" name="base peak m/z" value="812.73046875" unitCvRef="MS" unitAccession="MS:1000040" unitName="m/z"/>
<cvParam cvRef="MS" accession="MS:1000505" name="base peak intensity" value="23191.41015625" unitCvRef="MS" unitAccession="MS:1000131" unitName="number of counts"/>
<cvParam cvRef="MS" accession="MS:1000511" name="ms level" value="1"/>
<cvParam cvRef="MS" accession="MS:1000527" name="highest observed m/z" value="1298.32214355" unitCvRef="MS" unitAccession="MS:1000040" unitName="m/z"/>
<cvParam cvRef="MS" accession="MS:1000528" name="lowest observed m/z" value="400.33331299" unitCvRef="MS" unitAccession="MS:1000040" unitName="m/z"/>
<scanList count="1">
<cvParam cvRef="MS" accession="MS:1000795" name="no combination"/>
<scan instrumentConfigurationRef="instrument">
<cvParam cvRef="MS" accession="MS:1000016" name="scan start time" value="0.399382" unitCvRef="UO" unitAccession="UO:0000031" unitName="minute"/>
</scan>
</scanList>
<binaryDataArrayList count="2">
<binaryDataArray encodedLength="7100">
<cvParam cvRef="MS" accession="MS:1000574" name="zlib compression"/>
<cvParam cvRef="MS" accession="MS:1000514" name="m/z array" value="" unitCvRef="MS" unitAccession="MS:1000040" unitName="m/z"/>
<cvParam cvRef="MS" accession="MS:1000521" name="32-bit float"/>
<binary>eNoVl3k8F9j3xkVKKpUkUUiULSQhqeS+EakkJCFJEkJCQrJv2RMqohpapkw1mm9N6zRNpcUY7VpQWpRRqUyb+n1+fzyv5z7PuX/c133dc885B/WviH75V0Rn6xVRL90gnCwbxIhNDcLtfIOo72kQtVOuijHRV0XtoatizuerYoLeNVERdk3o7r0mJjZfE3OUrovk0utC7c110aR1Q2iuuCE6K26INy03hPvwRjHEoVE8CG4Ud0oaxW8fG4WG1t/Cbu3fIrDmb+H44G8RptMk2hc2iRP+TWLXtiYxoq9JKE79Ryxc/4/Yu/cfIdf4j7DQbhaHspvFgc5m0XDipng64ZZ4uvOWkLl8Swx5eUv8p3pblG24LfpX3xaXJtwRafPuiMatd4TriTvijPxdsX3eXSEfdlc8r7orNrfdFX5j7wntnHvi9I17QqrtnihUui/yEu+LwV33RePoFtG9uEX8m90injW1COmJD8Qizwdi89oHQm3vA+H26oG4POmhKIp8KJr2PhR33z0UYY6PhHzWI7Gu/pEY/+iRaDJ5LB5FPBadbx8L5QmtwnRJqwjIbxUPf2kVCQptwtCrTSTvaxNZT9rEHtV2ccy/Xaw/2C5y/mwX56SeiPFWT0R12hOR1y1h46fC1v2p2Hv6qWhU7BBKeR3iy8kOsep1h7hn9EzM930mhh18Jvr6Pxc+Yc/Fyp+fiz8ePxftY1+IO1YvROa6F8J59wthbvxSTF/9Utx591JIm3YKz4JOsfRep2gb8ErsdnolVGNeidDjr4Sc4msx2+S1WLv+tWi+/VrkDukSnTO6RG54l4jf0SU8v3YJnZn/ioC1/wq///0r5rt1i9+yukXgq24xW++NKNr2RvifeiNM378RUrpvhZTnWyH98K3olX0nSqzeifdb3onvN96J/Z3vhK5vjzhf0yO+9PSIKPv3oi7hvcg6/F6M6HovPhh9EM9KP4jbP30QA9o/iJMTPgr3JR+FQuRHUXv3oyhb1CvmFfaK0Ie9ws/qP5F78D9x6/F/QtPik4gN+yQ+/f5JNL/8JELUPwuSP4tfDn8WlWO+iC9ZX0Rd3Reh/+GLyNb6Km4d/SrMP38VLknfhHXLN3FreJ9IdegTCXv6xJnjfWLOoO/CYs530fPrd/Hn+B9CftUPcf3ID/HoxQ+hriiFhoUU7gukuBQghUKiFAf3SVF5WgqlB1L8+lkKy8H9GDq+H0np/dCq6ofzmX54POvHkb5+bFWWZuxcaSJipUndJs3Bw9JkXJPmgoYMbmYyBPnKUJEmQ/phGabdlqGmRwaNUf05ENCfzMT+FO7sz5ej/Tl4uT/Wj/rT/KU/NYqynDeXZdQCWfzWymKyWxbpE7L0dMvS/UOWINUBrLUYgJTjAKITB3C2YAAptQOIfDwAhZEDMbIcSOSSgZwJG0j54YHUNw/kx8eByMrJ4TNJjpQZcmQ4y/E6To6aAjmMauSofiHHjm9yxCoNQnn6IC7ZDqImchBBWwfRcnMQi/sGcUNZHjcLeZqi5Un6Io/r8MF0mAzGeeZglKIH41U/mKEPB/Pjv8FcNRuC1YIh1JYOYdivQ3jcPATTniHEfx7Cv2OHomA1lGynocxIHsqKf4by58ehyBgqYD5LgbdRCrheU+DdAwXihg7DaPww3s4dxr7QYSyoGcbPF4dR/mkYz1SGUzxvON9LhjPzwHA8rw/HvV2itUcgNWsE/l4jqN88AoPSEXB4BBFXR9D1ZQSqmorUOSsyMkyR/FRFNHsUWTluJP3NRvLBcySBB0Yy8ORIrt8YyegXIylTVqJXV4nLKHFvpRLyKUr4HlNC/5oSOjKjkJ06inFLR9GeMAq3ulE03x5Fhaoy+bbKmHsr83uEMudSlFn5WJk7n5Wxdx3NxKjRbMsZjeGB0ejeHY3Xp9HYK6gw10gFFxcVPkSpMLBYhVsnVHB9ocLQHyq0zR6DgucYgtPGsGfvGGqujKH/szEMGqDKNBNVlvur4hSlyoNKVbpPqnK5WxW5H6ro6agx21mNqOVqqG5X49JpNULvqPFMdixH7cbyLX4sOsVjkbo0ljuvxnJEdhzH9McRbD2OOI9xhAePY3H+OOb+Mo6si+OI+XccyprqKM1Rp9FbHdkydZJ/VydRSgMNFQ0cJmnQZanB2HCJ3qPBtpMaeL7TIGywJglTNTH3lPBqTa5lanL4kCZWrZr8JjOetePGUz19PG99xpMYM56WovE8+XU8fn+Mp1tai9JRWnRaanFZaJETpkV0hRbjLmlR9EiLMz+0aFCcgPzkCSzynkBq8gRe1k9g+ccJxA3XptNcG+f52lwP1iYqWZu8am3yT2jztkWb80+16ZLXQcVYh1gLHbas0MFojw7113Q426pD2vCJRE6eiHTwRCYWTWTf7xM5MmoSF+dOQi16Eua5k2i/MonRA3UZ76LL/HW6aP+sS+n/dJFt0uXgZ126lfVottcjN0gPo3Q9hhzWQ/2tHr1q+kwU+vwI10c9V5+Lf+iz97E+9v/pozvUgBJNAxKdDPi0zoAj6QY0VRlw8KIBO9oNUPhsgKuRId6LDOnKNiT2uCFNTYY8+CBhxcncmjqZnQ6T6d04GZefJ/OyfTIXFYzwnGNEUaIRcmVG/HHUiA9/GXGpzYiA70bMUTXm4ixjhrobc2yDMbnFxugeN+ZFszEXRprwRceE+4tM6FpjgtkmE16Wm+BwzATXCyYsaDfhzuApqFhNIcFlClfXTuFe+hRCTki89in81DcFaTNT1FebMi7KlH/LTbl/zBSjVlOGfDOldtJUnrtMJWfNVDZmTyXupITvT+WzjBmOKmaE6pvx1zwzGiPMsC0zY+lBMxT/NEP1hRlhI6bhYzaNyGXTyIqchlnpNGxrpvHH5WkE9kwjSsGce0bmjMackwHmnC4zJ6nGnL1XzDncZs63PnMmmlhw1MWC4RkWeG+1YOIxC2IuWLCg1YIHAy15oGDJVjNL/nO0xC/CkqcbLZlUYsnKw5bsu2HJj5eSPZrTGT5rOgWe0yX3M53DJ6ZD63Qm/ZiO+Tgr+s+wItHOiqpMKw7VWXHhhRUj1WfQbj2Du0tn0J0+A+fyGQw4PoM/WmZwqk8SU7FmmZ013iHWrEu3xrrSmuor1kz8Ys1vKjO5YTYTv8UzMa2ayfemmRQ/nMmCrzP5SW8WZx1nURg5C5PsWdTWzEKtdRbqvbNYJT+bO1NmU7ByNm1ls3H6fTZP7symf8dsLD7P5sQEG8br26DvaENciA1+RTZonrSh+o4N977a4K43h8D5c1BeO4c7m+egu3sOz09ItIwtLxRtUdG3xdLHFuVMWyIqbVl42ZZdz2zR/WqLnKpgt6nAb5ngYLJgR6Wgq0EwulNgKgPXJ0OigOGesD0WNPPB8BfJ+iYoKdgxdrIdx53t6BdvR0WpHTuO2nHwqh1eXXbsHGTPkyn22MfaU73VHo+f7UlpsMfqpT0XBzmgouHABR8HJq13QC7PAf4n0TcdiOxxoG7oXGYZzyXDbi4dZXOpOz6X6w/mUvV+Lm4yjugrO/LY0BFfP0c+xTkileXI658caf7TEdXbjngPdqJWx4kFOGEX4cTmYieeHHFizisnqgfP47zRPNIc5+EUNI9XefM4cWAeNufmIf14Hn9McKbNw5lNoc4EFjgz+bAzry47k9XtTO/Q+VzQmk+9y3wGBM6nIWM+309IdMt8TnTNx15zAXHOC9gbvIBd+xfw5K8FDPxvAZ7yC0mZuRAFv4VYRC3kyuGFHGpciN/ThQT3LqRD0YVMPRek3F0oTHCBGhdsz7mw4oGL5D9cRK3WIrbYLuJe2CIqNi+it2oR5+sWYXN+EYWPFjHpyyKOmLkSO9OVvAhXOvJd+X7MlVHXXWl968q8kYsZabyYJPvF1C5bzKmoxdw+uRj564tZJu2Gn74bJb5uVG5yo3e3G6XX3Yh660aogTvPzd1x8nInKNKdWXvdcb7iTpiMB9ajPFCd6kHbEg9ORHuwJ8eDK1UeXL3kwcpbHkR0enBeaglJWkuwdF/C3PAlFGcuob5mCV8uLEGzfQmGap5c1vEkAE+64z0xL/Sk4agnzn95UtvuScyApchYLEV/0VISi5aSVbmUYf9bKnknSzn7eSnqyl6YTvGi29kLrXwvrv/shfUxL6x6vHg/ZBlGk5eRv1SCdct4fnQZUueXkdWzjCfDvDE38ebpPG+0/L05ttGb8HJvHE974/PCG31FH2In+3Bpuo+kzvuQEeYjqYE+JF7y4UC7D/W9Pozp74urvS+s9iUnxheZ/b4sa/Blw0tffL/58njscvaI5YjVy2kuXI79r8vRblhOwvvl+Cv7oTzej47FfpQH+WGV7YdrtR8V//Pjp0YJev1onbCCx64rCAlcgXXZClzaVtD7ZgXnRvvzzcafFB9/6uL8ubfNn/+d9Me+wx+vYStp01uJvsNKEv1XcnbzSg4dWknoyZW4NK9k3cAAStQC6BMBeAcFoJcXQNYvASy8GcBwuVVYqK1Cd9YqJvqsQiVmFeFFqwiuXYV22yqKpAO5ph5I8ZRAproHcm9NIAOzA9E4EMi464Eo/hvIV5nVjJy5msw1qzkbIUHuar7Wrebc76tJv78aj57VdGoH8cQ6CDePIKZUBpF9IYjQ9iASPgfhoLqG+KlrWL1sDQ0b1nCgag2Trq3hescaFr5fw7NRwWgbBRO/LJg7u4I5VRfM2SfB6H0LRm1SCF6OIfy2PISYjSFMLQ3B7HgIgU0h7H0dwlGpULo1QjG0C0XKMxStLaHcqwvlcXsoLd9C+dV4LXIWayXnWovzqrW4HF7LmbdraVEMQ10/jG2Lw7gVHkZiehiPfguT9JZhOA8O55VOOJNmhlMUEs6z/HCs/ggn/2Y45i/DWT8sAlXzCO4vk3B0BPt2RbD7RgRjOiI4MHQdn6zX4emzjgmx6xhdsI6/jq3j3T/ruPV1HevlIjmnEclK80hqHCIJWx3JjdxITuyNJPBUJHUPI/H8EIm8wXpuzVyPtdt6SY6uZ9rW9WgeX0/C7fWs/rqeDcpRKBpGsXBhFBf9o/iUG4VzbRTxZ6K41xhFxdMo8vpFM1s1GqWJ0XTbReO6JJqQ1Gj8T0dT3RrNRMUYfljGMMU/hrysGPbvjUHnVIxkjophwJsYBk/dAIs2UBO1gczaDVhf2sCmvg146MRSNiOWL8tjiS+L5cfRWPIfxTJDdiNJahsxFBsJXbmRPXEbebNvI/1Ob+Tq941ojI6jfVocP2bFsSsjDvM/43g3PB6bBfG8WxXP7rx47HbEM6whHqmX8dQqJ2BmkMBT2wRmeiSgsz2BVYcSyLmaQExrAo8/JlCvuIm1ppvQ99/Et582EXt1Ey5PN3FhaCKyxomY2yQywyeRuvBECgsT6bc/Ed0Tifz8TyKZAzejbbyZb3ab8QveTFvOZnT2bsbm2GaG39vM3J7NnJBNwmJUEle0k7hklSSpXUlILU/CIULCcUn0y0qiKz8J7bokan9NoudSElZ3k+h4ncTGr0ncGp7MdrVkzhonIzU9GbnFyUT6J/M8LJk7UcmYJSRjVZCM4a/JNJ5Lpv5mMj2PkrnwPJk26RSuj0ihZFIKWvNSwD2F5pAUzsSmsCUnBd2yFOz3p5BRn0JdYwq2rSnIv0rhUl8KseNSeTgxlb5pqajNTuX+vFSyvFJJCUylNzqV87mpyFelcuFgKlKnU+m5kkpSWyojX6cSLJPGc/k0SlTTOOaURpRHGi+i00hLSaNuexpmP0n8ujReXpCgUeLdT6OjM43i3jRs+6fTrZ7OLIN0Is3S+SbSaXFJJyQoHZvodEYXpxO4K53dJ9PxvCCJ306nvjOd5jfpZI/MIEYrA3/jDBJnZ2DpnIGrfwYDYjNwy8xg8Z4M9P/MIOJmBm2tGbz6NwOtLxnoKWZiMDYT28mZ6FtmsodMPLwz8Q7LJC0+k5K0TN7nZ3JoZyaapzLxbcgkqCWTI92Z/N2Xyf4RWZxTzeKqQRZZ1lmoOmSx3D2Li35ZdMRn8TYrC6fCLAJ2Z3G6LotXp7LgVhbW77L40JdFnUE2bZbZDBDZJPhn4x6UjVJENnOTsrm8KxujA9nUn85mbXM2l95lky6dQ4BKDkun5SBlk4OnUw5pXjk0BOTwd3gOvok5GO/IIbsmh/1/5eDzKoe4vhxeDdtC+PgtYLoFaYct+PpuITJ5CzFFW2jYtYXjB7bQfWELUo1bsLi/hRsvt2A2Ihd/jVy+z87lQ3wub9Ny6Tmby64buWi15pL2LZdP8/NQ8c3jVHgeppV5OO/LI/dcHrrX8tB/ncftD3kEDMlnmXW+ZMbNZ2xIPiX786n4O5/qlnwce/LJ1SnA0rgA+4UFZCwpkORTAd4JBYRVF+B0qoDGhgJePywgsrMAD4VC/NULOTOtEN85hfR3KqQsopDQ6ELcdhby7XAhmy5K/KZCFB4VUtRZyLUxRUQZFiFtXsQxilgaU8TO0iKunCiiqqGI2FtFJHQXMaGvCLUxxfiZFaNtU4yiYzGV/sUsjyomP60Y+/pigi8W0/S2mE8rtrIgdCsFm7Ziu3UrpZVbOfvzVsxObeX2ha1Y9y/BdVAJenYlyHmVoBhcwtDEEpLyS5DeV4Lh9RKOvCyh410JJr0lRJhuI8phG6We2wiO3EbM3m2cubYN91vbCHmyjU892/CVLqVkXCkaLqXMji1F+0wpFztKudFbylLrMj44ldEWVIbBxjJ8M8sYXFDGkONlZFwp42FXGR3S5dSol+OmW453bDnRteVMO1yO++lyWu6XU/6xnIvf/z++HSfb7Riu2c75uO10lG7n457txJ7ezoOb27F6up2Yfjt4ab4DdbGD/bk7GHl8B/ZdOzCU2slBjZ1c1dvJHq+dfAveSXniTjz37OTOlZ0EPt+J09AKFutWECAqmOVcgVRgBY/LJaitoLipgpCOCvb3VuChUomfWyWhwZX8vqES/z2VPD9fSX1rJd5vKmn5XMlZvV3YZO9ibfkuSW+7i9/MqvhpfhXD11URVlHF/l+qmPNXFUotVYR+rEJKupooq2oa7auR31qNy4FqNp2qlvS7u7kwYzf71u2mPmU3ZRW78a3fTa7iHuR09rDQaQ//Bysl7BI=</binary>
</binaryDataArray>
<binaryDataArray encodedLength="7360">
<cvParam cvRef="MS" accession="MS:1000574" name="zlib compression"/>
<cvParam cvRef="MS" accession="MS:1000515" name="intensity array" value="" unitCvRef="MS" unitAccession="MS:1000131" unitName="number of counts"/>
<cvParam cvRef="MS" accession="MS:1000521" name="32-bit float"/>
<binary>eNoNl/c70H0YhYmSohTJThIKKatklL7P+aiEShJapETSUKQQZc+yohSVrWFLkyIiREppWKFelZIkrdc/8Pxwnuuc677ff9vFvr7KQdXIRahPmUfzxSWh+UEJ+r+tIZrujhLnfpyvS8VWA3HGaxiPPWFGuLtXnk2sbic12XiYLPLkAj4UgL/IF3s2zmMXZG+grrGZTNKFcFznPKZcDICy6CbwCHlRkW44LJcDJjGiLL4yArfDBin2Ly/bO3EV7kmcpOJ8UUQde0F98VJM0bUbP1ZqsN2fI1Eve5gNygTAjqbT2a7xJCMQiVDpFcjUGaETo00UU2FETZnibN2i53SqOgMl0xn03FLwTnWAbGUjoW8gwny2Z5CNSDlJ/ifJmHYK6g7/hvkXDywsW06nNAvI7cBjTAs/gOiuVJK/9ZpExs9A5OIrWJnmDc3mbPQVDNHKxBzuU8ZD8DT6kancbIj4GNHbz+m0918vTJp3ojhPCUy2jY6tFYV5XiPWSuXgzo9riBlIwIxzNSgPz6Jc/V04OKyNkOUxUHt/H3l6mpDcmUYGI9dx7d8JatfXY8Jn1sBiQjoeSrTTuyYeBKaLoPaTI3K0tkKnTRYzzsSTv58w7TqUgOjoVloXeoR7qrwNxnd9IFRnhYMzU7Bvfz3dT7rKGXwWgV2mOzer1wdtD4/De5MKLDtcafALh94X8RDt5mHvm7NgkitGQxW9eHPHHr8u/KFFTQehlc/PFrWIsN8HNuO4wgZwKmvoR/sFfPapg0RCKC7t/Y7cE3eQqjsVz1ZNgO2/PDh8noKE6RuhHFHFDXxX5uZ+teSu85/F0ZpY7GtSQug7flS9fIpz85QRYxHKRQ+OIs5eEW9ibDCoNBmO3mfpqH86lMPSyOR4Evi1zUi0l0Nu/2yWf9UQ8gZXKXtfL8kJdOCukDusvc6DZ89lDIeGYevqCTB9dQBfHiaQuEsFfq4ZojbtOipZ+pPCLPI5vY5DEFUYwGG9OZhq3Y9f3/xR5BAC05qr1DVehvTLEqE97iMStKzZ+kgl+DY3cn2zH8DGJRtamuMgwfOS1PmjcKxRGfY2UuzRpha8mZ0EkzOFENsTzo0uWIN7XlPIw/w1iV4egsc+N2x4EUY7Zm2C8ZVYCHX4UpO4L+xDeFgnjw5EpuZhqXoClGP98LreHCo+1ynbuRQtLbzsYHUmbQ78iXWnFeDrVoJa3rtIP8tI1HMDFLY74Z39PiiEDuD92QyMeHlCz34xy5d7SPmzNNiiJw00c9gO/E/0UDacRTu754P3qh1GTLNIPrcPS5WNcZ3Hl4sv+0EXZvuS1eIRzP80gMvjxoNHYxGqw0IQ8kEZTyViwVLbaaFiPjxsj3KXn3WjAnm44+hLxeqL8YE3AB7eIuyHlQCz9rBjpa7xnOTkp1SVUMPlqjlTZboBrObOwqRfL4jfoACRPhXw6RVmSa4xuGWeRqZ7jmG8Zzs1s2tIEkxFV84CLOtSYweOfcEELw16af+Z/kXtQZ7cBzzpnMEUokfJV2wcMzeVY3lZgrjnmICd73zQuSQHrZP42N9b+1CZuha39k9ha//OhuieNexyih39XVFO5it3UbxkE036IkoxqiVIUJ2GZZfv4/QJabTKG3NZrxTwcHo4vVk0g/W31pPjzEh4C03D8sR3ZGumAfuhM5ykaDAGrrdSUd8uuE68jD+xUWSseAUDggtR53IIqt4uyBcshffEfIrnP08jzA7q83cyowQBXKrpgK5xPCQVj0EmKQsVTwURpGvMXoV/Q33wDkiqKbINHQcg0xDNbrw6hhpVB3R7A1aZyijSUwdV5iNz3Qs4fHemgBLCSV1P8tqvwCbcOgGe4IXs6NcJbJm8Cns81xi3zqXQGaV8yr1eBVu1JIj3DUPEd5DSHTaiJ3w7vsrG0Z/+MvpxZRJOdvRTsfd0Mrw9jtkYxNCc49+xaH4XXbF3w9kGG/oQMpmtyeJhDi/84DQyiA2WH2lTVztVOZmhZG8zdN+E4l4jL26tbcFmxQlsSqc7FRkUUJ1IOJkG2rEZf6VZTrsoKpxT6KVeDm0JDILhH2eo1RXi04ZpcH73C2a7Tcm9qRvrs67CRncJgkov0X67lSzm5m2UtFnjn1Ub7vi1kez0KUz/nxS7OmCGYgkJVmQqxk6FRlJIYhb6lGYi2LuVm5ckiDumLRTYOwdG1+2g7WVH8jPLYfJsL2Zp3segXAGpRWZD15aXDd73xEu5bIT1rkDG1XlonGqDFcFgeUJizEjTkzlX/0NhcgUWq76k04uv0IjkaRjfj0feHEE2OraL50MS4GGpRe1jj9JaVQPHlwsoXKGR9POtWUOEFIsMD6GGybzMyMyFLZgTC985WSgbLYRjzmWY9HfTaYUu/LqkTNNPTmPuB2Ix65MY09r6iC7aGTOhqWeooUIBMTNOIrPzFSFlHBu2Gkb5gyvcgFEPva5KgseJBuqrPIlO6T4kaLog0ioGvVkRuDenHGnq/jj6Xwv32n4RrE8NUYmUOmlEiZGo7iJY9F/EV6lnyKmPhsagFOaE74fr5rvgG7pAL98HY7rzRuhhbBuyedD/JwuT3msh2z2cxKSHaLvGIvZP+RLqEzzhYaeIlElTSaSBD9fbiqHeWYuOVD0ccjxDxpE1tO2QMdNbqULWo5doaJ0uM9csQFC+NOLinlMCM+AOTk2FU9dPuGVF0KP/LHC4YAivnvVin3gJBIuUWZlhPSaXX4abCR8+24VRgyof44kswmGXBnrwdDN8xxtgcGo0pPpckc3XQVu2CbCus300P/URfS95iI+/Q5h84ynssuBjhl4HERcxir672WzdqvN49WQmyvPSyNA8B/YtJ9n343OZotZbEgtzh6tHEzlpClNXehRTD2/EjsQlrIdvE35+mYlVg65Ub6TBehveU0Z+EhwrZNjW+pfEa3YSn31dx1ipEyaHJeibrxYUH7WT3ZFJDK0eLMXLEsmFkuyBUze9TRFgf9WtSH+ZDSPrCxR2YREKI6Ow/nQZRO91olK/lIi3AcU31jFdrxwMHVZky5d1Qy7jMXIzXMiUz4x9NN6I8XekWYueDDo6p7OTO11R8UCYPfd0QVxdLhk75yK8IwrWGbWIeCzB7DSzyM5kLSWudqb/bsWj3mo/8zBfykp2qbOEsiJgSxGO713J4hVScdFoPUKuaLCMqzKs5Zsem/bTkfW7++N1jibb3soz1oeb5FVoyU43r6CCA9osP1gJ8yatYPOSObg6+5GM136ml9hMnQElnJXeA7gkRcHp9n4cmLwc4/YOY3PmI2ws9Edrx0O0L4jDgq0WtPr4OaTdOMSUkhOx1/AU5TpswNs8a9yzi4Gc4V1qf1sPldDTaK3RxsFqRTILnI0HexpRIplLAplf4S6fAEOrtyS5TIGt3nmYKRyYTO/EdqDNvxZvh/+AL1mdXZp3h5YtWIZ9X2rhuPo65gYk0DSnh8h/nI5wS0L56jKIOx9CrXcSU45LYDFVH8l0RTzd1hvP2gJWYSh3CIWcKlsX6IoVf8KQdmYEk7Jk2fYP+6BrIcY2H/BgQ91JSN6fBE2NaWzKjSD2xjoTQct1Yeghjr+mryFbtYNlrm0hg2VfuMaRx3jhmgLHI+GkQpZMSEwfKfb3cNMhkvzC96DJPpL1iQmAVg2jeUExO24RjD+cEPo92kkxvo/iM1ahPqYBm1StWUrPerZwnzbT6liO5z3KWK/biXNiA7R21lzczGyCzL1VzH80C0P/rGnfJGF2k/ctGutj8PaSJwRak3FudRxcb7ylSQ612Bn1E6/OJUJu2zBuGxswgZlLyGe/MpOK0YCegSGUz8aQzbcNrEurB2s3PkHnqAwmLlRlz/yUmXD5drbagGNH3h/BDyMPxncikIk1V9DBVlm29FsSDm2JwBX3OeyJchAZvNwDHdN5VD7ijochbug7s4fp9Izig68bO2NsjJ/tIzD2DkRFsy8e39yBbJ81TKgwADY6dZCMvIxJYo/I/3sO1jgewpGfF1EgUwq9wrlsvXDk2Pa14XZQL51/t4C9rkqE5ts4SJeug47UIpaj2cM9l85E1bZo9PjaQ3z3ZuYlOxuyYbLY+2A1JuwqxtyUMkjtm4yGfxl0JyCf65l1DkEDMeiy2ASrJ2Mu0fYHv08ZMl2lZ9QVUcP1qmuQsLE7oq2eQ34Wx85P/Yn7gUuYSK8JDUiL4csEP9w1VmJRDbHIH58LwfIacEsGkJHog+2TDEgu5zz22m7DomtnkfxRlJ1rXIqXtgLM5t1nLm3PRng1zWSv3OvGeuPI1hQfhkWgApw7nkF4ajrtb9TAi6a7mPvjOu4mj1D5gSA8K4vHodAa0qE+eEb6sbAmaXxZM8SpnkplQioXUPO1hzNrqkXFtDBMOTKOuTSYoMMrA8r75Jj1+XzI/RuPcyLWCA5Qw+GTAaT2wA+lSmdJ8+kjPDxaz2XU9aArvADsSgYJt86B4/dbkJBezcw2rmRqn/1Qcj4BUoGnWfXvMDgPtJLdu4nYO6USb8XeoOuVE+0o0MCKhUYsLjMBv/hCScv0EidY8A4KxzazvvNyzOm0GPijRFjTt//gJhNDkuIBzH7HAVxNXs3WlU1ldQH/UXWgBDMWWYXKT7bw3NCKC9cM8XWxMOP/oI+apJeQvaKLG5ZV+De0ATEKk1GbVcOpa4iipiwK/oIOuPJzEq54p8Fb6iC+bxrHVu0upbRSV0gPLGOGTAevdcvQ7zOd+d7owccVufRL7hIePclBTus45iexHPK2RI49bnh4qQx7jt3F4K2/UMp1gJdSJRcmEAWrn29IdM0FLKCjOKmUQn8CsuGZqIOFXauYffh1fNQNRcu5z3Cdn4X6LAOkF61FQ91iREt+gsWm+/hxRwczZ1uw/IG17N2xAu62dClkstWpd/sYB/oOQ/NmGyxTikjzWA5q0UM7Yw0xLOaKo90n0PTyCDRaszBPeDxbqpKPzu+XaPzDQGyduABGIaJ0eK43dt2IZbefp9Eyiyz4yB+iv/1FtFBUhOkIfcB0Jz9YCenDPu4vhAUyYHzaDtGaIczqqQPy0o3Q0y6Pj7tf4bzPHKakU49g181s8obndHRCPBn0LIBMZh7JmqxCvCVj1c6vobz4HsUlTGBy6+y4kepWnEgOgWbZf9y56ou4Z7gQCk3BWGizmE0stWFHrJ2YQEAyAm89hfVpsCdTojF0aTq2Tp6L5qiLVFhtiim712Nc3GvijWjkFCq1kRuuBtG4vWwg1AUG+tdx+Ws47vkpssLKM6g4pskO7Y6GrT4/2yzMzyL4yyGYVUEjJsfRfS0at75OY3tH/Zi7tBdGA/9gj04Ezmb1QqUrG7ljmVl53oW1uwRzCQvGZDFdJrckGTbKY472S5tlXQmjD39ew7EqH+Nab+HKA0HqGFmCVQeuI4I3Dt6xq+GzIBnfAr/A6psRxI/mYAafKWs560THd8uiPEiIGURqcMPdb2GukcGtvj2R/TrBy1L4taDx9AQ8tgdDesxvN+z2Z3cs/bGoqgA7j65gfDST+epvhdzjefCPmE6n+sZ8+OlUrKpeR3sVp0Jg9An9i5+CKe9eIKckjrzf3EFBUBw034VSfrwJ5h5Ug5jnAXK+cAoGn+WZZ20dMNhAKc7PSGx3FDsqcJd7N8eBxdtKIuHubjjma5F0wXzWYm7DhMcHjDGeEx52ujCj8GIsnOEHn8BftOBzIbjcYrw/p45MItoz0YzTl9RFqvYWXNsRhmvanjjWMp4FWXrRry2qmLfZFSe9lzMvzSK0uexAcvAalF7KQ5NtKtTkG7DuTRAcKm/CPyoGqWUf8aoiBfHZ0RDJnA0XrSpyitBGxOlJsHJIIKmzEym+aCZTPS+P3ypvaNrII+hOmIGCxh2wa1VjPV88MfXoB4pU/k6t7ctJe04AlN4kgmfTVQgtMCaeRX0r0uLew1K6AN+u1iH62yH8t3MVy1mhj/zmr/ROyAb7P6thXoYi3DRvYJrYYzzOExjzEQNujeE2OLlqkeVHCcaXWU3LGl/B/2APmbutRonMRmyRvkOyo9KwUozgmjcOw/CNESL6htDGXUeldjdaJ49nrTXNaOMtpY+n6ij6xxOEn1NgtX6yEHMxBeY1cNrSCViGcbCfr4RNQtdJbqEoU+n/i6AjhUhLK8EEB1uUCCph3EA/V6PrRY9VkiCo3U+/5UUY39RlWG6syT7uMmP9Ow9TlUoNNBQuYIviNZQ/MYZBYwJNmK9OxZJt9En1M82rLcKu9YcxaV0XiWX9RpOkGEp87OhJvgo7uXg2qs51cUqPcxCZ8gXPjZNhNe0vPb48HeFij6nXQwKjfsWc0msNWK05h1kPLlKn/lxUngziSgJ3k5eCDIzFm0H9sxF1wJLpB1dwAUvfIi9xrONWhajWbcTWYmWc0Hano15V+CZeTpvEPsGz2wLJgr8wsJFxKRbLMd8oD4GD65F1vxDp80xw/8RSkgwO5cIGJrJtiYIQPPIVYuITkLZcCdUtg9xhLggFhnLU0lXHVRs50YkVG3EhPRiVZTKYWtkItYvjKPOnKjs8EIkm8Sdcu9kZZBQP08rgDngI2aKTy6bSnUCswDOu23QcEiIn0w5PXlbtJoRPxSosIG4ppLaoQd/hFAbvptKg4ij5KzYjXOI2t8TvFD7c1Kcbww9xqP83qcYewqy5FXg4koqVM0Pw59IpPNebhqOBYXTtSzQ8tdYyx0fizGVDHDJ8JtPHlu1QXStHyelX8efOGZK8H4Rp88OoSdiM1kdNRIjGEL2Ujce2WiXGu/42CYfVQr06mz50DCN2lQieDfuz3fGyzPOQJWJWv6eda3zI8Z41mzbrNZXmdtERH0GWFDAHqRIjNGgag/z2U4i+sRNXb/Cwm8aC+PBVku5susx599eTlPls6G9WgPwyd8Rn/MSSkA7u4osc8vOajcS6UqhWdmJSkC7kNyfS/o5IchPKQvmvFWgxc6UzPqGYcXEpdi1Zj88Tz8JBrY8zEz+BT+bdZKeTzR3YJoKrCQUQ7pwN07DnXFh4EtyL06nRNowcvo5yIr+jkCXxG042p6mj/hwptY7dn/2Gos2sYTNiTh+shVBlqszGGThRf8YYNmd1cOlb9tGT18ugdeE70oJ246KrA3ojyriDS+TwUS2NmmwXkETnXdxz86Ae9z4uJlGFbg7GkqGFJ8QvZuGa61LiF1ThaEcJvf0Ywp1Rm4G07wkYqr1BIS3bSZGiwJ/aCqFr4njhPwM9ZQuR/+oNzIyPoknHiX7e2Ygqnd/0IMIeCcaSeGF+jTZW/UNhzC8KuR3PPeKzJMOXSoiTEUYcncTuBaMrPqloQed4Fee2QY3rPCIBg3+nEY+FqL7vjq0uL7EmejVZa8ZCWliA/XpwA88u5WJ5XCj9D761X5Y=</binary>
</binaryDataArray>
</binaryDataArrayList>
</spectrum>
<spectrum index="24" id="scan=25" defaultArrayLength="1547">
<cvParam cvRef="MS" accession="MS:1000130" name="positive scan"/>
<cvParam cvRef="MS" accession="MS:1000579" name="MS1 spectrum"/>
<cvParam cvRef="MS" accession="MS:1000127" name="centroid spectrum"/>
<cvParam cvRef="MS" accession="MS:1000285" name="total ion current" value="6974534.25891113"/>
<cvParam cvRef="MS" accession="MS:1000504" name="base peak m/z" value="828.38732910" unitCvRef="MS" unitAccession="MS:1000040" unitName="m/z"/>
<cvParam cvRef="MS" accession="MS:1000505" name="base peak intensity" value="22567.81054688" unitCvRef="MS" unitAccession="MS:1000131" unitName="number of counts"/>
<cvParam cvRef="MS" accession="MS:1000511" name="ms level" value="1"/>
<cvParam cvRef="MS" accession="MS:1000527" name="highest observed m/z" value="1299.43896484" unitCvRef="MS" unitAccession="MS:1000040" unitName="m/z"/>
<cvParam cvRef="MS" accession="MS:1000528" name="lowest observed m/z" value="400.13751221" unitCvRef="MS" unitAccession="MS:1000040" unitName="m/z"/>
<scanList count="1">
<cvParam cvRef="MS" accession="MS:1000795" name="no combination"/>
<scan instrumentConfigurationRef="instrument">
<cvParam cvRef="MS" accession="MS:1000016" name="scan start time" value="0.416267" unitCvRef="UO" unitAccession="UO:0000031" unitName="minute"/>
</scan>
</scanList>
<binaryDataArrayList count="2">
<binaryDataArray encodedLength="7200">
<cvParam cvRef="MS" accession="MS:1000574" name="zlib compression"/>
<cvParam cvRef="MS" accession="MS:1000514" name="m/z array" value="" unitCvRef="MS" unitAccession="MS:1000040" unitName="m/z"/>
<cvParam cvRef="MS" accession="MS:1000521" name="32-bit float"/>
<binary>eNoNl2k0F2oXxVEJSSVJEhJChhIplfD8iiihUJIkhMyFEpJ5ypwk0TwPcrvNud3e0kDzeJtTGqTSJLluvf8Pe+2zz3o+PGudc/Y6p3LAJdFgc0lkLb0ketdeEt+nXBZSrpdF74zL4kjdZSFneUUsnHZFDMu9ItpPXBFZzVfEurGNwmFro4jpaBQmfk2ix/smYTryqsgPuSoCt14VFg+vip/9romUCdfE5rxrIq7xmtDueV0cm3NdaPx5XYz7cl2E6d4Q01bfEB9qb4iQlzfERvOb4p+am6L575tCQ+OWuOR0S3xdf0u4y98WC2fdFiP33Ra1MnfEQ/s7YmriHTGo9Y6QG3dXSEXdFTan7oodbXeFqfo9sXD7PZHf577YPeG++HffffH3+/uifsgDUev5QOxPeyCydj4QrYr/iNycf0T5wIfC2vqhGJz7ULi+eijuj3okrKc/Evr7HoltjY/EO53H4kXsY/F+52PRpfBE7DB4Ippyn4ifZk/F8pVPhV75U7HI4plIXP1MhNY+E/PUn4um2c/F0cPPhcqv5+L89BcitPiFkJ/fLPlns2jZ2iyC7zYLb/2XwtTzpXBb/1I8an4pTmu/En1DXokr0i0iOLZFVFS3iPa2FrFF67Xo3vFauKi8EbN2vhF3n7wRfXXfCtmkt2LqvrfiyYB3wjjxnehqeCdK5VqFk3+reLKjVUTcbBWxmu9F4Yz34uhqCde8FxXv3os/tNrEbvc2sX9bmzh1v00oy30Q27d+EFObP4iYgR+FifNH8bnuo3j26qMYrf5JLLP7JIZlfRLq2z6JLSbtInlNu7i/u12Mk/8sJjp/FisDPgu//Z9Fk8IXMVLni5AP+CJ0r38R5/t+FS8SvwrdO19FoeE3Mcrxm2hb9k3MfvFNaGp+F958Fzox30X9nu9C6t/vokOvQ0wL7BAuBzqE3NUOcVXuh/g2/oeQC/8hOqp/iOeNP4SfTKewTeoUTk2dYnxXp6gM+SlO3vwpVI90ib5D/hX77vwr/lHrFh+3dItvo/4T4w79J57f/k+s6f1L7LH8JaJW/hL+m36JOY9/iXyL30It8LfQ2fdb/JgqhY+/FI9ipejzpxSv30rR3EOagpHShEyQ5qS7NNmJ0kRUSHPwpDSK/0ij3iVNw2gZpHxkiIiVoXutDHU7ZUg/JcPHjzJEavXgpmcPZi/pwX85PVDb0wOP6z0YPKUnPgt6YpLSk8q/ezK+sSevW3qiodyLK0a9KPHqxY64Xmzd3AvzE7148aIX0Z970SYji6euLCssZWlxl2V0tCxa+bKUb5Gl5zlZjJtlUfsl0ca9OeLRG7vY3sw70BuHi73RetabhtbeZCvJEWklR72zHL985fBJlePPajmGHpUj/74czl/lsHeXZ1WoPOvS5bm3QZ78k/LU3ZUnV0GBO+YKKHgooLNSgcoNCuj/oYDVDQWUBvahYVgf2ib3IdCjD9FhfbA/0Ycvn/vwqZcimmMV0ZqmiF+KIgl7FbGvV2R3kyLL3ynSKNOXN5Z9ifLty6oVfbEs7svhvX3Z0dyXs1JKtKorcXyUEnOdlSgJVOJWvRIdL5TY/Z8SB3X6ERbfD52Cfvx7uh9Hm/vR/2s/Lij2R2pGfwqC+lN/qD/dN/oT9KI/f3b154rZAPbNGEBuyACUNw3g8s0BTH87AN/eymxRVWa6qTK/ZiqzP1mZG/uV6b6pTL8uSa7HQF5pDGTxzIFUR0hweCAdNwcS8GUg+kNUOOuuwvlIFZr2qdDSqMKezyrU9hrE3yMGYT55EJ3ug7BMG8SjqkE4HRuE94VByH4fRLm6KjcnqLLETZWuclUijqhielWVYa9V6SE7mIyxgwm1GczOgsFI7R6M98fBoKWGkpsaF4PUaF2txvC/1Jj0QQ2nwUNYazGExvAhPPhjCDXXh2D9fQg2A9VJ0lNHS6hjGqBOZqk6FjvUCbytznb5oVgNHspM7aEMdh/Kt9ihpBcMJe7wUPbfHkppx1A85TUoHa7BfWsNYldoMLJEg9w6DRquaND6RIMxSsMosR2GrPcwlKOH4Z07jDPbhjHm8jBuNg/jR09NFPU08ZqkicscTfyXapJcponUfk0yGzXRaNGkqVOTtSO0cLXT4lqYFnv3aDHzjBbBL7QI/a7Fg99adOpro2inzaml2hyN00b7lDb3n2jjNWg4JebDOeMwnIOBw8k7OJzOa8Pp92A4Sl+GY6igg+EEHTTm6TAkVgfjPB127NLh2GkdGpt0UH2hg+lPHYzMR/DTbQRVq0Ygd3wEXXdGcKV9BG49dLljqstvF12++OvinaxLWLUuqod0OfdGl9Hdkthcjw70OBujx8UsPVT26yF1Vo87D/Vw6tQjaLo+u6L1SVurT/x+fawb9Xn2WJ+/fuhj3Hck6qYjSbUbSZ33SHqmjkSxbiTJl0cyo3Mk55QN6DY1wMjRgAPLDZi1wYC4QwYEtRjQZmTIGzdDFEMNmZRryPYrhji9McRa3ohLxkZcsDVCx8eIzgQjjuQbUV9vROkNI87Lj+K8ySiKZ45i2uJRzEsfxa+Doyj4NIqWwcbsdDHGKcyYbznG1O825ssZYzSfG2OkbIKskQnuwSaYlprQfMyE9iYTdDpNkNM0ZamlKe0hprgcMCXqvin5H01ZoWjGfn0zsh3MiA83Q3OTGQWHzXh6zwzzz2ZsdhrNmJjRPNo3mqI7o6n7MBo9uTEo2o6he94YhkSOIWXPGNrfjqFV2pxjVuZ4zzDHIsec5UfMabhpzqov5vRVGMssq7EYOYzFNWYs18vG0nxoLOr3xuL0ZSz9VCxQ0beQeIMFTkEWfK2ygDoL/B9b0PlFAm1LmrHkpLclv/It6T5iidQbS478lkBrHF9Mx5EaMI5TSeOYVTmOx+fHUf9hHNVqVlSaWtF3qhVFgVYcz7Li3V9WTPtqxXST8ah5jSc9fTz5m8eTdno8v6+Ox7ptPDqKE3hlPoF7CybgGjyBhpoJtFyagP69Cdi3TWCRmjV/2Vvz2cOarmRrTHdZk3nLmn5vrOkcMpFeBhO5tmAiPjkT8W6YyKtXEzEYPInMUZMwnjmJsMWTOJg1iZ3HJxF6bxLhHybxsvdkeppMRt5pMqnBk4krm8yXvZPpbpyM3OfJ+GjboOhkQ8FcG3QLbUjYYoPnWRsOv7FhkvQUtg6eQp3xFJKZwtPoKTQlTuF6yRQOHJjC0BNTuHR/Ct4vpjC3YwqtY2xpXmTL/pW27K6x5UidLc/v2NKvtx2/zOxIFnYU+NqxJ86OB+V2KB2wQ77VjpI+9rw2sCff1h4Nb3vi4u1pyLFn2S57Vly2J6rFnsyf9gT1F4SNFNjbCAb6CCatFEjtFPifERx4Jzj3U+BsCOG2YOAHvzLBbCc8OAw9r0J3iyT/CzI1pyJlOZXO1Knc2jaVkoap5LRMpXvINF45TSN77jRWBEjiUkm8dxqzTkyT9Ok0FL5Oo1bKgf1GDlyc5sCtBQ50xTrgvtmBpw0OKHc48HCAI5YTHfk0z5GScEfWZDkyu8ERuZeONPxwxG3wdA7aTSdm7nTkSqdjUz2dfS3T+d49nVRTJ87aOuE430niu05MPurEvRtOVL13Ql7FmTZTZ2QcnZnm68yVFGdq1zljXu9M5E1ndn5z5ujAGYzTnUHI9Bk8CJ9BSeUMas/PQPbpDMw7ZnBaYyYd1jPJXzST2tUzEaUziT41E+NnM9naOZPdw1xQsHTBe64Luutd0N7jwvMmF0JfuHBFbRZtY2dR7TgLn+BZDFozC5mDs7C9NAvv77M4ruSKuaErup6uGC9zJbXUldHbXNG76EqkrBuf9dxQ83DDIs6NV9luHNvuRsxFN4b948bTD27Mk3Unc6Q7tya5U+joTkGUO+pF7pj87U71N3eO9ZiN8fDZhJjP5pLXbLz8Z6ORMZvYDbNpr52N783ZXP1vNsqWc/g1dw7zY+ZQXzaHZ7sl+u4c2n/P4aOhB1YBHpyP8WDSfg9k/+fBnIcepDd7sF3FE2VdT4qmeKIW5MnceE/OlXpietCTg5c96XzpSdV/njwe4kWymRfmwouSBV7cT/DiSJ4XfWq9+OOEF5q3vFj92gu9bi++DpzLeYu5fHOfi9q6ubw9O5eE9rk0d8+lj+o8jE3ncSB6Hpfz5/Hx8Dwiz83j2uN52HfMo9rSGys/b1oTvTGu8ebbNW9ODpxPu+t8iqPm80fBfM5vn0/q1fkSf5jPVDkfLMb50LTEh6pkHzo2+2BY78PmNz5cU1jAdsMFTBQL+NN7AZaFCwjfswDFPxYw+t8FaDv4smixL9UJvnwq8SV9ry/at3xJ+OHLWYWFXNFayDi7hWz3WUj/kIV0pC7kfc1Cjh+VxPcX0tDDjzZNP1rH+7HLw4/RkX7syPLj4HY/Os74odLixwPpRTSNWESDxSJOL17EydhFBO1cRMfnRbgO9sfWxJ84B3/2BvhjneaP8gF/av/259wNf4zf+LO712JMRixm0OjFHJ+1mDr/xZxcvRjTusXoPllMwPvF9NIJoHxyALYeASgsC+B0bQDa1wMofBbAQ4VAorUCSZkSyLoFgcxPCqSgKpC95wKxexPIml+BLNQJ4oJVEO+nB3HPI4hZK4OoTA+ibXcQFn8HMe9pEP5SS7g8fAk9PJfgHLoEqeVLKKpYwqF9Syg5t4Qjz5bwWj6YD/rBRDkEE70iGO2aYF4cDubz/WBS+oSwSyeEnZYhxEeGcDQ3hNLtIdTdDkH5eQgLeoYSpB9KkXMoBoGhrCgM5fq2UHr/LxTHu6GE/Q7lD7WlzBuzFMfwpbTkL+X1maU49Arj4PAwkiaGcWtGGNOWhHEvMQzr0jBO7Apj5IUw9r4MI0EuHHmzcLTswjnjHc7OwnB6XAin8XE4b/4N56B+BPoTIygNjqBHYQRGeyOIvxjBX10R5PSMpJduJOdEJLdDI2lLjGTGlkjkLkSy800k3UpRyI+NIm5RFOapUZyqiMLqfBTlH6NI+C8KI7lofthFszsomrLYaCiOxv5gNJ5Pool6Hy3ZN2M45B1DQ3YMy7bEoHkhhuVPYsiUXkaw4TJKpi/DJXEZvieW0fPeMsa/XkZe1zJ+KC1npf5yrjotZ4zfckk9lnPv4nJudi6nyziWbJdYdkVIUBlL3qVYknvFIasWx+sJcTS5xPEoOo7aqjgK/onjpmw8hqrxtBjGE2MXj+qSeN4nxlN7MB6jW/HYfYjnhfoKDE1WEDVtBZ/DVjCgZAUBu1cw/M4KSj+twGzQSnwnrkTNbSUyQSt5WrKSTXtWcqZxJU0fVxLWO4EdwxKw8U6gKDyBbUUJ/LE3gaH1CdR+SEBadxXbvFbxJWYV6jmr0KlcRX79KtZ3rKKxXyJzxiay3T+R0spE3I8lIvU4kTddiVj0S6LCJIkGxyQ8QpLYmZKEUnUSl48lUfa/JBzak9BUTqbXqGQKbJIJ9ErGNTmZi2uTKTuWjPPlZJ62JnO8O5l+GqtRHrMaW6/VVC1bzYD7q3krncIlJQlUUpDSTaHMOAXTcSnok4KqWwp7wlOoTEjhQGYK5qUptG2XvKtLIeBcCmfvpjDsRQr+rSnUfUvh26A1bNBZg+2ENUQ4SOCyhluxawhIW8OIwjWMrlnDoCNr2H5+De9a12Dzcw23VVK5r5PKY8tUSY+n8jYolTHRqTzMSsWqPBXNbakEf0qltjtVMmdpBKikkWKQRrNFGlKzJJiTRmdEGjcS0zhXlEbk1jSaDqVx4mwaVU1pVD5J4/GHNIIHpiMzIp0ci3TKSGembzpPQtPJTEpHqzydmF3prDiXzvZX6ZJ6pVPdmc441Qyej8hA0yyDvyZl8Mkxg0meEh2YwenoDN4mZmCclYF9sYR3Z7DyeAY6lzNYcCuDqOYMBn7L4JFcJgOGZNKsk8mSCZnIOmfy2D8TrfhMlmdn0lmWydatmdSdzGRCYyYh9zIpb8mU7PCZ7FPMoswwC9vxWahMz8ImPovLuVncW5+Fxf4syd2ahYJ0Ng0K2QxTzcZ3cjZJS7Ipq8imvS6bs8ezOd+QzcNX2fT7NxspqRzODsrB3SyHBPsc/pqVw37vHMYn5fAiI4eHG3Kw3pHD2yM5/P1XDtU3cmh+ncP5rzkY/s5hmW4uima5Ei/JZZFbLmrzc1kWnMv1tbmkbsvlwfFcmm/kovFPrmS/y4XPuWgr5iGllYevYR5RznnY+uRxMiwPv9Q8Ru7Io7UuD6ebedQ/yEPxSx5aPfI5OTyf5aPy2eyQzxC3fOYE5KOYnY9yaT5T9ufjeiSfx9fyKfonH+v2fCx+5rNGZi3B/deSqLdWsuetpS1zLW82rEXx8Foi7qwl/uNa2gcWYDuiAAWLAsq9CkgJLKA5pgDtwgJyj0j09QKCHhaQ97kAK+lCXqsXcsepkIKFhSgtKSRmWSFSmYUYlhRy6YKEPxZio1hEilkRMpFFnEsoIji/iAM1RXT/WcTOlxJuLcK8q4g06WKOqBaTY1hM2OhiHvsUY766mIiiYuZsLOb7zmK21hajereYV4+KaX1dTEHvEh5qlFA3uoS/J5dwyaOEvwJK2FtUgsytEma8LEHqYwm2XSUYaJXyn2kpBqKUwV6ltC0uRS62FKmNpdjXluJzrJTUc6X4PS2lq72U5l5lnDAow9i8jF32ZbhGlHF6axmL/ixD+2wZylfLcHlZhp/UOlw11pFvsI5hq9bhW7aO3M3raPq0DheZcoK0y/EfVc67kHKyq8tp219O07Fyym6UE/msHP2f5Qzvtx4T1fUkGK9n/dT1OCWupyJ3PXur1tP7xHo0GtZTfms9el/XU2RQQYVlBbddKghdUMGp5RWMz6wgsKqCpacr8LtZQcHzCnS/VuA4aINknjdw3HYDM903sCdrAyUFG7C8voGA1xsw7VuJi1Yl6eaVFFFJhF8l89Mr8T5ZCRclWmMjv8Zt5NC0jej7bORVwEZ2J2yU3FMbUT2wEd0zG9l6ZyOtvzeiObQK9bFVSAVV4Z5URfraKpT+V8Vc2U3IDdmE4shN3LXZxFzHTbh6baJt4SbiEjbRXr0J6/pNaNzexN7Hm1j3exPnVatR0aum0aOat+XVKF2sJvN+Nf97UY3L12q0pWuYolCDjFUNF0QN4TNrmDO/BtOIGgqKagh4W0Nj1WbkLkrwfTPBsluo1N+CutUWTOdvYXflFurrt5D4aAuXuiS5AVvZb7IVtYlbUYzYyv8B/SYEJw==</binary>
</binaryDataArray>
<binaryDataArray encodedLength="7472">
<cvParam cvRef="MS" accession="MS:1000574" name="zlib compression"/>
<cvParam cvRef="MS" accession="MS:1000515" name="intensity array" value="" unitCvRef="MS" unitAccession="MS:1000131" unitName="number of counts"/>
<cvParam cvRef="MS" accession="MS:1000521" name="32-bit float"/>
<binary>eNoVl4c71/8bhYlsMipUiEQilFlJ8n7OC5WIBkohRKVJ49tQRmVGH3tVhEhDhKQhilQ0ZDVQoZCkNFT69fsPnut6znWf+wz/ssL0Ld+4K+kWyL4YDXehEbRVXiQPc0WqF5kPI2ct5jykgmpeNES8ZNkPzbu04nsvdyojF9rTCnFMpI0yKgvxc6cuzRHWxehnP5T7m2Ofbj8FSvnjoOtrfBlRxTN3R0R5x8NRuZPmeUjAwbKPFNrmMOPtp7HR4itlJ/mzU28SmfOJsWxw/AL28I0Lko5LsaYUKaZWHU8rOt0xT18eg+6zsHVyBU1eP59Zp8myuFQlztVQGicXeqB1kys2jijCvBZMqr2HSpzno7vwMckpjGH5d7Ox3iEUVYvk0fOfLLZlC5O+gyJ+mOhg1jlJSFgFUYejKGtakkdOkGWjLx5QV6cEM7KqpNvVPMrU/41XmblksVOKXiz4hWOC5izjgxSisoMwuYCB5zpEmY4XIWL6iBObtxnWJzPhsCQIdktjaVndWOZsUkGrBvLJx2gGpM4PYlsBH5r019FijzjUyHyDfd9N+mQ+luSHdPC0VBX3F+VhfeEZfNbwwkYHNdbbHI05X99Tjn8XjVEqphuqpvTonRWE69voV7k2oncHo0dGGzEnLKDpJ8nOZawm4c467H0ujOJ7UdQo5opnVaLYN00JYl6L2NIVKVBddIdutvRB89pC6g5JgdS4NRRy6gf6i9ygZ1mK/xZlcF/f3cBAxnXSDGlHEr8RlFbWUrRvBIJWfqKXkSe55ngXBHuOYe2XNHG0jkeCvFcwuO4A69BLXGCoH65fCsHD1Vk05/wuOjs3gJzS+FlYy3+MaYszG5VK/D3chLn/8qFRlgIr3zNIjQyhmoQQ3N28F4ItjyioVQBPvwlA0/w9ySsPwOzeb1z2+EkpDQLUsLCeXj96iXuJfpgwPRVOb0+hS+kS1V3ewRqqehG8YCKb1PmC1kopwa9qDnNe8Zsua/pxsZnvIfd9HnOsXk0qLjc496pjGPrrhD0ZpzkeC0VBsgn4KYbkR/7QnYIwfFa/iTjBEDwdz2HrqqmYJqzASvoCMHSmApynHg43H4RuRiAi8hoRMbID5vMt6YKwPjaNeULnr9yhy+eUcKuMhxb3zahaUUx11tkQ9AjDkogFNHJnDEyvrcLs6R10x2w5Do1pxxKhGtrvagfN6FvYmdBLbslPSKZjA+S1Vemuvim2nk3F4yWiqD3SS39eHKONB+zQpVcCmdi/tNNNH1l/k0n84zg831KLl7zb6HXLoSMRj0nszko0fC8nE/W5pMpbBhcbN+hq5OC+Qh+Zpj6FbGgktPd/pHNB5aj5bIuEV0LM2q6LJhdYwjNnHAbtZiF/tBATLtygpJeCTHJOHDyQDJ51LM08rIWWXdn4VXKRq3P5jGhFG/RftsO1W4z1HRbAz8/20FPIR77rJKzUkqHG7f6wT9PFt47XdPSLOUp+vqAlorkocXCCxH09ZPXx4f2PaCoRDaFBnU6Y2c/HDtUzUFV8hWZmgVzLsay1TxOeYaG4nFZEPkV7sbf8BHxmz0JEmg03r+IyVhSnUY1JGgb7leHgdhIrq+TYlsqVOLdbhxxtZbDDUZKNNkykUr7JzL7uJX0IkoFgujh+H96NVeW9EHFMJBnPGdiVZU/xluew0WQZStaH0fXSScicY4bsrhKuY202XGLbcfLiFm75gat065w+jHveQ4K54pg6D+phAbDLKEWz52p8/zQdle3ySJKZTjnSFqzzWQROVsTD3TcJxenPcLPqKXU0COHJk9fQHF2Mw+pCrHZWFrnoijEr5QTLF1U3MLc/je7YaAIxHIwuz4NPoC2S7r8ia98U2sero+AMMWQKfKYpOxPBKqJwq6EXSlMKMEd7FuI2bMHQ3cMYyXRA/8tB+vInHZ/yk7h19IFrjzmHuEtTcUXKEQ/eToOo5mLEJPBD4esr2u+hwBJe2cDefQhXhwLg/9KcBb5xg6ZnMV2I0WVC8yTY9i5pjHsQT3fj3kD6yE/a//AE5ER4KJt5Dyax6ci0m4QPawYoJUoTW3hvkLC0ydIsgA/nf7fiYMsUas1cDYVfzohS8mECCQ0YM6oHI3UFZn7aFGOniFGdjSXzcRRiK/nscSsuivSrFGGxQRZ3J2XiiXMqyUSlU9ZTIdaVbQeBPles8FQjQ+sMYmr6GApWwLQ9FxG3bxfufblGLm5lmPfgN8S3b6WXDa7I64rAgP10GGa9ws1NU7FznRpbKV2Lli4L+BZLkZiWMd171Ec9VwyhvlOd/XlzGw4NE9Dl+xtOE0NIZ9oR8E2u5C7Z2ZNMZh0VvbFDn8FETlfbAo5zebRGcgqSSzO4sZJZ2D1FnhT8g5ma6TVYyx3FkJEPq2/moONRjxiVLCrPiwIveywb13ITad+Xs7I+MTY/QARe+2sgH9NFY2e7YlyOMYY+Tmatz/PxsW4Ajb+msuAoLSRUC7GzkceRsaIY1+zOoca5hJSTrmKHzxPs8azAcV44JLJj6feVUNwKlGH+t/ug4puBea5roH5Fi7Xeb8QluWmssCsAZ3vOY1xADzdfJBU/S29Q7n15Zvf4EbLrjGHTJsnqZ89AvpgCxApCIHm9BwMLVsB2ZDaCzDZwj40S4eIuwa4MyMOS34Ll15pA03Q8PH9/o6Y7XmzekUQ0iR1nX63aMLDlORT1KmggLh/+7sGQPB4Oh3XayLRRhvvJEbL+aEMZju9ISG4bshQTELQ5GQ+7E7GodAxrtT4FgdNbIfdHn5UcWU917d5o8xVC/8rveDd5+r8b7JH+RIpZqtuQyPrJ4Fg6FW7qJa0gS/R2xEAz8TO90D6KBwdiSHOaMNvgMZF9vz2PfAauo+zvISx+/Acm+vEIDDVC4dRuKpd3Z4IL/GBeN0xBDy9S7PgUFimti/+y7OFVthRfDQto1vVyFBwro5ZnHbhsroJ7lR74IWiEbYIK4HbdRrnJRAiG9tJloxDIi0mz1KzlbLKDGhR6r2BmUxGuWKhg5lA7DuVKMoXTtrivMhcHDU5A1CqWNTsasb/ZdxAtyOGPHpG9bTJWSM9GPqeB9Nt2LF+vCQ0Dp0mRbxXWTI9G9CM5tuJVOXS/DtJI9GbMtplE5aeTMbUgCvsomdrkk9F7lJ+Nr/nH0BUfILD/NWJEX0JVp5JWBnOIn1BHXn4KlGRSQy7sBkIac/FIajNK1PhZfpEzM6pzhX5UCVq6I5l5ahiOj72JRUf5cGKJEca/lGXPHyTjgfN8JiWUgXZPa3T6/wTPbSp2XJvAfmkm4e5zPqZyRhBeEsfp9qAP9aVrYF1pOPyccjFuoinr5tmj8eodUrT+Ql9G/rnbxG2YmKnEFCr/w6SLOtiS6w6jx6ch//Yeld0Wg1a/OPPW20EbqtZDe4I5TVmowyy6w3C1TpDNjD6P4LZm+J7YQwu27kBQjRSEihQRoHUOFXc0mNhbcUrcNpXtCZdhrpOMWVd5KPIcN7Lc7dPAi/Gnn7lv8feMMk735dJecQusKVVmC5VzcLa/gNvGelGS0werdxXYHh4ICbFwfCzQYFYrObxWmcpshmfDOc0Qbz3GoWBdLnj7qv7xbRqcFCejapsvRtWaEVifAovP62mVrQa21r0jH9rGnMdNoSO5EniWsR6DTseZwcsRukkH0XvAnLUmZqPVrBzd4l7w25+LslfHsDzCjkmMfYur+UpsOC4Zstl7cUPbkBoigzFTcQu9drdl7Y3NmCE7iGTlE6xbyg98D5u4VfdicMguHNqrE3DqTQxqNz+jcHFN2m2ZjtBbo3QpaB/k1Ubo4gIj6MRk4ZTdZfbDeQZrt7qHWT9N2MsFUexzoQtmv/vXVcXB2KE0GQvDgrgOQ1G2W0WJvTXsRMAqaUi2zYX+RFmmmf4cOzZfQFe1FxM8fgznjc1h8mcRNjiPUl7aESrs1KZ1WeHsp+sVrPUJJnjshOzLCOzxVmHbyxeza4MlZDPnI4q2HqKtT6tha2JOks8FmOzeSuxz34CO3kcYOmKCGwYTmdk1OfZRncPatDR8DHyOG3v0Wb7je6L2B0hom8DW8HThb6fIpEcTsbg57l+GM0n87XJm5BZGB22JVa1zYKmnX1CPegUmBTehXutf3vhMwFMXZAU8Pza/v5F0RNNw9I0ZS/8zhulYKUK+SANKhmtJV3kMmyYsxDYeCsedBAmWYebIWAcPP3P8GGqVmL23IJs9aIyyQ3Lo+iUIvrPSLHK+BsYszGRfvozH4MVhvBVtwL0gFbxwu4JnIx2Y6/qbHqum4i2lspXxskz6wyXQsChmYxPWdOfD6ZYq+qrvwFilEe9+HIG3QTnNzN2IygXW9LR/EjPYsZj99U1jl4MnMXPbOhzO6kLyiREIFbbTDbsJrEY2AxqC7bTI9DEuFT+gLeH+kL99EoufJMHoxlV4b5fHhh/dsOZTZAemKiNTMBandwxA3uIwMrMzkRaTwN6qrkHc+MO4t94Asg/0EeHzHqkxIuybWC/diy9ETH4ggl7PYEffeMN2XDy6l2bg0RcTtjXxHNqjhFj78FN8jeglr9PzWI6RE5rD1djBkqMw+OD9zw/XQnTiKWz2G8K0hCd00kORRQ2HILdfCW99xeFVP4aFbdmFjln6aFxQh3rH6wiQekuiz9SZb5gIOzCcSCJ2VVibIsm8xaohqDxEX14WIjDvL3LX9dAz13A8XCvHErkIfOmKwU+1b7Q7yo+rnNGKC1svUajdK/ruPkJnP1cgfL4gu6xaCIEUFzYkOYQ8h2B6f0yEzXXPQMXwMib/NYtm/OOSReMASl88xvmoLyh6Fgp7BTdMclsPlW/aFLhlKhwu8JPw1SgE3GzHo4dluFZizkpbYki7QIrF9+5BRYcXq/c2Rfum5cxxNB93O6twLL2cxCOq6fr7MzSR48f+tcps/ZxiCPAXUyqNZxelDmDql0cw4bxIR8oUNYk1MEjTQWvNUWwaaqKUM42UqdGKpR2/6dDsUpL6KYoQsYWsU6sb720kGb7vhuCLTTTHJJX69zZgmXgrXso+RPnAanbqojObkOSNlE8HsNjuJIoPX6fyvSEk+esewgrq4WnyBh9Dg3Ds31+jn+mwDnNhNvOvDwkuiGCDOxVZ2OE2LuvUau5SWxeW2psxBX81GH96QtsaK8lNZwLz01eHhdcfrDI+huSANmjua8ZG4/nIiw7FbldvzKheil19UVjgeolSEtNxQr4VguLCaCjRQdgKD7RujEAk3wIW0DWWmEkGnvcOQ+OzDIImJePH9zHsc2wxYpfF4kdEMA4l2bFXxQc5Q/MIGHrn4GhbE2ZXT2Bt78qhFheHylNLYSphQ0+VY3DMWJx5JsSjJ8Af3/6OQ8aqTxCR78EV3SnYLhcPhcTnCN7Xhe5GLXBrK9D2aRps5gmj8Mkt6G/XhkN1EQJaFlLtv02ZpyZIbv+4/jBvN1rkzpGBWxQ6+RZDtIEwKv6N7m0YR4UfI9j3cy+RcDcJpxyms3e/M5F54J8TPS5gJ54ZswMZtrREOh13fuqyOvlC9El2km9AEm1pP4PudgUMTHiPpfe1UMefD57LRtS6G7LRztO4dlyf8s4IIeGNPn2KjKVHbUsx/sUnGCgOw962BvNUL8BY2ARFKgb4kTSFVPf30C2bb9ynB93/9p4eS+1NZ6Pzl8LvZhYi95wgvxeCzLz2HulTGsebJo5AtSj05EiyPu8y8OJ96YLJZLS85mNG0otJrzwetavmYIsSAVdMaVVeLWfQH4uBCEmWFaaFjxEXkdMjQJVOkzA54AhnLz0FkU3GsJMRh6OTDZ6M3cpkZ36C9+tZTHxfKIqXLWOlPI7iNk7FTXlv7HFSYxKlq/F5mRzb1+KFPfXRdMLzAfadnYUvV55h86ZRErabwXY9FIf4piaSslaFZ4IQfijeJW1lmf97EcbyGslp+Rh07hViqZiIjuwLZOglyBZniKL5uhrbsnGETs4YReQhCQp1dsKgihVd6hFGzYznZKK0DW9lT2DRLzkyd7PChhkeNFhUQc6+TihL/0gPxwriuaI4KzT7Qpq/grDD7w0+VNhRVNsR0ikK5fo/VNONTQ7IGp6KvNgaGhizmX6fYTDwGyS/i80w7QpixuKybGZjK5VqfbIsPHgZPmfv0ymZbZAOOopG5UP4Nu0cCszaIO8cTDlRPzj7Q5cp7ukU8H8tRqj6ckzRDEFFcgdte/GImk6IIf3zRRh8PIhRiShMLBFkqhZ6NH7dB1g/uIIPPyPpZGoE51LejKlqTZRYJsM639TTcFofFR3wh7RLD2mUDMDMvJTEz79Bw+zFeFOuw1xWZ0MsezzrFzsC3WkqSNk2k+wUGqmtJQrLtYapd+gmmnduxvm7dfTYTZypNvxGQKkSLMInYV74KUqMsqG1+f14NaeUDiUsQPWSyUygdCeiMwzBO/CQ/GKuUGRzGPZkRJPEkgoElrbQSq0mBJqWYMRmDYpeiKPjezwNXLmMq9mj9NZ7C2wOGsOq6C6Ucg5Cf6EG6wh5Te8+HuNiL2ngkIMG9PActWP+onlCKM79+Eg6WpYwMzBFbGQ97XQ2YxvK3anz2UpMl1oI2wAjjO37t59ccuEj0gmPucU0NXIX9zjfFQXXtbjcqmmsub2Jdi4NoWMa31H9NBrz19gT32svmNYdJeFuHg23yGHmYWBO2Hzic3yPQx7jmIYhP7pDBNk1vatkZaCJZ3f7uNt+8rhZWYy8WZNIXySXXBXek8/bJKK5VZTiKoPO2iZurpsljtz1oSV9EdTtPRON0x9Q9th89N3O5lZUVsAueAFNDRKlfQMibFOOHlctIMxZuDykPuNUTreHo/Hy6tzWcxZseEiFFOzPwt0xHHu3d3BCz8q5j5aWJKOug9ivT0kq4gP9uWwEFz1dTqh0Es2e542/oV/JaPFSfFF5xe1+bILF+8MQd28VQrpTEOP0FeKaO5ETdZRsMoZIjrcR3+ccpZKRADq2w5Yy0/mx8jUPP+6I4US+EjbtEaTl9VPYTV0TuET1QPI/R8pYrQVRH13wmStBo7kL7as6IVfzlIZza6lhpywSxTVR26uJxJFWjgsponej11ABDfCbtVFMUQoGZtdQzlpl7JG9TdFW/IiNkYbR+UiY3NemRcm62DXYRAFllzgBgUewXXKMMvqPk/PWPE7ajJ+kllzk9LqHuGULDlOJvwcp5U2nnz4RtMlzMn09dYBqqpKQcXoi7S15Tx9+BmPPeEEEDmvRxpBoruWxNXJXPIQabzWq9edzGaX11PnHn1ZmRpPqUn8yfLSBk00qoZZN45C5VZS2mx6kq8Vy9OJEIsV+iCDZmG/gAsNI6c4B8jI2oqT9OyGfnAGju6ZIeBwE4ZRQrJ1+FOds12Hm01D4H97EVJuNsHnMdvDKhNHLZ4fffTvI2HMuzu6pxNnJvojaUMqJ7JaAxX/NVHO9m3YeeEEG8UlYZPUA3r85/Lf1B9l4uJJ+TyY1N4nC77MuTqZHUeznx/Q/+sWCJw==</binary>
</binaryDataArray>
</binaryDataArrayList>
</spectrum>
<spectrum index="25" id="scan=26" defaultArrayLength="1559">
<cvParam cvRef="MS" accession="MS:1000130" name="positive scan"/>
<cvParam cvRef="MS" accession="MS:1000579" name="MS1 spectrum"/>
<cvParam cvRef="MS" accession="MS:1000127" name="centroid spectrum"/>
<cvParam cvRef="MS" accession="MS:1000285" name="total ion current" value="7406229.58071136"/>
<cvParam cvRef="MS" accession="MS:1000504" name="base peak m/z" value="913.25817871" unitCvRef="MS" unitAccession="MS:1000040" unitName="m/z"/>
<cvParam cvRef="MS" accession="MS:1000505" name="base peak intensity" value="30978.55273438" unitCvRef="MS" unitAccession="MS:1000131" unitName="number of counts"/>
<cvParam cvRef="MS" accession="MS:1000511" name="ms level" value="1"/>
<cvParam cvRef="MS" accession="MS:1000527" name="highest observed m/z" value="1299.92456055" unitCvRef="MS" unitAccession="MS:1000040" unitName="m/z"/>
<cvParam cvRef="MS" accession="MS:1000528" name="lowest observed m/z" value="400.17758179" unitCvRef="MS" unitAccession="MS:1000040" unitName="m/z"/>
<scanList count="1">
<cvParam cvRef="MS" accession="MS:1000795" name="no combination"/>
<scan instrumentConfigurationRef="instrument">
<cvParam cvRef="MS" accession="MS:1000016" name="scan start time" value="0.433216" unitCvRef="UO" unitAccession="UO:0000031" unitName="minute"/>
</scan>
</scanList>
<binaryDataArrayList count="2">
<binaryDataArray encodedLength="7248">
<cvParam cvRef="MS" accession="MS:1000574" name="zlib compression"/>
<cvParam cvRef="MS" accession="MS:1000514" name="m/z array" value="" unitCvRef="MS" unitAccession="MS:1000040" unitName="m/z"/>
<cvParam cvRef="MS" accession="MS:1000521" name="32-bit float"/>
<binary>eNoNl3lUD9gbxiuJUCqJEtokbaK0Sar7icpSklSKhFSURKutfdOuQiqJiTCWkWWMsY0xpkT6hYTQxGBshZDw+/7xnOd5n/ece857znufc+9vatdE7cZr4kPdNZHedU0cdfxbTI3+W/hJ1Ytm53ohX1QvJjTUi3syDcLWpEHMiWgQ+w83CKnWBvFTv+vC0+i6uLfoujiXfV34nrwuCqUbhat5o7CNahS6bxtFVegN0VlzQ2y5eUPoat4UOj43xYCSm+K3tptiqE6TOLKnSZx73iQ69G6JzOpbQuvOLXFFs1lcm9Ys8iObxarHzWKX6f/EwNj/iUWKLaLArUUYb2sRRtdaxBS92yJuwW1xbt9t0ff0tlA1uiNm+d8RLTvvCDrvCCvNu2LW0rviVOJd4Xz4rjAZ3SoGWLSKvWdaJbO2issa90Rd7D1RtP+esLx8T+y1ahMvQ9uE/U9tYq/MfXHV975YXnpf+LTdFxemPBAxhx6IZ08eCNmxD4V61EORNr5ddGa3C6mmdrFV7ZFwWvJI2CY9Eva9j0S+6WMxNOSxqD7xWDwc8ERImz4RXmVPxO6/nggD/Q4xKqZD7KvsEGndHaLO5h+hdvwfoffiH6Fo3Ck6fuoU85s6hZv6U9G06qmIGvdM6E97JhS+PROyDv+Kmp3/iiPX/hU58s+Feuxz4bT7uYg69Vx86Xoufi14ISr/eiEsPrwQV3VeivGLXwqpyJdC7Y+X4knPSxFj8p+45PCfGF75n5hp9EqYZbwSfzS8El+MXosF814Lt4uvxfOe1+J/EW/E2cI3Qv/zG6Fy6a1QnPxOHDbpEto2XeL3v7uEt2q3SHfvFsezuoXi4Pci0/69uLL1vTC78l5sUPkgAuZ+EK2JH0Tx1I/iwy8fxds/PooDfR9FvFOPyI/qEZd394gnD3tEvcwncdPok9CK+yRMf/4kjrz/JOwnfBZWmz6LzobPwlTzi7js+EWUR30RZj99EUNNe0XQll4x71CvWPKlV9wy/Spcsr+K611fxXmDPnFjWZ9Y2tAnyuW/iTum30Rcyjdx8d438XHEd6Fi+V1UJXwX8699F3aKP0TonB/i2r4f4mjrDzFMQ4r3C6UQMVKMyZWi/qIUT95J8Zu9NPO9pXGNkUZvpzRqJ6Vx/lOaF/elqf8kzX0NGZ57yhAWLENvlgwVe2Q4dVuGjvcyGPbvxxzRj4b5/ZgZ1Y/Tpf0ofSBhRVneaclyzESWJS6yfA6W5XuGLOpnZVG4K0vfG1maVPuj69af6Qn9uVfWHy73x+pTf84MkMN6tByZlnKsXSbHyRI5Zu+VQ+aMHBva5JjxRY5ShQF4zhuA9JoBlBcNQPf4ALz/GCCZZwAjRg2k3nyg5OyBaPoN5EbcQI7mDaTp+EDUOgZSJi/PLE15zs6V5/s2eWob5Pn0VZ6oUYNYbzOILbMHsXzDIHrrBqHZMQgHmcE0aQzGc8pghgYMRiVnMHtLBrPg0mB+ax7MpY+DsR4+hDjzITQFDiE+bgjmhUOYdXUIGj1DkFVWYJ+FAlIOCtwJVcAnUYEtVQronVXgtzcKuMgpUq6pyMEIRc4WKRJQp8iD8xLcV+T+G0W+Sw8ledJQVkwbinv8UM4XDMXixFDuNQ5lz52hLOkZylQlJdyslKj0VuJkuBLn/lKi/JUS+t+VOKyozDWUcVijTFWxMs8OKbP9gjKvW5SpfaJMvZwKNWYqWK5Wof6IChfrVfj8UIWGTyq0yw9jrMUw8r2G8WbVMDy3DMO/bhiWTcPI+3cY4b3DSFRUpdlSlT0LVWmKUkU6WZWGXaqc+FmVCQ2q5DxWpV+vKhMnDcd20XDko4dTkzacj/uH431hOOtuDmfSm+E4K6sRZ6ZGi4ca/daq8WiXGptPqZF/W43YLjVklEdQYTKCWe4jcFk2Av3cERyrGcGR30ZQcGcEETIj+TRsJDOmjWRcxEick0bS79RI9nSORHGIOklj1ImLVed9oTodx9V5cE6d9kfqXP6gTqmcBmf1NXCy0GBQqAa+cRrs3KNB9ykNPBs1aPqoQbrCKIzFKOa5juJ80Chsq0ZR3zqKuf00yR6tyXZbTUx8NTkYrcmJXE2mnNLE5akmR5VH4z1xNJnxozHKG43sntHU/Taa5KejkeobTajaGN44jGHnqjGIrDF0Vo/hQPMYev4ZI+mP4aoYy+nNY1mdN5aWmrGcvziWwr/HcqFvLOOnaDHKQwuZGC1acrSoPaHFur+1yO/Rwk5eG2U9bb47avNosTb++7QZ90gb216Jp6KDk60O++frkLVOh579Otyr1yHvlQ7pY3TpNNVFc64uRut0ccjSxfOgLtY3dcn6rkvkWD3iHfWIi9Zj/zY9nvyix8xrepS81uO6/DhUDMdxYfo4nodIePs4jE6Oo+7pOAZ/GMdydX2czPU56K/Pu2p9ui/ps/uePn69+lzXHc8Rm/GMnD+eeQnjySsYT93v4/GrH8+c9vGUDDBgsrYBJpYGaHsbcGKTRGcZIE4YcPSqAbM0JmBgO4FmzwlIBU7AbMMEOgon8PzyBOKaJ5D2egLWCobkzjLEbqUhStmG2PxsyJEWQ7L/NSSl15C/tI3QsDBiS6ARYxON6NlrxKNTRkQ3GxH02Yh3qsacMTKmyMuYwHhjLH425lqjMefvGPPzW2PuK5mwwtQEUzcTroeaIJ9kQkGDCWptJlR/M4EJphi7mnI13JR9RaYoHTOlvMGUvA5TdslOZMzwiXyfNJGgoIl8TZlIV+FEUn+bSE3TRLqfTURJxoyLGmY4mJqh4G5Ga4AZeiUSXWuGyhczmuQncW7VJKyTJ3H4wCRG/jkJ5/ZJTO6ehPeQyWQbTua642SK101GLW8ykUcnM7RxMjHdk2nXMyfb0ZyqMHOGZJmjU22O0kVz+t0y58gbc/SULbhiaME0TwuCii1wOGzBiAYLLLsskLKeQoLHFIzCp3AmbQqPa6eQWT+F+21T+PJ6Cg7KljhoW/LG2pJZsZYcOGDJ6YuWlDZbsvWjJfemWKETYEVvkhXDqq3QvmqF5j9WtH20omqsNclTrelYb83OMmtU9ltz93dr+l5b80DWhnM6NljPsmH5ahvik20oPGqD91MbSofY0mloS/V0W3z9bHkRa8vq7bboH7Zl0g1bpDptqZGaSs2UqXS7T6Vf7FSiDk1F/sRUGh5P5Zi8HRsn2NHsaIeLtx1OG+xYl2qHqLTj6kk7Iu7Y8eo/OxZJT6NMexqtttN4ETSNpphpbC6exr5j0/D8axoXH08jR9aejRr2PPOwx3O1PVfWS+pt9tT/ZM+7Nns+dNnTYzidGpvpRPlMRz9+OlcPTefI+emovptO89fp6Jk58MHJgeW+DtyIdkB1mwP87MD7cw403XYgyNKRqJmOnI505PcCR27UOOJz15Hufk4k6DtR5uiEkrcTmeFO2FU6Mf6CEyGNTuz77ESwvCDQQFBsL1i0UtCRJSjfKbD9RWDYKNj4XmCpABcmg8NcOBcOV3bB5zr4qRXyv0K3qjO/ODijG+iM4yZn+g468+aGM2XtzvT/5Iyn+gwqbGZQ5T8Dg3UzOL99BrNrZrDv0gyKumZQ328mP0xm8rvNTBJWz2Rd8kxGHp1J7eWZhPbNZLOCC7a6LrQ5uNAR4sLBXBf6fnZhwBUX2rtc2Kzkioexq+R+uyKzzBWnTa483+FK83FXNrdK6heu1PVzw9HIDXsvN0kGuNFb7obqczeketyQ0Z7FB2ZRvmoWdbWz6PhzFiqds7gjMxuZCbOJcZ1NcMlsnPbPRu7SbK6+m01/pTnYz52DdfgcCtLnkPfLHM5dn0Ox1FxaB88lcYqEHedivWwu+2vmMvvMXO7cnkuljDsWGu7ImriT7e6OTow7swvcMT3oTuh5d6LuunP8jTsqAzxQNfUg0NODKys86E7yoKrCA5cbHnyQmUeH/Ty6fOZhu2kexTvm4fXnPHQ652HX3xMVA09WOXhKMsITjTWeXN3uic4FT0kWeZL5zZNj4+aTN3U++5bOp3fTfEyPzsf/5nxePpnPNV0vimy8cIrw4s9sL/474EXFWS/qb3jxvd2L379I+gYLaHBegE/IAp7FLUBULMCzfgEP2xdwQNob03ne7Azx5kGxN1G13uQ98MbvnTeBqgt5Y7qQQ/MWkhi6kF2bF9JZsJCR+xbS/moh3fo+ZM/2wX61D4ppPrQf9KGs0QfDbh9OG/ui4uYLUb50ZvryT5Uvgb/7cuiRLw2vfekZ4Ueivh+yM/y4GOUnyUY/zuzxo6jRj/5dfgwatojysYvQslqEn/ciNoct4lHWIl5VLyLs+CJSbyyi+eMiDNX9KZjsz3BXf84F+FO6yZ8Jv/hT1uSPy2t/CqUDaLIIwME9gNUrA9i9JYCWogCy6gIIexnAsZ4AfMYtZu+0xbzwWYx34WLaaxYT+OdizjxeTP8vi0lRXEK0wRJOiCWcX74EzQ1LSN6+hMdHl2B4bwmZXUsoGxpI+5RAvrkHYhMcSFlyID1VgdhfCmTxw0DkvgTSqbKUyMlLaXRbSsKGpTwtXErR2aWsaVmKpVwQNkZBJNgHMdwviA3RQXQcC6KlMQhH6WVojV1GueMywvyW8SluGdWHlpH6YxnuY5eT7rGchOzlfD60nOkXl6P8YDnlr5ezVH8F9x1XYLJkBQM3rOBS3grMf1qB060VzOhZQaFSMOaWwTjPDubwimB+Tw/m1S/B1F4IpqUjmGNyK9k7eiXnZ6yU7PRKajNXIntgJcG3VhL5diWf+lYiYxqCtUMItUEhNJSEoHsyhD1tIfz9NQQVzVCkloTyKC6UMXtCKfg1lIbGUKrfhzJVL4y+mWHcTQ4juCKM7pNhbLoXxqB3YVwas4p891WUrF3Fwa2ruLNrFUdfrgLp1bzVkmDuai6GrObD6dX8+7/VOMuGU2QUTrpzOFnLwzEsCedybTitt8OJ/y8cY+kIjqhH4Ds5AmmXCG6GRUh2PYKK8ghM6iJwuh9BgNQanuitQcNrDbdj12C6cw3Kx9Yw7dIaHneuQW1wJLe1IvlraiTHXCPZvyqSqoJIUk9EonIrkitPIzkjvZbmkWvJNltLgNdadoetZWHWWswr15Ly91rWdK0lRj2K4XpRaMyMomBFFLkJUcwsj6L4WBSn/4rC8nEUcwavQ8VyHX8sW4dO9Dr2pa4j/uQ6ejvWkfJtHdUD1/Oz23pWRq/nQtl65GvXE3ZtPZOerGf01/U814xmrmk0DwOiUYqNJqwomsaaaC7eiSb4azSXVWMos4mh2z+Gr+ExXNgYg1ltDCtOxXDyrsSTiUVPPZb6gFhitsSyuDYWi5Ox3O6M5eLMOLz847iWHkd5YxzjXsWRODCe16PiOT8zHnP/eJ5kxKNWGk92XTwlt+N58y6ekXIJXB2VwGuLBAw9E/gcmUBOfgIDDiYwsjmBlWobqB6zgX5iA43xG7hds4Gslg109dtIotZGLjluZLP3Rsau38jSnRvpPbwRn1sbeft5I7sNN/Fj+ibUfTdxMWITr3dv4uiZTTTf2sT9Z5voGb0Z/cTNbK7eTPvVzQx+vZlBclvItdjCvhlbCFi1hYNpW5hVuYXsU1tYfWcLzf9uobJ/Ins1ExlokIi7lQSOiZS5J+K1MpGXiYkcOZRI+hmJ94eEmxIxfZjIu2+JuKgnMdwwiXeuSeCehPbiJMatTUIlPQnjiiTca5MoPJ3E7KtJDHqcRPnnJBL6JxOrnIyHXjK/TkomZGoy9Z7JrF+WzMvIZM7FJjM5NxmlXcncrU0m/HgybQ3JHH2YjHdPMl4/kumVSQHtFJ6Zp/DKKYVl81NoWZxCUFIKg6tSCK5LQeNaCjnXU6hqTeFcVwp131IoUEglcmQqRXqpyFinstg1FTvfVGZHpHIhJpUdWam0VKbieywV/VsS/TaVtk+puMqk4amYRppWGreN0rg2NY2Vc9L4LSANw8g0TmWlcSM/jRN700g5k4bSlTQqWtMweJ7G88HpxGuls8M0nTdT0wmclU6fbzq+69PRy0vnyr50nh5NR/vXdKQup6Mql8G6kRlYTc5guW0GxTMyCF+QgdaKDHziMmgtyqCyLAPNwxn0ns0g+04GRx5mENKTgZ5uJsdsM5nuksnV5ZnoJWSikpXJjtJMtM5mIvtHJlUtmYT/yOSMShbLzbL40z6LF3OyiPHPYlVIFmfismhPzaKnNAutqiy667IYeC4Lu4Ys4tuyePA8i7Pvs7jSPxtftWwirLJZ75PN5PBs6nKyaarNxuRUNmZ/ZaPXkk1YVzZvfmRzVnkreZpbsTfYir/1Vu67b+W931bGrNtKSPJWpCq3YnF+Kw+/bqVsUA5BWjlcNs5ByTUHu/k5fF2RQ2dcDqdzc/A+ncPfl3KQ+y+Ht1K59B+ei6duLg/Nc+lxy6V7SS5OYbkox+eSmJKLW1Eujb/mcvjPXE635XL8VS65n3MZ+j2XNoU8ftGQwCCP81Z5VM/Nw2BpHpFr8yjLyEMqJw+P6jzWHs0joTGPmw/yOPU8D9NPeSySycdteD7BLvnUBOZTFZGPZ2Y+zSX5pP+ST8/5fGQf5VMpV4COSgExFgWcoIDlHgVExBUQubUAk9ICgvYVEHKqgLYrBYS2FEhyuICx7wpwGlRIkVohQ7QLqfIo5M6WQp6kF9JbXYjSiULuni+kpkWi+wqRHVzEYeUiPMOKWF1exMFjRextK2LQP0X89LYIM4VtbIjcRlfiNrTyt2FWvY3AY9uobdnGjo5tDHy1jesmxey2K2aIKMZ9UTGvQovxjy4mPLMYz33FGNwoxrqvmNmTSljgXILb/BKq15bwrLKEy0dK2PWghPTOEnb2lTBSs5QbtqVEB5cSlFeK55VS1ktvx0t1O9Xa2yV/6u2kB23nWfx25JK3E1CzHY+L25F6tJ0o1R18YwdFHjvYHLQD4+Qd+JXvQKdWwq078FfZib37TvzW7ORK0U7a/9zJ5mc70Zcu45pKGV/HlxFmVUbH3DJmrZJ4e8pQvC7h1jLWd5fR3m8XJ4bsIixoF5ZRu6i7vovSjl30yJbTolXOo7BynqWXs+xiOcZvJd7nctaPrkDGoAIXUcFr7wqaAivQLKrAcVcFLTUVkvePpP6vgo3dFQQPr8SDSqQDKmkprCTmQCXzr1fi31eJlfxuwsfuxnP2bspydmP9826qpapomVTFlzlVLAquInVNFXsPVXH11yoGNUj4eRVa3VUUaO7BbM8espr34NezhzX9q0lSq6a/aTWlbhJsqub/Zpohxg==</binary>
</binaryDataArray>
<binaryDataArray encodedLength="7524">
<cvParam cvRef="MS" accession="MS:1000574" name="zlib compression"/>
<cvParam cvRef="MS" accession="MS:1000515" name="intensity array" value="" unitCvRef="MS" unitAccession="MS:1000131" unitName="number of counts"/>
<cvParam cvRef="MS" accession="MS:1000521" name="32-bit float"/>
<binary>eNoNloc70H8bhe0VkQipUP2yMkJEGfk+5yMqpaLIaigq3igJDYRIRmWVKKWhzIxCRiQppEVEqRRSiVKa3v6D8zznXPd1fz82jITOF/BNH6Ai+y203NoAcbMb6btzOj6JfuBW9uiy5LE70P8yTPvVj+JWxCyY9ohifqAD51USj5cO6dyZrAIKOPIQv8cmQHhXMzQmV9GDnI+ISBRHs4sqps67hCO6BmRo7wyBNQ/guC6GC0y+g56bLRhXT4eExRhtCHuFLBVT5n9WEKHr1rOk2N3QLIjHutXnEOIghYNeejA8aMSWOlShbnAB5TkIQFF0FLmxA6h8FgN3FTm2OWYeu/YsApxyCDTeduKSjSu0ikbwdTUvXHjV6d2WFszT/kwLDs1m/nEyrLw7k9serstONnNIsH9DJiULmVuWGk02dsSh8TQc/jKZmOc5RJ9QQ4hSBapcHXAtRp5i2/Ww+vMl+Pb8xaXGwwh8J8w5j8awG+t44Tu/nSRfPsVoxhQc5j+G1U9/0NVwMzb1x0T4pO+G5dKrJCHNy3R5NtFHJwvyePuX839VQM9tIthna1t8FQlhzrs/UV5bINZOO0WCIrJMFYIsbOpkuJWHQfPvcdxyNGAvRbW4jJpDkHwyCWI8pZyI9XlOxOEjuS0JQknKKDUIRyKlSgivTzajwF+eekZ88WG1MEJWxyEzWJ985r6B3j4jlHaqoGvhYhQne6NmdiEt3liFkYF6Gt6zhbVG1kB6ijkVfNuCJaq9ZGnJzzyXPKHOT+E038IGFzT34EBoGm1tToYom4Kg6kDM9VBC7sRRPCrVxNHH/Kxt8zwYl01gTRaiuPu/QDjEt0NsQIkGJnzknOzHUJhwgjQH11Ny1DrW+2Il/b6YBceKNZS9zwTK6vysMvECLkZfxSLeaKRFKcPl9gkE73lL8vslmYbmGH4ay+G6TjdFugbDwfYx7I/Hk6ZtKKb736GG4z4kXBSHQq3DCEg6wry79+KtXC2ckq0h1hIOCc9rcEc3TWm7Dw1JBcb/9QmyRf2QLCCLg/qC1OShjuX9jfjfbTMMJS6hhoMf4W4aikkea0mi2AvaLW/xZeQk9gslIOV8F+J1ZNFt5EepfAlY+LYcPx5G4rb2cYz2D9P0vW1k5s7DZo/GsmyeIuSPbsHNuS1UkS9Ffnvy6JLoEDoW67AD/U2c1KgRnNbPZjf8ZrBtGcowWBGC1H31KPyXPXH2ZNzuGaU6E030v/2C7pOjJFG0mFTfe3PdPXyI1xNiEh7xdFm+FM1C55C4cS7rv3qB63l8kMvW/4/d12vC8plS8EkMgJBeHXmNeoPvsTE0N5aj2S0DxrWJFM83h6u2S8LjG4lwFk/C4jNfwbezFguMWrC99w2N/JrAzjlOYCdVg+F3LBjKpa+xkz8XcxZ+wKpieablww+P7gdQmewLV3l9LFAvozidftrle56M1jhz4xPbsVBZFB3lZzHmNWzZeaMY51x3UNLbOvhp/qTMvBhMv3YCHHViwuP1LEEskW47VWBykizLl5/F7h1OpGdL5yLCtobcWojGIlowRTGVmpTVGct6hK+8x9BbvQnN+2zJotEcjx6Uc6lSecjTKOGUmoYpf0IS/le6A+a7dLFvvx7NnDUBAb426NGTY6U/a9GqK836owYppaiAaxzZjY2eYmzy80Ek/Z2OBzVp2BLgieWHnCGUXo3MdZMhr1RITwwDaN/7MtpaHAq9tBeQe5GKItuluKN8n9sbr8SCLc2ZYPhZ3OTdhuv5Mmh0l0LsIk/M87NBa8AoJR/ywWKHWCZgnQgN10t0d28+HG76sNfCKghqvkPLvm8gU+Eu6haTJb9+QSiHyEIpPQVH/exod2oYBLwvUETuVbqmZgHSTcPIpkH4erqwpTNPYssaGbZSowE+ye8pqNMP9v7u2NXEB4X/orH04SGydyym27DlVjWehbuzI7R4DpKcwVNu0GAUHiqDyNUNR67OdPZjXQh53mnD+qy7JPq6kib5y6AvRxtn1jzG1lmOuFnvg1+SEylIxxSPJw0h97MPxg/F01fDb2iedwWPFliQurAsBrKfwfWUOMJFz9KkMCF4jK3HvM4eZN5RQsqbc+TCexlWLBx37Not9x+PRYXHV5rV1oW4oOOQ2vSUJCIjmfgw4J9Za+nuxUdvkm7hZlEIvHJiEVr3BcqWriT54Ah76NyKvXUn4DTwE8d5r1G9XzBibVaCnwtnmqb7oWyYQnVvf6Dr1wlsvifDHhwSxFeXaOR92ovaXy1QXqVGlzNn0fZDliyv5h60ZB5DvzMXMe6uSNAYQlpFJhzmpyC9Zz88Fpbjv2QZmNtq4cXrTtidH8Emv+PYHpePqMhqfOvWYk58XXTm7h0UF0eB5hsiNSMXzprusLD4AqGGw2iWTMJQhz8lTe3AnqJMuOf5kX/2THi7H2KOpb2QmJaIA1vTSbJ7ITv2UxAffZ7iSuhVqrrqDqX/5cGstwIpP/hwaPG/vWzuhuD0Obi3oQQpiaoINW1Bl4wkcwxrpoT7JVyV7g0c2ijFSlV0oNCsSa/cEsEXEI45AVeQdG4am2NcA5uu/Wizt8X1e7MwnqcGt0x+1rBSkYzf6uJr4T0k/c8JqYOxODNtHZ7OzIbnh5vYcn8D5IbacSVrNi78693pgBgaLxZylioXuHRjPUhMsaReDzCTQnXWN9hOLKwV/lLbETycAnKJYV3qC5lonAnLOpgFZblecr3+l8q1wyE08QgCeeMobHE3pUYfYXy83mx3hjFeGBrBQTwLD9bOQpCSJ2WIVtLuK4L4z0oe4gFvuBI/I5jzfCejSR3o+2EJZSl1zCdnrHgfj0eJOdCY1oLcHQ6497mKjhpLs0v8T3DQMRoX00XoXPI3BL+TZxdM1mHzlz6ymGeHhw2iTHvdvX+Z+EikzYDJW+WQx2tT+Ba6YkdrLEpnCqM6WYrxi4+Rw6HHEN0+m+20UkDAhteUuO0y+5haxZkkLWECiz9jTOMmDd+cCi1VQ9brvRq/TU3py+mrKGutxUBeHlZ1iSBYT5o9KRVBwa9jyHlYAZ7GEchJtCHQlLG13ZrMLvsfQ0T8EBabxp5nLMXyZBeyMr4GfuPlLG5XGW27OAHHi/5g92gtJh/YS27XxFhTZx00DRoQLXwPUjxXkJ2XCX8zBchvyIF3ayRXH9CLe/G8yN8hQxOYMAyXzmBKsr/AE/IR19VCKP5+JwIr0rEzbxXOj7+BV4wsQjVEWYhUFM0zWYbJt4he/omCQssgXQ8/jMfnZjBzsWnsQM8qfM1pI4u/TVg3/Z9TBonBsHkCc/15FfYJn2E7tQw2UhlwXbSWeDLF2K0VXzG+Px4Pr5TSqYEWoPI5lbn2oe/wfWyqLkS5Wh8ZakuxGBstPKlVZJKb9GFTE8D21B2DWY4F9iz7AH71QqpKd6WaiAuQkjjPGR/VZNkuYuznIxWUjB6DQuNtiOUuZPmrl6G3fyOOO/PgW4gA85zYD+fgvYiWDsfRew0kVVSPcu9iLoiTYInZOhD+IEuuU8Lp18cbWC6twtz/2tADGT12SSyGTtlOZTmhDZhzJQwL58rR+HNV9rcpAmNaEzEz4DcJpJzA3FAB9lOiAB1jJ6C4VRTfYuow/lOP3dPSZ9fKLqO3tAh3h8ypQ/0pp65hzHzvvIOu734IqAtTcJUJc5cfg4TSPkifDkaZdgNu5NvjVH4krnl9wmGPaLIfz4Gr6gTmlNFIor1vMF1GltVoXIXdPgGIC5ZhOS1BY/wltGf0k+2Cdhh3i8NGMwkP//VQkb6a7a8ZoGJNF6ZMAxCcwYugpzOZR1ckkgpXsrLAmazPy4xdbhdgS11O4nXXWdTI3MPC5iToaGtixOwAtliKU/HOaIKqM6xf5eLU9jmsVWAjexGoCal9p+HPJ0bpM3RZQkU/N5SlCq15LsxkxWZa9SGEG1p6A++XWmG7QTtl5Vjh9nMNXNidRToN/zprlYfRenFaq3IApo/+8f50ETZd4WHPBivo8+NYbF0YDRWfOcxudCuVW8fBYcgHgU0hbFWXFRbJdZCPWiZ01P2AjouoNUnE3tFEnM79wr0/uodeVm6i3Zk76dQWISg69WPnhxzU2CpD//V+bOwQZVHqubBrqsTUpJfIPizGXsjUYk6qEj1wz0L/iBk++4hhzehTrvjABAQ9m8q+mPOxs0HtKH5TQBP5+xHxqxp1X6JwZJ0F4xydWWtpJPgje6E/qwZ6Kva4+ayQpp6shYaZNY7TT/xmOmhfJgfJGF5sldCgHudomBuIsD1pYbj5NA5Gj2bDdbEJOylngtEGC5rY/wHGkgmsencgBvVFSPMf35Y/CmNK+uPQeaQF+W/j6JdRgIdGNI5IxlG3VicSHHtoQ8h3bPVXZnrdvGyRx1tyHlrJ2k4+wBHHP+T7wQtZSrOZobYSdK4OosxkAV4HSDEbqUoYnDTDlAFL7DldQGH/fnnasxTm5TfwKdiaNXcIs323/5Ku+Q3oycxnbho1MK/YCLrWCRJOp2h/9m9b4qzvRjvZllYgoXE2sxOpx8kLz+hubzJezBBAwwwJdqgsDJVafWA+idi21Ru/Y7NxU2scVRn87Nu2BKjxtmHZTW/0rFKgvZ3r0PWZQSrUCimffPFV8hwOT1BhJ0/foxk569ET8BUXNM5DIa2KPvPmIn9kPTsYHsjaTBfB4LEkOyebjiHzKWx4Wz+UrFKgbXIa952aIZbpzuZI34RsVjaGL5ixHRWRUBQcYWs+nSLTlAEU37+Bxpxp7KRiDVi3Eqs8O4XV/zbBqRRTdKqDRGXdMH1NJY4oKjPZ6JeQ7F4BnzeamGd9H42SP6HyQZfF3puLIz/rsUf+nz+aaSPx4y7YbvFmDQZGbIHNLCb4TYDBX4IpWkfRgqoT+JqkwNWuUIGk1lYmNtMCO3esgmJjLJ7abYDK8wZMSahG6yJT1M98Bdt3AlDo6QFffjEqvyuwK3LCbOIdfmb215rlhvaTtWsCSX+LxrUnHeB93QS1qA58ykyH/rp+7OstQO8xW2QZl7OM/T7I+XgGaX6uyBQUYm9XrcGU0nrkFEgxV78KzDeTQG1KMNxXELOpN0VTyW8yMxcBcx7Br+n8LNJxCUtLv0HpesPU8vwl5kkLs+mqc5nZpQx8zonBJLVj6DCIxa1ZfVRoIIH9zf+hQWQGbof7k2CpPMWJurG7Yd8gdoaHjdyRZ9qVy9g1ITssMdPBBrN4rCnhZWMpsjjyjZ/VqBdj1/RayObws4hfhuzvtrVU0LkYR7WnsA1iffBTu4xn/X85cfMsEr8/k+wUi1AvfgCKIvbM5styvHbupV0GO6FvMoepnw1ku9Zbwd8uDhNj/4OYsCHTvrMYRjFZCP1eivDRRkQyPmbn/Aje31+iPMkeuyTmMwfrDmpJf4Qzdgchc1AHL3fxkhLkEW11kh4u2cmd8d3Hqn1VYKQ4h8kKnmcnPSVpyNyeDdYZYdJyKbZqqxB2LA5B0UUTtjVgMhTE5ZhPUwX7Yd+A8j+1sN5eTb1XJrFbajzkaz6AvyUhyF09Dys9bPGnTpt5vgqD8L/bxCdNRVj3XS4iyBXaVxLxZ+AE8b7ainatJPyI3ERKclE4xaPO8Uwwg3P/XQi4JyDVTYJZzbFhXtHi7PyGiSxeLZK1ph/GtZFs3NmgwWLzryG6ctjyhcB9tNXIQma1JFv+bC7SqhfBp1wHDZKpsFLIw/kLk1BVsRwRuf4Qrr/JBdyPQ2CJDZmeKkRp3/8oa+dLbm9hO+0zPI9jVpPhLSLC5r6TZr5Raix7uxvVBLYQT+o0Gq39RQ9aBFnDrGJmwfsRCal9kIy8DM3vYTj7voHaezrw/BQf+7PxHDYLF9PnFbbM5+V8JnE3BxN/pMP4+AIarD6IUXYRpnskWcDeEphv6qTrCzUYj+Yhkh05DJUuT6j09iBuvhRzKriMr6te0K6DMQi6eBWhtorY0q+LZ2HVSGt0hNDMathP3QcZw+1kFD2AmgNn6Ef7evAvMGEuAVdpduxhrqnODW/MprP9fZfxZvAH92rHIOd0fj1lTeJl442ncOJnFaZZz0REBS+T/iuDH7QWC4pCETGew6lufIGCqgckN/8D3t39Bp6Loqx6TwmpXjqK+eqeGEjroXVlc/H7B4eXhnW4bnIbVTrR2Jm6Fhu4l9RcfBJJ5r/QI1IAnXOMzMeJzWndCoXrqchViUTnFQDz76NpeD8cLh0mx9cr2dusGOgv12QNvC/Is1Wec9R4gi/JunAyiITfjDoyLsvhrKI0oZDuiooXtaR2qhwvF85A4fE/9PqdIq6mP8fxLzMgmN/C7RHRR+e7PexqnjYp/vNJT6ftEFdQxbCdKR4NxcLXI5bahG/Ap02W9Uy9hfcLBqisfCZ0t8VjOyIxfIOXfltU0TUnARJXOAqJ4xNx1NwH0Rs7uXUZ6jS88BqGskPJL38DmfFFodcyn951T4QRcSTdYw3BD1PwP+lCZJa40cfz8szo5hHw38smIZl/vspWQaH3FeeygoMkTlCjyFsISi+GZV0Q9TxchBWKTy2Fb9lg8/VWjAmc4raHtlNwzGqasvQyikrCcK5HjD14KcL85mpDzesV3T/xDI+3N2JnQSDCF23GhVX/mEf5kGkNoveha/AlVQVPdhfRiJACqqxu08tfOXgdK86GCiazaBc/DH36wV12MecWTSPS8zOF8Zx5tEzUi/5rGaDHa27SguuhEBpcgSv3+cmuTBrCun9phnwi3L98oR2/O7CqJBdz25/S8dEUUh0apAWBd8lqvheVdwvQE2F70j6/GjuPR0FY/iwZ1u/DymENrOc7D6eINgpocsNn8/WwzRPBTyEdelssSUjajjSvGbiuOhNrJidjZudtTn1eD3lmruR2Gx6mEfPnXFeSBtxUb3FBPxWxfvktum56mfqSrOiO1AtMnfuHuLAkCmLT4T3+jhOMlsb6B96IkThKJyJUkLDxPSm/rYTJh+XYyPHh66WVdMz2HO1Z+heKsr9xQNIEGr8lmFLwGEZXRNCt/0ao79Jh6G6Vw5PvGqiU9KEPezoo/PplWheoQepPTkCaP4emTNqL54d88C7eiCaoJIPP2pPiuyah9acFmxZdww1v5Ed6nDBtfZVGK02XQFJThFXEO+Ht6QTcklhC/AtXIGBXAtddLwG3hSYQFenAd8tqjK11Jr1lyUjZJoCSXytIuF6YGmdNh6fiH8S3zaHcZwoUI6hN5xdUkV5jMAolpsPl9VGayF3gyhL9wc2YT4u0s+jcZHtanmqA3WG59O6UNUasxBEypQu9VwPI63+zKUM8ipQvfCbNbS7w1D1D+q8VmH5iNZ54xyFlrxU+Tr2PkEFzFLUpsiMpUnTdIhVpH2xwIDIdmxo3Q+3PACmkeZDLeXl4jxQicsZsFHH8NNVqGVHYNiq9qwC9vmp6lDQEr1ALytAy5d4FXKSnvHOpODqRXL5N5S5fdMWmphM07lhB8zMc0d0QgeIJV6n+5xFWVx6DMd/FqOp35LKOJZAq8SL7BNDY70OV9pGo3B7F7a9TgaD1ETrwKI3+D0YsdDw=</binary>
</binaryDataArray>
</binaryDataArrayList>
</spectrum>
<spectrum index="26" id="scan=27" defaultArrayLength="1533">
<cvParam cvRef="MS" accession="MS:1000130" name="positive scan"/>
<cvParam cvRef="MS" accession="MS:1000579" name="MS1 spectrum"/>
<cvParam cvRef="MS" accession="MS:1000127" name="centroid spectrum"/>
<cvParam cvRef="MS" accession="MS:1000285" name="total ion current" value="7420417.73487091"/>
<cvParam cvRef="MS" accession="MS:1000504" name="base peak m/z" value="419.24270630" unitCvRef="MS" unitAccession="MS:1000040" unitName="m/z"/>
<cvParam cvRef="MS" accession="MS:1000505" name="base peak intensity" value="28489.62304688" unitCvRef="MS" unitAccession="MS:1000131" unitName="number of counts"/>
<cvParam cvRef="MS" accession="MS:1000511" name="ms level" value="1"/>
<cvParam cvRef="MS" accession="MS:1000527" name="highest observed m/z" value="1299.71411133" unitCvRef="MS" unitAccession="MS:1000040" unitName="m/z"/>
<cvParam cvRef="MS" accession="MS:1000528" name="lowest observed m/z" value="400.30194092" unitCvRef="MS" unitAccession="MS:1000040" unitName="m/z"/>
<scanList count="1">
<cvParam cvRef="MS" accession="MS:1000795" name="no combination"/>
<scan instrumentConfigurationRef="instrument">
<cvParam cvRef="MS" accession="MS:1000016" name="scan start time" value="0.450083" unitCvRef="UO" unitAccession="UO:0000031" unitName="minute"/>
</scan>
</scanList>
<binaryDataArrayList count="2">
<binaryDataArray encodedLength="7140">
<cvParam cvRef="MS" accession="MS:1000574" name="zlib compression"/>
<cvParam cvRef="MS" accession="MS:1000514" name="m/z array" value="" unitCvRef="MS" unitAccession="MS:1000040" unitName="m/z"/>
<cvParam cvRef="MS" accession="MS:1000521" name="32-bit float"/>
<binary>eNoNl3lUD9gbxhOitFiSUtKmfRFpoaLup4QkSopEKhGKSqV93xeKpNJmHYOMdcYPM/YtW2II2aOxExLy+/7xnOd533vvOfe85977Pne7/gVRvuWCsJa7KA5svihKWi6KRLVLQjHpkriw75L42XlJXFG6LLS9Louo0svC5uVl8d2sSZSENgmDP5tE7FMJK10RRlpXhMyeKyLw2BWRbXxVyG24Kmz/d1XoylwT7hbXhM68a0IkXRNGZ64JaePrYsmc68Is+7oIbLwu/pa9IeosbohBtTfEgtM3RJRUs7ih3yy6tjSL7JZm0d3VLNZG3RQeW26KkV9uil20iEObW4T6hxZhanxLFIffEp6/3xJS/9wSHz7cElcn3BYzo26L2D23hX/XbbFJ+1+hU/yvaHn8rzivckcYRN4R52rviE9qd0VyyF0xvfquMGy6KxzlWsWHwFaRdaVVbFO6JyJj74nFf98TT/vcFxOL74uhW+4Lgyf3xY5RD4RN5AMx+sQD4SbXJm65tYnIzW1C51WbOGX8UJiHPBSpGx+Kv/Y/FL2tH4nMjEfCQPqx2CceC9P0x+LbvseiWf+J2LbmiXBqfiJk5J4KBbun4nP2U/F451Ohp/xMKEY+E5FbnomYt8+Eqf5zMa76ubh15rk4aNkulixoF2ll7SLoYLt4/7Nd6Jq+EB9iX4gfDS/E4ScvxEGVl8Jm5UuhffOlCFDrEFqhHWLexQ6xbPB/onfQf8LJ/JXojngl3h96JQxnvRbDC14Lh22vxUvtN+Jw0BtxffsbceP0G9H05Y1YpftWZC97K5Jr3oo/n7wVj+3eiReZ70TpwXdCSuq9CI9/L+KPvRfbXkn0uA8iMfiDaNz6QVxo+yCcl30Ubtc/iiq1T0LZ4ZOYGvdJeDz4JPrrdYo7dIoh0Z1Cp7pTeF3oFFdUP4vZKZ+F6x+fReOTz2K3yReRFPxFKF36ImzavogWta9iasxXsbdXl6i36xJPFnaJqZVdouR7l5Ax/SbyPb+Jh6+/icNG3cI7pFvsr+8Wv7V0i5s638WXsO+ipue7iLb8IV5m/hDP1/0Q1Td/iNF9fwrZcT9F07yfQn3XT2H4/Kf4NKxH+AT1iIzcHlHQ2iNWGv4STxf8Evd++yXE81/iP2sp9KZJobhKir9+l6L6rBQRbVJYGfTi29xe7FzZi8V5vUht7MWge71Q7OlFby1pFGZKs65cmo2npRlzR5qBMr1BtzeL7Xoj790b1RW92VnQG5Wa3vx43Zthg/qwyrEPEcv64FrWh9O7++B4vQ/n3/VhhGxfijX6kubQl4Sovvy9sS/Nx/qy9G5fWgfKUOokw/5gGWpTZHA9LMOPFhmWDO7HLs1+PLbph0xUP7yr+2F5tB/Hbvcjp7MfX1T789G8P0ke/bEJ7U9HfX+m3exPq5QsciNk6bGWZe0SWVTjZZl8XJaZj2WZ0SOLlKkc5zzlaF4qx5xSOdyPyHHzjRyugwZg5DcApYIB1P02gJ3tAzCUlyfBQp7KSfLE+crjWSHP20PyNNySp7tDnhO9FWgap4B+kAIVcQrkNSrgeUKBE7cUWP5WAR0lRaqNFambrEibnyKfVykS2KDIyUOKaF9T5L8ORUKUlOg2V8JothJ6+UpY7VfCrUmJ/3Uo0f5DiR7jgThMG4hrwEC2pQ9E88+BqLcMJF1lELoWg9CYMgjFsEGMzxnEjspBjG4chPeZQTxqH0TN0MGMNRvM2smD8QsczNU1g1FpGEzQjcHIqA9B1W4It3yH8ChjCNVVQ+g8PwRnNWWspioT4qXMuThlpm9URuaIMjWPlTHtUub4qKHMsx3K+OlD6VwhQfJQHpcPxezOUO5+Hco4DRVOe6hQnajCmn0q9L+hwutvKpxVGYahzTDWThpGr9XD2FoxDK+Lw7D8Pow+/VQp01ZFfbIqmeGqlKao4tGgyu4mVeIGqZFqokanmxqPi9V4WK/GuSNqFF1Xw7xLjZpxw7EMHE5H3HASDw/n9dXhRL8YzjMFdRSM1GnxVacmVh2dEnUit6lj3aTOwnZ1zo7WQMldg9nhGqgUa+B0ToPjdzQw+KTBQqMRpLiMwDFkBFFxI5AtHoH34RFcfDQC3e4RHFTVxGS8Js1emvSO1ORGsSZ/N2oirmqy650mo1RH4ug6EtOVI5kVP5KU30ay8eRIqjpG4iylxTdtLZY7aXFhjhZWJVrk79JC/aoWMU+0cP+mRaeCNv6m2hQLbSb6arMvUpsrhdpo/K5Nz3ltyjq0+aGswzkLHayzdXA/oEN5iw6PXulg3luXbzq6OApdbNboUnVIl67Pupww1+P1RD3iAvVIztXD6Q89zI7qUd+sx67Pejj/0mOu3iiWe4yS3O1RnIoZxdMDowi4MQqtZ6Mw7aVPhY0+ZbP1kVqkz8EkfR5V6rN3vz5fzujz5IU+tr0MmGdsQJGrAR/zDNh12ADbawbIfzTAR8GQPXaG6M815EycIT8aDKk/bMiiNkOiug3ZNcKIFxON2OBtRL9wI1yzjDj1pxFttyX5PsbI6Brzy8UYvUBjTpQbI7fDGPNrxkx6bMzXz8a4DjYhf4IJ6z1MiAwzYWayCco1JlgdNGHyDRMaPpjwUNGUGjNT3k83ZV+IKdvTTPm+y5RB/5jyucuUNDMz5k4242uIGdtzzNhaa4bbaTMMv5jxp6Y5htbmTHKR8HxzClLMyV5rzsqb5ui8NqdL0YImewt05ljwcrEFmjkWdJRYsHyvhaQGFpi/syBSbjQzVozm2dbROJ8cjXHbaCy6RnNVyRLT0ZbETbBkoLcl2rGWnMm1JHG3JcqtlvDNkn6qY9A0HkO+0xjkY8fQvGMM3ccl8dMxXH47hk/Dx5JvNpaRfmMJTh5L3eax1Bwai7GsFbd1rGibYsWLQCuuFFhRXG/FqbdWyEuPY3fQOArLxvHk6jiOPxpHibQ1vvrWjJ1gzXtPa1qirenKtcZ8mzVKzda8+WrNLQ0bLtjbcMjLhp1JNtw+b0PTGxsapG15aSKBky2dfra4xtmiuMGW/odtOfafLQ597agyt8Pe1Y7CdXb8PGjH4qd2PPpkx4Sx49nnMp6rsePRaBhP9JHxSN8dz4p+E9C1m0B0wASk4iZwqWICc/dPYPPlCUg/nYCZjD379OwZ7WBP0nx7VJLt6W6wR+8Pey6ctpecD3ukXtujNsSBxjEO+Ho60B3jQPbvDtT85cCPVgdMexy4q+DIyVGOjA91JCPekf4ljtw+4sjMZkd2fnCkfPBEdo+fSHbwRHqSJnKyeiJ+BydS3DmRr/0nMX7MJCISJnFg/SS6zkyi971JdPdxItPIiZzJTnwNdkIv1QmDSidcGp2ou+TEmG9OPNF0psbSGeVFzpypcKbnoDP5d52p/ujMf3ICK1fBkjSBdINg/2GByj3BbUWYpAuu40HaEy5Hglc93DkNr6VcGDDKRbLOhZeRLnSXuHBhlwsy513oeebCIhlXDIe64mbpyjMfV+6sckV7rStz9rrSfN0V6Q5XKkZO5s9JkzkTOxmFTZP5uHsyga8mc0fRDXNTNww93HBf6kZ7phuVjW6Mvu5G4gc3EpSn0GY+hXjfKfRZNYX7WVM42ziFxEtT6Hk5BZ1RU/kyfSryS6eSvmMqtSensqR1KhWvpnLm11QGDpmGh/00YgKmsTNmGm+3TcPq2DT87k2j6e00/qfiTryVO5vnunMh3p2Xpe4c3u1O+hV35DvcmSszHRWL6djaTcd34XQmxU1Hb+90Ii9MR0POgyZjDxTdPMic54FHjgfrtkniEx68+8+DY31m8NZoBnqLZ7AkeQa6O2fgfWoGLe9nkNnfk9kmngyY4sn+ZZ4EJXtyqdyTPac9GfzUE1XFmTQazWTRnJlEps1k14mZxLyaicKwWUiZzWJ77CzCn8+iUNqL/mO9mDvdi9RoL7bmezGm1Iv0Fi8GSnszYrg37ubeHMab+EXedGV5U/G7N74XvHn2wpuAH96EGs0m3HE2+xbOJrhiNvv3zib7/mz26Prw2saHuDk+/IjwQWq9D9uP+nDiig8p332YYDAHq/FzuO4xh11r5vClcg4/G+cw5tQcrrXNQePXHEab+LJzji9fV/nyNsmX8CpfRu725c4lX4Y/88VI1o9OVT+2TvTjna8fKqv9uFzqx9qdfgy54scfn/z4oD6X0ePmkh4yl6Atc5E/OReF9rk0yM0jwHgerX7ziM+eh2PFPH4dnEforXmYyPhja+/P2xX++Gf7E9roj8kNf+o/+ZMoN5++o+Zzx2U+U33mcz9nPnm181l+dj4X3s/n7HcJDwvgjykBuC8MoC46gOraAJqOBVDcGsDLjwHs1liAnMkCZtgv4Kj/ArYmLKCjcgFTLyxA678FFA1bSI/ZQvq6LGRBxEL0SxdyYvdCbB4sZE/PQr4MDCTXRALvQIqLA/lnWyCGZwJpfhjIiW+BpCsuYq/ZInYtX4Rp4iK0Di2i8PwivNsWETwgiPVGQUQEB7E1O4jiLUGMuRiEVVsQ4d1BPBgcTI9+MN/sgpm9LJixBcEs+C2Ylf8EI3qF8Es+ROLhQmhwCsF9fgjHY0Oorw1h4IEQhl+W4E0Iyr0WEzJ8Mce9FyO7fDGOGxfjdHox1fcWc0MqlIMjQtG1DKXSP5SxRaHI/haK5flQejpCefUrlKYxS9gxfQlXE5bwce0SBhxaQvPPJVxXWspJnaU0zF5KfcRS6kqXcnv7UpqOL+Xp26XcHxCGtHEY5lPD8A4LwyI9jJubwojdJuHmMK51hFE5eJmkFyzDpWQZV/5Yxp5/lxH6ehnasss5Ybsc3aDlZCYv5/CG5QQ2Lkf+yXKe91pBo+YKbtquQMZ1BefrV/DP0xUk9A8nXTWcnrHheHqH07wonH9zwrmwI5zt/4Sz7VE4Vb0jCNaIYKllBClLIzicEkFRaQQHdkUw7mQEFq0RKPVE8MByJTt9VrJo1UrmV6wk7MBK9FpXov5xJeV9VrFfYxXWM1YRmreKqvpVhP+9im/3VnH21Sps5CMlfiqSKbMjcQ6P5HxWJJF1kYz7K5KhzZGSfhbJf32iKDKLYpZPFI7ZUUzdEsU/f0dx8lUU675Hcd0iGkfPaPatiMY/L5pj26MpOxvN1vvRVCqs5on2arQcVqMTvJqATaupObOa4BurGa0dQ41NDJ7TY1CLieFOXgz3a2Nw/juGrn9j+PIphuc6sfi6xHIpIJajCbHsKo3lwJFYFM/HsuBdLItl43BRi0PTNo5+wXGE1sXhcTSOWxfjSH4dx1njNbxnDf0XrOFj2Rrmb12D39U1PHu6hkMj4slwiqc4Jh6phnhKLsUzsT2eKJ0EqlwSCA9IYFd6AumbEtA7mcDYtgQ6NBK5Mj+RxshEkqoTyT+ZSGtrIvXPE9E3TqLUJ4kXkUlc3pTEnpNJjHiehP23JOIGJjMlIJmkNAn/kUz76WRyHybTTzqFOpMUjDxSmBGcwpmcFMw3p9D3VArJL1Lw75PKFM1UNCxSkXVJ5R//VHyWpBIQlUp3hiS/PpXSLal0nUyloSkV76epXHqVSvaPVKr7pSE1OA0D8zR6bNKwFmm0zEgjNzSNo2vSuJqdxoHSNEnN03A7kkbmaYm+m0bK2zSuDUlnuUY64/XTkbJNx3NyOgdnppManM6slek8LE6nsDYd2z/SkTmaTmZTOjUtkrlt6ezrSmeqXAbhmhn0mGbQTgabZmVgF5xBTFmG5L3OIHtPBsUnM3jakkHjwwwGfs2gWzqTGI1Mrppm4uaYSbRXJqaBmZitzmRVbiYqmzKZdyKThc2ZGN3JZNS7TL73zyLBIYv+07LYPzeLE1FZTCrI4sKGLGq2ZyG3J4u4I1mMacviaEcWrV+zcO6XTa58Npf1sxE22cyaLtFzs3kWns2x7GyMyrKJqsvmx+5s+F82Bg+y8X+dzY2v2WwdkIPhiBw+mOTg7JhDqlcOUgsk8QoJYnJwLMhBqTyHFzty0Duag8/lHHqu59D8IIf8ZzkM/ZbDhb65LFLNpdIyl70iFymPXKr9cklamotPZi671uXCX7mEX8zF9kUulzTy6DHIQ2lCHsEeeTjn5rGnJo8ru/MIvZPHlvY8BnbmSbxUPsuH5+Nqk4+WYz5hnvnsW5nP/Yx8OtflI3cun63P8vnfh3yuKhTgol6AvHYB1VYFmLsWsGhGAe1hBexLKeDasQIG3ivA61UBil8KuK1QiMqQQg5rFfKbWSFhtoVMXlyIZ2whboWFFJ8p5Pi/hez+IIl/FBItX0S4ehEv9Iswcymi3buIPYuLeBJTRHduEQ1lRXRtK0LmeBFRt4tIfFLEmX7FnFMu5odWMedNirEPLWZxbjE5+4rZ+ncxF1uK8XlbTLFRCb6TSuj2KOGkfwkvoktIaSghYX8J48+W0HqvBNUXJdR1lhA3bC0rddcSNH4t0jPWsidxLZ0FazGqWIvcjbXIjFrHGtd1DJ+/jrAV62hZv44jO9dx5s91pF1Zx93H65irXEqqaSm37UqZRinOy0t5lFZKc3GpxJ+XUnWwlPITpaS3l3K2q5Q60zKujS+jy7OMMRESxJdhnlNGcqEEeyX5c2W4fSij4HsZC9XWE2m4njDX9awPXY/0qvUs2CfRj9ezo2s9+iobmKu1gdZxG9jvvIHKyA0ox22gJXsDz8o38PnkBt5/lYxLlVOnWc7VceW8dihHPaicN2nltNaUS3xROZXnypnUUo7no3Lyu8pxVNtIpc5GyR9xI3XzNqKweCOZ8RvJzt1Ir80bMd29UdKXN+KpWkG4cwV1/hVYpVUwvagCjcYK7vxVwYqrFZQ/rMBQfxPebpt45L+J4hWbGJOwiXOnNhF2exMGTyS5UZXYj66U7L+SOt9KPLIrsTtRydkzlXi+rsS3p5IOpyoaAqqYHFRFQGUVJ/ZVkXuuiq3Xq4h6WYXH5ypeDq6m1K6avNBqMhOr2X2zGqMP1XR3V5Ojvpk1JpuxctjM7imb6YnczM+1m0n/bTP6hzYjdWozE//djLJsDdWaNWBZQ+6UGnT8apAKr2Hl/Rpud9aQL12LllEt7jNqqfCq5eCSWowKaomvqEXmYi2Fz2oJ1qxjolMdOkvq0IyuI7C0jjfb6hitWk+pfj350+tx8aunq7ye7QfrkVVuoMujgdaYBv4P2WH3pg==</binary>
</binaryDataArray>
<binaryDataArray encodedLength="7400">
<cvParam cvRef="MS" accession="MS:1000574" name="zlib compression"/>
<cvParam cvRef="MS" accession="MS:1000515" name="intensity array" value="" unitCvRef="MS" unitAccession="MS:1000131" unitName="number of counts"/>
<cvParam cvRef="MS" accession="MS:1000521" name="32-bit float"/>
<binary>eNoNV4dDyH8UTGloi1CpaAgpSXZFvu8+KkVLpaFIVDQkJYnSIhmJokKpVLSHaJCRIpGSEA0ySiR+tIxf/8G7d3fv3m3YfpJVvXnEbfHdx47LaDO+H4fRXRvJIn3WsbfSOqy4qBdXP3whoYiZ3A9NUZRmCLFjX39QdnMsVeyuho77U6qYKgD/4TfcqWxBZsfHUWoSP7N/EAferDBavEqDzay5BNNHG6C/+ywpVB2GNzNjq0b0oTR6DAI/M7Gg9DPs5u7Byrh21m2wF9QpyCqfLEeF0A0Mm+lhfvJOal/7H70yzUDzT3m4WNeg1ZwXZ+XOI/yED8xzAXdbf1w+sJL65k2HZNNFbLZJQTDfbUh9vgkD6wkId3HFkemhUPpyBPJp3bBdGYqzLpUYPn4GqRFupGc+H6pHVcnyuTtUn4xjoVX8uHlfDX6iZdjKMwmhzl2QDOCneV+TaZPhNPYjSgvxCQ0IbTZiSyacQLF4DQTaJeAmfgSK7ZPZokmZeJktRb3zDrEzbZZIb+NF8Z5V6DfLQtLPUBRvb4CK9DOIHl0Oia5ZOMWTwYmnBWPKjfEwfbKGBUjEIdnVHWdPK2EfjyLTsf8FSf956LbnZS+9VrHO+qeQcBmlmnsBmHlXnNkuDcWji244LeqHQrNLqHnvBIF3WyH02BODrWGoy5FF5UlP2F9Uwm7TiSxhhzPSF2zGvd469A61IWuBGm6UP4FH2VX4rW/BFVcl0hIyxbXUPLgdVkKt2QC16BVBwSqFjg4kIms0GzjmzFX26lBMBKHLq4kORCZjW1Uf2fnIUOfYPIk322maQxzIIQVRXBIZMx2m/rgLywMr8ULZAlEWuxC2/RN+3T7J/bdRnNXaKjEWXIppz/9STc5lTM13Jp0jNXgjQ3Tzpi1qo8JgdUwLXrkO8D52iFthVEwuZf5QkpRn86N4KOi9GDw+KqBXQQBXck9Q1+O7dLnnFqZ7XaBll+RY6aRf0P99Cx2eKWQ6gQf2dQ9gKmADWdkKmuWXiTO69kxcq5bzlD8MWZ9j3Eq1Nci1liULPRXcz4mAzrM/VPHIj8XOVka3+1aSNDJBUMdfqtU6jC3zj8LtgQO5pCZis78NyCodi1IUcYD/HDo7HLEs/iA67VJgbHYHDzUjMWl66hieSFBmBpK/l9C69xMR4SLIeBpM8St7M9L5X8JKt5heDvVQ6otGOF+QJ21+ARR+9GZnPS5h1oYmjt81meSVK0nLSAQt8U/JEK1ckdFRqtFuBu+sQ6Q93I8KLgAWalUkd/wDlIcP0byOVxTzbR9y7wpgu70crMQ1YfPlPKnYl+OYVjRWbDBArnENda86ROuWqbGfF4ypSUEEjZtkyHgBh9rFYVxoqTieDAjQjgJCotro6h9h0aTYNJespiiiOOUHGtX/UVzfJTLMNGJ71b3wV0ofKVZT2Y76M+CEu/Cq6D7sDyrCODgPejckWOFQLPiX1FDGCkf4PZPB37/iqFL5TsYHzNjcJRmkOdBPJ3zDqPzhYToRW4JvrqqwPrOcbI1nwHa9MHPsf4L2xdPYxS8p8FKyJpFZJujKWM4eXm2iRTMXMfPjflx/oAF83fbSouZWbI1ygez695T2+SHtd+2A3bQ96PSRwj+jchhslYO0UxfXpZYPyU150AyfibiyZVjAH0IK0/vREfoUXmnqsFFqRMRebcTyB1JzMB+LtLCA92Eh9IYb0OqOCbj+vB2GHxVp430JFCj7wE5/DpWeNIfbmDY91kSiSOoFZAIkYT5LmFXm6dAOzyEKeHIZv9lFuH3axjncAPtu8g7cyhgIlRDudmTAuV2KTvQok97rAVRdXYGeneNY8nlhWnljLlu26yQG3wfh9T5JxmZbQWSbKNRV5fHT2AwfX3zgujWX4KDxBrKReoSNPpkYjs7G/LASkrkzQIWy2RjNU+daU2PwUmU9NqY8hfz7Hdy9kx6Ypq5F5b9cEfvuAy3p1UBygRjb1sjL/isZ02C0Nv47c5buFbRR5OglSLREcpt5C3FCbBcJumzA/YTLJFr4gmvfFgGD5h6s5fPHu/NqOKsWjQ+rVyBB8jyVqXwkn50FOMrnjq4tDlizRxJzYrwR27yHNTydD3ubnUi8/xC9V//DX2FN1lacSLoXM7Gjuw27fY6zZqNmpOivY5qG7nDXvkJxX4vQkp5LFf058OK7ANcPv0hX4DEX1pSNUNtcSE7fSWmb/1BUUBbK7ztA6vZ2PLY3x7g1JXDelI8HO3VYyyl3CCcHYGmYA3r2O2CLkyYuXvHFM+chmFxTZ/NzbiLHS43JrspE7F5paPoJMJOnw0jU2EgfVllj/JdxbOHVRLLVZexq3FwmarsOTX2TaXoyP5tUVY4rlYIQ+iMOR10etqyBYbOHODx/R7Iunt04L78Nst6aaOF7hXqeWNphoMMc25KpwOwo2epMY23ZA+jXbcOFoVKcf9sCd/cEPLbKwcuHK5jS+mw4CcezM6d42ZxqHra6NxpJnCv2zxwHG8k94Bl6hG2fVHE0a5Ci9yvBRyWLJqz9SQuyhFhb+nOa/aoBx0NWYdn2W/RRtgsJ/Wns3ZeDeJ4WQom/HtKrWedRt+Ux4nVlmWfpLbhqrYfevOnskFAHt0tDHS1VdTg7IMly5ZphNX4G0xf6AR3LxVg4Rx8HLtqThe9GyNvmoER6Fz4Gj2dbjPqgoHEB/a2hEJWcykR2jpCWvggSQ2fgd6MuZojk43BUCYqyZyJ4WIqdnXyUpvP148dBB2Yx5r23VMItOuuOwVlizFfRkn1YV0oBjl/x5tBhGF1LRt6yUU7iVjVc2lewiTZ3MGCozGzzU0FpqrjlNJ3l75PHcjczShq3lP0wncmOOwqAvRdjevVHaSuvEftQP4++HhmgpQV+CDwegm39U2BtvYY1fGtDTGMjdt46xF3+ZssEznyCS+REdqz3DNL3VcBe6TJS4mez89ufcGf07eDTmMWufprMHr00xOKwHZhvKUvWo//wJXw2E9dtwlMRNeY8UA3xxXl0rFeakZAf+kqmsPvnEnEhcRdub4mBbsoWWCaOY/5FBWjY/RTBZWa4rrEE1rq/kCownnXId6LYVwLp87TYAUt3VJWN8UKl9P13PmzUdFBul0IXFetwU3gHS/qaB+2tPthkdBFzjKWZvXEKHN5GgU8uEAPLN8CyWIvZZJfQJsFbmHa0ELm/h9EgPYFWHA6niiQtxnvwLF29Zs16RoapXiGWJXnG4lfLb3yXkcAL84Ow7VVkDWmTsbwAVJj+HIrh3sjRCOGUpW+iTUIMD8LU2YvVJfjqPkICgWUIOX2PnFOaIcR/iktw2sjm6GbRjMZXmN9mx25sqObaDIdofd8M4lXTJLu+AkTuVacHVWNav36Ntk57g68ftiJ/pIbTEjVhaSt/4KFSM94MRtHZFzJwHY6hy3UEmy2r4S/XB81mLXwa86nvrMuwnh2Pl6rj8UjnLHQr3FEvwsMiwxIxVCTF6kuUWV+RB51OTMApiXyqH9xPEBnBv74EfBo0x2TVreg93IalPIfYiNMu3Ng1G+d5JrNjE9Zig/ZaZv4zAhLBt2CfvxuKhqdRsl+MnSgxYzHmIfg+hmVS7hs89A5ll3KSUH63AoGSatBs8ERMqRbC9wuweW/88fOEPsu2EcZrNWUmwGfOqiaI4YxmCHraprKsO08wyTIEjy5MZQae+uBrLuLyxtnQDQtvbFQupPqiqXhn+IW0+HdirsI3zsnLAh57yxGRvQNe3j9gWyjNLDtPYF5CHutJmQjBpKmMT0SGhVjJUoRrEqYtNyOT17K0YWIhdWc1cPkxQiw/5QRY3iy2/ctJmjtxIstNakaPiAG7+tkF8wffQ6SAlxtw9kOoThAavv5GgPdf8G7uxE6bhwiQTMD2dkNE6f3Fff1QwHc/yzjuhicWjkxJVJKlRBbSmv13IBregw8L9LGqaYTaZvOyNs+10FHlYcGdU5mi6mLIbInFhtLVrDtpCot4EonZ+wqw9JQruxgkzoQPLYblhBU0f8d1DLkdYpezFNlcZ2E2YeNJ+vS6H3Nl3dgdySLI7ymkk3nTWdzzlexXew/MDrvj2ItGunPkF1xyvpN97ShqrESZp00s5Df/wH1rfny9/RE+C3KhnpmAwFtL2D+vXowf548WjSNodTDCH7EOvGzbgM0GktiQpsJ2Lp6FkBo1piwyhOEWe3iGPaVwPU0WxXcEGqr/YL40GrlVYixq2BXiyRFMtT4E8dPKUBNSSuG6vvRRWIZJRB2CVHAKnEZAQeL/EDtPEfaelfBoPIVt5k7skPE1VrFQnnWscYXnn0nIj8+Hr4I/nscLsr9BodRWWgFNdQMWPrUYDiLxyGiWgdedf9TnLsxyqx7iFuRo3mgtnpc8Q0GRDlusmoV7nBodCGlA+/NL+K28gOXFfsS3G7PZ4nu5cJztCo3H38Au/sLFZj44K4tSF5xw43U46RTMhEddKp6M3ZjH9YJjnJ5mYTGZYJYP8WCNAJtWrQCeuDP43HEMS0VySW7bFUx0cWDBUjfHcqQPa9cbYqqpB9JHf5KOeg3tMU3GU6HlzCqrmWz3B7KqRlm28XUuFa3sQ299DcpXX8CT2lsULPEOrQUTmaB3NNdWUodAxxS4Bguw6qE0hG2NwPTVI+jpGIeApa2cCk8lS98+GRZdEnDfJIc3PLXE+a9jqUX3MBJfjh9looismMDKl6/BIhVFBHk2oXZsF3umKbKjTWn4WKXOBDq7EWHMj8k8BTSyeTITLihDnlwhhvjcYKOSj/JVlylw2nMY+23FwL5oaAcXYYqJPN5PqAZvjBuyfZZC8q46O+W0ldUO1yK5mB/ZWraQsq/GcG4fmvVFme2nQrx9qsy0b9/HuDB52FMXVzq9CZ8lZ4D/tCmrUHWjCXMHsSj9GRoeOaHN35yVzcpDlHQuJn/1Rp1KJsJ2xdPVsKixrnEMTxfFY8b5NSzc7ztiK5dQmu0wWqtnMMveU9i4u4eT5H+F1k1CbG5CFMXFb8Twhwc4nX0SVg++QP55I/IfxWEk/DO904tGSPhtci/egfNapYj8VoakdmkW6ZRKi3/MYgGZ3SjSaoDhkUVs0M8fD16kkH5yFvwnzsDSug1oHcuVgVdPsCM9AcVz3eH9cj28H6/BP8My6n1lw6Q/rGMrYg3xwlQQ+zPHszb/FXD61Und059A08oBys8robapDzb9rjCwK0WDrClbGBTEvHXVIZzSBmfRfXD8xwfvb4fZsOB+pjE6FdcnV9GqS5dYaPQX6n72Cmla87FRU4albvsG0dRQ7L89gwVn1uK3hCQmOboys/Io/E1fgyShQZTanEfFsyf4jnnsVqg7ecWb0jl9H0ikeZNq5nlcL/xBXSe0mNDgPGptqOD+mqxGW189ZPbwsq1/poC3npc05lpD+ZsR254ticCSf7TJYhHqfQO4aLUWxOTrwKz5C7VKO0N8Rww+DMQwcf/VbPbfxdhiq8p+hayDp/JuGlIbxhSP67jgFcvcmirglvmCkqz10aHjjLKEVWx4MAiFEyLx2dGKnjccZn75P2mlrQM8DYrgxxsOOTMzNhI6iaVs3Mwe6elD2b8KS5Kr0DqSTepzinArmQcHAu/TcWUztvPcTWzbqAtV47vwrJPGyxMzkcD6uWs9eeBx3EzixfbQe/sAcyy+oq+KIDXKENgixbpUHZnpGJ8lnsvgbbyQNYQvgUbZJ9zgb0Ls59bVK5wnQLzrNAV8YBgevUJ2SzLxwkSG1b2ww4BUFibXnKCjQ2uYq98eXMhpRsK4EHycL8YSNpegExq4fzAAT70UmUW5MSvcZQjNt2pjfXsYRjmX4HVhFXmpl3H5BQmovFFNb8zG08Jjc3HxVyrK+ONITeMF3b1mh3sdg9T+toVyFhchpkoI4/YcJTG7DmzjN2WRr+azpA+duB79DkHJn7DL+iY3bpcIc1qUgRZZOfR8voiW1FlYdTcW4ytP0RHpn8jtPUlDB2aT3207rMsQQUWeBYt3DiLH1AfYdiIPsRWbEX05DhKb6qnIxAQqFzyRbu8F+f2fKb1wPrZHKNG0lTep8NkwCet5sBetDPxefKw8P5Kr1vCmiDWx1MQjRfINqeRo4gHvmGhcHf5NRr7BVP04kC6FXaMF2uPwxXc3+2JphkFpS0zu+0wvB8VYWfU53OkWYzv5ZrFziersmoUChDdlUI6PIG2/kokp+8thOK0GpZpV4B66Ics1ZXVe9xaq81lOMjdC6Z31bsSre1B5iCX8GrshdHw8srVnQCBYArLzH9AfQwVyCY6nNOkeGDX+xaavK3DaJAtGfi85wVe5VLX0Le09H8VNanpNYtEhRPssECd5gc5VBiGS/w1OhE9ka+4tZMLyzujWcqfGQSsEOsszlfeuGN1URVcaDlEgk8AW1TSK5jVA0UAcJdrqYLFlBle7sgWTm2LRv3MzZfxXg625rbRw0WSM0z8GJWsNVLDL6OAiyau9CgtTRJha6UEMTDVA2eUcTOmYyGL/daJ83j7aPSeTZMb4/DUxn0L1JJl58zoadFyIuybhyHBqoYW31uFAVRvcLEa5V1q3IVJ+je6aT2Dyi3u5a8E6uHzqFLf27WOKiTJBf58dV3N9OdSUQbNU42notDqyd/siUfA0vH3OwtXHGkr5VrB7bIxtWZGwSrRCv3YUamYsgZBIJJneLqLg1kiMXn5JDfMP0T+pY9CetBja09PR/sYAS+79x6kr1HG7H5yFWHsantwSYA8V1uLtUCa01/6hoxPtoZilRddLnRCsFoPHNz3htE4BiaUq2KoiifUJ6XjNV0Hfs+dQ3KLpKA5rpjpDFwwvLyUR8xzqv96M6oj1Y/e1FK38c6HdOMztcouheXtukWxwFJ4p2NNwlg4Tk+NQbL4CkZqy5NhzkrPvTSC76Yq4pyFHIbVL6Yr1HJoSUUlLt4mQ1UIzBD2swLJnVZyF/V6c7bYj/7ZVWB9kxCmGyMNj+R5U5obQ15++MGUXYGIYR+Y3hFnh2L/2U8sYto6zae+rfC7lsxDmPftD8jHvOMMeTfjZ2ePUyHtKMUmku7cLyDsqngJ6+aHyTJV8mmTZf3+tsDFjG6yV49BTcBltSa+58Lmd2HRDljs0xxJTtfmgf6+Q1Jr3wyH4AAnOTKbIL2too952Mrh6DsW10vRPt4D7arQCug+yaTBoKdQWjGlOyxIuXQqoVlkEs2u54O2q5tL+rGTLbCpJcS+Rr7cINK5Gk1m1PfY2ueFiXBYFvt5Nzz5yZJVzFiNNBaufXfpEz94dJaPu7ygpnYRJky/R8U2CWFYowwXLEUIv1ZHeNW1qWe9AX+qGaeqHCaQ6ug857x+gUEweJbkCsHyhBzcPMeT9+0gLc/zA3+3BmQ6shZfXIWQ4z0aWdxQV6MnAJrSThv3+kfQRSZyaZY4dAaEQphP0P11EW/c=</binary>
</binaryDataArray>
</binaryDataArrayList>
</spectrum>
<spectrum index="27" id="scan=28" defaultArrayLength="1518">
<cvParam cvRef="MS" accession="MS:1000130" name="positive scan"/>
<cvParam cvRef="MS" accession="MS:1000579" name="MS1 spectrum"/>
<cvParam cvRef="MS" accession="MS:1000127" name="centroid spectrum"/>
<cvParam cvRef="MS" accession="MS:1000285" name="total ion current" value="7096985.83769226"/>
<cvParam cvRef="MS" accession="MS:1000504" name="base peak m/z" value="635.64575195" unitCvRef="MS" unitAccession="MS:1000040" unitName="m/z"/>
<cvParam cvRef="MS" accession="MS:1000505" name="base peak intensity" value="29601.75976563" unitCvRef="MS" unitAccession="MS:1000131" unitName="number of counts"/>
<cvParam cvRef="MS" accession="MS:1000511" name="ms level" value="1"/>
<cvParam cvRef="MS" accession="MS:1000527" name="highest observed m/z" value="1299.09448242" unitCvRef="MS" unitAccession="MS:1000040" unitName="m/z"/>
<cvParam cvRef="MS" accession="MS:1000528" name="lowest observed m/z" value="400.62240601" unitCvRef="MS" unitAccession="MS:1000040" unitName="m/z"/>
<scanList count="1">
<cvParam cvRef="MS" accession="MS:1000795" name="no combination"/>
<scan instrumentConfigurationRef="instrument">
<cvParam cvRef="MS" accession="MS:1000016" name="scan start time" value="0.466916" unitCvRef="UO" unitAccession="UO:0000031" unitName="minute"/>
</scan>
</scanList>
<binaryDataArrayList count="2">
<binaryDataArray encodedLength="7076">
<cvParam cvRef="MS" accession="MS:1000574" name="zlib compression"/>
<cvParam cvRef="MS" accession="MS:1000514" name="m/z array" value="" unitCvRef="MS" unitAccession="MS:1000040" unitName="m/z"/>
<cvParam cvRef="MS" accession="MS:1000521" name="32-bit float"/>
<binary>eNoNl3dcCOoXxoskIZWUkSSVJNHSVOn9StJeSCWVJEXKaGnvXTQklXHtSz97XuPaI2TFxbVHVgk3SX79cT7f9zx/P+9zztnlekk4JF4SHkcviT2dl8Q0w8tCt/aykLx4WcSOviK2+18RW4uuiD0NV4Th8Kui119XxaO3V8VXy2sib9k1ofbPNVHW/7owNb8ubBZcF8fLr4vs89dFfsd1sTi4UURlNIrP+xrF3deNor7/DWFgeUPEv7kh3A1uCvs9N8UezVvihNkt8W7FLZFx/JZ4NKZJbBVNYuyaJvG6oUl0md8WV6Jvi7zHt0XTuDsiO+qO+N+uO2LUrzvik/FdEVxyV/z3+K5YpXFPKJreE1cW3xNJO++Jul73xebY+6Jj831R0KdZ/GfeLK56NIs99c2iprlZWLQ2C0fDB6I89YHoXfNAdB96IPTtH4rQwofC+eFDIRX+j7C9/48w1Hsk/PY/Evv6PxYS6o+FZNJj8fLzY3Fj3BMxIf2JSHj2RPS3+ldk5/4rxrb+K1omPBXGQU9F4uanwv/5U9Ew85mQiXsmZl54Jnxcnos+fzwXjsEvRMumF2Ll2RdisfZLcXjFS6H4x0uRoftKSJW+ErYnXok/Pr4SMvqvxe3016Jt+BtxZNobkZH7RnxXfit2GL0V7QveirY3b8Xzoe/EoMXvRPbBd0Kv6Z0o//ZOfDFvEeOWtIh9u1tE+ucW0aj9Xjyd+V78SH0vrK+8F6ZSH0Su+gcx0OmD6Ej/ICa8+iA2jf0opJd/FLrbP4rKfp/EG/9PwmHTJ2Ha9Um0m3wWrX9/FrJ9WsVy+1YxKrJVbN/UKkqvtgoM2sSeZW3C+HSbuNneJlZrfRGnfb+I/fu/iPVPv4i4Oe3CYku7iFf4Ku5FfxX1l7+KIdrfhJTHN/Fz6zex7tU38Uzju1Bc8V1sevVdVCv8J5ac/E8ojuoQvsEdQu2PDjHmaodo7OgQzyx/iF5Lfwj52h9C6f0P8V21UwzZ0CkkGjqF58NOYaf5U2zI/Smijv8UKS0/RdPoLnHCv0t0V3aJyuNdokv2l1g085dwuP9L2Bt2iwlx3cJo8W9RV/hbdO7/LdokJJg+XIJaJKhOlCC4QoL9DRIYXZfAvpck29QkybCS5HqwJG5rJDm1SxKn05J4PJcksFOSSqVePLDoRaJ7L/rl9UL/ci+mvOypXr1xUuuNtEdvMlb25t+q3oSf6M2DWz3ax978GCnFQS8pHHKlGFUrxbWDUrQ/kqJflxT37fvwbUUfBpf0IairD50jpGk2lMbHWZonEdJsXy+N715p4v6Vpu0/aR7L9+WjWV/2zOzL+/C+GKzty66ffTklK0OFvgyvXWWYkCCDSYUMBy7KEPJIhnzZfmzQ6sd0637oxfdjW3k/VP7qh92nftwbKUuosyxnV8hyI18WvzJZai/JoqbVnyrb/iwP6c+LpP7cW9efkXv7s+t+f+w/9keiqz/xjgNIqx/A308HsFNiIO7WA7nuPZCM7IF01wxkafNAsjoGcmKoHIUmcrTM6mGyHFE1cvw6Isfm93L49h7EGIVBfDMZxBevQQQtHcSiNYMIPDIIbg1C7tMg1BTkkdWTR8FOHvM58oyLk+dbuTxPj8jj1i3PNWUFbk1S4PFCBfLzFXhap4DtbQVkXyogKavIn5MV0Q9RZEaFIm92KvKrUZFnzxU5+UMRY+PBDPUcjP7ywRxpGEzO3cHsej6Y398HYzxACQ0zJX7MVkInWok3m5XQalTC7VePJj2ErxpD2G0yhKs5Q/A6PISoK0P48HIIN6WVmTxSGWdrZba5K2Mcqcy8TGV06pQxOKaM43Nl+vZVoVNdhTIfFRpDVVBIVcFjswoXGlVoe6KCzG8VohSGYjhhKMWBQ3m/Yiizdg6l4sxQcr4PJUB7GCNMh5HhOYyshGGYbR7G5YPDSHw8jFNdw/igNZyklcNxrB9O48XhHH47nP6SI1g3YwRro0bwYNsICk6OoOnrCCLGqiJjqUqTkyrFq1VZfFgV80ZVrnepsnHVSDzLR5J0aCR+b0byvX0kh03VUPBVIzNeDZuNani9U8NfcRQL547CcNUoJHJGYdYwCuf7o7jxaxQL9NX5PVmd/fPUqU3oeWeo41Wnjt8ZdZoa1cl/r97jJ3WU1UbjYz+aHd6jOR86msSK0bTuHY33pdFsGaFBtbkGazw0iMnRQHuPBrMvaCDzQgPr3xqEyY3ByHQMbr5jOBo5Bo2MMXz6cwwy18ZQ92YM2tKaHFbWRN9Gk5HumhQs0+z5I5pc2qtJnxOatDZp0thLi0nGWmj5a9FVpkVMgxbpF7V4/EqLPeO0eTlNm03ztdkerY32Pm2OvdJG+bc21+zH8jVgLP7Lx6JaNpa/Do7l0q2xDH45ln3SOjRq6TDZSQeJEB0yUnS4U6ND53kd8t7q8P2nDrH643g+exy+K8exZ/c4HJ6PI66PLvGKuhw30mWAqy7NCbp8r9Tl4V+6LG3TRfqnLkojx1NuOp47yeNx+Gs8XbfG0/1hPHl99LC11GNYmB571utx+4weU9/pEdZnAl2qE7jnNoGh8RNQ3TKB2MMTkL49gfG/JvBxhD4n7fSxmK9PUqo+irv0Mb2oT+Rzffr+1CfWfCLVDhOJWTQRt5SJzC+fiM/uiey5O5HL0pOwcJ6E+cpJhJROIuPQJFLvTsL3xySalA3w0jXgu50BQQsMeJRigN5uA95+MWDrQEPadQyR8zFEMdaQF/sMybtlSOQbQ5L6GlGgbcSeqUaUeRmhGmlEU5oRJXuMuHPeCMXXRhiONwYbY0pjjPFfb4zUIWM2XTLmWosxURNNsBYmzFpiQlWpCdUHTVBvNOHzJxO8tCYzz3YyJbMmY5I0mXvnJjPj1WQeSZtyx8iUQf6mfFpmyoXVprzaYsrw06Ysf26KZKcp2cZmfHcxoybKDKciM2S3mvHvbTPUPpqhqWXOzxnmFMSao5Frzo2z5tR9M+fiIAu0jCwI8bYgI9YCp2ILLu62oOOiBQ3/WCD/0wJfNUvcrC0Z7GlJUIwl8pst2dlgyZ2Tlsj8a8nwdkv0ZazIHGVFiI0V5xKtiF5vxf8arHC7ZUWfFivUpKegOmoKn4yn4LFkCopZU9DbOIUtj3v4bgqzvk6haIA1tdOtebjQmiUbrTHeb03JJWs6XlqzRsWGsxo2PHS0IWOJDa0FNrzaYEPXThuO3bbh81sb/PraMmSoLVMn21LvZ8vJKFseVdiSttOW8LO2tDywZXCbLV/Up5LtOJWGxKkMz59K4p9TSb4+lfwvUwlSsePAeDukPOyoLrOj+287bj6146GUoGucQHKaYMFswet4weYSwdTtgvH3BbZdAvkBsMUA/F1BLho0G2Dx5R7eB9kueK45Deup0ygKnEZ9yTSs9k8j8M40qp5PY7akPbPH2lNrZY+Zkz0aqfbcq7dn00l7lN7aM+mXPTrTpqMXNZ3YoumkbZnO1SPTGfB4Oibt05FWcGCMkQPRvg5cSnAgtcKBrUcc2P7MgUc/HfhHdQbh1jPYMncGvZfP4F3+DJp3zED72gwyO2eQN8yRvY6OfF/kyJcSR65tdSTppCMVPx0JGzUT5Xkz+Zoxk66qmXifnsnuBzPJb5vJm0FOpOk48dzGiX98nXCLdMK90IkNu51Y+8UJHxNnzD2ckQ93JmiPM0r3nfnzrTPW2i48wIVH3i4oJbvwZIsLScdcuPLEhZgvLrjIurI/xBXdeFfaj7ny19+u7HzmysVfrohRbhg6uHEn0o1e2W58qXLD6bwbLz64cW+YO0rG7vQNdmdShju9/nDH9pQ7ql/ce2ajB64aHhyy9sAo0IN9eR5YbPQg5awH29o9qFXzRF/HE207T8IXexKU7ElntSe9LnlS+MyTGAkv3up5MWGqF3PDvJBd50XQGS82PfLCuMOLB2O9sTLwZqKLN+9DvIlI9CbgD2/O/u3N1GZvnrZ5c8TYB8MYH07n+XBuhw+JZ3xwe+FD6H8+nFeZxQeTWUQ7z+Jt7izCNs6ipXEWDW2ziB05G2OL2XhFzEZtw2xePJjNuS+zGT5+DtlGcwhYOIeq9DkobphD6l9zmHx/DhZtc4gY50vKNF8MIn1Rz/alpcqX0wd8yWnx5eZ3X5pU5hI8cS4rUuayccNckm7MxfDHXEyH+3Ftsh+x7n4cSfZjYp0ff13w49hrP3QU/Smx8sd4jj8y0f4sqPHn60F/oi/1sM0fVekADDUDgAD8AgKoqQjg+q4AZncG8ERuHraG8zgRPo+h6fN4XjuP/afn0dIyj+wf86hRCKTFOBCr6ECeZgeStiOQy7cDqXkciOG3QJ6ozGe77nxW2syn0m0+OsvmszN3PlcOzaf5ynzqP8xnzsgg3lkEoeQehGxYELPWBpG3N4gtV4PofhvUk0XBBJgHg1dPxQejWBSMz55g7jwJ5qdECCm2ITQuCEFnTQgSNSFIvg1BSmUBunoL2DVjAQ5+CxgRs4DjNQuoPboAzxcLSPm9gAPDQunUC6XKPZSzIaF8jA/l38pQko+Hcrk5lKMtobjLLOTviQvRFws5FrKQe3kLsaldSMbZhZg9WYitdBj5GmF8Ng9jX0QYe2PD8CkNo3t7GAWXwsj5FoZL30XUGi3Cxn8RoamLMCjs6Xcu6smKRQx8sQinr4uQHhSOjHY4Z2aEU7I0HPWScKT/DGfV63Ba+i1m0sjFPDdfzDvvxWyIXMyuPYtZ9HQxpioRaNtH0HduBP8tiSBhawSuhyKYdSGC85KRnBwayTaLSKaERtK4LZKjFyL5cTuSqd8iMVBYwhjbJdz3X0Js6RJGHVvC4VtLmPZ6Ca4yS5FyWYrKwqVMSVhKd+VSXh1YyuWbS7netpSawVFkT4riwLQoTIKi2BQbhUR9FMG3oyiQX4ax4TJ2zF6Gb8wyvDYuo/30Mq79swyb18s4rBXNwdnRuARH87/aaC6ejObGvWgC+8Tg4RjDicgYplfFULwthvsnYnj3Kgbj3zEcmbac+dHLOZW9nJcXl1P0ejlVvVfQZ+wKPCxWkBWzgs/JK/BsWoHDrxUUa65ksetKyqNXorphJY3NK9nRsRLL3quInriKULEK5+hVtBSuIvP1KlZ3reqZebEIk1jaK2JZtCuWe42xuH+KxfJ3LK5qcVhbxqFkH4dOZBxNJXHsPxuHUUdcT47Fc8A4njLXeGRD4tmWHM+xqnhuH4gn+0U8czvimaiYwA3nBHYEJXCiOIGG4wmcfphAxccEZGQS+cMiEdfgRDbnJ5K+PZHYi4lIvUpkRnciQ9RXc2D2aiSiVjOvcDXWf6/m0aPVnOufhLd2EltskvD0T2J9QhJTapM4cTQJrTtJLByQTOmYZA5OTuabVzLtGcnUb+nRjiYT9TGZls5kXPunMEs/hS2WKcxzSsEjLIWq+BT2Z6fgsC6FoTtS6LqRwu6mFHKepeDfmsK7Aak8UklFQiOVpyap/LZLJTomleHZqT13Vyqf6lI5cCiVwHupHPqQSmVbKvYD0sgam8YV/TTCbdOYOTutx7NpPTtgGr+L0/Bbn4ZdQxrVl9NIephGUGsa53qn83BcOmEG6ShbpSPpm86PgHT0FqdzNS8d/+p0dm5PZ8jf6WTdSqf6dTp1X9Pp2zuD1uEZ7BudgZRzBtGhGdyNyWD56gyccjK4UpPBmEsZpNzKYHtrBhO7M5CQyWTkkExiNTOZZJPJV4dMrgRkcmpFJkqpmayszCRzcybJ5zJ5cj+Tna8yGfozkyXKWUiMzsJ4QhbJllm4eWVh55eFVFwWDTlZyNVmsWJbFv8dzML6ShZfmrPY+y6LUx+z+KqZjfeEbPZOyeaAfTZn3bPJ8s3GNyKboWuy2VSfjdzRbCyeZCPRms3YX9mE9M3BbnAO3Ro5ROjlUG2XwzKXHGwjcziTm4N9ZQ5Sx3KouZTDueYcLn/O4VF3DhKyuYRr5zLFORdln1wWLsrt8VMuXxNysc/NZUJdLrFbczlzPJeUb7no9M7j7PA8NMbm8c44j+Mz8nCYn0fIyjx88/NoX5uHzMY8PA/kIXclj87beTR9zCO8Mw8DqXwGjs4nXj+fCMt8JJzzGRyXz+G8fMrL83mwI5/OI/ksf5vP0dZ8XkgV8KdyAVs0C+gwK0DVuYBH2QXMqypg8rYCug8UYPOggM5PBaj0L6RRqZAzGoVYORaSEFpITlIhkUWFBNYXYrOvkN0XCtn6pJAnrwupUikiQ72I4bpFFFkWMduziPR5RcjGFzGjpIik2iLkdhfReLiIrMtFjLtdxNTWIn7JFBOoWky0UzEXI4qJSCtGf0Mx2luLUT9QjOaZYtpuFuP9sJgF34vZp1aC1LgSMo1LuGlbQsesEiT8SlAPK0EppoT9KSU41Zfgc7EEw9sl9FIuZcnkUuIjSjkSV8qJ9FL0qkt5XldK+Z+lRF8tpeVuKWcHlBE3uYy+08s4FVLGzPwyoirLcNlWhsOBMmIvlHHgcxk7u8poll+D/og19Ju4BruZa5APWMOQyDWcz13Dty1rmHJiDQGP12Dcay0ek9bSYLkW31lrOTR/LUcK1jJwS49+ei22z9ay/Pta3GTLeTSqnG6DcvKcy4kKKic+spyW3HJO7CjnwtFyxPlybr4u56VEBSuNKwh0rCB8bgUxcRVYra1g/NYKfF5WMFqqkhCNSsbZVpIYUklHXCUvMyqRK6vE7EglQRcrqXhWSVJ7D7srWb6kitzEKmzXVJGytwr7U1W4Paziw5B17Juyjk77dQydu47WnHVErVtH9L51XLq+ridveti9DrlB1YwcU80cp2piQ6rpTKjGr6oau8fVRMivZ7veenIt1rPScT2vfddzNGI9H1LWc6RiPVK317Pt/XoKe9UQNrgGzXE1hNrXYOZZg25hDR7naph3owYviQ24mG3gJRuYnL0Bj+0b+HZtA0elaqlSraVEt5agvFpuHavl4dVaFrypRb69Fp/uWg4p1yG3oQ79vXUMOFpHcFMdAQ/rkPhex4de9TQMq2dJVD2f0urR+KOeqL31RJ+tJ+xDPQdMN/KP7UZUF27ka/RGQoo3srBhI35DNiExfBMBZpuQDt7E/wHlUuf0</binary>
</binaryDataArray>
<binaryDataArray encodedLength="7320">
<cvParam cvRef="MS" accession="MS:1000574" name="zlib compression"/>
<cvParam cvRef="MS" accession="MS:1000515" name="intensity array" value="" unitCvRef="MS" unitAccession="MS:1000131" unitName="number of counts"/>
<cvParam cvRef="MS" accession="MS:1000521" name="32-bit float"/>
<binary>eNoVmIc/0H8Xxc0ykxGVFQmRMqNQ+N7zKVpkpJLV0KBSKkkRsqUiChUhUXY/Ky2UEWloKEWF0tDQEMrj+Q/uved1z32f20bT2aLeYnpRIYbRmjgKa9tJtnt4WdoHf5jKC7Kf1aXwE1BklW1i6LOJwokD3Ti1kJfa+6dD518zut1ToNygydbs+ctt11AnjeOZNHnAGu+lkqgx7giEXDuJ1f2hAL1xVDRNlR7bbKK/AdbY63+ayjXuYssjIbYz8AW91opAUZInc5okx/TmPCNtw9vIe8ALrQuyrC6eD3/um7D+i6ewwIUHy5xFmELCMwxFrsK6AmO2LiAKMn9dILr6FfdLqA2b776mDwNxCNgRg+lfXNCS1UnKf01YLXeYQqe9wRbffDjPO0l/NKaherMTOkLm0H9RRDxnzhGPjS9ebH1P0/7NxysRA7rGU0eXZoTg5L0LEHibQOOsbuFViSUqrX9St+5j6BY1U5B+CwpLvJAu7Advw/t0P2wVKMUaHXXPOfNCYaYdNgUkIMKODz2lTybirHfLZGa2pp5WfVQhvhu/4HQqBypvt6PK+zxSD1birLUGUoaLaK3LAPgMhmk0dhqLH3hL4b2WiAzcyPTWXsFX72TuqqMsQi+eQLCXL9d0MgbC+bfIrWoLzbSOA7skgi2pf5AStQyPJp/DucX7KWBSH41YjiDH7Rla/LQRlnyTjjxSYWtcSxD/Qg99m+ZhT7kAKif6wS30JobkJTD8Vp3FSn2iL6sL8YKXHzfa35Kl73nKMRtAjr8MLinFk5FcMHX+nI+3RrJ4sTuVuvvSYFUuzyZWK1F9rDulTzlNfrpr4ZYgiScNj7D6mztY9w8Y5RZAomY2a+APoWN7++n6q0toVL2DOmVZtPNZMgN7oN2mFxU/hmnKoA+eTJeEp+IVzOgXhkdRCZlqjeKASRl23FEj5b1SzKlACyFMGYF7NaniSwp1H5VkTdsUUGr4hDQal9KFqXrYJngObkP99CFwB/ZeTsGVMT2uPW6l/rIltM3qK84GiAIjdWALaqHzNpXU0xljtePYh29FKDu1D70rn9KExFWwbo1Be0k2OVWoseKOqyRqJc9Ubw/C1voBRD+5IKqsG05Z7dAdnwur9FSKPVkAEZkPOH9lCbxaz3M9mAnJ84KImxNPj2WSUdE4m30JCqWMvgwqueQC/VILdPk5QKA3FZVLF9KSIX4yTn2KJ+tjYKOdCIkn8jDSnQYhFTPMfChDHYqAylJ+2t5vCrGRFrJV56UwkSNoDWhAxOJriOK5QKeCogghzWSeMUDRuasw0DIFrUcCUb6Lg3h6Adn3OuH2nIsorjiMqChd5vPiJGTUt9PAujYKLS7Af9vTsUotkMxPL0exWhmiz8pwmi9G4HqF4fQvDZy5oIQH3CSmaB+B0kePOC3WSIMGmfDZ4M2+zLlF/IGuGNW9D48lXQgqPI7ComWsYokE0q0VaKSkhuprU1HtfxES2uJs6fABWBs5QaPdB9nJE8n1eTMuVnRi4lcdBHVkUePWFMQo1UPz8W46bGGBQ4ndkItJJrtbSUgsPYah8Ye5eblHESvqALmJyeT0NZjF+VejVvgoNqfPh92DC/hqn899iBOCYmEP+fh8RlyIGLOdcY20ns5DgH00bdsyniZdaqZ1ll/RnBCPRY1+CGwaRridMxQEy/G7NJIznDcJ4fSMZqYIQzEpA4/GNFbjC8F/uRmkyLzQtVmOZKv/4M2WZ9BZKIPZOW8ouMcA2w9Fw67sAcQXLcTSHxq4Fm1KmNaEG3c3ImP3AIosdZDRAxzSeo7wZYrQ37MYv7O68XB4Fwwj33O2P7Mg+fs8bRsYpVnjJiP6UCjZdTZBYFUwbA9V0eV4c4T//sctKuXFvIgFWKwiiM85Rki7o4PEQ15Ydm8bbD7dgmYXQaIkFNcyq2iG7zrKlRJjnTpiuPTcCVU64QjZZwDZnXKYZH0BLdeeUq8ZB53WKezh6yLYtImTca87c61whyC/KK1MW4LGcc1cjQuDWuc1jPeOgvDeGHaEe8eC/XtRNHUBWyE5nnWKDnPT+26Qc/UQYoauY83vZjbvE1A0QZvt7W8nrYVbyUPpNL3YUQ+rugvEznZCrMyJ+/FwHCbHfwXP9WNkIOBCtnpvOH6eMT8qWoQXgzIsLfANKX2xoB6R8djPKTOfjAno3sQgFcHHBsVtSHX1A8jUC7Lte8Yzc4mrnOWqBSy47Qr2dGWRh6ku5pwpo6jbMeB/folejmfYHEzYO+EbeM0d6OvyGnKa9hPr1WOZ9n1FmEWPQP9HOMtL00T4jaXIfqXK6tfmQLJViSW+/EvXb5szLTVVVhHAB2PP1wjMjYGu2zfUnjiBx2d2sfx5Mcg58I1OGatha4gorGbeRXJIrVWKyy3ccjiBLxUX8OFbJttxxRvCYp9g0WUO9YidzOLGFTSEibHD699Q4IVlFF+vB50ZPah+tITNroinmUl8jD3lYw1Pz1B4tBOKnyTg+5REbFy9EPundVJ5Gj/kHl2lsoeu2MF7hkQqfKET+ZQKfr4mNcMJlLt+Pg2lAynO4cwuQIcF/LrKyV49jZVh9kxbrhp5vFOQcVgfK3vEIREowRq7NuP4qzQ0VtzEpinFSHpxj+sy8MWWjCEKlnSAluZxSPH0YYWFCF57VMHRuR7ds1SZ75Z67NZuwZyGjVRQPB/vxOIpuU8AE2QtmEJPFaV+2Y1gFU/8uNHNpf+8R+N2ZUFWIxEt6ZrMPmcc27P/G66rRpP5Di343gllrUVppBKjh61OO6HUtISVvDuICPlmdEQ4w90mD+rbX6Jr1jd6l8HLOo4tgLRAK+4L+qJjFz8kKsRZcE0DvEfsuTffJfDvji57654MKy8Jdj8zh4vbbMIigzLxWeY9tn7hMJBXxCJc+lB6fh+KPAQoV5WPVcw+hyU1Psi8u49mCVThdT1RU3kCimrLadb9AEplomyl9CQu7HsQBNeexQ7jcjQ4ipBrszjrsE/HWbYahx6Gstrrk5mFczCs+m7Tk5oc9O9wxFouH2GXIzBZSI7FOpbg30538HyVZoLDamzJkBGGjPRIzDQcXOpc1ui1G01jerg0esL4ZT5bF3Sevv/4TAHLEoCv+hDPHYLCfVl02N6jg+rlrEKFw/lDF5E3WAH7xSPclHBlanNSQMoUfzah8wJqVltB2rGCUvSC0VJ0EbM65NjBY6dIsvI4TtgV4+NJO1bQYwZJLpLiEiXYwTRHNtFDjQWun8quWomy5cH6rLMwhixUniAkTBYkW0Wa70/Q8qgyDO5/CJ8mbRy+b8rk7dci8N8xqO74SVuSrgKRocyyqIcUZSpwKlyALdlznUL71mPOoenM5Vwr5PWX4utgHddtHAyZ7lHYdKQzz6HprPhvD7onH6M8c1s243sxtKVt2FEXfyQ+yEbQImU4zAjGSzElzMz3YIGP3SBXEIOXPGmYuaEa9eblpNU+nTXnm4BfQBIHxfUps9oPl36l4ozGMoSt78FeXxl2vLkCz3SOQyZvP9pGHdD26imYxmzcSxyi+Rpy6GoKx/CjKGQaJ8Je0h5UvBaPdu5k8QmvIfVqCza8u4vDFzoRWGTM6nf7Iq3mFS173kft8/jYgeFWXPsSQT+inyKfT4FVqJ+De5kqSv8+oV950yCWMJk1fRRjzusrqW+3KeteOgue+60wGp+GmqObYadyllPTPIWX/vNog0gzIJQLzyfl+HGvENs3ttE2Pg0k3SrCJYU4rD7IwfW7PqvVy4TEMVcU7bRnb1zFGXvYDvPFlmyxqB3e2VUh9FMnkpp04X5anEko91PxNVeyPaHH/uxfgWWaLqysbjbsnh+Ga6kbHs46jJ0Hf2LdETO2eTAbdescmfrDGWiYXgOr4beQOV2HfwlxMNS2Q7P3ADZGKrHmrOcwMcxEw8dz8BtUYw9mKjC3D0og+Vz4h4RDYdECtrBKifFVLUN/+Dpce/qYRekuZzXeSsRrfYgVmoRhhvwm/HAyZ/lsB1IiFdnNkbnY9p8ZU/Ubm4v8Rfhvn830d9viGL6SHCbQGqtM9mfxFCb6dgAnpiRhzuSFTMhLEONUq0nruTo7LDYOeyp4Mf/SK07T7jgl5RVjFYXj5mcpNsU0H7bv9oH3rgErNNJmWx4JMg0zCRajHka1IsY4pmnK+C7lcXXlnZjG+xb7bjDUnbqMoEgz/KR9OC8wiVl2uJBxSCS9HuzGgW83aMBgDfsePAUKD17hl9kSmOipo6CyByudHqF3/2Im+ucC8bpLs3JvfeSLauAI7yx8UGnDj21b0bVfBZu0tTA1Rpop3nHBnJpUsu7oQsSxk5hgmYG1Ua6sPXgNi+58g+fLX2JUayqbUSHA2mvO4fi8eexkUAjC5hlD/GQO3V28ghk/uYziX2IsSG3QasK5aPREGuGushcm6Exl1/ykyPEwH9Yv/IdPLVF4vC0HG05tpcsq81l9bhjtPiPBbHd14GLuMzg6fceyPzfIYdYADXgGk4+VOJv/bjetqGxCXcB2iIzlnY/nldjMOgP23L8La5Wz4fDgOK47a7D1Nvp4q5qFNxbxaAmXwDT/0xwlOiFWuIcKXaOhbnYOOivriTfEgaYdH9Pj1lvUuKeDN8+Czd3TjJY9h6HO1WPb4B/aJJOHzdFVcN47gm7587AO2EYb3Ctx8U4ZWlTb8K4ump3tj2O6ktdR86wfm8PPwmFXNVrXZdAc+UJwz3TYrsKN9CVakQWeLkTK8jFUa/wHiV32KHB6gKGLPxB97zb29RbSgmwhaH3s5EblJ7Gi9HRkK0fjbIgTpUnmw6fGaIxFjNgXKwcUbFJiP7LVmLl1PAzktiBk2wZ8FItGS4UJ7O7GwlvqCfZWXsFFhUAYGLaRf58cKxfisK5mPHgvtsPrmxzbrRw0ljtTEWxkwfBjFhMoOY3Zf4+g3OEW5SXOZj2heRCt82ZZS3XZmY8lJHwkCp4nJ1Kelx2y/itDX0guxcvWIeuWLM4nqTOpBjU4zpVmWRMNceBaGfRXesDgqRDrmUcsPPA+DrrZssnzq2E+XoxN5muC8e6VbDnCsSRagtksu0Pinp+xQEaLnbiQTzUHZZm/9C4a1LgHj6qPmOG2EvzDGmC2KXhfMwESWSJU9rZorKZULLI3Z/N98tC1azxrzNjEVIczcbfDnoq+3EaiZjmW6rxCkmkzN3RNjZnMDcQKbW2GN/F4ICLOLJgzggLCsLCnFofS7lNTnCJsnu+Ea9gfcrmxGte0T4LT6UTwyC4s8LPH14xgrHleAHnDyzS+NRj/ngUTn2MjtQiegNfsYsq9LsT4w4Qw90sygmfno9JeBnUx3/G0vhx7G47TWQEBeGu8onc5y9l8p2ycnSRC4Z17KL8iAosnHcW5pU7weNkOgdo65KoG4M2fLSy6+B4WeaqxjT7r4NtyhPEo8nGuQ11453EdT8xjkXPxPihwOtpM2rmm4OtInp6K4v5EZAfPptj9DiTU7AcHnjNjN0UOdv9FYIrgRGarwwNLyWekFnyKPk+9hxCHRpy0moWAwm9c8HggYGo/rfu3gcWZPSdv5/2c02NhLMx3xC/hQYyTKcXHphQE9/ZQq1ctOLcU8hcd2yd1IaQd7yNXE+Dh0Vyrwa3tpFe6mbI6GGvxW40ld/7QezFpXBYfoOyM88DmFnRZmJHzdA80BE5nIqbrwdlsIoGkXqo7u4Bl5uoz8elzsN+7lhxD1mOx6HvoNobQ/J0nYf97PHMZY/TljW6QauWhG+GKeHd5jGeNj9GRvckorRuhbbW7SSJrKgu5LsXmTiwlN8FdyC8xICUPEZy4vII2C17Cii+X0dacA/nb8fjmOZlGjuVx4sc80dApgKqdR9g1fk28255p5b94LTU0hSE2aD9O8wiMsdse5qO/eqznItScOYtdy0LAY3IaqqciMRIrCfe4UVJIsGDvNZOxfSxz5v6KxqKqfBJ/zE/yg4+xSzyV1pWkI2bhXPBuqsRruWZEjqbAzS0BrY9tyeTQGoz259J/+/rgbOwEnxhTdG7zJo+bVvRiohvKbiXCU82ZXoepYBaPHJf4hRdJEWfp5QoBstvQiSNt72i7yzASO1ahr6kQr9NjsSZSil5U+yBZeB79i7NBov9SlGjooPBVpVWt+ZgHGI7CRdqRCwnwB2sRpkl/U2DS4YXju3fSb5dxFCG3EouzMmiR1y0MLxkHFxZPHVVauFkiAenybEo5Kk2VNp1UUUHUlZqMiy3FtONOGK7+20zz7YLgcD4ZPz8aQzfnEpQHS7FowgZEGPy0WrU2E0mWRejQf03qwtFQcq5EVXE2/TQ34kKfl1GpdCy1R0bRzfrF0IuxQlnpBAzEidLI9bX0aNATfuqWMHvdCmW/HhjJV5KJ22Eu1cyL3ttsgKGqJdQujcevEB2YNq3Gi4QGUq6WYhOlbEku3xuGJnMRpG7DrUIufC0OoysiEOYnSqDNswg2hzLJdfw9Sm2PhBv/DQRJTCO1XlNop1iT2BojHNFdz4L7gzi9lnWQ2LsBjyuF6cTrA0jYVcy5vvuLhXra1OvuiZVKd+nYL20y//ySQqYI0qjzGbz5T4PcAqThdfoPeSjHUkliBkJWSrH0xyJAQSrOZlaN3daPtOmkHwVFqtM31dXgb/j/r+wefVCcDNWlOmT0Zyl658Yg/EAX9enmIWJzMsZdn8CU7rtA0qcMd0fb6ZD1asiOumF7223kVXAUvfA259BRTavPh7EPC6bgd80kPGi8S7+jJ6P/SyYJtfbScMhC5r3wN21LycbbBfFYqdWKm9384NnijCeGcRjsKYNjSgEqVN5SrvR6vJRIwFoxKTwey9d7fwfBV6GKyufKg+VWoHJbKPfVqJZUuEkI3WkAHsM3NCQZDeufhVAUV2KXCzzILLaHurPfkXf2JjJ+qYMLpvLMvaUR8+8GwDc0DHeviTBNAwVM166i6oAZLEPhG9483IgFKx+TyN9hbu0xBVzpf0heIiIIj96I6VZLacuvVJqz1gU/R3bis6UQIlY206zhLGpq/kA5RsGcR/hh8sheQa/cmumZNC9ClW1oe9Q+bpNwJ1czixB8qhUmpSH0cIcYGkxHafEMDZToCcGudB85zNuPtPAbEH8TRoPOhtjRtpwkfl2k4no+aOk2UttVR8gdSCXPvn8U2SJNszfsx50rJyj3URkdiO5C0GtRNjVaCZOc59Pcd7+53U9u0CGXcDpjlIBDL324xbNkwG9bRYLnDGGdoMvt2ZhA5RCgFZKfrFo/FtGRK7E4erQTw3dE0eQ3SH+359Ai2WlQcLeilWdfUgm/AEIkglD/soU+rHsBeR9fXC6QQ5LbKW6HOz/49v2g/wGsSERU</binary>
</binaryDataArray>
</binaryDataArrayList>
</spectrum>
<spectrum index="28" id="scan=29" defaultArrayLength="26">
<cvParam cvRef="MS" accession="MS:1000130" name="positive scan"/>
<cvParam cvRef="MS" accession="MS:1000580" name="MSn spectrum"/>
<cvParam cvRef="MS" accession="MS:1000127" name="centroid spectrum"/>
<cvParam cvRef="MS" accession="MS:1000285" name="total ion current" value="19981.96704102"/>
<cvParam cvRef="MS" accession="MS:1000504" name="base peak m/z" value="332.25601196" unitCvRef="MS" unitAccession="MS:1000040" unitName="m/z"/>
<cvParam cvRef="MS" accession="MS:1000505" name="base peak intensity" value="1741.86389160" unitCvRef="MS" unitAccession="MS:1000131" unitName="number of counts"/>
<cvParam cvRef="MS" accession="MS:1000511" name="ms level" value="2"/>
<cvParam cvRef="MS" accession="MS:1000527" name="highest observed m/z" value="1166.26843262" unitCvRef="MS" unitAccession="MS:1000040" unitName="m/z"/>
<cvParam cvRef="MS" accession="MS:1000528" name="lowest observed m/z" value="148.83813477" unitCvRef="MS" unitAccession="MS:1000040" unitName="m/z"/>
<scanList count="1">
<cvParam cvRef="MS" accession="MS:1000795" name="no combination"/>
<scan instrumentConfigurationRef="instrument">
<cvParam cvRef="MS" accession="MS:1000016" name="scan start time" value="0.48265" unitCvRef="UO" unitAccession="UO:0000031" unitName="minute"/>
</scan>
</scanList>
<precursorList count="1">
<precursor spectrumRef="scan=28">
<selectedIonList count="1">
<selectedIon>
<cvParam cvRef="MS" accession="MS:1000744" name="selected ion m/z" value="635.709" unitCvRef="MS" unitAccession="MS:1000040" unitName="m/z"/>
<cvParam cvRef="MS" accession="MS:1001141" name="intensity of precursor ion" value="29601.759765625"/>
</selectedIon>
</selectedIonList>
<activation>
<cvParam cvRef="MS" accession="MS:1000433" name="low-energy collision-induced dissociation"/>
</activation>
</precursor>
</precursorList>
<binaryDataArrayList count="2">
<binaryDataArray encodedLength="156">
<cvParam cvRef="MS" accession="MS:1000574" name="zlib compression"/>
<cvParam cvRef="MS" accession="MS:1000514" name="m/z array" value="" unitCvRef="MS" unitAccession="MS:1000040" unitName="m/z"/>
<cvParam cvRef="MS" accession="MS:1000521" name="32-bit float"/>
<binary>eNoBaACX/5DWFEP+bI1Di3SbQ8UgpkPVnqlDjwrGQ/EpzkPfat9Dg9PvQxxs+UNWoQFE5vYDRLN5B0RPPAhEmkILRFkCEESTrBBEJ6kRRChHFUSx4RVED8cXRNWEGUTSuBpE/UsjRI5ugESXyJFEiaYr6g==</binary>
</binaryDataArray>
<binaryDataArray encodedLength="156">
<cvParam cvRef="MS" accession="MS:1000574" name="zlib compression"/>
<cvParam cvRef="MS" accession="MS:1000515" name="intensity array" value="" unitCvRef="MS" unitAccession="MS:1000131" unitName="number of counts"/>
<cvParam cvRef="MS" accession="MS:1000521" name="32-bit float"/>
<binary>eNoBaACX/xK8NURRmjVDqnOhRKW72USilkFEEL5ZQxnng0R5lTBDw5gNRK4MSkS17NNEiyDBRHvFC0Rck/FDIdqFRFo2KkSCk5REKweBQyChjEQtSzxEjyGCRH4y0kOLE0hEfaXSQ9ZVSENE5EZD+8Eq2A==</binary>
</binaryDataArray>
</binaryDataArrayList>
</spectrum>
<spectrum index="29" id="scan=30" defaultArrayLength="23">
<cvParam cvRef="MS" accession="MS:1000130" name="positive scan"/>
<cvParam cvRef="MS" accession="MS:1000580" name="MSn spectrum"/>
<cvParam cvRef="MS" accession="MS:1000127" name="centroid spectrum"/>
<cvParam cvRef="MS" accession="MS:1000285" name="total ion current" value="25004.26750946"/>
<cvParam cvRef="MS" accession="MS:1000504" name="base peak m/z" value="809.41357422" unitCvRef="MS" unitAccession="MS:1000040" unitName="m/z"/>
<cvParam cvRef="MS" accession="MS:1000505" name="base peak intensity" value="3354.89624023" unitCvRef="MS" unitAccession="MS:1000131" unitName="number of counts"/>
<cvParam cvRef="MS" accession="MS:1000511" name="ms level" value="2"/>
<cvParam cvRef="MS" accession="MS:1000527" name="highest observed m/z" value="1344.34472656" unitCvRef="MS" unitAccession="MS:1000040" unitName="m/z"/>
<cvParam cvRef="MS" accession="MS:1000528" name="lowest observed m/z" value="643.83624268" unitCvRef="MS" unitAccession="MS:1000040" unitName="m/z"/>
<scanList count="1">
<cvParam cvRef="MS" accession="MS:1000795" name="no combination"/>
<scan instrumentConfigurationRef="instrument">
<cvParam cvRef="MS" accession="MS:1000016" name="scan start time" value="0.49795" unitCvRef="UO" unitAccession="UO:0000031" unitName="minute"/>
</scan>
</scanList>
<precursorList count="1">
<precursor spectrumRef="scan=28">
<selectedIonList count="1">
<selectedIon>
<cvParam cvRef="MS" accession="MS:1000744" name="selected ion m/z" value="847.913" unitCvRef="MS" unitAccession="MS:1000040" unitName="m/z"/>
<cvParam cvRef="MS" accession="MS:1001141" name="intensity of precursor ion" value="27371.869140625"/>
</selectedIon>
</selectedIonList>
<activation>
<cvParam cvRef="MS" accession="MS:1000433" name="low-energy collision-induced dissociation"/>
</activation>
</precursor>
</precursorList>
<binaryDataArrayList count="2">
<binaryDataArray encodedLength="140">
<cvParam cvRef="MS" accession="MS:1000574" name="zlib compression"/>
<cvParam cvRef="MS" accession="MS:1000514" name="m/z array" value="" unitCvRef="MS" unitAccession="MS:1000040" unitName="m/z"/>
<cvParam cvRef="MS" accession="MS:1000521" name="32-bit float"/>
<binary>eNoBXACj/4X1IESr+SFEckgxRBEQNEQV6TlEb3Y7RH40QUS3D0REGZNFRJR2RkSnnEhEbBVJRHhaSkRnwkpEBSlNRDJxT0TzyE9ESodQRBZEVEQAwGhE/bVvRJA3cUQIC6hE710gtw==</binary>
</binaryDataArray>
<binaryDataArray encodedLength="140">
<cvParam cvRef="MS" accession="MS:1000574" name="zlib compression"/>
<cvParam cvRef="MS" accession="MS:1000515" name="intensity array" value="" unitCvRef="MS" unitAccession="MS:1000131" unitName="number of counts"/>
<cvParam cvRef="MS" accession="MS:1000521" name="32-bit float"/>
<binary>eNoBXACj/7Oi2EN60LZET8HmQzv4hEQp7I9EqOyeRFeG1UNLn6RE2aCQRJqocUQPTm5ET7S6RFeuUUXsPjJED6O5RCVgNEQFLXhEX9MbRJkar0SWdy1CJu68RC1Dn0QXazVEF/YoTA==</binary>
</binaryDataArray>
</binaryDataArrayList>
</spectrum>
<spectrum index="30" id="scan=31" defaultArrayLength="1572">
<cvParam cvRef="MS" accession="MS:1000130" name="positive scan"/>
<cvParam cvRef="MS" accession="MS:1000579" name="MS1 spectrum"/>
<cvParam cvRef="MS" accession="MS:1000127" name="centroid spectrum"/>
<cvParam cvRef="MS" accession="MS:1000285" name="total ion current" value="7696429.04905701"/>
<cvParam cvRef="MS" accession="MS:1000504" name="base peak m/z" value="419.05752563" unitCvRef="MS" unitAccession="MS:1000040" unitName="m/z"/>
<cvParam cvRef="MS" accession="MS:1000505" name="base peak intensity" value="24336.16210938" unitCvRef="MS" unitAccession="MS:1000131" unitName="number of counts"/>
<cvParam cvRef="MS" accession="MS:1000511" name="ms level" value="1"/>
<cvParam cvRef="MS" accession="MS:1000527" name="highest observed m/z" value="1299.52075195" unitCvRef="MS" unitAccession="MS:1000040" unitName="m/z"/>
<cvParam cvRef="MS" accession="MS:1000528" name="lowest observed m/z" value="400.58563232" unitCvRef="MS" unitAccession="MS:1000040" unitName="m/z"/>
<scanList count="1">
<cvParam cvRef="MS" accession="MS:1000795" name="no combination"/>
<scan instrumentConfigurationRef="instrument">
<cvParam cvRef="MS" accession="MS:1000016" name="scan start time" value="0.513782" unitCvRef="UO" unitAccession="UO:0000031" unitName="minute"/>
</scan>
</scanList>
<binaryDataArrayList count="2">
<binaryDataArray encodedLength="7320">
<cvParam cvRef="MS" accession="MS:1000574" name="zlib compression"/>
<cvParam cvRef="MS" accession="MS:1000514" name="m/z array" value="" unitCvRef="MS" unitAccession="MS:1000040" unitName="m/z"/>
<cvParam cvRef="MS" accession="MS:1000521" name="32-bit float"/>
<binary>eNoNl3k8F1gbxW1REiUka6RCkoSEkPsloURSlkokkpCkzZ4tu1+StJDKtNdUb2aattEy0qptpGVKWkjLlKRl6vXH+ZznnPvXvZ9zn/vcbo8G0VDZIM6faxDt/S8L18mXhf2Ry6JsSKNQcm0Ul3Y2isyeRtFH+4q4s/CK+FZ8RbT9ckWEvLsiMrSuCvklV4VJ0VXh+PqqsBpzTWxce00M++WamP/PNeEse12c974uLoddF16Hr4tRt6+LIYo3xLMdN8SUlhtCX+2mkHjdFG4Hboo5nTdFonST8DJqEnNzmsTDXU3i3eBbwnPMLRHnc0tcrrwlwhRui7Q5t0VD5m1huf+2yLt6W/wjc0ccj78jPHfcEdLSd8XVCXeFXc1d8fnKXeHpcE/0ZNwTBcfuictmf4tlCX+LRef+Fn8OaRaKrs3i99Jm0Xm2WVjo3xe+3vfF5fz7onX/fVHTel90zG4Ru7NbRIHhA9HP/oEYG/9AvNn7QNS1PxBphg+FcsxDMWPvQ3Gx/aGot38k8sIfCR3JI6Fx5pE43PxISGIeC/Vrj8VUmX/EM8t/hN6if8SsQ70Y/EQoT3sidFc+EXNrnojrD56I6SZPxWjnp0Kt8KmQO/NUpLx7Kl7Yt4ohSa3i0P5WIdXQKsbpPhNLJz4TTyKfCbVNz4TN6WdiVd82sSe+TZwubBMFtW3ix902sUv/uTjr91xs3/JcBLQ8F+eNXgij8BeiY98Lsf3nC3Fu9EtxIPulOHHxpRhr8ErIZrwSVndfiRatdtE5rRcf28Vk7w5hsK1DVDV0iK6fHeIP/9dC8qQXyp3im3WnUAzvFJrHOsWIQW+Ej8UbEZzxRkzRfyt2xb8VA9a/FUeM3omJXu9EQeo7YfLinVil+l5E+78Xjoffiwfj/hUdqf+KW3v+Ff97/a+o1fog3nt/EJZ7P4ifXz6Ix6ofRbH/R5EW91FoHPoo0p99FB+CusT8PV1ik/Yn4bLmk5A/80kofvwk2kZ1C4PQbrHyj27R8aNb1Jh8FpZzP4u4S5/Fu+efxUPDHlG9okf8c75HtPzsEZdnfREKRV9E+uEvIsz1q+g5+1U8evNVhOp8E/Xh38SW4m/ikPR3cSDhu7hV812kfP4u9FL/E0fr/hNvVX+IHt8fYtqmH0Kn/Yfwtv4pQsJ+iu2yUpzUlcJwkhSNflL8s1SKX9OkuFctxZZGKeyeSsFnKVx1pMk0l6bWWxqVSGmKc6Rx3ilN7gVpHjdLM/eDNIG6MjhayHBtsQwaSTJEVshwqk6GsiYZavrI0l9PFstJsrRny7LvkCwH62VZdkOW8reyPNWVQ9dFjpgFcsSvlkMqS46/j8sR1SRHXbscJ2X7cGlwH7qN+pA2uQ9xMX3YXteHK619MO8nz6tR8hRPkudngTw3N8lTeFWe6ufybFVUYJumArX2ClREKTCgXIHvFxQI/1uB958VSLXoi45HX+rm98Upsy/69X1ZIduPJ2P70X9iP5J8+2GV3I/SY/24cKUfl//rh/tIRWqmKdK5QJEDKxW5WahI0kFF2s8rMv5fRSbo9yfGrj/Xl/bnXnJ/1Db2R+pQf1a19KdLWgkVdSUkZkoYeChBqBIZyUqYblPidb0SS1uUONythNGQAciaDGDPtAGsTB7A7s0DKDo6gJiOAZgpKfPAQBm7Ccrsm67M5theLlNG+pwyg58p811dhTZLFVRdVYj1V2FGtgrNxSr8tVcF6SYV/uxSoV11IDNtBhK5YiABZQPZcmwg7e8Goic/iGqDQdTYDWKQ9yA0sgbx57ZBNJ4fxMr2QTxSUaXFUJV+1qrc9FUleZcqNRdUGfpclb80BlMxcTCZPoNZvXIwdRWDeXt6MEdeDuaosho/bNQ4sVSNseVqOBxXw69JDb1najTLqTNqrDr109VJn61ORJY6TnvUMbqgjtxrde7KaaA6XAOHyRrcXKjBmVINXvyiwdtTGpQ+18Bi5BCc3IZwOmAIgSuHUF49hLq6IVy6NYR8OU3uGWhywV6TCh9NFkt69T5N1E9pUv5RE/uhQ5kzYSh3PIbiWTKULweHUtY4lN3Ph1LyfSjPLbTQdtGiIEQLrRQtJPu0sLilRfq/WrRqaDPUUpsyT20sFmgzMUWbr9XaxB/WRr5Zm4oebU7p6DB4gg5piTocTNMh+KgO/17Twfq9DqPUdDk7XpePrrr8kqiLW54uTRt00T2ny5+Pdal5r8sxDT0ejdfjd1c9BszXY16SHiHlehie0IN7eqR069GjoE+1lj7y4/WJjNKnMUmfw/v0+f5an1aZYURNGIaO2zA0ooYxJGkYHqXD8Ds/DP2mYez+NAwFLQMO2BpQFGZA20EDgpsNCOwyoGyIIeYjDDGZbciVXEOaDxuy6y9DdJ4acvGHIfeUhzN2+HDspg5ncOxwrNYPZ+r54TxtGE7J2+F8lTFC08qIgRgxJtqIH1uNMD1qhNJ1I3ZJjUBKfwSpDiNwjByB264RVN8YQZXqSHQnjqRo2UjUakdy78pIHj8dSXW/UeSPGkWwGIVKyCjq14/C7cgoVreMIuPNKB6pGvPFxpg1M4xxiTbmW4UxT34zZuR9Y5a8NWaLqgmLrU2442/CiOUm/FJswtI6E5KumGD7nwnGGqaomphi4WXKsXBT5iSZklhiyvWjpuReN6W61RRHo9HcFaNR8xuNfNFoUg6PJu78aCQto2lRNOORmRlfg8wYk2PGk2oztp8zo+uhGZVfzZAMGoOt+Ri6xBjcY8egunEMT4+OIfjuGJ59HkOxrjlanubER5jzJc0c0wpzjC+a86TZHPX/zPmhOBYpp7GYxY6lKXcsDjvGEvLHWBI+jKXDxgIvHwvK4i24KrGgs8YC898tyGy14IzOOFrNx/XuaxxnksfR8es4TlwZh+2jcbh3j+OuiiUzvCxJD7VE5oglaS8s2f/DEjWb8ZQ5j+fksvE8Xjuens3jmXBiPJK/x3Pjy3ia1ax6s2tFl4sVPYFWKKdaMazaiqLfrTj50AqPTiuqla15YWTNYX9rOuZakxBvjXK2NQ17rZHcsmbRd2vUTWy45GFDZLoN74ttGHbahtcdNpT/tOGDzgRyXSbwKnACytETaM2fgHHDBCxeTeCChi1e9rbECFucImyJzbTl4FZbPh23JbLZlub/bJk+fSJ7EyZyJH8ii05OxO/xRLQH2THUxg4zRzuUA+3IXG1HXZEdbyvt2HXMDocGO9Z32NEpb0+LlT15XvbsjLPn+jF7Wtvs+fTdntPaDvR1dOB7gAPaMb11mQOV7xzo1phExuhJbHObxPbwSVgVTaK9ehITFB2xUnWkwckRVR9HpNY6cqbKkagbjji0OXJU2olf9ZwIdXHCcqYTs1c7caLKCeMTTrhec8L8vhNqn50oMXXmuqszLkudMV/nzG+HnFG94IzUw14oTma2zWQy3SeTEDuZQfmTOXd0MmeeTub9l8lsMXHBcZwL5iEu9GS68K7Kha11LnQ3ueDe48IeI4G3i2BMiCCvQPD8oKDsoqD9vsChP2gNg0/O4FcMZXthbz3wHBL7uHJphCtS013RjXRFucgVxSOuBDe6otXqyixFN1xHu9Fj60a7vxuWUW70XeeGzR439v3pxulXbtQaT6FtwRTGb5pCw/4pGF+Zws+uKWxQcSfAw53qCHd0ctxR3uzOsXp3arvcaXCdSvniqShXTuXEr1MxvzqVxjdTcfs2lYJBHkg5e5Ab4IFmtgehtR7Ynvbga5sHjjKepKh7stDCkxtzPdm93JP4Qk+yT3mS98CTvR89qVDxws/UizBfL7QSvQgu9SL2sBf+TV7ca/ei86cX3ebTiJs6jeDF02gumEb9rmm8PzcNhxfT8NWezhnP6WQs6+Wy6XQcn07rrem8fzedgf28UTX2xt3am31zvHmc5o3yBm9CfvOm8ao3Hzq92frVmxL7GZgHzKAyegZHCmeQcWkGfo9moPd+Bun2PtTP9mFevA/ue3zYftEHqy4fBur7ctjJl9YIX0xTfCnb7UvKn75ca/UlQmsmERYzSQqa2dtvZ/JH2kxST83k0sOZ/NrPDzVzP6a4+nE11g/nMj+OHPDjUoMfbU/8qOr2Q1VtFgMcZ5E/examCbOQKZiFx/lZGD+YReanWTia+PPByZ/aCH+Klvtz9og/Lmf8OXrPHy252cgMnE3zxNksnD4bomajlDqbPYdmc+LmbHZJz6FTaw7+FnPo8plD1LI5/Foyh6vH5nDuyhxs2+eQJx1AsHoAh6cF0BEaQE5GAPIVAdjsC+DCnQCM3wXwUj6Q1lGBTHUI5EdgIG3xgWwvDeTIwUACGgNxkQ3CTTuICNMgFF2DuLgwiEspQVj8GUTLvSC0uoPwUAkmbUwwb2YE82x5MH5FwZxoDqb+fTA7vgWze9RcVF3m4uIzF//4uUQfmcvxh3O5+3MuaYbzOOE0j33+89CLnYebZB5BZ+fheGMez57Po+e/eVSZzUd1wXxWrZnPmsr5tNXNp+PifM7+nE+tVgg/nUIomBdCYEYIlftC+OdBCAc6Q/BUWIDu6AW88O7F6gXUSxZQUbuA6RcXcPL1AiaphnLGLJSwuaH4Lw4lMz8UtZ2hcDkU+e5Q2tTD6DEM4yZhSPzCuJ0Yxo/1YRzfF0b/i2Gs/BrGJtWFNNksZLL3QiaFLWRo7EL2FC3Ecf9CLM8sJL1lIdnfFqIyNJxj1uEM9wrHKiacHcXhyLeGY/49HIchi/C1WcRtr0VEJS5i4dFFGLUuokc2ghlaEbx1iWBRQAS1uRHkX4xgzNMImgdHomQVyTG/SH5kRPJsVyTljZFs+xhJnfJixnov5mz0YoKSF5NSu5jPFxazRyoKgzFRuEZG8TY3CsnhKHZdjsKxI4rTcktQGr2ErVOXMCp5CTGSJXB+CS6vlnDGK5rwTdG99y2ax/9Gc1l5KTbjljLMbSkVWUsZeWYpMc+X0vBuKQr9YtDUj6G/XQyhi2MIl8TwaX8M1MfQ8zSGgE8x+KjHkmIdi+vUWB4vjOVORiyHdsfStz6WNS9j6bKMY7hfHF0xceisj2OXJI4LdXG4vImjRG4Z+pbLGDJ7Gaprl1FVuow3tcuIvrsMqffLeDointvO8Zz2iqc6Np6c/fFUXown+mU8ffsux9NmORvdl/N5wXK8y5aTtH05Vy4sx65jOb8pJxBkm0BFXgKrLiWwsCWB+gErWGy6ovddX0Fw0ArGp6zggGQFUgdW0NmyggCFRGbrJSLnnIhGSCJOGYn8XpeI2a1EprQnslRhJSmWK3HwWYnu0pXM3Nir96zk1emVdN9dSbzCKvYbr2Jn9CqC0ldxfdcqTjWu4l7zKn79vAptjdW0T1zNuoDVvFq2Gv/c1b0ZXo3q/dVYfVuNr9kaLoSuwXXNGiz3rMH+9hpODFnLmJFriZ2zlj8ka7m3Zy3X/1rLcOUkXg1P4nVAEkkJSdhLkhh2KonnT5KQ75dMuk4y1iKZyKBkDi5N5lxJMk21yXReSOZmVzKN8il8Nkvhm3sKEcEp9CtMYWdVCv6XUxgtk8pG1VRiR6fyekoqjVGpOOSnUnsslWfXUqmQSSNQJQ0lkzTGWqfxzSUNTd804pak0Z2Q1tvT02jdkMbXLb310TS8T6exqCGNH4/SyH6bRqJieu88mM59w3SCxqezfVI6kb7pJMWlczYjHbeSdLpq0tn3azq7L6Xz9k46Nk/T2fo+neuyGdxSyuCFQQa1YzMYSa/2z8AvKgPTwgyKtmTw29EM8v7KQNKUgUJ7Bo3fMnAfuA4b3XXEGK9j2qR1PJu8DotZ69gVv45DheuQ3bmOvGPr0DqzjpNN66h5uY4979cR+WMdrZqZYJRJuUsmSrMy6UnO5NX6TEIqMrHZ3evXZWJ4K5NDTzLZ/jGTqz2ZnFTM4tLQLD6aZNE6LovvDllc98nCMSwLqZgsQpOzaMvOYvrWLBb8koXp/7JIOJ3F/gtZyDRnkdSaxcLuLP4yymaVZTbN3tkER2VjXpLNx63ZNO7P5sL/sqEhm5Lr2eS39nrvsknom0O0Zg6nTHIwcM7BxD+HeeE5fEvJYU1eDjN35vDyRA5q53OwupVD3N85uL3O4db3HJL65ZKvmUtf61xKnHOx9sllXmguF1bm0pOTy8iyXJJqcnvn5Fzu1OWypj4XtZZcorp7/QHrcTNez02r9bxhPZpB66lfux69Desx/mU9PbfWM+jVeuQ+reeQTB6OSnlMMcgjwTSPqbZ5ZHrm8WBGHqZL8/ixNo/4vDwcNuVxvC6P6rN5vbnM41Z7b92dR5xGPk4j8vkwOp/SmfnUR+RzIDGfk1n5BBblk7A1n87z+Xy+lk/Iy3yUlAsYolHAzpEFeNgVcNujALP5BewOLcB5VQHXMwvo2lxA6K8FaJ8u4Glrr/+mgGdShWj0LyTUsJAXjoU8mVvI7kWFXEgrpKe8kJu/FZLQUEjcg0Ki2ws5+rmQqIFF6I0oYrJtETudi5gXWIRvdBGLcovQOFzEf78VcfN2EapdRTT/LKJgQDEupsXk2RTT17OYp3OKcQgvZmteMdL7er0Tvet/F/fmvxjZwSVkm5fQ6VjCJfcSWqJLcF5T0huBEtaUlWC1vQTLwyVYPyrhyusS3P4r4aRqKSrDS7nuVorM/FIWxZZyqqwUzb2l1J4pRf5qKb7ve7WUhEwNCdWmEuZMklA0RUJ0qISUJAlxEgkyv0hQrZNgelFCS7ME95cSHn6XUCO/gW9DN/T2yw3UrtlARN4G5DdtQOf3Daxt2MDxjg2kKpYhpVHGXOcyjk8v42JkGUabyhi4t4zm38uQu1FG5uMylL+UET9oIxbaG5lpvpEC541cXrkRv+yN/JBsxH3vRvRebuTJ+42k9S3n5sRyYlLLicstx+BYOWce9Hofymn6WY7RwE14mW3ib8dNvf/3TaglbGJkziakLm7Cv2sTJ+UqmKxcgZp1BUecKzAIqMBoVQVNGyt4VV2B3/EKNB9V9J7HZhbZbSZpxmYGLttMaPZm6os3o75tM/4nNiPVsJnF93u5dTM98pUs0qgkamQle+wq2TqrkvqMSvzLK3HcVcnVPyuZe6cS345KWj9XclZjCzt9txCZtIWQoi2EHtnCpZtbaG3fQtuHLegrbMUtdisfjm5l6tmtbLuzFfpsI1xnG/ph25Aq2IbCgW3IH92G+7lttL/dRrbPduIXbyepaDstNds5fWo7aq+2Y6VbhZFlFUGzq/g6r4oX8VXcTKqiqKSKJ7VV3GqsYtibKv6nVo30sGpazKopnVSNeXg1NxOrycisxq+6mlSpHfzw2IFHxA7UDu7A9f4OxmrW0ONSw764Gv4PyRI5aQ==</binary>
</binaryDataArray>
<binaryDataArray encodedLength="7592">
<cvParam cvRef="MS" accession="MS:1000574" name="zlib compression"/>
<cvParam cvRef="MS" accession="MS:1000515" name="intensity array" value="" unitCvRef="MS" unitAccession="MS:1000131" unitName="number of counts"/>
<cvParam cvRef="MS" accession="MS:1000521" name="32-bit float"/>
<binary>eNoNl2dYyA0UxUtFpaEiTQ0iLRpIqPS/55aSUmZSsiUlMrKjvWlIESkjVIiSRKXymomsVEgkhIhEePt+P9z7nPM7zz2qWiosu60TU/adoAfWTVC4cBSxDsO5UV/Ap5M++GHUTRFfX6Ar8C5JObahofg0tgVcpHgXbTxrtIG6z3v0jBuDN6GSqI60QK3DWixla2wgZcSaTkVZyWRMuz9U+HX6BaJHroRl6hrsu/wJAy40Cn9sopC+pouOTzmFGLsnqNZXohHmW8hd+yrnKZdhs/QwPphvCs/mP0LkdzkO7LqOu6IJsLqmjTCpEFpglko6768IRtfnQmvZBJjZyaO3zZYMQ2TgFmMuNFRN56xn4/G+ZinFW6tzj2ko6Txtg8eDo7T5ZAKMxd5BS1SPFQuL8HV5HSmE1EBUaQd0xyniPydpdliyiVJdrlDOkGlkXKhKtw2OQeL+L2rN3o6ibiVeELWdnoYcw5sPK/nYbw90Wu9BR/INoV5eRWibdRCpM8JI7psOVccXYdv3FLz4pAXlN4P4rKgT1B9nwM25DYPfPCI340xYu4+izQqViP03Blpi+Zi5SAm1c6zRWxWOX5pWwl4LJVTkmpCZ2Xh8jFbG+4BQtBoMQbhUM4ZUNdGkB78FmU+TYbt7Che1ZtNLvxxy11FHrmEkx7UTLVxliYjYJEhseEdbfTT4utcoOtEcjo21fiiJXoQSq3Q0r3CBHC+FucgGmPsOxxkNQ3R0J+NJhhP+/TTiaw9P4MQzMQ7ZmkO3YtsQWhbMdQuTsL91IgYEgLXfXcZ257O073UV9KqjkLNbFbqN/XD+zGFkWSvw85IidIgdRs3CDohr3hVaLm/ARmEJ2f9ohrH6VdIcYc4GTuMQvywHQVfkoXxPkS+2r6FwNsfqzrNQe3kRPWW7MbZwF2rOzoLPpBhK0HiGUZammGJyFGc65uDqt7fC+8gsLOTZtPFrMiSO7+aWdnfEvT0H49IcHGjrwAuHKqxvseRo9sCepI90Y+xAKJ8sIFW/RZiycQg46zDd/nSZpEPq4fprIj43a+DosOHcrhRD6/Ytg1KaFH8MFuc1nvV0yGQX9CJ8cGJOEapntJF9Wgl6viuRTVcxvuy/iRUTiyAdAHjqXMKZvbo4sG4Ey9m5Q7ToL03TL8H59MvIPxBG4t2SLJX/GjUn3pKd1yrs6DeCFgyoh/hmTUxr1aPQvBQUzPKFY2IOerv6sfagE7izIhFh867QYcdKspfXR3pyLSITPXCoTQMpu1qExh4Btf+ysaB+EObH7STXP5l0/98uocIIcL1xHZFpf+Dm1Eox2sF4/0ic0/LlsGKKBb7KTCPJnJuQUdpJyeEy/EEpg7QOnoPrnW04LDUf8enpOG41A1kTpHlq/EmMSRuEnGMbsSNoPrIUc6BQmkyiG4Zy3ZlMKq18ShkFBqz8TpefKN1GxKn+bCeqh6ikSew32JojVlxCxaAaKj4qxuprjPFR9zZF8G5UXPyNlsU2mG55ixa+8cePuSeRcPAbYq8Uw+eFJ2oLqmm911iK/5lEs/Y9poiHnrB7JYoR+c8pfXUQslMFdhvliQBzb9SESPIjj4cwm2CGXHEZvNitg33tJfR9ZAElDxwBnrAb091tIbxUZrdKI1g/rka3SmYff2rQktSmUrZiy7ZEeh99DIPKHLDygyRKDHyxb8MuFETth8HmWHTEnoes5E3cSUyE+kx/7J1+hhT8Syjz3EhkNuni5GYXLq36Bm/dS7DNWI1n8SNQ/X0Edj0cwYvttfnyn0Rs2RJGKxbZ8SatSrR/XgwFnccYlbiO30l5cdHaexhkco8eO+eiaeVPKMwnLkhdjfsn6+mSxF/SuzCQ35mIc+O2dPLykiZF1UtkqXOVPv4V48xVG4Wjx/fQJFVx5AxZh7MVIggT+033p94Xnr7WFdSDUxDS2IRZR8LRJX2dwqtccfjKXORNskMcvkDsYz+8/xWBd0Uv4eoznrNrjiG/caPQVPYF/4aeRpmWEVf+GIwZRhNxpf0If/nyk+483EjjRMbhfuFV3AoXo6e/lkLzqjXaZOQ577ILDN7qYd89FR73+TbuewcIo7GPPJpjUZEai91+2WTi7o93eqKYuOQSmWu/hdbxI2jwyBeu3R7HteaJiF+1HYf978DgmDaEQ/+R1BY9vuHkgnpzUWp4UkeX/uUhRz2Tcs4Gw9vBELce+SFQo4KaD9yFVII0yy9oIZWiLpwV38i2PaK8bGArBjgr8K34WZzvJUF7Fn2E0ZMjbPhwINtpJ3Ju+y6IHVTite7dNMApCE8rnHFceC2M2rEC28TWk6PeMQpcH4mO1MXcuH0j5tTVwNmxGQpjFxNLavINxSJIrZLmf/GpcMhTh2/eBFZMDURb5nBeEpCJkls3McQ6iT44/4PRwnByuWfNv4JSsfCVKSfaiGBtlASnNWlh2lZXaK8y5j0xsqy62x3RcWZstNwCZhqiiErUxC2vWjidDce0W6Iku1iU18XI8RPXUXBbaISvZ1I4R1+fNRL30sZBJjw79xdeS/zEU8tSaNqFcXFyMgZ/m40p6wfx9Zp8imv2xHCRQPRrHYg7UjJcXv0AYo422DMsA1m7/WHyT4Sfh+3B2wMj+MhcD9Z5pQ/7a8Mx/FoiikeGYdiM40JDbgYmrhahIbevCIGu+/Apqxez581HaYQLq0qP5qjxAYg3b6F2g5vYlyeK6tthCJkbw/urrmHB5FIy3WqG895r8fb5fMxNC8HK24/xqucFRt1SYd3sbpxzM8L5rApMXnIC4a/suUvxMToly2Gjd51udG6B3eswvDMphdP+RHo7PxMbXkZj43BlaJ435W22dyjWX5kzggbzprO5UNtQjeMpKizW+xhZUrtp2VZN3v7NmTVmV+Djn7OQKf0NjeAyWG4vQZaSI6REf9HMGZfhIdqFh9VHEDS9P0vc00C7ShGNe7CZ1TLXUVW0D5zm6NGuOG34B4my7E5tiHR30nuXAIwRGcS2S+ww57AFbzF8BZ/A69CVKwBW74TG8H1UbvICueGtiG8Zx0uS+qH/YiDhkxQSwmz41+s9/HT9FL47agXuuulyoKo/l4qcosJZpVS/2oDjjpfj041iShyZg493fJC+5CgNed+KsS8s+LXpI4yLP4UyOyuo/lKiOjFXGi4Wj68aM6BtkofK+GayF49G8ZARPL91ObQkKpFt3wjjFUlwszFH21IBpfUDydrrBdWnNKDhvCM69ujB7KkSWgxmUGiNKstu7s/qffeFdy2jwvPFZJBxAy++T+CvpybS5WHjyePbMBoX8wols+Ow4+dh2Fenkb/0PRw49QH2muegtmwTlLzUYbbJkZJcB/PNUE1Ixixhmu+Ims3T2OLjJ4rPOIQe2fM0L1oeX/7ew9gt0ry4Sx7/7XuG1jmDeNWPPs4T9DE94rEgWmjAkb6T+Pbg39gpfRr8rxfbKA7Xs9sg+/W9Hc3zFUru9uXX71P04qQ1qxy8RxY9q7guwRp7r6Rj7c5BvG5LIXl+uoPbvYP5uPI+cusOxuCCXPT31mDf/oUoUDtPElcKILXGlf2c9mHW1bHweL8L0xUrIXLfG7/f1pD4RRMs2nMX923l+KHbS8wWk2NptzrBv0CLG3wlcbT5EpbYO+GvgjRHnrDj11L6zB9b0Ln7OVkfUOHri3aTobg9pgQ8x5flqn1eyUGf+nytTAFNyxW4X/Q9ur8ymDLGa3JwQyM6LhXB074cTU8qYH7+JF3y1eT1xop0Y4EnLo/1Y2dzAzRumQG7MXPptuU3DIMF1ix9QTeNxYTvnrZcWdmPhwmDePWqBHxXm8PDsr7jjqs0fJ36s41fGB8t3sCxuT14pXUL6os6YSX4IdV3E8W1LaJpGb2wLp4Fp+1OHBU5ns8mqMPDyphn1TXB0mUmJ2xeiOv1J6g++BfezEqD779m+vJmKoxvTWXpk/05KG8AbzkVBolDj7G0YyXZ3FTlDI9DuKzzBKOztbFpwBN8L4zj+5EqPGptIAoDU7FtLHP2udPkvnENT7NMwLFcB9wpOIxleeH4+XkBHI0N+zqEA3uH38DChYZImTsHYxYOQ4m3B3NxGAx+G+L4vFC4SuSAwlexJcvzw40fMC/8L9Tv+eOupwkPcO4PxeneVGm/jhseJiCoLhd6fvex9LQrP+jcjgvLn2Gyym3UDZVk2a0pqF3ZRg+DUlD3tgT1+TcxJ6MTuYUZuCadzbXlfhgzJpIz3+3HDbMISh/4E1e/36LfGY5w2d1DBl8e09KeQpzMtKEBF8w4ab8yr13rx9FZl/D5TzKvzTaHX9RifM3diIuS12EjJYLWmZaUu2cIKT/NhK+zB04cX8HB9YN4S2g8ni1JYvNRF3G39Qisb4zE9Q+6WDA2F2l2N2nwGXscapbgD9+MUJiXJ5yy1uf+VA897QQMc+2ExGMDntp4npp6f1CpXCWE7lacM5iFFskDbJEUgWHJnrgY5wG9Y9ex52YolqtXUlZgL+p27+K8ZFsMsZWnp+5foK0vz9e0gmmlpzUVnTbmkKGZbLzCAAf7y/K/p6J8vbUCJot1Wf6rFL9OvYPIiG/0arIWGdwKwNwdFxDX+RfRvSbYaynCXg9/4EOBBibfV4Nu3+5Xj+6ncEiyxeABrHLSii+HvIWzaSFG5ttjSPM/bL8jgrx/mjAaOBDfIIXhP3uFmLxWanDex91/36D9RxmC5iqRfEoeCk7tRYLzJDyzWsQHUmT5/bAA+qovzq7Dv9Eb7VKU74+HboY7yzZuZvtKW744LUewV6pA+5sEXD3qSI/C1Ej5khs0tpVh51ZPyO7diN+yfRwcPQYrE2MeqfGYPip24JqzB1vlL8QodV0e3OLEXcs0WSpAhoMPHEatuQxva8hG/ceL0B0gBx3pKRhZeQzdfQxX7R2K0L0LUOakym1r+vG74nxaYajFndYLYNL0nu6fPY0JRuXCh8nFqAmLgqWmI3VcqsTrt8FoEi8nCd+yvp8hhxTCrLjnzRQcbXmG3LtXseNHICb/FeXAsWfoP5W1qPPajXyVmRzb8gTTPeQ47KEyW6TXY4qbMsen9eOrKT4Y8CyU/C2HQDSzGLMWS7DnnptU9rKFTIcycmujhLqqbpS/qMTdwDw82iLCUhUXUfnMlyYZW6E4op6+8Tqhw62V1q4exPWGRdgp+pTClxCCJyqwm0I8e9dHoLa1DlE7WumKtQvaSrLh2CXB721MWadHnjRSFNGjEA7ZogkQ3NS4qemG3da+TFHQzISDxxd6Jz+Oje3ScOJXf864LsdRqUVw00qFV48VbvFXFH4z5UVNBTRCdjA/OTOdzq2owqO6/9C2xgsxWo58bM1FOHYkCvFdXQi/EE6doe+wd3YRSpVzEC1+CL/jCL1nDfnXxWqM+RxFAySTMP2DErx1ApH/xoxrUmqRgtnYLBOGysbBvBGm8LYYzY8kjXlvYx6UwyR4WcBhuK9I4HcpWqxoux8xk3RQ7TeP3eyMqMugEr1TLVg+4yfdyBHnI3oi8BE5KCzs3UEyzT54+Kg/VKIUWC4+hHeJh+BLkyRbFouwXv4lTLSSwgbb26jOfUneB5Shs9ib7ke5IHXwGuiqBVFKpBzEuhuFrUeaUTikmhyUV2Kk+TD6fsUWQRty0RPzAMHiN+iJRLuwd2gs1ov152FYgra9Y1Ay8iU4uoBG+d2A5VBP+KpE4+PyQ3AyDMX6WROg0ze7zOQ57jyLpSFiVRRw1JavJGdjvakyjCtVeMfc9SjO3wNpjTRoG0XgTMwo9H434NG1HWiWSCTlPEPO+a+PEY8qkr9xFUdHn6bnQUH4aHCZ8iKO4vMEUxo/xI4uuiXRn4UNCDGbjA+97nD4sIFOL4rG/vIhGG5jyPKb3Ol5ViOm9mXLTPN5qBiTgsaBVUJReSeyEmuwyXkEvJX6scX2N/ShzzPf1oxD1bd+KD7kTOZ/ZbDu0HuUhiaj2N6aP7X2Yu2TCkr4Y8XmEyqQ1B2FGXcPYsckfd4amS70dr+iGZH9+M+Ja3TczRHZOSbsNeE8erJE+ORMKdy7lgfJ34WIyVHjxSMv4tXPR3B0uASbk/NId3M5bd5QLWh+KUfMq3SkesXg5BU1mnxXEmboj8jPhZgwVENImeIKiT4ta9OHsrR0KNk7iLKiTCONKz9Fs8Rm4Gaoh/BiQA/JbghD+oIDiHbxxqRH+WS6XpzvGlYhRF8Mb1xK6FWQNs8PvYtG/ywMc7+J8OG/yFh1J5w8zsNQajxWPMiDS8t4at8eAzVxMVy9PRI5mp1Y/Xwcsh0mweK5AyUp1lGJtRP+eFij4Z0bvjtYYdIMWfZZ2AT3ybm0ZFcW5FNE+bnsNOqOP09blrXhwCxJbPLQodoLoaht9EfytjhcPaKIPZ4KlKZVgImjDyP+7AaKXzAGL5IyEFfmQbtEdFly1D9B0zkG+bkDaaOVNDpkzGi5XRWk1CJQKTOWRj5LEV45P8EXuSTaPuIx+ZedxLSlY6knUh91u6JQ2zW7L4cWYeymh7jw8ASdKCrHo3OK1D5fC8MnS+HNuzA64B9KSk33STk4SZjrroRIoxD4TUijB+ZZuL1Mn0eMLBe+9PWHfheHwvuHL4StJTR3Uyc9ezgJZ36Ox+Jlp/D5xHnYiA1F/XRPDNoZjjmdx9C8Nwi7dM4hx3Y23g/3oe1OZUifEkqLu4LpkcNzumCnRcsFI8ydWQbjxAM4qiWPOqPruJXqRWYlUfjv3te+Hv2OKlWl6KNIHHdVN6NYK5PmGT3FjV+OUA+QQZXTXrj8DUGkSzQWmTRSfWwInXFaiycnpyDxeAFte9ZJHlss6C4dp2azeWhR8xHiv8xEp+oMvNCLF4aqbkKAnxzEP61HbJkk9y6up8c1kzA1tk1I/rUTCydOoowCZyh2Av/ZSHCQjTqstSuoQtOQ34R30demL6T/NRZhpcGwNXxKnZPLqah4N/0R+0LVxlP6NFqG9O56wTjNB+rpD2h9uimd6u2g5uX6GFDzi2YbzIBI2ET4VQRTQ68pQn/3IwnFQogv+WE3NKdDeG2xlgYv0qTkXaNpXfIHKrJroOxhdvheJ0qBXd6w8PVEpMIc5BvtozExoRgnJ8XlW2vQLjIJ7eHVkJvmBdl5yjDJLSKTnBNY1vkMJySUUCnUCRXuQ9A9oZM63Iyh8vcbKnXnokYriZTersIdyx44Z3XS42sPyDrKihRV6rEqNInGTO0WnnsHUf6r90g3t8OT+wO5SVMFmd0K9PX3GEzYGkGf5GMgXnK6T/sWchV3RNB2HVwtmYDQNQeEc9dEhVPK7djf+cBONVgSjaXryXvRVLh/ekSZCzKoNskebk9EqbXrL+mk7SE17RD8nNtNK//I48gDRXz3F6DiIwbFKBkyTbom3FOLx/OMZNJUr6f0/aMwdqcGzkyMp5VNTpBeuJfUxWcJLgfVsWSmGVlEjhCWDfDAKpUIStixlrzTJJDssx8N3wHx0Wfge6kfVWZvQkW6PDYUbUbuqlBYzF8Eg4aXwmznJFLOTyc3xbVwkLkj6G/x4FVdO/FjdQOWS/jb6UTsx+ev59ARmEsfN0UhQfMQVZI2JVcyEg9qY/T5EDyr34T1r8Kpxd4LHgEv6ezpJ/gfiQaXOA==</binary>
</binaryDataArray>
</binaryDataArrayList>
</spectrum>
<spectrum index="31" id="scan=32" defaultArrayLength="1525">
<cvParam cvRef="MS" accession="MS:1000130" name="positive scan"/>
<cvParam cvRef="MS" accession="MS:1000579" name="MS1 spectrum"/>
<cvParam cvRef="MS" accession="MS:1000127" name="centroid spectrum"/>
<cvParam cvRef="MS" accession="MS:1000285" name="total ion current" value="7596364.85671234"/>
<cvParam cvRef="MS" accession="MS:1000504" name="base peak m/z" value="702.86523438" unitCvRef="MS" unitAccession="MS:1000040" unitName="m/z"/>
<cvParam cvRef="MS" accession="MS:1000505" name="base peak intensity" value="32300.05468750" unitCvRef="MS" unitAccession="MS:1000131" unitName="number of counts"/>
<cvParam cvRef="MS" accession="MS:1000511" name="ms level" value="1"/>
<cvParam cvRef="MS" accession="MS:1000527" name="highest observed m/z" value="1298.63525391" unitCvRef="MS" unitAccession="MS:1000040" unitName="m/z"/>
<cvParam cvRef="MS" accession="MS:1000528" name="lowest observed m/z" value="400.30633545" unitCvRef="MS" unitAccession="MS:1000040" unitName="m/z"/>
<scanList count="1">
<cvParam cvRef="MS" accession="MS:1000795" name="no combination"/>
<scan instrumentConfigurationRef="instrument">
<cvParam cvRef="MS" accession="MS:1000016" name="scan start time" value="0.530516" unitCvRef="UO" unitAccession="UO:0000031" unitName="minute"/>
</scan>
</scanList>
<binaryDataArrayList count="2">
<binaryDataArray encodedLength="7112">
<cvParam cvRef="MS" accession="MS:1000574" name="zlib compression"/>
<cvParam cvRef="MS" accession="MS:1000514" name="m/z array" value="" unitCvRef="MS" unitAccession="MS:1000040" unitName="m/z"/>
<cvParam cvRef="MS" accession="MS:1000521" name="32-bit float"/>
<binary>eNoNl3k0F1gfxiUhpZCQKGlDSBKJhPshoQhJkiSE7KFUZM+epexLyVSjZaqZaXqb9m3UtKdN+16KonWKen9/POc+3+fec+6599zleczHtwhP3xYRUd8iOoefE8+9zonajHOieec5Me3ZOZFgdF6EFZ4Xfp3nxVXLf8X5jf+KmaMuiCTnC0Il9oLw+HxBrNe9KG7kXxSNxy+KlK8XheqES0Iu6pI4duSSmPz6kugdeVncibssftl6Wcw2vSJuulwRWWuviPM7rwgv2avi6KSrYlXWVaHVfFXot18VK6yviW9LrwmDimsiXPa6cJ5/XUitui4sH14XQwa0ijqjVqGR2Sqm/dIqpLtbhYzWDaHld0NMqb4hvJ/fEPGWN8XatTfF/us3xaLvN8WfdrfE7ytuCa/fb4kb+rfFTpfbomn5beFy9LaoUrojbjnfEWW5d8T4P+8IpX5t4s6oNtGV2CbMtrWJKxfbxHK5u8J52V2h/s9dseG/u+JzyD3Blnvi3x/3xEzd+2Je0H0xc899ITXhgfhn4QMRX/dAWF99ILYNfiiiXB4KqzUPhdTth+Ly2EdiWMAjYXn8kfjtr8di78/HojriidDY80TM7PNUHK16KvaeeyoGmj4TwQnPhGvzM5Ez7Lkwt3wuTmx8LmY9ey7srF6I1U0vhKPBS/FoyUtx+/hL4fzxpci0fyVkAl+J7TWvhNvnV2Kj3Wthvvq12LL/tXg7ql0EBrWLP5rbxda2dtHe540ocn4jDiS/EbGNb8S9x2+EqtFbca3graj7763QcekQbQEdYvjZDvGPbqd46N8pOos6xY9/OsWIie/EPd6JD4nvxKuT70TqkPeiqOa9MHz1XoSM7xKyQV3C6nSXmKPSLa5adwuDxd3iR023CGjpFvfGfxCfln8QR9d9ECqHPwjzrg9ij8FH8dTno/D+46PY/+CjmG3xSTwI+CRebf0k/n36SdzW+yxGZn8Wqr2fRbnJF9F87IuofPxF3NP+Kn7EfBXnjn4VHr1fxWCP/8S0jv9Eo9U3obbpm8i+/E2Em3wXgWnfxaGG70Lq4HehqdkjXrj1CNu0HrHvbI+4p9MrUnN7RfejXvHU4YdQivwhDm36IR7f+yFuy/8UPQt/ioaSn8K87ac49vOnqNCWInyeFJOKpbA4KCU5AlKofJPiP60+yFj2wSmwD7+t6UNyUR+szvWhvL0P2crSfB8lTeR0aQzDpHmdJ015nTQ/D0nT0itNvkVfguf2ZURsXxJr+hJ7sC/Hrvel+lFf3qrKEDNDBh03GYL9ZPiaLENTlQwLDslQ0SmD4n8ymKr2I8iyH8ae/ZAK7cdfaf14tqkfcSf68aatH57v+nFksCwLnGXxjZHlWb4ssxtlUTssS+A9WYz7yvFlmBzyk+WocZOjc6UcrYVyBOyRI+aaHLvfyvFVTh4dc3m8guWxiZUn9Dd5ZryRJ61LnulD++Nr1p/T0f3pyOzPvwf7o3mnP7s6+mMuq4D1fAliFHCvVODmXgXkWhQY+0IBlwEDMDMewGanAYQukyBxAHabBrDuzAD0ngygXnkg0foD0XAbyMbggaglD+TN9oGYnRxI2OuBTPs+kCMqityfokiQqyJKSYqYbVRE+ZAiC9sUKfugyECVQWibDmJZ3CCa8wahcHAQKl2DSNEaTL73YCKWDGZY8mA+1gwm+X+DOfN9MH/IKpFrpISzgxJ60UrUpSqhXqvE+TYlzLqUeK2hzIpZyvQkKuO/Wxn768qc6VDmN20V8o1V8Fykws40FbxuqzCrS4VhCkMonzGErnlDeLVuCPlVQ7DdM4QnF4dQ1D2EsYNUibVQZVuoKj0HVIm+psp5maEcHTqUMZOG4r10KPsqhyK1dyhn3gzleO9QdmiosWiSGloBamxZq4bXJjUO71Mj5qYaw9+p0aqrTtEMdQxmqTM4XB3/LHW6t6iT8j917l1VR+atOt+HaqDhoEHQQg1UkzW4VanBhssa1D/XYKDiMHqnDaM7eBhL44ehuF3CLw1j84dhdKhoIm2uScFcTWojNVmVoolzhSZmuzVJuq7J6/HDifUYztfg4SzOGk566XBONA/n2LXhVL0dzsH+WmiFanE1SwvKtDh1TguVJ1q492gROUCbTmNtUoO1mZCljfsxbUbf0ebZe20OK4/guMYIwmeMoDVoBLbrRqBaMYKI3SPwuDECvf9GEDpxJHKBI+lZOZKHlSNRPDCSubdGMr9jJB+ldGjS0KHbXoeMpTp05uhw7aAOATd0UDcdhfW8UaQljeLOX6P40jqKt4N1SRmri1q8LnFZulzdo0v6C10efdPFY+hodrmP5k7gaCamjyavbjQ+l0fzv8ej6dIaQ/rkMWyMGkN9xhg+V42RzDOGKVfHENI+hlrVsZRbjyVgxVgu1I6lev9Y2j+OxUB3HCr64zjqOg7NZeOorR+H68FxnHwzDvM+42k1GE/C1PEc9xtPYtx4dIrGM2TbeAJOjudVx3jeq+mxZ6IewYl6pBboMXOrHjta9chp1+NsX30mTtRHwUOfkJX65B3WZ/N9fe591ydG2YDyWQacjTYgM9WAFVsM8D1mQPsNAyY/McB54ASyDSYQ5TeB9g0TqL85gZGfJqCmacgVR0N2zjfkaZYh9b8b4t5myMsPhsj0N+KchRGe3kZsXWHE3V+M0LthRON9I1TUjZlmbYzZAmNGJBoTWW5M3gFjbl0w5uJPY+4YTeTK7ImYhE4k4K+JNF+dSGvvRGSHmqBiaEKpowm7w0woLDbh7u8myF8xwfuTCa3Sk9ijPYmDTOJa5CSm5k7C9sQk5F9N4viXScyVN0XKwBScTCmdb0rRBlNya01x+N0UFenJ1GtNJmH8ZGa5TebU2sk4nZ7Ms/uT+aVzMt4yZnw2NKPB0YzUBWZYbTaT7LsZBu/NWDRwCobjpnDcbgr+8VM41zwF65dTcB1kzjZ9c+ydzSnyM+djrjmJx83xuWLOkaEWaFhYkOlrwZNkC6RyLHj/i4VkrRYM6rDg0bCpfDOdytF5U9HcPZVJp6aicHMqgZ+mYqxqyXcXS8wDLJm+zhLTLZZkH7Tk3B1LCvpP46PZNEzmT2PDymlMrJzGr43TkGqZRu3LaVxQt0LX1ooxUVZoZ1hxaqMVJ85YYfvRij9VrfloZM17b2suxFmjkWeN8W8S7bo17u3W9FGejprDdK76T8cgaTr/bpuO7ZHp5Dydzp/qNrTq2xBqbsMuLxs2J9pwrMKGwzts+HbJhqkdNrgrzeCe+QzeLp2BaeIMZE/MwOT1DJ5L2zJvhC2XrGz5Y7Yth5fbklJuS95pWyo/2rJ6nB3yrnbkhtuhkW3H0X/sCHhqR7KUPQ5q9pw1tGeXqz3ZUfZ8qrbH5og9B27b0/LMnj5ygtceAuVwwYsygVOzYM5xQeMHwSsZiFKGFcbwly98XQHT8iDxBEy+Btc+gbGaA/PMHHCf64BrpAMKWQ7k/+7AuMsOxL1yIPM/B/oaOHJ3hiPSkY5cyXLkZIMj+/9wpLvNkbdqM3GfPBPpBTP5lDSTERtm0nl7JkXvZ9Iy2AltIyeUEpwwKXNCq8EJgyNOFN9y4s9vTizWn4Wq2yy0k2cxvHYWzYdmcenGLMZ0zuLZGGee2DoT7uHMsHRn0qolfL8z/jecGdDlzB05F5p0XKg3daHOz4VfVrtws9gF930u+N9yIfSVC1OVXdms74qsnSuKi12xXevKya2uTH3jirT8bDyMZ2O+eDbDw2cTlD2bx3tmo3FlNi7ts3HWncMtiznscpzDvqg5GKTPQffPOZz4Poevim6o6rrhOcONXT5uXElz42yxG5kH3LC570ZCP3eaRrnz1sIdn2XuJCe5o1Dpjvked6QOupMjO5cg5bnsnzIXF5+52G+bS/b/5jL95Vx8fs5l0VgP9KZ7YBPjgUmyBwWbPbh5zINV3z1QGuzJWD1Pntl6csHPk7WxngTUeFJ5yZP0N57sUffixUQvimd5STyFF4uqvLA76MWzR17M+elF4PB5uJvN4+/QebQmz0O2eR6nW+ah+F5Sa3jzdZI3B7y9uZ3gzbw8b7bt8Cb7mDfrn3pT/MmbkxPm4+4wn6t+85meMJ/2PfPxuDmfoncS9Pch2sCHRicJEnz4WeeD70UfRnf4cH/gAr4ZLQD7BeTHLSAkewF5+xbw7JyEdy7gubkvh9x92R3jS0GaL+Hbfbl80Je0Dl+k+ixkjvZCAm0X0uO2kIDohbxIW0hVw0LG7F/IoZcLie/rR7alHycD/fCr8mPbHj9m/uNHXZsfp7r9MDdaRP78ReiELaKtaRHNRxZh27aIhd2LUNDyp88Uf+yy/Gna4s/nw/6su+dP/Fd/qmwXY+K7GMP4xZjmLia3cTHHDy0m4J/F2MsGsE0ngBbLADavCOBURYDkHwwg/mYAj1WX0Gy6hLFhS3BNXkLI6SXYvFrCNtlAltoEYh0YyKmcQBJ3BJL6eyAh5wL59V0gYcpLKZi4lIPLlpK5cinh9UvpOrMUni7lu1IQJvpBfLELotwnCPOsINgbxIfXQUQoBDNobDCp04OZ4BOM7/Jg0tYFc2tHMGfbgvFoD+albAiKtiHUxoWwpDCE59tDmH8yBKvPIczpDeGH9jK0ZyxjX/Aydq5exszqZVzcu4zeN8uoHBZKxpRQGmaF0hQSiuf6ULr3hHLgkqR+EsqWIWE02IfR5BeGY2QY+/PDsGwIo+NcGE+/h3FaMRzTieF0u4QzelU4VlvDObQ/nLSWcM62h7Ng5HIaHZZjFbdc8gYu5/r25fw4tZzDrctZJRWB/KAIfk6JoMs2AssVEZTUR3DoXAQHn0fQrycCvUGRNOtHsmxOJCHhkTinRHKmKpJPf0difD6Sca8i2SQXRcjYKL4EReGfHIVJXRRSJ6KwvB1FgGw0JSrR3B0fTYhTNB7+0TStj8blbjTjXkaTIB/DXUMJwmPolxLD3ztiqHkTw5IxscR4xrJ4WSzzGmIZuy+WRxdiqf4Sy0XDOG4tikNjfRxW2+OIOxnHo7txnPkZh4X6CqImrOCV7woyk1aQ0biC7wdWsPvBCm5IxfPTJB7LxfGczY7Huiaev47G03grnoyOeGr7JiCrniDxOwkkOCfwKSyBu6kJTKpN4MWfCWSfT6DpcwLBRoncMk/EJT2Rh/sSmXs4EcuHiVT3WcnfQ1fy02glHstWci1zJUn7VkLbSnraV/Jt9CqSHFdxf90qFOpW4fL3Ki6+XcVV9STcnZIoWZKETUISrblJkjucxMYbSejKrsbTcTXHl6xGJ201JX+sRu/5ajR01yBluAZt+zWohK3hWcka7t5fg0nPGuKGr8XJeC0PF6ylc7+kPbsWvfdrSexdyyHtZHpFMqNCkpnYmEzU2WRe30xG7k0ymxRSWDk6BRnHFB7FpGC6LQXNUylMv5OC4qcUSR5dR5fBOua4raNm5TrWHVmHf9s6arvWcbJfKqeVUxljlEq0bSotjqmk+qWSlJGKVUkqD6pTGd2USt5fqdRcTKX1Zipan1Kx6Z+G2uA0Xuik4T09DSmnNKKC07i3Mo2IdWmc3JCGe3Ua1QfSGPdvGjltaTS+TmPXjzTs+qWzUSGd2GHp3DRMZ6BIx3R2OmsXpPMqIJ3+8em0bklHpTmd6YfTcW9J52RbOp3P0ml5JxnbN4OWkRk80svAwSqDQNcMKn0zKI3NQD4zA6WyDH40SPSdGRKfmYHp1Qx6uzJIl8okUCmTzZaZPCETd7dMKgIyiYvNJCY1k+TSTPQaM3l3IJNhZzOxu55J1/NMtHozCZfP4vaYLJKnZXHTMQvfgCy0YrM4mJLFzoIsqhuy6N6ZRc7HLEx/ZBGvkE2EWrYkl2UTb5SN9ZRszD2zMfDNxjM4m9KEbDpKsjlclY3T7mzOH89G41I2SY+zyXyTTeHXbMYNWc9RnfX8MF7PFcv1SDmuZ6vXerrD1tOWuJ7m3euxOLaecXfWk9k3h+iROfxhksMI6xyJp81hzsIcRobl8CMlB5+9Oez5mkPcoFyKtHKRmZyL8MylNTSX1aW5NO3KZfupXHou5HLvTi5Oz3OJ7Mgl/nsu1+Xy2KybR4FpHtoWeUSTx46FefSszaO1NI+O+jya/s5D5XweJx/nsf9rniRj5BOjk4+PQz5r5+aT6ptPXkI+5evzuVaSz876fOqb8tmzL5/95/Pp8zCf8Pf5VPTm81itgGiTAuJsC/CfVcAF3wKcYgt4kFbAmB0FHPq7APvjBZR0FmD7vYBjgwq5YlgoMXOFpLoVErWgkOXRhaxKLcQkqxDZikIcfy1k4AGJdraQHY8LOfO5kNKeQj47F5EXVITvqiKMM4vILS9i5u4iQi4V0f24CPePRRyX3sAizQ1cMNxAps0Gsr02UBwg0dZuYPDODUgf2UDl5Q286NjAXqlipAYVkxhVTFNWMTJ5xeiVFfPtVDGmXcWc/lGMpmIJNsYlXHQtocenhJbIEhZXluC4vYTzR0sw6ClBeXQpEaKUwvmlhCwpRS+ilO70UhR/LeXz+VKeviml9WMpzweU4TSsjLZxZRRZlyE/q4z2iDJUU8poyiuj83AZYy6XYfuijO1yGynV3IiKwUayzDdi6b8Rp7CNxJ2TtLc2YvhxI179NxGgtomj+ptYPWeTxEdvonf1JrLzN/GodhOqv26i7eom9nzbRKZaOZmjyjnrWs75sHJ2NZXj1FJO/4fl9EpVUKFUQaJeBXpmFbyaWYGOZwXPUyqozqngwP4KTI9XkNxSQUFbBeb/VbDaupKchZVYJVQSmleJ2p+VzPmnkrEvJVyqis2DquirUwWmVfjZVZHsXEWzbxVTtlcReaCKqAdVPHxfxYEJ1VyaXY3c/GrCi6vJbqym4mA1IeerJVm2mtd9alirXkPohBpmWNdwy7EG/UM1ZJ6v4UVrDQE9kn7VWq441aLvU8vkgFqWf6uleWodnj51qIbVIZVWx7addew9VEf/M3UEPK7j2qB6Vq2qJyerHqmienrL6wk5VM/JZ/XsUGggWKeBJzYNeLg2sCSogaLcBkKvN/Dr6waivjYw32gzW/03S7LWZvJKNjPi/WbMZLZwe+oWMkO3sDR5i8TTb8Hg2BYWqzTiq9eItGUjXl6N/B+RBudk</binary>
</binaryDataArray>
<binaryDataArray encodedLength="7360">
<cvParam cvRef="MS" accession="MS:1000574" name="zlib compression"/>
<cvParam cvRef="MS" accession="MS:1000515" name="intensity array" value="" unitCvRef="MS" unitAccession="MS:1000131" unitName="number of counts"/>
<cvParam cvRef="MS" accession="MS:1000521" name="32-bit float"/>
<binary>eNoNl4dfyAsXhyuFKIWUrUgpFe1SWr/zPSVCZrZkRMiMEqVFS4kWIpVSSksqldlE5E3SFUK6ZuNqiOjtXzifc87zPMmS0hz3shB1MVehpmvD6QG+5BVtwjqtiahcBHzf7c5/nZVwNsIevvCBhb4tB9pEYWXZekjE3KM8t8GQ3e6H+Z9CcHwSwOl7EdHgTwHZkkhVMeAhlyMwNWQ/Vj0cB7HtClRz9xaGlTfT6nXHsXrbRrq80YPT2zX5dnkhzyo6yLKV1TDpnojEmjj6OKNScD/qgTDPDdBY7G0lTNuOD7ExdDpqHC35oMWjFK5CcpMR5wfZCkZFwWitnMPRTyT57qdHgqH3d5qiJYovL46Q5hAZXi9/E9JH7qJfaiI7LVuDNLdS6pCR40uPJ/KZ6akoVD4JGescJO0qxpS+WqpN/Us5rQcw5dlsXB1yCjlaM2CgLsqBTR3o9jLnhw2ThWRHbSRG3KfOTafRfqoY29YRZ0aU4NzrlxS7wIzPPhzKk7LOkGxJOVmYroO3WSXlXDmJso1TuWXWK/SOfoywQiN0qIXSk4oGNHMnbmrpoH+jJuL/vQp1y0g8/RDOBptD6Y0Kw0Q+iFa2LMDbFQIFeIvyt15xOL2dCtf446hZshhnf7qQ3ioLvL3TgBs/h0Gx3RKiPqMobpQ/7j2Wh85ePfz2z4dtRTBOljFrljwn98I1GKR4HJF2TyAzvgHx/zzGRdclLNz+RvmfD8M6VJzzF8XTsWPfaKhjMwI8fuNM7SH6OSOfKiTkcDXhXzqbsB/lgbmY9PA3lf/QQX15CqaLhyNifCktbkwlObKCsW4kTVUMRp55Kp6nvKTb/iNx2GsPfk0chkViwchMuwPnC0640ejNzREPqKJGCVkP5ElPPhvBB3pw9Zc3J7jOFCa/GMFWrQEk62SJYU/lefiRyWy/SQV5GyR5kW81Ns+zxRExfXYzjkVJlzJ+DNNGR0AGPSm9Jpy11uYZkXHYkqMPrclNsA9sILfzJxAS+ZFamlbBaO4vsnGup3SNi1j1t1rQbTlOp8eUwtNlMn9tOo+qqjMoKFFG4DhRvhK7HKeKfMlFbzWVTE6Gn6sSaj8O4cZdCrx3jRhrVb1Dclc/fc1z5J97AyFh9AoTDo5EeYoML2wOhcK+UeyXHg6z2T4YbyeCOMV7OJ7+CbEfxtKTlmvokBPopqkkDr2YCL8bUnSzdqwwOKMMbwJj6VZLLN18HEjPZ7YJohvcKcM2CkdFeqjrT5VVzgUB2f/eQeNQRvyERqyM8MNbKOCr5lrsbH1DkdtXwHqFHG8aXYYDPRJYuesUlc+qgEvnVhyN7qGtgxVY3FKBNafboEvpOq68Ow3FvIWwl7PEifBoVNdfolKFTVil3ofuhSUUW7AR45+V4N5fcTbslUbcCVUEpKnQ+OQRdDayktTN/1B78wesGHoRI5JHsKRFrbBz8ic03tCC1cpIKhH9l6z3leLp5F+U3KfAKVZHUPh4Iyobp/KhaBm0euynsIgcKpg9ETdaOyCXPZtkHwUhY6cndAJiKX5LEOwkFgm5dSG8bXcgndCdgBPZRP+LL0CE6lA6rfeITu67hap/UilaJBvfKgfxntFT8e/xIvqy9LZQm7QL95uSMOH2W1J6N4PfSOlQ+ldD6r4/gSIG9rnXyI+0rH5hjvgTuKUm4kt8ITIvvsP0JV0w2DAJXSobMaLxLiDmiMXuHwSb4XmIKpJkg0JP3DEoQGJtGr1b3Us1t4fzHbkyxEySQ86wcIgWXqDkmG+QTddEhfdB1lj3HT0xMjw454fQXC3GCZkx2Dq7AHg0H+axleSi9cFq7aJk2NdUI085mlKCD0LBeA6bnpuOazPGcMJ3YywIKUNlXRc9+kQ8tHUiHsukUWOdGA72hiB3pR7m31PifUcvIXuTJ071i+OK3Vr84+tMlh5j8HNWNvZ2WlKEVDbGf4vHZ6lE2vnrMjTaDGmNYgRehQHqoWXk5FyAN88u4/hwJb7z8TYswsrp3XoPTAzygcTWSTgz+zFpFD+AUdczKpp5C7uz3pKi4mT2+J8JRm09hfn5p2CUdZ5y8sqpZnYUjbnUTp8/TKOSPWKsY6iDd462iHgpxWZ6wST5JgOpgWN5bJcvNMqzMHJBChmXPcDwKyfotehddH0UcFPbBuf7gpErN4ODUjqAwdq88lM85hqXkzBrFIabq3Fnqz+Hu73GmxclcLaOheiTIVzi+hyby4/hb0QjfXh0EO57RTgyoxdBQRU4+l4Fcs93IVxJBf7rz+OkiyRJXzuAdU1+kL50nuwNHsD5/n7OKJsACQVJUvQ4B8U9LbDvCqb8VyM4qesK3G5a4paYB6SSf5PJitd0HqL44SaFeWUa3FKgz78Hb6CN02+Srew22plRh9crZ3PV94e0rt6Cn9cPY0cvNwQmp5NHijMv5odUlGLF180qKK1RisNSjvKv06LQX/EIt/b/xpblmUj5qIfEwcm0W0UXV/NXYK6IMe21M+SE+4lwWfBRiAh2x+O7Y6A/fyyr3/TmHe/vor17Fa3Q9EHZ81e0u/4xTtcH4VbZf5D5rwaLKuUh5WZOWS/9kC4VgUyfQNgNOoqk7k+4ljAar461U8uUYmRfB1q2l2Nh1zKEHJvCVuMjkTRIHG2rLKE4LhY1ixVYV20U75vsiTX6SZQT1SJ0z0yE9JCl/Ct6BFWbbmPYDOPcESqYnTCS7bZXo1TYyNaOsZjo0Mcj21UwWTpFqLI6hx8LKmDw9js9i76G/VpZtFlYgo3zRdHw8gpULh+mY4UbhMmJFmT1bA7O3PkfrTGMgqqNLi9R60RCTwRVPhrHuyW7kTnHAc5YzpKvRsHIcy32iBXhlbgG3yw5Q+32CzF3wzbM12McvhiFgNfnKPi1F/Z0baE+y+GoEXbAc8EY/h3zEK1bivHTdRzeSIagvnQqzq8Brwn0g1K1Ljf9kECduwhEx92BRc81TKr/iFO7lPhKQRL1HVcTXE2/oadhp2ASOIU/zBCDaoQIbxKX5NevB1i4swNl+fNgWrMAB+WJpT/7Iee5HFJ6p/HhuWHI/l8k/L8kCAdkmsi6Kgezz+8g5VhrHJ3qgHM5dXg34xRu7rCAzv3p8EmcQKpnRggudhuw7vtYds5twGmqRI27C9mPzxSq7xdS2+J+LN3Tg5wXSqgY+wSLtjIrReXDaf5ZBFXP5WOvVLhO9SnmXfNHyPkQWCUvQ4dGPWT1r+PpvCaMWavDsjqqA7dgRn1tR2mMghxUo29ioa888tNEee7I/Xi8aTRvF+nG5/uh7KSRhsTKHRA7ewJ6OzJQ4XcGTj1vEahRiWUJymw8RZybCmXYqPEpCpri8eVwBs3atQIP/juDLRalGNn4ktRGn0V1xnS823UUlzRF2Vj8JwX2eWOLUzFsitpJqe2r4LVUm7+E+/MBizI8vnkN9sIzaKQu56oxP2A6PJk++plR1QUzLlQ8zvLK+5FVX4paczN+1G8DufE+2DtiLEvW3kbzozToLIvDiKXmOHJHlHdev4ndYf1IXf6XprqewY6VI9loyCdkyRXj1dbpkLdcReulQ7H6gRObjXTm4mULeYa9N9qcg6jC2YadRlci7swGLJL+BM/Eg6wVtAGuGaPpZ/04/uKXSPu0asnl8yg2v/EKbYWGnPEuAt3yI3lYSgPN2TQS43a1Y8mkHISWSNEQnUvQK16KUXHVqPdSYMtad0xeco6uev3CYmkfNIeVY/FTCQ5Z1o/ZI/5DfWYkDmUqIXSNLKfHXULp5Y00K3cYW0kfg/WTNminmnPI0GbhS0M2y88m3nVJErv9LVB3MhU6Jwezulshfqz6iCLjnzA7oo31rgf4XtQhSK74DyKqhci7GES3z7cJpl1yCEzQQIO6MZcNv0zOnx3h4aPNszvTYGP3gx6FF9EFP3kOOmyJnrtJ/ONHPU2p6hUS71nhjnEKJZ5owjpLaw75I8VZz4+hf2gl6fRKcICrIkqnxmDJgpkIqXgh6KWq87pUEezvtsHe2hEUW/aOiszioLpkEWsnjuS0Zd44E30dimcDYWR9Cv5pf5AkHcKbAxJxbY8Iu9tI8728Hvzq0EGYtB1GZG2H2yhj9q/Kx/KJCfDLNUdA63MEPs4ij+qL1KdWCe1x0nCPP0Ymvidh+3cVb+zU4hrlKEw47silLwLxl9XZTNeO2NCAb682wrTfAv5EjcXH+59JSJ2EkwavsfRWGO6vVuP2nYZ8ZJ4SP+05DLFBPUJn0nEca2qnqOl5MM3Nxri2i3j3vQ+q9yuEIy9K4dPRTMOrFNg38Bi0SnR458Vy2mtai8DieqgVitBLz4dwiLkH5aohbPrLDeM+d6FkZxw7ad6CTNlI1tbU5itR2tiibsvtsRUIeRSMB4u+Y91WRf79zIZXKm2G5KQl8A9fzgbH8rHPcx309cpxeF+XoGRaD3WnO5j/awe6fUT4TpIDtlecQEl3K4YOEWX/Od04sMgK4jIVJGs2kzvOWmOlsSN+9JdCVnUQvM4PsCYqVViwomTAERczgi5jjvloOi8fjxfTBzMiFNjk7XAuCH8tsP0TMpx8Di/iL9IJ2WkQNYnFi9n+kLxowceqDXDOewd1nDqEEamuqK9JJXM7XZas+w3DjyJ8Oe0M1rx7jE9xyjx+zkecNtHFS6/D2NgzGW6nSiBVNgOhPlZsbT6E/3w0YN8NkZDYVoure9dzpb0CJx9yxzV3Yyw2qMfrseI8rfQZHez/jQ1rpPjt3Wm8uvEkHMIYV+6JU2BLHNKPSvBTKWXs1idcejWDPbbnw2HpFly1SoTDrU30Ycx28jVsoQMlH8CT3alj+GU8bXTAZo9++nktjDe+3o2FSl9Q9cECTx0yMNZoLBZNy6Vx4YqYrbQb5wLUcOawDpdemYdQmgjbp2UYLN+J8ppt2HoyDj6lD2i+70WkXMqlg9JJPMVcYC+ewm8txvDjRDkcNI+gJtFW7J25BTkDv7xQCMamz6lCdGQSLvpFU6SaObLqDsI5uBNpFa5Y+TUaC9UWQcv8K9YaH8ARCVFesv4xdZWfxbq/0tw4twk3jmzhcntF3p7+idxdI/FDxZhXndiEgJkvkPB+LWquJ8B55yG+eGQZ5E69oH3fbNm/YxWtvmaFR88CYfUrgGvTlnLSj8F0VbEdlaPkOP9pFManlcAiei5TvR2FKp9GslkIdh1WZM3OVJyvnsC5qutxJfUuae5/wKlfZ3KJjheyHcR5tLMNDU4NIMs/byms24c8Tu0dmLEiLJdmQP3zZMocYo2cYmNW1TEbYGYcfIOlueBSB50augyz5J5Ax7iIotsscaj7Ok58q6LLymGoqE/mtMGVSHgCFnMoxNkNVzBoYzsVOnpiQ4ID5C8loO7OaNgmDKdLujq8JOYEmg+4YO6NeLpfP58aDw7Fy0Y/bP/1DRZNNbgV7sz/xouxb7ELUlLeUNEzMchoeQsTChS483+XyWtYK857f+DIyii+sVEeUzvbqcChghKU1dl5VD+e1C7g/fMaqF7mAJ6JPkdteDx6xzCKH+RgN/LI7r/bNLNfA4MrpLk2OgndX84gJvUs5gQlIt1OjrevM0W2lgP+7ZbAj5S9mDnQKmN9pbiq5SVZmuRBzzoDBrk/YfO5B3JXZ7HTszLSt+zBg2BrSC0twrrms3Qv87DQtnsIi26aw5u+BuJXpyYWGC9ir7CbpHl0NR40eCLha4QQUJqEAxWvYG/iR+PUwB1hfcLyvCDIV43hbXPuwm1WFyI6b8Fy336Kr51Kt1R16MuEV+ifpsCvPaJwfWg+uieJ4piMPpblrIFnrQ9ZxTSjQVUamco+eFXpg28qy6BrthBLXnhh4Zdeqp/rhqB9gfDd0kX+VpvIfbEUpklEo+uXHeSTArFSVAHXVy1iF2ll/BFdDZPXJpxm3wy3nVnYM8sLd2X2wLPXBlNXXyJ1+x5stqhAnaHAs3b9Q2cmjaVfRydxpdE3cgu9RkeMDmHv9F6Kq/fFbZ0SYYlSBvaXfSaN/AYq0dpM792ayXTaK5jrLaTfDRlIML5L6ncDUfF1FSW1TyeXko+wt04ng1h5BA/LQticUSxZrov8twZodzwG1/eqJPIjFHW1SfgzyQSSB12xaOJx6hqqy54nB7HJUy8ob6qlqbl3kDrVFjf7jLmveB5i9lxFVZ4lnqzyxXbZBZj7eD1cL9vx5adDYT9oIvYNtNsR/YH518XhtGomJI56k4KdHRulS9AMhA/0fTL5hnrBdrgb1F+10B/IYqWmrbDmZbHVI08t8uhzG+inCHi53MOoNcNpT5kEdrXdpWshg3B+WCZYVQzf3n+GdEwxNr+fxCmPVNjs+Sw0zA1Ca7UTclWy4DjOm5a1lEGjtZFLDP9AX+cprv5Qga2NGtVbqDCKtqHo/DssHbSX1xur43lLMTTN/SGnNwTv03zRYz0ffoEayIMn6s9exjCt90KF/zi0XliKmuQ72FXhgPiBDpkfmAvTd9MGHPMyOfRdhGyIOETejuZKMTeYLbkihHX9JJe8XtrV2YjAVQ9ozUQ3Mtcb6MR92TTtYbBgvkePvHO1uN6ogFQGnMR/bQ9CuiKp9EgM1HSP49sDf0ir/kPu5Vvw82w4AlsLsI7NKFp1JIpUxyJ81b/IKb9q5XhPD7bhXTCp9iONW4vJZ18EZMcvh/WwZiGw9SQ9s43G7cIsVMmGoPeWPl625eBQbSbuvfQntfYgzNo7hxNNfWCzzxwemo1kE6wvvAj1pa8l8zmr0I+0o+5RdpujYPghCTZ3etB7JwwrhqfSkJliGNVzEc15fSQ+cSq8n+/E1EvA1jGO2NfviDhdD9zTWk0vRyxAgEk17Vw7GGqH96FurQlZHhXjbxdPUJ7fOdRrGGBp5CWaVnQDF8zkkbbUByIeu/H97YA/Zg9He9kzErk1BQfT3wumT8MRIaKGRoc6bCsS53rjYpRISZCncYtw7MBYLrgdIyjaBaF9yH54X9FBWYA2vG//i12+L/DHJYQCr6igqbuZjut+wH3dInypNMTC93PQH9tKYQ0dwr0786hTKozuFyqQ4t9hnCl3ARF1QyCBsdQglYTJYWGYtjmbHOIjqPdpBFwcRw4wQB8OqlUUvUYcMTcnwNVGFgZtgzB+VAXNa8wU8t6eQEG6D7WFH8TVwDDsRC5p/dZAqKoe+l9qk91EN2GtwWchuyIT25Zn0pOySqjP/SzIxMtR6/4RyEg3FQxpIfVt+kQGBQkk2XaBPn+Vhuw5eTTUlVKmvTgepisjKEgON6yaafXVLfgY1YDK1DwhPz+Ohi+dhf/a9fnbjSB86gvFkR+n4JZ4CE7mjeQzaqDBnORgs0gP4U4nCNejof2mCWYlo2Gt6Cs8zGkmZTUPGm1+g0LVJ+DrP7n0fwL9dTc=</binary>
</binaryDataArray>
</binaryDataArrayList>
</spectrum>
<spectrum index="32" id="scan=33" defaultArrayLength="26">
<cvParam cvRef="MS" accession="MS:1000130" name="positive scan"/>
<cvParam cvRef="MS" accession="MS:1000580" name="MSn spectrum"/>
<cvParam cvRef="MS" accession="MS:1000127" name="centroid spectrum"/>
<cvParam cvRef="MS" accession="MS:1000285" name="total ion current" value="22570.70461273"/>
<cvParam cvRef="MS" accession="MS:1000504" name="base peak m/z" value="684.72399902" unitCvRef="MS" unitAccession="MS:1000040" unitName="m/z"/>
<cvParam cvRef="MS" accession="MS:1000505" name="base peak intensity" value="3794.84741211" unitCvRef="MS" unitAccession="MS:1000131" unitName="number of counts"/>
<cvParam cvRef="MS" accession="MS:1000511" name="ms level" value="2"/>
<cvParam cvRef="MS" accession="MS:1000527" name="highest observed m/z" value="1083.85156250" unitCvRef="MS" unitAccession="MS:1000040" unitName="m/z"/>
<cvParam cvRef="MS" accession="MS:1000528" name="lowest observed m/z" value="342.88000488" unitCvRef="MS" unitAccession="MS:1000040" unitName="m/z"/>
<scanList count="1">
<cvParam cvRef="MS" accession="MS:1000795" name="no combination"/>
<scan instrumentConfigurationRef="instrument">
<cvParam cvRef="MS" accession="MS:1000016" name="scan start time" value="0.5463" unitCvRef="UO" unitAccession="UO:0000031" unitName="minute"/>
</scan>
</scanList>
<precursorList count="1">
<precursor spectrumRef="scan=32">
<selectedIonList count="1">
<selectedIon>
<cvParam cvRef="MS" accession="MS:1000744" name="selected ion m/z" value="702.606" unitCvRef="MS" unitAccession="MS:1000040" unitName="m/z"/>
<cvParam cvRef="MS" accession="MS:1001141" name="intensity of precursor ion" value="32300.0546875"/>
</selectedIon>
</selectedIonList>
<activation>
<cvParam cvRef="MS" accession="MS:1000433" name="low-energy collision-induced dissociation"/>
</activation>
</precursor>
</precursorList>
<binaryDataArrayList count="2">
<binaryDataArray encodedLength="156">
<cvParam cvRef="MS" accession="MS:1000574" name="zlib compression"/>
<cvParam cvRef="MS" accession="MS:1000514" name="m/z array" value="" unitCvRef="MS" unitAccession="MS:1000040" unitName="m/z"/>
<cvParam cvRef="MS" accession="MS:1000521" name="32-bit float"/>
<binary>eNoBaACX/6Rwq0P7T7RDEcK+Q31s50NjBOtDzawCRMsqBUTTuQZENzkQRK36FUSVtRZEYRwYRFEfGUSYlBlEwdwaROKoG0Q/nh1EDIMfRE7PH0SUzyFEob0qRFYuK0S7YytEnMQwRDv6OkRAe4dEvywo3w==</binary>
</binaryDataArray>
<binaryDataArray encodedLength="156">
<cvParam cvRef="MS" accession="MS:1000574" name="zlib compression"/>
<cvParam cvRef="MS" accession="MS:1000515" name="intensity array" value="" unitCvRef="MS" unitAccession="MS:1000131" unitName="number of counts"/>
<cvParam cvRef="MS" accession="MS:1000521" name="32-bit float"/>
<binary>eNoBaACX//Ge1EJ5KbhEwsrFQ7vlAEQWJVtDgMSGQtqBNUS5qrNDJFxJQ5Ys5ERUFwZDX835RON5KkNOAohEiiwlRLlkyUQpVYJEYFQkROEYj0PvdOBERsIFRI8tbUUE4OtEBO2XQsN1IUSz7pRDfk0tcg==</binary>
</binaryDataArray>
</binaryDataArrayList>
</spectrum>
<spectrum index="33" id="scan=34" defaultArrayLength="13">
<cvParam cvRef="MS" accession="MS:1000130" name="positive scan"/>
<cvParam cvRef="MS" accession="MS:1000580" name="MSn spectrum"/>
<cvParam cvRef="MS" accession="MS:1000127" name="centroid spectrum"/>
<cvParam cvRef="MS" accession="MS:1000285" name="total ion current" value="5725.44396782"/>
<cvParam cvRef="MS" accession="MS:1000504" name="base peak m/z" value="952.65301514" unitCvRef="MS" unitAccession="MS:1000040" unitName="m/z"/>
<cvParam cvRef="MS" accession="MS:1000505" name="base peak intensity" value="1067.09289551" unitCvRef="MS" unitAccession="MS:1000131" unitName="number of counts"/>
<cvParam cvRef="MS" accession="MS:1000511" name="ms level" value="2"/>
<cvParam cvRef="MS" accession="MS:1000527" name="highest observed m/z" value="1007.79998779" unitCvRef="MS" unitAccession="MS:1000040" unitName="m/z"/>
<cvParam cvRef="MS" accession="MS:1000528" name="lowest observed m/z" value="579.29321289" unitCvRef="MS" unitAccession="MS:1000040" unitName="m/z"/>
<scanList count="1">
<cvParam cvRef="MS" accession="MS:1000795" name="no combination"/>
<scan instrumentConfigurationRef="instrument">
<cvParam cvRef="MS" accession="MS:1000016" name="scan start time" value="0.561583" unitCvRef="UO" unitAccession="UO:0000031" unitName="minute"/>
</scan>
</scanList>
<precursorList count="1">
<precursor spectrumRef="scan=32">
<selectedIonList count="1">
<selectedIon>
<cvParam cvRef="MS" accession="MS:1000744" name="selected ion m/z" value="1007.22" unitCvRef="MS" unitAccession="MS:1000040" unitName="m/z"/>
<cvParam cvRef="MS" accession="MS:1001141" name="intensity of precursor ion" value="29120.302734375"/>
</selectedIon>
</selectedIonList>
<activation>
<cvParam cvRef="MS" accession="MS:1000433" name="low-energy collision-induced dissociation"/>
</activation>
</precursor>
</precursorList>
<binaryDataArrayList count="2">
<binaryDataArray encodedLength="84">
<cvParam cvRef="MS" accession="MS:1000574" name="zlib compression"/>
<cvParam cvRef="MS" accession="MS:1000514" name="m/z array" value="" unitCvRef="MS" unitAccession="MS:1000040" unitName="m/z"/>
<cvParam cvRef="MS" accession="MS:1000521" name="32-bit float"/>
<binary>eNo7cknAxbxfw6Vbwdfl5ooAl3TuWJf5CXEuvleSXG7/yHY5rZnn0jG7wOXB+TIXdoNyF+PP1S4AP1IWKA==</binary>
</binaryDataArray>
<binaryDataArray encodedLength="84">
<cvParam cvRef="MS" accession="MS:1000574" name="zlib compression"/>
<cvParam cvRef="MS" accession="MS:1000515" name="intensity array" value="" unitCvRef="MS" unitAccession="MS:1000131" unitName="number of counts"/>
<cvParam cvRef="MS" accession="MS:1000521" name="32-bit float"/>
<binary>eNoBNADL/2LJzkNlld1D2GwCRAUj80PfLgdEYViSQ53s+EPIKAJD+WKFRGf9JUODky9EwUTYQ5f9+kF32RiG</binary>
</binaryDataArray>
</binaryDataArrayList>
</spectrum>
<spectrum index="34" id="scan=35" defaultArrayLength="1499">
<cvParam cvRef="MS" accession="MS:1000130" name="positive scan"/>
<cvParam cvRef="MS" accession="MS:1000579" name="MS1 spectrum"/>
<cvParam cvRef="MS" accession="MS:1000127" name="centroid spectrum"/>
<cvParam cvRef="MS" accession="MS:1000285" name="total ion current" value="6791918.83737183"/>
<cvParam cvRef="MS" accession="MS:1000504" name="base peak m/z" value="799.85144043" unitCvRef="MS" unitAccession="MS:1000040" unitName="m/z"/>
<cvParam cvRef="MS" accession="MS:1000505" name="base peak intensity" value="32085.79882813" unitCvRef="MS" unitAccession="MS:1000131" unitName="number of counts"/>
<cvParam cvRef="MS" accession="MS:1000511" name="ms level" value="1"/>
<cvParam cvRef="MS" accession="MS:1000527" name="highest observed m/z" value="1297.02404785" unitCvRef="MS" unitAccession="MS:1000040" unitName="m/z"/>
<cvParam cvRef="MS" accession="MS:1000528" name="lowest observed m/z" value="400.20584106" unitCvRef="MS" unitAccession="MS:1000040" unitName="m/z"/>
<scanList count="1">
<cvParam cvRef="MS" accession="MS:1000795" name="no combination"/>
<scan instrumentConfigurationRef="instrument">
<cvParam cvRef="MS" accession="MS:1000016" name="scan start time" value="0.577433" unitCvRef="UO" unitAccession="UO:0000031" unitName="minute"/>
</scan>
</scanList>
<binaryDataArrayList count="2">
<binaryDataArray encodedLength="6984">
<cvParam cvRef="MS" accession="MS:1000574" name="zlib compression"/>
<cvParam cvRef="MS" accession="MS:1000514" name="m/z array" value="" unitCvRef="MS" unitAccession="MS:1000040" unitName="m/z"/>
<cvParam cvRef="MS" accession="MS:1000521" name="32-bit float"/>
<binary>eNoNl3lUj9kfxyuVRGlRWrXQIu2KSoXuq2xZSpFKG1KppCgR2nelKClkHwzG/ssywxi7kOzLVEL2bBVh8vv+8Trvz32f595zz/Oc53Pfd5bOZWHqf1ks23lZZL2/LEYMvSKaQq+I1pIrotL0qoiovSqetl0VbWrXhGfFNRF94prQ+HFNmJvXCw//enF5Y73IfFYvkoyvi4jU66Lz1nXxj94N8cLphnhkd1NYJt0Unx/eFPYmDSJkcYNIedggJvS6JXrcbomNCbdE57Zbwqfnlng6vFFM3NooPpjeFlsdbwuPBRJW3xaNT28LI3FHuGTfEe1/3xFN3XfE76PvCvf1d0WY3D0Rbn5PeK+6J1QO3BNy7+8JD5v7Iin1vnDfeV+kqj4QPeKBUFz5QPzY8EDsMXooZLwfCoW8h+L67w/FKJVHItzzkRiW/0j8dvuRyHB7LGriH4uobY/F/tuPRfmgJyJg1xPRePKJ8Jf/V4yK+1dE/fuv+JjSJFy3N4ky/WZhm9IsTKqbRW5Xs6h1bBEcaBE+HS1irvZT8UG5VdiZtwqNlFYhld8qCgY/E3OXPBOp+5+JJy+eCWWf5+LElufineoLMWbFCyG174X4TaVN3BzTJg6ntInyc20iQOOl0HF9KW4nvRTZO18KtWcvxbu+r8TiWa/EC83XYkzOa2G747XoGvlGBM5/I9pq34intyWq91Z4h70VgUlvRUHDW9Hx6604YvFOeM95J+7KvBdSWu9FjOd7sfTv92KAabvYEd0u7pW2i0Wn2sXYPh/EsVkfRNHOD+JGn4/irM1HURL8USis/yhe3foomuU+CQvjT6Jg3yfRM+izOLrssyg79Fm0a3wRi6y+iEMRX8SK0i/i4LEv4vOvLyI6ukOU1XSI+qcdIl6/U6gs6RRvr3UKK40uMcekS1yO6xLuu7vE6dYucUjnq2gN/Sqsa76KvDdfRZHpN6E2/psIyfkmTu74Jp69/iZ+6naL2Z7dwje7W5zZ1i0Ov+kWNYe+iw8vvgvDIT+EX/YP8eT0DzHhvx/CxuinqMv6Kcr3/xRXv/8U573/E0YF/4m6+v+Ei0OPiF/QI+RP9Ig1qr/E4dRfwqzpl/g5UIrBZlJU+kqxaYEUNWVSyNRI8eaCFNduSRFrI01/pDk1V5qPadKsqpSmcJ80rXek6XgtjYm2DCkjZIj2kWH/Ahn+zJAh6KgMp6/JMNC8FxrTepEb3QvdjF6c3NyLxIO96L7Ti+2feqE8WpY0b1lmr5JlcZUs9dtlCT0uy193ZfnvkyyeA+WQc5BDykeOmIVytPwmx7lrcrx6K4e9vjxD7OTJnyHPgzXyrDkoz9VGeVya5ZFT6U2PW286JvQmIqM3RXt7c+9ib14/6Y2dhgKvnRVQyVHgjw0KPDirwNdmBZSU+uBj3QdFrz6oh/bhREIfVhT24cXuPtTd7MMgFUXqnBSJLlNk9FFFVM8pItupyErdvvS26Ut4bF82/9aX6rt92fFGonL96DO0Hx5j+zEpsh/j8/qRfq4fGv/1A3UlfkxUojFciVfLlGj6Qwmrd0rs/qnEsunKlMcrI7temZaDyhy4qEzHI2Uy3ykjk9YfxfL+pB/vT3h9f7519ueMogqeliroChWa5qlQlanC8W0qzPhTBS1VVT5Zq9JXqLIxWRXTYlUM96piXKeKzkdVvpioYeSnRsYKNR7tUyPmohoJD9Tw6VLj/gB19EapYzpZnW0F6jQfVKf9pjov2tSx6lRH2WUAzdMG0J0+ANftA7hwdAANjQM41zWAtVYaXHTXoGWuBkUbNFjQoUGPmiZSQzX5GKhJY7ImZ6s0yf5Tk/GtmnjrD6TVeSBDYgZSmDKQf9YNJP7cQIIfDiS7cyDCUYueKVrIlGux75YWiZ1aFEpp02OqTd04bZ4HazNmoTblOdpU79TG7Yw26q+1edVHhzwjHXDWoX6eDh2rdDDer8P9Bkn9Vodx0rpEuukyPkaXwVm6pGzTZeEfuoy4oMuB57psVdOjy06P07V6NJ7Uo+OSHo879dBQ1megiz6b4/V5nqmPRa0+32/pM7ZbHyfNQVSPHMSMkEHYrhyEVPEgVPYNwv/qINoeDUJb3YAOawPaXA1YlGJAbrEBHDRA/7oBHu8N+KxgSK65IfXTDWmMMSQqzxDjQ4bcuWaIy1tD3kob8cPSCIupRixJNWJliRHaW4249o8RUZ+N6DXcGKdIY9ZlGLNymzFqjcbM+2zMNdnBlHsOpmT7YOJODmbog8G4fhjMNvkhbNYdwnGXIYycPoSN8UOIODyE3U1DsPg8BC1dE1pMTXB1M2HMDBM2J5rQWGxC5gETLG+YkNBqQnuPCf1VTXFwMmWDrymHl5iyvMCUy62meP005ZiyGZ3mZgwYbUZbsBk/F5nRUWJGyx9m3D1vxqHnZujqm7Nykjk/lppzLsOcy9vNkT1ljqL6UIbZDeWc11CWZgxFec1Qju4Zis6ZoWh2D+V8PwsiDC1wmG6BZowFDyotUD5mgU6XBe8chnE4ehgXK4cRcHoYwz8Mo7JnGA0mlqi7WmIWYUl2uiUH9loScteSb+8tqVSy4uZQK/JirbDOscKw1oqW+1Z4fbeirp81c6Ot6VUiYZ81Dhesqf9izTMtG8Y62rAu2IZ+y2x4V2tD/DEbMlttsJazJcjRlqmTbZm93JaTu235VG+L9HtbZPrasc3EjnInO/qE2NGSbEfNZjsiG+2oemnHAzl7jPXtmTnWnqpQe56n2hPwuz3pd+3x/WhPXZ/hZA0dTl3QcFalDWfKgeGYfxpOt6wD4wc7sM/NgSELHNi1xoHcEw5U3HVgx3sH3to48i+OxMc5EpntSOBRR3QuOFLX4cgx0xG8HzeC8dEjuLF4BG3nR3C1ZwSpg0bi4DmS7IiR3CoeSdPukVx/MRJDOSfCrJ3wi3Ti3Con7m12ot9RJ041ODHgmRMHfjihoOzMfQtnmkc7ozXfmXd5zuw67YyMswuDwl04UuaCyz4XLl5w4dNzF9QVRhFqPwoD/1HcWjKKbRtHIXt6FOe7RzFR1xWpIa68meRKWowry1JdWbrBlb9uu2Iu5caZEW689HUjc64bGwvd2HLeDZ/vbpirubPEzp03890xyHWn66A725rcMZQeTaT1aCaFjsYjcTTN60fzfP9ozpwbzZBXo8l3GoNvzhjebR1D7eUxfLs7hhv9xmLpOJarE8YSlDYWhZqx+O4fy5M7Y7GX8WDPQA92W3lwKdhDsn8PEtd6cPSAB5pXPdj43YPnOoIyJ0FduMAoX3B8r8D2leCUNFhowwFHaJgL9akQWQGOZ+DQJXjdAkH/SXwzT5IcPDH28+T7Ik8aSzzR2O2J6d+eXH7vibKSF1JmXmhO9iI4zosPWV4c3eVF9iUv4u97kf/DC+N+47jnOo7508dRt3AcSjnjsF07DpvL41jZNY4tCuP55jWe5ODxuM0fz4C88djsHY/znfG4dI3nu/YE1IdPAJ8JiKgJ7MueQOCuCfz5zwTutE0gv3sCZxUm4mswkaP+E1HNnUh07USqr0/E/cVENv03kSKtSUQPm0SWmMSVwEmsWzwJ2d8nsejvSZz/PIkqBW88bb0lfcsbrSXeLF3rTcBub6IvePP4sTcj271JVpmMn/1k7oyfzK7FkzEsnYzBnslI3ZvMGqkpfA+aglTUFB5vm0LwCUndMoV8qanoak8l0nsqu+KmUlkwlau7prLn0FQark1lRtNUEnumIj10GpnTp3Fg/jTO5k5jRs00/ro6DevWabhL+fDQwIeoiT7MiPNha54Pd/b4YN/ow+Y3PsR2+iA/0JfvTr70DvClLcuXc5d9Of3Gl8vy02kwms6uwOmM2TEdx7vTyWyazt5f03E196PD04+boX6Sdf34mebHHzv9qDvhh/k7P9Sk/Kk09yd4pj9j5/kzOcOfhE3+fLzgj9cDf+52+bNaYwb13jMICJiBX84MRu2ZwYvmGWj3mUmA2UyWuc+kfvJMrJbNRKp2piSTzaTq4Uw+fpxJYP8AjlsHUOIVgNaqAOq3BiDfGMDeFwEc6Q7AXWsWb6xm8W7mLEYlzqK2fBbf/jcL+ZZZ5HbNwk4pEOvBgcjHBrJ8bSAWhwIZ8yiQXVJBqI0LQn5+EDNWBnElL4jiA0GYnA/iUlsQ06WDOakXjPK4YOZFB7MxI5jT1RKvM5i7erN55Tyb0XGz2ZY3m+BNs1E+OJsT7bNJ1g7h+NgQ5sSEYLU6hJ27Qlh6O4TBL0J43SuUifqh/OkbSsKCUEwyQ7GoCKX/4VC+tIRiLB3GKfMwnk8MwysyjLbiMGx3hqF2MgyP52EMUg1nh0s4SrHhPCoPZ8SOcBb/Fc6t1nA0usKxtYogfmQEx6dEMCgkgiFLI/icG8H3LRHkn4jA7XUE11TnYGczB+uRc3CInoN81hy+Vs1h4+E5GF+aw7d3c1gvO5fZ9nN55j+XY6Fz+VY5F7U/5vJB0gS+vp6LUt95LDKZR+9p87gQNY/utfPo+888mm/NY/TbeexQjERLJ5LU8ZH8nRRJ9epI2vZFcvdiJMNaIwlXm09/9/nEe81HJ34+arvnk3NsPq4v5/OpYz6WGlFIW0cxyj2K9MVRLN8QxfmDUUx5EUXpryh2zohm0cpo5EujSb0RjXZrNMMVY9hpH8PhyBgK02MIORWD5a0YBj6N4bbKAn6OXoBD/AKKCxeQsWsB+98u4C+9WOa4xzJiaizqYbFcLYrl1Z5Yss7HUvA4lm89sXgOjmOYZxyFIXGkp8RxqSaOztY4dO3iuegbj318PGoV8fQ+F0/q03gqv8cjZ7GQjrCFRCxZSMW6hfgdXojtzYXsaFqIQc9CfhuSwCy3BJZFJmCWmkBlRQK+/0ugrSWB2z8T6Ke7iAibRYipi0iIXMSs5YtQPbCIf28v4so7CdKJGIxJZMnMRP7OScS7NpH6ukROPExEvieRRO0kTpJEg38SUdFJKJQncfNgEn2vJaH3Jol2rcW0Oy1mbNRiqosXE9qwmEfti1lmuARnpyXIBC3BpGQJ1w4twePiElpeLOG/jiWS/pjMgOHJPJyczLuwZOTyk0nen4zyqWT+vJXMmU/JXDdNYbRHCrv8UlBYkULGkRQ0b6TQ1ZnCduOlHB+9lKm+S5mQuVRyhi2l7PelaL9aygvFVKYZpXLETXLIzErFfG0qZ6+kkvIpla1jl1E7Zxl+FcuYcHgZj3qWYau1HAuX5QwMWc6eFctJqVrOghPLOd+ynICfy8nTTMNvchr/C09jS04al/5I43VnGs8HrOCXzwqyFqzAIHUFc/asIO3pCu52r6DP4JUcdl1Jv9CVXE5aSf+ilcw5vZLaZyupG7gKZctVnEtYhU3RKjYdXIXjX6vwv7eKitercJNJR7V/OmkG6VjapbNlRDp+QlLPS8c2MZ2EvHTMt6VTciydpsZ0Mr+mU62QgaZaBg0jMxjmn8GY0Aza4zJ4ujQDt+0ZLKrLQFzJoPl6BjcfZvCqLYOuzxmM65XJBKVMqgdl0uiQyWmvTLKiMzmYnMn43Ez2VmSyZk8mO85m0nVL4j3NZHd7JvmyWTjpZ+HrkIWycxZdvlmSnpxFY1QWWUlZ2Gdlobc9i6ajWXiczGL/tSyimrIofCvxOrIw6pXNYvVspgzOxn54NtXe2Tz3zyY4PJuDpdlk7sxGam82109ks+diNjseZCP7Jpu4r9lY9MnhrEEO+qY5HBQ5xEzLIS42B4+SHMmcHPzO5vD0Xg56crlo9s9FRy8XM/tctvjnSu6KubRn5qJWk4v+nlxuHc/F4VKu5D3m4vwtF2PZPBZZ5nHONY9p3nmMmZVHTWYe9aV55OzLw/9IHmvPSLibx6BuyXOK+RTq5Uuyaj4rPPJR9MsnMiyfs3Pz0UrMxzFDMl6dT8h6ie6SaF0+afX5jHqVz135AnaoFZA/rIDA4AL2xhZwZE0BQdsKCL5ZwNsnBYS+K6DpVwGK/QvR0ynkomUhk50KiQoqxDK+kM5VkvHhQmLPF3KysZAH/xYS97aQfR8KuT6giO1WRZzxKWJiaBE6C4uILS2i/WwRDc1FeD8rknzLIpJsitnoUIysTzFrE4r5llrM6g3FuB4o5uD9YrKai0l7VYy80Wo6rVbzy1dC/Gp8i1ejVLOaq3tXU358NfL1q0npWs31viVcMi7ho00J6o4ltMWX0L26BNs9JZL/qoTgKyX0PCzhwOcSqn+V4KtSyhu7Uro8SlEOLSU/rpT6ZaVU7ykl5HApqudK+e16KX+1l1LTXYrluDWER63hZOEaZI6tweXyGgLeriGYMqSCyshPLqOooAzZijK2Hiqj9kIZP++V8fFrGb9blrPPuZyfYeUoJZXzvbIc67/LSXgg0bZyvN+XS3JGOfnKa2nQXUu51VrMpq2lX5CEuLUszlyLx661BJ5di/TTtUy2XkerwzpO+KwjIHAdDsvWUVWyDqnf1qH35zpyG9bR1bwO2/Z1xGtWUGNSgadFBSPGVrAgrQKdfRXona8gt6kChe4KSiwqOepeyZmplVhGVnK5pBK9g5VI11Wy+HolM9oqaVRYzwO99Tx0Xs/ehPW43lhPYet61rSvx+P7em4oV3FMt4pr7lVEBVbxK6aKkGSJt6aKhqNVVJ+r4uTDKo68rmLolyo2KG7AXnODJDNvIGTyBgKKNjB78wYOHdjA8AsbsL69AcPvGyhXrcZjeDUzAqqxypJwpBqFO9WSzFhNi3IN7RNqeJRcg3NBDU7bazh8qIaauhru/FPDxPoaMh/W0PyxBqWeGtqUN+JgJmHERvQ9NpKTtpG6LRt5cnAjyW0b0ZTbxBPjTVx12sQU7004LdzEhfxNnCrbxIBdmwg6s4mMG5uY3raJiX03E6W1mWyDzczLlbB+M0P+2Ex0z2a+96tFyrWWhBAJhZJ6by2GL2u5ILMFLaMt5NpvITh3C9ertmD72xbCdLYS4baVsOCtnFy9FZt1W3m5bysxTVvZIrWNC4bb+D/6Qr6g</binary>
</binaryDataArray>
<binaryDataArray encodedLength="7228">
<cvParam cvRef="MS" accession="MS:1000574" name="zlib compression"/>
<cvParam cvRef="MS" accession="MS:1000515" name="intensity array" value="" unitCvRef="MS" unitAccession="MS:1000131" unitName="number of counts"/>
<cvParam cvRef="MS" accession="MS:1000521" name="32-bit float"/>
<binary>eNoNl2cg0H0XhgnZMqOMSFGShr0q/uf+RUNDVBpSShFp0kb2zCiRWVpkFpLRfPQiIZJIC0kqFQopr8/n2xnXuW47hSw4a1/Ao/nyrC1bjz5sWIRyw3ic7kqBW9w9hF+cwMyk/lKd6kw4vfLH69ILVNvJhxlzT8JGTQDXNSaz22/CEHTFHtePd5N9aRJMEmxZmWcaNPtmsRgePejoBiFTWRD2JoZIEBPEkgwfCg4fojCjTIy0LmYeY3Ng7ByB2I2d+HXpLTZNSqbENDWcehBDhZXaELC9Q1bS6RgUPk/SLdmYP+chnHPq4BG0nmmki+PVpy4sOLkcK6Y/gtObCcx4pQ3U25UoMuo5RFvv0+y5NzBvwxzanynH7NpCYLNLCi7O02EQKY2ejyGI6aiC9a8mBLhmw6NCDZFNccgYUIKBpzmkYi1Z8vcRqnzTS3Zmsmx0niUzOTMB4q3nMV93IfnvuYnZuMelynlBUDcKqImhf/6z2QaxL9SQe5LJNothY3wmBqpTSEIwCE+t+Fl1RycnqhoE6bt3sc0iC/udkuim9Af83VRFH//sQfGFRhrsd8FzaRm6cGUn/gS+wqfSHHpuuoTsJzbTjsnaNDJgBBn2knvYsQfBqx9xX8ZmYrA5EMMzjXAhIZGOaeTiDBWAqccQJ2uMaeLqmFRXjQ/ybvjZW0alswa5ynY1avg6H31XLkHfvBkFX32QOT0IfgW5nGuPOuU9T2XvqnhwsWE+Gf62QL75ehJYz49Q5WcYeCOOZ0YX6eDRWSy4chAeW5WR0nAGssLniH/7UQz80IWQ9kH6OOwPftuJbOWZPdTUtQGts6q5/L89kJNWJiehG4hO3k5/TOQR+bScyzobjqVSuVh41YX4Ngai/fhFRE5RwnMhP7oucQ1nh5soKV8BPIvi6PcbJeqW+I/ipoZQcr0aG+0qp7PfzmChZCWte5wKT/cycluUC90N6rD62ozsNnu0meyAj2cenNQEuLTZ52GUooqvbbl4ELQIa9OiUamchF736/SRc8S7+Jk4aifCDtZMRYfJJnZnYSmtNJFk/l5fucgtw2QfvgWzhhdwlpwoPkgy7pbfeUDsNlrpBJTjVbDr+k7YT8nCS2kLfOb9hoT6Grz86wOT0cvQflVIkjpFpP7pMPyynqBowgyoVFsg2keGTpdGw2maCD03S4JOSBLa8odI+WUxXX3vB9MlvPg18zLMIg3xw0gR3+v5sGCVA9IUNdnmIFFcNvxLWvSY1NZV4fR8B6h9j6OR3SmIMm6mpS7l1Cy/g81VGqbNKfch7PwWQsNN8BxOoaQAE9Y9NwnNHzLJcG0Lqav7cXM/iaD1lSDez9bCseR8KDi3kdetE1R1ZA5KR+ypvl+a2dYrs0+fX1IV8tCccw8ZnkWc6b5ezF/+jBwyBOEXE4eZEvysMf48zs5NJEWPZAxKKaBW0hoNVqchvAVIaRmCvt8n2jOwkcwl72KLSDJCzILIskSDXdZ9TX2+K7gwm6mspIWXiR8Lx7yQECh1JuCXngaEEpootzQG7QZt9K1ZnBUW7qV/ibzs/f7H+Kj0hyrc69Ffsw4xSV5ck6Q3/qczDV2WjuD5pInSYFHcYBmkKRRK0S88cPXWEQr6shVltgaItU6A9LoUiq/hY0WdXfTinCa3TkuQ5acugVbRd7y39YbX4UkQ+LmHtNsms6F/5pA3vEL7Sy2YbM11yHQFYad7Gm7ISlLT4Ag1mK8H/zE59thoNfWUi2Pe/UEsv7UBqsvkceuaDOqtU3DDtoL+rhGmFNeleLq/FUvVpFi5aj+W/A7GWkkBLPz1B/X9kdBfXIZ1c66iJicc0v8eUfkpYxifSMPT8MNw+cvRSNpDPCq8htaWfbRmpRXJSE2hLxUl3HH++3ToegTcrpdRl8wOsiwfwIoiQzyzfkG98ep48nQSuzQcS2EbEml0JB26VYvRmBmA6Xq38e/cEGmIrqDdDSdIU0IYWnH7aXa6NQwmlcG28hc9Ma+njXJxKJutjPWO+pB500W1MX9Qlj+TzTjIy/STQtFyaITCNDpwWMaQxd39wo1OVWRbXQTZ9IwQUn4VgaZdEqzuhBEV3PiB+AE/7qzqNiiGPsfOtSWsrPgbHPhewfvZI7S5dNE7j5nsaKQH1qxfhmgzH/BtkMaDsrk4/H4navUmYSsA1S3FJNfVivDN3vjmPJWJz20hTd8c4ndLJQthdwxvvIXRBDMEh0kx17eHEPwkGvwZ3rCT+4AZDoYQlg7BkytLqeTBXvqYvABmOb5sk2gYHs4ShniNEht66ozdP69RYIYHDN9nwfqKFdMwm4jIw/KsuH4X3KtzoVyQRlIWqxEloImX3ycztWer0TFHjD1x10J60TKcNpZij2LPQf/sQ4gf2YI32zm2aK8KTu4PhrKLPn1IXQWf4XQcM/NC9mVv+hudCIm4PoQGnEOwTwW8D8chPK0Nbybe4mI1e0n1E0Pd1gBayy9L36N4uNPD01Ep4Ec37+zDi5WpKNMegIXNJDZr2xvUqitjTbYl21CeTu8DjSkruR2BRcJs7yMrnHriyKZWtUNttgq7ZB9GS3W02L7+vcz953i9ZA47tKaUtozaYpqeORy1Pch62gPcto1HsZEUU3U24VLPduOZwfi/e1gK90MtuDZvEcvPMWCv5Vq4lghThPQuYoGKm1j6BQ7391aw8+pvyUoqBnLagSzyUimGXtpgx7lPnKf1SxTdjcCc9FWUt5eHFamZ4Y6KNlQ4KTj+2gc/3WTYCQ4jNX4Kjn5MhorPRLY4XwOveN9A+UsjDYUGsmvpcdhi+h5GcbX028KIDT2bD6utfyHm/oP7u2Izyq7JIXjPAZI4lwDZnfGI3jyMQBFPTqzGnu0yasI7oX7EHPeH4gxL9JwKQI6oEE1LeU2n75zFb7Ub1FJbOO4sggi6EU2Gt47hzWULHJ+WRworQ+CiZQMfRQP0ZbljzVgn3f1tzDavyYZ32nealbuAVGc6I+xbP6w2MSZfOwmty2SRpueDzT7CbPayaSyx4iGq20C9ZhfIXE8AHwMnsDyJXBLUDUdjEsd8HXsww18OUuknwLdjAulNPAEzz2B2p8ISHnm5cMiwYFmO3VhtJ8++6DThzwIbLAuZw746dnDKwgb46GsDphUF1R/yTCk0i45k9aH6tx6rKdDG6oWK7Iz1dixJv43bzq9hlNeOsaAMeunRSlodgxCY6A6BkAZIba2EaVI+NV5KojzRa/CVukFTyk+xlC2juBJlj2tLH8Fq8UP822kO/fHZpyX2UXjZCvo3IRKy3TL40BeERZqi7ENdDjXs+E3JG4/AHU+xscSUFVwQRk94A7ROtdGPCZcpTWsTuzhii3uDjXhbfBMlo5Ooz+kobF49IvdtQuitrucG+GZg6GEUSgTWMqfi37gSNwAZ1wq4Kfni/kNrxmejgQzpmQjwSIXvxsu0o9uQzZPYhQO4BBXxZZhoGQpT0TUklKjDrJ4LsLgLS5HwOJ4lZI2w7PFe7bNbyKp0lqPF0ZjWO99FXmUDvBr+0eA/Aea17i6yd0dB784miGfdxl1tMba6RIJZa1TSj2cu8BCaSa5aBjTa3U0LDXXZF5EnkLQ8Rpot+izaSpNFPPVkq6+Vw8vBHx3eW0gquogqTfjZe5NY5jp7LvWLKTHj5kjiTooziScEbQlxpjr+E6q/SdHd1WW0fX06/MKFUPJgGaYnrUXyzX+o2S/FihNP4nXHHVj/yxjnlA0u2O/BXs9VnH9wHU6H3qc7vm/x5F4WEg4+Rn3hTjbV5yYcehfAQ8+IRXlJQfMlMeVjUTjiux1Le82g67QTe9z6yd3Oh75qhXHf5+2HZLsI+7CsAxGfxJjJzlBaHbUY4vZl3HqL68gL5mdhfKGov/ic0ipy4fPaBK3sDxdXzzDz9Cw2L9WUBR7ajV31a8n1owMbezeEmQcCIbU8k84+TacEPh4mqVYIv8XHUfXYjZIqzGiLPseytO4iXvU+iYuaUWqxMjuYLsQcHR1Rl7sFihdd8AGCLJXNJ5ukCdjivxv3XzagK7eL81MUY302sbBv347CtTtxKa8cAQoF4O4oQ1aqFVKf9VhgyRdKPG2BC5WSnNa1bpgXnsaq7Q5IvBlMr8WuUe2bGhwRb0bOyP+Qx2OD+rFyclHJwqq/uoyvuQUusxywb6YT4pLU4JjeRWqyq+D5NoeEnBIhsraE7A4k44LAEmpX+jDuRF54p7kCmS90aIfqfJY83RISzTxsjfIZpP/RZgF/HkPt3FSEOd0nnTnT6IZdI26EJ0HE3xZnL50nzw89mOfNMTmFqeQ2qZOOIoEG5kqyoXWibERlPbvbk4n/bT8OlWOaUOE1YKMi6gwr/ZlkAR82pLaT8wOiTxslkB02j4I8prOv46yNcDIf3+e1tPdGAWITFCl2+2Xu6YteOrFgJ/O944O8343Y3a/AqocFMLemjbL2/8O5H3bInafKrgfeot2Hc6GuaIq+rUIs03s6tS+IoBX6pXQi+DPmZ/IwvZkteHC2hWpGedg3KzNWXaCMwXhl3F69n3a3r8TBwgmwDpuBb5NvQ+OtKhoaFyIyJB4zJ4YizP8q2tw00JKdgHtz9FhvdfZ4durHPe1kLKlTwvFrmTAsOgQxxx9c32wVhBlEo33HOojsDcR+waNQHFjAXpzy4WTcmiAybswJHU0QzVmP10LNdF3vCtQ2q9CQoxdMdimwTicpfFsuzHgXbAXvMSfK+vEOiwNvYd5ehrLuk6hN7yGj17fwK2c5FmRasMqWMvBUF1FFcQNOXJFkLv+VQO6TMBbPiECniylr/jnOSQNVVus3jIzzQsxjoj3yuSnMYusZqOVXc9/W7oWe2xy6+vclGXk3kWtPJyx3qeOMvyXCCwORd7OCvIKfkqu8GBOO4GEiAVPYkqA6TlYwBdN37EDRWAyMjTMwbDqE6ElirD9fm6nX26L24ytqHBXFNbEsbvfkXmq95EnBpvw4Vf0D5/YFYM/e5PHb9YVoqQJ7lGwPm77x3H5GEkXns6miYAJZLxbEnm+a7IbJHTjJt9HIvVu0k/8mnv15TzfDt2LqmzKoblKk78PC1Jv/Hy417odc0Hvk360ktQ51mMvbQ7EzBcdX60MrchDpbYJMe6IvPQhxYVdGlah6ZwkeKiTi4+Zs3HwbRVc3RkF/TJtil+bBROIgcsoCMJggjQ3fVVll6F+a42LH8gtVEbQviG0zIDwXr6R3DRpUPeMipk5ZyR57C2Gx42sKU7WCyKQ1+HguCTKHrMEXlYfHn3/S8a1E/GJhqD18CBqOyhR73wDrTvLgwKqr2Favi6v7iqEbm4QxBXPY0jBU/deyVfV8TLEhEq+6A2lNlSJ7EJKNoIFKKEnWojswHOm7JrCNc9QZ5yuOdywa7/WvwkLRDMcyF0F4kSLT8Xdg4WevkHzTbPw9sZK1rk+E7ecYGvj8g+548jLH+xOg+8saoUdCcXDQmH25fRK5VzvpQMQNeAlUIqrqGPpVn9DhEUdWEdyAqtQY7EQM2cdJAAuF4DFmSCLTA6h84ifqZZPY0LxIeuTvwn0JacW6JY2wt+bHo4yFTG5JA2Z/y4D0i5ukYCLLbCNluXFNg2D+bDYYocwys+3IcW4xFnlcRMedicwnOwTrO/zpc/FltOhGILGKh211/wjT7814u+wFjp6TB5/pblxcpMeinn2Bgv8SDL7LQJGJFtP2uUGXtjFoCy9khhNl4PyuFH+1byPTwReWI8XU2rwOkQEHaf9GfnZA5gZchyTQ25xJCYc9cc8S9HNWKWaJ+iO/LhKiowuhn/aOy8cwp+e1npRMktEn+x8+8SWg+udzutN9HtyqPqzJ1aHW6nGe5jTSrMLD5CraCJu76XRI4iaOfjiADuUoEqyNQX+3KLOY9xhP7Hrh8jOaLvDuQq4Zh9BVLxC6MhMpKhr0qfo9+HvGs+prQ1qtKAdkmRMtrwCPiQCUdUZwJNsOD9IDWMoMHfrwIwfTrvrj4aA1ZOXXYPe+OYhkW/E9fICa3j+n+NhUNKipgNfYAc/jL0F7jI/J1ShQykZt+mS2Gy6ui5GZ7EuaunG44nGK3n2QYkOjWkjbp41ofh709Z/ArcF9uOV1Bfpi2ZDoscGLyrOw9pmPj8feoPi/cqzsLIGY9SQUtfqS7fVLeGvQS5fHxLGtgYPGgf8g5DeJrZGazfJv6VGofiSJvEqCcp4HJlevw6m5mzFU2Mk9t5/M+P+7jwaDROxLDMLdn+rsz3k76C8SwLvFV2HbN8q5GVVTXc5ZJD/Up1enLuKc2EMqEHpF5881UsHG79h0O4y5xRfA4skR6phgiIYnGZyA/mYcaGnG/AhH2ATvptf8vCQs1M158F0FxL1Rl1oApxNJ+KuSQLoNGzhXHWFmqaDA3sGHPfKWZa4nDVAjkEV604ogIbYC08sjKNEvjrKc55PDDz+UZOxBcGkqvtcXYPTlNPJ5ZYH2njG4RqzBGYF2+n2/mt4WmmLPwwB0amhjuO4YHA+tRJmROv1M0eYc3W9jvpU9fP5nxiK9UsndzZE0p4mxnjMHIHhhDG6hGqiK2gilWQxf8yqovCQfbuN5ReGaPXQk82mh1DDxCYXCmbeeczV/gzoZMTxDJEwVfeh2ykosc5uOGsdTZGwjwMIbeNgL73j4WMZQ4CnpcS8YI453jISOaWHK9RTsuVSDLgsRvBBto1MdD3Hv/hNEtfSRvPE/7l9oHu34GI9eoX5akdOCcqVMqkqVYlkCe3EufxfI7SFMnY/QrIXKrELkAZomOuCNgypFb7bAs11dnNirMcoreE8zRPeRa60nFU07jXPWU3HdMJU7EjCdZa3fhPbPz2m3vAyb7OsDb15diDzYBpEV7WRkYI4F7f4kU9ZIj6sO4uaaOopxm8Fq5V7C7JQJnjZYUrFIILn+7wyIGaK8uoPCHl9HWzofnTzrSbuf80JRJgk7CzNo9gVf6l+6HmnjXGcpG6Ajz8cOnvxNG1T/4eSqWHR3rcDFqZ7E94yftgW8oxfLkihMTxBbrOowMKMZBQ3iLPHwb5x5UgPB8f2YJm2IwhnnMe1RL6Y75UOtWxEHTgdRiFg6Gl8HwEmFHxaxV6BqL4u4x6foOIvB3lCiJ7+yucvGrmBHzXFbchF6LknTiqYKZMTxcq6jCfjTY4/OVCMuZt0Z4tG6Rkb/3kIh4z25uj/lfsw6jQNTmnFZ3ovqOufAKekPR7qxdPB1KrfE9wUlLTeG+t14jDz6jf8D6LUgwA==</binary>
</binaryDataArray>
</binaryDataArrayList>
</spectrum>
<spectrum index="35" id="scan=36" defaultArrayLength="1547">
<cvParam cvRef="MS" accession="MS:1000130" name="positive scan"/>
<cvParam cvRef="MS" accession="MS:1000579" name="MS1 spectrum"/>
<cvParam cvRef="MS" accession="MS:1000127" name="centroid spectrum"/>
<cvParam cvRef="MS" accession="MS:1000285" name="total ion current" value="6597224.41926575"/>
<cvParam cvRef="MS" accession="MS:1000504" name="base peak m/z" value="874.29925537" unitCvRef="MS" unitAccession="MS:1000040" unitName="m/z"/>
<cvParam cvRef="MS" accession="MS:1000505" name="base peak intensity" value="30163.72656250" unitCvRef="MS" unitAccession="MS:1000131" unitName="number of counts"/>
<cvParam cvRef="MS" accession="MS:1000511" name="ms level" value="1"/>
<cvParam cvRef="MS" accession="MS:1000527" name="highest observed m/z" value="1299.38891602" unitCvRef="MS" unitAccession="MS:1000040" unitName="m/z"/>
<cvParam cvRef="MS" accession="MS:1000528" name="lowest observed m/z" value="400.19076538" unitCvRef="MS" unitAccession="MS:1000040" unitName="m/z"/>
<scanList count="1">
<cvParam cvRef="MS" accession="MS:1000795" name="no combination"/>
<scan instrumentConfigurationRef="instrument">
<cvParam cvRef="MS" accession="MS:1000016" name="scan start time" value="0.594582" unitCvRef="UO" unitAccession="UO:0000031" unitName="minute"/>
</scan>
</scanList>
<binaryDataArrayList count="2">
<binaryDataArray encodedLength="7196">
<cvParam cvRef="MS" accession="MS:1000574" name="zlib compression"/>
<cvParam cvRef="MS" accession="MS:1000514" name="m/z array" value="" unitCvRef="MS" unitAccession="MS:1000040" unitName="m/z"/>
<cvParam cvRef="MS" accession="MS:1000521" name="32-bit float"/>
[truncated: 18,287,867 more chars]
